# Supplementary material for: STA-TSN: Spatial-Temporal Attention Temporal Segment Network for action recognition in video
Source: PLoS One. 2022 Mar 17;17(3):e0265115. doi: 10.1371/journal.pone.0265115 (PMC8929560; doi:10.1371/journal.pone.0265115)
Supplement: S1 File — (ZIP) [file pone.0265115.s001.zip]

Archive with 451 entries (419 files):
- ┤·┬δ/
- ┤·┬δ/TRNmodule.py
- ┤·┬δ/base_models/
- ┤·┬δ/base_models/__init__.py
- ┤·┬δ/base_models/__pycache__/
- ┤·┬δ/base_models/__pycache__/__init__.cpython-37.pyc
- ┤·┬δ/base_models/__pycache__/flow_ResNetModel.cpython-37.pyc
- ┤·┬δ/base_models/__pycache__/flow_ResNetModel3.cpython-37.pyc
- ┤·┬δ/base_models/__pycache__/flow_resnet.cpython-37.pyc
- ┤·┬δ/base_models/__pycache__/rgb_ResNetModel2.cpython-37.pyc
- ┤·┬δ/base_models/__pycache__/rgb_ResNetModel3.cpython-37.pyc
- ┤·┬δ/base_models/__pycache__/rgb_resnet.cpython-37.pyc
- ┤·┬δ/base_models/flow_ResNetModel.py
- ┤·┬δ/base_models/flow_ResNetModel3.py
- ┤·┬δ/base_models/flow_resnet.py
- ┤·┬δ/base_models/rgb_ResNetModel2.py
- ┤·┬δ/base_models/rgb_ResNetModel3.py
- ┤·┬δ/base_models/rgb_resnet.py
- ┤·┬δ/base_models/rgb_se_resnet.py
- ┤·┬δ/base_models/se_module.py
- ┤·┬δ/checkpoint/
- ┤·┬δ/dataset.py
- ┤·┬δ/datasets/
- ┤·┬δ/datasets/JHMDB.py
- ┤·┬δ/datasets/__init__.py
- ┤·┬δ/datasets/__pycache__/
- ┤·┬δ/datasets/__pycache__/JHMDB.cpython-37.pyc
- ┤·┬δ/datasets/__pycache__/__init__.cpython-37.pyc
- ┤·┬δ/datasets/__pycache__/hmdb51.cpython-37.pyc
- ┤·┬δ/datasets/__pycache__/ucf101.cpython-37.pyc
- ┤·┬δ/datasets/build_file_list.py
- ┤·┬δ/datasets/build_of.py
- ┤·┬δ/datasets/hmdb51.py
- ┤·┬δ/datasets/settings/
- ┤·┬δ/datasets/settings/JHMDB/
- ┤·┬δ/datasets/settings/JHMDB/train_flow_split1.txt
- ┤·┬δ/datasets/settings/JHMDB/train_flow_split2.txt
- ┤·┬δ/datasets/settings/JHMDB/train_flow_split3.txt
- ┤·┬δ/datasets/settings/JHMDB/train_rgb_split1.txt
- ┤·┬δ/datasets/settings/JHMDB/train_rgb_split2.txt
- ┤·┬δ/datasets/settings/JHMDB/train_rgb_split3.txt
- ┤·┬δ/datasets/settings/JHMDB/val_flow_split1.txt
- ┤·┬δ/datasets/settings/JHMDB/val_flow_split2.txt
- ┤·┬δ/datasets/settings/JHMDB/val_flow_split3.txt
- ┤·┬δ/datasets/settings/JHMDB/val_rgb_split1.txt
- ┤·┬δ/datasets/settings/JHMDB/val_rgb_split2.txt
- ┤·┬δ/datasets/settings/JHMDB/val_rgb_split3.txt
- ┤·┬δ/datasets/settings/hmdb51/
- ┤·┬δ/datasets/settings/hmdb51/train_flow_split1.txt
- ┤·┬δ/datasets/settings/hmdb51/train_flow_split2.txt
- ┤·┬δ/datasets/settings/hmdb51/train_flow_split3.txt
- ┤·┬δ/datasets/settings/hmdb51/train_rgb_split1.txt
- ┤·┬δ/datasets/settings/hmdb51/train_rgb_split2.txt
- ┤·┬δ/datasets/settings/hmdb51/train_rgb_split3.txt
- ┤·┬δ/datasets/settings/hmdb51/val_flow_split1.txt
- ┤·┬δ/datasets/settings/hmdb51/val_flow_split2.txt
- ┤·┬δ/datasets/settings/hmdb51/val_flow_split3.txt
- ┤·┬δ/datasets/settings/hmdb51/val_rgb_split1.txt
- ┤·┬δ/datasets/settings/hmdb51/val_rgb_split2.txt
- ┤·┬δ/datasets/settings/hmdb51/val_rgb_split3.txt
- ┤·┬δ/datasets/settings/ucf101/
- ┤·┬δ/datasets/settings/ucf101/train_flow_split1.txt
- ┤·┬δ/datasets/settings/ucf101/train_flow_split2.txt
- ┤·┬δ/datasets/settings/ucf101/train_flow_split3.txt
- ┤·┬δ/datasets/settings/ucf101/train_rgb_split1.txt
- ┤·┬δ/datasets/settings/ucf101/train_rgb_split2.txt
- ┤·┬δ/datasets/settings/ucf101/train_rgb_split3.txt
- ┤·┬δ/datasets/settings/ucf101/val_flow_split1.txt
- ┤·┬δ/datasets/settings/ucf101/val_flow_split2.txt
- ┤·┬δ/datasets/settings/ucf101/val_flow_split3.txt
- ┤·┬δ/datasets/settings/ucf101/val_rgb_split1.txt
- ┤·┬δ/datasets/settings/ucf101/val_rgb_split2.txt
- ┤·┬δ/datasets/settings/ucf101/val_rgb_split3.txt
- ┤·┬δ/datasets/ucf101/
- ┤·┬δ/datasets/ucf101/train_flow_split1.txt
- ┤·┬δ/datasets/ucf101/train_flow_split2.txt
- ┤·┬δ/datasets/ucf101/train_flow_split3.txt
- ┤·┬δ/datasets/ucf101/train_rgb_split1.txt
- ┤·┬δ/datasets/ucf101/train_rgb_split2.txt
- ┤·┬δ/datasets/ucf101/train_rgb_split3.txt
- ┤·┬δ/datasets/ucf101/val_flow_split1.txt
- ┤·┬δ/datasets/ucf101/val_flow_split2.txt
- ┤·┬δ/datasets/ucf101/val_flow_split3.txt
- ┤·┬δ/datasets/ucf101/val_rgb_split1.txt
- ┤·┬δ/datasets/ucf101/val_rgb_split2.txt
- ┤·┬δ/datasets/ucf101/val_rgb_split3.txt
- ┤·┬δ/datasets/ucf101.py
- ┤·┬δ/datasets/ucf101_splits/
- ┤·┬δ/datasets/ucf101_splits/classInd.txt
- ┤·┬δ/datasets/ucf101_splits/testlist01.txt
- ┤·┬δ/datasets/ucf101_splits/testlist02.txt
- ┤·┬δ/datasets/ucf101_splits/testlist03.txt
- ┤·┬δ/datasets/ucf101_splits/trainlist01.txt
- ┤·┬δ/datasets/ucf101_splits/trainlist02.txt
- ┤·┬δ/datasets/ucf101_splits/trainlist03.txt
- ┤·┬δ/main3.py
- ┤·┬δ/main_flow.py
- ┤·┬δ/models4.py
- ┤·┬δ/ops/
- ┤·┬δ/ops/__init__.py
- ┤·┬δ/ops/__pycache__/
- ┤·┬δ/ops/__pycache__/__init__.cpython-37.pyc
- ┤·┬δ/ops/__pycache__/basic_ops.cpython-37.pyc
- ┤·┬δ/ops/basic_ops.py
- ┤·┬δ/ops/utils.py
- ┤·┬δ/opts.py
- ┤·┬δ/scripts/
- ┤·┬δ/scripts/eval_ucf101_pytorch/
- ┤·┬δ/scripts/eval_ucf101_pytorch/VideoSpatialPrediction_TSN_deng.py
- ┤·┬δ/scripts/eval_ucf101_pytorch/VideoTemporalPrediction_TSN_deng.py
- ┤·┬δ/scripts/eval_ucf101_pytorch/read_np.py
- ┤·┬δ/scripts/eval_ucf101_pytorch/spatial_demo_TSN_deng.py
- ┤·┬δ/scripts/eval_ucf101_pytorch/spatial_demo_TSN_deng2.py
- ┤·┬δ/scripts/eval_ucf101_pytorch/temporal_demo.py
- ┤·┬δ/scripts/eval_ucf101_pytorch/temporal_demo_TSN_deng.py
- ┤·┬δ/scripts/eval_ucf101_pytorch/temporal_demo_TSN_deng_2.py
- ┤·┬δ/transforms.py
- ┤·┬δ/two-stream/
- ┤·┬δ/two-stream/datasets/
- ┤·┬δ/two-stream/datasets/JHMDB.py
- ┤·┬δ/two-stream/datasets/JHMDB_splits/
- ┤·┬δ/two-stream/datasets/JHMDB_splits/brush_hair_test_split1.txt
- ┤·┬δ/two-stream/datasets/JHMDB_splits/brush_hair_test_split2.txt
- ┤·┬δ/two-stream/datasets/JHMDB_splits/brush_hair_test_split3.txt
- ┤·┬δ/two-stream/datasets/JHMDB_splits/catch_test_split1.txt
- ┤·┬δ/two-stream/datasets/JHMDB_splits/catch_test_split2.txt
- ┤·┬δ/two-stream/datasets/JHMDB_splits/catch_test_split3.txt
- ┤·┬δ/two-stream/datasets/JHMDB_splits/clap_test_split1.txt
- ┤·┬δ/two-stream/datasets/JHMDB_splits/clap_test_split2.txt
- ┤·┬δ/two-stream/datasets/JHMDB_splits/clap_test_split3.txt
- ┤·┬δ/two-stream/datasets/JHMDB_splits/climb_stairs_test_split1.txt
- ┤·┬δ/two-stream/datasets/JHMDB_splits/climb_stairs_test_split2.txt
- ┤·┬δ/two-stream/datasets/JHMDB_splits/climb_stairs_test_split3.txt
- ┤·┬δ/two-stream/datasets/JHMDB_splits/golf_test_split1.txt
- ┤·┬δ/two-stream/datasets/JHMDB_splits/golf_test_split2.txt
- ┤·┬δ/two-stream/datasets/JHMDB_splits/golf_test_split3.txt
- ┤·┬δ/two-stream/datasets/JHMDB_splits/jump_test_split1.txt
- ┤·┬δ/two-stream/datasets/JHMDB_splits/jump_test_split2.txt
- ┤·┬δ/two-stream/datasets/JHMDB_splits/jump_test_split3.txt
- ┤·┬δ/two-stream/datasets/JHMDB_splits/kick_ball_test_split1.txt
- ┤·┬δ/two-stream/datasets/JHMDB_splits/kick_ball_test_split2.txt
- ┤·┬δ/two-stream/datasets/JHMDB_splits/kick_ball_test_split3.txt
- ┤·┬δ/two-stream/datasets/JHMDB_splits/pick_test_split1.txt
- ┤·┬δ/two-stream/datasets/JHMDB_splits/pick_test_split2.txt
- ┤·┬δ/two-stream/datasets/JHMDB_splits/pick_test_split3.txt
- ┤·┬δ/two-stream/datasets/JHMDB_splits/pour_test_split1.txt
- ┤·┬δ/two-stream/datasets/JHMDB_splits/pour_test_split2.txt
- ┤·┬δ/two-stream/datasets/JHMDB_splits/pour_test_split3.txt
- ┤·┬δ/two-stream/datasets/JHMDB_splits/pullup_test_split1.txt
- ┤·┬δ/two-stream/datasets/JHMDB_splits/pullup_test_split2.txt
- ┤·┬δ/two-stream/datasets/JHMDB_splits/pullup_test_split3.txt
- ┤·┬δ/two-stream/datasets/JHMDB_splits/push_test_split1.txt
- ┤·┬δ/two-stream/datasets/JHMDB_splits/push_test_split2.txt
- ┤·┬δ/two-stream/datasets/JHMDB_splits/push_test_split3.txt
- ┤·┬δ/two-stream/datasets/JHMDB_splits/run_test_split1.txt
- ┤·┬δ/two-stream/datasets/JHMDB_splits/run_test_split2.txt
- ┤·┬δ/two-stream/datasets/JHMDB_splits/run_test_split3.txt
- ┤·┬δ/two-stream/datasets/JHMDB_splits/shoot_ball_test_split1.txt
- ┤·┬δ/two-stream/datasets/JHMDB_splits/shoot_ball_test_split2.txt
- ┤·┬δ/two-stream/datasets/JHMDB_splits/shoot_ball_test_split3.txt
- ┤·┬δ/two-stream/datasets/JHMDB_splits/shoot_bow_test_split1.txt
- ┤·┬δ/two-stream/datasets/JHMDB_splits/shoot_bow_test_split2.txt
- ┤·┬δ/two-stream/datasets/JHMDB_splits/shoot_bow_test_split3.txt
- ┤·┬δ/two-stream/datasets/JHMDB_splits/shoot_gun_test_split1.txt
- ┤·┬δ/two-stream/datasets/JHMDB_splits/shoot_gun_test_split2.txt
- ┤·┬δ/two-stream/datasets/JHMDB_splits/shoot_gun_test_split3.txt
- ┤·┬δ/two-stream/datasets/JHMDB_splits/sit_test_split1.txt
- ┤·┬δ/two-stream/datasets/JHMDB_splits/sit_test_split2.txt
- ┤·┬δ/two-stream/datasets/JHMDB_splits/sit_test_split3.txt
- ┤·┬δ/two-stream/datasets/JHMDB_splits/stand_test_split1.txt
- ┤·┬δ/two-stream/datasets/JHMDB_splits/stand_test_split2.txt
- ┤·┬δ/two-stream/datasets/JHMDB_splits/stand_test_split3.txt
- ┤·┬δ/two-stream/datasets/JHMDB_splits/swing_baseball_test_split1.txt
- ┤·┬δ/two-stream/datasets/JHMDB_splits/swing_baseball_test_split2.txt
- ┤·┬δ/two-stream/datasets/JHMDB_splits/swing_baseball_test_split3.txt
- ┤·┬δ/two-stream/datasets/JHMDB_splits/throw_test_split1.txt
- ┤·┬δ/two-stream/datasets/JHMDB_splits/throw_test_split2.txt
- ┤·┬δ/two-stream/datasets/JHMDB_splits/throw_test_split3.txt
- ┤·┬δ/two-stream/datasets/JHMDB_splits/walk_test_split1.txt
- ┤·┬δ/two-stream/datasets/JHMDB_splits/walk_test_split2.txt
- ┤·┬δ/two-stream/datasets/JHMDB_splits/walk_test_split3.txt
- ┤·┬δ/two-stream/datasets/JHMDB_splits/wave_test_split1.txt
- ┤·┬δ/two-stream/datasets/JHMDB_splits/wave_test_split2.txt
- ┤·┬δ/two-stream/datasets/JHMDB_splits/wave_test_split3.txt
- ┤·┬δ/two-stream/datasets/__init__.py
- ┤·┬δ/two-stream/datasets/__pycache__/
- ┤·┬δ/two-stream/datasets/__pycache__/JHMDB.cpython-37.pyc
- ┤·┬δ/two-stream/datasets/__pycache__/__init__.cpython-37.pyc
- ┤·┬δ/two-stream/datasets/__pycache__/hmdb51.cpython-37.pyc
- ┤·┬δ/two-stream/datasets/__pycache__/ucf101.cpython-37.pyc
- ┤·┬δ/two-stream/datasets/build_file_list.py
- ┤·┬δ/two-stream/datasets/build_of.py
- ┤·┬δ/two-stream/datasets/hmdb51.py
- ┤·┬δ/two-stream/datasets/hmdb51_splits/
- ┤·┬δ/two-stream/datasets/hmdb51_splits/brush_hair_test_split1.txt
- ┤·┬δ/two-stream/datasets/hmdb51_splits/brush_hair_test_split2.txt
- ┤·┬δ/two-stream/datasets/hmdb51_splits/brush_hair_test_split3.txt
- ┤·┬δ/two-stream/datasets/hmdb51_splits/cartwheel_test_split1.txt
- ┤·┬δ/two-stream/datasets/hmdb51_splits/cartwheel_test_split2.txt
- ┤·┬δ/two-stream/datasets/hmdb51_splits/cartwheel_test_split3.txt
- ┤·┬δ/two-stream/datasets/hmdb51_splits/catch_test_split1.txt
- ┤·┬δ/two-stream/datasets/hmdb51_splits/catch_test_split2.txt
- ┤·┬δ/two-stream/datasets/hmdb51_splits/catch_test_split3.txt
- ┤·┬δ/two-stream/datasets/hmdb51_splits/chew_test_split1.txt
- ┤·┬δ/two-stream/datasets/hmdb51_splits/chew_test_split2.txt
- ┤·┬δ/two-stream/datasets/hmdb51_splits/chew_test_split3.txt
- ┤·┬δ/two-stream/datasets/hmdb51_splits/clap_test_split1.txt
- ┤·┬δ/two-stream/datasets/hmdb51_splits/clap_test_split2.txt
- ┤·┬δ/two-stream/datasets/hmdb51_splits/clap_test_split3.txt
- ┤·┬δ/two-stream/datasets/hmdb51_splits/climb_stairs_test_split1.txt
- ┤·┬δ/two-stream/datasets/hmdb51_splits/climb_stairs_test_split2.txt
- ┤·┬δ/two-stream/datasets/hmdb51_splits/climb_stairs_test_split3.txt
- ┤·┬δ/two-stream/datasets/hmdb51_splits/climb_test_split1.txt
- ┤·┬δ/two-stream/datasets/hmdb51_splits/climb_test_split2.txt
- ┤·┬δ/two-stream/datasets/hmdb51_splits/climb_test_split3.txt
- ┤·┬δ/two-stream/datasets/hmdb51_splits/dive_test_split1.txt
- ┤·┬δ/two-stream/datasets/hmdb51_splits/dive_test_split2.txt
- ┤·┬δ/two-stream/datasets/hmdb51_splits/dive_test_split3.txt
- ┤·┬δ/two-stream/datasets/hmdb51_splits/draw_sword_test_split1.txt
- ┤·┬δ/two-stream/datasets/hmdb51_splits/draw_sword_test_split2.txt
- ┤·┬δ/two-stream/datasets/hmdb51_splits/draw_sword_test_split3.txt
- ┤·┬δ/two-stream/datasets/hmdb51_splits/dribble_test_split1.txt
- ┤·┬δ/two-stream/datasets/hmdb51_splits/dribble_test_split2.txt
- ┤·┬δ/two-stream/datasets/hmdb51_splits/dribble_test_split3.txt
- ┤·┬δ/two-stream/datasets/hmdb51_splits/drink_test_split1.txt
- ┤·┬δ/two-stream/datasets/hmdb51_splits/drink_test_split2.txt
- ┤·┬δ/two-stream/datasets/hmdb51_splits/drink_test_split3.txt
- ┤·┬δ/two-stream/datasets/hmdb51_splits/eat_test_split1.txt
- ┤·┬δ/two-stream/datasets/hmdb51_splits/eat_test_split2.txt
- ┤·┬δ/two-stream/datasets/hmdb51_splits/eat_test_split3.txt
- ┤·┬δ/two-stream/datasets/hmdb51_splits/fall_floor_test_split1.txt
- ┤·┬δ/two-stream/datasets/hmdb51_splits/fall_floor_test_split2.txt
- ┤·┬δ/two-stream/datasets/hmdb51_splits/fall_floor_test_split3.txt
- ┤·┬δ/two-stream/datasets/hmdb51_splits/fencing_test_split1.txt
- ┤·┬δ/two-stream/datasets/hmdb51_splits/fencing_test_split2.txt
- ┤·┬δ/two-stream/datasets/hmdb51_splits/fencing_test_split3.txt
- ┤·┬δ/two-stream/datasets/hmdb51_splits/flic_flac_test_split1.txt
- ┤·┬δ/two-stream/datasets/hmdb51_splits/flic_flac_test_split2.txt
- ┤·┬δ/two-stream/datasets/hmdb51_splits/flic_flac_test_split3.txt
- ┤·┬δ/two-stream/datasets/hmdb51_splits/golf_test_split1.txt
- ┤·┬δ/two-stream/datasets/hmdb51_splits/golf_test_split2.txt
- ┤·┬δ/two-stream/datasets/hmdb51_splits/golf_test_split3.txt
- ┤·┬δ/two-stream/datasets/hmdb51_splits/handstand_test_split1.txt
- ┤·┬δ/two-stream/datasets/hmdb51_splits/handstand_test_split2.txt
- ┤·┬δ/two-stream/datasets/hmdb51_splits/handstand_test_split3.txt
- ┤·┬δ/two-stream/datasets/hmdb51_splits/hit_test_split1.txt
- ┤·┬δ/two-stream/datasets/hmdb51_splits/hit_test_split2.txt
- ┤·┬δ/two-stream/datasets/hmdb51_splits/hit_test_split3.txt
- ┤·┬δ/two-stream/datasets/hmdb51_splits/hug_test_split1.txt
- ┤·┬δ/two-stream/datasets/hmdb51_splits/hug_test_split2.txt
- ┤·┬δ/two-stream/datasets/hmdb51_splits/hug_test_split3.txt
- ┤·┬δ/two-stream/datasets/hmdb51_splits/jump_test_split1.txt
- ┤·┬δ/two-stream/datasets/hmdb51_splits/jump_test_split2.txt
- ┤·┬δ/two-stream/datasets/hmdb51_splits/jump_test_split3.txt
- ┤·┬δ/two-stream/datasets/hmdb51_splits/kick_ball_test_split1.txt
- ┤·┬δ/two-stream/datasets/hmdb51_splits/kick_ball_test_split2.txt
- ┤·┬δ/two-stream/datasets/hmdb51_splits/kick_ball_test_split3.txt
- ┤·┬δ/two-stream/datasets/hmdb51_splits/kick_test_split1.txt
- ┤·┬δ/two-stream/datasets/hmdb51_splits/kick_test_split2.txt
- ┤·┬δ/two-stream/datasets/hmdb51_splits/kick_test_split3.txt
- ┤·┬δ/two-stream/datasets/hmdb51_splits/kiss_test_split1.txt
- ┤·┬δ/two-stream/datasets/hmdb51_splits/kiss_test_split2.txt
- ┤·┬δ/two-stream/datasets/hmdb51_splits/kiss_test_split3.txt
- ┤·┬δ/two-stream/datasets/hmdb51_splits/laugh_test_split1.txt
- ┤·┬δ/two-stream/datasets/hmdb51_splits/laugh_test_split2.txt
- ┤·┬δ/two-stream/datasets/hmdb51_splits/laugh_test_split3.txt
- ┤·┬δ/two-stream/datasets/hmdb51_splits/pick_test_split1.txt
- ┤·┬δ/two-stream/datasets/hmdb51_splits/pick_test_split2.txt
- ┤·┬δ/two-stream/datasets/hmdb51_splits/pick_test_split3.txt
- ┤·┬δ/two-stream/datasets/hmdb51_splits/pour_test_split1.txt
- ┤·┬δ/two-stream/datasets/hmdb51_splits/pour_test_split2.txt
- ┤·┬δ/two-stream/datasets/hmdb51_splits/pour_test_split3.txt
- ┤·┬δ/two-stream/datasets/hmdb51_splits/pullup_test_split1.txt
- ┤·┬δ/two-stream/datasets/hmdb51_splits/pullup_test_split2.txt
- ┤·┬δ/two-stream/datasets/hmdb51_splits/pullup_test_split3.txt
- ┤·┬δ/two-stream/datasets/hmdb51_splits/punch_test_split1.txt
- ┤·┬δ/two-stream/datasets/hmdb51_splits/punch_test_split2.txt
- ┤·┬δ/two-stream/datasets/hmdb51_splits/punch_test_split3.txt
- ┤·┬δ/two-stream/datasets/hmdb51_splits/push_test_split1.txt
- ┤·┬δ/two-stream/datasets/hmdb51_splits/push_test_split2.txt
- ┤·┬δ/two-stream/datasets/hmdb51_splits/push_test_split3.txt
- ┤·┬δ/two-stream/datasets/hmdb51_splits/pushup_test_split1.txt
- ┤·┬δ/two-stream/datasets/hmdb51_splits/pushup_test_split2.txt
- ┤·┬δ/two-stream/datasets/hmdb51_splits/pushup_test_split3.txt
- ┤·┬δ/two-stream/datasets/hmdb51_splits/ride_bike_test_split1.txt
- ┤·┬δ/two-stream/datasets/hmdb51_splits/ride_bike_test_split2.txt
- ┤·┬δ/two-stream/datasets/hmdb51_splits/ride_bike_test_split3.txt
- ┤·┬δ/two-stream/datasets/hmdb51_splits/ride_horse_test_split1.txt
- ┤·┬δ/two-stream/datasets/hmdb51_splits/ride_horse_test_split2.txt
- ┤·┬δ/two-stream/datasets/hmdb51_splits/ride_horse_test_split3.txt
- ┤·┬δ/two-stream/datasets/hmdb51_splits/run_test_split1.txt
- ┤·┬δ/two-stream/datasets/hmdb51_splits/run_test_split2.txt
- ┤·┬δ/two-stream/datasets/hmdb51_splits/run_test_split3.txt
- ┤·┬δ/two-stream/datasets/hmdb51_splits/shake_hands_test_split1.txt
- ┤·┬δ/two-stream/datasets/hmdb51_splits/shake_hands_test_split2.txt
- ┤·┬δ/two-stream/datasets/hmdb51_splits/shake_hands_test_split3.txt
- ┤·┬δ/two-stream/datasets/hmdb51_splits/shoot_ball_test_split1.txt
- ┤·┬δ/two-stream/datasets/hmdb51_splits/shoot_ball_test_split2.txt
- ┤·┬δ/two-stream/datasets/hmdb51_splits/shoot_ball_test_split3.txt
- ┤·┬δ/two-stream/datasets/hmdb51_splits/shoot_bow_test_split1.txt
[truncated: 151 more entries]
