# Supplementary material for: STA-TSN: Spatial-Temporal Attention Temporal Segment Network for action recognition in video
Source: PLoS One. 2022 Mar 17;17(3):e0265115. doi: 10.1371/journal.pone.0265115 (PMC8929560; doi:10.1371/journal.pone.0265115)
Supplement: S1 File — (ZIP) [file pone.0265115.s001.zip › ┤·┬δ/base_models/__init__.py]

from .rgb_resnet import *
from .flow_resnet import *
from .flow_ResNetModel import *
from .rgb_ResNetModel2 import *
from .rgb_ResNetModel3 import *
from .flow_ResNetModel3 import *
