# Supplementary material for: STA-TSN: Spatial-Temporal Attention Temporal Segment Network for action recognition in video
Source: PLoS One. 2022 Mar 17;17(3):e0265115. doi: 10.1371/journal.pone.0265115 (PMC8929560; doi:10.1371/journal.pone.0265115)
Supplement: S1 File — (ZIP) [file pone.0265115.s001.zip › ┤·┬δ/base_models/rgb_ResNetModel3.py]

import math

import torch.nn as nn
import torch
from collections import OrderedDict

def conv3x3(in_planes, out_planes, stride=1):
    "3x3 convolution with padding"
    return nn.Conv2d(in_planes, out_planes, kernel_size=3, stride=stride,
                     padding=1, bias=False)


class BasicBlock(nn.Module):
    expansion = 1

    def __init__(self, inplanes, planes, stride=1, downsample=None):
        super(BasicBlock, self).__init__()
        self.conv1 = conv3x3(inplanes, planes, stride)
        self.bn1 = nn.BatchNorm2d(planes)
        self.relu = nn.ReLU(inplace=True)
        self.conv2 = conv3x3(planes, planes)
        self.bn2 = nn.BatchNorm2d(planes)
        self.downsample = downsample
        self.stride = stride

    def forward(self, x):
        residual = x

        out = self.conv1(x)
        out = self.bn1(out)
        out = self.relu(out)

        out = self.conv2(out)
        out = self.bn2(out)

        if self.downsample is not None:
            residual = self.downsample(x)

        out += residual
        out = self.relu(out)

        return out


class Bottleneck(nn.Module):
    expansion = 4

    def __init__(self, inplanes, planes, stride=1, downsample=None):
        super(Bottleneck, self).__init__()
        self.conv1 = nn.Conv2d(inplanes, planes, kernel_size=1, bias=False)
        self.bn1 = nn.BatchNorm2d(planes)
        self.conv2 = nn.Conv2d(planes, planes, kernel_size=3, stride=stride,
                               padding=1, bias=False)
        self.bn2 = nn.BatchNorm2d(planes)
        self.conv3 = nn.Conv2d(planes, planes * 4, kernel_size=1, bias=False)
        self.bn3 = nn.BatchNorm2d(planes * 4)
        self.relu = nn.ReLU(inplace=True)
        self.downsample = downsample
        self.stride = stride

    def forward(self, x):
        residual = x

        out = self.conv1(x)
        out = self.bn1(out)
        out = self.relu(out)

        out = self.conv2(out)
        out = self.bn2(out)
        out = self.relu(out)

        out = self.conv3(out)
        out = self.bn3(out)

        if self.downsample is not None:
            residual = self.downsample(x)

        out += residual
        out = self.relu(out)

        return out

class SpatialPyramidPooling(nn.Module):
    def __init__(self, pool_sizes=[5, 9, 13]):
        super(SpatialPyramidPooling, self).__init__()

        self.maxpools = nn.ModuleList([nn.MaxPool2d(pool_size, 1, pool_size//2) for pool_size in pool_sizes])

    def forward(self, x):
        features = [maxpool(x) for maxpool in self.maxpools[::-1]]
        features = torch.cat(features + [x], dim=1)
        return features

def conv2d(filter_in, filter_out, kernel_size, stride=1):
    pad = (kernel_size - 1) // 2 if kernel_size else 0
    return nn.Sequential(OrderedDict([
        ("conv", nn.Conv2d(filter_in, filter_out, kernel_size=kernel_size, stride=stride, padding=pad, bias=False)),
        ("bn", nn.BatchNorm2d(filter_out)),
        ("relu", nn.LeakyReLU(0.1)),
    ]))

def make_three_conv(filters_list, in_filters):
    m = nn.Sequential(
        conv2d(in_filters, filters_list[0], 1),
        conv2d(filters_list[0], filters_list[1], 3),
        conv2d(filters_list[1], filters_list[0], 1),
    )
    return m
class SpatialAttention(nn.Module):
    def __init__(self, channel):
        super(SpatialAttention, self).__init__()
        self.output_dim = 1
        self.conv1 = nn.Sequential(
                            nn.Conv2d(2048, channel, kernel_size=1, stride=1, bias=False),
                            nn.BatchNorm2d(channel),
                            nn.ReLU(inplace=True))
        self.spp = SpatialPyramidPooling(pool_sizes=[3, 5, 7])
        self.conv2 = nn.Sequential(
                            nn.Conv2d(2048, channel, kernel_size=1, stride=1, bias=False),
                            nn.BatchNorm2d(channel),
                            nn.ReLU(inplace=True))
        # self.SeLayer = SELayer(channel)
        # self.conv1 = nn.Conv2d(channel, self.output_dim, kernel_size=3, padding=1, stride=1)
        self.conv3 = nn.Conv2d(channel, self.output_dim, kernel_size=1, stride=1)
        self.softmax = nn.Softmax(dim=1)

    def forward(self, x):
        # channel_weight = self.SeLayer(x)
        attention_weight = self.conv1(x)
        attention_weight = self.spp(attention_weight)
        attention_weight = self.conv2(attention_weight)
        attention_weight = self.conv3(attention_weight)
        attention_weight = attention_weight.view(-1, 49)
        attention_weight = self.softmax(attention_weight)
        attention_weight = attention_weight.view(-1, 1, 7, 7)
        # weight = channel_weight * attention_weight
        x = x * attention_weight.expand_as(x)
        return x, attention_weight

class SELayer(nn.Module):
    def __init__(self, channel, reduction=16):
        super(SELayer, self).__init__()
        self.avg_pool = nn.AdaptiveAvgPool2d(1)
        self.fc = nn.Sequential(
            nn.Linear(channel, channel // reduction, bias=False),
            nn.ReLU(inplace=True),
            nn.Linear(channel // reduction, channel, bias=False),
            nn.Sigmoid()
        )

    def forward(self, x):
        b, c, _, _ = x.size()
        y = self.avg_pool(x).view(b, c)
        y = self.fc(y).view(b, c, 1, 1)
        return y.expand_as(x)

class ResNet(nn.Module):

    def __init__(self, block, layers, num_classes=1000):
        self.inplanes = 64
        super(ResNet, self).__init__()
        self.conv1 = nn.Conv2d(3, 64, kernel_size=7, stride=2, padding=3,
                               bias=False)
        self.bn1 = nn.BatchNorm2d(64)
        self.relu = nn.ReLU(inplace=True)
        self.maxpool = nn.MaxPool2d(kernel_size=3, stride=2, padding=1)
        self.layer1 = self._make_layer(block, 64, layers[0])
        self.layer2 = self._make_layer(block, 128, layers[1], stride=2)
        self.layer3 = self._make_layer(block, 256, layers[2], stride=2)
        self.layer4 = self._make_layer(block, 512, layers[3], stride=2)

        self.spatialAttention = SpatialAttention(512)
        # self.seBlock = SELayer(512*block.expansion)
        # self.dp = nn.Dropout(p=0.5)
        self.avgpool = nn.AvgPool2d(7)
        self.fc_out = nn.Linear(512 * block.expansion, num_classes)

        for m in self.modules():
            if isinstance(m, nn.Conv2d):
                n = m.kernel_size[0] * m.kernel_size[1] * m.out_channels
                m.weight.data.normal_(0, math.sqrt(2. / n))
            elif isinstance(m, nn.BatchNorm2d):
                m.weight.data.fill_(1)
                m.bias.data.zero_()

    def _make_layer(self, block, planes, blocks, stride=1):
        downsample = None
        if stride != 1 or self.inplanes != planes * block.expansion:
            downsample = nn.Sequential(
                nn.Conv2d(self.inplanes, planes * block.expansion,
                          kernel_size=1, stride=stride, bias=False),
                nn.BatchNorm2d(planes * block.expansion),
            )

        layers = []
        layers.append(block(self.inplanes, planes, stride, downsample))
        self.inplanes = planes * block.expansion
        for i in range(1, blocks):
            layers.append(block(self.inplanes, planes))

        return nn.Sequential(*layers)

    def forward(self, x):
        # with torch.no_grad():
        x = self.conv1(x)
        x = self.bn1(x)
        x = self.relu(x)
        x = self.maxpool(x)

        x = self.layer1(x)
        x = self.layer2(x)
        x = self.layer3(x)
        x = self.layer4(x)
        SA_out, attention_weight = self.spatialAttention(x)
        x = x + SA_out
        # x = self.seBlock(x)
        # x, attention_weight = self.spatialAttention(x)

        x = self.avgpool(x)
        x = x.view(x.size(0), -1)
        out_feature = x
        # x = self.dp(x)
        x = self.fc_out(x)

        return out_feature, x, attention_weight


def rgb_st3_resnet101(pretrained=False, **kwargs):
    """Constructs a ResNet-101 model.

    Args:
        pretrained (bool): If True, returns a model pre-trained on ImageNet
    """
    model = ResNet(Bottleneck, [3, 4, 23, 3], **kwargs)
    if pretrained:
        model_weight_path = '/home/MrGao/yangyong/code_ssh/two-stream-pytorch-master/pre_models/rgb_st2_resnet152_best_SGD.pth.tar'
        pretrained_dict = torch.load(model_weight_path)['state_dict']
        # model.load_state_dict(model_zoo.load_url(model_urls['resnet101']))
        model_dict = model.state_dict()

        # 1. filter out unnecessary keys
        pretrained_dict = {k: v for k, v in pretrained_dict.items() if k in model_dict}
        # 2. overwrite entries in the existing state dict
        model_dict.update(pretrained_dict)
        # 3. load the new state dict
        model.load_state_dict(model_dict)
    return model


def rgb_st3_resnet152(pretrained=False, **kwargs):
    """Constructs a ResNet-152 model.

    Args:
        pretrained (bool): If True, returns a model pre-trained on ImageNet
    """
    model = ResNet(Bottleneck, [3, 8, 36, 3], **kwargs)
    if pretrained:
        # model.load_state_dict(model_zoo.load_url(model_urls['resnet152']))
        # pretrained_dict = model_zoo.load_url(model_urls['resnet152'])
        # ucf101
        # model_weight_path = '/home/MrGao/yangyong/code_ssh/two-stream-pytorch-master/checkpoints/ucf101_rgb_st3_resnet152_split3.pth.tar'
        # JHMDB
        # model_weight_path = '/home/MrGao/yangyong/code_ssh/two-stream-pytorch-master/checkpoints/JHMDB_rgb_st3_resnet152_split3_2.pth.tar'
        # hmdb51
        # model_weight_path = '/home/MrGao/yangyong/code_ssh/two-stream-pytorch-master/checkpoints/hmdb51_rgb_st3_resnet152_split3_2.pth.tar'
        model_weight_path = '/home/MrGao/yangyong/code_ssh/two-stream-pytorch-master/checkpoints/hmdb51_rgb_st3_resnet152_split2.pth.tar'
        print('model:rgb_st3_resnet152')
        pretrained_dict = torch.load(model_weight_path, map_location='cuda:0')
        print('best_acc:', pretrained_dict['best_prec1'])
        pretrained_dict = pretrained_dict['state_dict']
        model_dict = model.state_dict()
        # 1. filter out unnecessary keys
        pretrained_dict = {k.replace('module.',''): v for k, v in pretrained_dict.items() if k.replace('module.','') in model_dict}
        # 2. overwrite entries in the existing state dict
        model_dict.update(pretrained_dict)
        # 3. load the new state dict
        model.load_state_dict(model_dict)

    return model
