# Supplementary material for: STA-TSN: Spatial-Temporal Attention Temporal Segment Network for action recognition in video
Source: PLoS One. 2022 Mar 17;17(3):e0265115. doi: 10.1371/journal.pone.0265115 (PMC8929560; doi:10.1371/journal.pone.0265115)
Supplement: S1 File — (ZIP) [file pone.0265115.s001.zip › ┤·┬δ/dataset.py]

import torch.utils.data as data

from PIL import Image
import os
import os.path
import numpy as np
from numpy.random import randint

class VideoRecord(object):
    def __init__(self, row):
        self._data = row

    @property
    # 只读方法，随后需要讲测试训练集的文件修改一下，变成以空格为间隔符，存储分别存储视频的路径，帧数和标签
    def path(self):
        return self._data[0]

    @property
    def num_frames(self):
        return int(self._data[1])

    @property
    def label(self):
        return int(self._data[2])


class TSNDataSet(data.Dataset):
    def __init__(self, root_path, list_file,
                 num_segments=3, new_length=1, modality='RGB',
                 image_tmpl='img_{:05d}.jpg', transform=None,
                 force_grayscale=False, random_shift=True, test_mode=False):

        self.root_path = root_path
        self.list_file = list_file
        self.num_segments = num_segments
        self.new_length = new_length
        self.modality = modality
        self.image_tmpl = image_tmpl
        self.transform = transform
        self.random_shift = random_shift
        self.test_mode = test_mode

        if self.modality == 'RGBDiff':
            self.new_length += 1# Diff needs one more image to calculate diff

        self._parse_list()

    def _load_image(self, directory, idx):
        if self.modality == 'RGB' or self.modality == 'RGBDiff':
            return [Image.open(os.path.join(directory, self.image_tmpl.format(idx))).convert('RGB')]
        elif self.modality == 'Flow':
            x_img = Image.open(os.path.join(directory, self.image_tmpl.format('x', idx))).convert('L')
            y_img = Image.open(os.path.join(directory, self.image_tmpl.format('y', idx))).convert('L')

            return [x_img, y_img]

    def _parse_list(self):
        # 读取存储数据集信息的txt文件，VideoRecord对象存储了视频的路径，帧数和标签信息
        self.video_list = [VideoRecord(x.strip().split(' ')) for x in open(self.list_file)]
    # 得到需要使用的视频集合
    def _sample_indices(self, record):
        """
        :param record: VideoRecord
        :return: list
        """

        average_duration = (record.num_frames - self.new_length + 1) // self.num_segments
        split_duration = record.num_frames // self.num_segments
        if split_duration > self.new_length:
            offsets = np.multiply(list(range(self.num_segments)), split_duration) + randint(split_duration-self.new_length, size=self.num_segments)
        elif average_duration > 0:
            offsets = np.multiply(list(range(self.num_segments)), average_duration) + randint(average_duration, size=self.num_segments)
        elif record.num_frames > self.num_segments:
            offsets = np.sort(randint(record.num_frames - self.new_length + 1, size=self.num_segments))
        else:
            offsets = np.zeros((self.num_segments,))
        return offsets + 1

    def _get_val_indices(self, record):
        if record.num_frames > self.num_segments + self.new_length - 1:
            tick = (record.num_frames - self.new_length + 1) / float(self.num_segments)
            offsets = np.array([int(tick / 2.0 + tick * x) for x in range(self.num_segments)])
        else:
            offsets = np.zeros((self.num_segments,))
        return offsets + 1

    def _get_test_indices(self, record):

        tick = (record.num_frames - self.new_length + 1) / float(self.num_segments)

        offsets = np.array([int(tick / 2.0 + tick * x) for x in range(self.num_segments)])

        return offsets + 1

    def __getitem__(self, index):
        record = self.video_list[index]
        # 获取每个视频要读取的视频帧切片
        if not self.test_mode:
            segment_indices = self._sample_indices(record) if self.random_shift else self._get_val_indices(record)
        else:
            segment_indices = self._get_test_indices(record)

        return self.get(record, segment_indices)

    def get(self, record, indices):

        images = list()
        for seg_ind in indices:
            p = int(seg_ind)
            for i in range(self.new_length):
                seg_imgs = self._load_image(os.path.join(self.root_path, record.path), p)
                images.extend(seg_imgs)
                if p < record.num_frames:
                    p += 1

        process_data = self.transform(images)
        return process_data, record.label

    def __len__(self):
        return len(self.video_list)
