# Supplementary material for: STA-TSN: Spatial-Temporal Attention Temporal Segment Network for action recognition in video
Source: PLoS One. 2022 Mar 17;17(3):e0265115. doi: 10.1371/journal.pone.0265115 (PMC8929560; doi:10.1371/journal.pone.0265115)
Supplement: S1 File — (ZIP) [file pone.0265115.s001.zip › ┤·┬δ/datasets/__init__.py]

from .ucf101 import ucf101
from .hmdb51 import hmdb51
from .JHMDB import JHMDB
__all__ = ('ucf101','hmdb51', 'JHMDB')
