# Supplementary material for: STA-TSN: Spatial-Temporal Attention Temporal Segment Network for action recognition in video
Source: PLoS One. 2022 Mar 17;17(3):e0265115. doi: 10.1371/journal.pone.0265115 (PMC8929560; doi:10.1371/journal.pone.0265115)
Supplement: S1 File — (ZIP) [file pone.0265115.s001.zip › ┤·┬δ/datasets/settings/JHMDB/train_flow_split1.txt]

Aussie_Brunette_Brushing_Long_Hair_brush_hair_u_nm_np1_ba_med_3 41 0 brush_hair
Aussie_Brunette_Brushing_Long_Hair_brush_hair_u_nm_np1_fr_goo_1 41 0 brush_hair
Aussie_Brunette_Brushing_Long_Hair_brush_hair_u_nm_np1_fr_goo_2 41 0 brush_hair
Aussie_Brunette_Brushing_Long_Hair_brush_hair_u_nm_np1_fr_med_0 41 0 brush_hair
Brushing_my_long_hair_brush_hair_u_nm_np1_ba_goo_2 41 0 brush_hair
Brushing_my_long_hair_brush_hair_u_nm_np1_fr_goo_0 41 0 brush_hair
Brushing_my_long_hair_brush_hair_u_nm_np1_fr_goo_1 41 0 brush_hair
My_Hair_Routine_brush_hair_h_nm_np1_le_goo_0 41 0 brush_hair
me_brushing_my_hair_lol_i_was_being_silly_brush_hair_u_nm_np1_ba_goo_2 41 0 brush_hair
me_brushing_my_hair_lol_i_was_being_silly_brush_hair_u_nm_np1_fr_goo_0 41 0 brush_hair
me_brushing_my_hair_lol_i_was_being_silly_brush_hair_u_nm_np1_le_goo_1 41 0 brush_hair
me_brushing_my_hair_lol_i_was_being_silly_brush_hair_u_nm_np1_ri_goo_3 41 0 brush_hair
Brushing_hair__the_right_way_brush_hair_u_nm_np1_fr_goo_0 41 0 brush_hair
Brushing_hair__the_right_way_brush_hair_u_nm_np1_fr_goo_1 41 0 brush_hair
Brushing_hair__the_right_way_brush_hair_u_nm_np1_fr_goo_2 41 0 brush_hair
Ella_brushing_her_long_blonde_hair___again_brush_hair_u_cm_np1_ba_goo_0 41 0 brush_hair
Ella_brushing_her_long_blonde_hair___again_brush_hair_u_cm_np1_ba_goo_2 41 0 brush_hair
Ella_brushing_her_long_blonde_hair___again_brush_hair_u_cm_np1_le_goo_1 41 0 brush_hair
Trannydude___Brushing_SyntheticHair___OhNOES!__those_fukin_knots!_brush_hair_u_nm_np1_fr_goo_0 41 0 brush_hair
Trannydude___Brushing_SyntheticHair___OhNOES!__those_fukin_knots!_brush_hair_u_nm_np1_fr_goo_1 41 0 brush_hair
Trannydude___Brushing_SyntheticHair___OhNOES!__those_fukin_knots!_brush_hair_u_nm_np1_fr_goo_2 41 0 brush_hair
Silky_Straight_Hair_Original_brush_hair_h_nm_np1_ba_goo_0 41 0 brush_hair
Silky_Straight_Hair_Original_brush_hair_h_nm_np1_ba_goo_1 41 0 brush_hair
Silky_Straight_Hair_Original_brush_hair_u_nm_np1_ba_goo_2 41 0 brush_hair
red_head_brush_hair_u_cm_np1_fr_goo_1 41 0 brush_hair
red_head_brush_hair_u_cm_np1_le_goo_2 41 0 brush_hair
long_hair_Christa__brush_hair_u_nm_np1_le_goo_0 41 0 brush_hair
Brushing_my_Long_Hair__February_2009_brush_hair_u_nm_np1_ba_goo_1 41 0 brush_hair
Brushing_my_Long_Hair__February_2009_brush_hair_u_nm_np1_ba_goo_2 41 0 brush_hair
How_to_Play_Wide_Receiver_in_Football_-_How_to_Catch_a_High_Ball_in_Football_catch_f_nm_np1_ri_goo_0 31 1 catch
How_to_Play_Wide_Receiver_in_Football_-_How_to_Catch_a_High_Ball_in_Football_catch_f_nm_np1_ri_med_1 37 1 catch
Torwarttraining_2_(_sterreich)_catch_f_cm_np1_ba_goo_0 41 1 catch
Torwarttraining_2_(_sterreich)_catch_f_cm_np1_ba_goo_1 38 1 catch
Torwarttraining_2_(_sterreich)_catch_f_cm_np1_ba_goo_2 41 1 catch
Torwarttraining_2_(_sterreich)_catch_f_cm_np1_le_med_3 37 1 catch
Torwarttraining_2_(_sterreich)_catch_f_cm_np1_le_med_4 39 1 catch
Torwarttraining_2_(_sterreich)_catch_f_cm_np1_le_med_5 41 1 catch
Seldin_Lipovic_-_Willi_Weber__Torwarttraining__catch_f_cm_np1_ba_bad_7 32 1 catch
Seldin_Lipovic_-_Willi_Weber__Torwarttraining__catch_f_cm_np1_ba_bad_8 36 1 catch
Seldin_Lipovic_-_Willi_Weber__Torwarttraining__catch_f_cm_np1_fr_bad_3 26 1 catch
Seldin_Lipovic_-_Willi_Weber__Torwarttraining__catch_f_cm_np1_fr_bad_5 41 1 catch
Seldin_Lipovic_-_Willi_Weber__Torwarttraining__catch_f_cm_np1_fr_bad_6 41 1 catch
Seldin_Lipovic_-_Willi_Weber__Torwarttraining__catch_f_cm_np1_le_bad_2 27 1 catch
Seldin_Lipovic_-_Willi_Weber__Torwarttraining__catch_f_cm_np1_le_bad_4 38 1 catch
Seldin_Lipovic_-_Willi_Weber__Torwarttraining__catch_f_cm_np1_le_med_1 31 1 catch
Seldin_Lipovic_-_Willi_Weber__Torwarttraining__catch_u_cm_np1_fr_bad_0 31 1 catch
Torwarttraining_3_(_sterreich)_catch_f_nm_np1_fr_med_3 41 1 catch
Torwarttraining_3_(_sterreich)_catch_f_nm_np1_fr_med_4 41 1 catch
Torwarttraining_3_(_sterreich)_catch_f_nm_np1_fr_med_5 37 1 catch
Torwarttraining_3_(_sterreich)_catch_f_nm_np1_le_med_0 41 1 catch
Torwarttraining_3_(_sterreich)_catch_f_nm_np1_le_med_1 41 1 catch
Torwarttraining_3_(_sterreich)_catch_f_nm_np1_le_med_2 37 1 catch
Faith_Rewarded_catch_f_cm_np1_fr_med_10 34 1 catch
Goal_Keeping_Tips_catch_f_cm_np1_fr_med_0 41 1 catch
Goal_Keeping_Tips_catch_f_cm_np1_fr_med_2 41 1 catch
Goal_Keeping_Tips_catch_u_cm_np1_fr_med_1 39 1 catch
Goal_Keeping_Tips_catch_u_cm_np1_fr_med_3 41 1 catch
Ballfangen_catch_u_cm_np1_fr_goo_0 31 1 catch
Ballfangen_catch_u_cm_np1_fr_goo_1 25 1 catch
Ballfangen_catch_u_cm_np1_fr_goo_2 25 1 catch
Torwarttraining_-_Impressionen_vom_1__FFC_Frankfurt_catch_f_cm_np1_ri_med_0 37 1 catch
Torwarttraining_-_Impressionen_vom_1__FFC_Frankfurt_catch_f_cm_np1_ri_med_1 26 1 catch
Torwarttraining_-_Impressionen_vom_1__FFC_Frankfurt_catch_f_cm_np1_ri_med_2 32 1 catch
RE-_Boom_Snap_Clap_clap_u_nm_np1_fr_med_0 41 2 clap
RE-_Boom_Snap_Clap_clap_u_nm_np1_fr_med_1 41 2 clap
boom_snap_clap_(challenge)_clap_u_nm_np1_fr_med_0 41 2 clap
boom_snap_clap_(challenge)_clap_u_nm_np1_fr_med_1 36 2 clap
Song_I_Can_Wave_My_Hands_-_Cullen_s_Abc_s_clap_u_cm_np1_fr_med_3 41 2 clap
Song_I_Can_Wave_My_Hands_-_Cullen_s_Abc_s_clap_u_cm_np1_fr_med_4 40 2 clap
Boom__Snap__Clap!_(Challenge)_clap_u_nm_np1_fr_med_1 41 2 clap
Kurt_Kr_mer_-_Klatschen_im_Flugzeug_clap_f_nm_np1_fr_med_0 39 2 clap
Kurt_Kr_mer_-_Klatschen_im_Flugzeug_clap_u_cm_np1_fr_med_1 41 2 clap
Kurt_Kr_mer_-_Klatschen_im_Flugzeug_clap_u_cm_np1_ri_bad_3 41 2 clap
Kurt_Kr_mer_-_Klatschen_im_Flugzeug_clap_u_cm_np1_ri_bad_4 31 2 clap
Alex_applauding_himself_clap_u_nm_np1_fr_med_0 41 2 clap
A_Round_of_Applause_clap_u_cm_np1_fr_med_0 41 2 clap
A_Round_of_Applause_clap_u_cm_np1_fr_med_1 41 2 clap
boom-snap-clap_clap_u_nm_np1_fr_med_0 41 2 clap
boom-snap-clap_clap_u_nm_np1_fr_med_1 40 2 clap
boom-snap-clap_clap_u_nm_np1_fr_med_2 41 2 clap
boom-snap-clap_clap_u_nm_np1_fr_med_3 41 2 clap
Clap_Hands_clap_u_nm_np1_fr_med_2 41 2 clap
@20_Rhythm_clap_u_nm_np1_fr_goo_0 41 2 clap
@20_Rhythm_clap_u_nm_np1_fr_goo_1 41 2 clap
@20_Rhythm_clap_u_nm_np1_le_goo_3 41 2 clap
Theslowclap1_clap_f_cm_np1_fr_med_0 41 2 clap
Martin_klatscht_in_die_h_nde_und_FURZT_clap_u_cm_np1_fr_med_0 20 2 clap
boom_snap_clap_(challenge)_HARDCORE_VERSION!_clap_u_nm_np1_fr_bad_0 41 2 clap
_Boom_Snap_Clap__challenge_clap_u_nm_np1_fr_med_0 40 2 clap
_Boom_Snap_Clap__challenge_clap_u_nm_np1_fr_med_1 39 2 clap
boomsnapclap!_clap_u_nm_np1_fr_med_0 41 2 clap
boomsnapclap!_clap_u_nm_np1_fr_med_1 41 2 clap
boomsnapclap!_clap_u_nm_np1_fr_med_2 41 2 clap
Deutscher_Klatsch_-_The_Clap_-_Lexy_clap_f_cm_np1_fr_med_5 20 2 clap
Sports_Training_-_Speed_Workouts_-_Stair_Running_climb_stairs_f_nm_np1_ba_med_0 41 3 climb_stairs
Sports_Training_-_Speed_Workouts_-_Stair_Running_climb_stairs_f_nm_np1_ba_med_1 41 3 climb_stairs
Sports_Training_-_Speed_Workouts_-_Stair_Running_climb_stairs_f_nm_np1_ba_med_2 31 3 climb_stairs
TheLastManOnearth_climb_stairs_f_cm_np1_ba_med_33 33 3 climb_stairs
TheLastManOnearth_climb_stairs_f_nm_np1_ba_med_56 15 3 climb_stairs
Outdoor_Agility_Training_-_Outdoor_Stair_Run_Drill_for_Agility_climb_stairs_f_cm_np1_ba_med_0 38 3 climb_stairs
Outdoor_Agility_Training_-_Outdoor_Stair_Run_Drill_for_Agility_climb_stairs_f_cm_np1_ba_med_1 29 3 climb_stairs
Outdoor_Agility_Training_-_Outdoor_Stair_Run_Drill_for_Agility_climb_stairs_f_cm_np1_ba_med_2 40 3 climb_stairs
Stadium_Plyometric_Workout_climb_stairs_f_cm_np1_ba_bad_5 37 3 climb_stairs
Stadium_Plyometric_Workout_climb_stairs_l_cm_np1_ba_med_3 36 3 climb_stairs
Stadium_Plyometric_Workout_climb_stairs_l_cm_np1_ba_med_4 37 3 climb_stairs
Stadium_Plyometric_Workout_climb_stairs_l_cm_np1_ri_med_0 26 3 climb_stairs
Stadium_Plyometric_Workout_climb_stairs_l_cm_np1_ri_med_2 41 3 climb_stairs
Micah_Lacerte_Running_Stairs___Great_cardio_for_fat_loss_climb_stairs_f_cm_np1_ba_med_3 41 3 climb_stairs
Micah_Lacerte_Running_Stairs___Great_cardio_for_fat_loss_climb_stairs_f_cm_np1_ba_med_4 41 3 climb_stairs
Micah_Lacerte_Running_Stairs___Great_cardio_for_fat_loss_climb_stairs_f_cm_np1_fr_med_1 41 3 climb_stairs
Micah_Lacerte_Running_Stairs___Great_cardio_for_fat_loss_climb_stairs_f_cm_np1_fr_med_2 40 3 climb_stairs
How_to_Exercise_Outdoors_-_Outdoor_Step_Running_Exercises_climb_stairs_f_cm_np1_fr_med_1 41 3 climb_stairs
How_to_Exercise_Outdoors_-_Outdoor_Step_Running_Exercises_climb_stairs_f_nm_np1_fr_med_0 38 3 climb_stairs
Intense_Cardio_Session-_Stairs_climb_stairs_f_cm_np1_ba_med_0 41 3 climb_stairs
Intense_Cardio_Session-_Stairs_climb_stairs_f_cm_np1_ba_med_2 41 3 climb_stairs
Baddest_Fight_Scenes_EVER!_-_Kill_Bill__Vol___1_-_vs__Crazy_88_s_climb_stairs_f_nm_np1_fr_med_3 41 3 climb_stairs
H_I_I_T__Swamis_stairs_with_Max_Wettstein_featuring_Donna_Wettstein_climb_stairs_f_cm_np1_ba_med_4 41 3 climb_stairs
H_I_I_T__Swamis_stairs_with_Max_Wettstein_featuring_Donna_Wettstein_climb_stairs_f_cm_np1_ba_med_5 40 3 climb_stairs
H_I_I_T__Swamis_stairs_with_Max_Wettstein_featuring_Donna_Wettstein_climb_stairs_f_cm_np1_ba_med_7 41 3 climb_stairs
H_I_I_T__Swamis_stairs_with_Max_Wettstein_featuring_Donna_Wettstein_climb_stairs_f_cm_np1_ba_med_9 41 3 climb_stairs
H_I_I_T__Swamis_stairs_with_Max_Wettstein_featuring_Donna_Wettstein_climb_stairs_f_cm_np1_fr_med_8 40 3 climb_stairs
Empire_State_Building_Run-Up_climb_stairs_f_cm_np1_ba_med_3 41 3 climb_stairs
Golf_Swing_@6Iron_golf_f_cm_np1_fr_med_0 41 4 golf
Golf_Swing_@6Iron_golf_f_cm_np1_fr_med_1 41 4 golf
Golf_Swing_@6Iron_golf_f_cm_np1_fr_med_2 41 4 golf
Golf_Swing_@6Iron_golf_f_cm_np1_ri_med_3 41 4 golf
Golf_Swing_@6Iron_golf_f_cm_np1_ri_med_4 41 4 golf
Golf_Swing_@6Iron_golf_f_cm_np1_ri_med_5 41 4 golf
Steve_Elkington_1995_PGA_golf_f_cm_np1_ri_med_0 41 4 golf
Iain_Powell_Driving_at_Ingon_Manor_GC_golf_f_cm_np1_ri_med_0 41 4 golf
Rate_my_golf_swing__driver_and_9_iron_golf_f_cm_np1_ri_med_0 41 4 golf
Rate_my_golf_swing__driver_and_9_iron_golf_f_cm_np1_ri_med_1 41 4 golf
Jeff_Ritter_-_More_Distance_golf_f_nm_np1_ri_med_0 41 4 golf
rory_hie_high_school__now_USC_golf_f_nm_np1_ri_goo_0 41 4 golf
Miyazato_Ai_golf_f_cm_np1_fr_med_0 41 4 golf
Casie_Cathrea_golf_f_nm_np1_fr_med_0 41 4 golf
Mike_Weir_golf_f_cm_np1_le_med_0 41 4 golf
Ariya_Swing_golf_f_cm_np1_fr_bad_0 41 4 golf
Finding_the_fairway_under_pressure_golf_f_cm_np1_ri_med_0 41 4 golf
Kevin_Na_s_Swing_golf_f_cm_np1_ri_goo_0 41 4 golf
Tiger_Woods_Super_Drive_golf_f_nm_np1_ri_goo_0 41 4 golf
Paula_Creamer_golf_f_cm_np1_ri_med_0 41 4 golf
Jeff_Ritter_-_The_Transition_golf_f_nm_np1_ri_med_0 41 4 golf
Sergio_Garcia_golf_f_cm_np1_ri_med_0 41 4 golf
Sergio_Garcia_golf_f_cm_np1_ri_med_1 41 4 golf
Tiger_Woods_AMAZING_Shots_golf_f_cm_np1_ri_med_0 41 4 golf
Golf_Tips_-_Hit_The_Driver_300+_Yards!!!_golf_f_nm_np1_fr_med_0 41 4 golf
Ernie_Els_swing_close_up_golf_f_cm_np1_ri_goo_0 41 4 golf
Evian_Masters_Junior_Cup_Highlights_2009_golf_f_nm_np1_le_goo_4 41 4 golf
Evian_Masters_Junior_Cup_Highlights_2009_golf_f_nm_np1_ri_goo_3 40 4 golf
Huge_Drive!_Please_Rate_It_golf_f_cm_np1_ri_goo_0 41 4 golf
Davis_Love_III__Beautiful_swing!_golf_f_cm_np1_ri_med_0 41 4 golf
Gregoire_Airman_showreel_2008_jump_f_cm_np1_ba_bad_1 34 5 jump
Gregoire_Airman_showreel_2008_jump_f_cm_np1_le_bad_0 41 5 jump
Gregoire_Airman_showreel_2008_jump_f_cm_np1_le_bad_2 39 5 jump
Gregoire_Airman_showreel_2008_jump_f_cm_np1_le_bad_4 41 5 jump
Gregoire_Airman_showreel_2008_jump_f_cm_np1_ri_bad_5 26 5 jump
Gregoire_Airman_showreel_2008_jump_f_cm_np1_ri_bad_6 41 5 jump
le_parkour_kl_jump_f_nm_np1_le_bad_3 41 5 jump
OldSchool_jump_f_nm_np1_fr_bad_26 15 5 jump
Documentario_Le_Parkour_Londrina_jump_f_cm_np1_fr_bad_10 41 5 jump
Documentario_Le_Parkour_Londrina_jump_f_cm_np1_ri_bad_5 36 5 jump
Documentario_Le_Parkour_Londrina_jump_f_cm_np1_ri_bad_6 31 5 jump
Documentario_Le_Parkour_Londrina_jump_f_nm_np1_ba_bad_1 24 5 jump
Documentario_Le_Parkour_Londrina_jump_f_nm_np1_le_bad_8 27 5 jump
Documentario_Le_Parkour_Londrina_jump_f_nm_np1_ri_bad_2 36 5 jump
Documentario_Le_Parkour_Londrina_jump_f_nm_np1_ri_bad_4 32 5 jump
Documentario_Le_Parkour_Londrina_jump_f_nm_np1_ri_bad_7 40 5 jump
Arrasando_no_Le_Parkour_jump_f_cm_np1_le_bad_0 21 5 jump
Arrasando_no_Le_Parkour_jump_f_cm_np1_ri_bad_1 14 5 jump
Arrasando_no_Le_Parkour_jump_f_nm_np1_le_med_2 32 5 jump
Arrasando_no_Le_Parkour_jump_f_nm_np1_ri_med_3 41 5 jump
happy_go_lovely_jump_f_cm_np1_fr_bad_20 39 5 jump
Sam_Cooksey_Goalkeeper_Training_jump_f_cm_np1_le_bad_3 19 5 jump
Sam_Cooksey_Goalkeeper_Training_jump_f_cm_np1_ri_bad_1 19 5 jump
Stadium_Plyometric_Workout_jump_f_cm_np1_ba_bad_6 24 5 jump
Stadium_Plyometric_Workout_jump_f_cm_np1_ba_bad_7 36 5 jump
Stadium_Plyometric_Workout_jump_f_cm_np1_ba_med_8 35 5 jump
Huge_Dive-Roll_jump_f_cm_np1_ri_bad_0 16 5 jump
Dhan_Dhana_Dhan_Goal_(2007)_w__Eng_Sub_-_Watch_Online_-_4_16_kick_ball_f_cm_np1_fr_goo_3 41 6 kick_ball
Dhan_Dhana_Dhan_Goal_(2007)_w__Eng_Sub_-_Watch_Online_-_4_16_kick_ball_f_cm_np1_ri_goo_0 38 6 kick_ball
Amazing_Soccer_@2_kick_ball_f_cm_np1_le_bad_2 34 6 kick_ball
Amazing_Soccer_@2_kick_ball_u_cm_np1_ba_bad_0 26 6 kick_ball
DWK_1_-_Der_ganze_Film_(Part_8_9)_kick_ball_f_cm_np1_ba_goo_0 41 6 kick_ball
How_to_kick_a_soccer_ball_the_right_way_kick_ball_l_nm_np1_ba_bad_0 40 6 kick_ball
Goal_1_@_2_kick_ball_f_cm_np1_fr_goo_2 18 6 kick_ball
Banned_Commercials_-_Nike_-_Soccer_vs_ninjas_kick_ball_f_nm_np1_fr_goo_1 22 6 kick_ball
Banned_Commercials_-_Nike_-_Soccer_vs_ninjas_kick_ball_f_nm_np1_fr_goo_3 25 6 kick_ball
How_to_Shoot_Penalty_Kicks_kick_ball_f_cm_np1_ba_bad_0 31 6 kick_ball
How_to_Shoot_Penalty_Kicks_kick_ball_f_cm_np1_ba_bad_1 37 6 kick_ball
How_to_Shoot_Penalty_Kicks_kick_ball_f_cm_np1_ba_bad_3 36 6 kick_ball
How_to_Shoot_Penalty_Kicks_kick_ball_f_cm_np1_ba_bad_4 31 6 kick_ball
How_to_Shoot_Penalty_Kicks_kick_ball_f_cm_np1_ba_bad_5 19 6 kick_ball
Ribery_Torwandschiessen_Sportstudio_kick_ball_f_nm_np1_ba_goo_1 19 6 kick_ball
Ribery_Torwandschiessen_Sportstudio_kick_ball_f_nm_np1_ba_goo_2 17 6 kick_ball
Ribery_Torwandschiessen_Sportstudio_kick_ball_f_nm_np1_ba_med_3 31 6 kick_ball
Ribery_Torwandschiessen_Sportstudio_kick_ball_f_nm_np1_ba_med_5 32 6 kick_ball
Ribery_Torwandschiessen_Sportstudio_kick_ball_f_nm_np1_ba_med_7 31 6 kick_ball
Ribery_Torwandschiessen_Sportstudio_kick_ball_f_nm_np1_ba_med_9 32 6 kick_ball
Ribery_Torwandschiessen_Sportstudio_kick_ball_l_nm_np1_ba_med_6 25 6 kick_ball
Ribery_Torwandschiessen_Sportstudio_kick_ball_l_nm_np1_ba_med_8 33 6 kick_ball
likebeckam_kick_ball_f_nm_np1_ba_bad_39 34 6 kick_ball
Das_Wunder_von_Bern_(Deutschland_2002_2003)_kick_ball_f_cm_np1_fr_goo_2 21 6 kick_ball
Das_Wunder_von_Bern_(Deutschland_2002_2003)_kick_ball_f_cm_np1_ri_goo_3 29 6 kick_ball
Die_Pfandpiraten_Doku_pick_f_cm_np1_ba_med_2 41 7 pick
Catch_Me_If_You_Can_pick_f_cm_np1_ri_med_5 41 7 pick
Search_and_Identify_Golf_Ball_-_www_mulliganplus_com_pick_f_nm_np1_le_goo_0 41 7 pick
NoCountryForOldMen_pick_u_nm_np1_le_goo_0 14 7 pick
Clay_sBasketballSkillz_pick_f_nm_np1_ba_med_0 36 7 pick
Clay_sBasketballSkillz_pick_f_nm_np1_ri_med_8 34 7 pick
Torwarttraining_-_Impressionen_vom_1__FFC_Frankfurt_pick_f_cm_np1_fr_goo_3 39 7 pick
NH_open_carry_litter_pickup_spurs_stunning_encountrs__1_of_2_pick_f_cm_np1_fr_med_0 15 7 pick
SafeInPort_pick_f_nm_np1_fr_med_1 41 7 pick
THE_WALLET_TRICK!!!_pick_f_cm_np1_fr_med_2 41 7 pick
THE_WALLET_TRICK!!!_pick_f_cm_np1_le_med_0 41 7 pick
Stevie_And_Lindsay_Picking_Up_Garbage_pick_f_cm_np1_ba_med_0 41 7 pick
Stevie_And_Lindsay_Picking_Up_Garbage_pick_f_cm_np1_ri_med_3 29 7 pick
Prelinger_HabitPat1954_pick_f_cm_np1_fr_med_28 20 7 pick
pick_up_trash_says_yeti_pick_f_cm_np1_le_med_1 19 7 pick
pick_up_trash_says_yeti_pick_f_cm_np1_le_med_2 19 7 pick
pick_up_trash_says_yeti_pick_f_cm_np1_ri_med_0 19 7 pick
Dollar_Prank_at_the_Rivertown_Mall_pick_f_cm_np1_le_med_0 38 7 pick
Dollar_Prank_at_the_Rivertown_Mall_pick_f_nm_np1_fr_med_3 41 7 pick
M_ll_sammeln_pick_f_cm_np1_fr_bad_0 41 7 pick
NH-__Open_Carry_Litter_Pickup_in__troubled__neighborhood_pick_f_nm_np1_le_med_0 41 7 pick
prelinger_they_grow_up_so_fast_1_pick_f_nm_np1_fr_med_10 41 7 pick
prelinger_they_grow_up_so_fast_1_pick_u_nm_np1_ri_med_1 41 7 pick
prelinger_LetsBeGo1953_pick_f_cm_np1_fr_med_8 41 7 pick
prelinger_LetsBeGo1953_pick_f_nm_np1_ri_med_12 19 7 pick
garbage_men_pick_f_cm_np1_ri_med_0 35 7 pick
garbage_men_pick_f_cm_np1_ri_med_1 31 7 pick
garbage_men_pick_f_cm_np1_ri_med_2 41 7 pick
Bayerisch_leben-_Weissbier_richtig_eingeschenkt_pour_u_nm_np1_fr_med_0 31 8 pour
How_to_Build_a_Cocktail_pour_u_nm_np1_fr_med_0 31 8 pour
How_to_Build_a_Cocktail_pour_u_nm_np1_fr_med_2 31 8 pour
Become_a_Professional_Bartender_pour_u_cm_np1_fr_med_0 31 8 pour
Become_a_Professional_Bartender_pour_u_cm_np1_fr_med_1 31 8 pour
Become_a_Professional_Bartender_pour_u_cm_np1_fr_med_2 31 8 pour
crazy_german_guy_shows_how_do_they_pour_a_wheat_beer_pour_u_cm_np1_fr_goo_0 31 8 pour
crazy_german_guy_shows_how_do_they_pour_a_wheat_beer_pour_u_cm_np1_fr_goo_1 31 8 pour
crazy_german_guy_shows_how_do_they_pour_a_wheat_beer_pour_u_cm_np1_fr_goo_2 31 8 pour
Intro_to_Bartending_-_Lesson_2-Highball_Drinks_pour_u_nm_np1_ri_med_0 31 8 pour
Intro_to_Bartending_-_Lesson_2-Highball_Drinks_pour_u_nm_np1_ri_med_1 31 8 pour
Intro_to_Bartending_-_Lesson_2-Highball_Drinks_pour_u_nm_np1_ri_med_2 31 8 pour
Cuba_Libre_-_Just_do_it_with_Drinkadrink_com_pour_u_nm_np1_fr_goo_0 31 8 pour
Spirit_Pouring_pour_u_nm_np1_fr_goo_0 31 8 pour
Spirit_Pouring_pour_u_nm_np1_fr_goo_1 31 8 pour
Spirit_Pouring_pour_u_nm_np1_fr_goo_2 41 8 pour
Cachaca_cocktails_pour_u_nm_np1_fr_med_0 31 8 pour
Cachaca_cocktails_pour_u_nm_np1_fr_med_1 31 8 pour
Cachaca_cocktails_pour_u_nm_np1_fr_med_2 31 8 pour
Bottoms_Up_-_Bartending_Lesson__The_Margarita!_pour_u_nm_np1_fr_goo_0 31 8 pour
Bottoms_Up_-_Bartending_Lesson__The_Margarita!_pour_u_nm_np1_fr_goo_2 31 8 pour
Pomegranate_Martini_Cocktail_Recipes_pour_u_cm_np1_fr_med_0 31 8 pour
Pomegranate_Martini_Cocktail_Recipes_pour_u_cm_np1_fr_med_1 31 8 pour
Pomegranate_Martini_Cocktail_Recipes_pour_u_cm_np1_fr_med_2 41 8 pour
How_To_Pour_a_Franziskaner_pour_u_cm_np1_fr_med_0 31 8 pour
How_To_Pour_a_Franziskaner_pour_u_cm_np1_fr_med_1 31 8 pour
New_Orleans__best_cocktails-_Hot_Buttered_Rum_pour_u_nm_np1_fr_med_0 31 8 pour
New_Orleans__best_cocktails-_Hot_Buttered_Rum_pour_u_nm_np1_fr_med_1 41 8 pour
New_Orleans__best_cocktails-_Hot_Buttered_Rum_pour_u_nm_np1_fr_med_2 41 8 pour
Flaming_B52_Shot_Drink_pour_u_nm_np1_fr_med_0 31 8 pour
Flaming_B52_Shot_Drink_pour_u_nm_np1_fr_med_1 31 8 pour
Flaming_B52_Shot_Drink_pour_u_nm_np1_fr_med_2 31 8 pour
How_to_pour_beer_pour_u_nm_np1_fr_goo_0 31 8 pour
Rum_Mixed_Drinks-_Part_4_-_How_to_Make_the_Cuba_Libre_Mixed_Drink_pour_u_nm_np1_fr_goo_0 41 8 pour
Rum_Mixed_Drinks-_Part_4_-_How_to_Make_the_Cuba_Libre_Mixed_Drink_pour_u_nm_np1_fr_goo_1 41 8 pour
Rum_Mixed_Drinks-_Part_4_-_How_to_Make_the_Cuba_Libre_Mixed_Drink_pour_u_nm_np1_fr_goo_2 41 8 pour
My_First_Hefeweizen_pour_u_nm_np1_ri_med_0 41 8 pour
My_First_Hefeweizen_pour_u_nm_np1_ri_med_1 31 8 pour
My_First_Hefeweizen_pour_u_nm_np1_ri_med_2 31 8 pour
Eight_wide_grip_pull-ups_pullup_u_cm_np1_ba_med_0 41 9 pullup
Eight_wide_grip_pull-ups_pullup_u_cm_np1_ba_med_1 41 9 pullup
Eight_wide_grip_pull-ups_pullup_u_cm_np1_ba_med_2 41 9 pullup
Basic_Exercise_Plans_-_How_to_Do_a_Pull-Up_pullup_f_cm_np1_le_goo_1 41 9 pullup
Girl_does_12_pull-ups_pullup_u_cm_np1_ba_med_0 41 9 pullup
Girl_does_12_pull-ups_pullup_u_cm_np1_ba_med_1 41 9 pullup
Girl_does_12_pull-ups_pullup_u_cm_np1_ba_med_2 41 9 pullup
100_pullups_pullup_f_nm_np1_fr_med_1 41 9 pullup
100_pullups_pullup_f_nm_np1_fr_med_2 41 9 pullup
100_pullups_pullup_u_nm_np1_fr_med_0 41 9 pullup
Perfect_Pull_Up_-_How_To_Do_Pull_Ups_pullup_u_cm_np1_fr_goo_0 41 9 pullup
Perfect_Pull_Up_-_How_To_Do_Pull_Ups_pullup_u_cm_np1_fr_goo_1 41 9 pullup
Perfect_Pull_Up_-_How_To_Do_Pull_Ups_pullup_u_cm_np1_fr_goo_2 41 9 pullup
35_pull_ups_pullup_f_nm_np1_fr_goo_0 41 9 pullup
35_pull_ups_pullup_f_nm_np1_fr_goo_1 41 9 pullup
35_pull_ups_pullup_f_nm_np1_fr_goo_2 41 9 pullup
Pull-ups_+_Push_ups-_a_time-saving_workout_pullup_u_cm_np1_ri_med_0 41 9 pullup
Pull-ups_+_Push_ups-_a_time-saving_workout_pullup_u_cm_np1_ri_med_1 41 9 pullup
Pull-ups_+_Push_ups-_a_time-saving_workout_pullup_u_cm_np1_ri_med_2 41 9 pullup
20_Marine_Corps_Pull_Ups_-_JimmyDShea_pullup_f_cm_np1_ba_bad_3 41 9 pullup
20_Marine_Corps_Pull_Ups_-_JimmyDShea_pullup_f_cm_np1_ba_bad_4 41 9 pullup
12_Pull-ups_by_female_athlete_pullup_f_cm_np1_ba_med_0 41 9 pullup
12_Pull-ups_by_female_athlete_pullup_f_cm_np1_ba_med_1 41 9 pullup
12_Pull-ups_by_female_athlete_pullup_f_cm_np1_ba_med_2 41 9 pullup
10_Pull_Ups_pullup_f_nm_np1_fr_goo_0 41 9 pullup
10_Pull_Ups_pullup_f_nm_np1_fr_goo_1 41 9 pullup
10_Pull_Ups_pullup_f_nm_np1_fr_goo_2 41 9 pullup
pull_ups_pullup_u_nm_np1_ba_med_0 40 9 pullup
pull_ups_pullup_u_nm_np1_ba_med_1 41 9 pullup
pull_ups_pullup_u_nm_np1_ba_med_2 41 9 pullup
pull_ups_pullup_u_nm_np1_fr_med_3 41 9 pullup
pull_ups_pullup_u_nm_np1_fr_med_4 41 9 pullup
pull_ups_pullup_u_nm_np1_fr_med_5 41 9 pullup
girl_pull_ups_fitness_exercise_pullups_pullup_f_cm_np1_fr_med_0 41 9 pullup
girl_pull_ups_fitness_exercise_pullups_pullup_f_cm_np1_fr_med_1 41 9 pullup
girl_pull_ups_fitness_exercise_pullups_pullup_f_cm_np1_fr_med_2 41 9 pullup
22_Pull-ups_with_Speed_and_Perfect_Form_pullup_f_cm_np1_ba_med_0 41 9 pullup
22_Pull-ups_with_Speed_and_Perfect_Form_pullup_f_cm_np1_ba_med_1 41 9 pullup
22_Pull-ups_with_Speed_and_Perfect_Form_pullup_f_cm_np1_ba_med_2 41 9 pullup
Box_Pushing_push_f_cm_np1_ri_med_0 41 10 push
cmd_pushing_box_2_push_f_cm_np1_ba_bad_0 41 10 push
box_pushing_1_push_f_cm_np1_ba_bad_2 31 10 push
box_pushing_1_push_f_cm_np1_le_med_1 31 10 push
American_History_X_push_u_nm_np1_ba_med_22 21 10 push
pushing_blocks_push_f_nm_np1_le_bad_0 41 10 push
pushing_blocks_push_f_nm_np1_le_bad_1 41 10 push
pushing_blocks_push_f_nm_np1_le_bad_2 41 10 push
Box_Pull_Push_push_f_cm_np1_ba_bad_2 31 10 push
Box_Pull_Push_push_f_cm_np1_ba_bad_3 31 10 push
Baby_Push_Cart_push_f_cm_np1_ri_bad_0 41 10 push
Baby_Push_Cart_push_f_cm_np1_ri_bad_1 41 10 push
Baby_Push_Cart_push_f_cm_np1_ri_bad_2 41 10 push
Pushing_train_-_Me_and_my_friend_-_Worlds_strongest_men_push_f_cm_np2_ri_bad_0 41 10 push
Pushing_train_-_Me_and_my_friend_-_Worlds_strongest_men_push_f_cm_np2_ri_bad_1 41 10 push
Kommandant__muss_Auto_schieben_push_f_cm_np1_le_bad_5 41 10 push
Kommandant__muss_Auto_schieben_push_f_cm_np1_ri_bad_0 41 10 push
Kommandant__muss_Auto_schieben_push_f_cm_np1_ri_bad_1 41 10 push
Kommandant__muss_Auto_schieben_push_f_cm_np1_ri_bad_2 41 10 push
Kommandant__muss_Auto_schieben_push_f_cm_np1_ri_bad_3 41 10 push
pushing_cart_push_f_cm_np1_le_bad_0 41 10 push
pushing_cart_push_f_cm_np1_le_bad_1 20 10 push
pushing_cart_push_f_cm_np1_le_bad_2 41 10 push
Ashleigh_Staley_Truck_Push_push_f_cm_np1_ba_med_4 41 10 push
Ashleigh_Staley_Truck_Push_push_f_cm_np1_ri_med_0 41 10 push
Ashleigh_Staley_Truck_Push_push_f_cm_np1_ri_med_1 41 10 push
Cross_Pushing_Table_push_f_cm_np1_ba_bad_2 41 10 push
Cross_Pushing_Table_push_f_cm_np1_fr_bad_3 41 10 push
Cross_Pushing_Table_push_f_cm_np1_fr_bad_7 26 10 push
Cross_Pushing_Table_push_f_cm_np1_ri_bad_4 41 10 push
20060723sfjffangelina_run_f_nm_np1_ri_med_2 33 11 run
Juno_run_f_cm_np1_ba_med_5 41 11 run
nameunknown256kb_run_f_cm_np1_fr_med_3 39 11 run
Fellowship_7_run_f_cm_np1_fr_med_4 41 11 run
Superbad_run_f_nm_np1_ba_med_2 41 11 run
Hitch_Part_2_run_f_nm_np1_fr_med_11 35 11 run
THE_PROTECTOR_run_f_cm_np1_ba_med_13 22 11 run
THE_PROTECTOR_run_f_cm_np1_ba_med_35 14 11 run
THE_PROTECTOR_run_f_cm_np1_le_med_15 22 11 run
THE_PROTECTOR_run_f_cm_np1_ri_med_101 41 11 run
THE_PROTECTOR_run_f_nm_np1_le_med_91 19 11 run
The_Matrix_3_run_f_cm_np1_ri_med_7 31 11 run
Crash_run_f_cm_np1_fr_med_17 33 11 run
likebeckam_run_f_cm_np1_ba_med_22 40 11 run
likebeckam_run_f_cm_np1_fr_med_5 19 11 run
likebeckam_run_f_cm_np1_ri_med_0 33 11 run
20060723sfjffsomelikeitwarmed_run_f_nm_np1_fr_med_6 31 11 run
TheLastManOnearth_run_f_cm_np1_fr_med_48 22 11 run
TheLastManOnearth_run_f_cm_np1_le_med_47 29 11 run
TheLastManOnearth_run_f_nm_np1_fr_med_42 41 11 run
50_FIRST_DATES_run_f_cm_np1_ba_med_12 29 11 run
50_FIRST_DATES_run_f_cm_np1_ri_med_21 41 11 run
A_Beautiful_Mind_4_run_f_cm_np1_ba_med_9 15 11 run
A_Beautiful_Mind_5_run_u_cm_np1_fr_med_7 40 11 run
AmericanGangster_run_f_cm_np1_le_med_18 40 11 run
CastAway1_run_f_cm_np1_ri_med_2 15 11 run
BLACK_HAWK_DOWN_run_f_cm_np1_ba_med_30 41 11 run
BLACK_HAWK_DOWN_run_f_nm_np1_ba_med_31 39 11 run
BLACK_HAWK_DOWN_run_l_nm_np1_ba_med_33 40 11 run
ImprovingBasketballSkills-BasketballTeardropJumpShot_shoot_ball_f_nm_np1_ba_med_0 29 12 shoot_ball
ImprovingBasketballSkills-BasketballTurnaroundFadeAway_shoot_ball_f_nm_np1_ri_med_0 37 12 shoot_ball
ImprovingBasketballSkills-BasketballNBA3-PointShots_shoot_ball_f_nm_np1_ri_med_0 41 12 shoot_ball
ImprovingBasketballSkills-BasketballNBA3-PointShots_shoot_ball_f_nm_np1_ri_med_2 41 12 shoot_ball
Clay_sBasketballSkillz_shoot_ball_f_nm_np1_ba_med_13 20 12 shoot_ball
Clay_sBasketballSkillz_shoot_ball_f_nm_np1_ba_med_14 20 12 shoot_ball
Clay_sBasketballSkillz_shoot_ball_f_nm_np1_ba_med_15 32 12 shoot_ball
Clay_sBasketballSkillz_shoot_ball_f_nm_np1_ba_med_2 41 12 shoot_ball
Clay_sBasketballSkillz_shoot_ball_f_nm_np1_ba_med_3 40 12 shoot_ball
Clay_sBasketballSkillz_shoot_ball_f_nm_np1_ba_med_5 38 12 shoot_ball
Clay_sBasketballSkillz_shoot_ball_f_nm_np1_ba_med_6 32 12 shoot_ball
Clay_sBasketballSkillz_shoot_ball_f_nm_np1_ba_med_7 29 12 shoot_ball
Clay_sBasketballSkillz_shoot_ball_u_nm_np1_ba_med_11 20 12 shoot_ball
Clay_sBasketballSkillz_shoot_ball_u_nm_np1_ba_med_12 32 12 shoot_ball
Clay_sBasketballSkillz_shoot_ball_u_nm_np1_ba_med_16 32 12 shoot_ball
Clay_sBasketballSkillz_shoot_ball_u_nm_np1_ba_med_17 19 12 shoot_ball
Clay_sBasketballSkillz_shoot_ball_u_nm_np1_ba_med_9 32 12 shoot_ball
WeTheKingsplaying_shoot_ball_f_cm_np1_ri_med_0 19 12 shoot_ball
KELVIN_shoot_ball_u_cm_np1_ba_med_0 15 12 shoot_ball
KELVIN_shoot_ball_u_cm_np1_ba_med_2 20 12 shoot_ball
KELVIN_shoot_ball_u_cm_np1_ba_med_4 19 12 shoot_ball
KELVIN_shoot_ball_u_cm_np1_ba_med_5 19 12 shoot_ball
KELVIN_shoot_ball_u_cm_np1_ba_med_6 19 12 shoot_ball
KELVIN_shoot_ball_u_cm_np1_ba_med_7 19 12 shoot_ball
LearnToShootFromTheMaster_shoot_ball_f_cm_np1_ba_med_6 19 12 shoot_ball
LearnToShootFromTheMaster_shoot_ball_f_nm_np1_ba_med_0 19 12 shoot_ball
LearnToShootFromTheMaster_shoot_ball_f_nm_np1_ba_med_1 19 12 shoot_ball
LearnToShootFromTheMaster_shoot_ball_f_nm_np1_ba_med_4 14 12 shoot_ball
LearnToShootFromTheMaster_shoot_ball_f_nm_np1_ba_med_5 19 12 shoot_ball
11408ErikaRecurvefront_shoot_bow_u_nm_np1_fr_med_0 41 13 shoot_bow
11408ErikaRecurvefront_shoot_bow_u_nm_np1_fr_med_1 41 13 shoot_bow
MegaPrecisionArchery_shoot_bow_u_nm_np1_fr_med_0 41 13 shoot_bow
MegaPrecisionArchery_shoot_bow_u_nm_np1_fr_med_1 41 13 shoot_bow
MegaPrecisionArchery_shoot_bow_u_nm_np1_fr_med_2 41 13 shoot_bow
MegaPrecisionArchery_shoot_bow_u_nm_np1_fr_med_3 36 13 shoot_bow
MegaPrecisionArchery_shoot_bow_u_nm_np1_fr_med_4 41 13 shoot_bow
MegaPrecisionArchery_shoot_bow_u_nm_np1_fr_med_5 41 13 shoot_bow
HannahFront22May08_shoot_bow_u_nm_np1_fr_med_0 41 13 shoot_bow
HannahFront22May08_shoot_bow_u_nm_np1_fr_med_1 41 13 shoot_bow
ArcherShootsFOBArrowat100Yards_shoot_bow_u_nm_np1_fr_med_0 41 13 shoot_bow
ArcherShootsFOBArrowat100Yards_shoot_bow_u_nm_np1_fr_med_1 41 13 shoot_bow
11_4_08ErikaRecurveBack_shoot_bow_u_nm_np1_ba_med_0 41 13 shoot_bow
11_4_08ErikaRecurveBack_shoot_bow_u_nm_np1_ba_med_1 41 13 shoot_bow
Updatedvideoofmeshootingteamusaarchery_shoot_bow_f_nm_np1_ri_med_1 36 13 shoot_bow
Updatedvideoofmeshootingteamusaarchery_shoot_bow_f_nm_np1_ri_med_5 41 13 shoot_bow
Updatedvideoofmeshootingteamusaarchery_shoot_bow_u_cm_np1_ba_med_6 41 13 shoot_bow
Updatedvideoofmeshootingteamusaarchery_shoot_bow_u_cm_np1_ri_med_4 41 13 shoot_bow
Updatedvideoofmeshootingteamusaarchery_shoot_bow_u_nm_np1_ba_med_2 41 13 shoot_bow
Updatedvideoofmeshootingteamusaarchery_shoot_bow_u_nm_np1_ba_med_7 41 13 shoot_bow
Updatedvideoofmeshootingteamusaarchery_shoot_bow_u_nm_np1_fr_med_3 41 13 shoot_bow
Erikafrontrecurve6june08_shoot_bow_u_nm_np1_fr_med_0 41 13 shoot_bow
ArcheryFastShooting_shoot_bow_u_nm_np1_fr_med_1 31 13 shoot_bow
ArcheryFastShooting_shoot_bow_u_nm_np1_fr_med_10 41 13 shoot_bow
ArcheryFastShooting_shoot_bow_u_nm_np1_fr_med_11 24 13 shoot_bow
ArcheryFastShooting_shoot_bow_u_nm_np1_fr_med_12 31 13 shoot_bow
ArcheryFastShooting_shoot_bow_u_nm_np1_fr_med_15 21 13 shoot_bow
ArcheryFastShooting_shoot_bow_u_nm_np1_fr_med_17 14 13 shoot_bow
ArcheryFastShooting_shoot_bow_u_nm_np1_fr_med_18 41 13 shoot_bow
ArcheryFastShooting_shoot_bow_u_nm_np1_fr_med_19 41 13 shoot_bow
ArcheryFastShooting_shoot_bow_u_nm_np1_fr_med_20 41 13 shoot_bow
ArcheryFastShooting_shoot_bow_u_nm_np1_fr_med_21 41 13 shoot_bow
ArcheryFastShooting_shoot_bow_u_nm_np1_fr_med_22 41 13 shoot_bow
ArcheryFastShooting_shoot_bow_u_nm_np1_fr_med_23 41 13 shoot_bow
ArcheryFastShooting_shoot_bow_u_nm_np1_fr_med_5 31 13 shoot_bow
ArcheryFastShooting_shoot_bow_u_nm_np1_fr_med_6 19 13 shoot_bow
ArcheryFastShooting_shoot_bow_u_nm_np1_fr_med_7 24 13 shoot_bow
ArcheryFastShooting_shoot_bow_u_nm_np1_fr_med_9 27 13 shoot_bow
Dual9mm_shoot_gun_u_cm_np1_ri_goo_0 19 14 shoot_gun
Hip_Firing_the_SAW_shoot_gun_u_cm_np1_ba_med_0 31 14 shoot_gun
Hip_Firing_the_SAW_shoot_gun_u_cm_np1_ba_med_1 31 14 shoot_gun
Hip_Firing_the_SAW_shoot_gun_u_cm_np1_ba_med_2 41 14 shoot_gun
American_History_X_shoot_gun_u_cm_np1_le_med_4 19 14 shoot_gun
shooting_shoot_gun_u_nm_np1_le_med_0 31 14 shoot_gun
shooting_shoot_gun_u_nm_np1_le_med_1 31 14 shoot_gun
shooting_shoot_gun_u_nm_np1_le_med_2 31 14 shoot_gun
shooting_shoot_gun_u_nm_np1_le_med_3 31 14 shoot_gun
shooting_shoot_gun_u_nm_np1_le_med_4 31 14 shoot_gun
shooting_shoot_gun_u_nm_np1_le_med_5 31 14 shoot_gun
shooting_shoot_gun_u_nm_np1_le_med_6 31 14 shoot_gun
shooting_shoot_gun_u_nm_np1_le_med_7 31 14 shoot_gun
shooting_shoot_gun_u_nm_np1_le_med_8 31 14 shoot_gun
TanyaShooting_shoot_gun_u_cm_np1_ri_med_2 31 14 shoot_gun
TanyaShooting_shoot_gun_u_nm_np1_ba_med_0 31 14 shoot_gun
TanyaShooting_shoot_gun_u_nm_np1_ba_med_1 31 14 shoot_gun
TanyaShooting_shoot_gun_u_nm_np1_ri_med_3 31 14 shoot_gun
TanyaShooting_shoot_gun_u_nm_np1_ri_med_4 31 14 shoot_gun
Shootingattherange_shoot_gun_f_cm_np1_ri_med_2 31 14 shoot_gun
Shootingattherange_shoot_gun_f_nm_np1_ri_med_0 31 14 shoot_gun
Shootingattherange_shoot_gun_f_nm_np1_ri_med_3 31 14 shoot_gun
GLOCK17_shoot_gun_f_nm_np1_fr_med_4 20 14 shoot_gun
GLOCK17_shoot_gun_f_nm_np1_fr_med_5 31 14 shoot_gun
GLOCK17_shoot_gun_u_nm_np1_fr_med_6 31 14 shoot_gun
GLOCK17_shoot_gun_u_nm_np1_ri_med_0 32 14 shoot_gun
GLOCK17_shoot_gun_u_nm_np1_ri_med_1 32 14 shoot_gun
GLOCK17_shoot_gun_u_nm_np1_ri_med_2 31 14 shoot_gun
Aplacetoshoot_shoot_gun_u_cm_np1_ba_med_3 19 14 shoot_gun
Aplacetoshoot_shoot_gun_u_cm_np1_le_med_0 19 14 shoot_gun
Aplacetoshoot_shoot_gun_u_cm_np1_le_med_1 19 14 shoot_gun
Aplacetoshoot_shoot_gun_u_cm_np1_le_med_2 19 14 shoot_gun
DefensivePistolShootingTechniques_shoot_gun_f_nm_np1_fr_med_0 26 14 shoot_gun
DefensivePistolShootingTechniques_shoot_gun_f_nm_np1_fr_med_1 31 14 shoot_gun
DefensivePistolShootingTechniques_shoot_gun_f_nm_np1_fr_med_3 41 14 shoot_gun
DefensivePistolShootingTechniques_shoot_gun_f_nm_np1_fr_med_6 31 14 shoot_gun
DefensivePistolShootingTechniques_shoot_gun_f_nm_np1_ri_med_5 31 14 shoot_gun
2xFullautoGlocks_shoot_gun_u_cm_np1_le_med_0 41 14 shoot_gun
AprilshootinganMP5_shoot_gun_u_nm_np1_ri_med_0 19 14 shoot_gun
Veoh_Alpha_Dog_2_sit_f_nm_np1_fr_med_0 39 15 sit
nameunknown256kb_sit_u_nm_np1_fr_med_1 19 15 sit
prelinger_ControlY1950_sit_f_cm_np1_fr_med_1 41 15 sit
RETURN_OF_THE_KING_sit_u_cm_np1_le_med_7 36 15 sit
BIG_FISH_sit_f_nm_np1_fr_med_17 23 15 sit
IamLegendII_sit_f_nm_np1_le_med_4 36 15 sit
Juno_sit_u_cm_np1_fr_goo_7 31 15 sit
TheLittleShopofHorrors_sit_f_nm_np1_ri_med_7 41 15 sit
IamLegend_sit_f_cm_np1_fr_med_24 18 15 sit
The_Fugitive_2_sit_f_cm_np1_fr_med_8 31 15 sit
prideandprejudice1_sit_f_nm_np1_ri_med_10 41 15 sit
TheBoondockSaints_sit_u_cm_np1_le_med_15 32 15 sit
BRIDGETOTERABITHIA_sit_f_nm_np1_fr_med_0 31 15 sit
American_History_X_sit_f_cm_np1_le_med_27 41 15 sit
American_History_X_sit_u_cm_np1_fr_goo_39 41 15 sit
American_History_X_sit_u_cm_np1_fr_med_6 41 15 sit
American_History_X_sit_u_cm_np1_fr_med_8 41 15 sit
TheLastManOnearth_sit_f_nm_np1_ri_med_51 31 15 sit
EasternPromises_sit_f_cm_np1_ri_med_3 38 15 sit
EasternPromises_sit_f_nm_np1_ri_med_4 41 15 sit
prelinger_LetsPlay1949_sit_u_cm_np1_le_med_9 14 15 sit
ThreeStories_sit_u_cm_np1_fr_med_1 40 15 sit
A_Beautiful_Mind_3_sit_f_cm_np1_fr_med_6 41 15 sit
A_Beautiful_Mind_3_sit_f_cm_np1_le_med_4 41 15 sit
ThePerfectScore_sit_u_cm_np1_fr_med_1 16 15 sit
ThePerfectScore_sit_u_cm_np1_fr_med_2 31 15 sit
Shadow_of_a_Doubt_sit_u_cm_np1_fr_med_11 41 15 sit
A_Beautiful_Mind_4_stand_f_cm_np1_fr_med_13 41 16 stand
IamLegend_stand_f_cm_np1_fr_bad_27 19 16 stand
SchoolRulesHowTheyHelpUs_stand_u_nm_np1_fr_med_1 41 16 stand
EVOLUTION_stand_f_nm_np1_le_med_15 34 16 stand
THE_PROTECTOR_stand_f_cm_np1_fr_med_23 19 16 stand
TheLastManOnearth_stand_f_nm_np1_fr_med_24 40 16 stand
20060723sfjffjewgotmail_stand_u_cm_np1_ri_med_0 31 16 stand
Crash_stand_f_cm_np1_le_med_15 41 16 stand
Crash_stand_f_cm_np1_ri_bad_12 41 16 stand
Crash_stand_u_nm_np1_le_med_6 25 16 stand
AmericanGangster_stand_u_nm_np1_fr_med_55 27 16 stand
BRIDGETOTERABITHIA_stand_f_nm_np1_fr_med_1 36 16 stand
HP_PRISONER_OF_AZKABAN_stand_f_cm_np1_fr_med_4 34 16 stand
HP_PRISONER_OF_AZKABAN_stand_f_cm_np1_le_bad_38 20 16 stand
Prelinger_LetYours1940_stand_f_nm_np1_fr_med_4 41 16 stand
Man_Who_Cheated_Himself_512kb_stand_u_cm_np1_fr_med_11 41 16 stand
20060723sfjffangelina_stand_f_nm_np1_le_med_0 15 16 stand
happy_go_lovely_stand_f_cm_np1_fr_med_19 41 16 stand
happy_go_lovely_stand_u_cm_np1_fr_bad_14 31 16 stand
happy_go_lovely_stand_u_nm_np1_fr_med_9 24 16 stand
BIG_FISH_stand_u_nm_np1_fr_med_27 36 16 stand
RATRACE_stand_f_cm_np1_le_med_35 18 16 stand
RATRACE_stand_f_cm_np1_ri_med_28 31 16 stand
RETURN_OF_THE_KING_stand_u_cm_np1_fr_med_12 31 16 stand
jonhs_netfreemovies_holygrail_stand_u_nm_np1_fr_bad_15 41 16 stand
practicingmybaseballswing2009_swing_baseball_f_cm_np1_fr_med_12 41 17 swing_baseball
practicingmybaseballswing2009_swing_baseball_f_cm_np1_fr_med_13 41 17 swing_baseball
practicingmybaseballswing2009_swing_baseball_f_cm_np1_fr_med_14 41 17 swing_baseball
practicingmybaseballswing2009_swing_baseball_f_cm_np1_fr_med_15 41 17 swing_baseball
practicingmybaseballswing2009_swing_baseball_f_cm_np1_fr_med_16 41 17 swing_baseball
practicingmybaseballswing2009_swing_baseball_f_cm_np1_fr_med_17 41 17 swing_baseball
practicingmybaseballswing2009_swing_baseball_f_cm_np1_fr_med_18 41 17 swing_baseball
practicingmybaseballswing2009_swing_baseball_f_cm_np1_fr_med_19 41 17 swing_baseball
practicingmybaseballswing2009_swing_baseball_f_cm_np1_fr_med_2 41 17 swing_baseball
practicingmybaseballswing2009_swing_baseball_f_cm_np1_fr_med_4 41 17 swing_baseball
practicingmybaseballswing2009_swing_baseball_f_cm_np1_fr_med_5 41 17 swing_baseball
practicingmybaseballswing2009_swing_baseball_f_cm_np1_fr_med_6 41 17 swing_baseball
practicingmybaseballswing2009_swing_baseball_f_cm_np1_fr_med_7 41 17 swing_baseball
practicingmybaseballswing2009_swing_baseball_f_cm_np1_fr_med_8 41 17 swing_baseball
practicingmybaseballswing2009_swing_baseball_f_cm_np1_fr_med_9 41 17 swing_baseball
practicingmybaseballswing2009_swing_baseball_u_cm_np1_fr_med_0 41 17 swing_baseball
practicingmybaseballswing2009_swing_baseball_u_cm_np1_fr_med_1 41 17 swing_baseball
practicingmybaseballswing2009_swing_baseball_u_cm_np1_fr_med_10 41 17 swing_baseball
HittingaSingle_swing_baseball_f_cm_np1_fr_med_0 16 17 swing_baseball
Faith_Rewarded_swing_baseball_f_cm_np1_ba_bad_11 25 17 swing_baseball
Faith_Rewarded_swing_baseball_f_nm_np0_fr_bad_67 24 17 swing_baseball
Faith_Rewarded_swing_baseball_f_nm_np1_ba_bad_22 19 17 swing_baseball
Faith_Rewarded_swing_baseball_f_nm_np1_ba_med_23 41 17 swing_baseball
Faith_Rewarded_swing_baseball_f_nm_np1_fr_bad_26 16 17 swing_baseball
Faith_Rewarded_swing_baseball_f_nm_np1_fr_bad_72 41 17 swing_baseball
Faith_Rewarded_swing_baseball_f_nm_np1_fr_med_75 24 17 swing_baseball
8YearOldHitsaHomeRunBaseball_swing_baseball_f_cm_np1_fr_bad_0 32 17 swing_baseball
Hittingadouble(BXbaseball)_swing_baseball_f_nm_np1_ba_bad_0 31 17 swing_baseball
BaseballSwingAnalysis_swing_baseball_f_nm_np1_fr_med_11 31 17 swing_baseball
BaseballSwingAnalysis_swing_baseball_f_nm_np1_fr_med_12 31 17 swing_baseball
BaseballSwingAnalysis_swing_baseball_f_nm_np1_fr_med_8 31 17 swing_baseball
BaseballSwingAnalysis_swing_baseball_f_nm_np1_fr_med_9 31 17 swing_baseball
BaseballSwingAnalysis_swing_baseball_u_nm_np1_ba_med_0 31 17 swing_baseball
BaseballSwingAnalysis_swing_baseball_u_nm_np1_ba_med_1 31 17 swing_baseball
BaseballSwingAnalysis_swing_baseball_u_nm_np1_ba_med_2 31 17 swing_baseball
BaseballSwingAnalysis_swing_baseball_u_nm_np1_ba_med_3 31 17 swing_baseball
BaseballSwingAnalysis_swing_baseball_u_nm_np1_ba_med_4 31 17 swing_baseball
BaseballSwingAnalysis_swing_baseball_u_nm_np1_fr_med_10 31 17 swing_baseball
BaseballSwingAnalysis_swing_baseball_u_nm_np1_fr_med_13 31 17 swing_baseball
AboutABoy_throw_f_nm_np1_ba_med_2 41 18 throw
AboutABoy_throw_u_nm_np1_ba_med_3 24 18 throw
HowtoParticipateinKnife_throw_f_cm_np1_le_med_1 41 18 throw
HowtoParticipateinKnife_throw_u_cm_np1_ba_med_0 41 18 throw
prelinger_they_grow_up_so_fast_1_throw_f_nm_np1_fr_med_8 41 18 throw
ScottKazmir_throw_f_cm_np1_fr_med_0 41 18 throw
ScottKazmir_throw_f_cm_np1_fr_med_2 23 18 throw
Prelinger_ActYourA1949_throw_u_nm_np1_ri_med_13 38 18 throw
KnifeThrowingJackDaggerDemoReel_throw_f_nm_np1_fr_med_1 31 18 throw
KnifeThrowingJackDaggerDemoReel_throw_u_cm_np1_ba_med_6 39 18 throw
KnifeThrowingJackDaggerDemoReel_throw_u_cm_np1_ri_med_7 27 18 throw
Compilationknifethrowing_throw_u_nm_np1_ba_med_0 41 18 throw
Compilationknifethrowing_throw_u_nm_np1_ba_med_1 41 18 throw
Compilationknifethrowing_throw_u_nm_np1_ba_med_10 41 18 throw
Compilationknifethrowing_throw_u_nm_np1_ba_med_11 41 18 throw
Compilationknifethrowing_throw_u_nm_np1_ba_med_12 41 18 throw
Compilationknifethrowing_throw_u_nm_np1_ba_med_13 41 18 throw
Compilationknifethrowing_throw_u_nm_np1_ba_med_14 41 18 throw
Compilationknifethrowing_throw_u_nm_np1_ba_med_15 41 18 throw
Compilationknifethrowing_throw_u_nm_np1_ba_med_16 41 18 throw
Compilationknifethrowing_throw_u_nm_np1_ba_med_17 41 18 throw
Compilationknifethrowing_throw_u_nm_np1_ba_med_18 41 18 throw
Compilationknifethrowing_throw_u_nm_np1_ba_med_19 41 18 throw
Compilationknifethrowing_throw_u_nm_np1_ba_med_2 41 18 throw
Compilationknifethrowing_throw_u_nm_np1_ba_med_3 41 18 throw
Compilationknifethrowing_throw_u_nm_np1_ba_med_4 41 18 throw
Compilationknifethrowing_throw_u_nm_np1_ba_med_5 41 18 throw
Compilationknifethrowing_throw_u_nm_np1_ba_med_6 41 18 throw
Compilationknifethrowing_throw_u_nm_np1_ba_med_7 41 18 throw
Compilationknifethrowing_throw_u_nm_np1_ba_med_8 41 18 throw
Compilationknifethrowing_throw_u_nm_np1_ba_med_9 41 18 throw
Shadow_of_a_Doubt_throw_u_cm_np1_ba_med_0 40 18 throw
Faith_Rewarded_throw_f_nm_np1_le_bad_51 19 18 throw
Faith_Rewarded_throw_f_nm_np1_ri_bad_9 18 18 throw
Faith_Rewarded_throw_u_cm_np1_fr_med_33 19 18 throw
HP_PRISONER_OF_AZKABAN_walk_f_cm_np1_ri_med_2 41 19 walk
RATRACE_walk_f_cm_np1_ba_med_17 41 19 walk
The_Fugitive_2_walk_u_cm_np1_fr_med_13 19 19 walk
NOVA_ELEGANTUNIVERSE2_walk_f_nm_np1_ba_med_0 21 19 walk
NOVA_ELEGANTUNIVERSE2_walk_u_nm_np1_ri_med_3 41 19 walk
OldSchool_walk_f_nm_np1_ri_med_0 26 19 walk
Oceans12_walk_u_cm_np1_fr_med_10 41 19 walk
TheLastManOnearth_walk_f_cm_np1_ba_med_25 41 19 walk
TheLastManOnearth_walk_f_cm_np1_ba_med_27 31 19 walk
TheLastManOnearth_walk_f_cm_np1_fr_med_36 41 19 walk
TheLastManOnearth_walk_f_cm_np1_ri_med_2 41 19 walk
TheLastManOnearth_walk_f_nm_np1_ba_med_26 31 19 walk
TheLastManOnearth_walk_f_nm_np1_fr_med_21 38 19 walk
Veoh_Alpha_Dog_1_walk_f_nm_np1_ri_med_24 24 19 walk
Veoh_Alpha_Dog_1_walk_u_cm_np1_fr_med_13 41 19 walk
The_House_on_Haunted_Hill_walk_f_cm_np1_fr_med_18 41 19 walk
The_House_on_Haunted_Hill_walk_u_cm_np1_fr_med_14 41 19 walk
likebeckam_walk_f_cm_np1_ri_med_31 41 19 walk
SchoolRulesHowTheyHelpUs_walk_f_cm_np1_fr_med_2 36 19 walk
SafeInPort_walk_f_nm_np1_ba_med_2 41 19 walk
Eurotrip_walk_f_nm_np1_fr_med_8 41 19 walk
MeettheFockers_walk_f_nm_np1_ba_med_9 41 19 walk
TrumanShow_walk_f_cm_np1_ri_med_36 41 19 walk
AgriculturalAviation_walk_f_nm_np1_le_med_1 41 19 walk
20060723sfjffkillerskiss_walk_f_cm_np1_fr_med_1 41 19 walk
The_Fugitive_3_walk_f_cm_np1_ba_bad_0 41 19 walk
prelinger_LetsPlay1949_walk_f_nm_np1_le_med_10 33 19 walk
RETURN_OF_THE_KING_walk_f_cm_np1_ba_med_3 41 19 walk
BIG_FISH_walk_f_nm_np1_fr_med_2 41 19 walk
OldSchool_wave_f_cm_np1_fr_med_13 24 20 wave
eddieizzardcircle_wave_u_nm_np1_ri_med_8 21 20 wave
DONNIE_DARKO_wave_u_nm_np1_fr_goo_9 31 20 wave
Bush_Wave_vs__Obama_Wave_and_Which_Commander-in-chief_Salutes_the_Best__You_Decide_wave_u_cm_np1_fr_med_0 41 20 wave
Bush_Wave_vs__Obama_Wave_and_Which_Commander-in-chief_Salutes_the_Best__You_Decide_wave_u_cm_np1_fr_med_1 41 20 wave
Bush_Wave_vs__Obama_Wave_and_Which_Commander-in-chief_Salutes_the_Best__You_Decide_wave_u_cm_np1_fr_med_2 41 20 wave
Bush_Wave_vs__Obama_Wave_and_Which_Commander-in-chief_Salutes_the_Best__You_Decide_wave_u_cm_np1_fr_med_3 41 20 wave
Bush_Wave_vs__Obama_Wave_and_Which_Commander-in-chief_Salutes_the_Best__You_Decide_wave_u_cm_np1_fr_med_4 41 20 wave
Bush_Wave_vs__Obama_Wave_and_Which_Commander-in-chief_Salutes_the_Best__You_Decide_wave_u_cm_np1_fr_med_8 41 20 wave
Bush_Wave_vs__Obama_Wave_and_Which_Commander-in-chief_Salutes_the_Best__You_Decide_wave_u_cm_np1_fr_med_9 41 20 wave
Bush_Wave_vs__Obama_Wave_and_Which_Commander-in-chief_Salutes_the_Best__You_Decide_wave_u_cm_np1_le_med_6 41 20 wave
prideandprejudice1_wave_f_nm_np1_ri_med_14 19 20 wave
Song_I_Can_Wave_My_Hands_-_Cullen_s_Abc_s_wave_u_cm_np1_fr_med_0 41 20 wave
Song_I_Can_Wave_My_Hands_-_Cullen_s_Abc_s_wave_u_cm_np1_fr_med_1 41 20 wave
Song_I_Can_Wave_My_Hands_-_Cullen_s_Abc_s_wave_u_cm_np1_fr_med_2 41 20 wave
BATMAN_BEGINS_wave_u_cm_np1_fr_med_19 41 20 wave
Hands_Up__Clap_Hands_And_Wave!_wave_f_cm_np1_ri_med_0 41 20 wave
Pirates_5_wave_h_nm_np1_fr_med_8 19 20 wave
21_wave_u_nm_np1_fr_goo_5 22 20 wave
RATRACE_wave_f_nm_np1_ri_med_10 17 20 wave
Abschieds-winken_!!!!!!_Gruss_Guido_wave_u_cm_np1_fr_bad_1 19 20 wave
wave_and_say_hi_wave_u_nm_np1_fr_med_0 41 20 wave
Hitch_Part_2_wave_h_nm_np1_fr_goo_12 25 20 wave
CharlieAndTheChocolateFactory_wave_u_nm_np1_fr_bad_1 23 20 wave
EVOLUTION_wave_u_cm_np1_fr_med_4 31 20 wave
EVOLUTION_wave_u_nm_np1_fr_med_18 41 20 wave
Wie_man_winkt!!_wave_u_cm_np1_fr_med_0 41 20 wave
Maddin_winkt_wave_h_cm_np1_fr_med_1 41 20 wave
TrumanShow_wave_u_nm_np1_fr_med_0 34 20 wave
TrumanShow_wave_u_nm_np1_fr_med_25 40 20 wave
