# Supplementary material for: STA-TSN: Spatial-Temporal Attention Temporal Segment Network for action recognition in video
Source: PLoS One. 2022 Mar 17;17(3):e0265115. doi: 10.1371/journal.pone.0265115 (PMC8929560; doi:10.1371/journal.pone.0265115)
Supplement: S1 File — (ZIP) [file pone.0265115.s001.zip › ┤·┬δ/datasets/settings/JHMDB/train_rgb_split1.txt]

brush_hair/Aussie_Brunette_Brushing_Long_Hair_brush_hair_u_nm_np1_ba_med_3 42 0 brush_hair
brush_hair/Aussie_Brunette_Brushing_Long_Hair_brush_hair_u_nm_np1_fr_goo_1 42 0 brush_hair
brush_hair/Aussie_Brunette_Brushing_Long_Hair_brush_hair_u_nm_np1_fr_goo_2 42 0 brush_hair
brush_hair/Aussie_Brunette_Brushing_Long_Hair_brush_hair_u_nm_np1_fr_med_0 42 0 brush_hair
brush_hair/Brushing_my_long_hair_brush_hair_u_nm_np1_ba_goo_2 42 0 brush_hair
brush_hair/Brushing_my_long_hair_brush_hair_u_nm_np1_fr_goo_0 42 0 brush_hair
brush_hair/Brushing_my_long_hair_brush_hair_u_nm_np1_fr_goo_1 42 0 brush_hair
brush_hair/My_Hair_Routine_brush_hair_h_nm_np1_le_goo_0 42 0 brush_hair
brush_hair/me_brushing_my_hair_lol_i_was_being_silly_brush_hair_u_nm_np1_ba_goo_2 42 0 brush_hair
brush_hair/me_brushing_my_hair_lol_i_was_being_silly_brush_hair_u_nm_np1_fr_goo_0 42 0 brush_hair
brush_hair/me_brushing_my_hair_lol_i_was_being_silly_brush_hair_u_nm_np1_le_goo_1 42 0 brush_hair
brush_hair/me_brushing_my_hair_lol_i_was_being_silly_brush_hair_u_nm_np1_ri_goo_3 42 0 brush_hair
brush_hair/Brushing_hair__the_right_way_brush_hair_u_nm_np1_fr_goo_0 42 0 brush_hair
brush_hair/Brushing_hair__the_right_way_brush_hair_u_nm_np1_fr_goo_1 42 0 brush_hair
brush_hair/Brushing_hair__the_right_way_brush_hair_u_nm_np1_fr_goo_2 42 0 brush_hair
brush_hair/Ella_brushing_her_long_blonde_hair___again_brush_hair_u_cm_np1_ba_goo_0 42 0 brush_hair
brush_hair/Ella_brushing_her_long_blonde_hair___again_brush_hair_u_cm_np1_ba_goo_2 42 0 brush_hair
brush_hair/Ella_brushing_her_long_blonde_hair___again_brush_hair_u_cm_np1_le_goo_1 42 0 brush_hair
brush_hair/Trannydude___Brushing_SyntheticHair___OhNOES!__those_fukin_knots!_brush_hair_u_nm_np1_fr_goo_0 42 0 brush_hair
brush_hair/Trannydude___Brushing_SyntheticHair___OhNOES!__those_fukin_knots!_brush_hair_u_nm_np1_fr_goo_1 42 0 brush_hair
brush_hair/Trannydude___Brushing_SyntheticHair___OhNOES!__those_fukin_knots!_brush_hair_u_nm_np1_fr_goo_2 42 0 brush_hair
brush_hair/Silky_Straight_Hair_Original_brush_hair_h_nm_np1_ba_goo_0 42 0 brush_hair
brush_hair/Silky_Straight_Hair_Original_brush_hair_h_nm_np1_ba_goo_1 42 0 brush_hair
brush_hair/Silky_Straight_Hair_Original_brush_hair_u_nm_np1_ba_goo_2 42 0 brush_hair
brush_hair/red_head_brush_hair_u_cm_np1_fr_goo_1 42 0 brush_hair
brush_hair/red_head_brush_hair_u_cm_np1_le_goo_2 42 0 brush_hair
brush_hair/long_hair_Christa__brush_hair_u_nm_np1_le_goo_0 42 0 brush_hair
brush_hair/Brushing_my_Long_Hair__February_2009_brush_hair_u_nm_np1_ba_goo_1 42 0 brush_hair
brush_hair/Brushing_my_Long_Hair__February_2009_brush_hair_u_nm_np1_ba_goo_2 42 0 brush_hair
catch/How_to_Play_Wide_Receiver_in_Football_-_How_to_Catch_a_High_Ball_in_Football_catch_f_nm_np1_ri_goo_0 32 1 catch
catch/How_to_Play_Wide_Receiver_in_Football_-_How_to_Catch_a_High_Ball_in_Football_catch_f_nm_np1_ri_med_1 38 1 catch
catch/Torwarttraining_2_(_sterreich)_catch_f_cm_np1_ba_goo_0 42 1 catch
catch/Torwarttraining_2_(_sterreich)_catch_f_cm_np1_ba_goo_1 39 1 catch
catch/Torwarttraining_2_(_sterreich)_catch_f_cm_np1_ba_goo_2 42 1 catch
catch/Torwarttraining_2_(_sterreich)_catch_f_cm_np1_le_med_3 38 1 catch
catch/Torwarttraining_2_(_sterreich)_catch_f_cm_np1_le_med_4 40 1 catch
catch/Torwarttraining_2_(_sterreich)_catch_f_cm_np1_le_med_5 42 1 catch
catch/Seldin_Lipovic_-_Willi_Weber__Torwarttraining__catch_f_cm_np1_ba_bad_7 33 1 catch
catch/Seldin_Lipovic_-_Willi_Weber__Torwarttraining__catch_f_cm_np1_ba_bad_8 37 1 catch
catch/Seldin_Lipovic_-_Willi_Weber__Torwarttraining__catch_f_cm_np1_fr_bad_3 27 1 catch
catch/Seldin_Lipovic_-_Willi_Weber__Torwarttraining__catch_f_cm_np1_fr_bad_5 42 1 catch
catch/Seldin_Lipovic_-_Willi_Weber__Torwarttraining__catch_f_cm_np1_fr_bad_6 42 1 catch
catch/Seldin_Lipovic_-_Willi_Weber__Torwarttraining__catch_f_cm_np1_le_bad_2 28 1 catch
catch/Seldin_Lipovic_-_Willi_Weber__Torwarttraining__catch_f_cm_np1_le_bad_4 39 1 catch
catch/Seldin_Lipovic_-_Willi_Weber__Torwarttraining__catch_f_cm_np1_le_med_1 32 1 catch
catch/Seldin_Lipovic_-_Willi_Weber__Torwarttraining__catch_u_cm_np1_fr_bad_0 32 1 catch
catch/Torwarttraining_3_(_sterreich)_catch_f_nm_np1_fr_med_3 42 1 catch
catch/Torwarttraining_3_(_sterreich)_catch_f_nm_np1_fr_med_4 42 1 catch
catch/Torwarttraining_3_(_sterreich)_catch_f_nm_np1_fr_med_5 38 1 catch
catch/Torwarttraining_3_(_sterreich)_catch_f_nm_np1_le_med_0 42 1 catch
catch/Torwarttraining_3_(_sterreich)_catch_f_nm_np1_le_med_1 42 1 catch
catch/Torwarttraining_3_(_sterreich)_catch_f_nm_np1_le_med_2 38 1 catch
catch/Faith_Rewarded_catch_f_cm_np1_fr_med_10 35 1 catch
catch/Goal_Keeping_Tips_catch_f_cm_np1_fr_med_0 42 1 catch
catch/Goal_Keeping_Tips_catch_f_cm_np1_fr_med_2 42 1 catch
catch/Goal_Keeping_Tips_catch_u_cm_np1_fr_med_1 40 1 catch
catch/Goal_Keeping_Tips_catch_u_cm_np1_fr_med_3 42 1 catch
catch/Ballfangen_catch_u_cm_np1_fr_goo_0 32 1 catch
catch/Ballfangen_catch_u_cm_np1_fr_goo_1 26 1 catch
catch/Ballfangen_catch_u_cm_np1_fr_goo_2 26 1 catch
catch/Torwarttraining_-_Impressionen_vom_1__FFC_Frankfurt_catch_f_cm_np1_ri_med_0 38 1 catch
catch/Torwarttraining_-_Impressionen_vom_1__FFC_Frankfurt_catch_f_cm_np1_ri_med_1 27 1 catch
catch/Torwarttraining_-_Impressionen_vom_1__FFC_Frankfurt_catch_f_cm_np1_ri_med_2 33 1 catch
clap/RE-_Boom_Snap_Clap_clap_u_nm_np1_fr_med_0 42 2 clap
clap/RE-_Boom_Snap_Clap_clap_u_nm_np1_fr_med_1 42 2 clap
clap/boom_snap_clap_(challenge)_clap_u_nm_np1_fr_med_0 42 2 clap
clap/boom_snap_clap_(challenge)_clap_u_nm_np1_fr_med_1 37 2 clap
clap/Song_I_Can_Wave_My_Hands_-_Cullen_s_Abc_s_clap_u_cm_np1_fr_med_3 42 2 clap
clap/Song_I_Can_Wave_My_Hands_-_Cullen_s_Abc_s_clap_u_cm_np1_fr_med_4 41 2 clap
clap/Boom__Snap__Clap!_(Challenge)_clap_u_nm_np1_fr_med_1 42 2 clap
clap/Kurt_Kr_mer_-_Klatschen_im_Flugzeug_clap_f_nm_np1_fr_med_0 40 2 clap
clap/Kurt_Kr_mer_-_Klatschen_im_Flugzeug_clap_u_cm_np1_fr_med_1 42 2 clap
clap/Kurt_Kr_mer_-_Klatschen_im_Flugzeug_clap_u_cm_np1_ri_bad_3 42 2 clap
clap/Kurt_Kr_mer_-_Klatschen_im_Flugzeug_clap_u_cm_np1_ri_bad_4 32 2 clap
clap/Alex_applauding_himself_clap_u_nm_np1_fr_med_0 42 2 clap
clap/A_Round_of_Applause_clap_u_cm_np1_fr_med_0 42 2 clap
clap/A_Round_of_Applause_clap_u_cm_np1_fr_med_1 42 2 clap
clap/boom-snap-clap_clap_u_nm_np1_fr_med_0 42 2 clap
clap/boom-snap-clap_clap_u_nm_np1_fr_med_1 41 2 clap
clap/boom-snap-clap_clap_u_nm_np1_fr_med_2 42 2 clap
clap/boom-snap-clap_clap_u_nm_np1_fr_med_3 42 2 clap
clap/Clap_Hands_clap_u_nm_np1_fr_med_2 42 2 clap
clap/@20_Rhythm_clap_u_nm_np1_fr_goo_0 42 2 clap
clap/@20_Rhythm_clap_u_nm_np1_fr_goo_1 42 2 clap
clap/@20_Rhythm_clap_u_nm_np1_le_goo_3 42 2 clap
clap/Theslowclap1_clap_f_cm_np1_fr_med_0 42 2 clap
clap/Martin_klatscht_in_die_h_nde_und_FURZT_clap_u_cm_np1_fr_med_0 21 2 clap
clap/boom_snap_clap_(challenge)_HARDCORE_VERSION!_clap_u_nm_np1_fr_bad_0 42 2 clap
clap/_Boom_Snap_Clap__challenge_clap_u_nm_np1_fr_med_0 41 2 clap
clap/_Boom_Snap_Clap__challenge_clap_u_nm_np1_fr_med_1 40 2 clap
clap/boomsnapclap!_clap_u_nm_np1_fr_med_0 42 2 clap
clap/boomsnapclap!_clap_u_nm_np1_fr_med_1 42 2 clap
clap/boomsnapclap!_clap_u_nm_np1_fr_med_2 42 2 clap
clap/Deutscher_Klatsch_-_The_Clap_-_Lexy_clap_f_cm_np1_fr_med_5 21 2 clap
climb_stairs/Sports_Training_-_Speed_Workouts_-_Stair_Running_climb_stairs_f_nm_np1_ba_med_0 42 3 climb_stairs
climb_stairs/Sports_Training_-_Speed_Workouts_-_Stair_Running_climb_stairs_f_nm_np1_ba_med_1 42 3 climb_stairs
climb_stairs/Sports_Training_-_Speed_Workouts_-_Stair_Running_climb_stairs_f_nm_np1_ba_med_2 32 3 climb_stairs
climb_stairs/TheLastManOnearth_climb_stairs_f_cm_np1_ba_med_33 34 3 climb_stairs
climb_stairs/TheLastManOnearth_climb_stairs_f_nm_np1_ba_med_56 16 3 climb_stairs
climb_stairs/Outdoor_Agility_Training_-_Outdoor_Stair_Run_Drill_for_Agility_climb_stairs_f_cm_np1_ba_med_0 39 3 climb_stairs
climb_stairs/Outdoor_Agility_Training_-_Outdoor_Stair_Run_Drill_for_Agility_climb_stairs_f_cm_np1_ba_med_1 30 3 climb_stairs
climb_stairs/Outdoor_Agility_Training_-_Outdoor_Stair_Run_Drill_for_Agility_climb_stairs_f_cm_np1_ba_med_2 41 3 climb_stairs
climb_stairs/Stadium_Plyometric_Workout_climb_stairs_f_cm_np1_ba_bad_5 38 3 climb_stairs
climb_stairs/Stadium_Plyometric_Workout_climb_stairs_l_cm_np1_ba_med_3 37 3 climb_stairs
climb_stairs/Stadium_Plyometric_Workout_climb_stairs_l_cm_np1_ba_med_4 38 3 climb_stairs
climb_stairs/Stadium_Plyometric_Workout_climb_stairs_l_cm_np1_ri_med_0 27 3 climb_stairs
climb_stairs/Stadium_Plyometric_Workout_climb_stairs_l_cm_np1_ri_med_2 42 3 climb_stairs
climb_stairs/Micah_Lacerte_Running_Stairs___Great_cardio_for_fat_loss_climb_stairs_f_cm_np1_ba_med_3 42 3 climb_stairs
climb_stairs/Micah_Lacerte_Running_Stairs___Great_cardio_for_fat_loss_climb_stairs_f_cm_np1_ba_med_4 42 3 climb_stairs
climb_stairs/Micah_Lacerte_Running_Stairs___Great_cardio_for_fat_loss_climb_stairs_f_cm_np1_fr_med_1 42 3 climb_stairs
climb_stairs/Micah_Lacerte_Running_Stairs___Great_cardio_for_fat_loss_climb_stairs_f_cm_np1_fr_med_2 41 3 climb_stairs
climb_stairs/How_to_Exercise_Outdoors_-_Outdoor_Step_Running_Exercises_climb_stairs_f_cm_np1_fr_med_1 42 3 climb_stairs
climb_stairs/How_to_Exercise_Outdoors_-_Outdoor_Step_Running_Exercises_climb_stairs_f_nm_np1_fr_med_0 39 3 climb_stairs
climb_stairs/Intense_Cardio_Session-_Stairs_climb_stairs_f_cm_np1_ba_med_0 42 3 climb_stairs
climb_stairs/Intense_Cardio_Session-_Stairs_climb_stairs_f_cm_np1_ba_med_2 42 3 climb_stairs
climb_stairs/Baddest_Fight_Scenes_EVER!_-_Kill_Bill__Vol___1_-_vs__Crazy_88_s_climb_stairs_f_nm_np1_fr_med_3 42 3 climb_stairs
climb_stairs/H_I_I_T__Swamis_stairs_with_Max_Wettstein_featuring_Donna_Wettstein_climb_stairs_f_cm_np1_ba_med_4 42 3 climb_stairs
climb_stairs/H_I_I_T__Swamis_stairs_with_Max_Wettstein_featuring_Donna_Wettstein_climb_stairs_f_cm_np1_ba_med_5 41 3 climb_stairs
climb_stairs/H_I_I_T__Swamis_stairs_with_Max_Wettstein_featuring_Donna_Wettstein_climb_stairs_f_cm_np1_ba_med_7 42 3 climb_stairs
climb_stairs/H_I_I_T__Swamis_stairs_with_Max_Wettstein_featuring_Donna_Wettstein_climb_stairs_f_cm_np1_ba_med_9 42 3 climb_stairs
climb_stairs/H_I_I_T__Swamis_stairs_with_Max_Wettstein_featuring_Donna_Wettstein_climb_stairs_f_cm_np1_fr_med_8 41 3 climb_stairs
climb_stairs/Empire_State_Building_Run-Up_climb_stairs_f_cm_np1_ba_med_3 42 3 climb_stairs
golf/Golf_Swing_@6Iron_golf_f_cm_np1_fr_med_0 42 4 golf
golf/Golf_Swing_@6Iron_golf_f_cm_np1_fr_med_1 42 4 golf
golf/Golf_Swing_@6Iron_golf_f_cm_np1_fr_med_2 42 4 golf
golf/Golf_Swing_@6Iron_golf_f_cm_np1_ri_med_3 42 4 golf
golf/Golf_Swing_@6Iron_golf_f_cm_np1_ri_med_4 42 4 golf
golf/Golf_Swing_@6Iron_golf_f_cm_np1_ri_med_5 42 4 golf
golf/Steve_Elkington_1995_PGA_golf_f_cm_np1_ri_med_0 42 4 golf
golf/Iain_Powell_Driving_at_Ingon_Manor_GC_golf_f_cm_np1_ri_med_0 42 4 golf
golf/Rate_my_golf_swing__driver_and_9_iron_golf_f_cm_np1_ri_med_0 42 4 golf
golf/Rate_my_golf_swing__driver_and_9_iron_golf_f_cm_np1_ri_med_1 42 4 golf
golf/Jeff_Ritter_-_More_Distance_golf_f_nm_np1_ri_med_0 42 4 golf
golf/rory_hie_high_school__now_USC_golf_f_nm_np1_ri_goo_0 42 4 golf
golf/Miyazato_Ai_golf_f_cm_np1_fr_med_0 42 4 golf
golf/Casie_Cathrea_golf_f_nm_np1_fr_med_0 42 4 golf
golf/Mike_Weir_golf_f_cm_np1_le_med_0 42 4 golf
golf/Ariya_Swing_golf_f_cm_np1_fr_bad_0 42 4 golf
golf/Finding_the_fairway_under_pressure_golf_f_cm_np1_ri_med_0 42 4 golf
golf/Kevin_Na_s_Swing_golf_f_cm_np1_ri_goo_0 42 4 golf
golf/Tiger_Woods_Super_Drive_golf_f_nm_np1_ri_goo_0 42 4 golf
golf/Paula_Creamer_golf_f_cm_np1_ri_med_0 42 4 golf
golf/Jeff_Ritter_-_The_Transition_golf_f_nm_np1_ri_med_0 42 4 golf
golf/Sergio_Garcia_golf_f_cm_np1_ri_med_0 42 4 golf
golf/Sergio_Garcia_golf_f_cm_np1_ri_med_1 42 4 golf
golf/Tiger_Woods_AMAZING_Shots_golf_f_cm_np1_ri_med_0 42 4 golf
golf/Golf_Tips_-_Hit_The_Driver_300+_Yards!!!_golf_f_nm_np1_fr_med_0 42 4 golf
golf/Ernie_Els_swing_close_up_golf_f_cm_np1_ri_goo_0 42 4 golf
golf/Evian_Masters_Junior_Cup_Highlights_2009_golf_f_nm_np1_le_goo_4 42 4 golf
golf/Evian_Masters_Junior_Cup_Highlights_2009_golf_f_nm_np1_ri_goo_3 41 4 golf
golf/Huge_Drive!_Please_Rate_It_golf_f_cm_np1_ri_goo_0 42 4 golf
golf/Davis_Love_III__Beautiful_swing!_golf_f_cm_np1_ri_med_0 42 4 golf
jump/Gregoire_Airman_showreel_2008_jump_f_cm_np1_ba_bad_1 35 5 jump
jump/Gregoire_Airman_showreel_2008_jump_f_cm_np1_le_bad_0 42 5 jump
jump/Gregoire_Airman_showreel_2008_jump_f_cm_np1_le_bad_2 40 5 jump
jump/Gregoire_Airman_showreel_2008_jump_f_cm_np1_le_bad_4 42 5 jump
jump/Gregoire_Airman_showreel_2008_jump_f_cm_np1_ri_bad_5 27 5 jump
jump/Gregoire_Airman_showreel_2008_jump_f_cm_np1_ri_bad_6 42 5 jump
jump/le_parkour_kl_jump_f_nm_np1_le_bad_3 42 5 jump
jump/OldSchool_jump_f_nm_np1_fr_bad_26 16 5 jump
jump/Documentario_Le_Parkour_Londrina_jump_f_cm_np1_fr_bad_10 42 5 jump
jump/Documentario_Le_Parkour_Londrina_jump_f_cm_np1_ri_bad_5 37 5 jump
jump/Documentario_Le_Parkour_Londrina_jump_f_cm_np1_ri_bad_6 32 5 jump
jump/Documentario_Le_Parkour_Londrina_jump_f_nm_np1_ba_bad_1 25 5 jump
jump/Documentario_Le_Parkour_Londrina_jump_f_nm_np1_le_bad_8 28 5 jump
jump/Documentario_Le_Parkour_Londrina_jump_f_nm_np1_ri_bad_2 37 5 jump
jump/Documentario_Le_Parkour_Londrina_jump_f_nm_np1_ri_bad_4 33 5 jump
jump/Documentario_Le_Parkour_Londrina_jump_f_nm_np1_ri_bad_7 41 5 jump
jump/Arrasando_no_Le_Parkour_jump_f_cm_np1_le_bad_0 22 5 jump
jump/Arrasando_no_Le_Parkour_jump_f_cm_np1_ri_bad_1 15 5 jump
jump/Arrasando_no_Le_Parkour_jump_f_nm_np1_le_med_2 33 5 jump
jump/Arrasando_no_Le_Parkour_jump_f_nm_np1_ri_med_3 42 5 jump
jump/happy_go_lovely_jump_f_cm_np1_fr_bad_20 40 5 jump
jump/Sam_Cooksey_Goalkeeper_Training_jump_f_cm_np1_le_bad_3 20 5 jump
jump/Sam_Cooksey_Goalkeeper_Training_jump_f_cm_np1_ri_bad_1 20 5 jump
jump/Stadium_Plyometric_Workout_jump_f_cm_np1_ba_bad_6 25 5 jump
jump/Stadium_Plyometric_Workout_jump_f_cm_np1_ba_bad_7 37 5 jump
jump/Stadium_Plyometric_Workout_jump_f_cm_np1_ba_med_8 36 5 jump
jump/Huge_Dive-Roll_jump_f_cm_np1_ri_bad_0 17 5 jump
kick_ball/Dhan_Dhana_Dhan_Goal_(2007)_w__Eng_Sub_-_Watch_Online_-_4_16_kick_ball_f_cm_np1_fr_goo_3 42 6 kick_ball
kick_ball/Dhan_Dhana_Dhan_Goal_(2007)_w__Eng_Sub_-_Watch_Online_-_4_16_kick_ball_f_cm_np1_ri_goo_0 39 6 kick_ball
kick_ball/Amazing_Soccer_@2_kick_ball_f_cm_np1_le_bad_2 35 6 kick_ball
kick_ball/Amazing_Soccer_@2_kick_ball_u_cm_np1_ba_bad_0 27 6 kick_ball
kick_ball/DWK_1_-_Der_ganze_Film_(Part_8_9)_kick_ball_f_cm_np1_ba_goo_0 42 6 kick_ball
kick_ball/How_to_kick_a_soccer_ball_the_right_way_kick_ball_l_nm_np1_ba_bad_0 41 6 kick_ball
kick_ball/Goal_1_@_2_kick_ball_f_cm_np1_fr_goo_2 19 6 kick_ball
kick_ball/Banned_Commercials_-_Nike_-_Soccer_vs_ninjas_kick_ball_f_nm_np1_fr_goo_1 23 6 kick_ball
kick_ball/Banned_Commercials_-_Nike_-_Soccer_vs_ninjas_kick_ball_f_nm_np1_fr_goo_3 26 6 kick_ball
kick_ball/How_to_Shoot_Penalty_Kicks_kick_ball_f_cm_np1_ba_bad_0 32 6 kick_ball
kick_ball/How_to_Shoot_Penalty_Kicks_kick_ball_f_cm_np1_ba_bad_1 38 6 kick_ball
kick_ball/How_to_Shoot_Penalty_Kicks_kick_ball_f_cm_np1_ba_bad_3 37 6 kick_ball
kick_ball/How_to_Shoot_Penalty_Kicks_kick_ball_f_cm_np1_ba_bad_4 32 6 kick_ball
kick_ball/How_to_Shoot_Penalty_Kicks_kick_ball_f_cm_np1_ba_bad_5 20 6 kick_ball
kick_ball/Ribery_Torwandschiessen_Sportstudio_kick_ball_f_nm_np1_ba_goo_1 20 6 kick_ball
kick_ball/Ribery_Torwandschiessen_Sportstudio_kick_ball_f_nm_np1_ba_goo_2 18 6 kick_ball
kick_ball/Ribery_Torwandschiessen_Sportstudio_kick_ball_f_nm_np1_ba_med_3 32 6 kick_ball
kick_ball/Ribery_Torwandschiessen_Sportstudio_kick_ball_f_nm_np1_ba_med_5 33 6 kick_ball
kick_ball/Ribery_Torwandschiessen_Sportstudio_kick_ball_f_nm_np1_ba_med_7 32 6 kick_ball
kick_ball/Ribery_Torwandschiessen_Sportstudio_kick_ball_f_nm_np1_ba_med_9 33 6 kick_ball
kick_ball/Ribery_Torwandschiessen_Sportstudio_kick_ball_l_nm_np1_ba_med_6 26 6 kick_ball
kick_ball/Ribery_Torwandschiessen_Sportstudio_kick_ball_l_nm_np1_ba_med_8 34 6 kick_ball
kick_ball/likebeckam_kick_ball_f_nm_np1_ba_bad_39 35 6 kick_ball
kick_ball/Das_Wunder_von_Bern_(Deutschland_2002_2003)_kick_ball_f_cm_np1_fr_goo_2 22 6 kick_ball
kick_ball/Das_Wunder_von_Bern_(Deutschland_2002_2003)_kick_ball_f_cm_np1_ri_goo_3 30 6 kick_ball
pick/Die_Pfandpiraten_Doku_pick_f_cm_np1_ba_med_2 42 7 pick
pick/Catch_Me_If_You_Can_pick_f_cm_np1_ri_med_5 42 7 pick
pick/Search_and_Identify_Golf_Ball_-_www_mulliganplus_com_pick_f_nm_np1_le_goo_0 42 7 pick
pick/NoCountryForOldMen_pick_u_nm_np1_le_goo_0 15 7 pick
pick/Clay_sBasketballSkillz_pick_f_nm_np1_ba_med_0 37 7 pick
pick/Clay_sBasketballSkillz_pick_f_nm_np1_ri_med_8 35 7 pick
pick/Torwarttraining_-_Impressionen_vom_1__FFC_Frankfurt_pick_f_cm_np1_fr_goo_3 40 7 pick
pick/NH_open_carry_litter_pickup_spurs_stunning_encountrs__1_of_2_pick_f_cm_np1_fr_med_0 16 7 pick
pick/SafeInPort_pick_f_nm_np1_fr_med_1 42 7 pick
pick/THE_WALLET_TRICK!!!_pick_f_cm_np1_fr_med_2 42 7 pick
pick/THE_WALLET_TRICK!!!_pick_f_cm_np1_le_med_0 42 7 pick
pick/Stevie_And_Lindsay_Picking_Up_Garbage_pick_f_cm_np1_ba_med_0 42 7 pick
pick/Stevie_And_Lindsay_Picking_Up_Garbage_pick_f_cm_np1_ri_med_3 30 7 pick
pick/Prelinger_HabitPat1954_pick_f_cm_np1_fr_med_28 21 7 pick
pick/pick_up_trash_says_yeti_pick_f_cm_np1_le_med_1 20 7 pick
pick/pick_up_trash_says_yeti_pick_f_cm_np1_le_med_2 20 7 pick
pick/pick_up_trash_says_yeti_pick_f_cm_np1_ri_med_0 20 7 pick
pick/Dollar_Prank_at_the_Rivertown_Mall_pick_f_cm_np1_le_med_0 39 7 pick
pick/Dollar_Prank_at_the_Rivertown_Mall_pick_f_nm_np1_fr_med_3 42 7 pick
pick/M_ll_sammeln_pick_f_cm_np1_fr_bad_0 42 7 pick
pick/NH-__Open_Carry_Litter_Pickup_in__troubled__neighborhood_pick_f_nm_np1_le_med_0 42 7 pick
pick/prelinger_they_grow_up_so_fast_1_pick_f_nm_np1_fr_med_10 42 7 pick
pick/prelinger_they_grow_up_so_fast_1_pick_u_nm_np1_ri_med_1 42 7 pick
pick/prelinger_LetsBeGo1953_pick_f_cm_np1_fr_med_8 42 7 pick
pick/prelinger_LetsBeGo1953_pick_f_nm_np1_ri_med_12 20 7 pick
pick/garbage_men_pick_f_cm_np1_ri_med_0 36 7 pick
pick/garbage_men_pick_f_cm_np1_ri_med_1 32 7 pick
pick/garbage_men_pick_f_cm_np1_ri_med_2 42 7 pick
pour/Bayerisch_leben-_Weissbier_richtig_eingeschenkt_pour_u_nm_np1_fr_med_0 32 8 pour
pour/How_to_Build_a_Cocktail_pour_u_nm_np1_fr_med_0 32 8 pour
pour/How_to_Build_a_Cocktail_pour_u_nm_np1_fr_med_2 32 8 pour
pour/Become_a_Professional_Bartender_pour_u_cm_np1_fr_med_0 32 8 pour
pour/Become_a_Professional_Bartender_pour_u_cm_np1_fr_med_1 32 8 pour
pour/Become_a_Professional_Bartender_pour_u_cm_np1_fr_med_2 32 8 pour
pour/crazy_german_guy_shows_how_do_they_pour_a_wheat_beer_pour_u_cm_np1_fr_goo_0 32 8 pour
pour/crazy_german_guy_shows_how_do_they_pour_a_wheat_beer_pour_u_cm_np1_fr_goo_1 32 8 pour
pour/crazy_german_guy_shows_how_do_they_pour_a_wheat_beer_pour_u_cm_np1_fr_goo_2 32 8 pour
pour/Intro_to_Bartending_-_Lesson_2-Highball_Drinks_pour_u_nm_np1_ri_med_0 32 8 pour
pour/Intro_to_Bartending_-_Lesson_2-Highball_Drinks_pour_u_nm_np1_ri_med_1 32 8 pour
pour/Intro_to_Bartending_-_Lesson_2-Highball_Drinks_pour_u_nm_np1_ri_med_2 32 8 pour
pour/Cuba_Libre_-_Just_do_it_with_Drinkadrink_com_pour_u_nm_np1_fr_goo_0 32 8 pour
pour/Spirit_Pouring_pour_u_nm_np1_fr_goo_0 32 8 pour
pour/Spirit_Pouring_pour_u_nm_np1_fr_goo_1 32 8 pour
pour/Spirit_Pouring_pour_u_nm_np1_fr_goo_2 42 8 pour
pour/Cachaca_cocktails_pour_u_nm_np1_fr_med_0 32 8 pour
pour/Cachaca_cocktails_pour_u_nm_np1_fr_med_1 32 8 pour
pour/Cachaca_cocktails_pour_u_nm_np1_fr_med_2 32 8 pour
pour/Bottoms_Up_-_Bartending_Lesson__The_Margarita!_pour_u_nm_np1_fr_goo_0 32 8 pour
pour/Bottoms_Up_-_Bartending_Lesson__The_Margarita!_pour_u_nm_np1_fr_goo_2 32 8 pour
pour/Pomegranate_Martini_Cocktail_Recipes_pour_u_cm_np1_fr_med_0 32 8 pour
pour/Pomegranate_Martini_Cocktail_Recipes_pour_u_cm_np1_fr_med_1 32 8 pour
pour/Pomegranate_Martini_Cocktail_Recipes_pour_u_cm_np1_fr_med_2 42 8 pour
pour/How_To_Pour_a_Franziskaner_pour_u_cm_np1_fr_med_0 32 8 pour
pour/How_To_Pour_a_Franziskaner_pour_u_cm_np1_fr_med_1 32 8 pour
pour/New_Orleans__best_cocktails-_Hot_Buttered_Rum_pour_u_nm_np1_fr_med_0 32 8 pour
pour/New_Orleans__best_cocktails-_Hot_Buttered_Rum_pour_u_nm_np1_fr_med_1 42 8 pour
pour/New_Orleans__best_cocktails-_Hot_Buttered_Rum_pour_u_nm_np1_fr_med_2 42 8 pour
pour/Flaming_B52_Shot_Drink_pour_u_nm_np1_fr_med_0 32 8 pour
pour/Flaming_B52_Shot_Drink_pour_u_nm_np1_fr_med_1 32 8 pour
pour/Flaming_B52_Shot_Drink_pour_u_nm_np1_fr_med_2 32 8 pour
pour/How_to_pour_beer_pour_u_nm_np1_fr_goo_0 32 8 pour
pour/Rum_Mixed_Drinks-_Part_4_-_How_to_Make_the_Cuba_Libre_Mixed_Drink_pour_u_nm_np1_fr_goo_0 42 8 pour
pour/Rum_Mixed_Drinks-_Part_4_-_How_to_Make_the_Cuba_Libre_Mixed_Drink_pour_u_nm_np1_fr_goo_1 42 8 pour
pour/Rum_Mixed_Drinks-_Part_4_-_How_to_Make_the_Cuba_Libre_Mixed_Drink_pour_u_nm_np1_fr_goo_2 42 8 pour
pour/My_First_Hefeweizen_pour_u_nm_np1_ri_med_0 42 8 pour
pour/My_First_Hefeweizen_pour_u_nm_np1_ri_med_1 32 8 pour
pour/My_First_Hefeweizen_pour_u_nm_np1_ri_med_2 32 8 pour
pullup/Eight_wide_grip_pull-ups_pullup_u_cm_np1_ba_med_0 42 9 pullup
pullup/Eight_wide_grip_pull-ups_pullup_u_cm_np1_ba_med_1 42 9 pullup
pullup/Eight_wide_grip_pull-ups_pullup_u_cm_np1_ba_med_2 42 9 pullup
pullup/Basic_Exercise_Plans_-_How_to_Do_a_Pull-Up_pullup_f_cm_np1_le_goo_1 42 9 pullup
pullup/Girl_does_12_pull-ups_pullup_u_cm_np1_ba_med_0 42 9 pullup
pullup/Girl_does_12_pull-ups_pullup_u_cm_np1_ba_med_1 42 9 pullup
pullup/Girl_does_12_pull-ups_pullup_u_cm_np1_ba_med_2 42 9 pullup
pullup/100_pullups_pullup_f_nm_np1_fr_med_1 42 9 pullup
pullup/100_pullups_pullup_f_nm_np1_fr_med_2 42 9 pullup
pullup/100_pullups_pullup_u_nm_np1_fr_med_0 42 9 pullup
pullup/Perfect_Pull_Up_-_How_To_Do_Pull_Ups_pullup_u_cm_np1_fr_goo_0 42 9 pullup
pullup/Perfect_Pull_Up_-_How_To_Do_Pull_Ups_pullup_u_cm_np1_fr_goo_1 42 9 pullup
pullup/Perfect_Pull_Up_-_How_To_Do_Pull_Ups_pullup_u_cm_np1_fr_goo_2 42 9 pullup
pullup/35_pull_ups_pullup_f_nm_np1_fr_goo_0 42 9 pullup
pullup/35_pull_ups_pullup_f_nm_np1_fr_goo_1 42 9 pullup
pullup/35_pull_ups_pullup_f_nm_np1_fr_goo_2 42 9 pullup
pullup/Pull-ups_+_Push_ups-_a_time-saving_workout_pullup_u_cm_np1_ri_med_0 42 9 pullup
pullup/Pull-ups_+_Push_ups-_a_time-saving_workout_pullup_u_cm_np1_ri_med_1 42 9 pullup
pullup/Pull-ups_+_Push_ups-_a_time-saving_workout_pullup_u_cm_np1_ri_med_2 42 9 pullup
pullup/20_Marine_Corps_Pull_Ups_-_JimmyDShea_pullup_f_cm_np1_ba_bad_3 42 9 pullup
pullup/20_Marine_Corps_Pull_Ups_-_JimmyDShea_pullup_f_cm_np1_ba_bad_4 42 9 pullup
pullup/12_Pull-ups_by_female_athlete_pullup_f_cm_np1_ba_med_0 42 9 pullup
pullup/12_Pull-ups_by_female_athlete_pullup_f_cm_np1_ba_med_1 42 9 pullup
pullup/12_Pull-ups_by_female_athlete_pullup_f_cm_np1_ba_med_2 42 9 pullup
pullup/10_Pull_Ups_pullup_f_nm_np1_fr_goo_0 42 9 pullup
pullup/10_Pull_Ups_pullup_f_nm_np1_fr_goo_1 42 9 pullup
pullup/10_Pull_Ups_pullup_f_nm_np1_fr_goo_2 42 9 pullup
pullup/pull_ups_pullup_u_nm_np1_ba_med_0 41 9 pullup
pullup/pull_ups_pullup_u_nm_np1_ba_med_1 42 9 pullup
pullup/pull_ups_pullup_u_nm_np1_ba_med_2 42 9 pullup
pullup/pull_ups_pullup_u_nm_np1_fr_med_3 42 9 pullup
pullup/pull_ups_pullup_u_nm_np1_fr_med_4 42 9 pullup
pullup/pull_ups_pullup_u_nm_np1_fr_med_5 42 9 pullup
pullup/girl_pull_ups_fitness_exercise_pullups_pullup_f_cm_np1_fr_med_0 42 9 pullup
pullup/girl_pull_ups_fitness_exercise_pullups_pullup_f_cm_np1_fr_med_1 42 9 pullup
pullup/girl_pull_ups_fitness_exercise_pullups_pullup_f_cm_np1_fr_med_2 42 9 pullup
pullup/22_Pull-ups_with_Speed_and_Perfect_Form_pullup_f_cm_np1_ba_med_0 42 9 pullup
pullup/22_Pull-ups_with_Speed_and_Perfect_Form_pullup_f_cm_np1_ba_med_1 42 9 pullup
pullup/22_Pull-ups_with_Speed_and_Perfect_Form_pullup_f_cm_np1_ba_med_2 42 9 pullup
push/Box_Pushing_push_f_cm_np1_ri_med_0 42 10 push
push/cmd_pushing_box_2_push_f_cm_np1_ba_bad_0 42 10 push
push/box_pushing_1_push_f_cm_np1_ba_bad_2 32 10 push
push/box_pushing_1_push_f_cm_np1_le_med_1 32 10 push
push/American_History_X_push_u_nm_np1_ba_med_22 22 10 push
push/pushing_blocks_push_f_nm_np1_le_bad_0 42 10 push
push/pushing_blocks_push_f_nm_np1_le_bad_1 42 10 push
push/pushing_blocks_push_f_nm_np1_le_bad_2 42 10 push
push/Box_Pull_Push_push_f_cm_np1_ba_bad_2 32 10 push
push/Box_Pull_Push_push_f_cm_np1_ba_bad_3 32 10 push
push/Baby_Push_Cart_push_f_cm_np1_ri_bad_0 42 10 push
push/Baby_Push_Cart_push_f_cm_np1_ri_bad_1 42 10 push
push/Baby_Push_Cart_push_f_cm_np1_ri_bad_2 42 10 push
push/Pushing_train_-_Me_and_my_friend_-_Worlds_strongest_men_push_f_cm_np2_ri_bad_0 42 10 push
push/Pushing_train_-_Me_and_my_friend_-_Worlds_strongest_men_push_f_cm_np2_ri_bad_1 42 10 push
push/Kommandant__muss_Auto_schieben_push_f_cm_np1_le_bad_5 42 10 push
push/Kommandant__muss_Auto_schieben_push_f_cm_np1_ri_bad_0 42 10 push
push/Kommandant__muss_Auto_schieben_push_f_cm_np1_ri_bad_1 42 10 push
push/Kommandant__muss_Auto_schieben_push_f_cm_np1_ri_bad_2 42 10 push
push/Kommandant__muss_Auto_schieben_push_f_cm_np1_ri_bad_3 42 10 push
push/pushing_cart_push_f_cm_np1_le_bad_0 42 10 push
push/pushing_cart_push_f_cm_np1_le_bad_1 21 10 push
push/pushing_cart_push_f_cm_np1_le_bad_2 42 10 push
push/Ashleigh_Staley_Truck_Push_push_f_cm_np1_ba_med_4 42 10 push
push/Ashleigh_Staley_Truck_Push_push_f_cm_np1_ri_med_0 42 10 push
push/Ashleigh_Staley_Truck_Push_push_f_cm_np1_ri_med_1 42 10 push
push/Cross_Pushing_Table_push_f_cm_np1_ba_bad_2 42 10 push
push/Cross_Pushing_Table_push_f_cm_np1_fr_bad_3 42 10 push
push/Cross_Pushing_Table_push_f_cm_np1_fr_bad_7 27 10 push
push/Cross_Pushing_Table_push_f_cm_np1_ri_bad_4 42 10 push
run/20060723sfjffangelina_run_f_nm_np1_ri_med_2 34 11 run
run/Juno_run_f_cm_np1_ba_med_5 42 11 run
run/nameunknown256kb_run_f_cm_np1_fr_med_3 40 11 run
run/Fellowship_7_run_f_cm_np1_fr_med_4 42 11 run
run/Superbad_run_f_nm_np1_ba_med_2 42 11 run
run/Hitch_Part_2_run_f_nm_np1_fr_med_11 36 11 run
run/THE_PROTECTOR_run_f_cm_np1_ba_med_13 23 11 run
run/THE_PROTECTOR_run_f_cm_np1_ba_med_35 15 11 run
run/THE_PROTECTOR_run_f_cm_np1_le_med_15 23 11 run
run/THE_PROTECTOR_run_f_cm_np1_ri_med_101 42 11 run
run/THE_PROTECTOR_run_f_nm_np1_le_med_91 20 11 run
run/The_Matrix_3_run_f_cm_np1_ri_med_7 32 11 run
run/Crash_run_f_cm_np1_fr_med_17 34 11 run
run/likebeckam_run_f_cm_np1_ba_med_22 41 11 run
run/likebeckam_run_f_cm_np1_fr_med_5 20 11 run
run/likebeckam_run_f_cm_np1_ri_med_0 34 11 run
run/20060723sfjffsomelikeitwarmed_run_f_nm_np1_fr_med_6 32 11 run
run/TheLastManOnearth_run_f_cm_np1_fr_med_48 23 11 run
run/TheLastManOnearth_run_f_cm_np1_le_med_47 30 11 run
run/TheLastManOnearth_run_f_nm_np1_fr_med_42 42 11 run
run/50_FIRST_DATES_run_f_cm_np1_ba_med_12 30 11 run
run/50_FIRST_DATES_run_f_cm_np1_ri_med_21 42 11 run
run/A_Beautiful_Mind_4_run_f_cm_np1_ba_med_9 16 11 run
run/A_Beautiful_Mind_5_run_u_cm_np1_fr_med_7 41 11 run
run/AmericanGangster_run_f_cm_np1_le_med_18 41 11 run
run/CastAway1_run_f_cm_np1_ri_med_2 16 11 run
run/BLACK_HAWK_DOWN_run_f_cm_np1_ba_med_30 42 11 run
run/BLACK_HAWK_DOWN_run_f_nm_np1_ba_med_31 40 11 run
run/BLACK_HAWK_DOWN_run_l_nm_np1_ba_med_33 41 11 run
shoot_ball/ImprovingBasketballSkills-BasketballTeardropJumpShot_shoot_ball_f_nm_np1_ba_med_0 30 12 shoot_ball
shoot_ball/ImprovingBasketballSkills-BasketballTurnaroundFadeAway_shoot_ball_f_nm_np1_ri_med_0 38 12 shoot_ball
shoot_ball/ImprovingBasketballSkills-BasketballNBA3-PointShots_shoot_ball_f_nm_np1_ri_med_0 42 12 shoot_ball
shoot_ball/ImprovingBasketballSkills-BasketballNBA3-PointShots_shoot_ball_f_nm_np1_ri_med_2 42 12 shoot_ball
shoot_ball/Clay_sBasketballSkillz_shoot_ball_f_nm_np1_ba_med_13 21 12 shoot_ball
shoot_ball/Clay_sBasketballSkillz_shoot_ball_f_nm_np1_ba_med_14 21 12 shoot_ball
shoot_ball/Clay_sBasketballSkillz_shoot_ball_f_nm_np1_ba_med_15 33 12 shoot_ball
shoot_ball/Clay_sBasketballSkillz_shoot_ball_f_nm_np1_ba_med_2 42 12 shoot_ball
shoot_ball/Clay_sBasketballSkillz_shoot_ball_f_nm_np1_ba_med_3 41 12 shoot_ball
shoot_ball/Clay_sBasketballSkillz_shoot_ball_f_nm_np1_ba_med_5 39 12 shoot_ball
shoot_ball/Clay_sBasketballSkillz_shoot_ball_f_nm_np1_ba_med_6 33 12 shoot_ball
shoot_ball/Clay_sBasketballSkillz_shoot_ball_f_nm_np1_ba_med_7 30 12 shoot_ball
shoot_ball/Clay_sBasketballSkillz_shoot_ball_u_nm_np1_ba_med_11 21 12 shoot_ball
shoot_ball/Clay_sBasketballSkillz_shoot_ball_u_nm_np1_ba_med_12 33 12 shoot_ball
shoot_ball/Clay_sBasketballSkillz_shoot_ball_u_nm_np1_ba_med_16 33 12 shoot_ball
shoot_ball/Clay_sBasketballSkillz_shoot_ball_u_nm_np1_ba_med_17 20 12 shoot_ball
shoot_ball/Clay_sBasketballSkillz_shoot_ball_u_nm_np1_ba_med_9 33 12 shoot_ball
shoot_ball/WeTheKingsplaying_shoot_ball_f_cm_np1_ri_med_0 20 12 shoot_ball
shoot_ball/KELVIN_shoot_ball_u_cm_np1_ba_med_0 16 12 shoot_ball
shoot_ball/KELVIN_shoot_ball_u_cm_np1_ba_med_2 21 12 shoot_ball
shoot_ball/KELVIN_shoot_ball_u_cm_np1_ba_med_4 20 12 shoot_ball
shoot_ball/KELVIN_shoot_ball_u_cm_np1_ba_med_5 20 12 shoot_ball
shoot_ball/KELVIN_shoot_ball_u_cm_np1_ba_med_6 20 12 shoot_ball
shoot_ball/KELVIN_shoot_ball_u_cm_np1_ba_med_7 20 12 shoot_ball
shoot_ball/LearnToShootFromTheMaster_shoot_ball_f_cm_np1_ba_med_6 20 12 shoot_ball
shoot_ball/LearnToShootFromTheMaster_shoot_ball_f_nm_np1_ba_med_0 20 12 shoot_ball
shoot_ball/LearnToShootFromTheMaster_shoot_ball_f_nm_np1_ba_med_1 20 12 shoot_ball
shoot_ball/LearnToShootFromTheMaster_shoot_ball_f_nm_np1_ba_med_4 15 12 shoot_ball
shoot_ball/LearnToShootFromTheMaster_shoot_ball_f_nm_np1_ba_med_5 20 12 shoot_ball
shoot_bow/11408ErikaRecurvefront_shoot_bow_u_nm_np1_fr_med_0 42 13 shoot_bow
shoot_bow/11408ErikaRecurvefront_shoot_bow_u_nm_np1_fr_med_1 42 13 shoot_bow
shoot_bow/MegaPrecisionArchery_shoot_bow_u_nm_np1_fr_med_0 42 13 shoot_bow
shoot_bow/MegaPrecisionArchery_shoot_bow_u_nm_np1_fr_med_1 42 13 shoot_bow
shoot_bow/MegaPrecisionArchery_shoot_bow_u_nm_np1_fr_med_2 42 13 shoot_bow
shoot_bow/MegaPrecisionArchery_shoot_bow_u_nm_np1_fr_med_3 37 13 shoot_bow
shoot_bow/MegaPrecisionArchery_shoot_bow_u_nm_np1_fr_med_4 42 13 shoot_bow
shoot_bow/MegaPrecisionArchery_shoot_bow_u_nm_np1_fr_med_5 42 13 shoot_bow
shoot_bow/HannahFront22May08_shoot_bow_u_nm_np1_fr_med_0 42 13 shoot_bow
shoot_bow/HannahFront22May08_shoot_bow_u_nm_np1_fr_med_1 42 13 shoot_bow
shoot_bow/ArcherShootsFOBArrowat100Yards_shoot_bow_u_nm_np1_fr_med_0 42 13 shoot_bow
shoot_bow/ArcherShootsFOBArrowat100Yards_shoot_bow_u_nm_np1_fr_med_1 42 13 shoot_bow
shoot_bow/11_4_08ErikaRecurveBack_shoot_bow_u_nm_np1_ba_med_0 42 13 shoot_bow
shoot_bow/11_4_08ErikaRecurveBack_shoot_bow_u_nm_np1_ba_med_1 42 13 shoot_bow
shoot_bow/Updatedvideoofmeshootingteamusaarchery_shoot_bow_f_nm_np1_ri_med_1 37 13 shoot_bow
shoot_bow/Updatedvideoofmeshootingteamusaarchery_shoot_bow_f_nm_np1_ri_med_5 42 13 shoot_bow
shoot_bow/Updatedvideoofmeshootingteamusaarchery_shoot_bow_u_cm_np1_ba_med_6 42 13 shoot_bow
shoot_bow/Updatedvideoofmeshootingteamusaarchery_shoot_bow_u_cm_np1_ri_med_4 42 13 shoot_bow
shoot_bow/Updatedvideoofmeshootingteamusaarchery_shoot_bow_u_nm_np1_ba_med_2 42 13 shoot_bow
shoot_bow/Updatedvideoofmeshootingteamusaarchery_shoot_bow_u_nm_np1_ba_med_7 42 13 shoot_bow
shoot_bow/Updatedvideoofmeshootingteamusaarchery_shoot_bow_u_nm_np1_fr_med_3 42 13 shoot_bow
shoot_bow/Erikafrontrecurve6june08_shoot_bow_u_nm_np1_fr_med_0 42 13 shoot_bow
shoot_bow/ArcheryFastShooting_shoot_bow_u_nm_np1_fr_med_1 32 13 shoot_bow
shoot_bow/ArcheryFastShooting_shoot_bow_u_nm_np1_fr_med_10 42 13 shoot_bow
shoot_bow/ArcheryFastShooting_shoot_bow_u_nm_np1_fr_med_11 25 13 shoot_bow
shoot_bow/ArcheryFastShooting_shoot_bow_u_nm_np1_fr_med_12 32 13 shoot_bow
shoot_bow/ArcheryFastShooting_shoot_bow_u_nm_np1_fr_med_15 22 13 shoot_bow
shoot_bow/ArcheryFastShooting_shoot_bow_u_nm_np1_fr_med_17 15 13 shoot_bow
shoot_bow/ArcheryFastShooting_shoot_bow_u_nm_np1_fr_med_18 42 13 shoot_bow
shoot_bow/ArcheryFastShooting_shoot_bow_u_nm_np1_fr_med_19 42 13 shoot_bow
shoot_bow/ArcheryFastShooting_shoot_bow_u_nm_np1_fr_med_20 42 13 shoot_bow
shoot_bow/ArcheryFastShooting_shoot_bow_u_nm_np1_fr_med_21 42 13 shoot_bow
shoot_bow/ArcheryFastShooting_shoot_bow_u_nm_np1_fr_med_22 42 13 shoot_bow
shoot_bow/ArcheryFastShooting_shoot_bow_u_nm_np1_fr_med_23 42 13 shoot_bow
shoot_bow/ArcheryFastShooting_shoot_bow_u_nm_np1_fr_med_5 32 13 shoot_bow
shoot_bow/ArcheryFastShooting_shoot_bow_u_nm_np1_fr_med_6 20 13 shoot_bow
shoot_bow/ArcheryFastShooting_shoot_bow_u_nm_np1_fr_med_7 25 13 shoot_bow
shoot_bow/ArcheryFastShooting_shoot_bow_u_nm_np1_fr_med_9 28 13 shoot_bow
shoot_gun/Dual9mm_shoot_gun_u_cm_np1_ri_goo_0 20 14 shoot_gun
shoot_gun/Hip_Firing_the_SAW_shoot_gun_u_cm_np1_ba_med_0 32 14 shoot_gun
shoot_gun/Hip_Firing_the_SAW_shoot_gun_u_cm_np1_ba_med_1 32 14 shoot_gun
shoot_gun/Hip_Firing_the_SAW_shoot_gun_u_cm_np1_ba_med_2 42 14 shoot_gun
shoot_gun/American_History_X_shoot_gun_u_cm_np1_le_med_4 20 14 shoot_gun
shoot_gun/shooting_shoot_gun_u_nm_np1_le_med_0 32 14 shoot_gun
shoot_gun/shooting_shoot_gun_u_nm_np1_le_med_1 32 14 shoot_gun
shoot_gun/shooting_shoot_gun_u_nm_np1_le_med_2 32 14 shoot_gun
shoot_gun/shooting_shoot_gun_u_nm_np1_le_med_3 32 14 shoot_gun
shoot_gun/shooting_shoot_gun_u_nm_np1_le_med_4 32 14 shoot_gun
shoot_gun/shooting_shoot_gun_u_nm_np1_le_med_5 32 14 shoot_gun
shoot_gun/shooting_shoot_gun_u_nm_np1_le_med_6 32 14 shoot_gun
shoot_gun/shooting_shoot_gun_u_nm_np1_le_med_7 32 14 shoot_gun
shoot_gun/shooting_shoot_gun_u_nm_np1_le_med_8 32 14 shoot_gun
shoot_gun/TanyaShooting_shoot_gun_u_cm_np1_ri_med_2 32 14 shoot_gun
shoot_gun/TanyaShooting_shoot_gun_u_nm_np1_ba_med_0 32 14 shoot_gun
shoot_gun/TanyaShooting_shoot_gun_u_nm_np1_ba_med_1 32 14 shoot_gun
shoot_gun/TanyaShooting_shoot_gun_u_nm_np1_ri_med_3 32 14 shoot_gun
shoot_gun/TanyaShooting_shoot_gun_u_nm_np1_ri_med_4 32 14 shoot_gun
shoot_gun/Shootingattherange_shoot_gun_f_cm_np1_ri_med_2 32 14 shoot_gun
shoot_gun/Shootingattherange_shoot_gun_f_nm_np1_ri_med_0 32 14 shoot_gun
shoot_gun/Shootingattherange_shoot_gun_f_nm_np1_ri_med_3 32 14 shoot_gun
shoot_gun/GLOCK17_shoot_gun_f_nm_np1_fr_med_4 21 14 shoot_gun
shoot_gun/GLOCK17_shoot_gun_f_nm_np1_fr_med_5 32 14 shoot_gun
shoot_gun/GLOCK17_shoot_gun_u_nm_np1_fr_med_6 32 14 shoot_gun
shoot_gun/GLOCK17_shoot_gun_u_nm_np1_ri_med_0 33 14 shoot_gun
shoot_gun/GLOCK17_shoot_gun_u_nm_np1_ri_med_1 33 14 shoot_gun
shoot_gun/GLOCK17_shoot_gun_u_nm_np1_ri_med_2 32 14 shoot_gun
shoot_gun/Aplacetoshoot_shoot_gun_u_cm_np1_ba_med_3 20 14 shoot_gun
shoot_gun/Aplacetoshoot_shoot_gun_u_cm_np1_le_med_0 20 14 shoot_gun
shoot_gun/Aplacetoshoot_shoot_gun_u_cm_np1_le_med_1 20 14 shoot_gun
shoot_gun/Aplacetoshoot_shoot_gun_u_cm_np1_le_med_2 20 14 shoot_gun
shoot_gun/DefensivePistolShootingTechniques_shoot_gun_f_nm_np1_fr_med_0 27 14 shoot_gun
shoot_gun/DefensivePistolShootingTechniques_shoot_gun_f_nm_np1_fr_med_1 32 14 shoot_gun
shoot_gun/DefensivePistolShootingTechniques_shoot_gun_f_nm_np1_fr_med_3 42 14 shoot_gun
shoot_gun/DefensivePistolShootingTechniques_shoot_gun_f_nm_np1_fr_med_6 32 14 shoot_gun
shoot_gun/DefensivePistolShootingTechniques_shoot_gun_f_nm_np1_ri_med_5 32 14 shoot_gun
shoot_gun/2xFullautoGlocks_shoot_gun_u_cm_np1_le_med_0 42 14 shoot_gun
shoot_gun/AprilshootinganMP5_shoot_gun_u_nm_np1_ri_med_0 20 14 shoot_gun
sit/Veoh_Alpha_Dog_2_sit_f_nm_np1_fr_med_0 40 15 sit
sit/nameunknown256kb_sit_u_nm_np1_fr_med_1 20 15 sit
sit/prelinger_ControlY1950_sit_f_cm_np1_fr_med_1 42 15 sit
sit/RETURN_OF_THE_KING_sit_u_cm_np1_le_med_7 37 15 sit
sit/BIG_FISH_sit_f_nm_np1_fr_med_17 24 15 sit
sit/IamLegendII_sit_f_nm_np1_le_med_4 37 15 sit
sit/Juno_sit_u_cm_np1_fr_goo_7 32 15 sit
sit/TheLittleShopofHorrors_sit_f_nm_np1_ri_med_7 42 15 sit
sit/IamLegend_sit_f_cm_np1_fr_med_24 19 15 sit
sit/The_Fugitive_2_sit_f_cm_np1_fr_med_8 32 15 sit
sit/prideandprejudice1_sit_f_nm_np1_ri_med_10 42 15 sit
sit/TheBoondockSaints_sit_u_cm_np1_le_med_15 33 15 sit
sit/BRIDGETOTERABITHIA_sit_f_nm_np1_fr_med_0 32 15 sit
sit/American_History_X_sit_f_cm_np1_le_med_27 42 15 sit
sit/American_History_X_sit_u_cm_np1_fr_goo_39 42 15 sit
sit/American_History_X_sit_u_cm_np1_fr_med_6 42 15 sit
sit/American_History_X_sit_u_cm_np1_fr_med_8 42 15 sit
sit/TheLastManOnearth_sit_f_nm_np1_ri_med_51 32 15 sit
sit/EasternPromises_sit_f_cm_np1_ri_med_3 39 15 sit
sit/EasternPromises_sit_f_nm_np1_ri_med_4 42 15 sit
sit/prelinger_LetsPlay1949_sit_u_cm_np1_le_med_9 15 15 sit
sit/ThreeStories_sit_u_cm_np1_fr_med_1 41 15 sit
sit/A_Beautiful_Mind_3_sit_f_cm_np1_fr_med_6 42 15 sit
sit/A_Beautiful_Mind_3_sit_f_cm_np1_le_med_4 42 15 sit
sit/ThePerfectScore_sit_u_cm_np1_fr_med_1 17 15 sit
sit/ThePerfectScore_sit_u_cm_np1_fr_med_2 32 15 sit
sit/Shadow_of_a_Doubt_sit_u_cm_np1_fr_med_11 42 15 sit
stand/A_Beautiful_Mind_4_stand_f_cm_np1_fr_med_13 42 16 stand
stand/IamLegend_stand_f_cm_np1_fr_bad_27 20 16 stand
stand/SchoolRulesHowTheyHelpUs_stand_u_nm_np1_fr_med_1 42 16 stand
stand/EVOLUTION_stand_f_nm_np1_le_med_15 35 16 stand
stand/THE_PROTECTOR_stand_f_cm_np1_fr_med_23 20 16 stand
stand/TheLastManOnearth_stand_f_nm_np1_fr_med_24 41 16 stand
stand/20060723sfjffjewgotmail_stand_u_cm_np1_ri_med_0 32 16 stand
stand/Crash_stand_f_cm_np1_le_med_15 42 16 stand
stand/Crash_stand_f_cm_np1_ri_bad_12 42 16 stand
stand/Crash_stand_u_nm_np1_le_med_6 26 16 stand
stand/AmericanGangster_stand_u_nm_np1_fr_med_55 28 16 stand
stand/BRIDGETOTERABITHIA_stand_f_nm_np1_fr_med_1 37 16 stand
stand/HP_PRISONER_OF_AZKABAN_stand_f_cm_np1_fr_med_4 35 16 stand
stand/HP_PRISONER_OF_AZKABAN_stand_f_cm_np1_le_bad_38 21 16 stand
stand/Prelinger_LetYours1940_stand_f_nm_np1_fr_med_4 42 16 stand
stand/Man_Who_Cheated_Himself_512kb_stand_u_cm_np1_fr_med_11 42 16 stand
stand/20060723sfjffangelina_stand_f_nm_np1_le_med_0 16 16 stand
stand/happy_go_lovely_stand_f_cm_np1_fr_med_19 42 16 stand
stand/happy_go_lovely_stand_u_cm_np1_fr_bad_14 32 16 stand
stand/happy_go_lovely_stand_u_nm_np1_fr_med_9 25 16 stand
stand/BIG_FISH_stand_u_nm_np1_fr_med_27 37 16 stand
stand/RATRACE_stand_f_cm_np1_le_med_35 19 16 stand
stand/RATRACE_stand_f_cm_np1_ri_med_28 32 16 stand
stand/RETURN_OF_THE_KING_stand_u_cm_np1_fr_med_12 32 16 stand
stand/jonhs_netfreemovies_holygrail_stand_u_nm_np1_fr_bad_15 42 16 stand
swing_baseball/practicingmybaseballswing2009_swing_baseball_f_cm_np1_fr_med_12 42 17 swing_baseball
swing_baseball/practicingmybaseballswing2009_swing_baseball_f_cm_np1_fr_med_13 42 17 swing_baseball
swing_baseball/practicingmybaseballswing2009_swing_baseball_f_cm_np1_fr_med_14 42 17 swing_baseball
swing_baseball/practicingmybaseballswing2009_swing_baseball_f_cm_np1_fr_med_15 42 17 swing_baseball
swing_baseball/practicingmybaseballswing2009_swing_baseball_f_cm_np1_fr_med_16 42 17 swing_baseball
swing_baseball/practicingmybaseballswing2009_swing_baseball_f_cm_np1_fr_med_17 42 17 swing_baseball
swing_baseball/practicingmybaseballswing2009_swing_baseball_f_cm_np1_fr_med_18 42 17 swing_baseball
swing_baseball/practicingmybaseballswing2009_swing_baseball_f_cm_np1_fr_med_19 42 17 swing_baseball
swing_baseball/practicingmybaseballswing2009_swing_baseball_f_cm_np1_fr_med_2 42 17 swing_baseball
swing_baseball/practicingmybaseballswing2009_swing_baseball_f_cm_np1_fr_med_4 42 17 swing_baseball
swing_baseball/practicingmybaseballswing2009_swing_baseball_f_cm_np1_fr_med_5 42 17 swing_baseball
swing_baseball/practicingmybaseballswing2009_swing_baseball_f_cm_np1_fr_med_6 42 17 swing_baseball
swing_baseball/practicingmybaseballswing2009_swing_baseball_f_cm_np1_fr_med_7 42 17 swing_baseball
swing_baseball/practicingmybaseballswing2009_swing_baseball_f_cm_np1_fr_med_8 42 17 swing_baseball
swing_baseball/practicingmybaseballswing2009_swing_baseball_f_cm_np1_fr_med_9 42 17 swing_baseball
swing_baseball/practicingmybaseballswing2009_swing_baseball_u_cm_np1_fr_med_0 42 17 swing_baseball
swing_baseball/practicingmybaseballswing2009_swing_baseball_u_cm_np1_fr_med_1 42 17 swing_baseball
swing_baseball/practicingmybaseballswing2009_swing_baseball_u_cm_np1_fr_med_10 42 17 swing_baseball
swing_baseball/HittingaSingle_swing_baseball_f_cm_np1_fr_med_0 17 17 swing_baseball
swing_baseball/Faith_Rewarded_swing_baseball_f_cm_np1_ba_bad_11 26 17 swing_baseball
swing_baseball/Faith_Rewarded_swing_baseball_f_nm_np0_fr_bad_67 25 17 swing_baseball
swing_baseball/Faith_Rewarded_swing_baseball_f_nm_np1_ba_bad_22 20 17 swing_baseball
swing_baseball/Faith_Rewarded_swing_baseball_f_nm_np1_ba_med_23 42 17 swing_baseball
swing_baseball/Faith_Rewarded_swing_baseball_f_nm_np1_fr_bad_26 17 17 swing_baseball
swing_baseball/Faith_Rewarded_swing_baseball_f_nm_np1_fr_bad_72 42 17 swing_baseball
swing_baseball/Faith_Rewarded_swing_baseball_f_nm_np1_fr_med_75 25 17 swing_baseball
swing_baseball/8YearOldHitsaHomeRunBaseball_swing_baseball_f_cm_np1_fr_bad_0 33 17 swing_baseball
swing_baseball/Hittingadouble(BXbaseball)_swing_baseball_f_nm_np1_ba_bad_0 32 17 swing_baseball
swing_baseball/BaseballSwingAnalysis_swing_baseball_f_nm_np1_fr_med_11 32 17 swing_baseball
swing_baseball/BaseballSwingAnalysis_swing_baseball_f_nm_np1_fr_med_12 32 17 swing_baseball
swing_baseball/BaseballSwingAnalysis_swing_baseball_f_nm_np1_fr_med_8 32 17 swing_baseball
swing_baseball/BaseballSwingAnalysis_swing_baseball_f_nm_np1_fr_med_9 32 17 swing_baseball
swing_baseball/BaseballSwingAnalysis_swing_baseball_u_nm_np1_ba_med_0 32 17 swing_baseball
swing_baseball/BaseballSwingAnalysis_swing_baseball_u_nm_np1_ba_med_1 32 17 swing_baseball
swing_baseball/BaseballSwingAnalysis_swing_baseball_u_nm_np1_ba_med_2 32 17 swing_baseball
swing_baseball/BaseballSwingAnalysis_swing_baseball_u_nm_np1_ba_med_3 32 17 swing_baseball
swing_baseball/BaseballSwingAnalysis_swing_baseball_u_nm_np1_ba_med_4 32 17 swing_baseball
swing_baseball/BaseballSwingAnalysis_swing_baseball_u_nm_np1_fr_med_10 32 17 swing_baseball
swing_baseball/BaseballSwingAnalysis_swing_baseball_u_nm_np1_fr_med_13 32 17 swing_baseball
throw/AboutABoy_throw_f_nm_np1_ba_med_2 42 18 throw
throw/AboutABoy_throw_u_nm_np1_ba_med_3 25 18 throw
throw/HowtoParticipateinKnife_throw_f_cm_np1_le_med_1 42 18 throw
throw/HowtoParticipateinKnife_throw_u_cm_np1_ba_med_0 42 18 throw
throw/prelinger_they_grow_up_so_fast_1_throw_f_nm_np1_fr_med_8 42 18 throw
throw/ScottKazmir_throw_f_cm_np1_fr_med_0 42 18 throw
throw/ScottKazmir_throw_f_cm_np1_fr_med_2 24 18 throw
throw/Prelinger_ActYourA1949_throw_u_nm_np1_ri_med_13 39 18 throw
throw/KnifeThrowingJackDaggerDemoReel_throw_f_nm_np1_fr_med_1 32 18 throw
throw/KnifeThrowingJackDaggerDemoReel_throw_u_cm_np1_ba_med_6 40 18 throw
throw/KnifeThrowingJackDaggerDemoReel_throw_u_cm_np1_ri_med_7 28 18 throw
throw/Compilationknifethrowing_throw_u_nm_np1_ba_med_0 42 18 throw
throw/Compilationknifethrowing_throw_u_nm_np1_ba_med_1 42 18 throw
throw/Compilationknifethrowing_throw_u_nm_np1_ba_med_10 42 18 throw
throw/Compilationknifethrowing_throw_u_nm_np1_ba_med_11 42 18 throw
throw/Compilationknifethrowing_throw_u_nm_np1_ba_med_12 42 18 throw
throw/Compilationknifethrowing_throw_u_nm_np1_ba_med_13 42 18 throw
throw/Compilationknifethrowing_throw_u_nm_np1_ba_med_14 42 18 throw
throw/Compilationknifethrowing_throw_u_nm_np1_ba_med_15 42 18 throw
throw/Compilationknifethrowing_throw_u_nm_np1_ba_med_16 42 18 throw
throw/Compilationknifethrowing_throw_u_nm_np1_ba_med_17 42 18 throw
throw/Compilationknifethrowing_throw_u_nm_np1_ba_med_18 42 18 throw
throw/Compilationknifethrowing_throw_u_nm_np1_ba_med_19 42 18 throw
throw/Compilationknifethrowing_throw_u_nm_np1_ba_med_2 42 18 throw
throw/Compilationknifethrowing_throw_u_nm_np1_ba_med_3 42 18 throw
throw/Compilationknifethrowing_throw_u_nm_np1_ba_med_4 42 18 throw
throw/Compilationknifethrowing_throw_u_nm_np1_ba_med_5 42 18 throw
throw/Compilationknifethrowing_throw_u_nm_np1_ba_med_6 42 18 throw
throw/Compilationknifethrowing_throw_u_nm_np1_ba_med_7 42 18 throw
throw/Compilationknifethrowing_throw_u_nm_np1_ba_med_8 42 18 throw
throw/Compilationknifethrowing_throw_u_nm_np1_ba_med_9 42 18 throw
throw/Shadow_of_a_Doubt_throw_u_cm_np1_ba_med_0 41 18 throw
throw/Faith_Rewarded_throw_f_nm_np1_le_bad_51 20 18 throw
throw/Faith_Rewarded_throw_f_nm_np1_ri_bad_9 19 18 throw
throw/Faith_Rewarded_throw_u_cm_np1_fr_med_33 20 18 throw
walk/HP_PRISONER_OF_AZKABAN_walk_f_cm_np1_ri_med_2 42 19 walk
walk/RATRACE_walk_f_cm_np1_ba_med_17 42 19 walk
walk/The_Fugitive_2_walk_u_cm_np1_fr_med_13 20 19 walk
walk/NOVA_ELEGANTUNIVERSE2_walk_f_nm_np1_ba_med_0 22 19 walk
walk/NOVA_ELEGANTUNIVERSE2_walk_u_nm_np1_ri_med_3 42 19 walk
walk/OldSchool_walk_f_nm_np1_ri_med_0 27 19 walk
walk/Oceans12_walk_u_cm_np1_fr_med_10 42 19 walk
walk/TheLastManOnearth_walk_f_cm_np1_ba_med_25 42 19 walk
walk/TheLastManOnearth_walk_f_cm_np1_ba_med_27 32 19 walk
walk/TheLastManOnearth_walk_f_cm_np1_fr_med_36 42 19 walk
walk/TheLastManOnearth_walk_f_cm_np1_ri_med_2 42 19 walk
walk/TheLastManOnearth_walk_f_nm_np1_ba_med_26 32 19 walk
walk/TheLastManOnearth_walk_f_nm_np1_fr_med_21 39 19 walk
walk/Veoh_Alpha_Dog_1_walk_f_nm_np1_ri_med_24 25 19 walk
walk/Veoh_Alpha_Dog_1_walk_u_cm_np1_fr_med_13 42 19 walk
walk/The_House_on_Haunted_Hill_walk_f_cm_np1_fr_med_18 42 19 walk
walk/The_House_on_Haunted_Hill_walk_u_cm_np1_fr_med_14 42 19 walk
walk/likebeckam_walk_f_cm_np1_ri_med_31 42 19 walk
walk/SchoolRulesHowTheyHelpUs_walk_f_cm_np1_fr_med_2 37 19 walk
walk/SafeInPort_walk_f_nm_np1_ba_med_2 42 19 walk
walk/Eurotrip_walk_f_nm_np1_fr_med_8 42 19 walk
walk/MeettheFockers_walk_f_nm_np1_ba_med_9 42 19 walk
walk/TrumanShow_walk_f_cm_np1_ri_med_36 42 19 walk
walk/AgriculturalAviation_walk_f_nm_np1_le_med_1 42 19 walk
walk/20060723sfjffkillerskiss_walk_f_cm_np1_fr_med_1 42 19 walk
walk/The_Fugitive_3_walk_f_cm_np1_ba_bad_0 42 19 walk
walk/prelinger_LetsPlay1949_walk_f_nm_np1_le_med_10 34 19 walk
walk/RETURN_OF_THE_KING_walk_f_cm_np1_ba_med_3 42 19 walk
walk/BIG_FISH_walk_f_nm_np1_fr_med_2 42 19 walk
wave/OldSchool_wave_f_cm_np1_fr_med_13 25 20 wave
wave/eddieizzardcircle_wave_u_nm_np1_ri_med_8 22 20 wave
wave/DONNIE_DARKO_wave_u_nm_np1_fr_goo_9 32 20 wave
wave/Bush_Wave_vs__Obama_Wave_and_Which_Commander-in-chief_Salutes_the_Best__You_Decide_wave_u_cm_np1_fr_med_0 42 20 wave
wave/Bush_Wave_vs__Obama_Wave_and_Which_Commander-in-chief_Salutes_the_Best__You_Decide_wave_u_cm_np1_fr_med_1 42 20 wave
wave/Bush_Wave_vs__Obama_Wave_and_Which_Commander-in-chief_Salutes_the_Best__You_Decide_wave_u_cm_np1_fr_med_2 42 20 wave
wave/Bush_Wave_vs__Obama_Wave_and_Which_Commander-in-chief_Salutes_the_Best__You_Decide_wave_u_cm_np1_fr_med_3 42 20 wave
wave/Bush_Wave_vs__Obama_Wave_and_Which_Commander-in-chief_Salutes_the_Best__You_Decide_wave_u_cm_np1_fr_med_4 42 20 wave
wave/Bush_Wave_vs__Obama_Wave_and_Which_Commander-in-chief_Salutes_the_Best__You_Decide_wave_u_cm_np1_fr_med_8 42 20 wave
wave/Bush_Wave_vs__Obama_Wave_and_Which_Commander-in-chief_Salutes_the_Best__You_Decide_wave_u_cm_np1_fr_med_9 42 20 wave
wave/Bush_Wave_vs__Obama_Wave_and_Which_Commander-in-chief_Salutes_the_Best__You_Decide_wave_u_cm_np1_le_med_6 42 20 wave
wave/prideandprejudice1_wave_f_nm_np1_ri_med_14 20 20 wave
wave/Song_I_Can_Wave_My_Hands_-_Cullen_s_Abc_s_wave_u_cm_np1_fr_med_0 42 20 wave
wave/Song_I_Can_Wave_My_Hands_-_Cullen_s_Abc_s_wave_u_cm_np1_fr_med_1 42 20 wave
wave/Song_I_Can_Wave_My_Hands_-_Cullen_s_Abc_s_wave_u_cm_np1_fr_med_2 42 20 wave
wave/BATMAN_BEGINS_wave_u_cm_np1_fr_med_19 42 20 wave
wave/Hands_Up__Clap_Hands_And_Wave!_wave_f_cm_np1_ri_med_0 42 20 wave
wave/Pirates_5_wave_h_nm_np1_fr_med_8 20 20 wave
wave/21_wave_u_nm_np1_fr_goo_5 23 20 wave
wave/RATRACE_wave_f_nm_np1_ri_med_10 18 20 wave
wave/Abschieds-winken_!!!!!!_Gruss_Guido_wave_u_cm_np1_fr_bad_1 20 20 wave
wave/wave_and_say_hi_wave_u_nm_np1_fr_med_0 42 20 wave
wave/Hitch_Part_2_wave_h_nm_np1_fr_goo_12 26 20 wave
wave/CharlieAndTheChocolateFactory_wave_u_nm_np1_fr_bad_1 24 20 wave
wave/EVOLUTION_wave_u_cm_np1_fr_med_4 32 20 wave
wave/EVOLUTION_wave_u_nm_np1_fr_med_18 42 20 wave
wave/Wie_man_winkt!!_wave_u_cm_np1_fr_med_0 42 20 wave
wave/Maddin_winkt_wave_h_cm_np1_fr_med_1 42 20 wave
wave/TrumanShow_wave_u_nm_np1_fr_med_0 35 20 wave
wave/TrumanShow_wave_u_nm_np1_fr_med_25 41 20 wave
