# Supplementary material for: STA-TSN: Spatial-Temporal Attention Temporal Segment Network for action recognition in video
Source: PLoS One. 2022 Mar 17;17(3):e0265115. doi: 10.1371/journal.pone.0265115 (PMC8929560; doi:10.1371/journal.pone.0265115)
Supplement: S1 File — (ZIP) [file pone.0265115.s001.zip › ┤·┬δ/datasets/settings/JHMDB/val_flow_split1.txt]

April_09_brush_hair_u_nm_np1_ba_goo_0 41 0 brush_hair
April_09_brush_hair_u_nm_np1_ba_goo_1 41 0 brush_hair
April_09_brush_hair_u_nm_np1_ba_goo_2 41 0 brush_hair
Brushing_Hair_with_Beth_brush_hair_h_nm_np1_le_goo_0 41 0 brush_hair
Brushing_Hair_with_Beth_brush_hair_u_nm_np1_fr_goo_1 41 0 brush_hair
Brushing_Hair_with_Beth_brush_hair_u_nm_np1_fr_goo_2 41 0 brush_hair
Brushing_my_hair_-_December_2008_brush_hair_u_cm_np1_ba_goo_1 41 0 brush_hair
Brushing_my_hair_-_December_2008_brush_hair_u_cm_np1_ba_goo_2 41 0 brush_hair
Brushing_my_hair_-_December_2008_brush_hair_u_nm_np1_ba_goo_0 41 0 brush_hair
Ella_brushing_her_amazing_long_hair_brush_hair_u_cm_np1_ba_goo_0 41 0 brush_hair
brush_my_hair_without_wearing_the_glasses_brush_hair_u_nm_np1_fr_goo_0 41 0 brush_hair
brush_my_hair_without_wearing_the_glasses_brush_hair_u_nm_np1_fr_goo_2 41 0 brush_hair
Frisbee_catch_f_cm_np1_ri_med_0 38 1 catch
Frisbee_catch_f_cm_np1_ri_med_1 41 1 catch
Goalkeeper_Training_Day_@_7_catch_f_cm_np1_ri_med_0 31 1 catch
LearnToShootFromTheMaster_catch_f_cm_np1_ba_med_6 16 1 catch
LearnToShootFromTheMaster_catch_f_nm_np1_ba_med_0 17 1 catch
LearnToShootFromTheMaster_catch_f_nm_np1_ba_med_1 14 1 catch
LearnToShootFromTheMaster_catch_f_nm_np1_ba_med_4 16 1 catch
Torwarttraining_catch_f_cm_np1_le_bad_5 20 1 catch
Torwarttraining_catch_u_cm_np1_fr_bad_4 18 1 catch
Torwarttraining_catch_u_cm_np1_le_bad_6 21 1 catch
Torwarttraining_catch_u_cm_np1_le_bad_7 20 1 catch
Torwarttraining_catch_u_cm_np1_ri_med_0 22 1 catch
Torwarttraining_catch_u_cm_np1_ri_med_1 26 1 catch
Torwarttraining_catch_u_cm_np1_ri_med_2 19 1 catch
103_years_old_japanese_woman__Nao_is_clapping_with_piano_music_by_beethoven_clap_u_cm_np1_fr_med_1 41 2 clap
103_years_old_japanese_woman__Nao_is_clapping_with_piano_music_by_beethoven_clap_u_nm_np1_fr_med_0 41 2 clap
Applauding_Abby_clap_u_nm_np1_fr_med_0 41 2 clap
Applauding_Abby_clap_u_nm_np1_fr_med_1 41 2 clap
Baby_Bob_kann_klatschen_!_clap_u_cm_np1_fr_med_0 26 2 clap
Boom_Snap_Clap_clap_u_nm_np1_fr_med_0 41 2 clap
Boom_Snap_Clap_clap_u_nm_np1_fr_med_1 41 2 clap
Budam_-_Clap_Hands_clap_u_nm_np1_fr_med_0 41 2 clap
Budam_-_Clap_Hands_clap_u_nm_np1_fr_med_1 41 2 clap
Flamenco_Dance_Steps_-_Flamenco_Dance_Soft_Claps_clap_u_cm_np1_fr_goo_1 40 2 clap
Flamenco_Dance_Steps_-_Flamenco_Dance_Soft_Claps_clap_u_cm_np1_fr_goo_2 41 2 clap
The_Slow_Clap_clap_u_cm_np1_fr_med_4 26 2 clap
The_Slow_Clap_clap_u_nm_np1_fr_bad_20 17 2 clap
GuardiansOfO256kb_climb_stairs_f_cm_np1_ba_med_0 41 3 climb_stairs
I_DO_NOT_Run_Up_Stairs_Like_A_GIRL_climb_stairs_l_cm_np1_ba_med_0 41 3 climb_stairs
I_DO_NOT_Run_Up_Stairs_Like_A_GIRL_climb_stairs_l_cm_np1_ba_med_1 41 3 climb_stairs
I_DO_NOT_Run_Up_Stairs_Like_A_GIRL_climb_stairs_l_cm_np1_ba_med_2 31 3 climb_stairs
I_DO_NOT_Run_Up_Stairs_Like_A_GIRL_climb_stairs_l_cm_np1_ba_med_3 41 3 climb_stairs
I_DO_NOT_Run_Up_Stairs_Like_A_GIRL_climb_stairs_l_cm_np1_ba_med_4 41 3 climb_stairs
I_DO_NOT_Run_Up_Stairs_Like_A_GIRL_climb_stairs_l_cm_np1_ba_med_5 37 3 climb_stairs
Stairway_to_fitness_climb_stairs_f_nm_np1_fr_med_0 41 3 climb_stairs
Stairway_to_fitness_climb_stairs_f_nm_np1_fr_med_1 36 3 climb_stairs
Walking_up_the_stairs_climb_stairs_l_cm_np1_ba_med_0 41 3 climb_stairs
Walking_up_the_stairs_climb_stairs_l_cm_np1_ba_med_1 41 3 climb_stairs
Walking_up_the_stairs_climb_stairs_l_cm_np1_ba_med_2 41 3 climb_stairs
Anna_Rawson_Driver_Practice_golf_f_nm_np1_ri_bad_0 41 4 golf
Anna_Rawson_LPGA_golf_f_nm_np1_ri_goo_0 41 4 golf
Cobra_Golf_-_Camilo_Villegas_golf_f_cm_np1_ri_goo_0 41 4 golf
Cobra_Golf_-_Camilo_Villegas_golf_f_cm_np1_ri_goo_1 41 4 golf
Eric_Axley_golf_f_cm_np1_le_goo_0 41 4 golf
Golfswing_golf_f_cm_np1_fr_goo_0 41 4 golf
Golfswing_golf_f_cm_np1_ri_goo_1 41 4 golf
Jeff_Ritter_-_Power_Drill_golf_f_nm_np1_ri_med_0 41 4 golf
Morgan_Pressel_golf_f_cm_np1_ri_goo_0 41 4 golf
golf_golf_f_nm_np1_ri_goo_0 41 4 golf
golf_golf_f_nm_np1_ri_goo_1 41 4 golf
golf_golf_f_nm_np1_ri_goo_2 41 4 golf
KUNG_FU_HUSTLE_jump_f_cm_np1_fr_bad_16 40 5 jump
KUNG_FU_HUSTLE_jump_f_cm_np1_fr_bad_55 35 5 jump
Learn_Freerunning_and_Parkour__-_Diving_Kong_jump_f_cm_np1_ba_bad_1 21 5 jump
Learn_Freerunning_and_Parkour__-_Diving_Kong_jump_f_cm_np1_le_bad_2 41 5 jump
Learn_Freerunning_and_Parkour__-_Diving_Kong_jump_f_cm_np1_le_bad_3 24 5 jump
Learn_Freerunning_and_Parkour__-_Diving_Kong_jump_f_cm_np1_le_bad_5 31 5 jump
Sommerland_Syd_sprung_in_den_tod_jump_f_cm_np1_fr_bad_0 16 5 jump
St__Louis_Goalkeeping__Academy_elite_training_jump_f_nm_np1_le_bad_3 19 5 jump
prelinger_ControlY1950_jump_f_nm_np1_fr_bad_13 31 5 jump
prelinger_ControlY1950_jump_f_nm_np1_fr_bad_6 33 5 jump
prelinger_ControlY1950_jump_f_nm_np1_fr_bad_7 23 5 jump
prelinger_ControlY1950_jump_f_nm_np1_fr_med_12 25 5 jump
Britney_Spears_-_Comercial_Pepsi_soccer_kick_ball_f_nm_np1_ba_med_0 16 6 kick_ball
FIFA_11_Gamescom-Trailer_kick_ball_f_cm_np1_ba_bad_1 41 6 kick_ball
FIFA_11_Gamescom-Trailer_kick_ball_f_cm_np1_ba_med_3 23 6 kick_ball
FIFA_11_Gamescom-Trailer_kick_ball_f_cm_np1_ba_med_4 19 6 kick_ball
FOOT_2009_(REMI_GAILLARD)_kick_ball_f_cm_np1_ba_bad_1 29 6 kick_ball
FOOT_2009_(REMI_GAILLARD)_kick_ball_f_cm_np1_ba_bad_2 41 6 kick_ball
Nike_Soccer_Commercial_-_Good_vs__Evil_kick_ball_f_cm_np1_fr_med_0 14 6 kick_ball
Wayne_Rooney_At_Home_Funny_Must_See_kick_ball_f_cm_np1_ba_med_6 33 6 kick_ball
Wayne_Rooney_At_Home_Funny_Must_See_kick_ball_f_cm_np1_le_bad_5 41 6 kick_ball
funny_soccer_commercial_kick_ball_f_cm_np1_fr_med_0 32 6 kick_ball
pepsi_banned_soccer_commercial_kick_ball_f_cm_np1_fr_bad_0 19 6 kick_ball
Collecting_litter_on_the_woodland_ground_surface_pick_f_nm_np1_fr_med_0 41 7 pick
Fishing_For_People_pick_f_cm_np1_fr_med_3 41 7 pick
Fishing_For_People_pick_f_cm_np1_ri_med_2 41 7 pick
Fishing_For_People_pick_f_cm_np1_ri_med_5 41 7 pick
GardenWiseB256kb_pick_f_nm_np1_le_med_0 31 7 pick
Magic_Boys-_Der_Portmonai_Trick_pick_l_nm_np1_ri_med_0 41 7 pick
NH_gun_owners_react_to_detention_with_armed_litter_pickup_pick_f_cm_np1_ba_med_0 41 7 pick
NH_gun_owners_react_to_detention_with_armed_litter_pickup_pick_u_cm_np1_ba_med_2 41 7 pick
Pick_Up_Your_Trash!_pick_f_cm_np1_ba_med_1 41 7 pick
Pick_Up_Your_Trash!_pick_f_cm_np1_le_med_0 41 7 pick
Pilzesuchen_pick_f_cm_np1_fr_med_0 19 7 pick
Yep__I_m_picking_up_trash_today_pick_f_cm_np1_fr_med_1 32 7 pick
Bartender_School_Students_Practice_pour_u_cm_np1_fr_med_1 29 8 pour
Bartender_School_Students_Practice_pour_u_cm_np1_fr_med_3 31 8 pour
Bartender_of_America_Bartending_School_pour_u_cm_np1_fr_med_0 31 8 pour
Bartender_of_America_Bartending_School_pour_u_cm_np1_fr_med_1 31 8 pour
Bartender_of_America_Bartending_School_pour_u_cm_np1_fr_med_2 31 8 pour
Basic_Vodka_Recipes_-_How_to_Make_a_Shirley_Temple_pour_u_cm_np1_fr_med_0 31 8 pour
Basic_Vodka_Recipes_-_How_to_Make_a_Shirley_Temple_pour_u_cm_np1_fr_med_1 31 8 pour
Bier_richtig_einschenken_pour_u_cm_np1_fr_med_0 31 8 pour
Bier_richtig_einschenken_pour_u_cm_np1_fr_med_1 31 8 pour
Drink_@18_-_Apple_martini_pour_u_nm_np1_fr_goo_0 31 8 pour
Drink_@18_-_Apple_martini_pour_u_nm_np1_fr_goo_1 31 8 pour
Drink_@18_-_Apple_martini_pour_u_nm_np1_fr_goo_2 31 8 pour
How_To_Pour_Ice_Tea_pour_u_nm_np1_fr_med_2 31 8 pour
Kamikaze_Martini_Coctail_pour_u_nm_np1_fr_med_0 31 8 pour
Kamikaze_Martini_Coctail_pour_u_nm_np1_fr_med_1 31 8 pour
Kamikaze_Martini_Coctail_pour_u_nm_np1_fr_med_2 31 8 pour
20_good_form_pullups_pullup_f_nm_np1_ri_goo_0 41 9 pullup
20_good_form_pullups_pullup_f_nm_np1_ri_goo_1 41 9 pullup
20_good_form_pullups_pullup_f_nm_np1_ri_goo_2 41 9 pullup
30_(dead-hang)_pull-ups_pullup_u_cm_np1_ba_med_0 41 9 pullup
30_(dead-hang)_pull-ups_pullup_u_cm_np1_ba_med_1 41 9 pullup
30_(dead-hang)_pull-ups_pullup_u_cm_np1_ba_med_2 41 9 pullup
32_Pull-ups_at_193IBS_pullup_f_cm_np1_ba_med_0 41 9 pullup
32_Pull-ups_at_193IBS_pullup_f_cm_np1_ba_med_1 41 9 pullup
32_Pull-ups_at_193IBS_pullup_f_cm_np1_ba_med_2 41 9 pullup
Random_Pull_Up_Exercises_pullup_f_nm_np1_ba_med_0 41 9 pullup
Random_Pull_Up_Exercises_pullup_f_nm_np1_ba_med_1 41 9 pullup
Random_Pull_Up_Exercises_pullup_f_nm_np1_fr_med_2 41 9 pullup
Random_Pull_Up_Exercises_pullup_f_nm_np1_fr_med_3 41 9 pullup
Super_Training_Pull_Ups_pullup_f_cm_np1_ba_med_0 41 9 pullup
Super_Training_Pull_Ups_pullup_f_cm_np1_ba_med_1 41 9 pullup
Super_Training_Pull_Ups_pullup_f_cm_np1_ba_med_2 41 9 pullup
Alexander_pushing_the_table_push_f_cm_np1_ba_bad_1 31 10 push
Alexander_pushing_the_table_push_f_cm_np1_le_bad_0 41 10 push
Joel_Pushing_Box_push_f_cm_np1_ba_bad_1 41 10 push
Joel_Pushing_Box_push_f_cm_np1_ri_bad_0 41 10 push
Push_That_Car!_push_f_cm_np1_ri_med_0 41 10 push
Pushing_Music_Table_push_f_cm_np1_le_bad_5 31 10 push
Pushing_Music_Table_push_f_cm_np1_ri_bad_2 41 10 push
Pushing_Music_Table_push_f_cm_np1_ri_bad_7 41 10 push
pushing_box_around_house_push_f_cm_np1_fr_med_0 41 10 push
pushing_box_around_house_push_f_cm_np1_le_bad_3 41 10 push
pushing_box_around_house_push_f_cm_np1_le_med_2 41 10 push
pushing_box_around_house_push_u_cm_np1_fr_med_1 41 10 push
American_History_X_run_f_cm_np1_le_med_17 41 11 run
Catch_Me_If_You_Can_run_u_cm_np1_fr_med_9 41 11 run
Faith_Rewarded_run_f_cm_np1_le_med_16 41 11 run
IamLegend_run_f_nm_np1_le_med_3 41 11 run
RATRACE_run_f_cm_np1_ba_med_14 29 11 run
RATRACE_run_f_cm_np1_fr_med_16 24 11 run
RATRACE_run_f_nm_np1_ri_med_7 31 11 run
TrumanShow_run_f_cm_np1_ba_med_13 25 11 run
TrumanShow_run_f_nm_np1_ba_med_19 41 11 run
TrumanShow_run_f_nm_np1_ba_med_21 31 11 run
TrumanShow_run_f_nm_np1_le_med_11 17 11 run
JashaunKidsWhoRipAmazingBasketball_shoot_ball_f_cm_np1_le_med_4 21 12 shoot_ball
JashaunKidsWhoRipAmazingBasketball_shoot_ball_f_cm_np1_le_med_5 19 12 shoot_ball
JashaunKidsWhoRipAmazingBasketball_shoot_ball_u_cm_np1_le_med_3 15 12 shoot_ball
PlayingBasketballGotWater_shoot_ball_f_nm_np1_ba_med_0 31 12 shoot_ball
PlayingBasketballGotWater_shoot_ball_f_nm_np1_ba_med_4 31 12 shoot_ball
PlayingBasketballGotWater_shoot_ball_f_nm_np1_ba_med_6 31 12 shoot_ball
PlayingBasketballGotWater_shoot_ball_f_nm_np1_ba_med_8 41 12 shoot_ball
PlayingBasketballGotWater_shoot_ball_f_nm_np1_ri_med_1 31 12 shoot_ball
PlayingBasketball_shoot_ball_f_nm_np1_ba_med_6 19 12 shoot_ball
ReggieMillerTakesonThreeAverageGuysinaShootout_shoot_ball_u_nm_np1_ba_med_3 19 12 shoot_ball
ReggieMillerTakesonThreeAverageGuysinaShootout_shoot_ball_u_nm_np1_ba_med_9 19 12 shoot_ball
6arrowswithin30seconds_shoot_bow_f_nm_np1_fr_med_0 41 13 shoot_bow
6arrowswithin30seconds_shoot_bow_f_nm_np1_fr_med_1 41 13 shoot_bow
6arrowswithin30seconds_shoot_bow_f_nm_np1_fr_med_2 41 13 shoot_bow
6arrowswithin30seconds_shoot_bow_f_nm_np1_fr_med_3 41 13 shoot_bow
6arrowswithin30seconds_shoot_bow_f_nm_np1_fr_med_4 41 13 shoot_bow
6arrowswithin30seconds_shoot_bow_f_nm_np1_fr_med_5 41 13 shoot_bow
Hannahfront23may08_shoot_bow_u_nm_np1_fr_med_0 41 13 shoot_bow
Hannahfront23may08_shoot_bow_u_nm_np1_fr_med_1 41 13 shoot_bow
Shootingarecurve_shoot_bow_u_cm_np1_fr_med_5 25 13 shoot_bow
Shootingarecurve_shoot_bow_u_nm_np1_fr_med_0 31 13 shoot_bow
Shootingarecurve_shoot_bow_u_nm_np1_fr_med_1 41 13 shoot_bow
Shootingarecurve_shoot_bow_u_nm_np1_fr_med_2 39 13 shoot_bow
Shootingarecurve_shoot_bow_u_nm_np1_fr_med_3 31 13 shoot_bow
Shootingarecurve_shoot_bow_u_nm_np1_fr_med_4 31 13 shoot_bow
erikafrontcompound6feb09_shoot_bow_f_nm_np1_fr_med_0 41 13 shoot_bow
Fastestguninthewest_shoot_gun_f_nm_np1_ri_med_0 41 14 shoot_gun
FirearmsTraining_shoot_gun_f_cm_np1_ri_med_0 31 14 shoot_gun
FirearmsTraining_shoot_gun_f_cm_np1_ri_med_1 31 14 shoot_gun
FirearmsTraining_shoot_gun_f_nm_np1_ri_med_7 41 14 shoot_gun
FirearmsTraining_shoot_gun_u_cm_np1_ba_med_5 41 14 shoot_gun
FirearmsTraining_shoot_gun_u_cm_np1_ri_med_2 41 14 shoot_gun
FirearmsTraining_shoot_gun_u_nm_np1_ri_goo_6 41 14 shoot_gun
FirearmsTraining_shoot_gun_u_nm_np1_ri_goo_9 24 14 shoot_gun
FirearmsTraining_shoot_gun_u_nm_np1_ri_med_11 36 14 shoot_gun
FirearmsTraining_shoot_gun_u_nm_np1_ri_med_3 31 14 shoot_gun
FirearmsTraining_shoot_gun_u_nm_np1_ri_med_4 36 14 shoot_gun
MeShootin2_shoot_gun_u_nm_np1_ri_med_0 31 14 shoot_gun
MeShootin2_shoot_gun_u_nm_np1_ri_med_1 34 14 shoot_gun
MeShootin2_shoot_gun_u_nm_np1_ri_med_2 29 14 shoot_gun
deserteagle_shoot_gun_u_cm_np1_ri_goo_0 31 14 shoot_gun
dualdeserteagle_shoot_gun_f_cm_np1_le_med_0 31 14 shoot_gun
AllThePresidentMen_sit_f_nm_np1_fr_goo_3 19 15 sit
AllThePresidentMen_sit_f_nm_np1_ri_med_7 26 15 sit
AmericanGangster_sit_f_cm_np1_fr_med_70 40 15 sit
CharlieAndTheChocolateFactory_sit_f_nm_np1_fr_med_3 35 15 sit
CharlieAndTheChocolateFactory_sit_f_nm_np1_le_med_7 20 15 sit
HP_PRISONER_OF_AZKABAN_sit_f_cm_np1_le_med_1 23 15 sit
NoCountryForOldMen_sit_f_nm_np1_fr_goo_4 41 15 sit
NoCountryForOldMen_sit_f_nm_np1_ri_med_6 40 15 sit
Prelinger_ActYourA1949_sit_u_cm_np1_ri_med_2 41 15 sit
Prelinger_HabitPat1954_sit_u_cm_np1_le_med_8 24 15 sit
TrumanShow_sit_f_nm_np1_le_med_37 40 15 sit
likebeckam_sit_f_nm_np1_le_bad_29 23 15 sit
A_Beautiful_Mind_6_stand_u_cm_np1_fr_med_3 41 16 stand
BATMAN_BEGINS_stand_f_cm_np1_fr_med_8 20 16 stand
Fellowship_4_stand_f_cm_np1_fr_med_3 31 16 stand
Panic_in_the_Streets_stand_u_cm_np1_ri_med_2 26 16 stand
RushHour2_stand_u_cm_np1_fr_med_11 24 16 stand
SoundAndTheStory_stand_f_cm_np1_ri_med_0 31 16 stand
SweeneyTodd_stand_f_cm_np1_le_med_10 37 16 stand
SweeneyTodd_stand_f_cm_np1_ri_med_33 41 16 stand
likebeckam_stand_f_nm_np1_fr_med_7 31 16 stand
prelinger_ControlY1950_stand_f_cm_np1_fr_med_2 41 16 stand
prelinger_ControlY1950_stand_u_cm_np1_fr_med_0 19 16 stand
HowtoswingaBaseballbat_swing_baseball_f_nm_np1_le_bad_0 41 17 swing_baseball
Tannerafterwecorrected_swing_baseball_f_cm_np1_fr_bad_0 41 17 swing_baseball
Tannerafterwecorrected_swing_baseball_f_cm_np1_fr_bad_1 31 17 swing_baseball
Tannerafterwecorrected_swing_baseball_f_cm_np1_fr_bad_2 41 17 swing_baseball
hittingofftee2_swing_baseball_f_nm_np1_fr_med_0 41 17 swing_baseball
hittingofftee2_swing_baseball_f_nm_np1_fr_med_1 41 17 swing_baseball
hittingofftee2_swing_baseball_f_nm_np1_fr_med_10 41 17 swing_baseball
hittingofftee2_swing_baseball_f_nm_np1_fr_med_11 41 17 swing_baseball
hittingofftee2_swing_baseball_f_nm_np1_fr_med_3 41 17 swing_baseball
hittingofftee2_swing_baseball_f_nm_np1_fr_med_4 41 17 swing_baseball
hittingofftee2_swing_baseball_f_nm_np1_fr_med_5 41 17 swing_baseball
hittingofftee2_swing_baseball_f_nm_np1_fr_med_6 41 17 swing_baseball
hittingofftee2_swing_baseball_f_nm_np1_fr_med_7 41 17 swing_baseball
hittingofftee2_swing_baseball_f_nm_np1_fr_med_8 41 17 swing_baseball
hittingofftee2_swing_baseball_f_nm_np1_fr_med_9 41 17 swing_baseball
KnifeThrowing_throw_f_nm_np1_le_med_0 41 18 throw
KnifeThrowing_throw_f_nm_np1_le_med_1 41 18 throw
KnifeThrowing_throw_f_nm_np1_le_med_2 40 18 throw
KnifeThrowing_throw_f_nm_np1_le_med_3 40 18 throw
KnifeThrowing_throw_f_nm_np1_le_med_4 39 18 throw
Knifethrowing4knivestogethernospin_throw_f_nm_np1_ri_med_1 41 18 throw
Knifethrowing4knivestogethernospin_throw_u_nm_np1_ba_med_0 41 18 throw
Veoh_Alpha_Dog_1_throw_f_cm_np1_le_med_5 40 18 throw
Veoh_Alpha_Dog_1_throw_u_nm_np1_ri_med_25 18 18 throw
amazingballthrowingtricks_throw_f_cm_np1_ri_med_5 34 18 throw
amazingballthrowingtricks_throw_f_nm_np1_ri_med_0 41 18 throw
50_FIRST_DATES_walk_f_cm_np1_le_med_33 37 19 walk
AmericanGangster_walk_f_nm_np1_ba_med_72 41 19 walk
AmericanGangster_walk_f_nm_np1_fr_med_38 23 19 walk
EVOLUTION_walk_f_cm_np1_fr_med_23 41 19 walk
Juno_walk_f_cm_np1_fr_med_8 41 19 walk
LONGESTYARD_walk_f_nm_np1_fr_med_6 41 19 walk
Panic_in_the_Streets_walk_u_cm_np1_ba_med_5 15 19 walk
Panic_in_the_Streets_walk_u_nm_np1_fr_med_4 39 19 walk
Prelinger_LetYours1940_walk_f_nm_np1_ba_med_5 41 19 walk
THE_PROTECTOR_walk_f_cm_np1_ba_med_27 16 19 walk
Veoh_Alpha_Dog_2_walk_f_cm_np2_ri_med_10 22 19 walk
Veoh_Alpha_Dog_2_walk_u_nm_np1_le_med_29 31 19 walk
20060723sfjffbartsinger_wave_f_cm_np1_ba_med_0 32 20 wave
50_FIRST_DATES_wave_u_cm_np1_fr_goo_30 37 20 wave
American_History_X_wave_u_nm_np1_fr_med_16 25 20 wave
BIG_FISH_wave_u_nm_np1_fr_bad_4 33 20 wave
BIG_FISH_wave_u_nm_np1_fr_goo_9 41 20 wave
Chris_Benoit_waving_goodbye_wave_u_nm_np1_fr_med_0 41 20 wave
Chris_Benoit_waving_goodbye_wave_u_nm_np1_fr_med_1 31 20 wave
Maya_beim_Winken_wave_f_cm_np1_fr_med_0 41 20 wave
Maya_beim_Winken_wave_f_cm_np1_fr_med_1 41 20 wave
Maya_beim_Winken_wave_f_cm_np1_fr_med_2 41 20 wave
WeddingCrashers_wave_u_nm_np1_fr_goo_0 27 20 wave
veoh_harold_and_kumar_wave_u_nm_np1_fr_goo_5 39 20 wave
