# Supplementary material for: STA-TSN: Spatial-Temporal Attention Temporal Segment Network for action recognition in video
Source: PLoS One. 2022 Mar 17;17(3):e0265115. doi: 10.1371/journal.pone.0265115 (PMC8929560; doi:10.1371/journal.pone.0265115)
Supplement: S1 File — (ZIP) [file pone.0265115.s001.zip › ┤·┬δ/datasets/settings/JHMDB/val_flow_split2.txt]

Aussie_Brunette_Brushing_Long_Hair_brush_hair_u_nm_np1_ba_med_3 41 0 brush_hair
Aussie_Brunette_Brushing_Long_Hair_brush_hair_u_nm_np1_fr_goo_1 41 0 brush_hair
Aussie_Brunette_Brushing_Long_Hair_brush_hair_u_nm_np1_fr_goo_2 41 0 brush_hair
Aussie_Brunette_Brushing_Long_Hair_brush_hair_u_nm_np1_fr_med_0 41 0 brush_hair
Ella_brushing_her_amazing_long_hair_brush_hair_u_cm_np1_ba_goo_0 41 0 brush_hair
brush_my_hair_without_wearing_the_glasses_brush_hair_u_nm_np1_fr_goo_0 41 0 brush_hair
brush_my_hair_without_wearing_the_glasses_brush_hair_u_nm_np1_fr_goo_2 41 0 brush_hair
long_hair_Christa__brush_hair_u_nm_np1_le_goo_0 41 0 brush_hair
me_brushing_my_hair_lol_i_was_being_silly_brush_hair_u_nm_np1_ba_goo_2 41 0 brush_hair
me_brushing_my_hair_lol_i_was_being_silly_brush_hair_u_nm_np1_fr_goo_0 41 0 brush_hair
me_brushing_my_hair_lol_i_was_being_silly_brush_hair_u_nm_np1_le_goo_1 41 0 brush_hair
me_brushing_my_hair_lol_i_was_being_silly_brush_hair_u_nm_np1_ri_goo_3 41 0 brush_hair
Goalkeeper_Training_Day_@_7_catch_f_cm_np1_ri_med_0 31 1 catch
How_to_Play_Wide_Receiver_in_Football_-_How_to_Catch_a_High_Ball_in_Football_catch_f_nm_np1_ri_goo_0 31 1 catch
How_to_Play_Wide_Receiver_in_Football_-_How_to_Catch_a_High_Ball_in_Football_catch_f_nm_np1_ri_med_1 37 1 catch
LearnToShootFromTheMaster_catch_f_cm_np1_ba_med_6 16 1 catch
LearnToShootFromTheMaster_catch_f_nm_np1_ba_med_0 17 1 catch
LearnToShootFromTheMaster_catch_f_nm_np1_ba_med_1 14 1 catch
LearnToShootFromTheMaster_catch_f_nm_np1_ba_med_4 16 1 catch
Torwarttraining_catch_f_cm_np1_le_bad_5 20 1 catch
Torwarttraining_catch_u_cm_np1_fr_bad_4 18 1 catch
Torwarttraining_catch_u_cm_np1_le_bad_6 21 1 catch
Torwarttraining_catch_u_cm_np1_le_bad_7 20 1 catch
Torwarttraining_catch_u_cm_np1_ri_med_0 22 1 catch
Torwarttraining_catch_u_cm_np1_ri_med_1 26 1 catch
Torwarttraining_catch_u_cm_np1_ri_med_2 19 1 catch
@20_Rhythm_clap_u_nm_np1_fr_goo_0 41 2 clap
@20_Rhythm_clap_u_nm_np1_fr_goo_1 41 2 clap
@20_Rhythm_clap_u_nm_np1_le_goo_3 41 2 clap
A_Round_of_Applause_clap_u_cm_np1_fr_med_0 41 2 clap
A_Round_of_Applause_clap_u_cm_np1_fr_med_1 41 2 clap
Alex_applauding_himself_clap_u_nm_np1_fr_med_0 41 2 clap
Budam_-_Clap_Hands_clap_u_nm_np1_fr_med_0 41 2 clap
Budam_-_Clap_Hands_clap_u_nm_np1_fr_med_1 41 2 clap
Clap_Hands_clap_u_nm_np1_fr_med_2 41 2 clap
boom_snap_clap_(challenge)_HARDCORE_VERSION!_clap_u_nm_np1_fr_bad_0 41 2 clap
boomsnapclap!_clap_u_nm_np1_fr_med_0 41 2 clap
boomsnapclap!_clap_u_nm_np1_fr_med_1 41 2 clap
boomsnapclap!_clap_u_nm_np1_fr_med_2 41 2 clap
GuardiansOfO256kb_climb_stairs_f_cm_np1_ba_med_0 41 3 climb_stairs
How_to_Exercise_Outdoors_-_Outdoor_Step_Running_Exercises_climb_stairs_f_cm_np1_fr_med_1 41 3 climb_stairs
How_to_Exercise_Outdoors_-_Outdoor_Step_Running_Exercises_climb_stairs_f_nm_np1_fr_med_0 38 3 climb_stairs
I_DO_NOT_Run_Up_Stairs_Like_A_GIRL_climb_stairs_l_cm_np1_ba_med_0 41 3 climb_stairs
I_DO_NOT_Run_Up_Stairs_Like_A_GIRL_climb_stairs_l_cm_np1_ba_med_1 41 3 climb_stairs
I_DO_NOT_Run_Up_Stairs_Like_A_GIRL_climb_stairs_l_cm_np1_ba_med_2 31 3 climb_stairs
I_DO_NOT_Run_Up_Stairs_Like_A_GIRL_climb_stairs_l_cm_np1_ba_med_3 41 3 climb_stairs
I_DO_NOT_Run_Up_Stairs_Like_A_GIRL_climb_stairs_l_cm_np1_ba_med_4 41 3 climb_stairs
I_DO_NOT_Run_Up_Stairs_Like_A_GIRL_climb_stairs_l_cm_np1_ba_med_5 37 3 climb_stairs
Outdoor_Agility_Training_-_Outdoor_Stair_Run_Drill_for_Agility_climb_stairs_f_cm_np1_ba_med_0 38 3 climb_stairs
Outdoor_Agility_Training_-_Outdoor_Stair_Run_Drill_for_Agility_climb_stairs_f_cm_np1_ba_med_1 29 3 climb_stairs
Outdoor_Agility_Training_-_Outdoor_Stair_Run_Drill_for_Agility_climb_stairs_f_cm_np1_ba_med_2 40 3 climb_stairs
Anna_Rawson_Driver_Practice_golf_f_nm_np1_ri_bad_0 41 4 golf
Evian_Masters_Junior_Cup_Highlights_2009_golf_f_nm_np1_le_goo_4 41 4 golf
Evian_Masters_Junior_Cup_Highlights_2009_golf_f_nm_np1_ri_goo_3 40 4 golf
Huge_Drive!_Please_Rate_It_golf_f_cm_np1_ri_goo_0 41 4 golf
Jeff_Ritter_-_More_Distance_golf_f_nm_np1_ri_med_0 41 4 golf
Kevin_Na_s_Swing_golf_f_cm_np1_ri_goo_0 41 4 golf
Mike_Weir_golf_f_cm_np1_le_med_0 41 4 golf
Steve_Elkington_1995_PGA_golf_f_cm_np1_ri_med_0 41 4 golf
Tiger_Woods_Super_Drive_golf_f_nm_np1_ri_goo_0 41 4 golf
golf_golf_f_nm_np1_ri_goo_0 41 4 golf
golf_golf_f_nm_np1_ri_goo_1 41 4 golf
golf_golf_f_nm_np1_ri_goo_2 41 4 golf
Gregoire_Airman_showreel_2008_jump_f_cm_np1_ba_bad_1 34 5 jump
Gregoire_Airman_showreel_2008_jump_f_cm_np1_le_bad_0 41 5 jump
Gregoire_Airman_showreel_2008_jump_f_cm_np1_le_bad_2 39 5 jump
Gregoire_Airman_showreel_2008_jump_f_cm_np1_le_bad_4 41 5 jump
Gregoire_Airman_showreel_2008_jump_f_cm_np1_ri_bad_5 26 5 jump
Gregoire_Airman_showreel_2008_jump_f_cm_np1_ri_bad_6 41 5 jump
KUNG_FU_HUSTLE_jump_f_cm_np1_fr_bad_16 40 5 jump
KUNG_FU_HUSTLE_jump_f_cm_np1_fr_bad_55 35 5 jump
Sommerland_Syd_sprung_in_den_tod_jump_f_cm_np1_fr_bad_0 16 5 jump
St__Louis_Goalkeeping__Academy_elite_training_jump_f_nm_np1_le_bad_3 19 5 jump
Amazing_Soccer_@2_kick_ball_f_cm_np1_le_bad_2 34 6 kick_ball
Amazing_Soccer_@2_kick_ball_u_cm_np1_ba_bad_0 26 6 kick_ball
FOOT_2009_(REMI_GAILLARD)_kick_ball_f_cm_np1_ba_bad_1 29 6 kick_ball
FOOT_2009_(REMI_GAILLARD)_kick_ball_f_cm_np1_ba_bad_2 41 6 kick_ball
Goal_1_@_2_kick_ball_f_cm_np1_fr_goo_2 18 6 kick_ball
How_to_Shoot_Penalty_Kicks_kick_ball_f_cm_np1_ba_bad_0 31 6 kick_ball
How_to_Shoot_Penalty_Kicks_kick_ball_f_cm_np1_ba_bad_1 37 6 kick_ball
How_to_Shoot_Penalty_Kicks_kick_ball_f_cm_np1_ba_bad_3 36 6 kick_ball
How_to_Shoot_Penalty_Kicks_kick_ball_f_cm_np1_ba_bad_4 31 6 kick_ball
How_to_Shoot_Penalty_Kicks_kick_ball_f_cm_np1_ba_bad_5 19 6 kick_ball
Nike_Soccer_Commercial_-_Good_vs__Evil_kick_ball_f_cm_np1_fr_med_0 14 6 kick_ball
likebeckam_kick_ball_f_nm_np1_ba_bad_39 34 6 kick_ball
Collecting_litter_on_the_woodland_ground_surface_pick_f_nm_np1_fr_med_0 41 7 pick
Dollar_Prank_at_the_Rivertown_Mall_pick_f_cm_np1_le_med_0 38 7 pick
Dollar_Prank_at_the_Rivertown_Mall_pick_f_nm_np1_fr_med_3 41 7 pick
Fishing_For_People_pick_f_cm_np1_fr_med_3 41 7 pick
Fishing_For_People_pick_f_cm_np1_ri_med_2 41 7 pick
Fishing_For_People_pick_f_cm_np1_ri_med_5 41 7 pick
NH-__Open_Carry_Litter_Pickup_in__troubled__neighborhood_pick_f_nm_np1_le_med_0 41 7 pick
NH_open_carry_litter_pickup_spurs_stunning_encountrs__1_of_2_pick_f_cm_np1_fr_med_0 15 7 pick
Prelinger_HabitPat1954_pick_f_cm_np1_fr_med_28 20 7 pick
Torwarttraining_-_Impressionen_vom_1__FFC_Frankfurt_pick_f_cm_np1_fr_goo_3 39 7 pick
prelinger_they_grow_up_so_fast_1_pick_f_nm_np1_fr_med_10 41 7 pick
prelinger_they_grow_up_so_fast_1_pick_u_nm_np1_ri_med_1 41 7 pick
Bayerisch_leben-_Weissbier_richtig_eingeschenkt_pour_u_nm_np1_fr_med_0 31 8 pour
Become_a_Professional_Bartender_pour_u_cm_np1_fr_med_0 31 8 pour
Become_a_Professional_Bartender_pour_u_cm_np1_fr_med_1 31 8 pour
Become_a_Professional_Bartender_pour_u_cm_np1_fr_med_2 31 8 pour
Cachaca_cocktails_pour_u_nm_np1_fr_med_0 31 8 pour
Cachaca_cocktails_pour_u_nm_np1_fr_med_1 31 8 pour
Cachaca_cocktails_pour_u_nm_np1_fr_med_2 31 8 pour
Cuba_Libre_-_Just_do_it_with_Drinkadrink_com_pour_u_nm_np1_fr_goo_0 31 8 pour
How_to_Build_a_Cocktail_pour_u_nm_np1_fr_med_0 31 8 pour
How_to_Build_a_Cocktail_pour_u_nm_np1_fr_med_2 31 8 pour
Kamikaze_Martini_Coctail_pour_u_nm_np1_fr_med_0 31 8 pour
Kamikaze_Martini_Coctail_pour_u_nm_np1_fr_med_1 31 8 pour
Kamikaze_Martini_Coctail_pour_u_nm_np1_fr_med_2 31 8 pour
Rum_Mixed_Drinks-_Part_4_-_How_to_Make_the_Cuba_Libre_Mixed_Drink_pour_u_nm_np1_fr_goo_0 41 8 pour
Rum_Mixed_Drinks-_Part_4_-_How_to_Make_the_Cuba_Libre_Mixed_Drink_pour_u_nm_np1_fr_goo_1 41 8 pour
Rum_Mixed_Drinks-_Part_4_-_How_to_Make_the_Cuba_Libre_Mixed_Drink_pour_u_nm_np1_fr_goo_2 41 8 pour
35_pull_ups_pullup_f_nm_np1_fr_goo_0 41 9 pullup
35_pull_ups_pullup_f_nm_np1_fr_goo_1 41 9 pullup
35_pull_ups_pullup_f_nm_np1_fr_goo_2 41 9 pullup
Basic_Exercise_Plans_-_How_to_Do_a_Pull-Up_pullup_f_cm_np1_le_goo_1 41 9 pullup
Girl_does_12_pull-ups_pullup_u_cm_np1_ba_med_0 41 9 pullup
Girl_does_12_pull-ups_pullup_u_cm_np1_ba_med_1 41 9 pullup
Girl_does_12_pull-ups_pullup_u_cm_np1_ba_med_2 41 9 pullup
Super_Training_Pull_Ups_pullup_f_cm_np1_ba_med_0 41 9 pullup
Super_Training_Pull_Ups_pullup_f_cm_np1_ba_med_1 41 9 pullup
Super_Training_Pull_Ups_pullup_f_cm_np1_ba_med_2 41 9 pullup
pull_ups_pullup_u_nm_np1_ba_med_0 40 9 pullup
pull_ups_pullup_u_nm_np1_ba_med_1 41 9 pullup
pull_ups_pullup_u_nm_np1_ba_med_2 41 9 pullup
pull_ups_pullup_u_nm_np1_fr_med_3 41 9 pullup
pull_ups_pullup_u_nm_np1_fr_med_4 41 9 pullup
pull_ups_pullup_u_nm_np1_fr_med_5 41 9 pullup
Baby_Push_Cart_push_f_cm_np1_ri_bad_0 41 10 push
Baby_Push_Cart_push_f_cm_np1_ri_bad_1 41 10 push
Baby_Push_Cart_push_f_cm_np1_ri_bad_2 41 10 push
Box_Pull_Push_push_f_cm_np1_ba_bad_2 31 10 push
Box_Pull_Push_push_f_cm_np1_ba_bad_3 31 10 push
Box_Pushing_push_f_cm_np1_ri_med_0 41 10 push
Cross_Pushing_Table_push_f_cm_np1_ba_bad_2 41 10 push
Cross_Pushing_Table_push_f_cm_np1_fr_bad_3 41 10 push
Cross_Pushing_Table_push_f_cm_np1_fr_bad_7 26 10 push
Cross_Pushing_Table_push_f_cm_np1_ri_bad_4 41 10 push
box_pushing_1_push_f_cm_np1_ba_bad_2 31 10 push
box_pushing_1_push_f_cm_np1_le_med_1 31 10 push
20060723sfjffsomelikeitwarmed_run_f_nm_np1_fr_med_6 31 11 run
AmericanGangster_run_f_cm_np1_le_med_18 40 11 run
Crash_run_f_cm_np1_fr_med_17 33 11 run
Fellowship_7_run_f_cm_np1_fr_med_4 41 11 run
Hitch_Part_2_run_f_nm_np1_fr_med_11 35 11 run
Superbad_run_f_nm_np1_ba_med_2 41 11 run
THE_PROTECTOR_run_f_cm_np1_ba_med_13 22 11 run
THE_PROTECTOR_run_f_cm_np1_ba_med_35 14 11 run
THE_PROTECTOR_run_f_cm_np1_le_med_15 22 11 run
THE_PROTECTOR_run_f_cm_np1_ri_med_101 41 11 run
THE_PROTECTOR_run_f_nm_np1_le_med_91 19 11 run
ImprovingBasketballSkills-BasketballTurnaroundFadeAway_shoot_ball_f_nm_np1_ri_med_0 37 12 shoot_ball
KELVIN_shoot_ball_u_cm_np1_ba_med_0 15 12 shoot_ball
KELVIN_shoot_ball_u_cm_np1_ba_med_2 20 12 shoot_ball
KELVIN_shoot_ball_u_cm_np1_ba_med_4 19 12 shoot_ball
KELVIN_shoot_ball_u_cm_np1_ba_med_5 19 12 shoot_ball
KELVIN_shoot_ball_u_cm_np1_ba_med_6 19 12 shoot_ball
KELVIN_shoot_ball_u_cm_np1_ba_med_7 19 12 shoot_ball
LearnToShootFromTheMaster_shoot_ball_f_cm_np1_ba_med_6 19 12 shoot_ball
LearnToShootFromTheMaster_shoot_ball_f_nm_np1_ba_med_0 19 12 shoot_ball
LearnToShootFromTheMaster_shoot_ball_f_nm_np1_ba_med_1 19 12 shoot_ball
LearnToShootFromTheMaster_shoot_ball_f_nm_np1_ba_med_4 14 12 shoot_ball
LearnToShootFromTheMaster_shoot_ball_f_nm_np1_ba_med_5 19 12 shoot_ball
11_4_08ErikaRecurveBack_shoot_bow_u_nm_np1_ba_med_0 41 13 shoot_bow
11_4_08ErikaRecurveBack_shoot_bow_u_nm_np1_ba_med_1 41 13 shoot_bow
6arrowswithin30seconds_shoot_bow_f_nm_np1_fr_med_0 41 13 shoot_bow
6arrowswithin30seconds_shoot_bow_f_nm_np1_fr_med_1 41 13 shoot_bow
6arrowswithin30seconds_shoot_bow_f_nm_np1_fr_med_2 41 13 shoot_bow
6arrowswithin30seconds_shoot_bow_f_nm_np1_fr_med_3 41 13 shoot_bow
6arrowswithin30seconds_shoot_bow_f_nm_np1_fr_med_4 41 13 shoot_bow
6arrowswithin30seconds_shoot_bow_f_nm_np1_fr_med_5 41 13 shoot_bow
Shootingarecurve_shoot_bow_u_cm_np1_fr_med_5 25 13 shoot_bow
Shootingarecurve_shoot_bow_u_nm_np1_fr_med_0 31 13 shoot_bow
Shootingarecurve_shoot_bow_u_nm_np1_fr_med_1 41 13 shoot_bow
Shootingarecurve_shoot_bow_u_nm_np1_fr_med_2 39 13 shoot_bow
Shootingarecurve_shoot_bow_u_nm_np1_fr_med_3 31 13 shoot_bow
Shootingarecurve_shoot_bow_u_nm_np1_fr_med_4 31 13 shoot_bow
erikafrontcompound6feb09_shoot_bow_f_nm_np1_fr_med_0 41 13 shoot_bow
2xFullautoGlocks_shoot_gun_u_cm_np1_le_med_0 41 14 shoot_gun
Aplacetoshoot_shoot_gun_u_cm_np1_ba_med_3 19 14 shoot_gun
Aplacetoshoot_shoot_gun_u_cm_np1_le_med_0 19 14 shoot_gun
Aplacetoshoot_shoot_gun_u_cm_np1_le_med_1 19 14 shoot_gun
Aplacetoshoot_shoot_gun_u_cm_np1_le_med_2 19 14 shoot_gun
AprilshootinganMP5_shoot_gun_u_nm_np1_ri_med_0 19 14 shoot_gun
GLOCK17_shoot_gun_f_nm_np1_fr_med_4 20 14 shoot_gun
GLOCK17_shoot_gun_f_nm_np1_fr_med_5 31 14 shoot_gun
GLOCK17_shoot_gun_u_nm_np1_fr_med_6 31 14 shoot_gun
GLOCK17_shoot_gun_u_nm_np1_ri_med_0 32 14 shoot_gun
GLOCK17_shoot_gun_u_nm_np1_ri_med_1 32 14 shoot_gun
GLOCK17_shoot_gun_u_nm_np1_ri_med_2 31 14 shoot_gun
Shootingattherange_shoot_gun_f_cm_np1_ri_med_2 31 14 shoot_gun
Shootingattherange_shoot_gun_f_nm_np1_ri_med_0 31 14 shoot_gun
Shootingattherange_shoot_gun_f_nm_np1_ri_med_3 31 14 shoot_gun
BIG_FISH_sit_f_nm_np1_fr_med_17 23 15 sit
BRIDGETOTERABITHIA_sit_f_nm_np1_fr_med_0 31 15 sit
CharlieAndTheChocolateFactory_sit_f_nm_np1_fr_med_3 35 15 sit
CharlieAndTheChocolateFactory_sit_f_nm_np1_le_med_7 20 15 sit
IamLegendII_sit_f_nm_np1_le_med_4 36 15 sit
NoCountryForOldMen_sit_f_nm_np1_fr_goo_4 41 15 sit
NoCountryForOldMen_sit_f_nm_np1_ri_med_6 40 15 sit
TheLastManOnearth_sit_f_nm_np1_ri_med_51 31 15 sit
ThePerfectScore_sit_u_cm_np1_fr_med_1 16 15 sit
ThePerfectScore_sit_u_cm_np1_fr_med_2 31 15 sit
Veoh_Alpha_Dog_2_sit_f_nm_np1_fr_med_0 39 15 sit
prelinger_LetsPlay1949_sit_u_cm_np1_le_med_9 14 15 sit
20060723sfjffangelina_stand_f_nm_np1_le_med_0 15 16 stand
BATMAN_BEGINS_stand_f_cm_np1_fr_med_8 20 16 stand
Fellowship_4_stand_f_cm_np1_fr_med_3 31 16 stand
RushHour2_stand_u_cm_np1_fr_med_11 24 16 stand
SoundAndTheStory_stand_f_cm_np1_ri_med_0 31 16 stand
SweeneyTodd_stand_f_cm_np1_le_med_10 37 16 stand
SweeneyTodd_stand_f_cm_np1_ri_med_33 41 16 stand
jonhs_netfreemovies_holygrail_stand_u_nm_np1_fr_bad_15 41 16 stand
likebeckam_stand_f_nm_np1_fr_med_7 31 16 stand
prelinger_ControlY1950_stand_f_cm_np1_fr_med_2 41 16 stand
prelinger_ControlY1950_stand_u_cm_np1_fr_med_0 19 16 stand
BaseballSwingAnalysis_swing_baseball_f_nm_np1_fr_med_11 31 17 swing_baseball
BaseballSwingAnalysis_swing_baseball_f_nm_np1_fr_med_12 31 17 swing_baseball
BaseballSwingAnalysis_swing_baseball_f_nm_np1_fr_med_8 31 17 swing_baseball
BaseballSwingAnalysis_swing_baseball_f_nm_np1_fr_med_9 31 17 swing_baseball
BaseballSwingAnalysis_swing_baseball_u_nm_np1_ba_med_0 31 17 swing_baseball
BaseballSwingAnalysis_swing_baseball_u_nm_np1_ba_med_1 31 17 swing_baseball
BaseballSwingAnalysis_swing_baseball_u_nm_np1_ba_med_2 31 17 swing_baseball
BaseballSwingAnalysis_swing_baseball_u_nm_np1_ba_med_3 31 17 swing_baseball
BaseballSwingAnalysis_swing_baseball_u_nm_np1_ba_med_4 31 17 swing_baseball
BaseballSwingAnalysis_swing_baseball_u_nm_np1_fr_med_10 31 17 swing_baseball
BaseballSwingAnalysis_swing_baseball_u_nm_np1_fr_med_13 31 17 swing_baseball
HittingaSingle_swing_baseball_f_cm_np1_fr_med_0 16 17 swing_baseball
HowtoswingaBaseballbat_swing_baseball_f_nm_np1_le_bad_0 41 17 swing_baseball
Tannerafterwecorrected_swing_baseball_f_cm_np1_fr_bad_0 41 17 swing_baseball
Tannerafterwecorrected_swing_baseball_f_cm_np1_fr_bad_1 31 17 swing_baseball
Tannerafterwecorrected_swing_baseball_f_cm_np1_fr_bad_2 41 17 swing_baseball
HowtoParticipateinKnife_throw_f_cm_np1_le_med_1 41 18 throw
HowtoParticipateinKnife_throw_u_cm_np1_ba_med_0 41 18 throw
KnifeThrowingJackDaggerDemoReel_throw_f_nm_np1_fr_med_1 31 18 throw
KnifeThrowingJackDaggerDemoReel_throw_u_cm_np1_ba_med_6 39 18 throw
KnifeThrowingJackDaggerDemoReel_throw_u_cm_np1_ri_med_7 27 18 throw
KnifeThrowing_throw_f_nm_np1_le_med_0 41 18 throw
KnifeThrowing_throw_f_nm_np1_le_med_1 41 18 throw
KnifeThrowing_throw_f_nm_np1_le_med_2 40 18 throw
KnifeThrowing_throw_f_nm_np1_le_med_3 40 18 throw
KnifeThrowing_throw_f_nm_np1_le_med_4 39 18 throw
Knifethrowing4knivestogethernospin_throw_f_nm_np1_ri_med_1 41 18 throw
Knifethrowing4knivestogethernospin_throw_u_nm_np1_ba_med_0 41 18 throw
Prelinger_ActYourA1949_throw_u_nm_np1_ri_med_13 38 18 throw
50_FIRST_DATES_walk_f_cm_np1_le_med_33 37 19 walk
AmericanGangster_walk_f_nm_np1_ba_med_72 41 19 walk
AmericanGangster_walk_f_nm_np1_fr_med_38 23 19 walk
EVOLUTION_walk_f_cm_np1_fr_med_23 41 19 walk
HP_PRISONER_OF_AZKABAN_walk_f_cm_np1_ri_med_2 41 19 walk
Oceans12_walk_u_cm_np1_fr_med_10 41 19 walk
Panic_in_the_Streets_walk_u_cm_np1_ba_med_5 15 19 walk
Panic_in_the_Streets_walk_u_nm_np1_fr_med_4 39 19 walk
SchoolRulesHowTheyHelpUs_walk_f_cm_np1_fr_med_2 36 19 walk
THE_PROTECTOR_walk_f_cm_np1_ba_med_27 16 19 walk
Veoh_Alpha_Dog_1_walk_f_nm_np1_ri_med_24 24 19 walk
Veoh_Alpha_Dog_1_walk_u_cm_np1_fr_med_13 41 19 walk
BATMAN_BEGINS_wave_u_cm_np1_fr_med_19 41 20 wave
BIG_FISH_wave_u_nm_np1_fr_bad_4 33 20 wave
BIG_FISH_wave_u_nm_np1_fr_goo_9 41 20 wave
CharlieAndTheChocolateFactory_wave_u_nm_np1_fr_bad_1 23 20 wave
EVOLUTION_wave_u_cm_np1_fr_med_4 31 20 wave
EVOLUTION_wave_u_nm_np1_fr_med_18 41 20 wave
Hitch_Part_2_wave_h_nm_np1_fr_goo_12 25 20 wave
Maddin_winkt_wave_h_cm_np1_fr_med_1 41 20 wave
Maya_beim_Winken_wave_f_cm_np1_fr_med_0 41 20 wave
Maya_beim_Winken_wave_f_cm_np1_fr_med_1 41 20 wave
Maya_beim_Winken_wave_f_cm_np1_fr_med_2 41 20 wave
Wie_man_winkt!!_wave_u_cm_np1_fr_med_0 41 20 wave
