# Supplementary material for: STA-TSN: Spatial-Temporal Attention Temporal Segment Network for action recognition in video
Source: PLoS One. 2022 Mar 17;17(3):e0265115. doi: 10.1371/journal.pone.0265115 (PMC8929560; doi:10.1371/journal.pone.0265115)
Supplement: S1 File — (ZIP) [file pone.0265115.s001.zip › ┤·┬δ/datasets/settings/JHMDB/val_flow_split3.txt]

Brushing_my_long_hair_brush_hair_u_nm_np1_ba_goo_2 41 0 brush_hair
Brushing_my_long_hair_brush_hair_u_nm_np1_fr_goo_0 41 0 brush_hair
Brushing_my_long_hair_brush_hair_u_nm_np1_fr_goo_1 41 0 brush_hair
Ella_brushing_her_long_blonde_hair___again_brush_hair_u_cm_np1_ba_goo_0 41 0 brush_hair
Ella_brushing_her_long_blonde_hair___again_brush_hair_u_cm_np1_ba_goo_2 41 0 brush_hair
Ella_brushing_her_long_blonde_hair___again_brush_hair_u_cm_np1_le_goo_1 41 0 brush_hair
My_Hair_Routine_brush_hair_h_nm_np1_le_goo_0 41 0 brush_hair
Silky_Straight_Hair_Original_brush_hair_h_nm_np1_ba_goo_0 41 0 brush_hair
Silky_Straight_Hair_Original_brush_hair_h_nm_np1_ba_goo_1 41 0 brush_hair
Silky_Straight_Hair_Original_brush_hair_u_nm_np1_ba_goo_2 41 0 brush_hair
brush_my_hair_without_wearing_the_glasses_brush_hair_u_nm_np1_fr_goo_0 41 0 brush_hair
brush_my_hair_without_wearing_the_glasses_brush_hair_u_nm_np1_fr_goo_2 41 0 brush_hair
Goal_Keeping_Tips_catch_f_cm_np1_fr_med_0 41 1 catch
Goal_Keeping_Tips_catch_f_cm_np1_fr_med_2 41 1 catch
Goal_Keeping_Tips_catch_u_cm_np1_fr_med_1 39 1 catch
Goal_Keeping_Tips_catch_u_cm_np1_fr_med_3 41 1 catch
How_to_Play_Wide_Receiver_in_Football_-_How_to_Catch_a_High_Ball_in_Football_catch_f_nm_np1_ri_goo_0 31 1 catch
How_to_Play_Wide_Receiver_in_Football_-_How_to_Catch_a_High_Ball_in_Football_catch_f_nm_np1_ri_med_1 37 1 catch
Torwarttraining_-_Impressionen_vom_1__FFC_Frankfurt_catch_f_cm_np1_ri_med_0 37 1 catch
Torwarttraining_-_Impressionen_vom_1__FFC_Frankfurt_catch_f_cm_np1_ri_med_1 26 1 catch
Torwarttraining_-_Impressionen_vom_1__FFC_Frankfurt_catch_f_cm_np1_ri_med_2 32 1 catch
Torwarttraining_2_(_sterreich)_catch_f_cm_np1_ba_goo_0 41 1 catch
Torwarttraining_2_(_sterreich)_catch_f_cm_np1_ba_goo_1 38 1 catch
Torwarttraining_2_(_sterreich)_catch_f_cm_np1_ba_goo_2 41 1 catch
Torwarttraining_2_(_sterreich)_catch_f_cm_np1_le_med_3 37 1 catch
Torwarttraining_2_(_sterreich)_catch_f_cm_np1_le_med_4 39 1 catch
Torwarttraining_2_(_sterreich)_catch_f_cm_np1_le_med_5 41 1 catch
Clap_Hands_clap_u_nm_np1_fr_med_2 41 2 clap
Deutscher_Klatsch_-_The_Clap_-_Lexy_clap_f_cm_np1_fr_med_5 20 2 clap
Kurt_Kr_mer_-_Klatschen_im_Flugzeug_clap_f_nm_np1_fr_med_0 39 2 clap
Kurt_Kr_mer_-_Klatschen_im_Flugzeug_clap_u_cm_np1_fr_med_1 41 2 clap
Kurt_Kr_mer_-_Klatschen_im_Flugzeug_clap_u_cm_np1_ri_bad_3 41 2 clap
Kurt_Kr_mer_-_Klatschen_im_Flugzeug_clap_u_cm_np1_ri_bad_4 31 2 clap
RE-_Boom_Snap_Clap_clap_u_nm_np1_fr_med_0 41 2 clap
RE-_Boom_Snap_Clap_clap_u_nm_np1_fr_med_1 41 2 clap
Theslowclap1_clap_f_cm_np1_fr_med_0 41 2 clap
boom_snap_clap_(challenge)_HARDCORE_VERSION!_clap_u_nm_np1_fr_bad_0 41 2 clap
boomsnapclap!_clap_u_nm_np1_fr_med_0 41 2 clap
boomsnapclap!_clap_u_nm_np1_fr_med_1 41 2 clap
boomsnapclap!_clap_u_nm_np1_fr_med_2 41 2 clap
Micah_Lacerte_Running_Stairs___Great_cardio_for_fat_loss_climb_stairs_f_cm_np1_ba_med_3 41 3 climb_stairs
Micah_Lacerte_Running_Stairs___Great_cardio_for_fat_loss_climb_stairs_f_cm_np1_ba_med_4 41 3 climb_stairs
Micah_Lacerte_Running_Stairs___Great_cardio_for_fat_loss_climb_stairs_f_cm_np1_fr_med_1 41 3 climb_stairs
Micah_Lacerte_Running_Stairs___Great_cardio_for_fat_loss_climb_stairs_f_cm_np1_fr_med_2 40 3 climb_stairs
Outdoor_Agility_Training_-_Outdoor_Stair_Run_Drill_for_Agility_climb_stairs_f_cm_np1_ba_med_0 38 3 climb_stairs
Outdoor_Agility_Training_-_Outdoor_Stair_Run_Drill_for_Agility_climb_stairs_f_cm_np1_ba_med_1 29 3 climb_stairs
Outdoor_Agility_Training_-_Outdoor_Stair_Run_Drill_for_Agility_climb_stairs_f_cm_np1_ba_med_2 40 3 climb_stairs
TheLastManOnearth_climb_stairs_f_cm_np1_ba_med_33 33 3 climb_stairs
TheLastManOnearth_climb_stairs_f_nm_np1_ba_med_56 15 3 climb_stairs
Walking_up_the_stairs_climb_stairs_l_cm_np1_ba_med_0 41 3 climb_stairs
Walking_up_the_stairs_climb_stairs_l_cm_np1_ba_med_1 41 3 climb_stairs
Walking_up_the_stairs_climb_stairs_l_cm_np1_ba_med_2 41 3 climb_stairs
Anna_Rawson_Driver_Practice_golf_f_nm_np1_ri_bad_0 41 4 golf
Ernie_Els_swing_close_up_golf_f_cm_np1_ri_goo_0 41 4 golf
Evian_Masters_Junior_Cup_Highlights_2009_golf_f_nm_np1_le_goo_4 41 4 golf
Evian_Masters_Junior_Cup_Highlights_2009_golf_f_nm_np1_ri_goo_3 40 4 golf
Golf_Tips_-_Hit_The_Driver_300+_Yards!!!_golf_f_nm_np1_fr_med_0 41 4 golf
Jeff_Ritter_-_The_Transition_golf_f_nm_np1_ri_med_0 41 4 golf
Mike_Weir_golf_f_cm_np1_le_med_0 41 4 golf
Rate_my_golf_swing__driver_and_9_iron_golf_f_cm_np1_ri_med_0 41 4 golf
Rate_my_golf_swing__driver_and_9_iron_golf_f_cm_np1_ri_med_1 41 4 golf
Sergio_Garcia_golf_f_cm_np1_ri_med_0 41 4 golf
Sergio_Garcia_golf_f_cm_np1_ri_med_1 41 4 golf
rory_hie_high_school__now_USC_golf_f_nm_np1_ri_goo_0 41 4 golf
Sam_Cooksey_Goalkeeper_Training_jump_f_cm_np1_le_bad_3 19 5 jump
Sam_Cooksey_Goalkeeper_Training_jump_f_cm_np1_ri_bad_1 19 5 jump
Stadium_Plyometric_Workout_jump_f_cm_np1_ba_bad_6 24 5 jump
Stadium_Plyometric_Workout_jump_f_cm_np1_ba_bad_7 36 5 jump
Stadium_Plyometric_Workout_jump_f_cm_np1_ba_med_8 35 5 jump
prelinger_ControlY1950_jump_f_nm_np1_fr_bad_13 31 5 jump
prelinger_ControlY1950_jump_f_nm_np1_fr_bad_6 33 5 jump
prelinger_ControlY1950_jump_f_nm_np1_fr_bad_7 23 5 jump
prelinger_ControlY1950_jump_f_nm_np1_fr_med_12 25 5 jump
DWK_1_-_Der_ganze_Film_(Part_8_9)_kick_ball_f_cm_np1_ba_goo_0 41 6 kick_ball
Das_Wunder_von_Bern_(Deutschland_2002_2003)_kick_ball_f_cm_np1_fr_goo_2 21 6 kick_ball
Das_Wunder_von_Bern_(Deutschland_2002_2003)_kick_ball_f_cm_np1_ri_goo_3 29 6 kick_ball
How_to_Shoot_Penalty_Kicks_kick_ball_f_cm_np1_ba_bad_0 31 6 kick_ball
How_to_Shoot_Penalty_Kicks_kick_ball_f_cm_np1_ba_bad_1 37 6 kick_ball
How_to_Shoot_Penalty_Kicks_kick_ball_f_cm_np1_ba_bad_3 36 6 kick_ball
How_to_Shoot_Penalty_Kicks_kick_ball_f_cm_np1_ba_bad_4 31 6 kick_ball
How_to_Shoot_Penalty_Kicks_kick_ball_f_cm_np1_ba_bad_5 19 6 kick_ball
Wayne_Rooney_At_Home_Funny_Must_See_kick_ball_f_cm_np1_ba_med_6 33 6 kick_ball
Wayne_Rooney_At_Home_Funny_Must_See_kick_ball_f_cm_np1_le_bad_5 41 6 kick_ball
Catch_Me_If_You_Can_pick_f_cm_np1_ri_med_5 41 7 pick
Clay_sBasketballSkillz_pick_f_nm_np1_ba_med_0 36 7 pick
Clay_sBasketballSkillz_pick_f_nm_np1_ri_med_8 34 7 pick
Collecting_litter_on_the_woodland_ground_surface_pick_f_nm_np1_fr_med_0 41 7 pick
GardenWiseB256kb_pick_f_nm_np1_le_med_0 31 7 pick
NH_open_carry_litter_pickup_spurs_stunning_encountrs__1_of_2_pick_f_cm_np1_fr_med_0 15 7 pick
Pick_Up_Your_Trash!_pick_f_cm_np1_ba_med_1 41 7 pick
Pick_Up_Your_Trash!_pick_f_cm_np1_le_med_0 41 7 pick
THE_WALLET_TRICK!!!_pick_f_cm_np1_fr_med_2 41 7 pick
THE_WALLET_TRICK!!!_pick_f_cm_np1_le_med_0 41 7 pick
prelinger_LetsBeGo1953_pick_f_cm_np1_fr_med_8 41 7 pick
prelinger_LetsBeGo1953_pick_f_nm_np1_ri_med_12 19 7 pick
Bayerisch_leben-_Weissbier_richtig_eingeschenkt_pour_u_nm_np1_fr_med_0 31 8 pour
Become_a_Professional_Bartender_pour_u_cm_np1_fr_med_0 31 8 pour
Become_a_Professional_Bartender_pour_u_cm_np1_fr_med_1 31 8 pour
Become_a_Professional_Bartender_pour_u_cm_np1_fr_med_2 31 8 pour
Bier_richtig_einschenken_pour_u_cm_np1_fr_med_0 31 8 pour
Bier_richtig_einschenken_pour_u_cm_np1_fr_med_1 31 8 pour
Bottoms_Up_-_Bartending_Lesson__The_Margarita!_pour_u_nm_np1_fr_goo_0 31 8 pour
Bottoms_Up_-_Bartending_Lesson__The_Margarita!_pour_u_nm_np1_fr_goo_2 31 8 pour
Cachaca_cocktails_pour_u_nm_np1_fr_med_0 31 8 pour
Cachaca_cocktails_pour_u_nm_np1_fr_med_1 31 8 pour
Cachaca_cocktails_pour_u_nm_np1_fr_med_2 31 8 pour
Drink_@18_-_Apple_martini_pour_u_nm_np1_fr_goo_0 31 8 pour
Drink_@18_-_Apple_martini_pour_u_nm_np1_fr_goo_1 31 8 pour
Drink_@18_-_Apple_martini_pour_u_nm_np1_fr_goo_2 31 8 pour
How_to_Build_a_Cocktail_pour_u_nm_np1_fr_med_0 31 8 pour
How_to_Build_a_Cocktail_pour_u_nm_np1_fr_med_2 31 8 pour
12_Pull-ups_by_female_athlete_pullup_f_cm_np1_ba_med_0 41 9 pullup
12_Pull-ups_by_female_athlete_pullup_f_cm_np1_ba_med_1 41 9 pullup
12_Pull-ups_by_female_athlete_pullup_f_cm_np1_ba_med_2 41 9 pullup
20_good_form_pullups_pullup_f_nm_np1_ri_goo_0 41 9 pullup
20_good_form_pullups_pullup_f_nm_np1_ri_goo_1 41 9 pullup
20_good_form_pullups_pullup_f_nm_np1_ri_goo_2 41 9 pullup
22_Pull-ups_with_Speed_and_Perfect_Form_pullup_f_cm_np1_ba_med_0 41 9 pullup
22_Pull-ups_with_Speed_and_Perfect_Form_pullup_f_cm_np1_ba_med_1 41 9 pullup
22_Pull-ups_with_Speed_and_Perfect_Form_pullup_f_cm_np1_ba_med_2 41 9 pullup
Basic_Exercise_Plans_-_How_to_Do_a_Pull-Up_pullup_f_cm_np1_le_goo_1 41 9 pullup
pull_ups_pullup_u_nm_np1_ba_med_0 40 9 pullup
pull_ups_pullup_u_nm_np1_ba_med_1 41 9 pullup
pull_ups_pullup_u_nm_np1_ba_med_2 41 9 pullup
pull_ups_pullup_u_nm_np1_fr_med_3 41 9 pullup
pull_ups_pullup_u_nm_np1_fr_med_4 41 9 pullup
pull_ups_pullup_u_nm_np1_fr_med_5 41 9 pullup
Alexander_pushing_the_table_push_f_cm_np1_ba_bad_1 31 10 push
Alexander_pushing_the_table_push_f_cm_np1_le_bad_0 41 10 push
Ashleigh_Staley_Truck_Push_push_f_cm_np1_ba_med_4 41 10 push
Ashleigh_Staley_Truck_Push_push_f_cm_np1_ri_med_0 41 10 push
Ashleigh_Staley_Truck_Push_push_f_cm_np1_ri_med_1 41 10 push
Baby_Push_Cart_push_f_cm_np1_ri_bad_0 41 10 push
Baby_Push_Cart_push_f_cm_np1_ri_bad_1 41 10 push
Baby_Push_Cart_push_f_cm_np1_ri_bad_2 41 10 push
Push_That_Car!_push_f_cm_np1_ri_med_0 41 10 push
Pushing_Music_Table_push_f_cm_np1_le_bad_5 31 10 push
Pushing_Music_Table_push_f_cm_np1_ri_bad_2 41 10 push
Pushing_Music_Table_push_f_cm_np1_ri_bad_7 41 10 push
20060723sfjffangelina_run_f_nm_np1_ri_med_2 33 11 run
A_Beautiful_Mind_5_run_u_cm_np1_fr_med_7 40 11 run
AmericanGangster_run_f_cm_np1_le_med_18 40 11 run
CastAway1_run_f_cm_np1_ri_med_2 15 11 run
Catch_Me_If_You_Can_run_u_cm_np1_fr_med_9 41 11 run
Crash_run_f_cm_np1_fr_med_17 33 11 run
Superbad_run_f_nm_np1_ba_med_2 41 11 run
THE_PROTECTOR_run_f_cm_np1_ba_med_13 22 11 run
THE_PROTECTOR_run_f_cm_np1_ba_med_35 14 11 run
THE_PROTECTOR_run_f_cm_np1_le_med_15 22 11 run
THE_PROTECTOR_run_f_cm_np1_ri_med_101 41 11 run
THE_PROTECTOR_run_f_nm_np1_le_med_91 19 11 run
ImprovingBasketballSkills-BasketballTurnaroundFadeAway_shoot_ball_f_nm_np1_ri_med_0 37 12 shoot_ball
JashaunKidsWhoRipAmazingBasketball_shoot_ball_f_cm_np1_le_med_4 21 12 shoot_ball
JashaunKidsWhoRipAmazingBasketball_shoot_ball_f_cm_np1_le_med_5 19 12 shoot_ball
JashaunKidsWhoRipAmazingBasketball_shoot_ball_u_cm_np1_le_med_3 15 12 shoot_ball
LearnToShootFromTheMaster_shoot_ball_f_cm_np1_ba_med_6 19 12 shoot_ball
LearnToShootFromTheMaster_shoot_ball_f_nm_np1_ba_med_0 19 12 shoot_ball
LearnToShootFromTheMaster_shoot_ball_f_nm_np1_ba_med_1 19 12 shoot_ball
LearnToShootFromTheMaster_shoot_ball_f_nm_np1_ba_med_4 14 12 shoot_ball
LearnToShootFromTheMaster_shoot_ball_f_nm_np1_ba_med_5 19 12 shoot_ball
WeTheKingsplaying_shoot_ball_f_cm_np1_ri_med_0 19 12 shoot_ball
ArcherShootsFOBArrowat100Yards_shoot_bow_u_nm_np1_fr_med_0 41 13 shoot_bow
ArcherShootsFOBArrowat100Yards_shoot_bow_u_nm_np1_fr_med_1 41 13 shoot_bow
Shootingarecurve_shoot_bow_u_cm_np1_fr_med_5 25 13 shoot_bow
Shootingarecurve_shoot_bow_u_nm_np1_fr_med_0 31 13 shoot_bow
Shootingarecurve_shoot_bow_u_nm_np1_fr_med_1 41 13 shoot_bow
Shootingarecurve_shoot_bow_u_nm_np1_fr_med_2 39 13 shoot_bow
Shootingarecurve_shoot_bow_u_nm_np1_fr_med_3 31 13 shoot_bow
Shootingarecurve_shoot_bow_u_nm_np1_fr_med_4 31 13 shoot_bow
Updatedvideoofmeshootingteamusaarchery_shoot_bow_f_nm_np1_ri_med_1 36 13 shoot_bow
Updatedvideoofmeshootingteamusaarchery_shoot_bow_f_nm_np1_ri_med_5 41 13 shoot_bow
Updatedvideoofmeshootingteamusaarchery_shoot_bow_u_cm_np1_ba_med_6 41 13 shoot_bow
Updatedvideoofmeshootingteamusaarchery_shoot_bow_u_cm_np1_ri_med_4 41 13 shoot_bow
Updatedvideoofmeshootingteamusaarchery_shoot_bow_u_nm_np1_ba_med_2 41 13 shoot_bow
Updatedvideoofmeshootingteamusaarchery_shoot_bow_u_nm_np1_ba_med_7 41 13 shoot_bow
Updatedvideoofmeshootingteamusaarchery_shoot_bow_u_nm_np1_fr_med_3 41 13 shoot_bow
2xFullautoGlocks_shoot_gun_u_cm_np1_le_med_0 41 14 shoot_gun
Aplacetoshoot_shoot_gun_u_cm_np1_ba_med_3 19 14 shoot_gun
Aplacetoshoot_shoot_gun_u_cm_np1_le_med_0 19 14 shoot_gun
Aplacetoshoot_shoot_gun_u_cm_np1_le_med_1 19 14 shoot_gun
Aplacetoshoot_shoot_gun_u_cm_np1_le_med_2 19 14 shoot_gun
AprilshootinganMP5_shoot_gun_u_nm_np1_ri_med_0 19 14 shoot_gun
DefensivePistolShootingTechniques_shoot_gun_f_nm_np1_fr_med_0 26 14 shoot_gun
DefensivePistolShootingTechniques_shoot_gun_f_nm_np1_fr_med_1 31 14 shoot_gun
DefensivePistolShootingTechniques_shoot_gun_f_nm_np1_fr_med_3 41 14 shoot_gun
DefensivePistolShootingTechniques_shoot_gun_f_nm_np1_fr_med_6 31 14 shoot_gun
DefensivePistolShootingTechniques_shoot_gun_f_nm_np1_ri_med_5 31 14 shoot_gun
TanyaShooting_shoot_gun_u_cm_np1_ri_med_2 31 14 shoot_gun
TanyaShooting_shoot_gun_u_nm_np1_ba_med_0 31 14 shoot_gun
TanyaShooting_shoot_gun_u_nm_np1_ba_med_1 31 14 shoot_gun
TanyaShooting_shoot_gun_u_nm_np1_ri_med_3 31 14 shoot_gun
TanyaShooting_shoot_gun_u_nm_np1_ri_med_4 31 14 shoot_gun
A_Beautiful_Mind_3_sit_f_cm_np1_fr_med_6 41 15 sit
A_Beautiful_Mind_3_sit_f_cm_np1_le_med_4 41 15 sit
Juno_sit_u_cm_np1_fr_goo_7 31 15 sit
NoCountryForOldMen_sit_f_nm_np1_fr_goo_4 41 15 sit
NoCountryForOldMen_sit_f_nm_np1_ri_med_6 40 15 sit
Prelinger_HabitPat1954_sit_u_cm_np1_le_med_8 24 15 sit
Shadow_of_a_Doubt_sit_u_cm_np1_fr_med_11 41 15 sit
ThePerfectScore_sit_u_cm_np1_fr_med_1 16 15 sit
ThePerfectScore_sit_u_cm_np1_fr_med_2 31 15 sit
nameunknown256kb_sit_u_nm_np1_fr_med_1 19 15 sit
prelinger_LetsPlay1949_sit_u_cm_np1_le_med_9 14 15 sit
20060723sfjffjewgotmail_stand_u_cm_np1_ri_med_0 31 16 stand
AmericanGangster_stand_u_nm_np1_fr_med_55 27 16 stand
BRIDGETOTERABITHIA_stand_f_nm_np1_fr_med_1 36 16 stand
HP_PRISONER_OF_AZKABAN_stand_f_cm_np1_fr_med_4 34 16 stand
HP_PRISONER_OF_AZKABAN_stand_f_cm_np1_le_bad_38 20 16 stand
IamLegend_stand_f_cm_np1_fr_bad_27 19 16 stand
SchoolRulesHowTheyHelpUs_stand_u_nm_np1_fr_med_1 41 16 stand
TheLastManOnearth_stand_f_nm_np1_fr_med_24 40 16 stand
likebeckam_stand_f_nm_np1_fr_med_7 31 16 stand
prelinger_ControlY1950_stand_f_cm_np1_fr_med_2 41 16 stand
prelinger_ControlY1950_stand_u_cm_np1_fr_med_0 19 16 stand
HittingaSingle_swing_baseball_f_cm_np1_fr_med_0 16 17 swing_baseball
Tannerafterwecorrected_swing_baseball_f_cm_np1_fr_bad_0 41 17 swing_baseball
Tannerafterwecorrected_swing_baseball_f_cm_np1_fr_bad_1 31 17 swing_baseball
Tannerafterwecorrected_swing_baseball_f_cm_np1_fr_bad_2 41 17 swing_baseball
hittingofftee2_swing_baseball_f_nm_np1_fr_med_0 41 17 swing_baseball
hittingofftee2_swing_baseball_f_nm_np1_fr_med_1 41 17 swing_baseball
hittingofftee2_swing_baseball_f_nm_np1_fr_med_10 41 17 swing_baseball
hittingofftee2_swing_baseball_f_nm_np1_fr_med_11 41 17 swing_baseball
hittingofftee2_swing_baseball_f_nm_np1_fr_med_3 41 17 swing_baseball
hittingofftee2_swing_baseball_f_nm_np1_fr_med_4 41 17 swing_baseball
hittingofftee2_swing_baseball_f_nm_np1_fr_med_5 41 17 swing_baseball
hittingofftee2_swing_baseball_f_nm_np1_fr_med_6 41 17 swing_baseball
hittingofftee2_swing_baseball_f_nm_np1_fr_med_7 41 17 swing_baseball
hittingofftee2_swing_baseball_f_nm_np1_fr_med_8 41 17 swing_baseball
hittingofftee2_swing_baseball_f_nm_np1_fr_med_9 41 17 swing_baseball
KnifeThrowingJackDaggerDemoReel_throw_f_nm_np1_fr_med_1 31 18 throw
KnifeThrowingJackDaggerDemoReel_throw_u_cm_np1_ba_med_6 39 18 throw
KnifeThrowingJackDaggerDemoReel_throw_u_cm_np1_ri_med_7 27 18 throw
KnifeThrowing_throw_f_nm_np1_le_med_0 41 18 throw
KnifeThrowing_throw_f_nm_np1_le_med_1 41 18 throw
KnifeThrowing_throw_f_nm_np1_le_med_2 40 18 throw
KnifeThrowing_throw_f_nm_np1_le_med_3 40 18 throw
KnifeThrowing_throw_f_nm_np1_le_med_4 39 18 throw
Knifethrowing4knivestogethernospin_throw_f_nm_np1_ri_med_1 41 18 throw
Knifethrowing4knivestogethernospin_throw_u_nm_np1_ba_med_0 41 18 throw
Veoh_Alpha_Dog_1_throw_f_cm_np1_le_med_5 40 18 throw
Veoh_Alpha_Dog_1_throw_u_nm_np1_ri_med_25 18 18 throw
AmericanGangster_walk_f_nm_np1_ba_med_72 41 19 walk
AmericanGangster_walk_f_nm_np1_fr_med_38 23 19 walk
BIG_FISH_walk_f_nm_np1_fr_med_2 41 19 walk
HP_PRISONER_OF_AZKABAN_walk_f_cm_np1_ri_med_2 41 19 walk
Juno_walk_f_cm_np1_fr_med_8 41 19 walk
RATRACE_walk_f_cm_np1_ba_med_17 41 19 walk
The_Fugitive_3_walk_f_cm_np1_ba_bad_0 41 19 walk
The_House_on_Haunted_Hill_walk_f_cm_np1_fr_med_18 41 19 walk
The_House_on_Haunted_Hill_walk_u_cm_np1_fr_med_14 41 19 walk
Veoh_Alpha_Dog_1_walk_f_nm_np1_ri_med_24 24 19 walk
Veoh_Alpha_Dog_1_walk_u_cm_np1_fr_med_13 41 19 walk
prelinger_LetsPlay1949_walk_f_nm_np1_le_med_10 33 19 walk
Abschieds-winken_!!!!!!_Gruss_Guido_wave_u_cm_np1_fr_bad_1 19 20 wave
BIG_FISH_wave_u_nm_np1_fr_bad_4 33 20 wave
BIG_FISH_wave_u_nm_np1_fr_goo_9 41 20 wave
DONNIE_DARKO_wave_u_nm_np1_fr_goo_9 31 20 wave
EVOLUTION_wave_u_cm_np1_fr_med_4 31 20 wave
EVOLUTION_wave_u_nm_np1_fr_med_18 41 20 wave
Hands_Up__Clap_Hands_And_Wave!_wave_f_cm_np1_ri_med_0 41 20 wave
Maddin_winkt_wave_h_cm_np1_fr_med_1 41 20 wave
OldSchool_wave_f_cm_np1_fr_med_13 24 20 wave
Pirates_5_wave_h_nm_np1_fr_med_8 19 20 wave
TrumanShow_wave_u_nm_np1_fr_med_0 34 20 wave
TrumanShow_wave_u_nm_np1_fr_med_25 40 20 wave
