# Supplementary material for: STA-TSN: Spatial-Temporal Attention Temporal Segment Network for action recognition in video
Source: PLoS One. 2022 Mar 17;17(3):e0265115. doi: 10.1371/journal.pone.0265115 (PMC8929560; doi:10.1371/journal.pone.0265115)
Supplement: S1 File — (ZIP) [file pone.0265115.s001.zip › ┤·┬δ/datasets/settings/JHMDB/val_rgb_split1.txt]

brush_hair/April_09_brush_hair_u_nm_np1_ba_goo_0 42 0 brush_hair
brush_hair/April_09_brush_hair_u_nm_np1_ba_goo_1 42 0 brush_hair
brush_hair/April_09_brush_hair_u_nm_np1_ba_goo_2 42 0 brush_hair
brush_hair/Brushing_Hair_with_Beth_brush_hair_h_nm_np1_le_goo_0 42 0 brush_hair
brush_hair/Brushing_Hair_with_Beth_brush_hair_u_nm_np1_fr_goo_1 42 0 brush_hair
brush_hair/Brushing_Hair_with_Beth_brush_hair_u_nm_np1_fr_goo_2 42 0 brush_hair
brush_hair/Brushing_my_hair_-_December_2008_brush_hair_u_cm_np1_ba_goo_1 42 0 brush_hair
brush_hair/Brushing_my_hair_-_December_2008_brush_hair_u_cm_np1_ba_goo_2 42 0 brush_hair
brush_hair/Brushing_my_hair_-_December_2008_brush_hair_u_nm_np1_ba_goo_0 42 0 brush_hair
brush_hair/Ella_brushing_her_amazing_long_hair_brush_hair_u_cm_np1_ba_goo_0 42 0 brush_hair
brush_hair/brush_my_hair_without_wearing_the_glasses_brush_hair_u_nm_np1_fr_goo_0 42 0 brush_hair
brush_hair/brush_my_hair_without_wearing_the_glasses_brush_hair_u_nm_np1_fr_goo_2 42 0 brush_hair
catch/Frisbee_catch_f_cm_np1_ri_med_0 39 1 catch
catch/Frisbee_catch_f_cm_np1_ri_med_1 42 1 catch
catch/Goalkeeper_Training_Day_@_7_catch_f_cm_np1_ri_med_0 32 1 catch
catch/LearnToShootFromTheMaster_catch_f_cm_np1_ba_med_6 17 1 catch
catch/LearnToShootFromTheMaster_catch_f_nm_np1_ba_med_0 18 1 catch
catch/LearnToShootFromTheMaster_catch_f_nm_np1_ba_med_1 15 1 catch
catch/LearnToShootFromTheMaster_catch_f_nm_np1_ba_med_4 17 1 catch
catch/Torwarttraining_catch_f_cm_np1_le_bad_5 21 1 catch
catch/Torwarttraining_catch_u_cm_np1_fr_bad_4 19 1 catch
catch/Torwarttraining_catch_u_cm_np1_le_bad_6 22 1 catch
catch/Torwarttraining_catch_u_cm_np1_le_bad_7 21 1 catch
catch/Torwarttraining_catch_u_cm_np1_ri_med_0 23 1 catch
catch/Torwarttraining_catch_u_cm_np1_ri_med_1 27 1 catch
catch/Torwarttraining_catch_u_cm_np1_ri_med_2 20 1 catch
clap/103_years_old_japanese_woman__Nao_is_clapping_with_piano_music_by_beethoven_clap_u_cm_np1_fr_med_1 42 2 clap
clap/103_years_old_japanese_woman__Nao_is_clapping_with_piano_music_by_beethoven_clap_u_nm_np1_fr_med_0 42 2 clap
clap/Applauding_Abby_clap_u_nm_np1_fr_med_0 42 2 clap
clap/Applauding_Abby_clap_u_nm_np1_fr_med_1 42 2 clap
clap/Baby_Bob_kann_klatschen_!_clap_u_cm_np1_fr_med_0 27 2 clap
clap/Boom_Snap_Clap_clap_u_nm_np1_fr_med_0 42 2 clap
clap/Boom_Snap_Clap_clap_u_nm_np1_fr_med_1 42 2 clap
clap/Budam_-_Clap_Hands_clap_u_nm_np1_fr_med_0 42 2 clap
clap/Budam_-_Clap_Hands_clap_u_nm_np1_fr_med_1 42 2 clap
clap/Flamenco_Dance_Steps_-_Flamenco_Dance_Soft_Claps_clap_u_cm_np1_fr_goo_1 41 2 clap
clap/Flamenco_Dance_Steps_-_Flamenco_Dance_Soft_Claps_clap_u_cm_np1_fr_goo_2 42 2 clap
clap/The_Slow_Clap_clap_u_cm_np1_fr_med_4 27 2 clap
clap/The_Slow_Clap_clap_u_nm_np1_fr_bad_20 18 2 clap
climb_stairs/GuardiansOfO256kb_climb_stairs_f_cm_np1_ba_med_0 42 3 climb_stairs
climb_stairs/I_DO_NOT_Run_Up_Stairs_Like_A_GIRL_climb_stairs_l_cm_np1_ba_med_0 42 3 climb_stairs
climb_stairs/I_DO_NOT_Run_Up_Stairs_Like_A_GIRL_climb_stairs_l_cm_np1_ba_med_1 42 3 climb_stairs
climb_stairs/I_DO_NOT_Run_Up_Stairs_Like_A_GIRL_climb_stairs_l_cm_np1_ba_med_2 32 3 climb_stairs
climb_stairs/I_DO_NOT_Run_Up_Stairs_Like_A_GIRL_climb_stairs_l_cm_np1_ba_med_3 42 3 climb_stairs
climb_stairs/I_DO_NOT_Run_Up_Stairs_Like_A_GIRL_climb_stairs_l_cm_np1_ba_med_4 42 3 climb_stairs
climb_stairs/I_DO_NOT_Run_Up_Stairs_Like_A_GIRL_climb_stairs_l_cm_np1_ba_med_5 38 3 climb_stairs
climb_stairs/Stairway_to_fitness_climb_stairs_f_nm_np1_fr_med_0 42 3 climb_stairs
climb_stairs/Stairway_to_fitness_climb_stairs_f_nm_np1_fr_med_1 37 3 climb_stairs
climb_stairs/Walking_up_the_stairs_climb_stairs_l_cm_np1_ba_med_0 42 3 climb_stairs
climb_stairs/Walking_up_the_stairs_climb_stairs_l_cm_np1_ba_med_1 42 3 climb_stairs
climb_stairs/Walking_up_the_stairs_climb_stairs_l_cm_np1_ba_med_2 42 3 climb_stairs
golf/Anna_Rawson_Driver_Practice_golf_f_nm_np1_ri_bad_0 42 4 golf
golf/Anna_Rawson_LPGA_golf_f_nm_np1_ri_goo_0 42 4 golf
golf/Cobra_Golf_-_Camilo_Villegas_golf_f_cm_np1_ri_goo_0 42 4 golf
golf/Cobra_Golf_-_Camilo_Villegas_golf_f_cm_np1_ri_goo_1 42 4 golf
golf/Eric_Axley_golf_f_cm_np1_le_goo_0 42 4 golf
golf/Golfswing_golf_f_cm_np1_fr_goo_0 42 4 golf
golf/Golfswing_golf_f_cm_np1_ri_goo_1 42 4 golf
golf/Jeff_Ritter_-_Power_Drill_golf_f_nm_np1_ri_med_0 42 4 golf
golf/Morgan_Pressel_golf_f_cm_np1_ri_goo_0 42 4 golf
golf/golf_golf_f_nm_np1_ri_goo_0 42 4 golf
golf/golf_golf_f_nm_np1_ri_goo_1 42 4 golf
golf/golf_golf_f_nm_np1_ri_goo_2 42 4 golf
jump/KUNG_FU_HUSTLE_jump_f_cm_np1_fr_bad_16 41 5 jump
jump/KUNG_FU_HUSTLE_jump_f_cm_np1_fr_bad_55 36 5 jump
jump/Learn_Freerunning_and_Parkour__-_Diving_Kong_jump_f_cm_np1_ba_bad_1 22 5 jump
jump/Learn_Freerunning_and_Parkour__-_Diving_Kong_jump_f_cm_np1_le_bad_2 42 5 jump
jump/Learn_Freerunning_and_Parkour__-_Diving_Kong_jump_f_cm_np1_le_bad_3 25 5 jump
jump/Learn_Freerunning_and_Parkour__-_Diving_Kong_jump_f_cm_np1_le_bad_5 32 5 jump
jump/Sommerland_Syd_sprung_in_den_tod_jump_f_cm_np1_fr_bad_0 17 5 jump
jump/St__Louis_Goalkeeping__Academy_elite_training_jump_f_nm_np1_le_bad_3 20 5 jump
jump/prelinger_ControlY1950_jump_f_nm_np1_fr_bad_13 32 5 jump
jump/prelinger_ControlY1950_jump_f_nm_np1_fr_bad_6 34 5 jump
jump/prelinger_ControlY1950_jump_f_nm_np1_fr_bad_7 24 5 jump
jump/prelinger_ControlY1950_jump_f_nm_np1_fr_med_12 26 5 jump
kick_ball/Britney_Spears_-_Comercial_Pepsi_soccer_kick_ball_f_nm_np1_ba_med_0 17 6 kick_ball
kick_ball/FIFA_11_Gamescom-Trailer_kick_ball_f_cm_np1_ba_bad_1 42 6 kick_ball
kick_ball/FIFA_11_Gamescom-Trailer_kick_ball_f_cm_np1_ba_med_3 24 6 kick_ball
kick_ball/FIFA_11_Gamescom-Trailer_kick_ball_f_cm_np1_ba_med_4 20 6 kick_ball
kick_ball/FOOT_2009_(REMI_GAILLARD)_kick_ball_f_cm_np1_ba_bad_1 30 6 kick_ball
kick_ball/FOOT_2009_(REMI_GAILLARD)_kick_ball_f_cm_np1_ba_bad_2 42 6 kick_ball
kick_ball/Nike_Soccer_Commercial_-_Good_vs__Evil_kick_ball_f_cm_np1_fr_med_0 15 6 kick_ball
kick_ball/Wayne_Rooney_At_Home_Funny_Must_See_kick_ball_f_cm_np1_ba_med_6 34 6 kick_ball
kick_ball/Wayne_Rooney_At_Home_Funny_Must_See_kick_ball_f_cm_np1_le_bad_5 42 6 kick_ball
kick_ball/funny_soccer_commercial_kick_ball_f_cm_np1_fr_med_0 33 6 kick_ball
kick_ball/pepsi_banned_soccer_commercial_kick_ball_f_cm_np1_fr_bad_0 20 6 kick_ball
pick/Collecting_litter_on_the_woodland_ground_surface_pick_f_nm_np1_fr_med_0 42 7 pick
pick/Fishing_For_People_pick_f_cm_np1_fr_med_3 42 7 pick
pick/Fishing_For_People_pick_f_cm_np1_ri_med_2 42 7 pick
pick/Fishing_For_People_pick_f_cm_np1_ri_med_5 42 7 pick
pick/GardenWiseB256kb_pick_f_nm_np1_le_med_0 32 7 pick
pick/Magic_Boys-_Der_Portmonai_Trick_pick_l_nm_np1_ri_med_0 42 7 pick
pick/NH_gun_owners_react_to_detention_with_armed_litter_pickup_pick_f_cm_np1_ba_med_0 42 7 pick
pick/NH_gun_owners_react_to_detention_with_armed_litter_pickup_pick_u_cm_np1_ba_med_2 42 7 pick
pick/Pick_Up_Your_Trash!_pick_f_cm_np1_ba_med_1 42 7 pick
pick/Pick_Up_Your_Trash!_pick_f_cm_np1_le_med_0 42 7 pick
pick/Pilzesuchen_pick_f_cm_np1_fr_med_0 20 7 pick
pick/Yep__I_m_picking_up_trash_today_pick_f_cm_np1_fr_med_1 33 7 pick
pour/Bartender_School_Students_Practice_pour_u_cm_np1_fr_med_1 30 8 pour
pour/Bartender_School_Students_Practice_pour_u_cm_np1_fr_med_3 32 8 pour
pour/Bartender_of_America_Bartending_School_pour_u_cm_np1_fr_med_0 32 8 pour
pour/Bartender_of_America_Bartending_School_pour_u_cm_np1_fr_med_1 32 8 pour
pour/Bartender_of_America_Bartending_School_pour_u_cm_np1_fr_med_2 32 8 pour
pour/Basic_Vodka_Recipes_-_How_to_Make_a_Shirley_Temple_pour_u_cm_np1_fr_med_0 32 8 pour
pour/Basic_Vodka_Recipes_-_How_to_Make_a_Shirley_Temple_pour_u_cm_np1_fr_med_1 32 8 pour
pour/Bier_richtig_einschenken_pour_u_cm_np1_fr_med_0 32 8 pour
pour/Bier_richtig_einschenken_pour_u_cm_np1_fr_med_1 32 8 pour
pour/Drink_@18_-_Apple_martini_pour_u_nm_np1_fr_goo_0 32 8 pour
pour/Drink_@18_-_Apple_martini_pour_u_nm_np1_fr_goo_1 32 8 pour
pour/Drink_@18_-_Apple_martini_pour_u_nm_np1_fr_goo_2 32 8 pour
pour/How_To_Pour_Ice_Tea_pour_u_nm_np1_fr_med_2 32 8 pour
pour/Kamikaze_Martini_Coctail_pour_u_nm_np1_fr_med_0 32 8 pour
pour/Kamikaze_Martini_Coctail_pour_u_nm_np1_fr_med_1 32 8 pour
pour/Kamikaze_Martini_Coctail_pour_u_nm_np1_fr_med_2 32 8 pour
pullup/20_good_form_pullups_pullup_f_nm_np1_ri_goo_0 42 9 pullup
pullup/20_good_form_pullups_pullup_f_nm_np1_ri_goo_1 42 9 pullup
pullup/20_good_form_pullups_pullup_f_nm_np1_ri_goo_2 42 9 pullup
pullup/30_(dead-hang)_pull-ups_pullup_u_cm_np1_ba_med_0 42 9 pullup
pullup/30_(dead-hang)_pull-ups_pullup_u_cm_np1_ba_med_1 42 9 pullup
pullup/30_(dead-hang)_pull-ups_pullup_u_cm_np1_ba_med_2 42 9 pullup
pullup/32_Pull-ups_at_193IBS_pullup_f_cm_np1_ba_med_0 42 9 pullup
pullup/32_Pull-ups_at_193IBS_pullup_f_cm_np1_ba_med_1 42 9 pullup
pullup/32_Pull-ups_at_193IBS_pullup_f_cm_np1_ba_med_2 42 9 pullup
pullup/Random_Pull_Up_Exercises_pullup_f_nm_np1_ba_med_0 42 9 pullup
pullup/Random_Pull_Up_Exercises_pullup_f_nm_np1_ba_med_1 42 9 pullup
pullup/Random_Pull_Up_Exercises_pullup_f_nm_np1_fr_med_2 42 9 pullup
pullup/Random_Pull_Up_Exercises_pullup_f_nm_np1_fr_med_3 42 9 pullup
pullup/Super_Training_Pull_Ups_pullup_f_cm_np1_ba_med_0 42 9 pullup
pullup/Super_Training_Pull_Ups_pullup_f_cm_np1_ba_med_1 42 9 pullup
pullup/Super_Training_Pull_Ups_pullup_f_cm_np1_ba_med_2 42 9 pullup
push/Alexander_pushing_the_table_push_f_cm_np1_ba_bad_1 32 10 push
push/Alexander_pushing_the_table_push_f_cm_np1_le_bad_0 42 10 push
push/Joel_Pushing_Box_push_f_cm_np1_ba_bad_1 42 10 push
push/Joel_Pushing_Box_push_f_cm_np1_ri_bad_0 42 10 push
push/Push_That_Car!_push_f_cm_np1_ri_med_0 42 10 push
push/Pushing_Music_Table_push_f_cm_np1_le_bad_5 32 10 push
push/Pushing_Music_Table_push_f_cm_np1_ri_bad_2 42 10 push
push/Pushing_Music_Table_push_f_cm_np1_ri_bad_7 42 10 push
push/pushing_box_around_house_push_f_cm_np1_fr_med_0 42 10 push
push/pushing_box_around_house_push_f_cm_np1_le_bad_3 42 10 push
push/pushing_box_around_house_push_f_cm_np1_le_med_2 42 10 push
push/pushing_box_around_house_push_u_cm_np1_fr_med_1 42 10 push
run/American_History_X_run_f_cm_np1_le_med_17 42 11 run
run/Catch_Me_If_You_Can_run_u_cm_np1_fr_med_9 42 11 run
run/Faith_Rewarded_run_f_cm_np1_le_med_16 42 11 run
run/IamLegend_run_f_nm_np1_le_med_3 42 11 run
run/RATRACE_run_f_cm_np1_ba_med_14 30 11 run
run/RATRACE_run_f_cm_np1_fr_med_16 25 11 run
run/RATRACE_run_f_nm_np1_ri_med_7 32 11 run
run/TrumanShow_run_f_cm_np1_ba_med_13 26 11 run
run/TrumanShow_run_f_nm_np1_ba_med_19 42 11 run
run/TrumanShow_run_f_nm_np1_ba_med_21 32 11 run
run/TrumanShow_run_f_nm_np1_le_med_11 18 11 run
shoot_ball/JashaunKidsWhoRipAmazingBasketball_shoot_ball_f_cm_np1_le_med_4 22 12 shoot_ball
shoot_ball/JashaunKidsWhoRipAmazingBasketball_shoot_ball_f_cm_np1_le_med_5 20 12 shoot_ball
shoot_ball/JashaunKidsWhoRipAmazingBasketball_shoot_ball_u_cm_np1_le_med_3 16 12 shoot_ball
shoot_ball/PlayingBasketballGotWater_shoot_ball_f_nm_np1_ba_med_0 32 12 shoot_ball
shoot_ball/PlayingBasketballGotWater_shoot_ball_f_nm_np1_ba_med_4 32 12 shoot_ball
shoot_ball/PlayingBasketballGotWater_shoot_ball_f_nm_np1_ba_med_6 32 12 shoot_ball
shoot_ball/PlayingBasketballGotWater_shoot_ball_f_nm_np1_ba_med_8 42 12 shoot_ball
shoot_ball/PlayingBasketballGotWater_shoot_ball_f_nm_np1_ri_med_1 32 12 shoot_ball
shoot_ball/PlayingBasketball_shoot_ball_f_nm_np1_ba_med_6 20 12 shoot_ball
shoot_ball/ReggieMillerTakesonThreeAverageGuysinaShootout_shoot_ball_u_nm_np1_ba_med_3 20 12 shoot_ball
shoot_ball/ReggieMillerTakesonThreeAverageGuysinaShootout_shoot_ball_u_nm_np1_ba_med_9 20 12 shoot_ball
shoot_bow/6arrowswithin30seconds_shoot_bow_f_nm_np1_fr_med_0 42 13 shoot_bow
shoot_bow/6arrowswithin30seconds_shoot_bow_f_nm_np1_fr_med_1 42 13 shoot_bow
shoot_bow/6arrowswithin30seconds_shoot_bow_f_nm_np1_fr_med_2 42 13 shoot_bow
shoot_bow/6arrowswithin30seconds_shoot_bow_f_nm_np1_fr_med_3 42 13 shoot_bow
shoot_bow/6arrowswithin30seconds_shoot_bow_f_nm_np1_fr_med_4 42 13 shoot_bow
shoot_bow/6arrowswithin30seconds_shoot_bow_f_nm_np1_fr_med_5 42 13 shoot_bow
shoot_bow/Hannahfront23may08_shoot_bow_u_nm_np1_fr_med_0 42 13 shoot_bow
shoot_bow/Hannahfront23may08_shoot_bow_u_nm_np1_fr_med_1 42 13 shoot_bow
shoot_bow/Shootingarecurve_shoot_bow_u_cm_np1_fr_med_5 26 13 shoot_bow
shoot_bow/Shootingarecurve_shoot_bow_u_nm_np1_fr_med_0 32 13 shoot_bow
shoot_bow/Shootingarecurve_shoot_bow_u_nm_np1_fr_med_1 42 13 shoot_bow
shoot_bow/Shootingarecurve_shoot_bow_u_nm_np1_fr_med_2 40 13 shoot_bow
shoot_bow/Shootingarecurve_shoot_bow_u_nm_np1_fr_med_3 32 13 shoot_bow
shoot_bow/Shootingarecurve_shoot_bow_u_nm_np1_fr_med_4 32 13 shoot_bow
shoot_bow/erikafrontcompound6feb09_shoot_bow_f_nm_np1_fr_med_0 42 13 shoot_bow
shoot_gun/Fastestguninthewest_shoot_gun_f_nm_np1_ri_med_0 42 14 shoot_gun
shoot_gun/FirearmsTraining_shoot_gun_f_cm_np1_ri_med_0 32 14 shoot_gun
shoot_gun/FirearmsTraining_shoot_gun_f_cm_np1_ri_med_1 32 14 shoot_gun
shoot_gun/FirearmsTraining_shoot_gun_f_nm_np1_ri_med_7 42 14 shoot_gun
shoot_gun/FirearmsTraining_shoot_gun_u_cm_np1_ba_med_5 42 14 shoot_gun
shoot_gun/FirearmsTraining_shoot_gun_u_cm_np1_ri_med_2 42 14 shoot_gun
shoot_gun/FirearmsTraining_shoot_gun_u_nm_np1_ri_goo_6 42 14 shoot_gun
shoot_gun/FirearmsTraining_shoot_gun_u_nm_np1_ri_goo_9 25 14 shoot_gun
shoot_gun/FirearmsTraining_shoot_gun_u_nm_np1_ri_med_11 37 14 shoot_gun
shoot_gun/FirearmsTraining_shoot_gun_u_nm_np1_ri_med_3 32 14 shoot_gun
shoot_gun/FirearmsTraining_shoot_gun_u_nm_np1_ri_med_4 37 14 shoot_gun
shoot_gun/MeShootin2_shoot_gun_u_nm_np1_ri_med_0 32 14 shoot_gun
shoot_gun/MeShootin2_shoot_gun_u_nm_np1_ri_med_1 35 14 shoot_gun
shoot_gun/MeShootin2_shoot_gun_u_nm_np1_ri_med_2 30 14 shoot_gun
shoot_gun/deserteagle_shoot_gun_u_cm_np1_ri_goo_0 32 14 shoot_gun
shoot_gun/dualdeserteagle_shoot_gun_f_cm_np1_le_med_0 32 14 shoot_gun
sit/AllThePresidentMen_sit_f_nm_np1_fr_goo_3 20 15 sit
sit/AllThePresidentMen_sit_f_nm_np1_ri_med_7 27 15 sit
sit/AmericanGangster_sit_f_cm_np1_fr_med_70 41 15 sit
sit/CharlieAndTheChocolateFactory_sit_f_nm_np1_fr_med_3 36 15 sit
sit/CharlieAndTheChocolateFactory_sit_f_nm_np1_le_med_7 21 15 sit
sit/HP_PRISONER_OF_AZKABAN_sit_f_cm_np1_le_med_1 24 15 sit
sit/NoCountryForOldMen_sit_f_nm_np1_fr_goo_4 42 15 sit
sit/NoCountryForOldMen_sit_f_nm_np1_ri_med_6 41 15 sit
sit/Prelinger_ActYourA1949_sit_u_cm_np1_ri_med_2 42 15 sit
sit/Prelinger_HabitPat1954_sit_u_cm_np1_le_med_8 25 15 sit
sit/TrumanShow_sit_f_nm_np1_le_med_37 41 15 sit
sit/likebeckam_sit_f_nm_np1_le_bad_29 24 15 sit
stand/A_Beautiful_Mind_6_stand_u_cm_np1_fr_med_3 42 16 stand
stand/BATMAN_BEGINS_stand_f_cm_np1_fr_med_8 21 16 stand
stand/Fellowship_4_stand_f_cm_np1_fr_med_3 32 16 stand
stand/Panic_in_the_Streets_stand_u_cm_np1_ri_med_2 27 16 stand
stand/RushHour2_stand_u_cm_np1_fr_med_11 25 16 stand
stand/SoundAndTheStory_stand_f_cm_np1_ri_med_0 32 16 stand
stand/SweeneyTodd_stand_f_cm_np1_le_med_10 38 16 stand
stand/SweeneyTodd_stand_f_cm_np1_ri_med_33 42 16 stand
stand/likebeckam_stand_f_nm_np1_fr_med_7 32 16 stand
stand/prelinger_ControlY1950_stand_f_cm_np1_fr_med_2 42 16 stand
stand/prelinger_ControlY1950_stand_u_cm_np1_fr_med_0 20 16 stand
swing_baseball/HowtoswingaBaseballbat_swing_baseball_f_nm_np1_le_bad_0 42 17 swing_baseball
swing_baseball/Tannerafterwecorrected_swing_baseball_f_cm_np1_fr_bad_0 42 17 swing_baseball
swing_baseball/Tannerafterwecorrected_swing_baseball_f_cm_np1_fr_bad_1 32 17 swing_baseball
swing_baseball/Tannerafterwecorrected_swing_baseball_f_cm_np1_fr_bad_2 42 17 swing_baseball
swing_baseball/hittingofftee2_swing_baseball_f_nm_np1_fr_med_0 42 17 swing_baseball
swing_baseball/hittingofftee2_swing_baseball_f_nm_np1_fr_med_1 42 17 swing_baseball
swing_baseball/hittingofftee2_swing_baseball_f_nm_np1_fr_med_10 42 17 swing_baseball
swing_baseball/hittingofftee2_swing_baseball_f_nm_np1_fr_med_11 42 17 swing_baseball
swing_baseball/hittingofftee2_swing_baseball_f_nm_np1_fr_med_3 42 17 swing_baseball
swing_baseball/hittingofftee2_swing_baseball_f_nm_np1_fr_med_4 42 17 swing_baseball
swing_baseball/hittingofftee2_swing_baseball_f_nm_np1_fr_med_5 42 17 swing_baseball
swing_baseball/hittingofftee2_swing_baseball_f_nm_np1_fr_med_6 42 17 swing_baseball
swing_baseball/hittingofftee2_swing_baseball_f_nm_np1_fr_med_7 42 17 swing_baseball
swing_baseball/hittingofftee2_swing_baseball_f_nm_np1_fr_med_8 42 17 swing_baseball
swing_baseball/hittingofftee2_swing_baseball_f_nm_np1_fr_med_9 42 17 swing_baseball
throw/KnifeThrowing_throw_f_nm_np1_le_med_0 42 18 throw
throw/KnifeThrowing_throw_f_nm_np1_le_med_1 42 18 throw
throw/KnifeThrowing_throw_f_nm_np1_le_med_2 41 18 throw
throw/KnifeThrowing_throw_f_nm_np1_le_med_3 41 18 throw
throw/KnifeThrowing_throw_f_nm_np1_le_med_4 40 18 throw
throw/Knifethrowing4knivestogethernospin_throw_f_nm_np1_ri_med_1 42 18 throw
throw/Knifethrowing4knivestogethernospin_throw_u_nm_np1_ba_med_0 42 18 throw
throw/Veoh_Alpha_Dog_1_throw_f_cm_np1_le_med_5 41 18 throw
throw/Veoh_Alpha_Dog_1_throw_u_nm_np1_ri_med_25 19 18 throw
throw/amazingballthrowingtricks_throw_f_cm_np1_ri_med_5 35 18 throw
throw/amazingballthrowingtricks_throw_f_nm_np1_ri_med_0 42 18 throw
walk/50_FIRST_DATES_walk_f_cm_np1_le_med_33 38 19 walk
walk/AmericanGangster_walk_f_nm_np1_ba_med_72 42 19 walk
walk/AmericanGangster_walk_f_nm_np1_fr_med_38 24 19 walk
walk/EVOLUTION_walk_f_cm_np1_fr_med_23 42 19 walk
walk/Juno_walk_f_cm_np1_fr_med_8 42 19 walk
walk/LONGESTYARD_walk_f_nm_np1_fr_med_6 42 19 walk
walk/Panic_in_the_Streets_walk_u_cm_np1_ba_med_5 16 19 walk
walk/Panic_in_the_Streets_walk_u_nm_np1_fr_med_4 40 19 walk
walk/Prelinger_LetYours1940_walk_f_nm_np1_ba_med_5 42 19 walk
walk/THE_PROTECTOR_walk_f_cm_np1_ba_med_27 17 19 walk
walk/Veoh_Alpha_Dog_2_walk_f_cm_np2_ri_med_10 23 19 walk
walk/Veoh_Alpha_Dog_2_walk_u_nm_np1_le_med_29 32 19 walk
wave/20060723sfjffbartsinger_wave_f_cm_np1_ba_med_0 33 20 wave
wave/50_FIRST_DATES_wave_u_cm_np1_fr_goo_30 38 20 wave
wave/American_History_X_wave_u_nm_np1_fr_med_16 26 20 wave
wave/BIG_FISH_wave_u_nm_np1_fr_bad_4 34 20 wave
wave/BIG_FISH_wave_u_nm_np1_fr_goo_9 42 20 wave
wave/Chris_Benoit_waving_goodbye_wave_u_nm_np1_fr_med_0 42 20 wave
wave/Chris_Benoit_waving_goodbye_wave_u_nm_np1_fr_med_1 32 20 wave
wave/Maya_beim_Winken_wave_f_cm_np1_fr_med_0 42 20 wave
wave/Maya_beim_Winken_wave_f_cm_np1_fr_med_1 42 20 wave
wave/Maya_beim_Winken_wave_f_cm_np1_fr_med_2 42 20 wave
wave/WeddingCrashers_wave_u_nm_np1_fr_goo_0 28 20 wave
wave/veoh_harold_and_kumar_wave_u_nm_np1_fr_goo_5 40 20 wave
