# Supplementary material for: STA-TSN: Spatial-Temporal Attention Temporal Segment Network for action recognition in video
Source: PLoS One. 2022 Mar 17;17(3):e0265115. doi: 10.1371/journal.pone.0265115 (PMC8929560; doi:10.1371/journal.pone.0265115)
Supplement: S1 File — (ZIP) [file pone.0265115.s001.zip › ┤·┬δ/datasets/settings/JHMDB/val_rgb_split2.txt]

brush_hair/Aussie_Brunette_Brushing_Long_Hair_brush_hair_u_nm_np1_ba_med_3 42 0 brush_hair
brush_hair/Aussie_Brunette_Brushing_Long_Hair_brush_hair_u_nm_np1_fr_goo_1 42 0 brush_hair
brush_hair/Aussie_Brunette_Brushing_Long_Hair_brush_hair_u_nm_np1_fr_goo_2 42 0 brush_hair
brush_hair/Aussie_Brunette_Brushing_Long_Hair_brush_hair_u_nm_np1_fr_med_0 42 0 brush_hair
brush_hair/Ella_brushing_her_amazing_long_hair_brush_hair_u_cm_np1_ba_goo_0 42 0 brush_hair
brush_hair/brush_my_hair_without_wearing_the_glasses_brush_hair_u_nm_np1_fr_goo_0 42 0 brush_hair
brush_hair/brush_my_hair_without_wearing_the_glasses_brush_hair_u_nm_np1_fr_goo_2 42 0 brush_hair
brush_hair/long_hair_Christa__brush_hair_u_nm_np1_le_goo_0 42 0 brush_hair
brush_hair/me_brushing_my_hair_lol_i_was_being_silly_brush_hair_u_nm_np1_ba_goo_2 42 0 brush_hair
brush_hair/me_brushing_my_hair_lol_i_was_being_silly_brush_hair_u_nm_np1_fr_goo_0 42 0 brush_hair
brush_hair/me_brushing_my_hair_lol_i_was_being_silly_brush_hair_u_nm_np1_le_goo_1 42 0 brush_hair
brush_hair/me_brushing_my_hair_lol_i_was_being_silly_brush_hair_u_nm_np1_ri_goo_3 42 0 brush_hair
catch/Goalkeeper_Training_Day_@_7_catch_f_cm_np1_ri_med_0 32 1 catch
catch/How_to_Play_Wide_Receiver_in_Football_-_How_to_Catch_a_High_Ball_in_Football_catch_f_nm_np1_ri_goo_0 32 1 catch
catch/How_to_Play_Wide_Receiver_in_Football_-_How_to_Catch_a_High_Ball_in_Football_catch_f_nm_np1_ri_med_1 38 1 catch
catch/LearnToShootFromTheMaster_catch_f_cm_np1_ba_med_6 17 1 catch
catch/LearnToShootFromTheMaster_catch_f_nm_np1_ba_med_0 18 1 catch
catch/LearnToShootFromTheMaster_catch_f_nm_np1_ba_med_1 15 1 catch
catch/LearnToShootFromTheMaster_catch_f_nm_np1_ba_med_4 17 1 catch
catch/Torwarttraining_catch_f_cm_np1_le_bad_5 21 1 catch
catch/Torwarttraining_catch_u_cm_np1_fr_bad_4 19 1 catch
catch/Torwarttraining_catch_u_cm_np1_le_bad_6 22 1 catch
catch/Torwarttraining_catch_u_cm_np1_le_bad_7 21 1 catch
catch/Torwarttraining_catch_u_cm_np1_ri_med_0 23 1 catch
catch/Torwarttraining_catch_u_cm_np1_ri_med_1 27 1 catch
catch/Torwarttraining_catch_u_cm_np1_ri_med_2 20 1 catch
clap/@20_Rhythm_clap_u_nm_np1_fr_goo_0 42 2 clap
clap/@20_Rhythm_clap_u_nm_np1_fr_goo_1 42 2 clap
clap/@20_Rhythm_clap_u_nm_np1_le_goo_3 42 2 clap
clap/A_Round_of_Applause_clap_u_cm_np1_fr_med_0 42 2 clap
clap/A_Round_of_Applause_clap_u_cm_np1_fr_med_1 42 2 clap
clap/Alex_applauding_himself_clap_u_nm_np1_fr_med_0 42 2 clap
clap/Budam_-_Clap_Hands_clap_u_nm_np1_fr_med_0 42 2 clap
clap/Budam_-_Clap_Hands_clap_u_nm_np1_fr_med_1 42 2 clap
clap/Clap_Hands_clap_u_nm_np1_fr_med_2 42 2 clap
clap/boom_snap_clap_(challenge)_HARDCORE_VERSION!_clap_u_nm_np1_fr_bad_0 42 2 clap
clap/boomsnapclap!_clap_u_nm_np1_fr_med_0 42 2 clap
clap/boomsnapclap!_clap_u_nm_np1_fr_med_1 42 2 clap
clap/boomsnapclap!_clap_u_nm_np1_fr_med_2 42 2 clap
climb_stairs/GuardiansOfO256kb_climb_stairs_f_cm_np1_ba_med_0 42 3 climb_stairs
climb_stairs/How_to_Exercise_Outdoors_-_Outdoor_Step_Running_Exercises_climb_stairs_f_cm_np1_fr_med_1 42 3 climb_stairs
climb_stairs/How_to_Exercise_Outdoors_-_Outdoor_Step_Running_Exercises_climb_stairs_f_nm_np1_fr_med_0 39 3 climb_stairs
climb_stairs/I_DO_NOT_Run_Up_Stairs_Like_A_GIRL_climb_stairs_l_cm_np1_ba_med_0 42 3 climb_stairs
climb_stairs/I_DO_NOT_Run_Up_Stairs_Like_A_GIRL_climb_stairs_l_cm_np1_ba_med_1 42 3 climb_stairs
climb_stairs/I_DO_NOT_Run_Up_Stairs_Like_A_GIRL_climb_stairs_l_cm_np1_ba_med_2 32 3 climb_stairs
climb_stairs/I_DO_NOT_Run_Up_Stairs_Like_A_GIRL_climb_stairs_l_cm_np1_ba_med_3 42 3 climb_stairs
climb_stairs/I_DO_NOT_Run_Up_Stairs_Like_A_GIRL_climb_stairs_l_cm_np1_ba_med_4 42 3 climb_stairs
climb_stairs/I_DO_NOT_Run_Up_Stairs_Like_A_GIRL_climb_stairs_l_cm_np1_ba_med_5 38 3 climb_stairs
climb_stairs/Outdoor_Agility_Training_-_Outdoor_Stair_Run_Drill_for_Agility_climb_stairs_f_cm_np1_ba_med_0 39 3 climb_stairs
climb_stairs/Outdoor_Agility_Training_-_Outdoor_Stair_Run_Drill_for_Agility_climb_stairs_f_cm_np1_ba_med_1 30 3 climb_stairs
climb_stairs/Outdoor_Agility_Training_-_Outdoor_Stair_Run_Drill_for_Agility_climb_stairs_f_cm_np1_ba_med_2 41 3 climb_stairs
golf/Anna_Rawson_Driver_Practice_golf_f_nm_np1_ri_bad_0 42 4 golf
golf/Evian_Masters_Junior_Cup_Highlights_2009_golf_f_nm_np1_le_goo_4 42 4 golf
golf/Evian_Masters_Junior_Cup_Highlights_2009_golf_f_nm_np1_ri_goo_3 41 4 golf
golf/Huge_Drive!_Please_Rate_It_golf_f_cm_np1_ri_goo_0 42 4 golf
golf/Jeff_Ritter_-_More_Distance_golf_f_nm_np1_ri_med_0 42 4 golf
golf/Kevin_Na_s_Swing_golf_f_cm_np1_ri_goo_0 42 4 golf
golf/Mike_Weir_golf_f_cm_np1_le_med_0 42 4 golf
golf/Steve_Elkington_1995_PGA_golf_f_cm_np1_ri_med_0 42 4 golf
golf/Tiger_Woods_Super_Drive_golf_f_nm_np1_ri_goo_0 42 4 golf
golf/golf_golf_f_nm_np1_ri_goo_0 42 4 golf
golf/golf_golf_f_nm_np1_ri_goo_1 42 4 golf
golf/golf_golf_f_nm_np1_ri_goo_2 42 4 golf
jump/Gregoire_Airman_showreel_2008_jump_f_cm_np1_ba_bad_1 35 5 jump
jump/Gregoire_Airman_showreel_2008_jump_f_cm_np1_le_bad_0 42 5 jump
jump/Gregoire_Airman_showreel_2008_jump_f_cm_np1_le_bad_2 40 5 jump
jump/Gregoire_Airman_showreel_2008_jump_f_cm_np1_le_bad_4 42 5 jump
jump/Gregoire_Airman_showreel_2008_jump_f_cm_np1_ri_bad_5 27 5 jump
jump/Gregoire_Airman_showreel_2008_jump_f_cm_np1_ri_bad_6 42 5 jump
jump/KUNG_FU_HUSTLE_jump_f_cm_np1_fr_bad_16 41 5 jump
jump/KUNG_FU_HUSTLE_jump_f_cm_np1_fr_bad_55 36 5 jump
jump/Sommerland_Syd_sprung_in_den_tod_jump_f_cm_np1_fr_bad_0 17 5 jump
jump/St__Louis_Goalkeeping__Academy_elite_training_jump_f_nm_np1_le_bad_3 20 5 jump
kick_ball/Amazing_Soccer_@2_kick_ball_f_cm_np1_le_bad_2 35 6 kick_ball
kick_ball/Amazing_Soccer_@2_kick_ball_u_cm_np1_ba_bad_0 27 6 kick_ball
kick_ball/FOOT_2009_(REMI_GAILLARD)_kick_ball_f_cm_np1_ba_bad_1 30 6 kick_ball
kick_ball/FOOT_2009_(REMI_GAILLARD)_kick_ball_f_cm_np1_ba_bad_2 42 6 kick_ball
kick_ball/Goal_1_@_2_kick_ball_f_cm_np1_fr_goo_2 19 6 kick_ball
kick_ball/How_to_Shoot_Penalty_Kicks_kick_ball_f_cm_np1_ba_bad_0 32 6 kick_ball
kick_ball/How_to_Shoot_Penalty_Kicks_kick_ball_f_cm_np1_ba_bad_1 38 6 kick_ball
kick_ball/How_to_Shoot_Penalty_Kicks_kick_ball_f_cm_np1_ba_bad_3 37 6 kick_ball
kick_ball/How_to_Shoot_Penalty_Kicks_kick_ball_f_cm_np1_ba_bad_4 32 6 kick_ball
kick_ball/How_to_Shoot_Penalty_Kicks_kick_ball_f_cm_np1_ba_bad_5 20 6 kick_ball
kick_ball/Nike_Soccer_Commercial_-_Good_vs__Evil_kick_ball_f_cm_np1_fr_med_0 15 6 kick_ball
kick_ball/likebeckam_kick_ball_f_nm_np1_ba_bad_39 35 6 kick_ball
pick/Collecting_litter_on_the_woodland_ground_surface_pick_f_nm_np1_fr_med_0 42 7 pick
pick/Dollar_Prank_at_the_Rivertown_Mall_pick_f_cm_np1_le_med_0 39 7 pick
pick/Dollar_Prank_at_the_Rivertown_Mall_pick_f_nm_np1_fr_med_3 42 7 pick
pick/Fishing_For_People_pick_f_cm_np1_fr_med_3 42 7 pick
pick/Fishing_For_People_pick_f_cm_np1_ri_med_2 42 7 pick
pick/Fishing_For_People_pick_f_cm_np1_ri_med_5 42 7 pick
pick/NH-__Open_Carry_Litter_Pickup_in__troubled__neighborhood_pick_f_nm_np1_le_med_0 42 7 pick
pick/NH_open_carry_litter_pickup_spurs_stunning_encountrs__1_of_2_pick_f_cm_np1_fr_med_0 16 7 pick
pick/Prelinger_HabitPat1954_pick_f_cm_np1_fr_med_28 21 7 pick
pick/Torwarttraining_-_Impressionen_vom_1__FFC_Frankfurt_pick_f_cm_np1_fr_goo_3 40 7 pick
pick/prelinger_they_grow_up_so_fast_1_pick_f_nm_np1_fr_med_10 42 7 pick
pick/prelinger_they_grow_up_so_fast_1_pick_u_nm_np1_ri_med_1 42 7 pick
pour/Bayerisch_leben-_Weissbier_richtig_eingeschenkt_pour_u_nm_np1_fr_med_0 32 8 pour
pour/Become_a_Professional_Bartender_pour_u_cm_np1_fr_med_0 32 8 pour
pour/Become_a_Professional_Bartender_pour_u_cm_np1_fr_med_1 32 8 pour
pour/Become_a_Professional_Bartender_pour_u_cm_np1_fr_med_2 32 8 pour
pour/Cachaca_cocktails_pour_u_nm_np1_fr_med_0 32 8 pour
pour/Cachaca_cocktails_pour_u_nm_np1_fr_med_1 32 8 pour
pour/Cachaca_cocktails_pour_u_nm_np1_fr_med_2 32 8 pour
pour/Cuba_Libre_-_Just_do_it_with_Drinkadrink_com_pour_u_nm_np1_fr_goo_0 32 8 pour
pour/How_to_Build_a_Cocktail_pour_u_nm_np1_fr_med_0 32 8 pour
pour/How_to_Build_a_Cocktail_pour_u_nm_np1_fr_med_2 32 8 pour
pour/Kamikaze_Martini_Coctail_pour_u_nm_np1_fr_med_0 32 8 pour
pour/Kamikaze_Martini_Coctail_pour_u_nm_np1_fr_med_1 32 8 pour
pour/Kamikaze_Martini_Coctail_pour_u_nm_np1_fr_med_2 32 8 pour
pour/Rum_Mixed_Drinks-_Part_4_-_How_to_Make_the_Cuba_Libre_Mixed_Drink_pour_u_nm_np1_fr_goo_0 42 8 pour
pour/Rum_Mixed_Drinks-_Part_4_-_How_to_Make_the_Cuba_Libre_Mixed_Drink_pour_u_nm_np1_fr_goo_1 42 8 pour
pour/Rum_Mixed_Drinks-_Part_4_-_How_to_Make_the_Cuba_Libre_Mixed_Drink_pour_u_nm_np1_fr_goo_2 42 8 pour
pullup/35_pull_ups_pullup_f_nm_np1_fr_goo_0 42 9 pullup
pullup/35_pull_ups_pullup_f_nm_np1_fr_goo_1 42 9 pullup
pullup/35_pull_ups_pullup_f_nm_np1_fr_goo_2 42 9 pullup
pullup/Basic_Exercise_Plans_-_How_to_Do_a_Pull-Up_pullup_f_cm_np1_le_goo_1 42 9 pullup
pullup/Girl_does_12_pull-ups_pullup_u_cm_np1_ba_med_0 42 9 pullup
pullup/Girl_does_12_pull-ups_pullup_u_cm_np1_ba_med_1 42 9 pullup
pullup/Girl_does_12_pull-ups_pullup_u_cm_np1_ba_med_2 42 9 pullup
pullup/Super_Training_Pull_Ups_pullup_f_cm_np1_ba_med_0 42 9 pullup
pullup/Super_Training_Pull_Ups_pullup_f_cm_np1_ba_med_1 42 9 pullup
pullup/Super_Training_Pull_Ups_pullup_f_cm_np1_ba_med_2 42 9 pullup
pullup/pull_ups_pullup_u_nm_np1_ba_med_0 41 9 pullup
pullup/pull_ups_pullup_u_nm_np1_ba_med_1 42 9 pullup
pullup/pull_ups_pullup_u_nm_np1_ba_med_2 42 9 pullup
pullup/pull_ups_pullup_u_nm_np1_fr_med_3 42 9 pullup
pullup/pull_ups_pullup_u_nm_np1_fr_med_4 42 9 pullup
pullup/pull_ups_pullup_u_nm_np1_fr_med_5 42 9 pullup
push/Baby_Push_Cart_push_f_cm_np1_ri_bad_0 42 10 push
push/Baby_Push_Cart_push_f_cm_np1_ri_bad_1 42 10 push
push/Baby_Push_Cart_push_f_cm_np1_ri_bad_2 42 10 push
push/Box_Pull_Push_push_f_cm_np1_ba_bad_2 32 10 push
push/Box_Pull_Push_push_f_cm_np1_ba_bad_3 32 10 push
push/Box_Pushing_push_f_cm_np1_ri_med_0 42 10 push
push/Cross_Pushing_Table_push_f_cm_np1_ba_bad_2 42 10 push
push/Cross_Pushing_Table_push_f_cm_np1_fr_bad_3 42 10 push
push/Cross_Pushing_Table_push_f_cm_np1_fr_bad_7 27 10 push
push/Cross_Pushing_Table_push_f_cm_np1_ri_bad_4 42 10 push
push/box_pushing_1_push_f_cm_np1_ba_bad_2 32 10 push
push/box_pushing_1_push_f_cm_np1_le_med_1 32 10 push
run/20060723sfjffsomelikeitwarmed_run_f_nm_np1_fr_med_6 32 11 run
run/AmericanGangster_run_f_cm_np1_le_med_18 41 11 run
run/Crash_run_f_cm_np1_fr_med_17 34 11 run
run/Fellowship_7_run_f_cm_np1_fr_med_4 42 11 run
run/Hitch_Part_2_run_f_nm_np1_fr_med_11 36 11 run
run/Superbad_run_f_nm_np1_ba_med_2 42 11 run
run/THE_PROTECTOR_run_f_cm_np1_ba_med_13 23 11 run
run/THE_PROTECTOR_run_f_cm_np1_ba_med_35 15 11 run
run/THE_PROTECTOR_run_f_cm_np1_le_med_15 23 11 run
run/THE_PROTECTOR_run_f_cm_np1_ri_med_101 42 11 run
run/THE_PROTECTOR_run_f_nm_np1_le_med_91 20 11 run
shoot_ball/ImprovingBasketballSkills-BasketballTurnaroundFadeAway_shoot_ball_f_nm_np1_ri_med_0 38 12 shoot_ball
shoot_ball/KELVIN_shoot_ball_u_cm_np1_ba_med_0 16 12 shoot_ball
shoot_ball/KELVIN_shoot_ball_u_cm_np1_ba_med_2 21 12 shoot_ball
shoot_ball/KELVIN_shoot_ball_u_cm_np1_ba_med_4 20 12 shoot_ball
shoot_ball/KELVIN_shoot_ball_u_cm_np1_ba_med_5 20 12 shoot_ball
shoot_ball/KELVIN_shoot_ball_u_cm_np1_ba_med_6 20 12 shoot_ball
shoot_ball/KELVIN_shoot_ball_u_cm_np1_ba_med_7 20 12 shoot_ball
shoot_ball/LearnToShootFromTheMaster_shoot_ball_f_cm_np1_ba_med_6 20 12 shoot_ball
shoot_ball/LearnToShootFromTheMaster_shoot_ball_f_nm_np1_ba_med_0 20 12 shoot_ball
shoot_ball/LearnToShootFromTheMaster_shoot_ball_f_nm_np1_ba_med_1 20 12 shoot_ball
shoot_ball/LearnToShootFromTheMaster_shoot_ball_f_nm_np1_ba_med_4 15 12 shoot_ball
shoot_ball/LearnToShootFromTheMaster_shoot_ball_f_nm_np1_ba_med_5 20 12 shoot_ball
shoot_bow/11_4_08ErikaRecurveBack_shoot_bow_u_nm_np1_ba_med_0 42 13 shoot_bow
shoot_bow/11_4_08ErikaRecurveBack_shoot_bow_u_nm_np1_ba_med_1 42 13 shoot_bow
shoot_bow/6arrowswithin30seconds_shoot_bow_f_nm_np1_fr_med_0 42 13 shoot_bow
shoot_bow/6arrowswithin30seconds_shoot_bow_f_nm_np1_fr_med_1 42 13 shoot_bow
shoot_bow/6arrowswithin30seconds_shoot_bow_f_nm_np1_fr_med_2 42 13 shoot_bow
shoot_bow/6arrowswithin30seconds_shoot_bow_f_nm_np1_fr_med_3 42 13 shoot_bow
shoot_bow/6arrowswithin30seconds_shoot_bow_f_nm_np1_fr_med_4 42 13 shoot_bow
shoot_bow/6arrowswithin30seconds_shoot_bow_f_nm_np1_fr_med_5 42 13 shoot_bow
shoot_bow/Shootingarecurve_shoot_bow_u_cm_np1_fr_med_5 26 13 shoot_bow
shoot_bow/Shootingarecurve_shoot_bow_u_nm_np1_fr_med_0 32 13 shoot_bow
shoot_bow/Shootingarecurve_shoot_bow_u_nm_np1_fr_med_1 42 13 shoot_bow
shoot_bow/Shootingarecurve_shoot_bow_u_nm_np1_fr_med_2 40 13 shoot_bow
shoot_bow/Shootingarecurve_shoot_bow_u_nm_np1_fr_med_3 32 13 shoot_bow
shoot_bow/Shootingarecurve_shoot_bow_u_nm_np1_fr_med_4 32 13 shoot_bow
shoot_bow/erikafrontcompound6feb09_shoot_bow_f_nm_np1_fr_med_0 42 13 shoot_bow
shoot_gun/2xFullautoGlocks_shoot_gun_u_cm_np1_le_med_0 42 14 shoot_gun
shoot_gun/Aplacetoshoot_shoot_gun_u_cm_np1_ba_med_3 20 14 shoot_gun
shoot_gun/Aplacetoshoot_shoot_gun_u_cm_np1_le_med_0 20 14 shoot_gun
shoot_gun/Aplacetoshoot_shoot_gun_u_cm_np1_le_med_1 20 14 shoot_gun
shoot_gun/Aplacetoshoot_shoot_gun_u_cm_np1_le_med_2 20 14 shoot_gun
shoot_gun/AprilshootinganMP5_shoot_gun_u_nm_np1_ri_med_0 20 14 shoot_gun
shoot_gun/GLOCK17_shoot_gun_f_nm_np1_fr_med_4 21 14 shoot_gun
shoot_gun/GLOCK17_shoot_gun_f_nm_np1_fr_med_5 32 14 shoot_gun
shoot_gun/GLOCK17_shoot_gun_u_nm_np1_fr_med_6 32 14 shoot_gun
shoot_gun/GLOCK17_shoot_gun_u_nm_np1_ri_med_0 33 14 shoot_gun
shoot_gun/GLOCK17_shoot_gun_u_nm_np1_ri_med_1 33 14 shoot_gun
shoot_gun/GLOCK17_shoot_gun_u_nm_np1_ri_med_2 32 14 shoot_gun
shoot_gun/Shootingattherange_shoot_gun_f_cm_np1_ri_med_2 32 14 shoot_gun
shoot_gun/Shootingattherange_shoot_gun_f_nm_np1_ri_med_0 32 14 shoot_gun
shoot_gun/Shootingattherange_shoot_gun_f_nm_np1_ri_med_3 32 14 shoot_gun
sit/BIG_FISH_sit_f_nm_np1_fr_med_17 24 15 sit
sit/BRIDGETOTERABITHIA_sit_f_nm_np1_fr_med_0 32 15 sit
sit/CharlieAndTheChocolateFactory_sit_f_nm_np1_fr_med_3 36 15 sit
sit/CharlieAndTheChocolateFactory_sit_f_nm_np1_le_med_7 21 15 sit
sit/IamLegendII_sit_f_nm_np1_le_med_4 37 15 sit
sit/NoCountryForOldMen_sit_f_nm_np1_fr_goo_4 42 15 sit
sit/NoCountryForOldMen_sit_f_nm_np1_ri_med_6 41 15 sit
sit/TheLastManOnearth_sit_f_nm_np1_ri_med_51 32 15 sit
sit/ThePerfectScore_sit_u_cm_np1_fr_med_1 17 15 sit
sit/ThePerfectScore_sit_u_cm_np1_fr_med_2 32 15 sit
sit/Veoh_Alpha_Dog_2_sit_f_nm_np1_fr_med_0 40 15 sit
sit/prelinger_LetsPlay1949_sit_u_cm_np1_le_med_9 15 15 sit
stand/20060723sfjffangelina_stand_f_nm_np1_le_med_0 16 16 stand
stand/BATMAN_BEGINS_stand_f_cm_np1_fr_med_8 21 16 stand
stand/Fellowship_4_stand_f_cm_np1_fr_med_3 32 16 stand
stand/RushHour2_stand_u_cm_np1_fr_med_11 25 16 stand
stand/SoundAndTheStory_stand_f_cm_np1_ri_med_0 32 16 stand
stand/SweeneyTodd_stand_f_cm_np1_le_med_10 38 16 stand
stand/SweeneyTodd_stand_f_cm_np1_ri_med_33 42 16 stand
stand/jonhs_netfreemovies_holygrail_stand_u_nm_np1_fr_bad_15 42 16 stand
stand/likebeckam_stand_f_nm_np1_fr_med_7 32 16 stand
stand/prelinger_ControlY1950_stand_f_cm_np1_fr_med_2 42 16 stand
stand/prelinger_ControlY1950_stand_u_cm_np1_fr_med_0 20 16 stand
swing_baseball/BaseballSwingAnalysis_swing_baseball_f_nm_np1_fr_med_11 32 17 swing_baseball
swing_baseball/BaseballSwingAnalysis_swing_baseball_f_nm_np1_fr_med_12 32 17 swing_baseball
swing_baseball/BaseballSwingAnalysis_swing_baseball_f_nm_np1_fr_med_8 32 17 swing_baseball
swing_baseball/BaseballSwingAnalysis_swing_baseball_f_nm_np1_fr_med_9 32 17 swing_baseball
swing_baseball/BaseballSwingAnalysis_swing_baseball_u_nm_np1_ba_med_0 32 17 swing_baseball
swing_baseball/BaseballSwingAnalysis_swing_baseball_u_nm_np1_ba_med_1 32 17 swing_baseball
swing_baseball/BaseballSwingAnalysis_swing_baseball_u_nm_np1_ba_med_2 32 17 swing_baseball
swing_baseball/BaseballSwingAnalysis_swing_baseball_u_nm_np1_ba_med_3 32 17 swing_baseball
swing_baseball/BaseballSwingAnalysis_swing_baseball_u_nm_np1_ba_med_4 32 17 swing_baseball
swing_baseball/BaseballSwingAnalysis_swing_baseball_u_nm_np1_fr_med_10 32 17 swing_baseball
swing_baseball/BaseballSwingAnalysis_swing_baseball_u_nm_np1_fr_med_13 32 17 swing_baseball
swing_baseball/HittingaSingle_swing_baseball_f_cm_np1_fr_med_0 17 17 swing_baseball
swing_baseball/HowtoswingaBaseballbat_swing_baseball_f_nm_np1_le_bad_0 42 17 swing_baseball
swing_baseball/Tannerafterwecorrected_swing_baseball_f_cm_np1_fr_bad_0 42 17 swing_baseball
swing_baseball/Tannerafterwecorrected_swing_baseball_f_cm_np1_fr_bad_1 32 17 swing_baseball
swing_baseball/Tannerafterwecorrected_swing_baseball_f_cm_np1_fr_bad_2 42 17 swing_baseball
throw/HowtoParticipateinKnife_throw_f_cm_np1_le_med_1 42 18 throw
throw/HowtoParticipateinKnife_throw_u_cm_np1_ba_med_0 42 18 throw
throw/KnifeThrowingJackDaggerDemoReel_throw_f_nm_np1_fr_med_1 32 18 throw
throw/KnifeThrowingJackDaggerDemoReel_throw_u_cm_np1_ba_med_6 40 18 throw
throw/KnifeThrowingJackDaggerDemoReel_throw_u_cm_np1_ri_med_7 28 18 throw
throw/KnifeThrowing_throw_f_nm_np1_le_med_0 42 18 throw
throw/KnifeThrowing_throw_f_nm_np1_le_med_1 42 18 throw
throw/KnifeThrowing_throw_f_nm_np1_le_med_2 41 18 throw
throw/KnifeThrowing_throw_f_nm_np1_le_med_3 41 18 throw
throw/KnifeThrowing_throw_f_nm_np1_le_med_4 40 18 throw
throw/Knifethrowing4knivestogethernospin_throw_f_nm_np1_ri_med_1 42 18 throw
throw/Knifethrowing4knivestogethernospin_throw_u_nm_np1_ba_med_0 42 18 throw
throw/Prelinger_ActYourA1949_throw_u_nm_np1_ri_med_13 39 18 throw
walk/50_FIRST_DATES_walk_f_cm_np1_le_med_33 38 19 walk
walk/AmericanGangster_walk_f_nm_np1_ba_med_72 42 19 walk
walk/AmericanGangster_walk_f_nm_np1_fr_med_38 24 19 walk
walk/EVOLUTION_walk_f_cm_np1_fr_med_23 42 19 walk
walk/HP_PRISONER_OF_AZKABAN_walk_f_cm_np1_ri_med_2 42 19 walk
walk/Oceans12_walk_u_cm_np1_fr_med_10 42 19 walk
walk/Panic_in_the_Streets_walk_u_cm_np1_ba_med_5 16 19 walk
walk/Panic_in_the_Streets_walk_u_nm_np1_fr_med_4 40 19 walk
walk/SchoolRulesHowTheyHelpUs_walk_f_cm_np1_fr_med_2 37 19 walk
walk/THE_PROTECTOR_walk_f_cm_np1_ba_med_27 17 19 walk
walk/Veoh_Alpha_Dog_1_walk_f_nm_np1_ri_med_24 25 19 walk
walk/Veoh_Alpha_Dog_1_walk_u_cm_np1_fr_med_13 42 19 walk
wave/BATMAN_BEGINS_wave_u_cm_np1_fr_med_19 42 20 wave
wave/BIG_FISH_wave_u_nm_np1_fr_bad_4 34 20 wave
wave/BIG_FISH_wave_u_nm_np1_fr_goo_9 42 20 wave
wave/CharlieAndTheChocolateFactory_wave_u_nm_np1_fr_bad_1 24 20 wave
wave/EVOLUTION_wave_u_cm_np1_fr_med_4 32 20 wave
wave/EVOLUTION_wave_u_nm_np1_fr_med_18 42 20 wave
wave/Hitch_Part_2_wave_h_nm_np1_fr_goo_12 26 20 wave
wave/Maddin_winkt_wave_h_cm_np1_fr_med_1 42 20 wave
wave/Maya_beim_Winken_wave_f_cm_np1_fr_med_0 42 20 wave
wave/Maya_beim_Winken_wave_f_cm_np1_fr_med_1 42 20 wave
wave/Maya_beim_Winken_wave_f_cm_np1_fr_med_2 42 20 wave
wave/Wie_man_winkt!!_wave_u_cm_np1_fr_med_0 42 20 wave
