# Supplementary material for: STA-TSN: Spatial-Temporal Attention Temporal Segment Network for action recognition in video
Source: PLoS One. 2022 Mar 17;17(3):e0265115. doi: 10.1371/journal.pone.0265115 (PMC8929560; doi:10.1371/journal.pone.0265115)
Supplement: S1 File — (ZIP) [file pone.0265115.s001.zip › ┤·┬δ/datasets/settings/JHMDB/val_rgb_split3.txt]

brush_hair/Brushing_my_long_hair_brush_hair_u_nm_np1_ba_goo_2 42 0 brush_hair
brush_hair/Brushing_my_long_hair_brush_hair_u_nm_np1_fr_goo_0 42 0 brush_hair
brush_hair/Brushing_my_long_hair_brush_hair_u_nm_np1_fr_goo_1 42 0 brush_hair
brush_hair/Ella_brushing_her_long_blonde_hair___again_brush_hair_u_cm_np1_ba_goo_0 42 0 brush_hair
brush_hair/Ella_brushing_her_long_blonde_hair___again_brush_hair_u_cm_np1_ba_goo_2 42 0 brush_hair
brush_hair/Ella_brushing_her_long_blonde_hair___again_brush_hair_u_cm_np1_le_goo_1 42 0 brush_hair
brush_hair/My_Hair_Routine_brush_hair_h_nm_np1_le_goo_0 42 0 brush_hair
brush_hair/Silky_Straight_Hair_Original_brush_hair_h_nm_np1_ba_goo_0 42 0 brush_hair
brush_hair/Silky_Straight_Hair_Original_brush_hair_h_nm_np1_ba_goo_1 42 0 brush_hair
brush_hair/Silky_Straight_Hair_Original_brush_hair_u_nm_np1_ba_goo_2 42 0 brush_hair
brush_hair/brush_my_hair_without_wearing_the_glasses_brush_hair_u_nm_np1_fr_goo_0 42 0 brush_hair
brush_hair/brush_my_hair_without_wearing_the_glasses_brush_hair_u_nm_np1_fr_goo_2 42 0 brush_hair
catch/Goal_Keeping_Tips_catch_f_cm_np1_fr_med_0 42 1 catch
catch/Goal_Keeping_Tips_catch_f_cm_np1_fr_med_2 42 1 catch
catch/Goal_Keeping_Tips_catch_u_cm_np1_fr_med_1 40 1 catch
catch/Goal_Keeping_Tips_catch_u_cm_np1_fr_med_3 42 1 catch
catch/How_to_Play_Wide_Receiver_in_Football_-_How_to_Catch_a_High_Ball_in_Football_catch_f_nm_np1_ri_goo_0 32 1 catch
catch/How_to_Play_Wide_Receiver_in_Football_-_How_to_Catch_a_High_Ball_in_Football_catch_f_nm_np1_ri_med_1 38 1 catch
catch/Torwarttraining_-_Impressionen_vom_1__FFC_Frankfurt_catch_f_cm_np1_ri_med_0 38 1 catch
catch/Torwarttraining_-_Impressionen_vom_1__FFC_Frankfurt_catch_f_cm_np1_ri_med_1 27 1 catch
catch/Torwarttraining_-_Impressionen_vom_1__FFC_Frankfurt_catch_f_cm_np1_ri_med_2 33 1 catch
catch/Torwarttraining_2_(_sterreich)_catch_f_cm_np1_ba_goo_0 42 1 catch
catch/Torwarttraining_2_(_sterreich)_catch_f_cm_np1_ba_goo_1 39 1 catch
catch/Torwarttraining_2_(_sterreich)_catch_f_cm_np1_ba_goo_2 42 1 catch
catch/Torwarttraining_2_(_sterreich)_catch_f_cm_np1_le_med_3 38 1 catch
catch/Torwarttraining_2_(_sterreich)_catch_f_cm_np1_le_med_4 40 1 catch
catch/Torwarttraining_2_(_sterreich)_catch_f_cm_np1_le_med_5 42 1 catch
clap/Clap_Hands_clap_u_nm_np1_fr_med_2 42 2 clap
clap/Deutscher_Klatsch_-_The_Clap_-_Lexy_clap_f_cm_np1_fr_med_5 21 2 clap
clap/Kurt_Kr_mer_-_Klatschen_im_Flugzeug_clap_f_nm_np1_fr_med_0 40 2 clap
clap/Kurt_Kr_mer_-_Klatschen_im_Flugzeug_clap_u_cm_np1_fr_med_1 42 2 clap
clap/Kurt_Kr_mer_-_Klatschen_im_Flugzeug_clap_u_cm_np1_ri_bad_3 42 2 clap
clap/Kurt_Kr_mer_-_Klatschen_im_Flugzeug_clap_u_cm_np1_ri_bad_4 32 2 clap
clap/RE-_Boom_Snap_Clap_clap_u_nm_np1_fr_med_0 42 2 clap
clap/RE-_Boom_Snap_Clap_clap_u_nm_np1_fr_med_1 42 2 clap
clap/Theslowclap1_clap_f_cm_np1_fr_med_0 42 2 clap
clap/boom_snap_clap_(challenge)_HARDCORE_VERSION!_clap_u_nm_np1_fr_bad_0 42 2 clap
clap/boomsnapclap!_clap_u_nm_np1_fr_med_0 42 2 clap
clap/boomsnapclap!_clap_u_nm_np1_fr_med_1 42 2 clap
clap/boomsnapclap!_clap_u_nm_np1_fr_med_2 42 2 clap
climb_stairs/Micah_Lacerte_Running_Stairs___Great_cardio_for_fat_loss_climb_stairs_f_cm_np1_ba_med_3 42 3 climb_stairs
climb_stairs/Micah_Lacerte_Running_Stairs___Great_cardio_for_fat_loss_climb_stairs_f_cm_np1_ba_med_4 42 3 climb_stairs
climb_stairs/Micah_Lacerte_Running_Stairs___Great_cardio_for_fat_loss_climb_stairs_f_cm_np1_fr_med_1 42 3 climb_stairs
climb_stairs/Micah_Lacerte_Running_Stairs___Great_cardio_for_fat_loss_climb_stairs_f_cm_np1_fr_med_2 41 3 climb_stairs
climb_stairs/Outdoor_Agility_Training_-_Outdoor_Stair_Run_Drill_for_Agility_climb_stairs_f_cm_np1_ba_med_0 39 3 climb_stairs
climb_stairs/Outdoor_Agility_Training_-_Outdoor_Stair_Run_Drill_for_Agility_climb_stairs_f_cm_np1_ba_med_1 30 3 climb_stairs
climb_stairs/Outdoor_Agility_Training_-_Outdoor_Stair_Run_Drill_for_Agility_climb_stairs_f_cm_np1_ba_med_2 41 3 climb_stairs
climb_stairs/TheLastManOnearth_climb_stairs_f_cm_np1_ba_med_33 34 3 climb_stairs
climb_stairs/TheLastManOnearth_climb_stairs_f_nm_np1_ba_med_56 16 3 climb_stairs
climb_stairs/Walking_up_the_stairs_climb_stairs_l_cm_np1_ba_med_0 42 3 climb_stairs
climb_stairs/Walking_up_the_stairs_climb_stairs_l_cm_np1_ba_med_1 42 3 climb_stairs
climb_stairs/Walking_up_the_stairs_climb_stairs_l_cm_np1_ba_med_2 42 3 climb_stairs
golf/Anna_Rawson_Driver_Practice_golf_f_nm_np1_ri_bad_0 42 4 golf
golf/Ernie_Els_swing_close_up_golf_f_cm_np1_ri_goo_0 42 4 golf
golf/Evian_Masters_Junior_Cup_Highlights_2009_golf_f_nm_np1_le_goo_4 42 4 golf
golf/Evian_Masters_Junior_Cup_Highlights_2009_golf_f_nm_np1_ri_goo_3 41 4 golf
golf/Golf_Tips_-_Hit_The_Driver_300+_Yards!!!_golf_f_nm_np1_fr_med_0 42 4 golf
golf/Jeff_Ritter_-_The_Transition_golf_f_nm_np1_ri_med_0 42 4 golf
golf/Mike_Weir_golf_f_cm_np1_le_med_0 42 4 golf
golf/Rate_my_golf_swing__driver_and_9_iron_golf_f_cm_np1_ri_med_0 42 4 golf
golf/Rate_my_golf_swing__driver_and_9_iron_golf_f_cm_np1_ri_med_1 42 4 golf
golf/Sergio_Garcia_golf_f_cm_np1_ri_med_0 42 4 golf
golf/Sergio_Garcia_golf_f_cm_np1_ri_med_1 42 4 golf
golf/rory_hie_high_school__now_USC_golf_f_nm_np1_ri_goo_0 42 4 golf
jump/Sam_Cooksey_Goalkeeper_Training_jump_f_cm_np1_le_bad_3 20 5 jump
jump/Sam_Cooksey_Goalkeeper_Training_jump_f_cm_np1_ri_bad_1 20 5 jump
jump/Stadium_Plyometric_Workout_jump_f_cm_np1_ba_bad_6 25 5 jump
jump/Stadium_Plyometric_Workout_jump_f_cm_np1_ba_bad_7 37 5 jump
jump/Stadium_Plyometric_Workout_jump_f_cm_np1_ba_med_8 36 5 jump
jump/prelinger_ControlY1950_jump_f_nm_np1_fr_bad_13 32 5 jump
jump/prelinger_ControlY1950_jump_f_nm_np1_fr_bad_6 34 5 jump
jump/prelinger_ControlY1950_jump_f_nm_np1_fr_bad_7 24 5 jump
jump/prelinger_ControlY1950_jump_f_nm_np1_fr_med_12 26 5 jump
kick_ball/DWK_1_-_Der_ganze_Film_(Part_8_9)_kick_ball_f_cm_np1_ba_goo_0 42 6 kick_ball
kick_ball/Das_Wunder_von_Bern_(Deutschland_2002_2003)_kick_ball_f_cm_np1_fr_goo_2 22 6 kick_ball
kick_ball/Das_Wunder_von_Bern_(Deutschland_2002_2003)_kick_ball_f_cm_np1_ri_goo_3 30 6 kick_ball
kick_ball/How_to_Shoot_Penalty_Kicks_kick_ball_f_cm_np1_ba_bad_0 32 6 kick_ball
kick_ball/How_to_Shoot_Penalty_Kicks_kick_ball_f_cm_np1_ba_bad_1 38 6 kick_ball
kick_ball/How_to_Shoot_Penalty_Kicks_kick_ball_f_cm_np1_ba_bad_3 37 6 kick_ball
kick_ball/How_to_Shoot_Penalty_Kicks_kick_ball_f_cm_np1_ba_bad_4 32 6 kick_ball
kick_ball/How_to_Shoot_Penalty_Kicks_kick_ball_f_cm_np1_ba_bad_5 20 6 kick_ball
kick_ball/Wayne_Rooney_At_Home_Funny_Must_See_kick_ball_f_cm_np1_ba_med_6 34 6 kick_ball
kick_ball/Wayne_Rooney_At_Home_Funny_Must_See_kick_ball_f_cm_np1_le_bad_5 42 6 kick_ball
pick/Catch_Me_If_You_Can_pick_f_cm_np1_ri_med_5 42 7 pick
pick/Clay_sBasketballSkillz_pick_f_nm_np1_ba_med_0 37 7 pick
pick/Clay_sBasketballSkillz_pick_f_nm_np1_ri_med_8 35 7 pick
pick/Collecting_litter_on_the_woodland_ground_surface_pick_f_nm_np1_fr_med_0 42 7 pick
pick/GardenWiseB256kb_pick_f_nm_np1_le_med_0 32 7 pick
pick/NH_open_carry_litter_pickup_spurs_stunning_encountrs__1_of_2_pick_f_cm_np1_fr_med_0 16 7 pick
pick/Pick_Up_Your_Trash!_pick_f_cm_np1_ba_med_1 42 7 pick
pick/Pick_Up_Your_Trash!_pick_f_cm_np1_le_med_0 42 7 pick
pick/THE_WALLET_TRICK!!!_pick_f_cm_np1_fr_med_2 42 7 pick
pick/THE_WALLET_TRICK!!!_pick_f_cm_np1_le_med_0 42 7 pick
pick/prelinger_LetsBeGo1953_pick_f_cm_np1_fr_med_8 42 7 pick
pick/prelinger_LetsBeGo1953_pick_f_nm_np1_ri_med_12 20 7 pick
pour/Bayerisch_leben-_Weissbier_richtig_eingeschenkt_pour_u_nm_np1_fr_med_0 32 8 pour
pour/Become_a_Professional_Bartender_pour_u_cm_np1_fr_med_0 32 8 pour
pour/Become_a_Professional_Bartender_pour_u_cm_np1_fr_med_1 32 8 pour
pour/Become_a_Professional_Bartender_pour_u_cm_np1_fr_med_2 32 8 pour
pour/Bier_richtig_einschenken_pour_u_cm_np1_fr_med_0 32 8 pour
pour/Bier_richtig_einschenken_pour_u_cm_np1_fr_med_1 32 8 pour
pour/Bottoms_Up_-_Bartending_Lesson__The_Margarita!_pour_u_nm_np1_fr_goo_0 32 8 pour
pour/Bottoms_Up_-_Bartending_Lesson__The_Margarita!_pour_u_nm_np1_fr_goo_2 32 8 pour
pour/Cachaca_cocktails_pour_u_nm_np1_fr_med_0 32 8 pour
pour/Cachaca_cocktails_pour_u_nm_np1_fr_med_1 32 8 pour
pour/Cachaca_cocktails_pour_u_nm_np1_fr_med_2 32 8 pour
pour/Drink_@18_-_Apple_martini_pour_u_nm_np1_fr_goo_0 32 8 pour
pour/Drink_@18_-_Apple_martini_pour_u_nm_np1_fr_goo_1 32 8 pour
pour/Drink_@18_-_Apple_martini_pour_u_nm_np1_fr_goo_2 32 8 pour
pour/How_to_Build_a_Cocktail_pour_u_nm_np1_fr_med_0 32 8 pour
pour/How_to_Build_a_Cocktail_pour_u_nm_np1_fr_med_2 32 8 pour
pullup/12_Pull-ups_by_female_athlete_pullup_f_cm_np1_ba_med_0 42 9 pullup
pullup/12_Pull-ups_by_female_athlete_pullup_f_cm_np1_ba_med_1 42 9 pullup
pullup/12_Pull-ups_by_female_athlete_pullup_f_cm_np1_ba_med_2 42 9 pullup
pullup/20_good_form_pullups_pullup_f_nm_np1_ri_goo_0 42 9 pullup
pullup/20_good_form_pullups_pullup_f_nm_np1_ri_goo_1 42 9 pullup
pullup/20_good_form_pullups_pullup_f_nm_np1_ri_goo_2 42 9 pullup
pullup/22_Pull-ups_with_Speed_and_Perfect_Form_pullup_f_cm_np1_ba_med_0 42 9 pullup
pullup/22_Pull-ups_with_Speed_and_Perfect_Form_pullup_f_cm_np1_ba_med_1 42 9 pullup
pullup/22_Pull-ups_with_Speed_and_Perfect_Form_pullup_f_cm_np1_ba_med_2 42 9 pullup
pullup/Basic_Exercise_Plans_-_How_to_Do_a_Pull-Up_pullup_f_cm_np1_le_goo_1 42 9 pullup
pullup/pull_ups_pullup_u_nm_np1_ba_med_0 41 9 pullup
pullup/pull_ups_pullup_u_nm_np1_ba_med_1 42 9 pullup
pullup/pull_ups_pullup_u_nm_np1_ba_med_2 42 9 pullup
pullup/pull_ups_pullup_u_nm_np1_fr_med_3 42 9 pullup
pullup/pull_ups_pullup_u_nm_np1_fr_med_4 42 9 pullup
pullup/pull_ups_pullup_u_nm_np1_fr_med_5 42 9 pullup
push/Alexander_pushing_the_table_push_f_cm_np1_ba_bad_1 32 10 push
push/Alexander_pushing_the_table_push_f_cm_np1_le_bad_0 42 10 push
push/Ashleigh_Staley_Truck_Push_push_f_cm_np1_ba_med_4 42 10 push
push/Ashleigh_Staley_Truck_Push_push_f_cm_np1_ri_med_0 42 10 push
push/Ashleigh_Staley_Truck_Push_push_f_cm_np1_ri_med_1 42 10 push
push/Baby_Push_Cart_push_f_cm_np1_ri_bad_0 42 10 push
push/Baby_Push_Cart_push_f_cm_np1_ri_bad_1 42 10 push
push/Baby_Push_Cart_push_f_cm_np1_ri_bad_2 42 10 push
push/Push_That_Car!_push_f_cm_np1_ri_med_0 42 10 push
push/Pushing_Music_Table_push_f_cm_np1_le_bad_5 32 10 push
push/Pushing_Music_Table_push_f_cm_np1_ri_bad_2 42 10 push
push/Pushing_Music_Table_push_f_cm_np1_ri_bad_7 42 10 push
run/20060723sfjffangelina_run_f_nm_np1_ri_med_2 34 11 run
run/A_Beautiful_Mind_5_run_u_cm_np1_fr_med_7 41 11 run
run/AmericanGangster_run_f_cm_np1_le_med_18 41 11 run
run/CastAway1_run_f_cm_np1_ri_med_2 16 11 run
run/Catch_Me_If_You_Can_run_u_cm_np1_fr_med_9 42 11 run
run/Crash_run_f_cm_np1_fr_med_17 34 11 run
run/Superbad_run_f_nm_np1_ba_med_2 42 11 run
run/THE_PROTECTOR_run_f_cm_np1_ba_med_13 23 11 run
run/THE_PROTECTOR_run_f_cm_np1_ba_med_35 15 11 run
run/THE_PROTECTOR_run_f_cm_np1_le_med_15 23 11 run
run/THE_PROTECTOR_run_f_cm_np1_ri_med_101 42 11 run
run/THE_PROTECTOR_run_f_nm_np1_le_med_91 20 11 run
shoot_ball/ImprovingBasketballSkills-BasketballTurnaroundFadeAway_shoot_ball_f_nm_np1_ri_med_0 38 12 shoot_ball
shoot_ball/JashaunKidsWhoRipAmazingBasketball_shoot_ball_f_cm_np1_le_med_4 22 12 shoot_ball
shoot_ball/JashaunKidsWhoRipAmazingBasketball_shoot_ball_f_cm_np1_le_med_5 20 12 shoot_ball
shoot_ball/JashaunKidsWhoRipAmazingBasketball_shoot_ball_u_cm_np1_le_med_3 16 12 shoot_ball
shoot_ball/LearnToShootFromTheMaster_shoot_ball_f_cm_np1_ba_med_6 20 12 shoot_ball
shoot_ball/LearnToShootFromTheMaster_shoot_ball_f_nm_np1_ba_med_0 20 12 shoot_ball
shoot_ball/LearnToShootFromTheMaster_shoot_ball_f_nm_np1_ba_med_1 20 12 shoot_ball
shoot_ball/LearnToShootFromTheMaster_shoot_ball_f_nm_np1_ba_med_4 15 12 shoot_ball
shoot_ball/LearnToShootFromTheMaster_shoot_ball_f_nm_np1_ba_med_5 20 12 shoot_ball
shoot_ball/WeTheKingsplaying_shoot_ball_f_cm_np1_ri_med_0 20 12 shoot_ball
shoot_bow/ArcherShootsFOBArrowat100Yards_shoot_bow_u_nm_np1_fr_med_0 42 13 shoot_bow
shoot_bow/ArcherShootsFOBArrowat100Yards_shoot_bow_u_nm_np1_fr_med_1 42 13 shoot_bow
shoot_bow/Shootingarecurve_shoot_bow_u_cm_np1_fr_med_5 26 13 shoot_bow
shoot_bow/Shootingarecurve_shoot_bow_u_nm_np1_fr_med_0 32 13 shoot_bow
shoot_bow/Shootingarecurve_shoot_bow_u_nm_np1_fr_med_1 42 13 shoot_bow
shoot_bow/Shootingarecurve_shoot_bow_u_nm_np1_fr_med_2 40 13 shoot_bow
shoot_bow/Shootingarecurve_shoot_bow_u_nm_np1_fr_med_3 32 13 shoot_bow
shoot_bow/Shootingarecurve_shoot_bow_u_nm_np1_fr_med_4 32 13 shoot_bow
shoot_bow/Updatedvideoofmeshootingteamusaarchery_shoot_bow_f_nm_np1_ri_med_1 37 13 shoot_bow
shoot_bow/Updatedvideoofmeshootingteamusaarchery_shoot_bow_f_nm_np1_ri_med_5 42 13 shoot_bow
shoot_bow/Updatedvideoofmeshootingteamusaarchery_shoot_bow_u_cm_np1_ba_med_6 42 13 shoot_bow
shoot_bow/Updatedvideoofmeshootingteamusaarchery_shoot_bow_u_cm_np1_ri_med_4 42 13 shoot_bow
shoot_bow/Updatedvideoofmeshootingteamusaarchery_shoot_bow_u_nm_np1_ba_med_2 42 13 shoot_bow
shoot_bow/Updatedvideoofmeshootingteamusaarchery_shoot_bow_u_nm_np1_ba_med_7 42 13 shoot_bow
shoot_bow/Updatedvideoofmeshootingteamusaarchery_shoot_bow_u_nm_np1_fr_med_3 42 13 shoot_bow
shoot_gun/2xFullautoGlocks_shoot_gun_u_cm_np1_le_med_0 42 14 shoot_gun
shoot_gun/Aplacetoshoot_shoot_gun_u_cm_np1_ba_med_3 20 14 shoot_gun
shoot_gun/Aplacetoshoot_shoot_gun_u_cm_np1_le_med_0 20 14 shoot_gun
shoot_gun/Aplacetoshoot_shoot_gun_u_cm_np1_le_med_1 20 14 shoot_gun
shoot_gun/Aplacetoshoot_shoot_gun_u_cm_np1_le_med_2 20 14 shoot_gun
shoot_gun/AprilshootinganMP5_shoot_gun_u_nm_np1_ri_med_0 20 14 shoot_gun
shoot_gun/DefensivePistolShootingTechniques_shoot_gun_f_nm_np1_fr_med_0 27 14 shoot_gun
shoot_gun/DefensivePistolShootingTechniques_shoot_gun_f_nm_np1_fr_med_1 32 14 shoot_gun
shoot_gun/DefensivePistolShootingTechniques_shoot_gun_f_nm_np1_fr_med_3 42 14 shoot_gun
shoot_gun/DefensivePistolShootingTechniques_shoot_gun_f_nm_np1_fr_med_6 32 14 shoot_gun
shoot_gun/DefensivePistolShootingTechniques_shoot_gun_f_nm_np1_ri_med_5 32 14 shoot_gun
shoot_gun/TanyaShooting_shoot_gun_u_cm_np1_ri_med_2 32 14 shoot_gun
shoot_gun/TanyaShooting_shoot_gun_u_nm_np1_ba_med_0 32 14 shoot_gun
shoot_gun/TanyaShooting_shoot_gun_u_nm_np1_ba_med_1 32 14 shoot_gun
shoot_gun/TanyaShooting_shoot_gun_u_nm_np1_ri_med_3 32 14 shoot_gun
shoot_gun/TanyaShooting_shoot_gun_u_nm_np1_ri_med_4 32 14 shoot_gun
sit/A_Beautiful_Mind_3_sit_f_cm_np1_fr_med_6 42 15 sit
sit/A_Beautiful_Mind_3_sit_f_cm_np1_le_med_4 42 15 sit
sit/Juno_sit_u_cm_np1_fr_goo_7 32 15 sit
sit/NoCountryForOldMen_sit_f_nm_np1_fr_goo_4 42 15 sit
sit/NoCountryForOldMen_sit_f_nm_np1_ri_med_6 41 15 sit
sit/Prelinger_HabitPat1954_sit_u_cm_np1_le_med_8 25 15 sit
sit/Shadow_of_a_Doubt_sit_u_cm_np1_fr_med_11 42 15 sit
sit/ThePerfectScore_sit_u_cm_np1_fr_med_1 17 15 sit
sit/ThePerfectScore_sit_u_cm_np1_fr_med_2 32 15 sit
sit/nameunknown256kb_sit_u_nm_np1_fr_med_1 20 15 sit
sit/prelinger_LetsPlay1949_sit_u_cm_np1_le_med_9 15 15 sit
stand/20060723sfjffjewgotmail_stand_u_cm_np1_ri_med_0 32 16 stand
stand/AmericanGangster_stand_u_nm_np1_fr_med_55 28 16 stand
stand/BRIDGETOTERABITHIA_stand_f_nm_np1_fr_med_1 37 16 stand
stand/HP_PRISONER_OF_AZKABAN_stand_f_cm_np1_fr_med_4 35 16 stand
stand/HP_PRISONER_OF_AZKABAN_stand_f_cm_np1_le_bad_38 21 16 stand
stand/IamLegend_stand_f_cm_np1_fr_bad_27 20 16 stand
stand/SchoolRulesHowTheyHelpUs_stand_u_nm_np1_fr_med_1 42 16 stand
stand/TheLastManOnearth_stand_f_nm_np1_fr_med_24 41 16 stand
stand/likebeckam_stand_f_nm_np1_fr_med_7 32 16 stand
stand/prelinger_ControlY1950_stand_f_cm_np1_fr_med_2 42 16 stand
stand/prelinger_ControlY1950_stand_u_cm_np1_fr_med_0 20 16 stand
swing_baseball/HittingaSingle_swing_baseball_f_cm_np1_fr_med_0 17 17 swing_baseball
swing_baseball/Tannerafterwecorrected_swing_baseball_f_cm_np1_fr_bad_0 42 17 swing_baseball
swing_baseball/Tannerafterwecorrected_swing_baseball_f_cm_np1_fr_bad_1 32 17 swing_baseball
swing_baseball/Tannerafterwecorrected_swing_baseball_f_cm_np1_fr_bad_2 42 17 swing_baseball
swing_baseball/hittingofftee2_swing_baseball_f_nm_np1_fr_med_0 42 17 swing_baseball
swing_baseball/hittingofftee2_swing_baseball_f_nm_np1_fr_med_1 42 17 swing_baseball
swing_baseball/hittingofftee2_swing_baseball_f_nm_np1_fr_med_10 42 17 swing_baseball
swing_baseball/hittingofftee2_swing_baseball_f_nm_np1_fr_med_11 42 17 swing_baseball
swing_baseball/hittingofftee2_swing_baseball_f_nm_np1_fr_med_3 42 17 swing_baseball
swing_baseball/hittingofftee2_swing_baseball_f_nm_np1_fr_med_4 42 17 swing_baseball
swing_baseball/hittingofftee2_swing_baseball_f_nm_np1_fr_med_5 42 17 swing_baseball
swing_baseball/hittingofftee2_swing_baseball_f_nm_np1_fr_med_6 42 17 swing_baseball
swing_baseball/hittingofftee2_swing_baseball_f_nm_np1_fr_med_7 42 17 swing_baseball
swing_baseball/hittingofftee2_swing_baseball_f_nm_np1_fr_med_8 42 17 swing_baseball
swing_baseball/hittingofftee2_swing_baseball_f_nm_np1_fr_med_9 42 17 swing_baseball
throw/KnifeThrowingJackDaggerDemoReel_throw_f_nm_np1_fr_med_1 32 18 throw
throw/KnifeThrowingJackDaggerDemoReel_throw_u_cm_np1_ba_med_6 40 18 throw
throw/KnifeThrowingJackDaggerDemoReel_throw_u_cm_np1_ri_med_7 28 18 throw
throw/KnifeThrowing_throw_f_nm_np1_le_med_0 42 18 throw
throw/KnifeThrowing_throw_f_nm_np1_le_med_1 42 18 throw
throw/KnifeThrowing_throw_f_nm_np1_le_med_2 41 18 throw
throw/KnifeThrowing_throw_f_nm_np1_le_med_3 41 18 throw
throw/KnifeThrowing_throw_f_nm_np1_le_med_4 40 18 throw
throw/Knifethrowing4knivestogethernospin_throw_f_nm_np1_ri_med_1 42 18 throw
throw/Knifethrowing4knivestogethernospin_throw_u_nm_np1_ba_med_0 42 18 throw
throw/Veoh_Alpha_Dog_1_throw_f_cm_np1_le_med_5 41 18 throw
throw/Veoh_Alpha_Dog_1_throw_u_nm_np1_ri_med_25 19 18 throw
walk/AmericanGangster_walk_f_nm_np1_ba_med_72 42 19 walk
walk/AmericanGangster_walk_f_nm_np1_fr_med_38 24 19 walk
walk/BIG_FISH_walk_f_nm_np1_fr_med_2 42 19 walk
walk/HP_PRISONER_OF_AZKABAN_walk_f_cm_np1_ri_med_2 42 19 walk
walk/Juno_walk_f_cm_np1_fr_med_8 42 19 walk
walk/RATRACE_walk_f_cm_np1_ba_med_17 42 19 walk
walk/The_Fugitive_3_walk_f_cm_np1_ba_bad_0 42 19 walk
walk/The_House_on_Haunted_Hill_walk_f_cm_np1_fr_med_18 42 19 walk
walk/The_House_on_Haunted_Hill_walk_u_cm_np1_fr_med_14 42 19 walk
walk/Veoh_Alpha_Dog_1_walk_f_nm_np1_ri_med_24 25 19 walk
walk/Veoh_Alpha_Dog_1_walk_u_cm_np1_fr_med_13 42 19 walk
walk/prelinger_LetsPlay1949_walk_f_nm_np1_le_med_10 34 19 walk
wave/Abschieds-winken_!!!!!!_Gruss_Guido_wave_u_cm_np1_fr_bad_1 20 20 wave
wave/BIG_FISH_wave_u_nm_np1_fr_bad_4 34 20 wave
wave/BIG_FISH_wave_u_nm_np1_fr_goo_9 42 20 wave
wave/DONNIE_DARKO_wave_u_nm_np1_fr_goo_9 32 20 wave
wave/EVOLUTION_wave_u_cm_np1_fr_med_4 32 20 wave
wave/EVOLUTION_wave_u_nm_np1_fr_med_18 42 20 wave
wave/Hands_Up__Clap_Hands_And_Wave!_wave_f_cm_np1_ri_med_0 42 20 wave
wave/Maddin_winkt_wave_h_cm_np1_fr_med_1 42 20 wave
wave/OldSchool_wave_f_cm_np1_fr_med_13 25 20 wave
wave/Pirates_5_wave_h_nm_np1_fr_med_8 20 20 wave
wave/TrumanShow_wave_u_nm_np1_fr_med_0 35 20 wave
wave/TrumanShow_wave_u_nm_np1_fr_med_25 41 20 wave
