# Supplementary material for: STA-TSN: Spatial-Temporal Attention Temporal Segment Network for action recognition in video
Source: PLoS One. 2022 Mar 17;17(3):e0265115. doi: 10.1371/journal.pone.0265115 (PMC8929560; doi:10.1371/journal.pone.0265115)
Supplement: S1 File — (ZIP) [file pone.0265115.s001.zip › ┤·┬δ/datasets/settings/hmdb51/train_flow_split1.txt]

April_09_brush_hair_u_nm_np1_ba_goo_0 407 0 brush_hair
April_09_brush_hair_u_nm_np1_ba_goo_1 393 0 brush_hair
April_09_brush_hair_u_nm_np1_ba_goo_2 321 0 brush_hair
Aussie_Brunette_Brushing_Hair_II_brush_hair_u_nm_np1_ri_med_3 157 0 brush_hair
Aussie_Brunette_Brushing_Hair_II_brush_hair_u_nm_np2_le_goo_0 135 0 brush_hair
Aussie_Brunette_Brushing_Hair_II_brush_hair_u_nm_np2_le_goo_1 357 0 brush_hair
Aussie_Brunette_Brushing_Hair_II_brush_hair_u_nm_np2_le_med_2 189 0 brush_hair
Blonde_being_brushed_brush_hair_f_nm_np2_ri_med_0 77 0 brush_hair
Blonde_being_brushed_brush_hair_u_cm_np2_ri_med_1 272 0 brush_hair
Brunette_Foxyanya_ultra_silky_long_hair_brushing_hairjob_brush_hair_f_nm_np1_fr_goo_1 254 0 brush_hair
Brunette_Foxyanya_ultra_silky_long_hair_brushing_hairjob_brush_hair_f_nm_np1_fr_goo_2 245 0 brush_hair
Brunette_Foxyanya_ultra_silky_long_hair_brushing_hairjob_brush_hair_f_nm_np1_fr_goo_4 113 0 brush_hair
Brunette_Foxyanya_ultra_silky_long_hair_brushing_hairjob_brush_hair_f_nm_np1_le_goo_3 179 0 brush_hair
Brunette_Foxyanya_ultra_silky_long_hair_brushing_hairjob_brush_hair_f_nm_np1_ri_goo_0 500 0 brush_hair
Brunette_Foxyanya_ultra_silky_long_hair_brushing_hairjob_brush_hair_h_cm_np2_ri_goo_6 157 0 brush_hair
Brunette_Foxyanya_ultra_silky_long_hair_brushing_hairjob_brush_hair_h_nm_np2_ri_goo_5 273 0 brush_hair
Brushing_Hair_with_Beth_brush_hair_h_nm_np1_le_goo_0 212 0 brush_hair
Brushing_Hair_with_Beth_brush_hair_u_nm_np1_fr_goo_1 141 0 brush_hair
Brushing_Hair_with_Beth_brush_hair_u_nm_np1_fr_goo_2 310 0 brush_hair
Brushing_hair__the_right_way_brush_hair_u_nm_np1_fr_goo_0 225 0 brush_hair
Brushing_hair__the_right_way_brush_hair_u_nm_np1_fr_goo_1 226 0 brush_hair
Brushing_hair__the_right_way_brush_hair_u_nm_np1_fr_goo_2 346 0 brush_hair
Brushing_my_Long_Hair__February_2009_brush_hair_u_nm_np1_ba_goo_1 120 0 brush_hair
Brushing_my_Long_Hair__February_2009_brush_hair_u_nm_np1_ba_goo_2 293 0 brush_hair
Brushing_my_hair_-_December_2008_brush_hair_u_cm_np1_ba_goo_1 329 0 brush_hair
Brushing_my_hair_-_December_2008_brush_hair_u_cm_np1_ba_goo_2 332 0 brush_hair
Brushing_my_hair_-_December_2008_brush_hair_u_nm_np1_ba_goo_0 468 0 brush_hair
Brushing_my_waist_lenth_hair_brush_hair_u_nm_np1_ba_goo_0 220 0 brush_hair
Brushing_my_waist_lenth_hair_brush_hair_u_nm_np1_ba_goo_1 177 0 brush_hair
Brushing_my_waist_lenth_hair_brush_hair_u_nm_np1_ba_goo_2 524 0 brush_hair
Ella_brushing_her_long_blonde_hair___again_brush_hair_u_cm_np1_ba_goo_0 411 0 brush_hair
Ella_brushing_her_long_blonde_hair___again_brush_hair_u_cm_np1_ba_goo_2 277 0 brush_hair
Ella_brushing_her_long_blonde_hair___again_brush_hair_u_cm_np1_le_goo_1 303 0 brush_hair
Haarek_mmen_brush_hair_h_cm_np1_fr_goo_0 409 0 brush_hair
Haarek_mmen_brush_hair_h_cm_np1_fr_goo_1 218 0 brush_hair
Haarek_mmen_brush_hair_h_cm_np1_fr_goo_2 218 0 brush_hair
Lektion_3__-_Das_Haare_b_rsten_brush_hair_h_nm_np1_fr_med_1 95 0 brush_hair
Lektion_3__-_Das_Haare_b_rsten_brush_hair_h_nm_np1_fr_med_2 368 0 brush_hair
Lektion_3__-_Das_Haare_b_rsten_brush_hair_h_nm_np1_le_med_0 338 0 brush_hair
My_Hair_Routine_brush_hair_h_nm_np1_le_goo_0 395 0 brush_hair
Olivia_Brushing_Hair_Playing_with_Evelyn_brush_hair_u_cm_np1_fr_goo_1 346 0 brush_hair
Olivia_Brushing_Hair_Playing_with_Evelyn_brush_hair_u_cm_np2_ri_goo_0 346 0 brush_hair
Slave_brush_my_hair_brush_hair_u_cm_np2_le_goo_1 422 0 brush_hair
Slave_brush_my_hair_brush_hair_u_cm_np2_le_goo_2 346 0 brush_hair
Trannydude___Brushing_SyntheticHair___OhNOES!__those_fukin_knots!_brush_hair_u_nm_np1_fr_goo_0 262 0 brush_hair
Trannydude___Brushing_SyntheticHair___OhNOES!__those_fukin_knots!_brush_hair_u_nm_np1_fr_goo_1 237 0 brush_hair
Trannydude___Brushing_SyntheticHair___OhNOES!__those_fukin_knots!_brush_hair_u_nm_np1_fr_goo_2 416 0 brush_hair
atempting_to_brush_my_hair_brush_hair_u_nm_np2_le_goo_0 155 0 brush_hair
atempting_to_brush_my_hair_brush_hair_u_nm_np2_le_goo_1 128 0 brush_hair
brush_my_hair_without_wearing_the_glasses_brush_hair_u_nm_np1_fr_goo_0 454 0 brush_hair
brush_my_hair_without_wearing_the_glasses_brush_hair_u_nm_np1_fr_goo_1 142 0 brush_hair
brush_my_hair_without_wearing_the_glasses_brush_hair_u_nm_np1_fr_goo_2 213 0 brush_hair
brushing_hair_2_brush_hair_h_nm_np1_ba_med_0 456 0 brush_hair
brushing_hair_2_brush_hair_h_nm_np1_ba_med_1 258 0 brush_hair
brushing_hair_2_brush_hair_h_nm_np1_ba_med_2 241 0 brush_hair
brushing_hair_brush_hair_f_cm_np2_ri_goo_0 199 0 brush_hair
brushing_hair_brush_hair_f_nm_np2_ba_goo_2 161 0 brush_hair
brushing_hair_brush_hair_f_nm_np2_ba_goo_4 176 0 brush_hair
brushing_hair_brush_hair_f_nm_np2_ri_goo_1 229 0 brush_hair
brushing_hair_brush_hair_f_nm_np2_ri_goo_3 151 0 brush_hair
brushing_raychel_s_hair_brush_hair_u_cm_np2_ri_goo_0 266 0 brush_hair
brushing_raychel_s_hair_brush_hair_u_cm_np2_ri_goo_1 408 0 brush_hair
brushing_raychel_s_hair_brush_hair_u_cm_np2_ri_goo_2 274 0 brush_hair
can_somebody_just_brush_my_hair!_brush_hair_u_cm_np2_ri_med_0 380 0 brush_hair
indianrapunzels_com---silky_long_hair_brushing_brush_hair_u_cm_np2_fr_goo_0 488 0 brush_hair
indianrapunzels_com---silky_long_hair_brushing_brush_hair_u_cm_np2_ri_goo_1 305 0 brush_hair
long_hair_Christa__brush_hair_u_nm_np1_le_goo_0 162 0 brush_hair
rebecca_golden_hair_brush_hair_h_nm_np1_ba_goo_0 257 0 brush_hair
sarah_brushing_her_hair_brush_hair_h_cm_np1_ri_goo_0 121 0 brush_hair
sarah_brushing_her_hair_brush_hair_h_cm_np1_ri_goo_1 76 0 brush_hair
(Rad)Schlag_die_Bank!_cartwheel_f_cm_np1_le_med_0 83 1 cartwheel
Acrobacias_de_un_fenomeno_cartwheel_f_cm_np1_ba_bad_8 43 1 cartwheel
Acrobacias_de_un_fenomeno_cartwheel_f_cm_np1_fr_bad_3 48 1 cartwheel
Acrobacias_de_un_fenomeno_cartwheel_f_cm_np1_fr_bad_4 47 1 cartwheel
Acrobacias_de_un_fenomeno_cartwheel_f_cm_np1_fr_bad_5 45 1 cartwheel
Bayer__Meisterin_Teresa_Stadler_cartwheel_f_cm_np1_le_med_0 41 1 cartwheel
Bayer__Meisterin_Teresa_Stadler_cartwheel_f_cm_np1_le_med_2 43 1 cartwheel
Boden_bung_Spoho_Eignungspr_fung_cartwheel_f_cm_np1_ri_med_2 77 1 cartwheel
Bodenturnen_2004_cartwheel_f_cm_np1_le_med_0 39 1 cartwheel
Bodenturnen_2004_cartwheel_f_cm_np1_le_med_4 41 1 cartwheel
Bodenturnen_2004_cartwheel_f_cm_np1_le_med_5 39 1 cartwheel
Bodenturnen_2004_cartwheel_f_cm_np1_ri_med_2 41 1 cartwheel
Bodenturnen_cartwheel_f_cm_np1_le_med_3 123 1 cartwheel
Bodenturnen_cartwheel_f_cm_np1_ri_med_2 90 1 cartwheel
Bodenturnen_cartwheel_f_cm_np1_ri_med_4 76 1 cartwheel
Bodenturnen_im_sportunterricht_cartwheel_f_cm_np1_ri_med_2 48 1 cartwheel
Bodenturnen_im_sportunterricht_cartwheel_f_cm_np1_ri_med_4 96 1 cartwheel
Cartwheel_Competition_cartwheel_f_cm_np1_le_med_0 68 1 cartwheel
Cartwheel_Competition_cartwheel_f_cm_np1_le_med_2 77 1 cartwheel
Cartwheel_Competition_cartwheel_f_cm_np1_le_med_4 77 1 cartwheel
Cartwheel_Competition_cartwheel_f_cm_np1_ri_med_3 77 1 cartwheel
Cartwheel_Competition_cartwheel_f_cm_np1_ri_med_5 77 1 cartwheel
Cartwheel_Contest_cartwheel_f_cm_np1_fr_med_2 78 1 cartwheel
Cartwheel_Contest_cartwheel_f_cm_np1_fr_med_3 78 1 cartwheel
Cartwheel_Contest_cartwheel_f_cm_np1_fr_med_4 78 1 cartwheel
Cartwheel_Contest_cartwheel_f_cm_np2_fr_med_1 78 1 cartwheel
DSHS_Pflicht_Bodenturnen_BAS_1_Bachelor_Spoho_cartwheel_f_cm_np1_ri_med_0 77 1 cartwheel
Ein_guter_Radschlag_cartwheel_f_cm_np1_ba_med_5 76 1 cartwheel
Ein_guter_Radschlag_cartwheel_f_nm_np1_ba_med_0 53 1 cartwheel
Ein_guter_Radschlag_cartwheel_f_nm_np1_ba_med_3 61 1 cartwheel
Ein_guter_Radschlag_cartwheel_f_nm_np1_le_med_2 70 1 cartwheel
Ein_guter_Radschlag_cartwheel_f_nm_np1_le_med_4 75 1 cartwheel
Estrela_mini_kelly_cartwheel_f_cm_np1_ri_med_0 45 1 cartwheel
Geena_und_die_Radschl_ge___;-)_cartwheel_f_cm_np1_fr_med_2 78 1 cartwheel
Geena_und_die_Radschl_ge___;-)_cartwheel_f_cm_np1_le_med_3 78 1 cartwheel
Geena_und_die_Radschl_ge___;-)_cartwheel_f_cm_np1_ri_med_0 78 1 cartwheel
Geena_und_die_Radschl_ge___;-)_cartwheel_f_cm_np1_ri_med_1 78 1 cartwheel
Gymnastics_-_How_to_Do_a_Perfect_Cartwheel_cartwheel_f_cm_np1_le_med_1 100 1 cartwheel
Handstandk_nig_cartwheel_f_cm_np1_le_med_0 52 1 cartwheel
Handstandk_nig_cartwheel_f_cm_np1_ri_med_4 76 1 cartwheel
How_to_Do_an_Aerial_-_Aerial_vs__Cartwheel_cartwheel_f_cm_np1_le_med_0 86 1 cartwheel
How_to_Do_an_Aerial_-_Aerial_vs__Cartwheel_cartwheel_f_cm_np1_ri_med_1 81 1 cartwheel
How_to_do_a_Cartwheel_cartwheel_f_nm_np1_le_med_1 98 1 cartwheel
How_to_do_a_Cartwheel_cartwheel_f_nm_np1_le_med_2 100 1 cartwheel
Jennis_Bodenk_r_cartwheel_f_cm_np1_fr_med_3 79 1 cartwheel
Jessica_Heinz_-_Leverkusen_Cup_2006__floor_routine_cartwheel_f_cm_np1_le_med_5 37 1 cartwheel
Jessica_Heinz_-_Leverkusen_Cup_2006__floor_routine_cartwheel_f_cm_np1_ri_med_0 39 1 cartwheel
Jessica_Heinz_-_Leverkusen_Cup_2006__floor_routine_cartwheel_f_cm_np1_ri_med_4 40 1 cartwheel
Mirco_turnt_die_5_2_LAD___Schraube_rw_cartwheel_f_cm_np1_le_med_2 41 1 cartwheel
Mirco_turnt_die_5_2_LAD___Schraube_rw_cartwheel_f_cm_np1_ri_med_0 43 1 cartwheel
Mirco_turnt_die_5_2_LAD___Schraube_rw_cartwheel_f_cm_np1_ri_med_1 42 1 cartwheel
Mirco_turnt_die_5_2_LAD___Schraube_rw_cartwheel_f_cm_np1_ri_med_3 41 1 cartwheel
Monica_cartwheel_f_cm_np1_le_med_0 87 1 cartwheel
Monikas_Staatsexamen__Turnen_cartwheel_f_cm_np1_le_med_3 81 1 cartwheel
Monikas_Staatsexamen__Turnen_cartwheel_f_cm_np1_ri_med_4 79 1 cartwheel
Projekt_SPOHO_2008_-_27_02_08_-_Training-_Bodenk_r_3_cartwheel_f_cm_np1_le_med_3 78 1 cartwheel
Rush_Hour_4_Turnk_r_cartwheel_f_cm_np1_le_med_3 78 1 cartwheel
Rush_Hour_4_Turnk_r_cartwheel_f_cm_np1_le_med_6 82 1 cartwheel
Sabine_en_Lieke_Turnen_3_cartwheel_f_cm_np2_fr_med_0 129 1 cartwheel
Simon_Bodenturnen_cartwheel_f_cm_np1_ba_med_2 43 1 cartwheel
Simon_Bodenturnen_cartwheel_f_cm_np1_fr_med_4 40 1 cartwheel
Turn_pr_fung_glaser_schule_cartwheel_f_cm_np1_le_med_4 58 1 cartwheel
Turn_pr_fung_glaser_schule_cartwheel_f_cm_np1_ri_med_3 94 1 cartwheel
Turnk_r_Pippi_Michel_cartwheel_f_cm_np2_le_med_6 82 1 cartwheel
Zwei_hoffnungslose_Pflegef_lle_beim_Turnen(Part4)_cartwheel_f_cm_np1_ri_bad_0 90 1 cartwheel
anna_turnen_cartwheel_f_cm_np1_le_bad_0 82 1 cartwheel
cartwheels_in_heels_cartwheel_f_cm_np1_fr_med_0 77 1 cartwheel
gimnasia_cartwheel_f_cm_np1_le_med_3 117 1 cartwheel
lea_kann_radschlag_cartwheel_f_cm_np1_ri_med_0 89 1 cartwheel
park_cartwheel_f_cm_np1_ba_med_0 77 1 cartwheel
96-_Torwarttraining_1_catch_f_cm_np1_le_bad_0 60 2 catch
Ball_hochwerfen_-_Rolle_-_Ball_fangen_(Timo_3)_catch_f_cm_np1_le_goo_0 37 2 catch
Ball_hochwerfen_-_Rolle_-_Ball_fangen_(Timo_3)_catch_f_cm_np1_ri_med_1 39 2 catch
Ballfangen_catch_u_cm_np1_fr_goo_0 52 2 catch
Ballfangen_catch_u_cm_np1_fr_goo_1 35 2 catch
Ballfangen_catch_u_cm_np1_fr_goo_2 35 2 catch
Behinderten_Sport_part_2_catch_f_cm_np1_fr_bad_0 30 2 catch
Behinderten_Sport_part_2_catch_f_cm_np1_ri_bad_1 31 2 catch
Faith_Rewarded_catch_f_cm_np1_fr_med_10 43 2 catch
Finding_Forrester_3_catch_f_nm_np2_ba_med_7 76 2 catch
Finding_Forrester_3_catch_u_cm_np1_fr_goo_11 40 2 catch
Frisbee_catch_f_cm_np1_fr_bad_2 35 2 catch
Frisbee_catch_f_cm_np1_ri_med_0 46 2 catch
Frisbee_catch_f_cm_np1_ri_med_1 52 2 catch
Goal_Keeping_Tips_catch_f_cm_np1_fr_med_0 69 2 catch
Goal_Keeping_Tips_catch_f_cm_np1_fr_med_2 60 2 catch
Goal_Keeping_Tips_catch_u_cm_np1_fr_med_1 57 2 catch
Goal_Keeping_Tips_catch_u_cm_np1_fr_med_3 72 2 catch
Handball_Passtraining_in_der_Zweiergruppe_(1)_catch_f_cm_np1_le_med_0 28 2 catch
How_to_Play_Wide_Receiver_in_Football_-_How_to_Catch_a_High_Ball_in_Football_catch_f_nm_np1_ri_goo_0 42 2 catch
How_to_Play_Wide_Receiver_in_Football_-_How_to_Catch_a_High_Ball_in_Football_catch_f_nm_np1_ri_med_1 45 2 catch
Phillies_dad_catches_foul_ball_before_daughter_tosses_it_away_catch_f_cm_np1_ba_bad_0 34 2 catch
Seldin_Lipovic_-_Willi_Weber__Torwarttraining__catch_f_cm_np1_ba_bad_7 47 2 catch
Seldin_Lipovic_-_Willi_Weber__Torwarttraining__catch_f_cm_np1_ba_bad_8 48 2 catch
Seldin_Lipovic_-_Willi_Weber__Torwarttraining__catch_f_cm_np1_fr_bad_3 32 2 catch
Seldin_Lipovic_-_Willi_Weber__Torwarttraining__catch_f_cm_np1_fr_bad_5 54 2 catch
Seldin_Lipovic_-_Willi_Weber__Torwarttraining__catch_f_cm_np1_fr_bad_6 53 2 catch
Seldin_Lipovic_-_Willi_Weber__Torwarttraining__catch_f_cm_np1_le_bad_2 32 2 catch
Seldin_Lipovic_-_Willi_Weber__Torwarttraining__catch_f_cm_np1_le_bad_4 36 2 catch
Seldin_Lipovic_-_Willi_Weber__Torwarttraining__catch_f_cm_np1_le_med_1 39 2 catch
Seldin_Lipovic_-_Willi_Weber__Torwarttraining__catch_u_cm_np1_fr_bad_0 39 2 catch
Torwarttraining_3_(_sterreich)_catch_f_nm_np1_fr_med_3 39 2 catch
Torwarttraining_3_(_sterreich)_catch_f_nm_np1_fr_med_4 41 2 catch
Torwarttraining_3_(_sterreich)_catch_f_nm_np1_fr_med_5 35 2 catch
Torwarttraining_3_(_sterreich)_catch_f_nm_np1_le_med_0 41 2 catch
Torwarttraining_3_(_sterreich)_catch_f_nm_np1_le_med_1 41 2 catch
Torwarttraining_3_(_sterreich)_catch_f_nm_np1_le_med_2 35 2 catch
Torwarttraining_Arminia_Bielefeld_catch_f_cm_np1_ba_med_0 35 2 catch
Torwarttraining_Arminia_Bielefeld_catch_f_cm_np1_ba_med_1 35 2 catch
Torwarttraining_Arminia_Bielefeld_catch_f_cm_np1_ba_med_2 31 2 catch
Torwarttraining_Arminia_Bielefeld_catch_f_cm_np1_le_med_3 32 2 catch
Torwarttraining_Arminia_Bielefeld_catch_f_cm_np1_le_med_6 35 2 catch
Torwarttraining_Arminia_Bielefeld_catch_f_cm_np1_le_med_8 32 2 catch
Torwarttraining_Arminia_Bielefeld_catch_f_cm_np1_ri_med_4 35 2 catch
Torwarttraining_Arminia_Bielefeld_catch_f_cm_np1_ri_med_5 35 2 catch
Torwarttraining_Arminia_Bielefeld_catch_f_cm_np1_ri_med_7 31 2 catch
Torwarttraining_catch_f_cm_np1_ba_bad_10 30 2 catch
Torwarttraining_catch_f_cm_np1_ba_bad_8 28 2 catch
Torwarttraining_catch_f_cm_np1_ba_bad_9 28 2 catch
Torwarttraining_catch_f_cm_np1_le_bad_11 35 2 catch
Torwarttraining_catch_f_cm_np1_le_bad_3 32 2 catch
Torwarttraining_catch_f_cm_np1_le_bad_5 30 2 catch
Torwarttraining_catch_u_cm_np1_fr_bad_4 28 2 catch
Torwarttraining_catch_u_cm_np1_le_bad_6 32 2 catch
Torwarttraining_catch_u_cm_np1_le_bad_7 32 2 catch
Torwarttraining_catch_u_cm_np1_ri_med_0 35 2 catch
Torwarttraining_catch_u_cm_np1_ri_med_1 39 2 catch
Torwarttraining_catch_u_cm_np1_ri_med_2 32 2 catch
torwart_de-Camp_2009-_Training_hoher_B_lle_mit_Airbodies_catch_f_cm_np1_ba_bad_1 39 2 catch
torwart_de-Camp_2009-_Training_hoher_B_lle_mit_Airbodies_catch_f_cm_np1_ba_bad_4 47 2 catch
torwart_de-Camp_2009-_Training_hoher_B_lle_mit_Airbodies_catch_f_cm_np1_fr_bad_0 37 2 catch
torwart_de-Camp_2009-_Training_hoher_B_lle_mit_Airbodies_catch_f_cm_np1_fr_bad_2 43 2 catch
torwart_de-Camp_2009-_Training_hoher_B_lle_mit_Airbodies_catch_f_cm_np1_fr_bad_3 45 2 catch
torwart_de-Camp_2009_-_Hohe_B_lle_catch_f_cm_np1_ba_med_0 60 2 catch
torwart_de-Camp_2009_-_Hohe_B_lle_catch_f_cm_np1_ba_med_1 57 2 catch
torwart_de-Camp_2009_-_Hohe_B_lle_catch_f_cm_np1_ba_med_2 47 2 catch
torwart_de_-_Torwarttraining_Werder_Bremen_catch_f_cm_np1_ba_bad_0 39 2 catch
torwart_de_-_Torwarttraining_Werder_Bremen_catch_f_cm_np1_ba_bad_1 32 2 catch
torwart_de_-_Torwarttraining_Werder_Bremen_catch_f_cm_np1_fr_bad_2 45 2 catch
torwart_de_-_Torwarttraining_Werder_Bremen_catch_f_cm_np1_fr_bad_3 45 2 catch
#2_Gum_chew_h_nm_np1_fr_med_0 78 3 chew
#2_Gum_chew_h_nm_np1_fr_med_2 124 3 chew
AMADEUS_chew_h_nm_np1_fr_goo_7 107 3 chew
Big_League_Chew_chew_h_nm_np1_fr_goo_0 155 3 chew
Big_League_Chew_chew_h_nm_np1_fr_goo_1 157 3 chew
Big_League_Chew_chew_h_nm_np1_fr_goo_2 179 3 chew
Blowing_Bubbles!_chew_h_nm_np1_fr_goo_2 149 3 chew
Blowing_Bubbles!_chew_h_nm_np1_fr_med_1 115 3 chew
Bubble_Blowing_Bubble_Gum_chew_h_nm_np1_fr_bad_0 112 3 chew
Bubble_Blowing_Bubble_Gum_chew_h_nm_np1_fr_bad_1 77 3 chew
Bubble_Blowing_Bubble_Gum_chew_h_nm_np1_fr_bad_2 113 3 chew
Bubble_gum!_XD_chew_h_cm_np1_fr_bad_2 77 3 chew
Bubble_gum!_XD_chew_h_cm_np1_fr_med_0 79 3 chew
Bubble_gum!_XD_chew_h_cm_np1_fr_med_1 109 3 chew
Bubblegum_Bubbles_chew_h_cm_np1_fr_bad_0 77 3 chew
Bubblegum_Bubbles_chew_h_cm_np1_fr_bad_1 77 3 chew
Bubblegum_Bubbles_chew_h_cm_np1_fr_bad_2 77 3 chew
Bubblegum_Wigger_chew_h_nm_np1_fr_goo_0 84 3 chew
Bubblegum_Wigger_chew_h_nm_np1_fr_goo_1 71 3 chew
Bubblegum_Wigger_chew_h_nm_np1_fr_med_2 56 3 chew
Double_bubble_in_one_big_bubble_-D_chew_h_cm_np1_fr_goo_0 78 3 chew
Double_bubble_in_one_big_bubble_-D_chew_h_nm_np1_fr_goo_1 81 3 chew
Double_bubble_in_one_big_bubble_-D_chew_h_nm_np1_fr_goo_2 86 3 chew
Dubble_bubble_compilation_-_all_on_8_pieces_chew_h_nm_np1_fr_med_0 71 3 chew
Dubble_bubble_compilation_-_all_on_8_pieces_chew_h_nm_np1_fr_med_1 127 3 chew
Dubble_bubble_compilation_-_all_on_8_pieces_chew_h_nm_np1_fr_med_2 117 3 chew
Duble_Bubble_Gum_chew_h_cm_np1_fr_bad_0 152 3 chew
Duble_Bubble_Gum_chew_h_cm_np1_fr_bad_1 77 3 chew
Duble_Bubble_Gum_chew_h_cm_np1_fr_bad_2 100 3 chew
Fun_Chewing_Gum!_chew_h_nm_np1_fr_med_0 101 3 chew
Fun_Chewing_Gum!_chew_h_nm_np1_fr_med_1 125 3 chew
Fun_Chewing_Gum!_chew_h_nm_np1_fr_med_2 129 3 chew
Fun_Chewing_Gum!_chew_h_nm_np2_fr_med_4 145 3 chew
Gum_Chewing_Girl_chew_h_nm_np1_fr_med_0 85 3 chew
Gum_Chewing_Girl_chew_h_nm_np1_fr_med_1 96 3 chew
Gum_Chewing_Girl_chew_h_nm_np1_fr_med_2 90 3 chew
Kaugummiblase_1_chew_h_cm_np1_le_med_0 77 3 chew
Kaugummiblase_1_chew_h_cm_np1_le_med_1 83 3 chew
Kaugummiblase_1_chew_h_cm_np1_le_med_2 77 3 chew
LittleChildren_chew_h_nm_np1_fr_goo_7 79 3 chew
Massive_Bubble_Gum_Bubble_chew_h_nm_np1_le_goo_0 99 3 chew
Massive_Bubble_Gum_Bubble_chew_h_nm_np1_le_goo_1 88 3 chew
Massive_Bubble_Gum_Bubble_chew_h_nm_np1_le_goo_2 86 3 chew
Mr__Bubblegum_chew_h_nm_np1_fr_med_0 87 3 chew
Mr__Bubblegum_chew_h_nm_np1_fr_med_1 95 3 chew
Mr__Bubblegum_chew_h_nm_np1_fr_med_2 103 3 chew
Scott_Can_t_Make_His_Bubblegum_Pop_chew_h_nm_np1_fr_med_0 107 3 chew
Scott_Can_t_Make_His_Bubblegum_Pop_chew_h_nm_np1_fr_med_1 77 3 chew
Scott_Can_t_Make_His_Bubblegum_Pop_chew_h_nm_np1_fr_med_2 88 3 chew
Sexy_girl_on_the_bed_teasing_chew_u_nm_np1_fr_med_0 94 3 chew
Sexy_girl_on_the_bed_teasing_chew_u_nm_np1_fr_med_1 127 3 chew
Sexy_girl_on_the_bed_teasing_chew_u_nm_np1_fr_med_2 111 3 chew
Sweet_Candy_Bubbles_chew_h_cm_np1_fr_med_0 90 3 chew
Sweet_Candy_Bubbles_chew_h_cm_np1_fr_med_1 109 3 chew
Sweet_Candy_Bubbles_chew_h_cm_np1_fr_med_2 123 3 chew
Tara_Bush_blowing_bubbles_5_chew_h_nm_np1_fr_goo_0 78 3 chew
Tara_Bush_blowing_bubbles_5_chew_h_nm_np1_fr_goo_2 91 3 chew
Tara_Bush_blowing_bubbles_5_chew_h_nm_np1_fr_goo_3 78 3 chew
TheLittleShopofHorrors_chew_u_nm_np1_fr_med_8 77 3 chew
Wanda_Su_and_niece__T__blowing_bubbles_chew_u_nm_np2_fr_med_2 130 3 chew
Wanda_Su_and_niece__T__blowing_bubbles_chew_u_nm_np2_le_med_3 83 3 chew
WeddingCrashers_chew_h_nm_np1_fr_goo_6 51 3 chew
chewing_bubble_gum_chew_h_cm_np1_ri_bad_2 114 3 chew
chewing_bubble_gum_chew_h_cm_np1_ri_med_0 122 3 chew
chewing_gum_2_chew_h_cm_np1_fr_med_0 88 3 chew
chewing_gum_2_chew_h_cm_np1_fr_med_1 128 3 chew
lol_im_so_weird___BLOWIN_BUBBLE_GUM__oops_i_burped_at_the_end_my_bad_lol_chew_h_cm_np1_fr_med_0 77 3 chew
lol_im_so_weird___BLOWIN_BUBBLE_GUM__oops_i_burped_at_the_end_my_bad_lol_chew_h_cm_np1_le_med_1 94 3 chew
lol_im_so_weird___BLOWIN_BUBBLE_GUM__oops_i_burped_at_the_end_my_bad_lol_chew_h_nm_np1_fr_med_2 77 3 chew
prideandprejudice1_chew_u_nm_np1_fr_goo_6 74 3 chew
#20_Rhythm_clap_u_nm_np1_fr_goo_0 77 4 clap
#20_Rhythm_clap_u_nm_np1_fr_goo_1 77 4 clap
#20_Rhythm_clap_u_nm_np1_fr_goo_2 77 4 clap
#20_Rhythm_clap_u_nm_np1_le_goo_3 77 4 clap
#20_Rhythm_clap_u_nm_np1_le_goo_4 77 4 clap
A_Round_of_Applause_clap_u_cm_np1_fr_med_0 77 4 clap
A_Round_of_Applause_clap_u_cm_np1_fr_med_1 77 4 clap
Applauding_Abby_clap_u_nm_np1_fr_med_0 77 4 clap
Applauding_Abby_clap_u_nm_np1_fr_med_1 77 4 clap
Baby_Bob_kann_klatschen_!_clap_u_cm_np1_fr_med_0 76 4 clap
Baby_Bob_kann_klatschen_!_clap_u_cm_np1_fr_med_1 76 4 clap
Baby_Bob_kann_klatschen_!_clap_u_cm_np1_fr_med_2 76 4 clap
Boom_Snap_Clap_clap_u_nm_np1_fr_med_0 78 4 clap
Boom_Snap_Clap_clap_u_nm_np1_fr_med_1 78 4 clap
Boom__Snap__Clap!_(Challenge)_clap_u_nm_np1_fr_med_1 77 4 clap
Budam_-_Clap_Hands_clap_u_nm_np1_fr_med_0 76 4 clap
Budam_-_Clap_Hands_clap_u_nm_np1_fr_med_1 76 4 clap
Budam_-_Clap_Hands_clap_u_nm_np1_fr_med_2 52 4 clap
Clap_Hands_clap_u_nm_np1_fr_med_0 77 4 clap
Clap_Hands_clap_u_nm_np1_fr_med_1 77 4 clap
Clap_Hands_clap_u_nm_np1_fr_med_2 77 4 clap
Deutscher_Klatsch_-_The_Clap_-_Lexy_clap_f_cm_np1_fr_med_5 47 4 clap
Deutscher_Klatsch_-_The_Clap_-_Lexy_clap_f_cm_np2_ba_med_2 39 4 clap
Deutscher_Klatsch_-_The_Clap_-_Lexy_clap_f_cm_np2_ba_med_3 32 4 clap
Deutscher_Klatsch_-_The_Clap_-_Lexy_clap_f_cm_np3_fr_med_4 47 4 clap
Deutscher_Klatsch_-_The_Clap_-_Lexy_clap_f_cm_np3_fr_med_8 77 4 clap
Deutscher_Klatsch_-_The_Clap_-_Lexy_clap_f_cm_np3_fr_med_9 76 4 clap
Deutscher_Klatsch_-_The_Clap_-_Lexy_clap_u_cm_np1_fr_med_1 67 4 clap
Faith_Rewarded_clap_u_cm_np1_fr_med_43 42 4 clap
Faith_Rewarded_clap_u_cm_np1_le_med_0 84 4 clap
Faith_Rewarded_clap_u_cm_np1_ri_goo_1 51 4 clap
Faith_Rewarded_clap_u_nm_np1_fr_goo_87 63 4 clap
Flamenco_Dance_Steps_-_Flamenco_Dance_Soft_Claps_clap_u_cm_np1_fr_goo_0 77 4 clap
Flamenco_Dance_Steps_-_Flamenco_Dance_Soft_Claps_clap_u_cm_np1_fr_goo_1 77 4 clap
Flamenco_Dance_Steps_-_Flamenco_Dance_Soft_Claps_clap_u_cm_np1_fr_goo_2 77 4 clap
Glory_clap_h_nm_np1_fr_med_52 130 4 clap
Glory_clap_u_nm_np2_fr_goo_51 87 4 clap
Hand_Clapping_Game__Bim_Bum__clap_f_nm_np2_fr_med_0 77 4 clap
Hand_Clapping_Game__Bim_Bum__clap_f_nm_np2_fr_med_1 77 4 clap
Kurt_Kr_mer_-_Klatschen_im_Flugzeug_clap_f_nm_np1_fr_med_0 53 4 clap
Kurt_Kr_mer_-_Klatschen_im_Flugzeug_clap_u_cm_np1_fr_med_1 76 4 clap
Kurt_Kr_mer_-_Klatschen_im_Flugzeug_clap_u_cm_np1_ri_bad_3 76 4 clap
Kurt_Kr_mer_-_Klatschen_im_Flugzeug_clap_u_cm_np1_ri_bad_4 44 4 clap
My_Lil__Man_clapping_his_Hands_clap_u_nm_np1_fr_goo_0 77 4 clap
My_Lil__Man_clapping_his_Hands_clap_u_nm_np1_fr_med_1 76 4 clap
NotAnotherTeenMovieslowclap_clap_u_cm_np1_fr_med_1 93 4 clap
NotAnotherTeenMovieslowclap_clap_u_cm_np5_fr_med_3 100 4 clap
NotAnotherTeenMovieslowclap_clap_u_nm_np1_fr_med_0 111 4 clap
RE-_Boom_Snap_Clap_clap_u_nm_np1_fr_med_0 77 4 clap
RE-_Boom_Snap_Clap_clap_u_nm_np1_fr_med_1 77 4 clap
Ronin_Paintball_Club_-_MY-NPL_2009_Malacca_Prize_Giving_Ceremony_Part_2_clap_u_cm_np1_ba_med_0 78 4 clap
SnakesonaPlaneSlowClap_clap_u_cm_np2_fr_med_0 163 4 clap
Song_I_Can_Wave_My_Hands_-_Cullen_s_Abc_s_clap_u_cm_np1_fr_med_3 78 4 clap
Song_I_Can_Wave_My_Hands_-_Cullen_s_Abc_s_clap_u_cm_np1_fr_med_4 80 4 clap
Veoh_Alpha_Dog_1_clap_u_nm_np1_fr_goo_62 53 4 clap
Wendy_playing_wii_fit_with_clapping_hands_clap_f_cm_np1_le_med_0 77 4 clap
_Boom_Snap_Clap__challenge_clap_u_nm_np1_fr_med_0 77 4 clap
_Boom_Snap_Clap__challenge_clap_u_nm_np1_fr_med_1 77 4 clap
boom-snap-clap_clap_u_nm_np1_fr_med_0 77 4 clap
boom-snap-clap_clap_u_nm_np1_fr_med_1 46 4 clap
boom-snap-clap_clap_u_nm_np1_fr_med_2 77 4 clap
boom-snap-clap_clap_u_nm_np1_fr_med_3 77 4 clap
boom_snap_clap_(challenge)_HARDCORE_VERSION!_clap_u_nm_np1_fr_bad_0 77 4 clap
boom_snap_clap_(challenge)_HARDCORE_VERSION!_clap_u_nm_np1_fr_bad_1 77 4 clap
boom_snap_clap_(challenge)_clap_u_nm_np1_fr_med_0 78 4 clap
boom_snap_clap_(challenge)_clap_u_nm_np1_fr_med_1 41 4 clap
boomsnapclap!_clap_u_nm_np1_fr_med_0 77 4 clap
boomsnapclap!_clap_u_nm_np1_fr_med_1 76 4 clap
boomsnapclap!_clap_u_nm_np1_fr_med_2 77 4 clap
slowclap_clap_u_nm_np1_fr_goo_0 266 4 clap
(HQ)_Rock_Climbing_-_Free_Solo_Speed_Climb_-_Dan_Osman_climb_f_cm_np1_ba_med_0 73 5 climb
(HQ)_Rock_Climbing_-_Free_Solo_Speed_Climb_-_Dan_Osman_climb_f_cm_np1_fr_med_4 149 5 climb
(HQ)_Rock_Climbing_-_Free_Solo_Speed_Climb_-_Dan_Osman_climb_f_cm_np1_fr_med_5 77 5 climb
(HQ)_Rock_Climbing_-_Free_Solo_Speed_Climb_-_Dan_Osman_climb_f_cm_np1_le_med_1 127 5 climb
(HQ)_Rock_Climbing_-_Free_Solo_Speed_Climb_-_Dan_Osman_climb_f_cm_np1_le_med_2 241 5 climb
(HQ)_Rock_Climbing_-_Free_Solo_Speed_Climb_-_Dan_Osman_climb_f_cm_np1_le_med_3 195 5 climb
Alban_Hayoz_solo_climb_(klettern)_climb_f_cm_np1_ba_med_0 88 5 climb
Alban_Hayoz_solo_climb_(klettern)_climb_f_cm_np1_ba_med_2 129 5 climb
Alban_Hayoz_solo_climb_(klettern)_climb_f_nm_np1_ba_med_1 119 5 climb
Axel_beim_Klettern_an_der_Unisportwand_climb_f_cm_np1_ba_med_2 165 5 climb
Axel_beim_Klettern_an_der_Unisportwand_climb_f_cm_np1_ba_med_3 143 5 climb
Axel_beim_Klettern_an_der_Unisportwand_climb_f_cm_np2_ba_med_0 90 5 climb
Axel_beim_Klettern_an_der_Unisportwand_climb_f_cm_np2_ba_med_1 130 5 climb
Bristol_UCR_roof_climb_climb_f_cm_np1_ba_bad_0 727 5 climb
Bristol_UCR_roof_climb_climb_f_cm_np1_ba_bad_2 350 5 climb
Climbing_Wall_Adventure_climb_f_cm_np1_ba_med_1 206 5 climb
Climbing_Wall_Adventure_climb_f_cm_np1_le_med_0 256 5 climb
Climbing_Wall_Traverse_climb_f_cm_np1_ba_med_0 170 5 climb
Climbing_roof_in_TCA_climb_f_cm_np1_ba_med_0 305 5 climb
Climbing_roof_in_TCA_climb_f_cm_np1_ba_med_2 626 5 climb
Climbing_the_World_s_Tallest_Tree_climb_f_cm_np1_ba_med_0 113 5 climb
DM_Sportklettern_2006-_Finale_Herren_-_Markus_Hoppe_climb_f_cm_np1_ri_med_0 92 5 climb
DM_Sportklettern_2006-_Finale_Herren_-_Markus_Hoppe_climb_f_cm_np1_ri_med_1 109 5 climb
DM_Sportklettern_2006-_Qualifikation_-_Andreas_Bindhammer_climb_f_cm_np1_ba_med_1 165 5 climb
DM_Sportklettern_2006-_Qualifikation_-_Andreas_Bindhammer_climb_f_cm_np1_ba_med_2 173 5 climb
DM_Sportklettern_2006-_Video_Qualifikation_-_Julia_Winter_climb_f_cm_np1_ba_med_0 114 5 climb
DM_Sportklettern_2006-_Video_Qualifikation_-_Julia_Winter_climb_f_cm_np1_ba_med_1 123 5 climb
DM_Sportklettern_2006-_Video_Qualifikation_-_Julia_Winter_climb_f_cm_np1_ba_med_2 101 5 climb
Dan_Osman_-_Speed_rock_climbing_climb_f_cm_np1_ba_bad_0 59 5 climb
Dan_Osman_-_Speed_rock_climbing_climb_f_cm_np1_ba_bad_1 77 5 climb
Dan_Osman_-_Speed_rock_climbing_climb_f_cm_np1_fr_bad_5 79 5 climb
Dan_Osman_-_Speed_rock_climbing_climb_f_cm_np1_le_bad_3 60 5 climb
Dan_Osman_-_Speed_rock_climbing_climb_f_cm_np1_le_bad_4 70 5 climb
Janini_an_der_Kletterwand_climb_f_cm_np1_ba_med_0 170 5 climb
Janini_an_der_Kletterwand_climb_f_cm_np1_ba_med_1 200 5 climb
Janini_an_der_Kletterwand_climb_f_cm_np1_ba_med_2 254 5 climb
Jez__roof_climbing_in_Mile_End_climb_f_cm_np1_ba_med_0 129 5 climb
Jez__roof_climbing_in_Mile_End_climb_f_cm_np1_ba_med_1 126 5 climb
Jez__roof_climbing_in_Mile_End_climb_f_cm_np1_ba_med_2 207 5 climb
Julius_Haushammer___Klettern_und_Bouldern___1979_climb_f_cm_np1_ba_med_0 141 5 climb
Julius_Haushammer___Klettern_und_Bouldern___1979_climb_f_cm_np1_ba_med_1 128 5 climb
Julius_Haushammer___Klettern_und_Bouldern___1979_climb_f_cm_np1_ba_med_2 148 5 climb
Klettern_by_Kurt_Hackner_climb_f_cm_np1_ba_med_0 117 5 climb
Klettern_by_Kurt_Hackner_climb_f_cm_np1_ba_med_2 147 5 climb
Klettern_by_Kurt_Hackner_climb_f_cm_np1_le_med_1 114 5 climb
Kletterwand_climb_f_cm_np1_ba_goo_0 86 5 climb
Kletterwand_climb_f_cm_np1_ba_goo_1 110 5 climb
Kletterwand_climb_f_cm_np1_ba_goo_2 98 5 climb
Lead_Climbing_Roof_at_Stoneworks_climb_f_cm_np1_ba_med_1 89 5 climb
Mexican_Climbing_Fence_climb_f_cm_np1_ba_med_0 77 5 climb
Mexican_Climbing_Fence_climb_f_cm_np1_ba_med_1 76 5 climb
Mexican_Climbing_Fence_climb_f_cm_np1_ba_med_2 77 5 climb
Pole_climbing_World_Championships_climb_f_cm_np1_le_med_3 75 5 climb
Pole_climbing_World_Championships_climb_f_nm_np1_ba_goo_0 76 5 climb
Pole_climbing_World_Championships_climb_f_nm_np1_ba_med_1 75 5 climb
Pole_climbing_World_Championships_climb_f_nm_np1_le_goo_2 76 5 climb
Return_of_the_King_4_climb_f_cm_np1_ba_med_3 123 5 climb
Rock_Climbing_Nationals_08_Emily_Harrington_and_Lauren_Lee_climb_f_cm_np1_ba_med_0 153 5 climb
Rock_Climbing_Nationals_08_Emily_Harrington_and_Lauren_Lee_climb_f_cm_np1_ba_med_1 125 5 climb
Rock_Climbing_Nationals_08_Emily_Harrington_and_Lauren_Lee_climb_f_cm_np1_ba_med_3 192 5 climb
SafeInPort_climb_f_nm_np1_ba_med_0 141 5 climb
Sarah_und_die_Kletterwand_climb_f_cm_np1_ri_bad_0 92 5 climb
Sarah_und_die_Kletterwand_climb_f_cm_np1_ri_bad_1 95 5 climb
Sarah_und_die_Kletterwand_climb_f_cm_np1_ri_bad_2 146 5 climb
The_Fugitive_5_climb_f_cm_np1_ri_med_8 140 5 climb
megan_roof_climbing_climb_f_cm_np1_ri_goo_0 148 5 climb
megan_roof_climbing_climb_f_cm_np1_ri_goo_1 75 5 climb
rope_climbing_climb_f_nm_np1_ba_med_1 119 5 climb
rope_climbing_climb_f_nm_np1_fr_med_0 100 5 climb
speed_rope_climbing_competition_climb_f_cm_np1_ri_med_0 76 5 climb
AgentCodyBanks_climb_stairs_f_cm_np1_fr_med_9 65 6 climb_stairs
BATMAN_BEGINS_climb_stairs_f_cm_np1_ba_bad_15 47 6 climb_stairs
BIG_FISH_climb_stairs_f_nm_np1_fr_med_1 102 6 climb_stairs
Bruno_Walks_up_Stairs_-_Chicago_Dog_Training_-_We_can_teach_ANYTHING_to_a_dog!!!!_climb_stairs_f_cm_np1_fr_med_1 86 6 climb_stairs
Bruno_Walks_up_Stairs_-_Chicago_Dog_Training_-_We_can_teach_ANYTHING_to_a_dog!!!!_climb_stairs_f_cm_np1_fr_med_2 87 6 climb_stairs
Dummer_Junge_kann_nicht_Treppen_steigen_climb_stairs_f_cm_np1_fr_bad_0 49 6 climb_stairs
Empire_State_Building_Run-Up_climb_stairs_f_cm_np1_ba_med_1 76 6 climb_stairs
Empire_State_Building_Run-Up_climb_stairs_f_cm_np1_ba_med_3 76 6 climb_stairs
Empire_State_Building_Run-Up_climb_stairs_f_cm_np2_ba_med_2 76 6 climb_stairs
Fellowship_6_climb_stairs_f_cm_np1_ba_med_3 123 6 climb_stairs
Fellowship_6_climb_stairs_f_nm_np1_ba_bad_4 91 6 climb_stairs
Finding_Forrester_1_climb_stairs_u_cm_np1_fr_med_7 142 6 climb_stairs
H_I_I_T__Swamis_stairs_with_Max_Wettstein_featuring_Donna_Wettstein_climb_stairs_f_cm_np1_ba_med_4 77 6 climb_stairs
H_I_I_T__Swamis_stairs_with_Max_Wettstein_featuring_Donna_Wettstein_climb_stairs_f_cm_np1_ba_med_5 44 6 climb_stairs
H_I_I_T__Swamis_stairs_with_Max_Wettstein_featuring_Donna_Wettstein_climb_stairs_f_cm_np1_ba_med_7 46 6 climb_stairs
H_I_I_T__Swamis_stairs_with_Max_Wettstein_featuring_Donna_Wettstein_climb_stairs_f_cm_np1_ba_med_9 77 6 climb_stairs
H_I_I_T__Swamis_stairs_with_Max_Wettstein_featuring_Donna_Wettstein_climb_stairs_f_cm_np1_fr_med_8 77 6 climb_stairs
H_I_I_T__Swamis_stairs_with_Max_Wettstein_featuring_Donna_Wettstein_climb_stairs_f_cm_np3_ba_med_1 77 6 climb_stairs
H_I_I_T__Swamis_stairs_with_Max_Wettstein_featuring_Donna_Wettstein_climb_stairs_f_cm_np3_ba_med_2 76 6 climb_stairs
H_I_I_T__Swamis_stairs_with_Max_Wettstein_featuring_Donna_Wettstein_climb_stairs_f_cm_np3_ba_med_3 76 6 climb_stairs
How_to_Exercise_Outdoors_-_Outdoor_Step_Running_Exercises_climb_stairs_f_cm_np1_fr_med_1 76 6 climb_stairs
How_to_Exercise_Outdoors_-_Outdoor_Step_Running_Exercises_climb_stairs_f_nm_np1_fr_med_0 76 6 climb_stairs
I_DO_NOT_Run_Up_Stairs_Like_A_GIRL_climb_stairs_l_cm_np1_ba_med_0 76 6 climb_stairs
I_DO_NOT_Run_Up_Stairs_Like_A_GIRL_climb_stairs_l_cm_np1_ba_med_1 76 6 climb_stairs
I_DO_NOT_Run_Up_Stairs_Like_A_GIRL_climb_stairs_l_cm_np1_ba_med_2 76 6 climb_stairs
I_DO_NOT_Run_Up_Stairs_Like_A_GIRL_climb_stairs_l_cm_np1_ba_med_3 76 6 climb_stairs
I_DO_NOT_Run_Up_Stairs_Like_A_GIRL_climb_stairs_l_cm_np1_ba_med_4 76 6 climb_stairs
I_DO_NOT_Run_Up_Stairs_Like_A_GIRL_climb_stairs_l_cm_np1_ba_med_5 76 6 climb_stairs
Intense_Cardio_Session-_Stairs_climb_stairs_f_cm_np1_ba_med_0 77 6 climb_stairs
Intense_Cardio_Session-_Stairs_climb_stairs_f_cm_np1_ba_med_2 77 6 climb_stairs
Jerry_Lewis_Cinderfella_dance_climb_stairs_f_nm_np1_fr_bad_0 78 6 climb_stairs
Jerry_Lewis_Cinderfella_dance_climb_stairs_f_nm_np1_fr_bad_1 78 6 climb_stairs
Jerry_Lewis_Cinderfella_dance_climb_stairs_f_nm_np1_fr_med_2 78 6 climb_stairs
Just_Say_NO_to_AQUA_DOTS!_climb_stairs_l_nm_np1_ba_med_0 77 6 climb_stairs
Narcotic1967256kb_climb_stairs_f_nm_np1_ba_med_0 79 6 climb_stairs
Outdoor_Agility_Training_-_Outdoor_Stair_Run_Drill_for_Agility_climb_stairs_f_cm_np1_ba_med_0 77 6 climb_stairs
Outdoor_Agility_Training_-_Outdoor_Stair_Run_Drill_for_Agility_climb_stairs_f_cm_np1_ba_med_1 77 6 climb_stairs
Outdoor_Agility_Training_-_Outdoor_Stair_Run_Drill_for_Agility_climb_stairs_f_cm_np1_ba_med_2 77 6 climb_stairs
Return_of_the_King_4_climb_stairs_f_cm_np1_ba_bad_6 101 6 climb_stairs
Running_Up_Stairs_climb_stairs_l_nm_np1_ba_med_0 77 6 climb_stairs
Running_Up_Stairs_climb_stairs_l_nm_np1_ba_med_1 77 6 climb_stairs
Running_Up_Stairs_climb_stairs_l_nm_np1_ba_med_3 77 6 climb_stairs
Sports_Training_-_Speed_Workouts_-_Stair_Running_climb_stairs_f_nm_np1_ba_med_0 75 6 climb_stairs
Sports_Training_-_Speed_Workouts_-_Stair_Running_climb_stairs_f_nm_np1_ba_med_1 76 6 climb_stairs
Sports_Training_-_Speed_Workouts_-_Stair_Running_climb_stairs_f_nm_np1_ba_med_2 75 6 climb_stairs
Stadium_Plyometric_Workout_climb_stairs_l_cm_np1_ba_med_3 34 6 climb_stairs
Stadium_Plyometric_Workout_climb_stairs_l_cm_np1_ba_med_4 35 6 climb_stairs
Stadium_Plyometric_Workout_climb_stairs_l_cm_np1_ri_med_0 36 6 climb_stairs
Stadium_Plyometric_Workout_climb_stairs_l_cm_np1_ri_med_2 43 6 climb_stairs
Stairs_to_Perpetual_Youth_and_Longevity___Taishan_(Mount_Tai)_climb_stairs_f_cm_np1_fr_med_1 93 6 climb_stairs
Stairs_to_Perpetual_Youth_and_Longevity___Taishan_(Mount_Tai)_climb_stairs_f_nm_np3_ba_med_0 77 6 climb_stairs
Stairway_to_fitness_climb_stairs_f_nm_np1_fr_med_0 77 6 climb_stairs
Stairway_to_fitness_climb_stairs_f_nm_np1_fr_med_1 49 6 climb_stairs
TheLastManOnearth_climb_stairs_f_cm_np1_ba_med_33 51 6 climb_stairs
TheLastManOnearth_climb_stairs_f_nm_np1_ba_med_56 46 6 climb_stairs
The_Avengers__Ralph_Fiennes__fencing_scene_climb_stairs_u_nm_np2_ri_med_0 66 6 climb_stairs
Treppen_steigen_climb_stairs_f_cm_np1_ba_bad_3 80 6 climb_stairs
Treppen_steigen_climb_stairs_f_cm_np1_ba_bad_4 77 6 climb_stairs
Treppen_steigen_climb_stairs_f_cm_np1_ba_bad_5 83 6 climb_stairs
Treppen_steigen_climb_stairs_f_cm_np1_le_bad_6 83 6 climb_stairs
Treppen_steigen_climb_stairs_f_cm_np1_le_bad_7 80 6 climb_stairs
Treppen_steigen_climb_stairs_f_cm_np1_le_bad_8 86 6 climb_stairs
Treppen_steigen_climb_stairs_f_cm_np1_ri_bad_0 77 6 climb_stairs
Treppen_steigen_climb_stairs_f_cm_np1_ri_bad_1 77 6 climb_stairs
Treppen_steigen_climb_stairs_f_cm_np1_ri_bad_2 77 6 climb_stairs
Treppensteigen_climb_stairs_l_cm_np1_ba_med_0 79 6 climb_stairs
Treppensteigen_climb_stairs_l_cm_np1_ba_med_1 78 6 climb_stairs
Walking_up_the_stairs_climb_stairs_l_cm_np1_ba_med_0 98 6 climb_stairs
Walking_up_the_stairs_climb_stairs_l_cm_np1_ba_med_1 76 6 climb_stairs
Walking_up_the_stairs_climb_stairs_l_cm_np1_ba_med_2 112 6 climb_stairs
50_FIRST_DATES_dive_f_cm_np1_ri_bad_32 43 7 dive
96_Meter_Bungy-Jump__Jauntal_03_dive_f_cm_np1_ri_bad_0 112 7 dive
BASE_JUMPING_COMPILATION_PART_3_AMAZING!!!!!!!_dive_f_cm_np1_fr_bad_4 48 7 dive
BASE_JUMPING_COMPILATION_PART_3_AMAZING!!!!!!!_dive_f_cm_np1_ri_bad_1 41 7 dive
BASE_JUMPING_COMPILATION_PART_3_AMAZING!!!!!!!_dive_f_cm_np3_ri_bad_2 39 7 dive
BASE_JUMPING_COMPILATION_PART_3_AMAZING!!!!!!!_dive_u_cm_np1_fr_bad_3 41 7 dive
BATMAN_BEGINS_dive_f_cm_np1_fr_bad_17 47 7 dive
BeforeNightFalls_dive_f_cm_np1_ri_bad_1 75 7 dive
Bridge_diving_in_Mostar_dive_f_cm_np1_fr_bad_1 210 7 dive
Bridge_diving_in_Mostar_dive_f_cm_np1_le_bad_2 119 7 dive
Bridge_diving_in_Mostar_dive_f_cm_np1_ri_bad_0 131 7 dive
Bridge_diving_in_Mostar_dive_f_cm_np1_ri_bad_3 421 7 dive
Bridge_diving_in_Mostar_dive_f_cm_np2_fr_bad_4 121 7 dive
Bungee_Jump_-_Shit_dive_u_cm_np1_ba_bad_0 53 7 dive
Bungee_Jumping_Europabr_cke_192m_dive_f_cm_np1_le_bad_3 54 7 dive
Bungee_Jumping_Europabr_cke_192m_dive_f_cm_np1_ri_bad_0 57 7 dive
Bungee_Jumping_Europabr_cke_192m_dive_f_cm_np1_ri_bad_1 48 7 dive
Bungee_Jumping_Europabr_cke_192m_dive_f_cm_np1_ri_bad_2 54 7 dive
Bungee_Jumping_Europabr_cke_192m_dive_f_cm_np1_ri_bad_4 72 7 dive
Bungee_Jumping_Europabr_cke_192m_dive_f_cm_np1_ri_bad_5 45 7 dive
Bungee_Jumping_in_Switzerland_-_Compilation_Part_1_dive_f_cm_np1_fr_bad_0 49 7 dive
Bungee_Jumping_in_Switzerland_-_Compilation_Part_1_dive_f_cm_np1_fr_bad_1 59 7 dive
Bungee_Jumping_in_Switzerland_-__Compilation_Part_2_dive_f_cm_np1_fr_bad_0 53 7 dive
Bungee_Jumping_in_Switzerland_-__Compilation_Part_2_dive_f_cm_np1_fr_bad_2 59 7 dive
Dive_Roll_dive_f_cm_np1_le_bad_0 49 7 dive
Dive_Roll_dive_f_cm_np1_le_bad_1 64 7 dive
Dive_Roll_dive_u_cm_np1_fr_bad_2 62 7 dive
Dive_Roll_dive_u_cm_np1_le_bad_3 47 7 dive
Extreme_Cliffdiving_dive_f_cm_np1_le_bad_0 125 7 dive
Extreme_Cliffdiving_dive_f_cm_np1_le_bad_1 249 7 dive
Extreme_Cliffdiving_dive_f_cm_np1_le_bad_2 194 7 dive
Fellowship_7_dive_f_cm_np1_ba_bad_0 37 7 dive
France_-_K_pfer_-_3m_dive_f_cm_np1_fr_bad_0 34 7 dive
GoalKeeper_Training_2_dive_f_cm_np1_ba_bad_2 77 7 dive
GoalKeeper_Training_2_dive_f_cm_np1_ba_bad_4 77 7 dive
GoalKeeper_Training_2_dive_f_cm_np1_le_bad_10 77 7 dive
GoalKeeper_Training_2_dive_f_cm_np1_le_bad_11 59 7 dive
GoalKeeper_Training_2_dive_f_cm_np1_le_bad_5 64 7 dive
GoalKeeper_Training_2_dive_f_cm_np1_le_bad_8 77 7 dive
GoalKeeper_Training_2_dive_f_cm_np1_ri_bad_3 77 7 dive
GoalKeeper_Training_2_dive_f_cm_np1_ri_bad_6 77 7 dive
GoalKeeper_Training_2_dive_f_cm_np1_ri_bad_9 77 7 dive
Guypunchedoffroof_dive_f_cm_np1_fr_bad_0 93 7 dive
Hechtsprung_1_dive_f_cm_np1_ba_bad_0 36 7 dive
IamLegend_dive_f_nm_np1_fr_bad_19 47 7 dive
K_pfer_Basti_dive_f_cm_np1_ba_bad_0 44 7 dive
K_pfer_dive_f_cm_np1_fr_bad_0 78 7 dive
K_pfer_ins_Eiswasser_trendfun_net_dive_f_cm_np1_ba_bad_0 40 7 dive
K_pfer_vom_10_meter_turm_im_Freibad_Schw_bisch_Hall_dive_f_cm_np1_le_bad_0 83 7 dive
K_pfer_vom_10er_dive_f_cm_np1_le_bad_0 53 7 dive
Marc_-_K_pfer_-_1m_dive_f_cm_np1_le_bad_0 38 7 dive
Matze_-_Wanne_mit_Angriff_-_Butcho_K_pfer_-_1m_dive_f_cm_np1_fr_bad_0 51 7 dive
Musical_Bungee_Jump_Compilation_-_Don_t_Stop_Me_Now_by_Queen_dive_f_cm_np1_le_bad_2 30 7 dive
Musical_Bungee_Jump_Compilation_-_Don_t_Stop_Me_Now_by_Queen_dive_f_cm_np1_le_bad_4 32 7 dive
Musical_Bungee_Jump_Compilation_-_Don_t_Stop_Me_Now_by_Queen_dive_f_cm_np1_le_bad_5 45 7 dive
Musical_Bungee_Jump_Compilation_-_Don_t_Stop_Me_Now_by_Queen_dive_f_cm_np1_ri_bad_3 46 7 dive
Parkour_dive_u_cm_np1_fr_bad_0 77 7 dive
Pirates_1_dive_f_cm_np1_ri_bad_8 73 7 dive
Pirates_1_dive_f_nm_np1_fr_bad_3 54 7 dive
Pirates_5_dive_f_cm_np1_ba_bad_0 48 7 dive
Pirates_5_dive_f_cm_np1_fr_bad_6 62 7 dive
Pirates_5_dive_f_cm_np1_le_bad_3 51 7 dive
Pirates_5_dive_f_cm_np1_le_bad_5 33 7 dive
RETURN_OF_THE_KING_dive_f_nm_np1_ba_bad_38 43 7 dive
Red_Bull_Cliff_Diving_2009_Croatia_-_Oliver_Pocher_dive_u_cm_np1_ba_bad_0 92 7 dive
Splashdiving_II_dive_f_cm_np1_ri_med_0 83 7 dive
Splashdiving_II_dive_f_cm_np1_ri_med_1 88 7 dive
Splashdiving_II_dive_f_cm_np1_ri_med_2 110 7 dive
TheBoondockSaints_dive_f_cm_np1_ba_bad_39 48 7 dive
Two_Towers_6_dive_f_cm_np1_fr_bad_4 47 7 dive
19th_Century_Cavalry_Sabre_Draw_draw_sword_u_nm_np1_fr_bad_0 79 8 draw_sword
19th_Century_Cavalry_Sabre_Draw_draw_sword_u_nm_np1_fr_bad_1 76 8 draw_sword
A_point_about_drawing_swords_draw_sword_u_nm_np1_fr_med_0 76 8 draw_sword
A_point_about_drawing_swords_draw_sword_u_nm_np1_fr_med_1 76 8 draw_sword
A_point_about_drawing_swords_draw_sword_u_nm_np1_fr_med_2 76 8 draw_sword
Albion_Mercenary_Draw_Cutting_(From_the_Scabbard)_draw_sword_u_cm_np1_fr_med_0 77 8 draw_sword
Albion_Mercenary_Draw_Cutting_(From_the_Scabbard)_draw_sword_u_cm_np1_fr_med_1 82 8 draw_sword
Albion_Mercenary_Draw_Cutting_(From_the_Scabbard)_draw_sword_u_cm_np1_fr_med_2 77 8 draw_sword
Christian_Martial_Arts_-_Yeshua-Do_Shimmyo_Ken-Ryu_Iai-jutsu_draw_sword_f_nm_np1_fr_med_0 77 8 draw_sword
Cold_Steel_Scottish_Broad_Sword_draw_sword_u_cm_np1_fr_med_0 41 8 draw_sword
DBK_Custom_Swords_-__Swordless__ScabbardBelt_draw_sword_u_nm_np1_fr_med_0 76 8 draw_sword
DBK_Custom_Swords_-__Swordless__ScabbardBelt_draw_sword_u_nm_np1_fr_med_1 76 8 draw_sword
DBK_Custom_Swords_-__Swordless__ScabbardBelt_draw_sword_u_nm_np1_fr_med_2 76 8 draw_sword
Drawing_Katana_from_Back_draw_sword_u_nm_np1_fr_med_0 94 8 draw_sword
Drawing_and_Resheathing_the_Japanese_Sword_draw_sword_u_nm_np1_le_med_0 77 8 draw_sword
Drawing_and_Resheathing_the_Japanese_Sword_draw_sword_u_nm_np1_le_med_1 77 8 draw_sword
Drawing_and_Resheathing_the_Japanese_Sword_draw_sword_u_nm_np1_le_med_2 77 8 draw_sword
Eishin_Ryu_Iaido_-_Toho_Forms_draw_sword_f_cm_np1_le_med_1 77 8 draw_sword
Eishin_Ryu_Iaido_-_Toho_Forms_draw_sword_f_cm_np1_ri_med_0 77 8 draw_sword
Fight_Science_-_Shinkendo_draw_sword_f_cm_np1_fr_med_1 67 8 draw_sword
Fight_Science_-_Shinkendo_draw_sword_f_cm_np3_fr_med_0 71 8 draw_sword
IAIDO_-_Training_TV-Bericht_10_2008_draw_sword_f_cm_np1_le_med_1 64 8 draw_sword
IAIDO_-_Training_TV-Bericht_10_2008_draw_sword_f_cm_np4_le_med_3 64 8 draw_sword
IAIDO_-_Training_TV-Bericht_10_2008_draw_sword_u_nm_np1_fr_med_0 51 8 draw_sword
Iaido_draw_sword_f_cm_np1_fr_med_2 76 8 draw_sword
Iaido_draw_sword_f_cm_np2_le_med_1 95 8 draw_sword
Iaido_draw_sword_f_cm_np2_ri_med_0 76 8 draw_sword
Iaido_video_instruction_series_Wehrhahn_Sensei_draw_sword_f_nm_np1_le_med_2 44 8 draw_sword
Iaido_video_instruction_series_Wehrhahn_Sensei_draw_sword_f_nm_np1_le_med_4 53 8 draw_sword
Iaido_video_instruction_series_Wehrhahn_Sensei_draw_sword_f_nm_np1_le_med_5 73 8 draw_sword
Kendo_draw_sword_f_nm_np1_fr_bad_3 86 8 draw_sword
Kendo_draw_sword_f_nm_np1_fr_bad_8 78 8 draw_sword
Kuroda_Sensei_Iai_do_draw_sword_f_cm_np1_le_med_2 52 8 draw_sword
Master_Pena_Iaido_Katas_draw_sword_f_nm_np1_fr_med_0 76 8 draw_sword
Master_Pena_Iaido_Katas_draw_sword_f_nm_np1_fr_med_1 76 8 draw_sword
Master_Pena_Iaido_Katas_draw_sword_f_nm_np1_fr_med_2 76 8 draw_sword
Muso_Jikiden_Eishin_ryu_iaido_draw_sword_f_cm_np1_fr_med_0 57 8 draw_sword
Muso_Jikiden_Eishin_ryu_iaido_draw_sword_f_cm_np1_le_med_2 41 8 draw_sword
Muso_Jikiden_Eishin_ryu_iaido_draw_sword_f_cm_np1_le_med_4 89 8 draw_sword
Muso_Jikiden_Eishin_ryu_iaido_draw_sword_f_cm_np1_ri_med_1 48 8 draw_sword
Muso_Jikiden_Eishin_ryu_iaido_draw_sword_f_cm_np1_ri_med_3 46 8 draw_sword
Ninja_(samurai_sword)_draw_sword_u_nm_np1_fr_med_0 76 8 draw_sword
Raito_Kata_from_Shindo_Munen_Ryu_Instructional_Video_draw_sword_f_nm_np1_fr_med_0 76 8 draw_sword
Raito_Kata_from_Shindo_Munen_Ryu_Instructional_Video_draw_sword_f_nm_np1_fr_med_1 76 8 draw_sword
Raito_Kata_from_Shindo_Munen_Ryu_Instructional_Video_draw_sword_f_nm_np1_le_med_2 76 8 draw_sword
Raito_Kata_from_Shindo_Munen_Ryu_Instructional_Video_draw_sword_f_nm_np1_le_med_3 76 8 draw_sword
Return_of_the_King_7_draw_sword_u_nm_np1_fr_med_1 44 8 draw_sword
Return_of_the_King_9_draw_sword_u_nm_np1_fr_med_3 35 8 draw_sword
San-su_martial_arts_iaido_first_11_kata_draw_sword_f_cm_np1_ba_med_3 134 8 draw_sword
San-su_martial_arts_iaido_first_11_kata_draw_sword_f_cm_np1_fr_med_0 83 8 draw_sword
San-su_martial_arts_iaido_first_11_kata_draw_sword_f_cm_np1_fr_med_4 103 8 draw_sword
San-su_martial_arts_iaido_first_11_kata_draw_sword_f_cm_np1_fr_med_5 77 8 draw_sword
San-su_martial_arts_iaido_first_11_kata_draw_sword_f_cm_np1_le_med_1 94 8 draw_sword
San-su_martial_arts_iaido_first_11_kata_draw_sword_f_cm_np1_le_med_6 94 8 draw_sword
San-su_martial_arts_iaido_first_11_kata_draw_sword_f_cm_np1_le_med_7 129 8 draw_sword
San-su_martial_arts_iaido_first_11_kata_draw_sword_f_cm_np1_ri_med_2 79 8 draw_sword
San-su_martial_arts_iaido_first_11_kata_draw_sword_f_cm_np1_ri_med_8 98 8 draw_sword
Sensei_Mellone_en_Argentina__Mae__Iaido_kendo_draw_sword_f_cm_np1_fr_med_0 83 8 draw_sword
Spirit_Of_The_Sword_Volume_1_DVD_draw_sword_f_nm_np1_fr_med_0 53 8 draw_sword
Spirit_Of_The_Sword_Volume_1_DVD_draw_sword_f_nm_np1_fr_med_1 43 8 draw_sword
Takeda_Ryu_Iaido_draw_sword_f_nm_np1_fr_med_2 59 8 draw_sword
Takeda_Ryu_Iaido_draw_sword_f_nm_np1_fr_med_6 78 8 draw_sword
Takeda_Ryu_Iaido_draw_sword_f_nm_np1_ri_med_4 78 8 draw_sword
Tatehiza_draw_sword_f_nm_np1_fr_med_0 76 8 draw_sword
Tatehiza_draw_sword_f_nm_np1_fr_med_1 97 8 draw_sword
Tatehiza_draw_sword_f_nm_np1_fr_med_2 82 8 draw_sword
The_Three_Musketeers_(1993)-_The_First_Fight_draw_sword_u_cm_np4_fr_med_0 78 8 draw_sword
iai_do_examination_(The_Samurai_girl_from_Kyrgyzstan)_part_1_draw_sword_f_cm_np1_ba_med_1 78 8 draw_sword
iai_do_examination_(The_Samurai_girl_from_Kyrgyzstan)_part_1_draw_sword_f_cm_np1_le_med_0 86 8 draw_sword
iai_do_examination_(The_Samurai_girl_from_Kyrgyzstan)_part_1_draw_sword_f_cm_np1_le_med_2 69 8 draw_sword
AdamandAlvonplayingbasketball1_dribble_f_cm_np1_fr_med_5 94 9 dribble
AdamandAlvonplayingbasketball1_dribble_f_cm_np1_le_med_3 94 9 dribble
AdamandAlvonplayingbasketball1_dribble_f_cm_np1_le_med_8 68 9 dribble
AdamandAlvonplayingbasketball1_dribble_f_cm_np1_ri_med_2 110 9 dribble
AdamandAlvonplayingbasketball1_dribble_f_nm_np1_fr_med_9 96 9 dribble
Basic_Basketball_Moves_dribble_f_cm_np1_ba_goo_5 76 9 dribble
Basic_Basketball_Moves_dribble_f_cm_np1_fr_goo_1 76 9 dribble
Basic_Basketball_Moves_dribble_f_cm_np1_ri_goo_6 77 9 dribble
Basic_Basketball_Moves_dribble_f_nm_np1_ba_goo_3 76 9 dribble
Basic_Basketball_Moves_dribble_f_nm_np1_fr_goo_2 77 9 dribble
BasketballProdigy_dribble_f_nm_np1_le_med_1 87 9 dribble
Basketball_Dribbling_-_Basketball_Dribbling-_Finger_Pads_dribble_f_cm_np1_fr_med_0 90 9 dribble
Basketball_Dribbling_-_Basketball_Dribbling-_Finger_Pads_dribble_f_cm_np1_fr_med_1 77 9 dribble
Basketball_Dribbling_-_Basketball_Dribbling-_Finger_Pads_dribble_f_cm_np2_le_med_2 77 9 dribble
Basketball_Dribbling_-_Basketball_Dribbling-_Finger_Pads_dribble_f_cm_np2_le_med_3 77 9 dribble
Basketball_Dribbling_-_Basketball_Dribbling-_Finger_Pads_dribble_f_nm_np2_le_med_4 99 9 dribble
Basketball_Dribbling_-_Basketball_Dribbling-_Finger_Pads_dribble_f_nm_np2_le_med_5 77 9 dribble
Basketball_Dribbling_-_Basketball_Dribbling-_Having_a_Good_Base_dribble_f_cm_np2_le_med_2 77 9 dribble
Basketball_Dribbling_-_Basketball_Dribbling-_Having_a_Good_Base_dribble_f_cm_np2_ri_med_3 77 9 dribble
Basketball_Dribbling_-_Basketball_Dribbling-_Having_a_Good_Base_dribble_f_cm_np2_ri_med_4 77 9 dribble
Basketball_Dribbling_-_Basketball_Dribbling-_Having_a_Good_Base_dribble_f_nm_np2_le_med_1 77 9 dribble
Basketball_Dribbling_-_Basketball_Dribbling-_Having_a_Good_Base_dribble_f_nm_np2_ri_med_5 77 9 dribble
Basketball_Dribbling_-_Basketball_Dribbling-_Practice_With_2_Balls_dribble_f_nm_np2_fr_med_1 77 9 dribble
Basketball_Dribbling_-_Basketball_Dribbling-_Practice_With_2_Balls_dribble_f_nm_np2_fr_med_2 77 9 dribble
Basketball_Dribbling_-_Basketball_Dribbling-_Practice_With_2_Balls_dribble_f_nm_np2_fr_med_3 77 9 dribble
Basketball_Dribbling_-_Basketball_Dribbling-_Practice_With_2_Balls_dribble_f_nm_np2_fr_med_5 77 9 dribble
Basketball_Dribbling_-_Basketball_Dribbling-_Practice_With_Tennis_Balls_dribble_f_cm_np1_le_med_1 76 9 dribble
Basketball_Dribbling_-_Basketball_Dribbling-_Practice_With_Tennis_Balls_dribble_f_nm_np1_le_med_0 83 9 dribble
Basketball_Dribbling_Drills_-_The_12_Inch_Dribble_Drill_in_Basketball_dribble_f_cm_np1_fr_med_2 77 9 dribble
Basketball_Dribbling_Drills_-_The_12_Inch_Dribble_Drill_in_Basketball_dribble_f_cm_np1_fr_med_5 76 9 dribble
Basketball_Dribbling_Drills_-_The_12_Inch_Dribble_Drill_in_Basketball_dribble_f_cm_np1_fr_med_8 77 9 dribble
Basketball_Dribbling_Drills_-_The_12_Inch_Dribble_Drill_in_Basketball_dribble_f_cm_np1_le_med_6 76 9 dribble
Basketball_Dribbling_Drills_-_The_12_Inch_Dribble_Drill_in_Basketball_dribble_f_cm_np1_le_med_7 76 9 dribble
Basketball_Dribbling_Drills_-_The_12_Inch_Dribble_Drill_in_Basketball_dribble_f_cm_np1_ri_med_0 76 9 dribble
Basketball_Dribbling_Drills_-_The_12_Inch_Dribble_Drill_in_Basketball_dribble_f_cm_np1_ri_med_1 76 9 dribble
Basketball_Dribbling_Drills_-_The_12_Inch_Dribble_Drill_in_Basketball_dribble_f_cm_np1_ri_med_4 76 9 dribble
Basketball_Dribbling_Tips__1_dribble_f_cm_np1_fr_med_0 76 9 dribble
Basketball_Dribbling_Tips_dribble_f_cm_np1_ri_med_4 76 9 dribble
Basketball_Dribbling_Tips_dribble_f_cm_np1_ri_med_6 76 9 dribble
Basketball_Training-_Amazing_3_ball_and_4_ball_dribbling_dribble_f_cm_np1_fr_med_0 79 9 dribble
Basketball_Training-_Amazing_3_ball_and_4_ball_dribbling_dribble_f_cm_np1_fr_med_2 79 9 dribble
Basketball_Training-_Amazing_3_ball_and_4_ball_dribbling_dribble_f_cm_np1_le_bad_4 79 9 dribble
Basketball_for_Beginners_-_How_to_Dribble_a_Basketball_dribble_f_cm_np1_fr_med_0 77 9 dribble
Basketball_for_Beginners_-_How_to_Dribble_a_Basketball_dribble_f_nm_np1_fr_med_1 77 9 dribble
Explosive_Guard_Dribbling_Basketball_Workout_(Jason_Otter)_dribble_f_cm_np1_ba_med_3 76 9 dribble
Explosive_Guard_Dribbling_Basketball_Workout_(Jason_Otter)_dribble_f_cm_np1_fr_med_2 77 9 dribble
Explosive_Guard_Dribbling_Basketball_Workout_(Jason_Otter)_dribble_f_cm_np1_ri_med_4 77 9 dribble
Explosive_Guard_Dribbling_Basketball_Workout_(Jason_Otter)_dribble_f_cm_np1_ri_med_6 77 9 dribble
Finding_Forrester_1_dribble_f_nm_np1_ri_bad_4 107 9 dribble
How_to_Play_Professional_Basketball_-_The_Two_Dribble_Basketball_Drill_dribble_f_cm_np1_ba_med_7 76 9 dribble
How_to_Play_Professional_Basketball_-_The_Two_Dribble_Basketball_Drill_dribble_f_cm_np1_fr_med_4 76 9 dribble
How_to_Play_Professional_Basketball_-_The_Two_Dribble_Basketball_Drill_dribble_f_cm_np1_le_med_6 76 9 dribble
How_to_Play_Professional_Basketball_-_The_Two_Dribble_Basketball_Drill_dribble_f_cm_np1_le_med_9 76 9 dribble
How_to_Play_Professional_Basketball_-_The_Two_Dribble_Basketball_Drill_dribble_f_cm_np1_ri_med_5 76 9 dribble
How_to_Play_Professional_Basketball_-_The_Two_Dribble_Basketball_Drill_dribble_u_cm_np1_ri_med_2 76 9 dribble
JashaunKidsWhoRipAmazingBasketball_dribble_f_cm_np1_ba_med_7 79 9 dribble
JashaunKidsWhoRipAmazingBasketball_dribble_f_cm_np1_le_med_0 91 9 dribble
JashaunKidsWhoRipAmazingBasketball_dribble_f_cm_np1_le_med_1 117 9 dribble
JordanWorld_sbest6yearoldBaller_dribble_f_cm_np1_fr_med_6 238 9 dribble
JordanWorld_sbest6yearoldBaller_dribble_f_cm_np1_fr_med_7 199 9 dribble
JordanWorld_sbest6yearoldBaller_dribble_f_cm_np1_fr_med_8 321 9 dribble
JordanWorld_sbest6yearoldBaller_dribble_f_cm_np1_fr_med_9 92 9 dribble
PlayingBasketballGotWater_dribble_f_nm_np1_fr_med_5 140 9 dribble
Sibu_Malaysia_Vacation_little_brother_dribbling_basketball_Sarawak_dribble_f_cm_np1_ba_bad_4 76 9 dribble
Sibu_Malaysia_Vacation_little_brother_dribbling_basketball_Sarawak_dribble_f_cm_np1_ba_bad_5 76 9 dribble
Sibu_Malaysia_Vacation_little_brother_dribbling_basketball_Sarawak_dribble_f_cm_np1_fr_med_0 66 9 dribble
Sibu_Malaysia_Vacation_little_brother_dribbling_basketball_Sarawak_dribble_f_cm_np1_fr_med_3 76 9 dribble
Sibu_Malaysia_Vacation_little_brother_dribbling_basketball_Sarawak_dribble_f_cm_np1_ri_med_7 76 9 dribble
World_Record_Basketball_Dribbler_dribble_f_cm_np1_le_med_1 59 9 dribble
World_Record_Basketball_Dribbler_dribble_f_cm_np1_le_med_2 77 9 dribble
310ToYuma_drink_h_cm_np1_le_goo_3 92 10 drink
310ToYuma_drink_h_nm_np1_fr_goo_2 77 10 drink
310ToYuma_drink_u_nm_np1_le_goo_5 117 10 drink
A_Beautiful_Mind_1_drink_u_cm_np1_fr_goo_4 146 10 drink
A_Beautiful_Mind_1_drink_u_nm_np1_ri_goo_6 76 10 drink
AllThePresidentMen_drink_f_nm_np2_ri_med_2 141 10 drink
AllThePresidentMen_drink_h_nm_np1_fr_goo_5 113 10 drink
AmericanGangster_drink_h_nm_np1_fr_goo_17 108 10 drink
AmericanGangster_drink_h_nm_np1_fr_goo_69 83 10 drink
AmericanGangster_drink_h_nm_np1_fr_med_28 81 10 drink
AmericanGangster_drink_h_nm_np1_ri_bad_4 81 10 drink
AmericanGangster_drink_h_nm_np1_ri_med_3 76 10 drink
AmericanGangster_drink_u_cm_np1_fr_med_52 102 10 drink
AmericanGangster_drink_u_nm_np1_fr_goo_44 78 10 drink
AmericanGangster_drink_u_nm_np1_fr_goo_67 136 10 drink
AmericanGangster_drink_u_nm_np1_fr_med_39 77 10 drink
AmericanGangster_drink_u_nm_np1_le_goo_46 74 10 drink
BATMAN_BEGINS_drink_h_nm_np1_fr_goo_13 47 10 drink
BATMAN_BEGINS_drink_u_nm_np1_fr_goo_12 73 10 drink
BLACK_HAWK_DOWN_drink_h_nm_np1_fr_goo_39 46 10 drink
BLACK_HAWK_DOWN_drink_u_nm_np1_fr_goo_38 77 10 drink
CharlieAndTheChocolateFactory_drink_h_nm_np1_fr_goo_25 78 10 drink
ChildrenOfMen_drink_u_nm_np1_fr_goo_0 108 10 drink
EasternPromises_drink_u_nm_np1_ri_goo_0 78 10 drink
GoneBabyGone_drink_h_cm_np1_fr_goo_1 71 10 drink
GoneBabyGone_drink_u_cm_np1_le_med_2 77 10 drink
Hitch_Part_2_drink_h_nm_np1_le_goo_5 52 10 drink
IamLegend_drink_h_nm_np1_fr_goo_22 52 10 drink
Italian_Job_4_drink_u_nm_np1_fr_goo_0 130 10 drink
Juno_drink_h_nm_np1_fr_goo_0 128 10 drink
LONGESTYARD_drink_u_cm_np1_fr_goo_1 79 10 drink
LONGESTYARD_drink_u_cm_np1_fr_med_20 75 10 drink
LittleChildren_drink_h_nm_np1_fr_goo_6 77 10 drink
MeettheParents_drink_u_nm_np1_fr_goo_4 53 10 drink
OldSchool_drink_h_nm_np1_fr_goo_4 72 10 drink
OldSchool_drink_u_nm_np1_fr_goo_12 52 10 drink
Pirates_1_drink_u_nm_np1_fr_goo_0 72 10 drink
RATRACE_drink_h_nm_np1_fr_goo_0 106 10 drink
RATRACE_drink_h_nm_np1_fr_goo_11 103 10 drink
RATRACE_drink_u_nm_np1_ri_goo_5 49 10 drink
RATRACE_drink_u_nm_np1_ri_med_19 77 10 drink
RETURN_OF_THE_KING_drink_f_nm_np1_fr_med_9 81 10 drink
RETURN_OF_THE_KING_drink_h_nm_np1_ri_goo_13 101 10 drink
RETURN_OF_THE_KING_drink_h_nm_np1_ri_goo_47 83 10 drink
RETURN_OF_THE_KING_drink_u_cm_np2_fr_goo_2 138 10 drink
Return_of_the_King_2_drink_h_nm_np1_fr_goo_2 117 10 drink
Return_of_the_King_2_drink_h_nm_np1_fr_goo_3 82 10 drink
Return_of_the_King_2_drink_h_nm_np1_fr_goo_5 77 10 drink
Return_of_the_King_5_drink_h_nm_np1_ri_goo_0 70 10 drink
Shadow_of_a_Doubt_drink_h_nm_np1_fr_goo_8 79 10 drink
SocialSeminarChanging_drink_h_cm_np1_fr_med_0 138 10 drink
SocialSeminarTom_drink_h_nm_np1_fr_goo_0 199 10 drink
SweeneyTodd_drink_u_cm_np1_le_med_22 54 10 drink
SweeneyTodd_drink_u_nm_np1_fr_goo_26 106 10 drink
TheBoondockSaints_drink_h_nm_np1_ri_med_16 48 10 drink
TheBoondockSaints_drink_u_nm_np1_fr_med_80 51 10 drink
TheBoondockSaints_drink_u_nm_np2_fr_goo_99 47 10 drink
TheLastManOnearth_drink_f_cm_np1_ri_med_12 71 10 drink
TheLastManOnearth_drink_u_nm_np1_fr_goo_7 78 10 drink
TheLastManOnearth_drink_u_nm_np1_fr_med_34 106 10 drink
ThePerfectScore_drink_u_cm_np1_fr_goo_5 78 10 drink
TheRoyalTenenbaums_drink_u_nm_np1_le_goo_1 81 10 drink
The_Departed_-_Part_1_drink_u_nm_np1_fr_goo_7 76 10 drink
The_House_on_Haunted_Hill_drink_h_nm_np1_fr_goo_1 136 10 drink
The_House_on_Haunted_Hill_drink_h_nm_np1_fr_goo_3 108 10 drink
TrumanShow_drink_h_nm_np1_ri_goo_22 76 10 drink
Veoh_Alpha_Dog_1_drink_h_nm_np1_fr_goo_61 96 10 drink
Veoh_Alpha_Dog_1_drink_u_nm_np1_fr_goo_40 113 10 drink
Veoh_Alpha_Dog_2_drink_u_nm_np1_fr_goo_5 133 10 drink
WeddingCrashers_drink_h_cm_np1_le_goo_5 77 10 drink
20060723sfjffsomelikeitwarmed_eat_u_cm_np1_fr_med_2 51 11 eat
20060723sfjffsomelikeitwarmed_eat_u_cm_np1_ri_med_3 77 11 eat
310ToYuma_eat_u_nm_np1_fr_med_4 77 11 eat
AmericanGangster_eat_u_cm_np1_fr_bad_62 44 11 eat
AmericanGangster_eat_u_nm_np1_fr_med_12 79 11 eat
American_History_X_eat_h_nm_np1_fr_goo_47 94 11 eat
BIG_FISH_eat_h_nm_np1_fr_goo_15 71 11 eat
BIG_FISH_eat_h_nm_np1_ri_goo_30 58 11 eat
BIG_FISH_eat_u_nm_np1_fr_goo_16 64 11 eat
BeforeNightFalls_eat_u_nm_np1_fr_med_0 81 11 eat
CastAway1_eat_h_nm_np1_fr_goo_22 82 11 eat
CastAway1_eat_h_nm_np1_fr_goo_8 78 11 eat
CastAway1_eat_u_nm_np1_fr_med_23 137 11 eat
CastAway1_eat_u_nm_np2_fr_goo_6 77 11 eat
CastAway1_eat_u_nm_np2_fr_med_5 131 11 eat
CastAway2_eat_h_cm_np1_fr_goo_1 185 11 eat
CharlieAndTheChocolateFactory_eat_h_nm_np1_fr_goo_10 108 11 eat
CharlieAndTheChocolateFactory_eat_h_nm_np1_fr_goo_21 46 11 eat
CharlieAndTheChocolateFactory_eat_h_nm_np1_fr_goo_8 77 11 eat
CharlieAndTheChocolateFactory_eat_h_nm_np1_fr_med_23 84 11 eat
CharlieAndTheChocolateFactory_eat_h_nm_np1_ri_goo_6 49 11 eat
CharlieAndTheChocolateFactory_eat_u_nm_np1_fr_goo_22 78 11 eat
CharlieAndTheChocolateFactory_eat_u_nm_np1_le_med_0 51 11 eat
ChildrenOfMen_eat_u_cm_np1_fr_med_3 77 11 eat
ChildrenOfMen_eat_u_cm_np1_fr_med_4 78 11 eat
Crash_eat_h_cm_np1_fr_med_11 77 11 eat
DONNIE_DARKO_eat_h_nm_np1_fr_goo_0 51 11 eat
DONNIE_DARKO_eat_h_nm_np1_fr_med_1 77 11 eat
EVOLUTION_eat_u_cm_np1_fr_goo_16 102 11 eat
Finding_Forrester_3_eat_h_nm_np1_fr_goo_14 124 11 eat
Glory_eat_h_cm_np1_fr_med_8 123 11 eat
HP_PRISONER_OF_AZKABAN_eat_u_cm_np1_fr_goo_9 48 11 eat
IamLegend_eat_h_nm_np1_le_goo_25 105 11 eat
IamLegend_eat_h_nm_np1_ri_goo_26 81 11 eat
IamLegend_eat_u_nm_np1_fr_med_15 75 11 eat
IamLegend_eat_u_nm_np1_ri_med_2 102 11 eat
KUNG_FU_HUSTLE_eat_h_cm_np1_le_goo_25 101 11 eat
MeettheParents_eat_u_nm_np1_fr_med_2 77 11 eat
NoCountryForOldMen_eat_u_nm_np1_fr_med_2 77 11 eat
Oceans11_eat_h_cm_np1_le_goo_2 77 11 eat
Oceans11_eat_u_cm_np1_fr_med_7 52 11 eat
Oceans12_eat_h_nm_np1_fr_goo_4 55 11 eat
Pirates_3_eat_h_cm_np1_fr_goo_3 73 11 eat
Pirates_3_eat_h_nm_np1_fr_goo_4 54 11 eat
Pirates_4_eat_h_nm_np1_fr_goo_3 103 11 eat
Prelinger_HabitPat1954_eat_u_nm_np1_fr_goo_16 94 11 eat
RATRACE_eat_h_nm_np1_fr_goo_12 53 11 eat
RETURN_OF_THE_KING_eat_h_nm_np1_fr_goo_18 52 11 eat
RETURN_OF_THE_KING_eat_h_nm_np1_le_goo_19 46 11 eat
RETURN_OF_THE_KING_eat_h_nm_np1_le_goo_21 102 11 eat
RETURN_OF_THE_KING_eat_h_nm_np1_ri_bad_17 71 11 eat
RETURN_OF_THE_KING_eat_u_nm_np1_le_med_15 106 11 eat
RETURN_OF_THE_KING_eat_u_nm_np1_ri_med_20 106 11 eat
SocialSeminarGuy_eat_u_cm_np1_fr_med_0 100 11 eat
StrangerThanFiction_eat_u_nm_np1_ri_med_3 83 11 eat
THE_PROTECTOR_eat_u_nm_np1_le_goo_16 78 11 eat
THE_PROTECTOR_eat_u_nm_np1_le_goo_58 75 11 eat
THE_PROTECTOR_eat_u_nm_np1_le_goo_59 76 11 eat
TheBoondockSaints_eat_h_nm_np1_fr_med_81 48 11 eat
TheBoondockSaints_eat_u_cm_np1_fr_bad_76 46 11 eat
TheBoondockSaints_eat_u_nm_np1_fr_goo_47 76 11 eat
The_Fugitive_4_eat_h_nm_np1_fr_goo_0 83 11 eat
The_Matrix_3_eat_h_nm_np1_fr_goo_12 239 11 eat
The_Matrix_Revolutions_2_eat_h_nm_np1_fr_goo_0 57 11 eat
The_Matrix_Revolutions_2_eat_h_nm_np1_fr_goo_1 125 11 eat
Two_Towers_1_eat_h_nm_np1_fr_goo_0 130 11 eat
WeddingCrashers_eat_h_cm_np1_fr_med_4 51 11 eat
WeddingCrashers_eat_h_nm_np1_fr_goo_12 73 11 eat
WeddingCrashers_eat_h_nm_np1_fr_goo_8 73 11 eat
preparationoffoods256kb_eat_h_cm_np1_le_goo_0 81 11 eat
APOCALYPTO_fall_floor_f_nm_np1_ba_med_5 62 12 fall_floor
American_History_X_fall_floor_f_cm_np1_ba_med_3 32 12 fall_floor
American_History_X_fall_floor_f_cm_np1_le_bad_1 108 12 fall_floor
American_History_X_fall_floor_f_nm_np1_ba_bad_10 61 12 fall_floor
BATMAN_BEGINS_fall_floor_f_cm_np1_ba_med_3 47 12 fall_floor
BATMAN_BEGINS_fall_floor_f_cm_np1_ba_med_5 46 12 fall_floor
BATMAN_BEGINS_fall_floor_h_cm_np1_fr_bad_2 72 12 fall_floor
BIG_FISH_fall_floor_f_cm_np1_fr_med_24 70 12 fall_floor
BIG_FISH_fall_floor_f_nm_np1_fr_bad_21 45 12 fall_floor
CasinoRoyale_fall_floor_f_cm_np1_fr_med_7 77 12 fall_floor
Catch_Me_If_You_Can_fall_floor_f_cm_np1_fr_med_0 77 12 fall_floor
Crash_fall_floor_u_cm_np1_fr_med_1 47 12 fall_floor
EVOLUTION_fall_floor_f_cm_np1_fr_med_21 48 12 fall_floor
EVOLUTION_fall_floor_f_nm_np1_ba_med_5 46 12 fall_floor
Fellowship_4_fall_floor_u_cm_np1_fr_med_5 84 12 fall_floor
Fellowship_5_fall_floor_u_cm_np1_fr_med_8 48 12 fall_floor
Fellowship_7_fall_floor_f_cm_np1_ba_med_2 47 12 fall_floor
Fellowship_7_fall_floor_f_cm_np1_ba_med_3 44 12 fall_floor
Finding_Forrester_3_fall_floor_f_cm_np2_ri_med_1 77 12 fall_floor
HP_PRISONER_OF_AZKABAN_fall_floor_f_cm_np1_ri_med_5 47 12 fall_floor
HP_PRISONER_OF_AZKABAN_fall_floor_u_cm_np1_fr_med_14 48 12 fall_floor
KUNG_FU_HUSTLE_fall_floor_f_cm_np1_ba_bad_21 52 12 fall_floor
KUNG_FU_HUSTLE_fall_floor_f_cm_np1_ba_bad_49 48 12 fall_floor
KUNG_FU_HUSTLE_fall_floor_f_cm_np1_ba_med_35 46 12 fall_floor
KUNG_FU_HUSTLE_fall_floor_f_cm_np1_fr_bad_22 48 12 fall_floor
KUNG_FU_HUSTLE_fall_floor_f_cm_np1_fr_bad_47 43 12 fall_floor
KUNG_FU_HUSTLE_fall_floor_f_cm_np1_fr_med_40 45 12 fall_floor
KUNG_FU_HUSTLE_fall_floor_f_cm_np1_le_med_3 76 12 fall_floor
KUNG_FU_HUSTLE_fall_floor_f_cm_np1_le_med_41 46 12 fall_floor
KUNG_FU_HUSTLE_fall_floor_f_cm_np1_ri_med_19 49 12 fall_floor
KUNG_FU_HUSTLE_fall_floor_f_nm_np1_ba_bad_54 47 12 fall_floor
KUNG_FU_HUSTLE_fall_floor_f_nm_np1_le_bad_0 47 12 fall_floor
KUNG_FU_HUSTLE_fall_floor_f_nm_np1_le_med_13 53 12 fall_floor
KUNG_FU_HUSTLE_fall_floor_u_nm_np1_le_med_4 47 12 fall_floor
MeettheFockers_fall_floor_f_nm_np1_fr_med_11 74 12 fall_floor
MeettheFockers_fall_floor_f_nm_np1_fr_med_5 77 12 fall_floor
OldSchool_fall_floor_f_cm_np1_ri_med_17 54 12 fall_floor
Pirates_6_fall_floor_f_cm_np1_fr_bad_5 47 12 fall_floor
Prelinger_ActYourA1949_fall_floor_f_cm_np1_ri_med_11 56 12 fall_floor
Prelinger_ActYourA1949_fall_floor_f_nm_np1_ri_med_9 76 12 fall_floor
Return_of_the_King_1_fall_floor_u_nm_np1_le_med_8 41 12 fall_floor
Return_of_the_King_8_fall_floor_f_cm_np1_ba_med_2 37 12 fall_floor
RushHour2_fall_floor_f_cm_np1_fr_bad_3 76 12 fall_floor
SweeneyTodd_fall_floor_u_nm_np1_fr_bad_12 46 12 fall_floor
THE_PROTECTOR_fall_floor_f_cm_np1_ba_bad_87 48 12 fall_floor
THE_PROTECTOR_fall_floor_f_cm_np1_ba_med_6 41 12 fall_floor
THE_PROTECTOR_fall_floor_f_cm_np1_ba_med_85 47 12 fall_floor
THE_PROTECTOR_fall_floor_f_cm_np1_fr_bad_41 46 12 fall_floor
THE_PROTECTOR_fall_floor_f_cm_np1_fr_med_33 45 12 fall_floor
THE_PROTECTOR_fall_floor_f_cm_np1_fr_med_36 47 12 fall_floor
THE_PROTECTOR_fall_floor_f_cm_np1_fr_med_55 47 12 fall_floor
THE_PROTECTOR_fall_floor_f_cm_np1_fr_med_89 47 12 fall_floor
THE_PROTECTOR_fall_floor_f_cm_np1_le_med_75 45 12 fall_floor
THE_PROTECTOR_fall_floor_f_cm_np1_le_med_98 76 12 fall_floor
THE_PROTECTOR_fall_floor_f_cm_np1_ri_bad_73 48 12 fall_floor
THE_PROTECTOR_fall_floor_f_nm_np1_ba_bad_20 48 12 fall_floor
THE_PROTECTOR_fall_floor_f_nm_np1_ba_bad_65 77 12 fall_floor
THE_PROTECTOR_fall_floor_f_nm_np1_fr_bad_100 136 12 fall_floor
THE_PROTECTOR_fall_floor_f_nm_np1_fr_bad_93 45 12 fall_floor
THE_PROTECTOR_fall_floor_f_nm_np1_fr_goo_10 46 12 fall_floor
THE_PROTECTOR_fall_floor_f_nm_np1_fr_med_18 81 12 fall_floor
THE_PROTECTOR_fall_floor_f_nm_np1_fr_med_61 82 12 fall_floor
THE_PROTECTOR_fall_floor_f_nm_np1_fr_med_84 46 12 fall_floor
THE_PROTECTOR_fall_floor_f_nm_np1_le_bad_2 21 12 fall_floor
THE_PROTECTOR_fall_floor_f_nm_np1_ri_bad_92 47 12 fall_floor
THE_PROTECTOR_fall_floor_u_cm_np1_ba_med_86 48 12 fall_floor
THE_PROTECTOR_fall_floor_u_cm_np1_fr_med_56 43 12 fall_floor
TheLastManOnearth_fall_floor_f_cm_np1_fr_med_58 76 12 fall_floor
The_Matrix_5_fall_floor_f_nm_np1_fr_bad_10 49 12 fall_floor
Two_Towers_3_fall_floor_u_cm_np1_fr_med_6 85 12 fall_floor
1899_Hamlet__the_Fencing_Scene_with_Laertes_fencing_f_cm_np2_le_med_0 124 13 fencing
1899_Hamlet__the_Fencing_Scene_with_Laertes_fencing_f_cm_np2_le_med_1 139 13 fencing
AHF_Rapier_fencing_f_cm_np2_le_bad_0 39 13 fencing
AHF_Rapier_fencing_f_cm_np2_le_bad_1 49 13 fencing
AHF_Rapier_fencing_f_cm_np2_le_bad_2 53 13 fencing
AHF_Rapier_fencing_f_cm_np2_ri_bad_3 49 13 fencing
AHF_Rapier_fencing_f_cm_np2_ri_bad_4 55 13 fencing
Die_Another_Day_-_Fencing_Scene_Part_1_[HD]_avi_fencing_f_cm_np2_le_goo_0 70 13 fencing
Die_Another_Day_-_Fencing_Scene_Part_1_[HD]_avi_fencing_u_cm_np2_ba_goo_1 73 13 fencing
Die_Another_Day_-_Fencing_Scene_Part_1_[HD]_avi_fencing_u_cm_np2_fr_goo_2 80 13 fencing
Duel_(The_Sovereigns_Servant)_fencing_f_cm_np2_fr_med_2 214 13 fencing
Duel_(The_Sovereigns_Servant)_fencing_u_cm_np2_ba_med_1 60 13 fencing
Duel_(The_Sovereigns_Servant)_fencing_u_cm_np2_le_med_3 170 13 fencing
Duel_with_Rapiers_fencing_f_cm_np2_ba_bad_1 44 13 fencing
Duel_with_Rapiers_fencing_f_cm_np2_ri_bad_2 45 13 fencing
Fencing_Epee_fencing_f_cm_np2_le_bad_0 43 13 fencing
Fencing_Epee_fencing_f_cm_np2_le_bad_1 43 13 fencing
Fencing_Epee_fencing_f_cm_np2_le_bad_2 56 13 fencing
Great_Movie_Lessons_-_The_First_Zorro_-_Mask_of_Zorro_fencing_u_cm_np2_le_goo_1 141 13 fencing
Great_Movie_Lessons_-_The_First_Zorro_-_Mask_of_Zorro_fencing_u_cm_np2_le_med_0 298 13 fencing
Harvey_Keitel_sabre_duel_fencing_f_cm_np2_ba_goo_0 134 13 fencing
Jolly_Jack_Junior_Fight_Scene_fencing_f_cm_np2_le_bad_0 43 13 fencing
Jolly_Jack_Junior_Fight_Scene_fencing_f_cm_np2_le_bad_3 47 13 fencing
Jolly_Jack_Junior_Fight_Scene_fencing_f_cm_np2_ri_bad_2 44 13 fencing
Jolly_Jack_Junior_Fight_Scene_fencing_f_cm_np2_ri_bad_4 42 13 fencing
Mark_of_Zorro_-_Fencing_Fight_!_fencing_f_cm_np2_fr_goo_1 149 13 fencing
Mark_of_Zorro_-_Fencing_Fight_!_fencing_f_cm_np2_fr_goo_2 82 13 fencing
Mark_of_Zorro_-_Fencing_Fight_!_fencing_f_cm_np2_le_goo_0 266 13 fencing
Mark_of_Zorro_-_Fencing_Fight_!_fencing_u_cm_np2_fr_goo_3 179 13 fencing
Rapier_Fencing_gone_bad_fencing_f_cm_np2_ri_bad_0 40 13 fencing
Rapier_and_Rotella_(Shield)_Second_Bout_Nick_vs__Gareth_fencing_f_cm_np2_le_bad_1 51 13 fencing
Rapier_and_Rotella_(Shield)_Second_Bout_Nick_vs__Gareth_fencing_f_cm_np2_le_bad_2 47 13 fencing
Rapier_and_Rotella_(Shield)_Second_Bout_Nick_vs__Gareth_fencing_f_cm_np2_le_bad_4 42 13 fencing
Rapier_and_Rotella_(Shield)_Second_Bout_Nick_vs__Gareth_fencing_f_cm_np2_ri_bad_0 39 13 fencing
Rapier_and_Rotella_(Shield)_Second_Bout_Nick_vs__Gareth_fencing_f_cm_np2_ri_bad_3 47 13 fencing
Rapier_and_Rotella_(Shield)_Second_Bout_Nick_vs__Gareth_fencing_f_cm_np2_ri_bad_5 56 13 fencing
Rapier_drills_fencing_f_cm_np2_le_bad_0 75 13 fencing
Rapier_drills_fencing_f_nm_np2_le_bad_3 41 13 fencing
Rapier_drills_fencing_f_nm_np2_le_bad_5 53 13 fencing
Rapier_drills_fencing_f_nm_np2_ri_bad_1 42 13 fencing
Rapier_drills_fencing_f_nm_np2_ri_bad_2 45 13 fencing
Rapier_drills_fencing_f_nm_np2_ri_bad_4 56 13 fencing
Rapier_vs_longsword_Mike_fencing_f_cm_np2_le_bad_1 46 13 fencing
Rapier_vs_longsword_Mike_fencing_f_cm_np2_ri_bad_0 48 13 fencing
Rapier_vs_longsword_Mike_fencing_f_cm_np2_ri_bad_2 45 13 fencing
Rapier_vs_longsword_Mike_fencing_f_cm_np2_ri_bad_3 50 13 fencing
Redrock_Fencing_Club_Stab_N_Grab_Week_9_fencing_f_cm_np2_le_bad_0 48 13 fencing
Redrock_Fencing_Club_Stab_N_Grab_Week_9_fencing_f_cm_np2_le_bad_2 60 13 fencing
Redrock_Fencing_Club_Stab_N_Grab_Week_9_fencing_f_cm_np2_le_bad_4 50 13 fencing
Redrock_Fencing_Club_Stab_N_Grab_Week_9_fencing_f_cm_np2_ri_bad_1 43 13 fencing
Redrock_Fencing_Club_Stab_N_Grab_Week_9_fencing_f_cm_np2_ri_bad_3 46 13 fencing
Redrock_Fencing_Club_Stab_N_Grab_Week_9_fencing_f_cm_np2_ri_bad_5 49 13 fencing
Scaramouche__1952_fencing_f_cm_np2_le_goo_2 115 13 fencing
Scaramouche__1952_fencing_u_cm_np2_fr_goo_0 79 13 fencing
Scaramouche__1952_fencing_u_cm_np2_fr_goo_1 144 13 fencing
Stage_Combat_-_Sword_Fight_fencing_f_cm_np2_le_bad_1 63 13 fencing
Stage_Combat_-_Sword_Fight_fencing_f_nm_np2_ba_bad_0 53 13 fencing
Stage_Combat_Rapier_and_Dagger_fencing_f_cm_np2_le_bad_0 46 13 fencing
Stage_Combat_Rapier_and_Dagger_fencing_f_cm_np2_ri_bad_2 43 13 fencing
Stage_Combat_Rapier_and_Dagger_fencing_f_cm_np2_ri_bad_3 45 13 fencing
The_Avengers__Ralph_Fiennes__fencing_scene_fencing_u_cm_np2_fr_med_2 132 13 fencing
The_Avengers__Ralph_Fiennes__fencing_scene_fencing_u_cm_np2_fr_med_4 83 13 fencing
The_Scarlet_Pimpernel_-_duel_fencing_f_cm_np2_ba_goo_1 75 13 fencing
The_Scarlet_Pimpernel_-_duel_fencing_u_cm_np2_fr_med_0 102 13 fencing
The_Three_Musketeers_(1993)_Final_Battle_2_3_fencing_f_cm_np2_ri_bad_1 35 13 fencing
The_Three_Musketeers_(1993)_Final_Battle_2_3_fencing_u_cm_np1_fr_bad_0 38 13 fencing
Zorro_(Funny_Fight_Scene)_fencing_f_cm_np2_fr_med_3 143 13 fencing
Zorro_(Funny_Fight_Scene)_fencing_f_cm_np2_le_goo_0 94 13 fencing
Zorro_(Funny_Fight_Scene)_fencing_u_cm_np1_le_bad_2 65 13 fencing
Zorro_(Funny_Fight_Scene)_fencing_u_cm_np2_fr_bad_1 51 13 fencing
6_Flick_Flacks_flic_flac_f_cm_np1_ri_med_0 66 14 flic_flac
6_Flick_Flacks_flic_flac_f_cm_np1_ri_med_1 76 14 flic_flac
6_Flick_Flacks_flic_flac_f_cm_np1_ri_med_2 76 14 flic_flac
6fach_Flick_Flack_flic_flac_f_cm_np1_le_med_0 77 14 flic_flac
6fach_Flick_Flack_flic_flac_f_cm_np1_le_med_1 75 14 flic_flac
6fach_Flick_Flack_flic_flac_f_cm_np1_le_med_2 77 14 flic_flac
7_Flickflacks_flic_flac_f_cm_np1_le_med_0 77 14 flic_flac
7_Flickflacks_flic_flac_f_cm_np1_le_med_1 77 14 flic_flac
7_Flickflacks_flic_flac_f_cm_np1_le_med_2 77 14 flic_flac
Acrobacias_de_un_fenomeno_flic_flac_f_cm_np1_ba_bad_6 43 14 flic_flac
Acrobacias_de_un_fenomeno_flic_flac_f_cm_np1_ba_bad_7 42 14 flic_flac
Acrobacias_de_un_fenomeno_flic_flac_f_cm_np1_fr_bad_0 36 14 flic_flac
Acrobacias_de_un_fenomeno_flic_flac_f_cm_np1_fr_bad_1 39 14 flic_flac
Acrobacias_de_un_fenomeno_flic_flac_f_cm_np1_fr_bad_2 39 14 flic_flac
BHS___FlickFlack_[Tutorial]_flic_flac_f_cm_np1_le_med_0 76 14 flic_flac
Bayer__Meisterin_Teresa_Stadler_flic_flac_f_cm_np1_ri_med_1 43 14 flic_flac
Billie_2007_p8_Boden_flic_flac_f_cm_np1_ri_bad_1 78 14 flic_flac
Boden-K_r_flic_flac_f_cm_np1_le_med_0 79 14 flic_flac
Boden_p8_flic_flac_f_cm_np1_le_med_2 80 14 flic_flac
Bodenturnen_2004_flic_flac_f_cm_np1_le_med_3 39 14 flic_flac
Bodenturnen_2004_flic_flac_f_cm_np1_ri_med_1 36 14 flic_flac
Bodenturnen_2004_flic_flac_f_cm_np1_ri_med_6 39 14 flic_flac
Cati_Flic_Flac_flic_flac_f_cm_np1_ri_med_0 75 14 flic_flac
Cati_Flic_Flac_flic_flac_f_cm_np1_ri_med_1 75 14 flic_flac
Cati_Flic_Flac_flic_flac_f_cm_np1_ri_med_2 75 14 flic_flac
Ella_Rondat_Flic-Flac_flic_flac_f_cm_np1_ri_med_0 76 14 flic_flac
Estrela_mini_kelly_flic_flac_f_cm_np1_le_med_1 62 14 flic_flac
Flic-Flac_-_Illya_Kun_flic_flac_f_cm_np1_le_med_0 75 14 flic_flac
Flic-Flac_-_Illya_Kun_flic_flac_f_cm_np1_le_med_1 74 14 flic_flac
Flic_Flacs_flic_flac_f_cm_np1_ba_med_0 75 14 flic_flac
Flic_Flacs_flic_flac_f_cm_np1_ba_med_1 77 14 flic_flac
Flic_Flacs_flic_flac_f_cm_np1_ri_med_2 77 14 flic_flac
Flic_Flacs_flic_flac_f_cm_np1_ri_med_3 77 14 flic_flac
Flic_Flacs_flic_flac_f_cm_np1_ri_med_4 77 14 flic_flac
Flic_flac_1_flic_flac_f_cm_np1_ri_med_0 45 14 flic_flac
Flic_flac_flic_flac_f_cm_np1_le_med_0 66 14 flic_flac
Flick_Flack_Salto_flic_flac_f_cm_np1_ri_med_0 41 14 flic_flac
Flick_Flack_Session__ber_den_Hauptmark_Trier_flic_flac_f_cm_np1_fr_bad_0 77 14 flic_flac
Flick_Flack_Session__ber_den_Hauptmark_Trier_flic_flac_f_cm_np1_fr_bad_1 76 14 flic_flac
Flick_Flack_Session__ber_den_Hauptmark_Trier_flic_flac_f_cm_np1_fr_bad_2 77 14 flic_flac
Flick_Flack_flic_flac_f_cm_np1_le_med_0 64 14 flic_flac
Jessica_Heinz_-_Leverkusen_Cup_2006__floor_routine_flic_flac_f_cm_np1_le_med_3 36 14 flic_flac
Jessica_Heinz_-_Leverkusen_Cup_2006__floor_routine_flic_flac_f_cm_np1_ri_med_1 35 14 flic_flac
Lynn_en_Chelsea_Turnen_flic_flac_f_cm_np2_ri_med_1 78 14 flic_flac
Maikel_Flic_Flac_flic_flac_f_cm_np1_ri_med_0 76 14 flic_flac
Maikel_Flic_Flac_flic_flac_f_cm_np1_ri_med_1 76 14 flic_flac
Maikel_Flic_Flac_flic_flac_f_cm_np1_ri_med_2 76 14 flic_flac
Meto_Demo_BHS__Flick_Flack_flic_flac_f_cm_np1_ba_med_0 68 14 flic_flac
Meto_Demo_BHS__Flick_Flack_flic_flac_f_cm_np1_ba_med_1 77 14 flic_flac
Meto_Demo_BHS__Flick_Flack_flic_flac_f_cm_np1_ba_med_2 78 14 flic_flac
Meto_Demo_BHS__Flick_Flack_flic_flac_f_cm_np1_le_med_6 64 14 flic_flac
Meto_Demo_BHS__Flick_Flack_flic_flac_f_cm_np1_le_med_7 77 14 flic_flac
Meto_Demo_BHS__Flick_Flack_flic_flac_f_cm_np1_le_med_8 78 14 flic_flac
Meto_Demo_BHS__Flick_Flack_flic_flac_f_cm_np1_ri_med_3 77 14 flic_flac
Meto_Demo_BHS__Flick_Flack_flic_flac_f_cm_np1_ri_med_4 78 14 flic_flac
Meto_Demo_BHS__Flick_Flack_flic_flac_f_cm_np1_ri_med_5 77 14 flic_flac
Rondat-dubbel_flickflack_flic_flac_f_cm_np1_le_med_0 77 14 flic_flac
Rondat-dubbel_flickflack_flic_flac_f_cm_np1_le_med_1 59 14 flic_flac
Round-off_flick_flic_flac_f_cm_np1_ri_bad_0 65 14 flic_flac
Roundoff_Flick__flic_flac_f_cm_np1_fr_bad_0 77 14 flic_flac
Roundoff_Flick_flic_flac_f_cm_np1_fr_bad_0 77 14 flic_flac
anna_turnen_flic_flac_f_cm_np1_ri_bad_1 86 14 flic_flac
flic_flac_mortal_flic_flac_f_cm_np1_ba_bad_0 50 14 flic_flac
me_turnen_flic_flac_f_cm_np1_ri_med_0 78 14 flic_flac
mortero_rondo_flic_flac_flic_flac_f_cm_np1_ri_bad_0 69 14 flic_flac
turnles!!_flic_flac_f_cm_np1_le_med_2 23 14 flic_flac
turnles!!_flic_flac_f_cm_np1_le_med_5 64 14 flic_flac
turnles!!_flic_flac_f_cm_np1_le_med_7 78 14 flic_flac
turnles!!_flic_flac_f_cm_np1_le_med_8 78 14 flic_flac
turnles!!_flic_flac_f_cm_np1_le_med_9 78 14 flic_flac
9_Iron_From_160_Yards_golf_f_cm_np1_ri_goo_0 82 15 golf
Adam_Scott_golf_f_cm_np1_le_goo_0 76 15 golf
Anna_Rawson_Driver_Practice_golf_f_nm_np1_ri_bad_0 76 15 golf
Anthony_Kim_s_drive_hits_spectator_s_butt_-_that_had_to_sting!_golf_f_cm_np1_ri_goo_0 76 15 golf
Ariya_Swing_golf_f_cm_np1_fr_bad_0 84 15 golf
Ben_Hogan_Swing_golf_f_nm_np1_ri_med_0 77 15 golf
Ben_Hogan_Swing_golf_f_nm_np1_ri_med_1 76 15 golf
Charles_Barkley_Golf_Swing_golf_f_cm_np1_ba_med_0 100 15 golf
Charles_Barkley_Golfing_golf_f_cm_np1_fr_med_0 76 15 golf
Cobra_Golf_-_Camilo_Villegas_golf_f_cm_np1_ri_goo_0 88 15 golf
Cobra_Golf_-_Camilo_Villegas_golf_f_cm_np1_ri_goo_1 86 15 golf
Dr__Feels_Golf_Wedge_Secret_golf_f_cm_np1_ri_med_0 77 15 golf
Ernie_Els_Swing__Big_easy!_golf_f_cm_np1_fr_med_0 76 15 golf
Ernie_Els_swing_close_up_golf_f_cm_np1_ri_goo_0 82 15 golf
Evian_Masters_Junior_Cup_Highlights_2009_golf_f_nm_np1_ba_goo_0 76 15 golf
Evian_Masters_Junior_Cup_Highlights_2009_golf_f_nm_np1_fr_goo_1 84 15 golf
Evian_Masters_Junior_Cup_Highlights_2009_golf_f_nm_np1_le_goo_4 76 15 golf
Evian_Masters_Junior_Cup_Highlights_2009_golf_f_nm_np1_ri_goo_3 76 15 golf
Finding_the_fairway_under_pressure_golf_f_cm_np1_ri_med_0 83 15 golf
Geoff_Ogilvy_golf_f_cm_np1_fr_goo_0 97 15 golf
Golf_Swing_#6Iron_golf_f_cm_np1_fr_med_0 69 15 golf
Golf_Swing_#6Iron_golf_f_cm_np1_fr_med_1 70 15 golf
Golf_Swing_#6Iron_golf_f_cm_np1_fr_med_2 67 15 golf
Golf_Swing_#6Iron_golf_f_cm_np1_ri_med_3 65 15 golf
Golf_Swing_#6Iron_golf_f_cm_np1_ri_med_4 65 15 golf
Golf_Swing_#6Iron_golf_f_cm_np1_ri_med_5 78 15 golf
Golf_Tips_-_Hit_The_Driver_300+_Yards!!!_golf_f_nm_np1_fr_med_0 88 15 golf
Golfswing_golf_f_cm_np1_fr_goo_0 85 15 golf
Golfswing_golf_f_cm_np1_ri_goo_1 82 15 golf
Iain_Powell_Driving_at_Ingon_Manor_GC_golf_f_cm_np1_ri_med_0 77 15 golf
Ian_Poulter_golf_f_cm_np1_le_goo_0 76 15 golf
Jeff_Ritter_-_Power_Drill_golf_f_nm_np1_ri_med_0 76 15 golf
Jeff_Ritter_-_The_Transition_golf_f_nm_np1_ri_med_0 76 15 golf
Jim_Furyk_1_golf_f_cm_np1_fr_med_0 77 15 golf
Kevin_Na_s_Swing_golf_f_cm_np1_ri_goo_0 76 15 golf
Lorena_Ochoa_en_Acapulco_skins_golf_f_cm_np1_fr_med_0 87 15 golf
Lorena_Ochoa_et_Paula_Creamer_golf_f_cm_np1_le_med_0 76 15 golf
Lorena_Ochoa_et_Paula_Creamer_golf_f_cm_np1_le_med_1 72 15 golf
Mac_O_grady_Iron__08_golf_f_cm_np1_fr_med_0 77 15 golf
Mac_O_grady_driver_face__06_golf_f_cm_np1_fr_med_0 77 15 golf
Meena_Lee_golf_f_cm_np1_ba_med_0 75 15 golf
Meena_Lee_golf_f_cm_np1_ba_med_1 79 15 golf
Meena_Lee_golf_f_cm_np1_ba_med_2 86 15 golf
Michael_Campbell_rub_of_the_green_golf_f_cm_np1_fr_med_0 77 15 golf
Michelle_Wie_Powerful_Set-Up_and_Swing_golf_f_cm_np1_ri_med_0 77 15 golf
Michelle_Wie_bombs_a_drive_golf_f_cm_np1_ba_med_0 83 15 golf
Michelle_Wie_golf_f_cm_np1_ri_med_0 79 15 golf
Mike_Weir_at_the_2007_Masters_golf_f_cm_np1_le_med_0 77 15 golf
Miyazato_Ai_golf_f_cm_np1_fr_med_0 81 15 golf
Natalie_Gulbis_1_golf_f_cm_np1_le_med_1 77 15 golf
Natalie_Gulbis_golf_f_cm_np1_ba_med_0 85 15 golf
Nick_Faldo_golf_swing_explanation_golf_f_cm_np1_fr_bad_0 77 15 golf
Paula_Creamer_1_golf_f_cm_np1_ri_med_0 77 15 golf
Paula_Creamer_golf_f_cm_np1_ri_med_0 76 15 golf
Powergolf_Golf_Superdrive_mit_dem_Driver_340_Meter_golf_f_cm_np1_fr_med_0 77 15 golf
Rate_my_golf_swing__driver_and_9_iron_golf_f_cm_np1_le_med_2 76 15 golf
Rate_my_golf_swing__driver_and_9_iron_golf_f_cm_np1_ri_med_0 91 15 golf
Rate_my_golf_swing__driver_and_9_iron_golf_f_cm_np1_ri_med_1 76 15 golf
Sergio_Garcia_-_Southern_Hills_#15_IRON_golf_f_cm_np1_ri_med_0 56 15 golf
Sergio_Garcia_at_Palacio_Estril_Golf_School_-_Portugal_golf_f_cm_np1_fr_bad_0 77 15 golf
Sergio_Garcia_golf_f_cm_np1_ri_med_0 78 15 golf
Sergio_Garcia_golf_f_cm_np1_ri_med_1 78 15 golf
Steve_Elkington_1995_PGA_golf_f_cm_np1_ri_med_0 69 15 golf
Tiger_Woods_Super_Drive_golf_f_nm_np1_ri_goo_0 65 15 golf
bri_vega_golf_f_cm_np1_fr_med_0 76 15 golf
golf_golf_f_nm_np1_ri_goo_0 89 15 golf
golf_golf_f_nm_np1_ri_goo_1 100 15 golf
golf_golf_f_nm_np1_ri_goo_2 83 15 golf
miyazato_ai_9_iron_golf_f_cm_np1_ri_med_0 91 15 golf
rory_hie_high_school__now_USC_golf_f_nm_np1_ri_goo_0 83 15 golf
100_Second_Handstand_handstand_f_nm_np1_ba_bad_0 65 16 handstand
3-er_handstand_aua_handstand_u_cm_np3_ba_med_0 71 16 handstand
Alisa_-__Handstand_contest_handstand_f_cm_np2_le_med_0 67 16 handstand
Boden_bung_Spoho_Eignungspr_fung_handstand_f_cm_np1_ri_med_1 77 16 handstand
Bodenturnen_handstand_f_cm_np1_ri_med_0 85 16 handstand
Carolina_Kluft__-_Handstand_Distance_Walk_Challenge_handstand_f_cm_np1_le_med_0 77 16 handstand
Cidney_doing_her_Gymnastics!!_handstand_f_cm_np1_ri_goo_0 74 16 handstand
Good_Handstand_handstand_f_nm_np1_ri_med_0 77 16 handstand
Gymnastics__-_How_to_Learn_a_Handstand_or_Handspring_handstand_f_cm_np1_ri_med_0 76 16 handstand
Gymnastics_handstand_f_cm_np1_le_goo_0 102 16 handstand
Gymnastics_handstand_f_cm_np1_le_goo_1 76 16 handstand
Hand_Stand_Push_Ups_handstand_f_nm_np1_ba_med_0 98 16 handstand
Handstand_Competition_-_YSA_Convention_2008_handstand_f_cm_np3_fr_med_0 76 16 handstand
Handstand_Competition_3_handstand_f_cm_np1_fr_med_0 74 16 handstand
Handstand_Competition_3_handstand_f_cm_np1_fr_med_1 89 16 handstand
Handstand_Competition_3_handstand_f_cm_np1_fr_med_2 74 16 handstand
Handstand_Competition_3_handstand_f_cm_np1_fr_med_4 86 16 handstand
Handstand_Competition_3_handstand_f_cm_np1_fr_med_5 77 16 handstand
Handstand_Competition_3_handstand_f_cm_np1_fr_med_7 77 16 handstand
Handstand_Competition_3_handstand_f_cm_np1_fr_med_8 74 16 handstand
Handstand_Competition_3_handstand_f_cm_np1_le_med_3 79 16 handstand
Handstand_Competition_handstand_f_cm_np1_le_med_0 77 16 handstand
Handstand_Competition_handstand_f_cm_np1_le_med_1 77 16 handstand
Handstand_Training_handstand_f_cm_np1_le_goo_0 76 16 handstand
Handstand_Training_handstand_f_cm_np1_le_goo_1 76 16 handstand
Handstand_Tutorial_2_handstand_f_nm_np1_le_med_0 78 16 handstand
Handstand_Tutorial_2_handstand_f_nm_np1_le_med_1 76 16 handstand
Handstand_Tutorial_2_handstand_f_nm_np1_le_med_2 76 16 handstand
Handstand_contest!_handstand_f_cm_np1_le_med_1 81 16 handstand
Handstand_contest!_handstand_f_nm_np1_fr_med_0 76 16 handstand
Handstand_tutorial_-_3RUN_handstand_f_cm_np1_ri_med_0 76 16 handstand
Handstand_tutorial_3_handstand_f_nm_np1_le_med_0 76 16 handstand
Health_handstand_f_cm_np1_ri_med_0 93 16 handstand
K!_Tour_08-_NORWICH_Madina_handstand_competition_handstand_f_cm_np1_le_med_0 77 16 handstand
Mini-Kelly_einfach_so_xD_handstand_f_cm_np1_ri_med_0 106 16 handstand
Monikas_Staatsexamen__Turnen_handstand_f_cm_np1_ba_med_0 53 16 handstand
Monikas_Staatsexamen__Turnen_handstand_f_cm_np1_ba_med_2 79 16 handstand
Outdoor-Turnen_handstand_f_cm_np1_ba_med_1 75 16 handstand
Parada_de_mao_handstand_f_cm_np1_ba_med_4 78 16 handstand
Parada_de_mao_handstand_f_cm_np1_fr_med_0 72 16 handstand
Parada_de_mao_monstra_handstand_f_cm_np1_fr_med_0 75 16 handstand
Philli_beim_Bodenturnen_handstand_f_cm_np1_ri_bad_1 79 16 handstand
Philli_beim_Bodenturnen_handstand_f_cm_np1_ri_bad_2 79 16 handstand
Philli_beim_Bodenturnen_handstand_f_cm_np1_ri_bad_4 79 16 handstand
Projekt_SPOHO_2008_-_27_02_08_-_Training-_Bodenk_r_3_handstand_f_cm_np1_le_med_2 90 16 handstand
Projekt_SPOHO_2008_-_27_02_08_-_Training-_Bodenk_r_3_handstand_f_cm_np1_ri_med_1 105 16 handstand
SAFE_NO-WALL_HANDSTAND_ESCAPE_PLAN_handstand_f_nm_np1_ri_med_0 83 16 handstand
So_turnt_man_richtig!!!_handstand_f_nm_np1_fr_med_2 78 16 handstand
So_turnt_man_richtig!!!_handstand_f_nm_np1_fr_med_3 78 16 handstand
So_turnt_man_richtig!!!_handstand_f_nm_np1_fr_med_4 78 16 handstand
Taiwan_Adventures_4_1_-_Handstand_on_the_Streets_Challenge_at_101_handstand_f_cm_np1_fr_med_0 78 16 handstand
Tiago_andando_com_as_maos_no_TG_handstand_f_cm_np1_fr_bad_0 80 16 handstand
Uni-Koblenz_Normfreies_Turnen__WS_05_06__Pr_fung_handstand_f_cm_np1_le_bad_3 78 16 handstand
Yoga_teachers_practice_handstand_and_backbend_variations_handstand_f_nm_np1_ba_med_5 80 16 handstand
Yoga_teachers_practice_handstand_and_backbend_variations_handstand_f_nm_np1_fr_med_3 80 16 handstand
Yoga_teachers_practice_handstand_and_backbend_variations_handstand_f_nm_np1_ri_med_0 75 16 handstand
Yoga_teachers_practice_handstand_and_backbend_variations_handstand_f_nm_np1_ri_med_1 75 16 handstand
Yoga_teachers_practice_handstand_and_backbend_variations_handstand_f_nm_np1_ri_med_2 80 16 handstand
Yoga_teachers_practice_handstand_and_backbend_variations_handstand_f_nm_np1_ri_med_4 80 16 handstand
Yusuf_en_Aytac_handstand_in_-7_handstand_f_cm_np2_fr_med_0 77 16 handstand
Zwei_hoffnungslose_Pflegef_lle_beim_Turnen(Part1)_handstand_f_cm_np1_ri_bad_0 78 16 handstand
Zwei_hoffnungslose_Pflegef_lle_beim_Turnen(Part3)_handstand_f_cm_np1_ri_bad_0 95 16 handstand
doppel_handstand_handstand_f_cm_np2_ba_med_0 78 16 handstand
gimnasia_handstand_f_cm_np1_le_med_1 89 16 handstand
hand_stand_handstand_f_cm_np1_ba_med_0 78 16 handstand
hand_stand_handstand_f_cm_np1_ba_med_1 78 16 handstand
hand_stand_handstand_f_cm_np1_ba_med_2 78 16 handstand
hand_stand_handstand_f_cm_np1_ba_med_3 78 16 handstand
hand_stands_handstand_f_cm_np1_fr_med_0 79 16 handstand
handstand_sandy_handstand_f_cm_np1_le_med_0 78 16 handstand
24_Baseball_hits_in_31_seconds_hit_f_cm_np1_fr_bad_1 33 17 hit
24_Baseball_hits_in_31_seconds_hit_u_cm_np1_ba_bad_0 32 17 hit
50_FIRST_DATES_hit_f_cm_np1_fr_med_18 43 17 hit
50_FIRST_DATES_hit_f_cm_np1_ri_bad_17 47 17 hit
A_compilation_of_slaps_hit_f_cm_np1_ba_bad_0 32 17 hit
AmericanGangster_hit_h_cm_np1_le_bad_60 49 17 hit
AmericanGangster_hit_h_cm_np1_ri_bad_63 22 17 hit
AmericanGangster_hit_u_nm_np1_le_med_64 21 17 hit
Atlantis-__Hit_Me_With_Your_Rhythm_Stick__hit_f_cm_np1_fr_bad_0 28 17 hit
Atlantis-__Hit_Me_With_Your_Rhythm_Stick__hit_u_cm_np1_ba_bad_3 28 17 hit
Atlantis-__Hit_Me_With_Your_Rhythm_Stick__hit_u_cm_np1_fr_bad_2 25 17 hit
Bela_B__am_Schlagzeug_bei__zu_sp_t__am_23_08_08_Uelzen_hit_u_cm_np1_fr_bad_0 32 17 hit
Blues_Shuffle_Drum_Beats_-_Blues_Drum_Beats-_Crash_on__Four_And__hit_u_cm_np1_le_bad_0 26 17 hit
Blues_Shuffle_Drum_Beats_-_Blues_Drum_Beats-_Crash_on__Four_And__hit_u_nm_np1_le_bad_1 28 17 hit
EVOLUTION_hit_u_cm_np1_fr_bad_20 42 17 hit
Einde_van_Opel_Kadett_hit_f_cm_np1_le_bad_2 29 17 hit
Einde_van_Opel_Kadett_hit_f_cm_np1_le_bad_3 34 17 hit
Einde_van_Opel_Kadett_hit_f_cm_np1_ri_bad_4 32 17 hit
Einde_van_Opel_Kadett_hit_f_cm_np1_ri_bad_5 29 17 hit
Einde_van_Opel_Kadett_hit_f_cm_np1_ri_bad_9 32 17 hit
Einde_van_Opel_Kadett_hit_u_cm_np1_fr_bad_0 29 17 hit
Einde_van_Opel_Kadett_hit_u_cm_np1_fr_bad_1 33 17 hit
Einde_van_Opel_Kadett_hit_u_cm_np2_fr_bad_6 39 17 hit
Einde_van_Opel_Kadett_hit_u_cm_np2_fr_bad_8 29 17 hit
Failure_of_Printers_(printer_destruction_video)_hit_f_cm_np1_ri_bad_0 28 17 hit
Failure_of_Printers_(printer_destruction_video)_hit_f_cm_np1_ri_bad_1 31 17 hit
Glory_hit_u_cm_np1_ba_bad_44 48 17 hit
HARD_FACE_SLAP_COMPILATION_hit_f_cm_np1_fr_bad_0 48 17 hit
HARD_FACE_SLAP_COMPILATION_hit_u_cm_np1_ba_bad_1 55 17 hit
IamLegend_hit_u_cm_np1_fr_bad_14 47 17 hit
Jaten_getting_hit_with_stick_hit_f_cm_np1_ba_bad_0 30 17 hit
KUNG_FU_HUSTLE_hit_f_cm_np1_fr_bad_18 49 17 hit
KUNG_FU_HUSTLE_hit_u_nm_np1_fr_bad_17 51 17 hit
KUNG_FU_HUSTLE_hit_u_nm_np1_fr_bad_52 78 17 hit
Mac_Smashing_hit_f_cm_np1_le_bad_2 37 17 hit
Mac_Smashing_hit_f_cm_np1_le_bad_3 38 17 hit
Mac_Smashing_hit_f_cm_np1_ri_bad_0 36 17 hit
Mac_Smashing_hit_f_cm_np1_ri_bad_1 32 17 hit
Opel_vs_Vorschlaghammer_hit_f_cm_np1_ba_bad_2 34 17 hit
Opel_vs_Vorschlaghammer_hit_f_cm_np1_le_bad_6 29 17 hit
Opel_vs_Vorschlaghammer_hit_u_cm_np1_ba_bad_4 32 17 hit
Opel_vs_Vorschlaghammer_hit_u_cm_np1_le_bad_0 35 17 hit
Opel_vs_Vorschlaghammer_hit_u_cm_np1_le_bad_1 30 17 hit
RETURN_OF_THE_KING_hit_h_cm_np1_ri_bad_26 46 17 hit
RomeEpisode1_hit_u_nm_np1_fr_bad_2 46 17 hit
THE_PROTECTOR_hit_f_cm_np1_ba_bad_39 46 17 hit
THE_PROTECTOR_hit_u_cm_np1_ri_bad_97 71 17 hit
T_r_zerhacken_hit_f_cm_np1_le_bad_0 38 17 hit
The_Fugitive_6_hit_u_cm_np1_ba_bad_13 43 17 hit
Vorschlaghammer__die_Erste_hit_f_cm_np1_ba_bad_2 40 17 hit
Vorschlaghammer__die_Erste_hit_f_cm_np1_ri_bad_0 42 17 hit
Vorschlaghammer__die_Erste_hit_f_cm_np1_ri_bad_1 35 17 hit
Vorschlaghammer_gegen_Kudugal_hit_f_cm_np1_ba_bad_0 35 17 hit
Vorschlaghammer_gegen_Kudugal_hit_f_cm_np1_ba_bad_1 46 17 hit
Vorschlaghammer_gegen_Kudugal_hit_f_cm_np1_ba_bad_3 46 17 hit
Wayne_Rooney_At_Home_Funny_Must_See_hit_u_nm_np1_fr_goo_0 194 17 hit
When_It_s_Nice_Out_hit_f_cm_np1_fr_bad_3 32 17 hit
When_It_s_Nice_Out_hit_f_cm_np1_fr_bad_4 29 17 hit
When_It_s_Nice_Out_hit_f_cm_np1_le_bad_0 32 17 hit
When_It_s_Nice_Out_hit_f_cm_np1_le_bad_1 32 17 hit
schrank_kaput_geschlagen_hit_u_cm_np1_ba_bad_0 34 17 hit
schrank_kaput_geschlagen_hit_u_cm_np1_ba_bad_1 37 17 hit
schrank_kaput_geschlagen_hit_u_cm_np1_ba_bad_2 31 17 hit
schrank_kaput_geschlagen_hit_u_cm_np1_ba_bad_3 33 17 hit
wut_ablassen__ganz_legal_hit_f_cm_np1_le_bad_1 30 17 hit
wut_ablassen__ganz_legal_hit_u_cm_np1_le_bad_0 37 17 hit
xbox_360_massive_destruction_hit_f_cm_np1_fr_bad_3 31 17 hit
xbox_360_massive_destruction_hit_f_cm_np1_fr_bad_4 33 17 hit
xbox_360_massive_destruction_hit_f_cm_np1_ri_bad_1 31 17 hit
xbox_360_massive_destruction_hit_f_cm_np1_ri_bad_2 28 17 hit
-_FREE_HUGS_-_Abrazos_Gratis_www_abrazosgratis_org_hug_u_cm_np2_ba_goo_10 84 18 hug
-_FREE_HUGS_-_Abrazos_Gratis_www_abrazosgratis_org_hug_u_cm_np2_ba_goo_2 78 18 hug
-_FREE_HUGS_-_Abrazos_Gratis_www_abrazosgratis_org_hug_u_cm_np2_ba_goo_6 62 18 hug
-_FREE_HUGS_-_Abrazos_Gratis_www_abrazosgratis_org_hug_u_cm_np2_ba_goo_7 80 18 hug
-_FREE_HUGS_-_Abrazos_Gratis_www_abrazosgratis_org_hug_u_cm_np2_ba_goo_8 92 18 hug
-_FREE_HUGS_-_Abrazos_Gratis_www_abrazosgratis_org_hug_u_cm_np2_le_goo_0 78 18 hug
-_FREE_HUGS_-_Abrazos_Gratis_www_abrazosgratis_org_hug_u_cm_np2_le_goo_1 86 18 hug
-_FREE_HUGS_-_Abrazos_Gratis_www_abrazosgratis_org_hug_u_cm_np2_le_goo_11 78 18 hug
-_FREE_HUGS_-_Abrazos_Gratis_www_abrazosgratis_org_hug_u_cm_np2_le_goo_12 65 18 hug
-_FREE_HUGS_-_Abrazos_Gratis_www_abrazosgratis_org_hug_u_cm_np2_le_goo_3 78 18 hug
-_FREE_HUGS_-_Abrazos_Gratis_www_abrazosgratis_org_hug_u_cm_np2_le_goo_4 78 18 hug
-_FREE_HUGS_-_Abrazos_Gratis_www_abrazosgratis_org_hug_u_cm_np2_le_goo_9 78 18 hug
-_FREE_HUGS_-_Abrazos_Gratis_www_abrazosgratis_org_hug_u_cm_np4_le_goo_5 95 18 hug
A_Beautiful_Mind_3_hug_u_cm_np2_ba_med_2 98 18 hug
A_Beautiful_Mind_4_hug_u_cm_np2_ba_goo_14 102 18 hug
American_History_X_hug_f_nm_np2_le_med_35 125 18 hug
American_History_X_hug_u_cm_np2_le_med_19 119 18 hug
American_History_X_hug_u_nm_np2_ba_med_25 133 18 hug
Awards_Ceremony_hug_u_cm_np2_le_med_0 79 18 hug
CSU_Cesar_Chavez_Day_Celebration_and_Award_Ceremony_2009_Part_7_hug_u_cm_np2_le_med_8 78 18 hug
Calins_gratuits_a_Paris_-_Free_Hugs_France_-_version_longue_hug_f_cm_np2_ba_med_0 53 18 hug
Calins_gratuits_a_Paris_-_Free_Hugs_France_-_version_longue_hug_f_cm_np2_ba_med_2 65 18 hug
Calins_gratuits_a_Paris_-_Free_Hugs_France_-_version_longue_hug_f_cm_np2_ba_med_4 30 18 hug
Calins_gratuits_a_Paris_-_Free_Hugs_France_-_version_longue_hug_f_cm_np2_le_med_15 101 18 hug
Calins_gratuits_a_Paris_-_Free_Hugs_France_-_version_longue_hug_f_cm_np2_le_med_7 75 18 hug
Calins_gratuits_a_Paris_-_Free_Hugs_France_-_version_longue_hug_f_cm_np4_ba_med_6 125 18 hug
Calins_gratuits_a_Paris_-_Free_Hugs_France_-_version_longue_hug_u_cm_np2_ba_med_13 48 18 hug
Calins_gratuits_a_Paris_-_Free_Hugs_France_-_version_longue_hug_u_cm_np2_ba_med_18 71 18 hug
Calins_gratuits_a_Paris_-_Free_Hugs_France_-_version_longue_hug_u_cm_np2_ba_med_19 52 18 hug
Calins_gratuits_a_Paris_-_Free_Hugs_France_-_version_longue_hug_u_cm_np2_ba_med_21 59 18 hug
Calins_gratuits_a_Paris_-_Free_Hugs_France_-_version_longue_hug_u_cm_np2_ba_med_22 54 18 hug
Calins_gratuits_a_Paris_-_Free_Hugs_France_-_version_longue_hug_u_cm_np2_ba_med_24 72 18 hug
Calins_gratuits_a_Paris_-_Free_Hugs_France_-_version_longue_hug_u_cm_np2_le_med_10 45 18 hug
Calins_gratuits_a_Paris_-_Free_Hugs_France_-_version_longue_hug_u_cm_np2_le_med_12 131 18 hug
Calins_gratuits_a_Paris_-_Free_Hugs_France_-_version_longue_hug_u_cm_np2_le_med_14 70 18 hug
Calins_gratuits_a_Paris_-_Free_Hugs_France_-_version_longue_hug_u_cm_np2_le_med_16 66 18 hug
Calins_gratuits_a_Paris_-_Free_Hugs_France_-_version_longue_hug_u_cm_np2_le_med_17 45 18 hug
Calins_gratuits_a_Paris_-_Free_Hugs_France_-_version_longue_hug_u_cm_np2_le_med_23 62 18 hug
Calins_gratuits_a_Paris_-_Free_Hugs_France_-_version_longue_hug_u_cm_np2_le_med_25 50 18 hug
Calins_gratuits_a_Paris_-_Free_Hugs_France_-_version_longue_hug_u_cm_np2_le_med_27 80 18 hug
Calins_gratuits_a_Paris_-_Free_Hugs_France_-_version_longue_hug_u_cm_np2_le_med_5 35 18 hug
Calins_gratuits_a_Paris_-_Free_Hugs_France_-_version_longue_hug_u_cm_np2_le_med_8 56 18 hug
Calins_gratuits_a_Paris_-_Free_Hugs_France_-_version_longue_hug_u_cm_np2_le_med_9 53 18 hug
Calins_gratuits_a_Paris_-_Free_Hugs_France_-_version_longue_hug_u_cm_np3_le_med_28 100 18 hug
Cleaning_The_Beach_Jeton_Bardhi__Dimitar_Chaprazov_hug_u_cm_np2_le_med_0 79 18 hug
Crazy_Fan!_Michael_Jackson_in_M_nchen_hug_f_cm_np2_ba_bad_0 142 18 hug
Crazy_Fan!_Michael_Jackson_in_M_nchen_hug_f_cm_np2_ba_bad_2 78 18 hug
Crazy_Fan!_Michael_Jackson_in_M_nchen_hug_u_cm_np2_le_med_1 78 18 hug
Emma_2008_Eurofinals_-_prize_giving_ceremony_Team_Pioneer_members_divx_hug_f_cm_np2_ba_med_11 77 18 hug
Free_Hugs_-_Paris_www_calins-gratuits_com_hug_f_cm_np2_ba_med_0 78 18 hug
Free_Hugs_-_Paris_www_calins-gratuits_com_hug_f_cm_np2_ba_med_4 78 18 hug
Free_Hugs_-_Paris_www_calins-gratuits_com_hug_f_cm_np2_ba_med_8 78 18 hug
Free_Hugs_-_Paris_www_calins-gratuits_com_hug_f_cm_np2_le_med_1 74 18 hug
Free_Hugs_-_Paris_www_calins-gratuits_com_hug_f_cm_np4_ba_med_2 78 18 hug
Free_Hugs_-_Paris_www_calins-gratuits_com_hug_u_cm_np2_ba_med_6 78 18 hug
Free_Hugs_-_Paris_www_calins-gratuits_com_hug_u_cm_np2_ba_med_9 78 18 hug
Free_Hugs_-_Paris_www_calins-gratuits_com_hug_u_cm_np2_le_med_10 78 18 hug
Free_Hugs_-_Paris_www_calins-gratuits_com_hug_u_cm_np2_le_med_11 78 18 hug
Free_Hugs_-_Paris_www_calins-gratuits_com_hug_u_cm_np2_le_med_12 78 18 hug
Free_Hugs_-_Paris_www_calins-gratuits_com_hug_u_cm_np2_le_med_13 78 18 hug
Free_Hugs_-_Paris_www_calins-gratuits_com_hug_u_cm_np2_le_med_14 78 18 hug
Free_Hugs_-_Paris_www_calins-gratuits_com_hug_u_cm_np2_le_med_15 51 18 hug
Free_Hugs_-_Paris_www_calins-gratuits_com_hug_u_cm_np2_le_med_3 78 18 hug
Free_Hugs_-_Paris_www_calins-gratuits_com_hug_u_cm_np2_le_med_7 79 18 hug
Jay_Leno_-_17_years_of_Mel_Gibson_on_the_Tonight_Show_hug_u_cm_np2_le_med_1 78 18 hug
Price_giving_ceremony_hug_f_cm_np2_le_med_0 77 18 hug
d173_graveyard_call_price_giving_ceremony_hug_f_cm_np2_ba_med_1 78 18 hug
d173_graveyard_call_price_giving_ceremony_hug_u_cm_np2_le_bad_3 78 18 hug
different_kinds_of_hugs_XD_hug_u_cm_np2_le_med_0 78 18 hug
veoh_harold_and_kumar_hug_f_cm_np2_le_med_7 74 18 hug
A_Beautiful_Mind_1_jump_f_cm_np1_ba_bad_3 66 19 jump
Arrasando_no_Le_Parkour_jump_f_cm_np1_le_bad_0 33 19 jump
Arrasando_no_Le_Parkour_jump_f_cm_np1_ri_bad_1 62 19 jump
Arrasando_no_Le_Parkour_jump_f_nm_np1_le_med_2 46 19 jump
Arrasando_no_Le_Parkour_jump_f_nm_np1_ri_med_3 53 19 jump
BLACK_HAWK_DOWN_jump_f_cm_np1_ri_bad_9 23 19 jump
CharlieAndTheChocolateFactory_jump_f_nm_np1_fr_bad_5 48 19 jump
Documentario_Le_Parkour_Londrina_jump_f_cm_np1_ba_bad_12 34 19 jump
Documentario_Le_Parkour_Londrina_jump_f_cm_np1_fr_bad_10 54 19 jump
Documentario_Le_Parkour_Londrina_jump_f_cm_np1_le_bad_11 51 19 jump
Documentario_Le_Parkour_Londrina_jump_f_cm_np1_ri_bad_5 39 19 jump
Documentario_Le_Parkour_Londrina_jump_f_cm_np1_ri_bad_6 39 19 jump
Documentario_Le_Parkour_Londrina_jump_f_nm_np1_ba_bad_1 39 19 jump
Documentario_Le_Parkour_Londrina_jump_f_nm_np1_le_bad_8 42 19 jump
Documentario_Le_Parkour_Londrina_jump_f_nm_np1_ri_bad_2 44 19 jump
Documentario_Le_Parkour_Londrina_jump_f_nm_np1_ri_bad_4 42 19 jump
Documentario_Le_Parkour_Londrina_jump_f_nm_np1_ri_bad_7 38 19 jump
Fellowship_5_jump_f_nm_np1_fr_bad_10 30 19 jump
Fellowship_5_jump_f_nm_np1_ri_bad_11 49 19 jump
Fellowship_7_jump_f_cm_np1_fr_bad_1 39 19 jump
Goalkeeper_Felix_Schwake_jump_f_cm_np1_le_bad_5 48 19 jump
Goalkeeper_Felix_Schwake_jump_f_cm_np1_le_bad_6 48 19 jump
Goalkeeper_Felix_Schwake_jump_f_cm_np1_ri_bad_0 53 19 jump
Goalkeeper_Felix_Schwake_jump_f_cm_np1_ri_bad_1 52 19 jump
Goalkeeper_Felix_Schwake_jump_f_cm_np1_ri_bad_2 49 19 jump
Goalkeeper_Felix_Schwake_jump_f_nm_np1_ri_bad_3 51 19 jump
Gregoire_Airman_showreel_2008_jump_f_cm_np1_ba_bad_1 48 19 jump
Gregoire_Airman_showreel_2008_jump_f_cm_np1_le_bad_0 57 19 jump
Gregoire_Airman_showreel_2008_jump_f_cm_np1_le_bad_2 79 19 jump
Gregoire_Airman_showreel_2008_jump_f_cm_np1_le_bad_4 55 19 jump
Gregoire_Airman_showreel_2008_jump_f_cm_np1_ri_bad_5 40 19 jump
Gregoire_Airman_showreel_2008_jump_f_cm_np1_ri_bad_6 87 19 jump
HeavyHouse_jump_h_cm_np1_fr_bad_0 109 19 jump
IamLegend_jump_f_cm_np1_ba_bad_12 22 19 jump
KUNG_FU_HUSTLE_jump_f_cm_np1_fr_bad_16 49 19 jump
KUNG_FU_HUSTLE_jump_f_cm_np1_fr_bad_55 53 19 jump
KUNG_FU_HUSTLE_jump_f_nm_np1_fr_bad_38 73 19 jump
Le_Parkour_TVCA_esporte_jump_f_cm_np1_fr_bad_1 60 19 jump
New_polish_best_goalkeeper_-_FC_Barcelona_jump_f_cm_np1_le_bad_0 53 19 jump
RATRACE_jump_f_cm_np1_fr_bad_38 45 19 jump
RATRACE_jump_f_cm_np1_fr_bad_39 43 19 jump
RATRACE_jump_f_cm_np1_fr_bad_40 46 19 jump
RATRACE_jump_f_nm_np1_ba_bad_30 45 19 jump
Return_of_the_King_12_jump_f_nm_np2_fr_bad_2 83 19 jump
Return_of_the_King_7_jump_f_cm_np1_ri_bad_0 39 19 jump
RushHour2_jump_h_nm_np1_ba_bad_8 77 19 jump
Sam_Cooksey_Goalkeeper_Training_jump_f_cm_np1_le_bad_10 45 19 jump
Sam_Cooksey_Goalkeeper_Training_jump_f_cm_np1_le_bad_11 44 19 jump
Sam_Cooksey_Goalkeeper_Training_jump_f_cm_np1_le_bad_3 50 19 jump
Sam_Cooksey_Goalkeeper_Training_jump_f_cm_np1_le_bad_8 51 19 jump
Sam_Cooksey_Goalkeeper_Training_jump_f_cm_np1_ri_bad_1 51 19 jump
Sam_Cooksey_Goalkeeper_Training_jump_f_cm_np1_ri_bad_5 44 19 jump
Sam_Cooksey_Goalkeeper_Training_jump_f_cm_np1_ri_bad_6 45 19 jump
Sam_Cooksey_Goalkeeper_Training_jump_f_cm_np1_ri_bad_7 44 19 jump
Sommerland_Syd_sprung_in_den_tod_jump_f_cm_np1_fr_bad_0 63 19 jump
THE_PROTECTOR_jump_f_cm_np1_ba_bad_30 43 19 jump
THE_PROTECTOR_jump_f_cm_np1_fr_bad_29 47 19 jump
THE_PROTECTOR_jump_f_nm_np1_ba_bad_64 47 19 jump
THE_PROTECTOR_jump_f_nm_np1_fr_bad_95 20 19 jump
THE_PROTECTOR_jump_f_nm_np1_fr_bad_96 49 19 jump
TheBoondockSaints_jump_f_cm_np1_ba_bad_67 47 19 jump
TheBoondockSaints_jump_u_cm_np1_fr_bad_83 47 19 jump
TheBoondockSaints_jump_u_cm_np1_ri_bad_127 47 19 jump
happy_go_lovely_jump_f_cm_np1_fr_bad_20 47 19 jump
le_parkour_kl_jump_f_nm_np1_le_bad_3 66 19 jump
likebeckam_jump_l_cm_np1_ri_bad_17 48 19 jump
prelinger_ControlY1950_jump_f_nm_np1_fr_bad_13 53 19 jump
prelinger_ControlY1950_jump_f_nm_np1_fr_bad_6 41 19 jump
prelinger_ControlY1950_jump_f_nm_np1_fr_bad_7 71 19 jump
prelinger_ControlY1950_jump_f_nm_np1_fr_med_12 35 19 jump
50_FIRST_DATES_kick_f_cm_np1_ba_med_19 47 20 kick
American_History_X_kick_f_nm_np1_le_bad_37 28 20 kick
American_History_X_kick_l_cm_np1_le_med_33 82 20 kick
Best_fight_scene_in_history_of_movie_kick_f_cm_np2_ri_bad_0 106 20 kick
KUNG_FU_HUSTLE_kick_f_cm_np1_fr_med_15 43 20 kick
KUNG_FU_HUSTLE_kick_f_cm_np1_fr_med_44 43 20 kick
KUNG_FU_HUSTLE_kick_f_cm_np1_le_med_10 22 20 kick
KUNG_FU_HUSTLE_kick_f_nm_np1_fr_bad_37 53 20 kick
KUNG_FU_HUSTLE_kick_u_cm_np1_le_med_12 47 20 kick
LONGESTYARD_kick_f_cm_np1_ri_med_16 44 20 kick
Pirates_6_kick_f_nm_np1_fr_bad_7 45 20 kick
Prelinger_ActYourA1949_kick_f_nm_np1_ri_bad_10 62 20 kick
THE_PROTECTOR_kick_f_cm_np1_ba_bad_37 43 20 kick
THE_PROTECTOR_kick_f_cm_np1_ba_med_63 47 20 kick
THE_PROTECTOR_kick_f_cm_np1_ba_med_69 49 20 kick
THE_PROTECTOR_kick_f_cm_np1_fr_bad_53 21 20 kick
THE_PROTECTOR_kick_f_cm_np1_fr_med_4 40 20 kick
THE_PROTECTOR_kick_f_cm_np1_fr_med_48 43 20 kick
THE_PROTECTOR_kick_f_cm_np1_fr_med_52 45 20 kick
THE_PROTECTOR_kick_f_cm_np1_le_med_43 43 20 kick
THE_PROTECTOR_kick_f_cm_np1_ri_bad_38 45 20 kick
THE_PROTECTOR_kick_f_cm_np1_ri_med_40 46 20 kick
THE_PROTECTOR_kick_f_cm_np1_ri_med_45 46 20 kick
THE_PROTECTOR_kick_f_cm_np1_ri_med_46 46 20 kick
THE_PROTECTOR_kick_f_cm_np1_ri_med_54 46 20 kick
THE_PROTECTOR_kick_f_cm_np2_ri_med_81 45 20 kick
THE_PROTECTOR_kick_f_nm_np1_ba_med_19 45 20 kick
THE_PROTECTOR_kick_f_nm_np1_ba_med_5 20 20 kick
THE_PROTECTOR_kick_f_nm_np1_ba_med_77 43 20 kick
THE_PROTECTOR_kick_f_nm_np1_ba_med_9 21 20 kick
THE_PROTECTOR_kick_f_nm_np1_fr_med_3 45 20 kick
THE_PROTECTOR_kick_f_nm_np1_fr_med_68 47 20 kick
THE_PROTECTOR_kick_f_nm_np1_le_med_8 21 20 kick
THE_PROTECTOR_kick_f_nm_np2_fr_bad_78 43 20 kick
THE_PROTECTOR_kick_u_cm_np1_ba_bad_25 46 20 kick
TheBoondockSaints_kick_u_nm_np1_fr_bad_122 75 20 kick
The_Matrix_5_kick_f_cm_np1_fr_bad_16 47 20 kick
The_Matrix_5_kick_f_cm_np1_fr_med_19 49 20 kick
The_Matrix_5_kick_f_cm_np1_fr_med_6 53 20 kick
The_Matrix_5_kick_u_nm_np1_fr_bad_14 41 20 kick
The_Matrix_Revolutions_2_kick_f_cm_np1_ba_bad_2 48 20 kick
The_Matrix_Revolutions_6_kick_f_cm_np1_ba_med_7 36 20 kick
The_Matrix_Revolutions_6_kick_f_nm_np1_ri_med_4 61 20 kick
The_Matrix_Revolutions_6_kick_u_nm_np1_fr_med_6 73 20 kick
Two_Towers_3_kick_f_nm_np1_fr_bad_5 48 20 kick
Veoh_Alpha_Dog_1_kick_f_nm_np1_ba_med_48 51 20 kick
Veoh_Alpha_Dog_1_kick_f_nm_np1_ba_med_49 41 20 kick
Veoh_Alpha_Dog_1_kick_f_nm_np1_ri_med_50 46 20 kick
jonhs_netfreemovies_holygrail_kick_f_nm_np1_fr_med_4 62 20 kick
jonhs_netfreemovies_holygrail_kick_f_nm_np1_ri_med_10 65 20 kick
jonhs_netfreemovies_holygrail_kick_f_nm_np1_ri_med_11 64 20 kick
kick__Best_CHUCK_NORRIS_kick_to_the_nuts!_kick_f_cm_np1_ba_goo_0 38 20 kick
kick__Best_CHUCK_NORRIS_kick_to_the_nuts!_kick_f_cm_np1_ba_med_2 50 20 kick
kick__Best_CHUCK_NORRIS_kick_to_the_nuts!_kick_f_cm_np1_ba_med_3 43 20 kick
kick__Best_CHUCK_NORRIS_kick_to_the_nuts!_kick_f_cm_np1_fr_med_1 41 20 kick
kick__bruce_lee_v_s_japanese_kick_f_cm_np1_ba_bad_10 39 20 kick
kick__bruce_lee_v_s_japanese_kick_f_cm_np1_ba_bad_14 37 20 kick
kick__bruce_lee_v_s_japanese_kick_f_cm_np1_le_bad_11 44 20 kick
kick__bruce_lee_v_s_japanese_kick_f_cm_np1_le_bad_13 40 20 kick
kick__bruce_lee_v_s_japanese_kick_f_cm_np1_le_bad_17 38 20 kick
kick__bruce_lee_v_s_japanese_kick_f_cm_np1_le_bad_19 40 20 kick
kick__bruce_lee_v_s_japanese_kick_f_cm_np1_ri_bad_12 34 20 kick
kick__bruce_lee_v_s_japanese_kick_f_cm_np1_ri_bad_18 35 20 kick
kick__bruce_lee_v_s_japanese_kick_f_cm_np1_ri_bad_6 34 20 kick
kick__bruce_lee_v_s_japanese_kick_f_cm_np1_ri_bad_7 49 20 kick
kick__bruce_lee_v_s_japanese_kick_u_cm_np1_fr_bad_5 37 20 kick
kick__bruce_lee_v_s_japanese_kick_u_cm_np1_le_bad_16 32 20 kick
kick__bruce_lee_v_s_japanese_kick_u_cm_np1_ri_bad_0 35 20 kick
kick__bruce_lee_v_s_japanese_kick_u_cm_np1_ri_bad_1 31 20 kick
kick__bruce_lee_v_s_japanese_kick_u_cm_np1_ri_bad_8 39 20 kick
Amazing_Soccer_#2_kick_ball_f_cm_np1_fr_bad_1 39 21 kick_ball
Amazing_Soccer_#2_kick_ball_f_cm_np1_fr_bad_3 30 21 kick_ball
Amazing_Soccer_#2_kick_ball_f_cm_np1_fr_bad_4 59 21 kick_ball
Amazing_Soccer_#2_kick_ball_f_cm_np1_fr_bad_6 43 21 kick_ball
Amazing_Soccer_#2_kick_ball_f_cm_np1_le_bad_2 32 21 kick_ball
Amazing_Soccer_#2_kick_ball_u_cm_np1_ba_bad_0 37 21 kick_ball
Awesome_Amazing_Great_Soccer_Free_Kicks_kick_ball_f_cm_np1_ba_bad_0 45 21 kick_ball
BRIAN_CLOUGH_-_ON_THE_TRAINING_GROUND_kick_ball_f_cm_np1_ri_med_0 66 21 kick_ball
Banned_Commercials_-_Nike_-_Soccer_vs_ninjas_kick_ball_f_cm_np1_le_med_6 37 21 kick_ball
Banned_Commercials_-_Nike_-_Soccer_vs_ninjas_kick_ball_f_nm_np1_fr_goo_0 47 21 kick_ball
Banned_Commercials_-_Nike_-_Soccer_vs_ninjas_kick_ball_f_nm_np1_fr_goo_1 50 21 kick_ball
Banned_Commercials_-_Nike_-_Soccer_vs_ninjas_kick_ball_f_nm_np1_fr_goo_2 36 21 kick_ball
Banned_Commercials_-_Nike_-_Soccer_vs_ninjas_kick_ball_f_nm_np1_fr_goo_3 45 21 kick_ball
DWK_1_-_Der_ganze_Film_(Part_8_9)_kick_ball_f_cm_np1_ba_goo_0 81 21 kick_ball
Der_f_nfte_Spieltag_kick_ball_f_cm_np1_ri_goo_0 42 21 kick_ball
Der_f_nfte_Spieltag_kick_ball_f_cm_np1_ri_goo_2 43 21 kick_ball
Der_f_nfte_Spieltag_kick_ball_f_cm_np2_ba_med_3 44 21 kick_ball
Der_f_nfte_Spieltag_kick_ball_f_cm_np2_le_med_1 43 21 kick_ball
Dhan_Dhana_Dhan_Goal_(2007)_w__Eng_Sub_-_Watch_Online_-_3_16_kick_ball_f_cm_np1_fr_goo_0 53 21 kick_ball
Dhan_Dhana_Dhan_Goal_(2007)_w__Eng_Sub_-_Watch_Online_-_3_16_kick_ball_f_cm_np1_le_med_2 45 21 kick_ball
Dhan_Dhana_Dhan_Goal_(2007)_w__Eng_Sub_-_Watch_Online_-_4_16_kick_ball_f_cm_np1_fr_goo_3 77 21 kick_ball
Dhan_Dhana_Dhan_Goal_(2007)_w__Eng_Sub_-_Watch_Online_-_4_16_kick_ball_f_cm_np1_le_med_1 38 21 kick_ball
Dhan_Dhana_Dhan_Goal_(2007)_w__Eng_Sub_-_Watch_Online_-_4_16_kick_ball_f_cm_np1_ri_goo_0 92 21 kick_ball
Dhan_Dhana_Dhan_Goal_(2007)_w__Eng_Sub_-_Watch_Online_-_8_16_kick_ball_l_cm_np1_ri_med_1 53 21 kick_ball
Eine_andere_Liga_(10_10)_kick_ball_f_cm_np1_fr_med_1 84 21 kick_ball
Eine_andere_Liga_(10_10)_kick_ball_f_cm_np1_le_bad_0 64 21 kick_ball
FIFA_11_Gamescom-Trailer_kick_ball_f_cm_np1_ba_bad_1 56 21 kick_ball
FIFA_11_Gamescom-Trailer_kick_ball_f_cm_np1_ba_med_3 47 21 kick_ball
FIFA_11_Gamescom-Trailer_kick_ball_f_cm_np1_ba_med_4 51 21 kick_ball
GOAL_2_living_the_dream_movie_part_2_kick_ball_f_cm_np1_fr_med_3 84 21 kick_ball
Goal_1_&_2_kick_ball_f_cm_np1_fr_goo_2 38 21 kick_ball
Goal_1_&_2_kick_ball_f_cm_np3_ri_med_3 34 21 kick_ball
Goal_1_&_2_kick_ball_f_cm_np4_fr_med_0 49 21 kick_ball
Goal_1_&_2_kick_ball_l_cm_np2_le_bad_1 57 21 kick_ball
How_to_kick_a_soccer_ball_the_right_way_kick_ball_l_nm_np1_ba_bad_0 58 21 kick_ball
LONGESTYARD_kick_ball_f_cm_np1_le_bad_9 43 21 kick_ball
Lattenknaller_-_M_nner_wie_wir_(Teil_11)_kick_ball_f_cm_np1_fr_goo_0 58 21 kick_ball
Lattenknaller_-_M_nner_wie_wir_(Teil_11)_kick_ball_f_cm_np1_ri_med_2 51 21 kick_ball
Lattenknaller_-_M_nner_wie_wir_(Teil_11)_kick_ball_f_cm_np5_le_med_1 38 21 kick_ball
Mean_Machine_2001_(Part_9)_kick_ball_f_cm_np3_le_bad_0 33 21 kick_ball
Mean_Machine_2001_(Part_9)_kick_ball_l_cm_np2_ri_goo_2 33 21 kick_ball
Nike_Soccer_Commercial_-_Good_vs__Evil_kick_ball_f_cm_np1_fr_med_0 65 21 kick_ball
Nike_Soccer_Commercial_-_Good_vs__Evil_kick_ball_f_cm_np1_fr_med_2 43 21 kick_ball
Nike_Soccer_Commercial_-_Good_vs__Evil_kick_ball_f_cm_np1_fr_med_3 55 21 kick_ball
Nike_Soccer_Commercial_-_Good_vs__Evil_kick_ball_f_cm_np1_le_med_1 44 21 kick_ball
Ribery_Torwandschiessen_Sportstudio_kick_ball_f_nm_np1_ba_goo_1 40 21 kick_ball
Ribery_Torwandschiessen_Sportstudio_kick_ball_f_nm_np1_ba_goo_2 36 21 kick_ball
Ribery_Torwandschiessen_Sportstudio_kick_ball_f_nm_np1_ba_med_10 77 21 kick_ball
Ribery_Torwandschiessen_Sportstudio_kick_ball_f_nm_np1_ba_med_3 79 21 kick_ball
Ribery_Torwandschiessen_Sportstudio_kick_ball_f_nm_np1_ba_med_5 83 21 kick_ball
Ribery_Torwandschiessen_Sportstudio_kick_ball_f_nm_np1_ba_med_7 81 21 kick_ball
Ribery_Torwandschiessen_Sportstudio_kick_ball_f_nm_np1_ba_med_9 77 21 kick_ball
Ribery_Torwandschiessen_Sportstudio_kick_ball_l_nm_np1_ba_med_6 74 21 kick_ball
Ribery_Torwandschiessen_Sportstudio_kick_ball_l_nm_np1_ba_med_8 61 21 kick_ball
The_Damned_United___HQ___Clip_Two-_Be_The_Best_kick_ball_u_cm_np2_ri_goo_0 84 21 kick_ball
The_Monk_Best_Bits_2_kick_ball_f_cm_np3_fr_med_0 42 21 kick_ball
The_Monk_Best_Bits_2_kick_ball_f_cm_np5_le_goo_1 47 21 kick_ball
The_Monk_Best_Bits_2_kick_ball_l_cm_np1_le_bad_3 40 21 kick_ball
Wayne_Rooney_At_Home_Funny_Must_See_kick_ball_f_cm_np1_ba_med_6 68 21 kick_ball
Wayne_Rooney_At_Home_Funny_Must_See_kick_ball_f_cm_np1_le_bad_4 40 21 kick_ball
Wayne_Rooney_At_Home_Funny_Must_See_kick_ball_f_cm_np1_le_bad_5 101 21 kick_ball
goal_2_part_1_kick_ball_f_cm_np1_ba_bad_0 115 21 kick_ball
likebeckam_kick_ball_f_nm_np1_ba_bad_39 42 21 kick_ball
likebeckam_kick_ball_f_nm_np1_fr_bad_18 42 21 kick_ball
metacafe_coolsoccer_kick_ball_f_cm_np1_ba_bad_10 64 21 kick_ball
metacafe_coolsoccer_kick_ball_f_cm_np1_ba_bad_4 47 21 kick_ball
metacafe_coolsoccer_kick_ball_f_cm_np1_ba_bad_7 98 21 kick_ball
metacafe_coolsoccer_kick_ball_f_nm_np1_ba_bad_5 80 21 kick_ball
metacafe_coolsoccer_kick_ball_u_cm_np1_ba_bad_9 50 21 kick_ball
pepsi_banned_soccer_commercial_kick_ball_f_cm_np1_fr_bad_0 49 21 kick_ball
A_Beautiful_Mind_3_kiss_h_cm_np2_le_goo_1 153 22 kiss
American_History_X_kiss_h_cm_np2_le_goo_40 68 22 kiss
BestKisses_kiss_h_cm_np2_fr_goo_7 94 22 kiss
BestKisses_kiss_h_cm_np2_fr_med_10 78 22 kiss
BestKisses_kiss_h_cm_np2_le_goo_19 76 22 kiss
BestKisses_kiss_h_cm_np2_le_goo_8 84 22 kiss
BestKisses_kiss_h_cm_np2_ri_goo_13 113 22 kiss
BestKisses_kiss_h_cm_np2_ri_goo_14 76 22 kiss
BestKisses_kiss_h_cm_np2_ri_goo_15 124 22 kiss
BestKisses_kiss_h_nm_np2_fr_goo_5 79 22 kiss
BestKisses_kiss_h_nm_np2_le_med_3 94 22 kiss
BestKisses_kiss_u_cm_np2_ba_med_1 79 22 kiss
BestKisses_kiss_u_cm_np2_fr_med_0 63 22 kiss
BestKisses_kiss_u_cm_np2_le_goo_18 79 22 kiss
BestKisses_kiss_u_cm_np2_le_med_11 79 22 kiss
BestKisses_kiss_u_cm_np2_le_med_17 154 22 kiss
BestKisses_kiss_u_cm_np2_ri_med_2 79 22 kiss
BestKisses_kiss_u_cm_np2_ri_med_6 94 22 kiss
BestKisses_kiss_u_cm_np2_ri_med_9 68 22 kiss
BestKisses_kiss_u_nm_np2_fr_med_4 73 22 kiss
BestKissesfromPeriodDramasKissingYou_kiss_h_cm_np2_le_goo_0 344 22 kiss
Best_Kisses_in_TV_Movies_1_3_kiss_h_cm_np2_le_goo_1 436 22 kiss
Best_Kisses_in_TV_Movies_1_3_kiss_h_cm_np2_le_goo_4 140 22 kiss
Best_Kisses_in_TV_Movies_1_3_kiss_h_nm_np2_le_goo_0 151 22 kiss
Best_Kisses_in_TV_Movies_1_3_kiss_h_nm_np2_le_goo_2 130 22 kiss
Best_Kisses_in_TV_Movies_1_3_kiss_h_nm_np2_le_goo_6 124 22 kiss
Best_Kisses_in_TV_Movies_1_3_kiss_h_nm_np2_le_goo_7 136 22 kiss
Best_Kisses_in_TV_Movies_1_3_kiss_u_cm_np2_le_goo_8 208 22 kiss
Best_Kisses_in_TV_Movies_1_3_kiss_u_nm_np2_le_goo_3 87 22 kiss
Best_Kisses_in_TV_Movies_1_3_kiss_u_nm_np2_le_goo_5 175 22 kiss
Best_Kisses_in_TV_Movies_1_3_kiss_u_nm_np2_le_goo_9 281 22 kiss
Best_kisses_kiss_h_cm_np2_le_goo_0 168 22 kiss
Best_kisses_kiss_h_cm_np2_le_goo_1 154 22 kiss
Best_kisses_kiss_h_cm_np2_le_goo_10 225 22 kiss
Best_kisses_kiss_h_cm_np2_le_goo_2 166 22 kiss
Best_kisses_kiss_h_cm_np2_le_goo_6 541 22 kiss
Best_kisses_kiss_h_cm_np2_le_goo_7 374 22 kiss
Best_kisses_kiss_h_cm_np2_le_goo_8 171 22 kiss
Best_kisses_kiss_h_nm_np2_le_goo_3 156 22 kiss
Best_kisses_kiss_h_nm_np2_le_goo_5 195 22 kiss
Best_kisses_kiss_u_cm_np2_le_goo_4 155 22 kiss
Best_kisses_kiss_u_nm_np2_le_goo_9 116 22 kiss
Hangingbyamomentfavoritekisses_kiss_h_cm_np2_le_goo_0 183 22 kiss
Hangingbyamomentfavoritekisses_kiss_h_cm_np2_ri_goo_2 218 22 kiss
Hangingbyamomentfavoritekisses_kiss_h_cm_np2_ri_goo_6 257 22 kiss
Hangingbyamomentfavoritekisses_kiss_h_cm_np2_ri_goo_9 183 22 kiss
Hangingbyamomentfavoritekisses_kiss_h_nm_np2_ri_goo_4 168 22 kiss
Hangingbyamomentfavoritekisses_kiss_u_cm_np2_le_goo_8 198 22 kiss
Hangingbyamomentfavoritekisses_kiss_u_cm_np2_le_med_5 228 22 kiss
Hangingbyamomentfavoritekisses_kiss_u_cm_np2_ri_med_1 190 22 kiss
Hangingbyamomentfavoritekisses_kiss_u_nm_np2_le_goo_3 245 22 kiss
Hangingbyamomentfavoritekisses_kiss_u_nm_np2_ri_goo_7 213 22 kiss
Pirates_7_kiss_h_nm_np2_le_med_4 193 22 kiss
Return_of_the_King_12_kiss_u_nm_np2_le_goo_5 144 22 kiss
TVs_Best_Kisses_Top_50-_(40_to_31)_kiss_h_cm_np2_fr_goo_9 192 22 kiss
TVs_Best_Kisses_Top_50-_(40_to_31)_kiss_h_cm_np2_le_goo_10 131 22 kiss
TVs_Best_Kisses_Top_50-_(40_to_31)_kiss_h_cm_np2_le_goo_8 137 22 kiss
TVs_Best_Kisses_Top_50-_(40_to_31)_kiss_h_nm_np2_le_med_0 112 22 kiss
TVs_Best_Kisses_Top_50-_(40_to_31)_kiss_h_nm_np2_le_med_1 260 22 kiss
TVs_Best_Kisses_Top_50-_(40_to_31)_kiss_h_nm_np2_le_med_2 328 22 kiss
TVs_Best_Kisses_Top_50-_(40_to_31)_kiss_h_nm_np2_le_med_4 141 22 kiss
TVs_Best_Kisses_Top_50-_(40_to_31)_kiss_h_nm_np2_le_med_5 115 22 kiss
TVs_Best_Kisses_Top_50-_(40_to_31)_kiss_u_nm_np2_le_goo_11 238 22 kiss
TVs_Best_Kisses_Top_50-_(40_to_31)_kiss_u_nm_np2_le_goo_3 259 22 kiss
TVs_Best_Kisses_Top_50-_(40_to_31)_kiss_u_nm_np2_le_goo_6 224 22 kiss
TVs_Best_Kisses_Top_50-_(40_to_31)_kiss_u_nm_np2_le_goo_7 66 22 kiss
The_Matrix_Revolutions_2_kiss_h_cm_np2_le_goo_3 98 22 kiss
The_Matrix_Revolutions_5_kiss_h_nm_np2_le_med_0 83 22 kiss
Two_Towers_4_kiss_h_nm_np2_ri_goo_0 158 22 kiss
veoh_harold_and_kumar_kiss_h_nm_np2_fr_goo_20 72 22 kiss
American_History_X_laugh_h_nm_np1_fr_goo_44 96 23 laugh
Best_Of_Skype_Laughter_Chain_laugh_h_nm_np1_fr_bad_17 176 23 laugh
Best_Of_Skype_Laughter_Chain_laugh_h_nm_np1_fr_bad_4 131 23 laugh
Best_Of_Skype_Laughter_Chain_laugh_h_nm_np1_fr_bad_5 114 23 laugh
Best_Of_Skype_Laughter_Chain_laugh_h_nm_np1_fr_bad_9 168 23 laugh
Best_Of_Skype_Laughter_Chain_laugh_h_nm_np1_fr_goo_12 98 23 laugh
Best_Of_Skype_Laughter_Chain_laugh_h_nm_np1_fr_goo_15 93 23 laugh
Best_Of_Skype_Laughter_Chain_laugh_h_nm_np1_fr_goo_16 77 23 laugh
Best_Of_Skype_Laughter_Chain_laugh_h_nm_np1_fr_goo_7 113 23 laugh
Best_Of_Skype_Laughter_Chain_laugh_h_nm_np1_fr_goo_8 112 23 laugh
Best_Of_Skype_Laughter_Chain_laugh_h_nm_np1_fr_med_11 107 23 laugh
Best_Of_Skype_Laughter_Chain_laugh_h_nm_np1_fr_med_18 156 23 laugh
Best_Of_Skype_Laughter_Chain_laugh_h_nm_np1_fr_med_23 110 23 laugh
Best_Of_Skype_Laughter_Chain_laugh_h_nm_np1_fr_med_26 212 23 laugh
Best_Of_Skype_Laughter_Chain_laugh_h_nm_np1_fr_med_3 178 23 laugh
Best_Of_Skype_Laughter_Chain_laugh_h_nm_np2_fr_med_1 156 23 laugh
Best_Of_Skype_Laughter_Chain_laugh_h_nm_np2_fr_med_10 212 23 laugh
Best_Of_Skype_Laughter_Chain_laugh_h_nm_np2_fr_med_19 176 23 laugh
Best_Of_Skype_Laughter_Chain_laugh_h_nm_np2_fr_med_2 138 23 laugh
Best_Of_Skype_Laughter_Chain_laugh_h_nm_np2_fr_med_20 292 23 laugh
Best_Of_Skype_Laughter_Chain_laugh_h_nm_np2_le_med_21 152 23 laugh
Best_Of_Skype_Laughter_Chain_laugh_h_nm_np2_le_med_22 120 23 laugh
Best_Of_Skype_Laughter_Chain_laugh_h_nm_np3_fr_goo_6 156 23 laugh
Best_Of_Skype_Laughter_Chain_laugh_h_nm_np3_fr_med_24 147 23 laugh
Best_Of_Skype_Laughter_Chain_laugh_h_nm_np4_fr_bad_28 153 23 laugh
Best_Of_Skype_Laughter_Chain_laugh_h_nm_np4_fr_bad_29 222 23 laugh
Best_Of_Skype_Laughter_Chain_laugh_h_nm_np4_fr_med_25 113 23 laugh
Best_laugh_ever_laugh_h_cm_np1_fr_goo_0 248 23 laugh
Best_laugh_ever_laugh_h_cm_np1_fr_goo_1 224 23 laugh
Best_laugh_ever_laugh_h_cm_np1_fr_goo_2 236 23 laugh
Can_t_stop_laughing_laugh_u_cm_np1_fr_goo_0 209 23 laugh
Can_t_stop_laughing_laugh_u_cm_np1_fr_goo_2 165 23 laugh
Crazy_Drunk_Girl_Laugh_laugh_h_cm_np1_fr_goo_1 147 23 laugh
Crazy_Drunk_Girl_Laugh_laugh_h_cm_np1_fr_goo_2 123 23 laugh
Der_Lachsack___Laughing_Bag___keep_on_smiling_;0)_laugh_h_cm_np1_fr_med_0 335 23 laugh
Der_Lachsack___Laughing_Bag___keep_on_smiling_;0)_laugh_h_cm_np1_fr_med_1 173 23 laugh
Der_Lachsack___Laughing_Bag___keep_on_smiling_;0)_laugh_h_cm_np1_fr_med_2 225 23 laugh
Italian_Job_1_laugh_h_nm_np1_fr_bad_1 59 23 laugh
Laughing_Girl_laugh_u_nm_np1_ri_goo_1 465 23 laugh
Laughing_Girl_laugh_u_nm_np1_ri_goo_2 234 23 laugh
Laughing_for_Skype_laugh_f_cm_np1_fr_goo_1 130 23 laugh
Laughing_for_Skype_laugh_h_cm_np1_fr_goo_2 145 23 laugh
Laughing_for_Skype_laugh_u_cm_np1_fr_goo_0 250 23 laugh
Prelinger_HabitPat1954_laugh_u_nm_np2_ri_med_21 125 23 laugh
Return_of_the_King_12_laugh_h_nm_np1_fr_goo_3 94 23 laugh
Skype_Laughter_Chain_Reaction_laugh_h_cm_np1_fr_goo_0 223 23 laugh
Skype_Laughter_Chain_Reaction_laugh_h_cm_np1_fr_goo_2 114 23 laugh
Skype_Laughter_Chain_reaction_1_laugh_f_nm_np3_fr_med_0 175 23 laugh
Skype_Laughter_Chain_reaction_1_laugh_f_nm_np3_fr_med_1 166 23 laugh
Skype_Laughter_Chain_reaction_1_laugh_f_nm_np3_fr_med_2 359 23 laugh
Skype_Laughter_Chain_vid_reaction_laugh_h_nm_np1_fr_goo_0 408 23 laugh
Skype_Laughter_Chain_vid_reaction_laugh_h_nm_np1_fr_goo_1 377 23 laugh
Skype_Laughter_Chain_vid_reaction_laugh_h_nm_np1_fr_goo_2 260 23 laugh
Skype_Laughter_by_Hungary_laugh_h_nm_np2_fr_goo_0 160 23 laugh
Skype_Laughter_by_Hungary_laugh_h_nm_np2_fr_goo_1 195 23 laugh
Skype_Laughter_by_Hungary_laugh_h_nm_np2_fr_goo_2 311 23 laugh
The_Matrix_Revolutions_2_laugh_h_nm_np1_fr_goo_5 231 23 laugh
Weird_Laugh_laugh_h_nm_np1_fr_goo_0 175 23 laugh
Weird_Laugh_laugh_h_nm_np1_fr_goo_1 181 23 laugh
Weird_Laugh_laugh_h_nm_np1_fr_goo_2 193 23 laugh
big_al_and_gaz_Skype_Laughter_Chain_laugh_h_cm_np1_ri_bad_0 197 23 laugh
big_al_and_gaz_Skype_Laughter_Chain_laugh_h_cm_np1_ri_bad_1 201 23 laugh
laugh__about_skype_laughter_chain_laugh_u_nm_np2_fr_med_0 258 23 laugh
laugh__about_skype_laughter_chain_laugh_u_nm_np2_fr_med_1 178 23 laugh
laugh__about_skype_laughter_chain_laugh_u_nm_np2_fr_med_2 353 23 laugh
laughing_out_her_brains_laugh_f_cm_np1_fr_med_0 168 23 laugh
laughing_out_her_brains_laugh_u_cm_np1_fr_med_2 225 23 laugh
laughing_out_her_brains_laugh_u_cm_np1_fr_med_3 179 23 laugh
skype_laughter_train___haughtbad_and_Da_Nannie_laugh_h_cm_np2_fr_med_0 257 23 laugh
skype_laughter_train___haughtbad_and_Da_Nannie_laugh_h_cm_np2_fr_med_2 145 23 laugh
#122_Cleaning_Up_The_Beach_In_Chiba__Japan_pick_f_nm_np1_fr_bad_1 224 24 pick
#122_Cleaning_Up_The_Beach_In_Chiba__Japan_pick_f_nm_np1_le_bad_2 116 24 pick
#122_Cleaning_Up_The_Beach_In_Chiba__Japan_pick_f_nm_np1_ri_bad_0 68 24 pick
AboutABoy_pick_h_nm_np1_le_goo_9 132 24 pick
BuriedTreasure_pick_u_cm_np1_le_goo_1 109 24 pick
Catch_Me_If_You_Can_pick_f_cm_np1_ri_med_5 77 24 pick
Collecting_litter_on_the_woodland_ground_surface_pick_f_nm_np1_fr_med_0 108 24 pick
Derren_Brown_-_Abondoned_Wallet_Trick_pick_f_cm_np1_le_med_0 79 24 pick
Die_Pfandpiraten_Doku_pick_f_cm_np1_ba_med_1 77 24 pick
Die_Pfandpiraten_Doku_pick_f_cm_np1_ba_med_2 83 24 pick
Die_Pfandpiraten_Doku_pick_f_cm_np1_le_med_0 77 24 pick
Dollar_Prank_at_Wally_World_pick_f_nm_np1_fr_med_0 78 24 pick
Dollar_Prank_at_Wally_World_pick_f_nm_np1_le_med_1 84 24 pick
Dollar_Prank_at_Wally_World_pick_f_nm_np1_le_med_2 78 24 pick
EverythingisIlluminated_pick_u_cm_np1_ba_goo_3 103 24 pick
Fishing_For_People_pick_f_cm_np1_fr_med_3 82 24 pick
Fishing_For_People_pick_f_cm_np1_ri_med_2 98 24 pick
Fishing_For_People_pick_f_cm_np1_ri_med_5 90 24 pick
Fishing_For_People_pick_f_cm_np2_le_med_4 105 24 pick
Fishing_For_People_pick_f_cm_np2_ri_med_1 78 24 pick
Fishing_For_People_pick_f_nm_np2_ba_med_0 79 24 pick
Flaschenrolf_auf_Tour_pick_f_cm_np1_ba_bad_0 78 24 pick
Flaschenrolf_auf_Tour_pick_u_cm_np1_ba_bad_1 176 24 pick
GardenWiseB256kb_pick_f_nm_np1_le_med_0 77 24 pick
Gattaca_pick_f_nm_np1_fr_med_1 107 24 pick
Gattaca_pick_f_nm_np1_ri_med_0 78 24 pick
IamLegendII_pick_u_cm_np1_fr_med_2 49 24 pick
IamLegendII_pick_u_cm_np1_le_med_3 78 24 pick
IamLegendII_pick_u_nm_np1_fr_bad_0 48 24 pick
IamLegendII_pick_u_nm_np1_fr_med_1 76 24 pick
Juno_pick_u_cm_np1_le_bad_9 103 24 pick
Juno_pick_u_nm_np1_fr_goo_2 78 24 pick
M_ll_sammeln_pick_f_cm_np1_fr_bad_0 106 24 pick
Magic_Boys-_Der_Portmonai_Trick_pick_l_nm_np1_ri_med_0 77 24 pick
Mushroom_search_pick_f_cm_np2_le_med_0 129 24 pick
NH_gun_owners_react_to_detention_with_armed_litter_pickup_pick_f_cm_np1_ba_med_0 79 24 pick
NH_gun_owners_react_to_detention_with_armed_litter_pickup_pick_f_cm_np3_ba_bad_1 79 24 pick
NH_gun_owners_react_to_detention_with_armed_litter_pickup_pick_u_cm_np1_ba_med_2 60 24 pick
NH_open_carry_litter_pickup_spurs_stunning_encountrs__1_of_2_pick_f_cm_np1_fr_med_0 148 24 pick
NoCountryForOldMen_pick_u_nm_np1_le_goo_0 49 24 pick
Pick_Up_The_Phone_pick_u_nm_np1_fr_med_0 78 24 pick
Pick_Up_Your_Trash!_pick_f_cm_np1_ba_med_1 78 24 pick
Pick_Up_Your_Trash!_pick_f_cm_np1_le_med_0 78 24 pick
Pilzesuchen_pick_f_cm_np1_fr_med_0 95 24 pick
Portemonnaie-Trick_Openair_Lumnezia_2008_Nr__2_pick_f_cm_np2_fr_med_0 82 24 pick
Prelinger_ActYourA1949_pick_u_nm_np1_ri_med_14 80 24 pick
Prelinger_HabitPat1954_pick_f_cm_np1_fr_med_28 140 24 pick
Prelinger_HabitPat1954_pick_u_nm_np1_le_med_9 110 24 pick
Rent_a_Pocher_Beim_Pilze_sammeln_Oliver_Pocher_pick_f_cm_np2_fr_med_0 136 24 pick
RushHour2_pick_u_nm_np1_le_med_7 104 24 pick
Search_and_Identify_Golf_Ball_-_www_mulliganplus_com_pick_f_nm_np1_le_goo_0 164 24 pick
Sixthsense_pick_h_nm_np1_fr_goo_1 53 24 pick
SoundAndTheStory_pick_u_nm_np1_le_med_3 75 24 pick
Torwarttraining_-_Impressionen_vom_1__FFC_Frankfurt_pick_f_cm_np1_fr_goo_3 51 24 pick
Yep__I_m_picking_up_trash_today_pick_f_cm_np1_fr_med_1 79 24 pick
Yep__I_m_picking_up_trash_today_pick_f_cm_np1_ri_med_0 91 24 pick
americanthrift1_pick_u_cm_np1_fr_med_1 75 24 pick
americanthrift2_pick_u_cm_np1_ri_med_1 81 24 pick
americanthrift2_pick_u_nm_np1_ri_med_2 136 24 pick
garbage_men_pick_f_cm_np1_ri_med_0 78 24 pick
garbage_men_pick_f_cm_np1_ri_med_1 78 24 pick
garbage_men_pick_f_cm_np1_ri_med_2 78 24 pick
pick_up_trash_says_yeti_pick_f_cm_np1_le_med_1 93 24 pick
pick_up_trash_says_yeti_pick_f_cm_np1_le_med_2 82 24 pick
pick_up_trash_says_yeti_pick_f_cm_np1_ri_med_0 80 24 pick
prelinger_LetsBeGo1953_pick_f_cm_np1_fr_med_8 80 24 pick
prelinger_LetsBeGo1953_pick_f_nm_np1_ri_med_12 94 24 pick
prelinger_TowardEm1954_pick_u_cm_np1_le_goo_5 86 24 pick
prelinger_they_grow_up_so_fast_1_pick_f_nm_np1_fr_med_10 77 24 pick
prelinger_they_grow_up_so_fast_1_pick_u_nm_np1_ri_med_1 74 24 pick
Bar_Basics_-_How_to_Pour_Liquor_Accurately_by_Counting_pour_u_cm_np1_fr_med_0 78 25 pour
Bar_Basics_-_How_to_Pour_Liquor_Accurately_by_Counting_pour_u_cm_np1_fr_med_1 78 25 pour
Bar_Basics_-_How_to_Pour_Liquor_Accurately_by_Counting_pour_u_cm_np1_fr_med_2 66 25 pour
Bartender_School_Students_Practice_pour_u_cm_np1_fr_med_1 97 25 pour
Bartender_School_Students_Practice_pour_u_cm_np1_fr_med_3 80 25 pour
Bartender_School_Students_Practice_pour_u_cm_np6_le_med_0 125 25 pour
Bayerisch_leben-_Weissbier_richtig_eingeschenkt_pour_u_nm_np1_fr_med_0 645 25 pour
Become_a_Professional_Bartender_pour_u_cm_np1_fr_med_0 93 25 pour
Become_a_Professional_Bartender_pour_u_cm_np1_fr_med_1 89 25 pour
Become_a_Professional_Bartender_pour_u_cm_np1_fr_med_2 83 25 pour
Bier_richtig_einschenken_pour_u_cm_np1_fr_med_0 702 25 pour
Bier_richtig_einschenken_pour_u_cm_np1_fr_med_1 170 25 pour
Bottoms_Up_-_Bartending_Lesson__The_Margarita!_pour_u_nm_np1_fr_goo_0 116 25 pour
Bottoms_Up_-_Bartending_Lesson__The_Margarita!_pour_u_nm_np1_fr_goo_2 78 25 pour
Cachaca_cocktails_pour_u_nm_np1_fr_med_0 107 25 pour
Cachaca_cocktails_pour_u_nm_np1_fr_med_1 92 25 pour
Cachaca_cocktails_pour_u_nm_np1_fr_med_2 177 25 pour
Cocktail_Pouring_pour_u_nm_np2_ri_med_0 116 25 pour
Drink_#18_-_Apple_martini_pour_u_nm_np1_fr_goo_0 123 25 pour
Drink_#18_-_Apple_martini_pour_u_nm_np1_fr_goo_1 101 25 pour
Drink_#18_-_Apple_martini_pour_u_nm_np1_fr_goo_2 87 25 pour
Gaiwan_tea_ceremony_pour_u_cm_np1_fr_med_0 168 25 pour
Gaiwan_tea_ceremony_pour_u_cm_np1_fr_med_2 202 25 pour
How_To_Pour_Ice_Tea_pour_u_nm_np1_fr_med_0 132 25 pour
How_To_Pour_Ice_Tea_pour_u_nm_np1_fr_med_1 126 25 pour
How_To_Pour_Ice_Tea_pour_u_nm_np1_fr_med_2 98 25 pour
How_To_Pour_a_Franziskaner_pour_u_cm_np1_fr_med_0 326 25 pour
How_To_Pour_a_Franziskaner_pour_u_cm_np1_fr_med_1 153 25 pour
How_to_Build_a_Cocktail_pour_u_nm_np1_fr_med_0 147 25 pour
How_to_Build_a_Cocktail_pour_u_nm_np1_fr_med_2 241 25 pour
How_to_pour_beer_pour_u_nm_np1_fr_goo_0 1061 25 pour
How_to_pour_wine_Bar_Basics_5_Bartending_tips_-_Rockstar_Bartender_pour_u_nm_np1_fr_med_0 373 25 pour
Intro_to_Bartending_-_Lesson_2-Highball_Drinks_pour_u_nm_np1_ri_med_0 120 25 pour
Intro_to_Bartending_-_Lesson_2-Highball_Drinks_pour_u_nm_np1_ri_med_1 85 25 pour
Intro_to_Bartending_-_Lesson_2-Highball_Drinks_pour_u_nm_np1_ri_med_2 119 25 pour
Kamikaze_Martini_Coctail_pour_u_nm_np1_fr_med_0 169 25 pour
Kamikaze_Martini_Coctail_pour_u_nm_np1_fr_med_1 78 25 pour
Kamikaze_Martini_Coctail_pour_u_nm_np1_fr_med_2 194 25 pour
Katie_teaching_how_to_pour_wine_pour_u_cm_np1_fr_med_0 167 25 pour
Mixing_Popular_Rum_Drinks_-_Making_a_Flaming_Zombie_Cocktail_pour_u_nm_np1_fr_goo_0 112 25 pour
Mixing_Popular_Rum_Drinks_-_Making_a_Flaming_Zombie_Cocktail_pour_u_nm_np1_fr_goo_1 109 25 pour
Mixing_Popular_Rum_Drinks_-_Making_a_Flaming_Zombie_Cocktail_pour_u_nm_np1_fr_goo_2 219 25 pour
New_Orleans__best_cocktails-_Hot_Buttered_Rum_pour_u_nm_np1_fr_med_0 83 25 pour
New_Orleans__best_cocktails-_Hot_Buttered_Rum_pour_u_nm_np1_fr_med_1 171 25 pour
New_Orleans__best_cocktails-_Hot_Buttered_Rum_pour_u_nm_np1_fr_med_2 131 25 pour
Rum_Mixed_Drinks-_Part_4_-_How_to_Make_the_Cuba_Libre_Mixed_Drink_pour_u_nm_np1_fr_goo_0 78 25 pour
Rum_Mixed_Drinks-_Part_4_-_How_to_Make_the_Cuba_Libre_Mixed_Drink_pour_u_nm_np1_fr_goo_1 86 25 pour
Rum_Mixed_Drinks-_Part_4_-_How_to_Make_the_Cuba_Libre_Mixed_Drink_pour_u_nm_np1_fr_goo_2 101 25 pour
Spectacular_tea_pouring_pour_u_cm_np1_ri_med_0 70 25 pour
Spectacular_tea_pouring_pour_u_cm_np1_ri_med_1 80 25 pour
Spectacular_tea_pouring_pour_u_cm_np1_ri_med_2 80 25 pour
Spirit_Pouring_pour_u_nm_np1_fr_goo_0 150 25 pour
Spirit_Pouring_pour_u_nm_np1_fr_goo_1 78 25 pour
Spirit_Pouring_pour_u_nm_np1_fr_goo_2 78 25 pour
Tequila_Sunrise_pour_u_cm_np1_le_med_0 135 25 pour
Tequila_Sunrise_pour_u_cm_np1_le_med_1 141 25 pour
Traditional_Chinese_Tea_Ceremony_(Chinese)_pour_u_cm_np1_fr_med_0 209 25 pour
Traditional_Chinese_Tea_Ceremony_(Chinese)_pour_u_cm_np1_fr_med_1 189 25 pour
Traditional_Chinese_Tea_Ceremony_(Chinese)_pour_u_cm_np1_fr_med_2 78 25 pour
Traditional_chinese_tea_ceremony_pour_u_cm_np1_fr_goo_0 254 25 pour
Traditional_chinese_tea_ceremony_pour_u_cm_np1_fr_goo_1 390 25 pour
Traditional_chinese_tea_ceremony_pour_u_cm_np1_fr_goo_2 134 25 pour
Video_Bartending_Guide_-_Kamikaze_Shot_Recipe_-_Vodka_Shots_pour_u_nm_np1_fr_med_0 115 25 pour
Video_Bartending_Guide_-_Kamikaze_Shot_Recipe_-_Vodka_Shots_pour_u_nm_np1_fr_med_1 79 25 pour
_Art_of_the_Drink__Flaming_Zombie_pour_u_nm_np2_fr_med_0 77 25 pour
_Art_of_the_Drink__Flaming_Zombie_pour_u_nm_np2_fr_med_1 83 25 pour
crazy_german_guy_shows_how_do_they_pour_a_wheat_beer_pour_u_cm_np1_fr_goo_0 484 25 pour
crazy_german_guy_shows_how_do_they_pour_a_wheat_beer_pour_u_cm_np1_fr_goo_1 168 25 pour
crazy_german_guy_shows_how_do_they_pour_a_wheat_beer_pour_u_cm_np1_fr_goo_2 137 25 pour
prelinger_LetsPlay1949_pour_u_nm_np1_fr_goo_15 74 25 pour
100_pullups_pullup_f_nm_np1_fr_med_1 80 26 pullup
100_pullups_pullup_f_nm_np1_fr_med_2 80 26 pullup
100_pullups_pullup_u_nm_np1_fr_med_0 80 26 pullup
10_Pull_Ups_pullup_f_nm_np1_fr_goo_0 69 26 pullup
10_Pull_Ups_pullup_f_nm_np1_fr_goo_1 79 26 pullup
10_Pull_Ups_pullup_f_nm_np1_fr_goo_2 79 26 pullup
12_Pull-ups_by_female_athlete_pullup_f_cm_np1_ba_med_0 78 26 pullup
12_Pull-ups_by_female_athlete_pullup_f_cm_np1_ba_med_1 78 26 pullup
12_Pull-ups_by_female_athlete_pullup_f_cm_np1_ba_med_2 78 26 pullup
20_Pull_ups_at_160_15_1_2_inch_biceps_(_wide_grip_)_pullup_u_cm_np1_ba_med_0 79 26 pullup
20_Pull_ups_at_160_15_1_2_inch_biceps_(_wide_grip_)_pullup_u_cm_np1_ba_med_1 79 26 pullup
20_Pull_ups_at_160_15_1_2_inch_biceps_(_wide_grip_)_pullup_u_cm_np1_ba_med_2 79 26 pullup
20_good_form_pullups_pullup_f_nm_np1_ri_goo_0 79 26 pullup
20_good_form_pullups_pullup_f_nm_np1_ri_goo_1 78 26 pullup
20_good_form_pullups_pullup_f_nm_np1_ri_goo_2 79 26 pullup
22_Pull-ups_with_Speed_and_Perfect_Form_pullup_f_cm_np1_ba_med_0 77 26 pullup
22_Pull-ups_with_Speed_and_Perfect_Form_pullup_f_cm_np1_ba_med_1 77 26 pullup
22_Pull-ups_with_Speed_and_Perfect_Form_pullup_f_cm_np1_ba_med_2 77 26 pullup
46_Pull_ups_pullup_f_cm_np1_fr_bad_0 79 26 pullup
46_Pull_ups_pullup_f_cm_np1_fr_bad_1 79 26 pullup
46_Pull_ups_pullup_f_cm_np1_fr_bad_2 79 26 pullup
50_pull_ups_made_in_germany_pullup_f_nm_np1_le_med_0 77 26 pullup
50_pull_ups_made_in_germany_pullup_f_nm_np1_le_med_2 78 26 pullup
A_HOT_Marine_Doing_Chinups_pullup_u_cm_np1_le_med_0 78 26 pullup
A_HOT_Marine_Doing_Chinups_pullup_u_cm_np1_le_med_1 78 26 pullup
A_HOT_Marine_Doing_Chinups_pullup_u_cm_np1_le_med_2 78 26 pullup
Arnold_Schwarzenegger_pull_ups_pullup_u_cm_np1_fr_bad_0 78 26 pullup
Arnold_Schwarzenegger_pull_ups_pullup_u_cm_np1_fr_bad_1 78 26 pullup
Arnold_Schwarzenegger_pull_ups_pullup_u_cm_np1_fr_bad_2 78 26 pullup
Basic_Exercise_Plans_-_How_to_Do_a_Pull-Up_pullup_f_cm_np1_le_goo_1 77 26 pullup
Eight_wide_grip_pull-ups_pullup_u_cm_np1_ba_med_0 86 26 pullup
Eight_wide_grip_pull-ups_pullup_u_cm_np1_ba_med_1 86 26 pullup
Eight_wide_grip_pull-ups_pullup_u_cm_np1_ba_med_2 86 26 pullup
Girl_does_12_pull-ups_pullup_u_cm_np1_ba_med_0 82 26 pullup
Girl_does_12_pull-ups_pullup_u_cm_np1_ba_med_1 82 26 pullup
Girl_does_12_pull-ups_pullup_u_cm_np1_ba_med_2 82 26 pullup
How_to_do_pull-ups_Chin_ups_pullup_u_cm_np1_fr_bad_0 80 26 pullup
How_to_do_pull-ups_Chin_ups_pullup_u_cm_np1_fr_bad_1 80 26 pullup
How_to_do_pull-ups_Chin_ups_pullup_u_cm_np1_fr_bad_2 80 26 pullup
Konstantinovs_55_pullups_pullup_u_cm_np1_ri_med_0 78 26 pullup
Konstantinovs_55_pullups_pullup_u_cm_np1_ri_med_1 77 26 pullup
Konstantinovs_55_pullups_pullup_u_cm_np1_ri_med_2 78 26 pullup
Metaphysics_Pull_up_specialist_pullup_u_cm_np1_ba_med_0 80 26 pullup
Metaphysics_Pull_up_specialist_pullup_u_cm_np1_ba_med_1 80 26 pullup
Metaphysics_Pull_up_specialist_pullup_u_cm_np1_ba_med_2 54 26 pullup
Metaphysics_Pull_up_specialist_pullup_u_cm_np1_fr_med_3 80 26 pullup
Metaphysics_Pull_up_specialist_pullup_u_cm_np1_fr_med_4 80 26 pullup
Metaphysics_Pull_up_specialist_pullup_u_cm_np1_fr_med_5 66 26 pullup
Perfect_Pull_Up_-_How_To_Do_Pull_Ups_pullup_u_cm_np1_fr_goo_0 112 26 pullup
Perfect_Pull_Up_-_How_To_Do_Pull_Ups_pullup_u_cm_np1_fr_goo_1 82 26 pullup
Perfect_Pull_Up_-_How_To_Do_Pull_Ups_pullup_u_cm_np1_fr_goo_2 80 26 pullup
Proper_Way_to_Do_Pull_Ups_pullup_f_nm_np1_ri_goo_0 78 26 pullup
Proper_Way_to_Do_Pull_Ups_pullup_f_nm_np1_ri_goo_1 41 26 pullup
Proper_Way_to_Do_Pull_Ups_pullup_f_nm_np1_ri_goo_2 78 26 pullup
Proper_Way_to_Do_Pull_Ups_pullup_u_nm_np1_ri_goo_3 82 26 pullup
Proper_Way_to_Do_Pull_Ups_pullup_u_nm_np1_ri_goo_4 104 26 pullup
Pull_ups-_77_for_8_minutes_without_rest_pullup_u_cm_np1_fr_bad_0 78 26 pullup
Pull_ups-_77_for_8_minutes_without_rest_pullup_u_cm_np1_fr_bad_1 78 26 pullup
Pull_ups-_77_for_8_minutes_without_rest_pullup_u_cm_np1_fr_bad_2 78 26 pullup
Strong_Girl_Gymnast_Does_20+_Pull_Ups_Chin_Up_marcusbondi_pullup_f_cm_np1_fr_med_0 77 26 pullup
Strong_Girl_Gymnast_Does_20+_Pull_Ups_Chin_Up_marcusbondi_pullup_f_cm_np1_fr_med_1 77 26 pullup
Super_Training_Pull_Ups_pullup_f_cm_np1_ba_med_0 77 26 pullup
Super_Training_Pull_Ups_pullup_f_cm_np1_ba_med_1 77 26 pullup
Super_Training_Pull_Ups_pullup_f_cm_np1_ba_med_2 77 26 pullup
pull_ups_pullup_u_nm_np1_ba_med_0 78 26 pullup
pull_ups_pullup_u_nm_np1_ba_med_1 78 26 pullup
pull_ups_pullup_u_nm_np1_ba_med_2 78 26 pullup
pull_ups_pullup_u_nm_np1_fr_med_3 78 26 pullup
pull_ups_pullup_u_nm_np1_fr_med_4 78 26 pullup
pull_ups_pullup_u_nm_np1_fr_med_5 78 26 pullup
50_FIRST_DATES_punch_f_nm_np1_ri_med_15 45 27 punch
50_FIRST_DATES_punch_f_nm_np1_ri_med_16 45 27 punch
BATMAN_BEGINS_punch_h_nm_np1_ba_bad_7 46 27 punch
BoxingTipsHowtoMakeKnucklesStronger_punch_u_cm_np1_ri_goo_2 83 27 punch
BoxingTipsHowtoMakeKnucklesStronger_punch_u_cm_np1_ri_goo_3 94 27 punch
BoxingTipsHowtoMakeKnucklesStronger_punch_u_cm_np1_ri_goo_4 78 27 punch
BoxingTipsHowtoMakeKnucklesStronger_punch_u_cm_np1_ri_goo_5 226 27 punch
BoxingTipsHowtoMakeKnucklesStronger_punch_u_nm_np1_ri_goo_0 60 27 punch
CharlieAndTheChocolateFactory_punch_u_cm_np1_ri_med_11 21 27 punch
CharlieAndTheChocolateFactory_punch_u_nm_np1_le_med_12 44 27 punch
Eurotrip_punch_u_cm_np1_ri_goo_1 49 27 punch
HARD_FACE_SLAP_COMPILATION_punch_u_cm_np1_ri_bad_2 56 27 punch
HP_PRISONER_OF_AZKABAN_punch_u_cm_np1_ba_med_24 49 27 punch
KUNG_FU_HUSTLE_punch_u_cm_np1_fr_med_14 47 27 punch
KUNG_FU_HUSTLE_punch_u_cm_np1_fr_med_30 45 27 punch
KUNG_FU_HUSTLE_punch_u_cm_np2_ri_med_31 43 27 punch
KUNG_FU_HUSTLE_punch_u_nm_np1_fr_med_53 51 27 punch
KUNG_FU_HUSTLE_punch_u_nm_np1_ri_med_32 43 27 punch
KUNG_FU_HUSTLE_punch_u_nm_np1_ri_med_51 47 27 punch
LivefreeorDieHard_punch_u_cm_np1_fr_med_1 42 27 punch
Oceans11_punch_u_nm_np1_fr_med_9 44 27 punch
OldSchool_punch_u_cm_np1_ba_bad_27 43 27 punch
PracticingBoxingonaDoubleEndBag-LeadRightwithaHook_punch_u_nm_np1_fr_med_0 102 27 punch
PracticingBoxingonaDoubleEndBag-LeadRightwithaHook_punch_u_nm_np1_fr_med_1 102 27 punch
PracticingBoxingonaDoubleEndBag-LeadRightwithaHook_punch_u_nm_np1_fr_med_10 80 27 punch
PracticingBoxingonaDoubleEndBag-LeadRightwithaHook_punch_u_nm_np1_fr_med_11 81 27 punch
PracticingBoxingonaDoubleEndBag-LeadRightwithaHook_punch_u_nm_np1_fr_med_12 89 27 punch
PracticingBoxingonaDoubleEndBag-LeadRightwithaHook_punch_u_nm_np1_fr_med_13 98 27 punch
PracticingBoxingonaDoubleEndBag-LeadRightwithaHook_punch_u_nm_np1_fr_med_14 97 27 punch
PracticingBoxingonaDoubleEndBag-LeadRightwithaHook_punch_u_nm_np1_fr_med_2 84 27 punch
PracticingBoxingonaDoubleEndBag-LeadRightwithaHook_punch_u_nm_np1_fr_med_3 89 27 punch
PracticingBoxingonaDoubleEndBag-LeadRightwithaHook_punch_u_nm_np1_fr_med_4 98 27 punch
PracticingBoxingonaDoubleEndBag-LeadRightwithaHook_punch_u_nm_np1_fr_med_5 90 27 punch
PracticingBoxingonaDoubleEndBag-LeadRightwithaHook_punch_u_nm_np1_fr_med_6 84 27 punch
PracticingBoxingonaDoubleEndBag-LeadRightwithaHook_punch_u_nm_np1_fr_med_7 101 27 punch
PracticingBoxingonaDoubleEndBag-LeadRightwithaHook_punch_u_nm_np1_fr_med_8 80 27 punch
PracticingBoxingonaDoubleEndBag-LeadRightwithaHook_punch_u_nm_np1_fr_med_9 88 27 punch
RETURN_OF_THE_KING_punch_f_cm_np1_ba_bad_27 43 27 punch
RETURN_OF_THE_KING_punch_u_cm_np1_ri_med_34 43 27 punch
Return_of_the_King_10_punch_u_cm_np1_ba_med_0 43 27 punch
Return_of_the_King_10_punch_u_cm_np1_ri_med_1 36 27 punch
Return_of_the_King_5_punch_u_nm_np1_fr_bad_2 30 27 punch
THE_PROTECTOR_punch_f_cm_np1_ba_med_26 47 27 punch
THE_PROTECTOR_punch_f_cm_np1_ba_med_49 47 27 punch
THE_PROTECTOR_punch_f_cm_np1_le_bad_32 43 27 punch
THE_PROTECTOR_punch_u_cm_np1_ba_med_82 43 27 punch
THE_PROTECTOR_punch_u_cm_np1_fr_med_7 41 27 punch
THE_PROTECTOR_punch_u_cm_np1_ri_med_76 43 27 punch
TheBoondockSaints_punch_f_cm_np1_ri_bad_36 47 27 punch
TheBoondockSaints_punch_h_nm_np1_fr_bad_105 47 27 punch
TheBoondockSaints_punch_u_cm_np1_ri_bad_68 43 27 punch
TheBoondockSaints_punch_u_nm_np1_le_bad_37 22 27 punch
The_Fugitive_6_punch_u_cm_np1_ba_med_12 41 27 punch
The_Fugitive_6_punch_u_cm_np1_fr_med_11 43 27 punch
The_Matrix_2_punch_u_cm_np2_ri_med_4 122 27 punch
The_Matrix_4_punch_u_cm_np1_fr_med_4 30 27 punch
The_Matrix_4_punch_u_nm_np1_fr_bad_3 39 27 punch
The_Matrix_5_punch_u_cm_np1_le_med_15 69 27 punch
The_Matrix_5_punch_u_cm_np1_le_med_17 44 27 punch
The_Matrix_5_punch_u_nm_np1_ba_med_20 54 27 punch
The_Matrix_Revolutions_6_punch_u_nm_np1_fr_med_9 33 27 punch
The_Matrix_Revolutions_6_punch_u_nm_np2_ri_med_1 41 27 punch
TrumanShow_punch_u_cm_np1_ba_bad_30 45 27 punch
Two_Towers_6_punch_h_nm_np1_fr_med_10 32 27 punch
Two_Towers_6_punch_u_cm_np1_fr_bad_5 30 27 punch
Two_Towers_6_punch_u_cm_np1_ri_med_6 40 27 punch
Veoh_Alpha_Dog_1_punch_f_nm_np1_ri_med_47 46 27 punch
kick__bruce_lee_v_s_japanese_punch_u_cm_np1_ri_bad_2 31 27 punch
kick__bruce_lee_v_s_japanese_punch_u_cm_np1_ri_bad_3 28 27 punch
kick__bruce_lee_v_s_japanese_punch_u_cm_np1_ri_bad_4 26 27 punch
Alexander_pushing_the_table_push_f_cm_np1_ba_bad_1 77 28 push
Alexander_pushing_the_table_push_f_cm_np1_le_bad_0 77 28 push
Alexander_pushing_the_table_push_f_cm_np1_ri_bad_3 77 28 push
Baby_Push_Cart_push_f_cm_np1_ri_bad_0 78 28 push
Baby_Push_Cart_push_f_cm_np1_ri_bad_1 78 28 push
Baby_Push_Cart_push_f_cm_np1_ri_bad_2 78 28 push
Box_Pushing_push_f_cm_np1_ri_med_0 83 28 push
Brynley_pushing_Makayla_in_wagon_push_f_cm_np1_ba_bad_2 77 28 push
Brynley_pushing_Makayla_in_wagon_push_f_cm_np1_ba_bad_3 84 28 push
Brynley_pushing_Makayla_in_wagon_push_f_cm_np1_fr_bad_0 77 28 push
Brynley_pushing_Makayla_in_wagon_push_f_cm_np1_ri_bad_1 77 28 push
Cross_Pushing_Table_push_f_cm_np1_ba_bad_2 82 28 push
Cross_Pushing_Table_push_f_cm_np1_fr_bad_1 78 28 push
Cross_Pushing_Table_push_f_cm_np1_fr_bad_3 85 28 push
Cross_Pushing_Table_push_f_cm_np1_fr_bad_7 90 28 push
Cross_Pushing_Table_push_f_cm_np1_ri_bad_4 86 28 push
Cross_Pushing_Table_push_u_cm_np1_fr_bad_5 114 28 push
Cross_Pushing_Table_push_u_cm_np1_fr_bad_6 106 28 push
Cross_Pushing_Table_push_u_cm_np1_fr_med_0 68 28 push
Joel_Pushing_Box_push_f_cm_np1_ba_bad_1 98 28 push
Joel_Pushing_Box_push_f_cm_np1_ri_bad_0 214 28 push
Joshua_pushing_wagon_push_f_cm_np1_le_bad_0 69 28 push
Joshua_pushing_wagon_push_f_cm_np1_ri_bad_1 83 28 push
Neil_pushing_wagon_push_f_cm_np1_fr_bad_3 105 28 push
Neil_pushing_wagon_push_f_cm_np1_fr_bad_4 78 28 push
Neil_pushing_wagon_push_f_cm_np1_fr_bad_5 78 28 push
Neil_pushing_wagon_push_f_cm_np1_le_bad_0 68 28 push
Neil_pushing_wagon_push_f_cm_np1_le_bad_1 120 28 push
Neil_pushing_wagon_push_f_cm_np1_le_bad_2 85 28 push
Push_That_Car!_push_f_cm_np1_ri_med_0 93 28 push
Pushing_train_-_Me_and_my_friend_-_Worlds_strongest_men_push_f_cm_np1_ba_bad_6 78 28 push
Pushing_train_-_Me_and_my_friend_-_Worlds_strongest_men_push_f_cm_np2_ba_bad_4 107 28 push
Pushing_train_-_Me_and_my_friend_-_Worlds_strongest_men_push_f_cm_np2_ba_bad_5 119 28 push
Pushing_train_-_Me_and_my_friend_-_Worlds_strongest_men_push_f_cm_np2_ri_bad_0 173 28 push
Pushing_train_-_Me_and_my_friend_-_Worlds_strongest_men_push_f_cm_np2_ri_bad_1 152 28 push
Pushing_train_-_Me_and_my_friend_-_Worlds_strongest_men_push_f_cm_np2_ri_bad_2 146 28 push
Pushing_wagon_down_dancing_shortened_push_f_cm_np1_fr_bad_0 68 28 push
Pushing_wagon_down_dancing_shortened_push_f_cm_np1_ri_bad_1 100 28 push
Return_of_the_King_10_push_u_cm_np1_le_med_3 87 28 push
TheBoondockSaints_push_u_cm_np1_ba_bad_87 45 28 push
Trevor_pushing_cart_push_f_cm_np1_ri_bad_0 70 28 push
Trevor_pushing_cart_push_f_cm_np1_ri_bad_1 86 28 push
Trevor_pushing_cart_push_f_cm_np1_ri_bad_2 100 28 push
box_pushing_1_push_f_cm_np1_ba_bad_2 156 28 push
box_pushing_1_push_f_cm_np1_le_med_1 93 28 push
box_pushing_1_push_u_cm_np1_fr_bad_0 77 28 push
extreme_table_pushing_push_f_cm_np1_le_bad_1 78 28 push
extreme_table_pushing_push_f_cm_np1_le_bad_2 78 28 push
extreme_table_pushing_push_f_cm_np1_ri_bad_0 60 28 push
extreme_table_pushing_push_f_cm_np1_ri_bad_3 78 28 push
micah_pushing_wagon_push_f_cm_np1_le_bad_0 71 28 push
micah_pushing_wagon_push_f_cm_np1_le_bad_1 116 28 push
micah_pushing_wagon_push_f_cm_np1_le_bad_2 78 28 push
micah_pushing_wagon_push_f_cm_np1_ri_bad_3 78 28 push
micah_pushing_wagon_push_f_cm_np1_ri_bad_4 98 28 push
micah_pushing_wagon_push_f_cm_np1_ri_bad_5 78 28 push
prelinger_LetsBeGo1953_push_f_cm_np1_ba_med_11 98 28 push
pushing_blocks_push_f_nm_np1_le_bad_0 78 28 push
pushing_blocks_push_f_nm_np1_le_bad_1 78 28 push
pushing_blocks_push_f_nm_np1_le_bad_2 78 28 push
pushing_box_around_house_push_f_cm_np1_fr_med_0 83 28 push
pushing_box_around_house_push_f_cm_np1_le_bad_3 99 28 push
pushing_box_around_house_push_f_cm_np1_le_med_2 65 28 push
pushing_box_around_house_push_u_cm_np1_fr_med_1 98 28 push
pushing_box_car_on_train_push_f_cm_np5_ba_bad_0 98 28 push
pushing_box_car_on_train_push_f_cm_np5_ba_bad_1 130 28 push
pushing_cart_push_f_cm_np1_ba_bad_3 80 28 push
pushing_cart_push_f_cm_np1_le_bad_0 80 28 push
pushing_cart_push_f_cm_np1_le_bad_1 80 28 push
pushing_cart_push_f_cm_np1_le_bad_2 80 28 push
100_Push-ups_Initial_Test_hundredpushups_com_pushup_f_nm_np1_fr_goo_0 78 29 pushup
100_Push-ups_Initial_Test_hundredpushups_com_pushup_f_nm_np1_fr_goo_1 77 29 pushup
100_Push-ups_Initial_Test_hundredpushups_com_pushup_f_nm_np1_fr_goo_2 78 29 pushup
100_push_ups_by_a_GIRL!!!_pushup_f_nm_np1_fr_goo_0 80 29 pushup
100_push_ups_by_a_GIRL!!!_pushup_f_nm_np1_fr_goo_1 80 29 pushup
100_push_ups_by_a_GIRL!!!_pushup_f_nm_np1_fr_goo_2 80 29 pushup
100_push_ups_pushup_f_nm_np1_ri_med_0 80 29 pushup
100_push_ups_pushup_f_nm_np1_ri_med_1 80 29 pushup
100_push_ups_pushup_f_nm_np1_ri_med_2 80 29 pushup
65_year_old_iron_man_doing_1000_Push_ups_pushup_f_cm_np1_le_goo_0 78 29 pushup
65_year_old_iron_man_doing_1000_Push_ups_pushup_f_cm_np1_le_goo_1 78 29 pushup
Angela_pushup_u_cm_np1_le_med_0 78 29 pushup
Angela_pushup_u_cm_np1_le_med_1 78 29 pushup
Angela_pushup_u_cm_np1_le_med_2 78 29 pushup
Chest_Muscle_Group_(for_sexy_arms__shoulders__back_and_abs!)_pushup_u_nm_np1_le_goo_0 90 29 pushup
Chest_Muscle_Group_(for_sexy_arms__shoulders__back_and_abs!)_pushup_u_nm_np1_le_goo_1 112 29 pushup
Chest_Muscle_Group_(for_sexy_arms__shoulders__back_and_abs!)_pushup_u_nm_np1_le_goo_2 88 29 pushup
Chest_Muscle_Group_(for_sexy_arms__shoulders__back_and_abs!)_pushup_u_nm_np1_ri_goo_3 106 29 pushup
Chest_Muscle_Group_(for_sexy_arms__shoulders__back_and_abs!)_pushup_u_nm_np1_ri_goo_4 100 29 pushup
Chest_Muscle_Group_(for_sexy_arms__shoulders__back_and_abs!)_pushup_u_nm_np1_ri_goo_5 110 29 pushup
Chest_workout-_hip_pushups_pushup_u_nm_np1_fr_med_3 132 29 pushup
Chest_workout-_hip_pushups_pushup_u_nm_np1_fr_med_4 142 29 pushup
Chest_workout-_hip_pushups_pushup_u_nm_np1_ri_med_0 227 29 pushup
Chest_workout-_hip_pushups_pushup_u_nm_np1_ri_med_1 229 29 pushup
Chest_workout-_hip_pushups_pushup_u_nm_np1_ri_med_2 145 29 pushup
Chris_Comfort_s_Push_Up_Workout_Part_I_pushup_f_nm_np1_ri_goo_0 152 29 pushup
Chris_Comfort_s_Push_Up_Workout_Part_I_pushup_f_nm_np1_ri_goo_1 142 29 pushup
Chris_Comfort_s_Push_Up_Workout_Part_I_pushup_f_nm_np1_ri_goo_2 164 29 pushup
DC_Personal_Trainer_-_How_To_Do_A_Push-up_The_RIGHT_Way_pushup_f_nm_np1_ri_goo_0 104 29 pushup
Day_19__100_Pushups_a_Day_Challenge!_(_Break_Your_Rules_)_pushup_f_nm_np1_fr_goo_0 78 29 pushup
Day_19__100_Pushups_a_Day_Challenge!_(_Break_Your_Rules_)_pushup_f_nm_np1_fr_goo_2 78 29 pushup
Exercise_Clip_-_Push-up_Improvement_with_SGT_Ken_pushup_f_cm_np1_fr_med_0 78 29 pushup
Exercise_Clip_-_Push-up_Improvement_with_SGT_Ken_pushup_f_cm_np1_fr_med_1 78 29 pushup
Exercise_Clip_-_Push-up_Improvement_with_SGT_Ken_pushup_f_cm_np1_fr_med_2 78 29 pushup
Laura_-_PushUps_pushup_f_cm_np1_le_med_0 77 29 pushup
Laura_-_PushUps_pushup_f_cm_np1_le_med_1 77 29 pushup
Laura_-_PushUps_pushup_f_cm_np1_le_med_2 77 29 pushup
Lori_Does_Desktop_Pushups_pushup_f_nm_np1_le_goo_0 78 29 pushup
Lori_Does_Desktop_Pushups_pushup_f_nm_np1_le_goo_1 78 29 pushup
Lori_Does_Desktop_Pushups_pushup_f_nm_np1_le_goo_2 78 29 pushup
Luke_s_Push_Up_Challenge_pushup_f_cm_np1_fr_goo_0 79 29 pushup
Luke_s_Push_Up_Challenge_pushup_f_cm_np1_fr_goo_1 78 29 pushup
Luke_s_Push_Up_Challenge_pushup_f_cm_np1_fr_goo_2 79 29 pushup
Luke_s_Push_Up_Challenge_pushup_f_cm_np1_fr_goo_3 78 29 pushup
Luke_s_Push_Up_Challenge_pushup_f_cm_np1_fr_goo_4 79 29 pushup
Luke_s_Push_Up_Challenge_pushup_f_cm_np1_fr_goo_5 78 29 pushup
Push_Ups_1_pushup_f_nm_np1_le_med_0 78 29 pushup
Push_Ups_1_pushup_f_nm_np1_le_med_1 78 29 pushup
Push_Ups_1_pushup_f_nm_np1_le_med_2 78 29 pushup
Pushups_Workout__Push_Up_protein__Part_One_pushup_f_cm_np1_le_bad_3 79 29 pushup
Pushups_Workout__Push_Up_protein__Part_One_pushup_f_cm_np1_le_bad_4 79 29 pushup
Pushups_Workout__Push_Up_protein__Part_One_pushup_f_cm_np1_le_bad_5 79 29 pushup
Pushups_Workout__Push_Up_protein__Part_One_pushup_f_cm_np1_ri_bad_0 79 29 pushup
Pushups_Workout__Push_Up_protein__Part_One_pushup_f_cm_np1_ri_bad_1 79 29 pushup
Pushups_Workout__Push_Up_protein__Part_One_pushup_f_cm_np1_ri_bad_2 79 29 pushup
Pushups___The_Hardway!!!_Shaolin_Style_pushup_f_cm_np1_le_med_0 69 29 pushup
Pushups___The_Hardway!!!_Shaolin_Style_pushup_f_cm_np1_le_med_1 78 29 pushup
Pushups___The_Hardway!!!_Shaolin_Style_pushup_f_cm_np1_le_med_2 78 29 pushup
YOUTUBE_PUSH_UP_CHALLENGE_pushup_f_cm_np1_fr_med_0 77 29 pushup
YOUTUBE_PUSH_UP_CHALLENGE_pushup_f_cm_np1_fr_med_1 78 29 pushup
YOUTUBE_PUSH_UP_CHALLENGE_pushup_f_cm_np1_fr_med_2 77 29 pushup
pseudo_planche_pushups_pushup_u_nm_np1_ri_bad_0 82 29 pushup
pseudo_planche_pushups_pushup_u_nm_np1_ri_bad_1 76 29 pushup
pseudo_planche_pushups_pushup_u_nm_np1_ri_bad_2 76 29 pushup
push-up_or_shut_up_(IXK)_pushup_f_cm_np1_le_med_0 78 29 pushup
push-up_or_shut_up_(IXK)_pushup_f_cm_np1_le_med_1 79 29 pushup
push-up_or_shut_up_(IXK)_pushup_f_cm_np1_le_med_2 78 29 pushup
push-up_or_shut_up_(MLE)_pushup_f_cm_np1_le_med_0 79 29 pushup
push-up_or_shut_up_(MLE)_pushup_f_cm_np1_le_med_1 79 29 pushup
push-up_or_shut_up_(MLE)_pushup_f_cm_np1_le_med_2 79 29 pushup
#437_How_To_Ride_A_Bike_ride_bike_f_cm_np1_ba_med_0 79 30 ride_bike
#437_How_To_Ride_A_Bike_ride_bike_f_cm_np1_ba_med_1 79 30 ride_bike
#437_How_To_Ride_A_Bike_ride_bike_f_cm_np1_ba_med_3 79 30 ride_bike
#437_How_To_Ride_A_Bike_ride_bike_f_cm_np1_fr_med_2 79 30 ride_bike
1989_Tour_de_France_Final_Time_Trial_ride_bike_f_cm_np1_ba_med_0 114 30 ride_bike
1989_Tour_de_France_Final_Time_Trial_ride_bike_f_cm_np1_ba_med_1 244 30 ride_bike
1989_Tour_de_France_Final_Time_Trial_ride_bike_f_cm_np1_ba_med_2 167 30 ride_bike
1989_Tour_de_France_Final_Time_Trial_ride_bike_f_cm_np1_fr_med_6 123 30 ride_bike
1989_Tour_de_France_Final_Time_Trial_ride_bike_f_cm_np1_fr_med_7 178 30 ride_bike
1989_Tour_de_France_Final_Time_Trial_ride_bike_f_cm_np1_le_med_4 79 30 ride_bike
1989_Tour_de_France_Final_Time_Trial_ride_bike_f_cm_np1_ri_med_3 60 30 ride_bike
1989_Tour_de_France_Final_Time_Trial_ride_bike_f_cm_np1_ri_med_5 117 30 ride_bike
1996_Tour_de_France_-_Indurain_Cracks_ride_bike_f_cm_np1_ba_med_1 122 30 ride_bike
1996_Tour_de_France_-_Indurain_Cracks_ride_bike_f_cm_np1_le_med_0 77 30 ride_bike
1996_Tour_de_France_-_Indurain_Cracks_ride_bike_f_cm_np1_ri_med_2 83 30 ride_bike
1996_Tour_de_France_-_Indurain_Cracks_ride_bike_f_cm_np1_ri_med_3 77 30 ride_bike
1996_Tour_de_France_-_Indurain_Cracks_ride_bike_f_cm_np1_ri_med_4 77 30 ride_bike
Bicycle_Tips_ride_bike_f_cm_np1_ba_med_1 85 30 ride_bike
Bicycle_Tips_ride_bike_f_cm_np1_le_med_0 118 30 ride_bike
Bicycle_Tips_ride_bike_f_cm_np1_ri_med_2 78 30 ride_bike
CSC_and_the_2007__Sydney_to_the_Gong__bike_ride_ride_bike_f_cm_np1_ri_med_0 78 30 ride_bike
CSC_and_the_2007__Sydney_to_the_Gong__bike_ride_ride_bike_f_cm_np1_ri_med_1 73 30 ride_bike
CSC_and_the_2007__Sydney_to_the_Gong__bike_ride_ride_bike_f_cm_np1_ri_med_2 78 30 ride_bike
David_beim_Fahrrad_fahren_X_x_ride_bike_f_cm_np1_ba_med_2 78 30 ride_bike
David_beim_Fahrrad_fahren_X_x_ride_bike_f_cm_np1_fr_med_3 108 30 ride_bike
David_beim_Fahrrad_fahren_X_x_ride_bike_f_cm_np1_le_med_0 78 30 ride_bike
David_beim_Fahrrad_fahren_X_x_ride_bike_f_cm_np1_ri_med_1 78 30 ride_bike
David_beim_Fahrrad_fahren_X_x_ride_bike_f_cm_np1_ri_med_4 90 30 ride_bike
Fahrrad_Eigenbau_ride_bike_f_cm_np1_le_med_1 134 30 ride_bike
Fahrrad_Eigenbau_ride_bike_f_cm_np1_ri_med_0 138 30 ride_bike
Fahrrad_fahren_ride_bike_f_cm_np2_le_med_0 142 30 ride_bike
Fahrrad_fahren_ride_bike_f_cm_np2_le_med_1 154 30 ride_bike
Fahrrad_fahren_ride_bike_f_cm_np2_le_med_2 135 30 ride_bike
Fahrrad_ride_bike_f_cm_np1_le_med_0 78 30 ride_bike
Finding_Forrester_4_ride_bike_f_cm_np1_fr_bad_5 191 30 ride_bike
Finding_Forrester_5_ride_bike_f_cm_np1_fr_bad_1 165 30 ride_bike
Finding_Forrester_5_ride_bike_f_cm_np1_fr_med_0 91 30 ride_bike
I_want_to_ride_my_bicycle_ride_bike_f_cm_np1_le_med_0 118 30 ride_bike
Justin_lernt_Fahrrad_fahren_ride_bike_f_cm_np1_ri_med_1 80 30 ride_bike
Justin_lernt_Fahrrad_fahren_ride_bike_f_cm_np1_ri_med_2 98 30 ride_bike
Kraftwerk_-_Tour_de_france_1983_Alternative_video_ride_bike_f_cm_np1_le_med_1 52 30 ride_bike
Kraftwerk_-_Tour_de_france_1983_Alternative_video_ride_bike_f_cm_np1_le_med_6 66 30 ride_bike
Kraftwerk_-_Tour_de_france_1983_Alternative_video_ride_bike_f_cm_np1_le_med_7 53 30 ride_bike
Kraftwerk_-_Tour_de_france_1983_Alternative_video_ride_bike_f_cm_np4_fr_med_0 78 30 ride_bike
Kraftwerk_-_Tour_de_france_1983_Alternative_video_ride_bike_f_cm_np4_fr_med_2 78 30 ride_bike
Kraftwerk_-_Tour_de_france_1983_Alternative_video_ride_bike_f_cm_np4_fr_med_5 126 30 ride_bike
Kraftwerk_-_Tour_de_france_1983_Alternative_video_ride_bike_f_nm_np1_fr_med_8 36 30 ride_bike
Kraftwerk_-_Tour_de_france_1983_Alternative_video_ride_bike_l_cm_np1_le_med_3 78 30 ride_bike
Kraftwerk_-_Tour_de_france_1983_Alternative_video_ride_bike_l_cm_np1_le_med_4 78 30 ride_bike
Radfahren_um_die_Aggertalsperre_06_09_2009_ride_bike_f_cm_np1_ba_med_12 79 30 ride_bike
Radfahren_um_die_Aggertalsperre_06_09_2009_ride_bike_f_cm_np1_ba_med_13 79 30 ride_bike
Radfahren_um_die_Aggertalsperre_06_09_2009_ride_bike_f_cm_np1_ba_med_7 92 30 ride_bike
Radfahren_um_die_Aggertalsperre_06_09_2009_ride_bike_f_cm_np1_fr_med_10 79 30 ride_bike
Radfahren_um_die_Aggertalsperre_06_09_2009_ride_bike_f_cm_np1_le_bad_4 49 30 ride_bike
Radfahren_um_die_Aggertalsperre_06_09_2009_ride_bike_f_cm_np1_le_med_3 79 30 ride_bike
Radfahren_um_die_Aggertalsperre_06_09_2009_ride_bike_f_cm_np1_le_med_5 79 30 ride_bike
Radfahren_um_die_Aggertalsperre_06_09_2009_ride_bike_f_cm_np2_ba_med_11 91 30 ride_bike
Radfahren_um_die_Aggertalsperre_06_09_2009_ride_bike_f_cm_np2_fr_med_15 79 30 ride_bike
Radfahren_um_die_Aggertalsperre_06_09_2009_ride_bike_f_cm_np2_le_med_14 79 30 ride_bike
Radfahren_um_die_Aggertalsperre_06_09_2009_ride_bike_f_cm_np2_le_med_16 80 30 ride_bike
Radfahren_um_die_Aggertalsperre_06_09_2009_ride_bike_f_cm_np2_le_med_2 79 30 ride_bike
Radfahren_um_die_Aggertalsperre_06_09_2009_ride_bike_f_cm_np2_ri_med_0 133 30 ride_bike
Radfahren_um_die_Aggertalsperre_06_09_2009_ride_bike_f_cm_np2_ri_med_6 80 30 ride_bike
Radfahren_um_die_Aggertalsperre_06_09_2009_ride_bike_l_cm_np1_ba_med_8 79 30 ride_bike
Radfahren_um_die_Aggertalsperre_06_09_2009_ride_bike_l_cm_np1_ba_med_9 79 30 ride_bike
Tour_de_France_2003_-_Armstrong_attacks_Ullrich_after_Fall_ride_bike_f_cm_np1_ba_med_2 144 30 ride_bike
Tour_de_France_2003_-_Armstrong_attacks_Ullrich_after_Fall_ride_bike_f_cm_np1_ba_med_3 82 30 ride_bike
Tour_de_France_2003_-_Armstrong_attacks_Ullrich_after_Fall_ride_bike_f_cm_np1_ba_med_4 78 30 ride_bike
Tour_de_France_2003_-_Armstrong_attacks_Ullrich_after_Fall_ride_bike_f_cm_np2_fr_med_0 72 30 ride_bike
Tour_de_France_2003_-_Armstrong_attacks_Ullrich_after_Fall_ride_bike_f_cm_np2_fr_med_1 106 30 ride_bike
ALeapToFreedom_ride_horse_f_cm_np1_le_med_2 78 31 ride_horse
ALeapToFreedom_ride_horse_f_cm_np1_ri_med_3 107 31 ride_horse
ALeapToFreedom_ride_horse_f_nm_np1_ri_med_0 109 31 ride_horse
ALeapToFreedom_ride_horse_f_nm_np1_ri_med_4 183 31 ride_horse
Alifestyle_ride_horse_f_cm_np1_fr_med_4 289 31 ride_horse
Alifestyle_ride_horse_f_cm_np1_le_med_0 196 31 ride_horse
Alifestyle_ride_horse_f_cm_np1_le_med_2 99 31 ride_horse
Alifestyle_ride_horse_f_cm_np1_le_med_5 432 31 ride_horse
Alifestyle_ride_horse_f_cm_np1_ri_med_1 360 31 ride_horse
Alifestyle_ride_horse_f_cm_np1_ri_med_3 66 31 ride_horse
Alifestyle_ride_horse_f_cm_np1_ri_med_6 109 31 ride_horse
BackBreakingFun_ride_horse_f_cm_np1_ba_med_1 349 31 ride_horse
BackBreakingFun_ride_horse_f_cm_np1_le_med_0 143 31 ride_horse
BackBreakingFun_ride_horse_f_cm_np1_le_med_2 215 31 ride_horse
Caspar_ride_horse_f_cm_np1_le_med_5 132 31 ride_horse
Caspar_ride_horse_f_cm_np1_ri_med_0 139 31 ride_horse
Caspar_ride_horse_f_cm_np1_ri_med_1 159 31 ride_horse
Caspar_ride_horse_f_cm_np1_ri_med_2 139 31 ride_horse
Caspar_ride_horse_f_cm_np1_ri_med_3 376 31 ride_horse
Caspar_ride_horse_f_cm_np1_ri_med_4 313 31 ride_horse
ChampagneRunattheParkHT_ride_horse_f_cm_np1_fr_med_0 124 31 ride_horse
ChampagneRunattheParkHT_ride_horse_f_cm_np1_ri_med_1 139 31 ride_horse
ChelseaLately-Chelsea_ride_horse_f_cm_np1_le_med_3 78 31 ride_horse
ChelseaLately-Chelsea_ride_horse_f_cm_np1_le_med_5 126 31 ride_horse
ChelseaLately-Chelsea_ride_horse_f_cm_np1_le_med_6 131 31 ride_horse
ChelseaLately-Chelsea_ride_horse_f_cm_np1_le_med_7 80 31 ride_horse
ChelseaLately-Chelsea_ride_horse_f_cm_np1_le_med_8 89 31 ride_horse
ChelseaLately-Chelsea_ride_horse_u_cm_np1_fr_med_2 99 31 ride_horse
ChelseaLately-Chelsea_ride_horse_u_cm_np1_ri_med_0 199 31 ride_horse
ChelseaLately-Chelsea_ride_horse_u_nm_np1_ba_med_1 82 31 ride_horse
ChikiMovie_ride_horse_f_cm_np1_fr_med_0 334 31 ride_horse
ChikiMovie_ride_horse_f_cm_np1_fr_med_1 289 31 ride_horse
ChikiMovie_ride_horse_f_cm_np1_le_med_4 173 31 ride_horse
ChikiMovie_ride_horse_f_cm_np1_le_med_5 109 31 ride_horse
ChikiMovie_ride_horse_f_cm_np1_le_med_6 91 31 ride_horse
ChikiMovie_ride_horse_f_cm_np1_le_med_8 75 31 ride_horse
ChikiMovie_ride_horse_f_cm_np1_ri_med_2 154 31 ride_horse
ChikiMovie_ride_horse_f_cm_np1_ri_med_3 183 31 ride_horse
ChikiMovie_ride_horse_f_cm_np1_ri_med_7 23 31 ride_horse
Fellowship_2_ride_horse_f_cm_np1_le_med_4 88 31 ride_horse
Fellowship_2_ride_horse_u_cm_np1_fr_bad_1 51 31 ride_horse
Fellowship_4_ride_horse_f_cm_np1_le_med_2 70 31 ride_horse
Fellowship_4_ride_horse_u_cm_np1_fr_med_1 117 31 ride_horse
Mylifehorseriding_ride_horse_f_cm_np1_ba_med_2 130 31 ride_horse
Mylifehorseriding_ride_horse_f_cm_np1_fr_med_3 171 31 ride_horse
Mylifehorseriding_ride_horse_f_cm_np1_le_med_4 146 31 ride_horse
Mylifehorseriding_ride_horse_f_cm_np1_le_med_6 74 31 ride_horse
Mylifehorseriding_ride_horse_f_cm_np1_ri_med_0 207 31 ride_horse
Mylifehorseriding_ride_horse_f_cm_np1_ri_med_1 180 31 ride_horse
Mylifehorseriding_ride_horse_f_nm_np1_fr_med_5 149 31 ride_horse
Paula_sHorsebackRidingLesson!7_22_08_ride_horse_f_cm_np1_ba_med_0 258 31 ride_horse
Paula_sHorsebackRidingLesson!7_22_08_ride_horse_f_cm_np1_ba_med_1 291 31 ride_horse
Paula_sHorsebackRidingLesson!7_22_08_ride_horse_f_cm_np1_ba_med_6 134 31 ride_horse
Paula_sHorsebackRidingLesson!7_22_08_ride_horse_f_cm_np1_fr_med_4 196 31 ride_horse
Paula_sHorsebackRidingLesson!7_22_08_ride_horse_f_cm_np1_le_med_2 305 31 ride_horse
Paula_sHorsebackRidingLesson!7_22_08_ride_horse_f_cm_np1_ri_med_3 150 31 ride_horse
Paula_sHorsebackRidingLesson!7_22_08_ride_horse_f_cm_np1_ri_med_5 136 31 ride_horse
Paula_sHorsebackRidingLesson!7_22_08_ride_horse_f_cm_np1_ri_med_7 137 31 ride_horse
Paula_sHorsebackRidingLesson!7_22_08_ride_horse_f_cm_np1_ri_med_8 136 31 ride_horse
Return_of_the_King_11_ride_horse_f_cm_np4_ba_med_4 91 31 ride_horse
Return_of_the_King_1_ride_horse_f_cm_np2_fr_med_2 77 31 ride_horse
Return_of_the_King_3_ride_horse_f_cm_np1_le_bad_1 61 31 ride_horse
Return_of_the_King_4_ride_horse_f_cm_np1_ba_bad_8 154 31 ride_horse
Return_of_the_King_9_ride_horse_f_cm_np1_fr_med_4 69 31 ride_horse
Return_of_the_King_9_ride_horse_f_cm_np1_ri_med_2 85 31 ride_horse
Two_Towers_2_ride_horse_f_cm_np3_ba_med_0 125 31 ride_horse
Two_Towers_3_ride_horse_f_cm_np3_ba_bad_0 134 31 ride_horse
Two_Towers_7_ride_horse_f_cm_np5_fr_med_1 98 31 ride_horse
darksideofhorseracing_ride_horse_f_cm_np1_fr_med_1 105 31 ride_horse
darksideofhorseracing_ride_horse_f_cm_np4_ri_med_0 104 31 ride_horse
20060723sfjffangelina_run_f_nm_np1_ri_med_2 46 32 run
20060723sfjffjewcy_run_f_nm_np1_ba_med_3 32 32 run
20060723sfjffsomelikeitwarmed_run_f_nm_np1_fr_med_6 57 32 run
50_FIRST_DATES_run_f_cm_np1_ba_med_12 48 32 run
50_FIRST_DATES_run_f_cm_np1_ri_med_21 49 32 run
APOCALYPTO_run_u_nm_np1_fr_med_3 100 32 run
A_Beautiful_Mind_4_run_f_cm_np1_ba_med_9 103 32 run
A_Beautiful_Mind_5_run_u_cm_np1_fr_med_7 76 32 run
AmericanGangster_run_f_cm_np1_le_med_18 48 32 run
AmericanGangster_run_u_cm_np1_ri_med_65 44 32 run
AmericanGangster_run_u_nm_np1_ba_med_66 52 32 run
CastAway1_run_f_cm_np1_ri_med_2 124 32 run
CharlieAndTheChocolateFactory_run_f_nm_np1_fr_bad_15 78 32 run
CharlieAndTheChocolateFactory_run_f_nm_np1_le_bad_16 48 32 run
Crash_run_f_cm_np1_fr_med_17 111 32 run
Crash_run_l_cm_np1_fr_med_21 35 32 run
EVOLUTION_run_f_nm_np2_fr_med_25 43 32 run
Faith_Rewarded_run_f_cm_np1_le_med_16 53 32 run
Fellowship_7_run_f_cm_np1_fr_med_4 86 32 run
Fellowship_7_run_f_cm_np1_ri_med_15 68 32 run
HP_PRISONER_OF_AZKABAN_run_f_cm_np1_ba_bad_36 46 32 run
HP_PRISONER_OF_AZKABAN_run_f_cm_np1_le_bad_35 53 32 run
HP_PRISONER_OF_AZKABAN_run_f_nm_np1_fr_med_25 48 32 run
Hitch_Part_2_run_f_nm_np1_fr_med_11 75 32 run
MeettheFockers_run_u_nm_np1_fr_med_13 76 32 run
RATRACE_run_f_cm_np1_ba_med_14 53 32 run
RATRACE_run_f_cm_np1_fr_med_16 71 32 run
RATRACE_run_f_cm_np1_le_bad_24 73 32 run
RATRACE_run_f_nm_np1_ri_med_7 49 32 run
RETURN_OF_THE_KING_run_f_cm_np1_fr_bad_32 72 32 run
RETURN_OF_THE_KING_run_f_cm_np1_ri_bad_6 100 32 run
RETURN_OF_THE_KING_run_f_cm_np1_ri_med_11 49 32 run
RETURN_OF_THE_KING_run_f_nm_np1_ba_med_43 46 32 run
RETURN_OF_THE_KING_run_u_cm_np1_fr_bad_46 47 32 run
Return_of_the_King_4_run_f_cm_np1_ri_med_5 119 32 run
Superbad_run_f_nm_np1_ba_med_2 79 32 run
SweeneyTodd_run_f_nm_np1_ba_bad_32 48 32 run
THE_PROTECTOR_run_f_cm_np1_ba_med_13 22 32 run
THE_PROTECTOR_run_f_cm_np1_ba_med_35 48 32 run
THE_PROTECTOR_run_f_cm_np1_ba_med_44 76 32 run
THE_PROTECTOR_run_f_cm_np1_le_med_15 45 32 run
THE_PROTECTOR_run_f_cm_np1_ri_med_101 77 32 run
THE_PROTECTOR_run_f_nm_np1_fr_med_71 46 32 run
THE_PROTECTOR_run_f_nm_np1_le_med_91 46 32 run
THE_PROTECTOR_run_u_cm_np1_fr_med_88 23 32 run
THE_PROTECTOR_run_u_cm_np1_le_med_1 46 32 run
TheBoondockSaints_run_f_cm_np3_fr_bad_128 81 32 run
TheBoondockSaints_run_u_nm_np1_ba_bad_93 48 32 run
TheLastManOnearth_run_f_cm_np1_ba_med_45 47 32 run
TheLastManOnearth_run_f_cm_np1_fr_med_48 72 32 run
TheLastManOnearth_run_f_cm_np1_le_med_47 45 32 run
TheLastManOnearth_run_f_nm_np1_ba_bad_40 105 32 run
TheLastManOnearth_run_f_nm_np1_fr_med_42 75 32 run
TheLastManOnearth_run_f_nm_np2_fr_med_49 48 32 run
TheLittleShopofHorrors_run_f_cm_np1_fr_bad_13 78 32 run
The_Fugitive_2_run_f_cm_np1_fr_med_1 102 32 run
The_Fugitive_2_run_f_cm_np1_fr_med_20 117 32 run
The_House_on_Haunted_Hill_run_f_cm_np1_le_med_12 73 32 run
The_Matrix_6_run_f_cm_np1_ba_med_1 73 32 run
The_Matrix_6_run_f_cm_np1_fr_med_2 71 32 run
TrumanShow_run_f_cm_np1_ba_med_13 43 32 run
TrumanShow_run_f_nm_np1_ba_med_19 78 32 run
TrumanShow_run_f_nm_np1_ba_med_21 49 32 run
TrumanShow_run_f_nm_np1_le_med_11 47 32 run
Two_Towers_1_run_f_cm_np2_fr_med_4 106 32 run
Two_Towers_1_run_u_cm_np2_fr_bad_6 98 32 run
metacafe_coolsoccer_run_f_cm_np10_le_bad_2 155 32 run
metacafe_coolsoccer_run_f_cm_np3_fr_bad_6 68 32 run
metacafe_coolsoccer_run_f_cm_np6_le_bad_8 104 32 run
nameunknown256kb_run_f_cm_np1_fr_med_3 76 32 run
40_Trofeo_S_A_R__Princesa_Sofia_Price_Giving_Ceremony_shake_hands_f_cm_np2_le_bad_2 77 33 shake_hands
40_Trofeo_S_A_R__Princesa_Sofia_Price_Giving_Ceremony_shake_hands_u_cm_np2_le_med_1 77 33 shake_hands
ANNA_BESSONOVA_in_Mie_WC_2009_-_Elegance_Award_Ceremony_shake_hands_u_cm_np2_le_med_1 69 33 shake_hands
A_Beautiful_Mind_1_shake_hands_u_nm_np2_le_med_1 129 33 shake_hands
A_Beautiful_Mind_5_shake_hands_f_nm_np2_ri_med_0 141 33 shake_hands
A_Beautiful_Mind_6_shake_hands_f_nm_np2_le_med_8 75 33 shake_hands
Aishwarya_Rai_Burns_David_Letterman_in_his_own_show_shake_hands_f_cm_np2_le_bad_0 78 33 shake_hands
Berlusconi_keeps_Merkel_waiting_by_taking_phone_call_at_NATO_summit_shake_hands_u_cm_np2_le_med_0 40 33 shake_hands
Celebrated_Israeli_Author_Snubs_Olmert_at_Prize_Giving_Ceremony_shake_hands_u_cm_np2_ba_med_0 80 33 shake_hands
Concourse_d_elegance_Sofia_2009___PRICE_GIVING_CEREMONY_shake_hands_f_cm_np2_le_med_0 65 33 shake_hands
Creating_the_Right_Impression___The_Handshake_shake_hands_u_cm_np2_le_med_0 80 33 shake_hands
Emma_2008_Eurofinals_-_prize_giving_ceremony_Team_Pioneer_members_divx_shake_hands_f_cm_np2_ba_med_10 77 33 shake_hands
Emma_2008_Eurofinals_-_prize_giving_ceremony_Team_Pioneer_members_divx_shake_hands_f_cm_np2_fr_med_7 77 33 shake_hands
Emma_2008_Eurofinals_-_prize_giving_ceremony_Team_Pioneer_members_divx_shake_hands_f_cm_np2_le_med_1 77 33 shake_hands
Emma_2008_Eurofinals_-_prize_giving_ceremony_Team_Pioneer_members_divx_shake_hands_f_cm_np2_le_med_9 77 33 shake_hands
Emma_2008_Eurofinals_-_prize_giving_ceremony_Team_Pioneer_members_divx_shake_hands_u_cm_np2_le_med_0 77 33 shake_hands
Emma_2008_Eurofinals_-_prize_giving_ceremony_Team_Pioneer_members_divx_shake_hands_u_cm_np2_le_med_3 58 33 shake_hands
Emma_2008_Eurofinals_-_prize_giving_ceremony_Team_Pioneer_members_divx_shake_hands_u_cm_np2_le_med_5 77 33 shake_hands
Emma_2008_Eurofinals_-_prize_giving_ceremony_Team_Pioneer_members_divx_shake_hands_u_cm_np2_le_med_6 77 33 shake_hands
Emma_2008_Eurofinals_-_prize_giving_ceremony_Team_Pioneer_members_divx_shake_hands_u_cm_np2_ri_med_8 77 33 shake_hands
Finding_Forrester_1_shake_hands_u_nm_np2_ba_bad_0 60 33 shake_hands
Gerard_Butler_with_Jay_Leno_shake_hands_u_cm_np2_le_med_0 78 33 shake_hands
Hand_Shake_Guy_shake_hands_f_cm_np2_le_med_5 78 33 shake_hands
Hand_Shake_Guy_shake_hands_f_cm_np2_le_med_6 78 33 shake_hands
Hand_Shake_Guy_shake_hands_f_nm_np2_le_med_3 78 33 shake_hands
Hand_Shake_Guy_shake_hands_f_nm_np2_le_med_4 78 33 shake_hands
Hand_Shake_Guy_shake_hands_u_nm_np2_le_med_0 66 33 shake_hands
Hand_Shake_Guy_shake_hands_u_nm_np2_le_med_1 78 33 shake_hands
Hand_Shake_Guy_shake_hands_u_nm_np2_le_med_2 81 33 shake_hands
Inter-forum_futsal_tournament__prize_giving_ceremony_shake_hands_u_cm_np2_ba_med_0 80 33 shake_hands
Inter-forum_futsal_tournament__prize_giving_ceremony_shake_hands_u_cm_np2_le_med_1 80 33 shake_hands
Inter-forum_futsal_tournament__prize_giving_ceremony_shake_hands_u_cm_np2_le_med_2 81 33 shake_hands
Jay_Leno_-_17_years_of_Mel_Gibson_on_the_Tonight_Show_shake_hands_u_cm_np2_le_med_0 78 33 shake_hands
Jay_Leno_@_David_Letterman_shake_hands_f_cm_np2_le_med_0 78 33 shake_hands
Kibaki_and_Raila_shake_hands_-_Jan_24__08_shake_hands_u_cm_np2_fr_med_0 78 33 shake_hands
Meet_shake_hands_u_cm_np2_le_med_1 78 33 shake_hands
Pambos_and_Maria_at_the_Slavi_s_Show_shake_hands_f_cm_np2_le_bad_0 78 33 shake_hands
Patricia_Arquette_on_Letterman_2007_shake_hands_f_cm_np2_le_med_0 78 33 shake_hands
Pittsburgh_Penguins_Awards_Ceremony_2009_shake_hands_u_cm_np2_le_med_0 78 33 shake_hands
Pittsburgh_Penguins_Awards_Ceremony_2009_shake_hands_u_cm_np2_le_med_1 79 33 shake_hands
Pittsburgh_Penguins_Awards_Ceremony_2009_shake_hands_u_cm_np2_le_med_2 78 33 shake_hands
Price_giving_ceremony_shake_hands_f_cm_np2_ba_bad_4 77 33 shake_hands
Price_giving_ceremony_shake_hands_f_cm_np4_le_med_2 77 33 shake_hands
Price_giving_ceremony_shake_hands_f_cm_np4_le_med_3 77 33 shake_hands
RailsConf_09-___Ruby_Heroes_Award_Ceremony__shake_hands_u_cm_np2_ba_med_6 78 33 shake_hands
RailsConf_09-___Ruby_Heroes_Award_Ceremony__shake_hands_u_cm_np2_le_med_0 78 33 shake_hands
RailsConf_09-___Ruby_Heroes_Award_Ceremony__shake_hands_u_cm_np2_le_med_2 78 33 shake_hands
Sido_geht_w_hlen_-_Sido_trifft_Frank-Walter_Steinmeier_shake_hands_u_cm_np2_le_med_0 78 33 shake_hands
Slavi_Trifonov_-_Gaco_Bacov_11_02_08_shake_hands_u_cm_np2_le_bad_0 78 33 shake_hands
Smosh_-_Handshake_shake_hands_u_cm_np2_le_med_0 68 33 shake_hands
Speech_Day_2009_(Part_9)_shake_hands_f_cm_np2_le_med_2 78 33 shake_hands
Speech_Day_2009_(Part_9)_shake_hands_f_cm_np2_le_med_5 78 33 shake_hands
Speech_Day_2009_(Part_9)_shake_hands_f_cm_np2_le_med_7 78 33 shake_hands
Speech_Day_2009_(Part_9)_shake_hands_f_nm_np2_le_med_0 70 33 shake_hands
Speech_Day_2009_(Part_9)_shake_hands_f_nm_np2_le_med_1 78 33 shake_hands
The_Fugitive_6_shake_hands_u_nm_np2_ri_med_5 97 33 shake_hands
The_McCain-Obama_Post-Debate__Handshake__shake_hands_u_cm_np2_le_med_0 78 33 shake_hands
Wahlkampfauftakt_mit_Frank-Walter_Steinmeier_und_Matthias_Platzeck_in_Potsdam_shake_hands_u_cm_np2_fr_med_1 78 33 shake_hands
Wrestling_World_Cup_2008_-_FW-_Team_-_Award_Ceremony_shake_hands_f_cm_np2_fr_med_1 77 33 shake_hands
Wrestling_World_Cup_2008_-_FW-_Team_-_Award_Ceremony_shake_hands_f_cm_np2_fr_med_6 77 33 shake_hands
Wrestling_World_Cup_2008_-_FW-_Team_-_Award_Ceremony_shake_hands_f_cm_np2_fr_med_7 77 33 shake_hands
Wrestling_World_Cup_2008_-_FW-_Team_-_Award_Ceremony_shake_hands_f_cm_np2_le_med_3 77 33 shake_hands
Wrestling_World_Cup_2008_-_FW-_Team_-_Award_Ceremony_shake_hands_u_cm_np2_fr_med_0 77 33 shake_hands
Wrestling_World_Cup_2008_-_FW-_Team_-_Award_Ceremony_shake_hands_u_cm_np2_fr_med_2 77 33 shake_hands
bat_boiko_v_zabranena_ljubov_shake_hands_u_cm_np2_le_goo_0 78 33 shake_hands
d173_graveyard_call_price_giving_ceremony_shake_hands_f_cm_np2_ba_med_4 86 33 shake_hands
d173_graveyard_call_price_giving_ceremony_shake_hands_f_cm_np2_ba_med_5 78 33 shake_hands
d173_graveyard_call_price_giving_ceremony_shake_hands_f_cm_np2_fr_med_2 78 33 shake_hands
johnny_depp_Oscar_Annual_Academy_Awards_shake_hands_u_cm_np2_le_bad_0 41 33 shake_hands
music_idol3_v_zalata_vliza_boiko_borisov_shake_hands_f_cm_np2_ri_bad_0 78 33 shake_hands
3PointJumpShotPractice-09_21_07_shoot_ball_f_nm_np1_ri_med_0 75 34 shoot_ball
3PointJumpShotPractice-09_21_07_shoot_ball_f_nm_np1_ri_med_3 89 34 shoot_ball
3PointJumpShotPractice-09_21_07_shoot_ball_f_nm_np1_ri_med_5 87 34 shoot_ball
3PointJumpShotPractice-09_21_07_shoot_ball_f_nm_np1_ri_med_6 87 34 shoot_ball
3PointJumpShotPractice-09_21_07_shoot_ball_f_nm_np1_ri_med_7 113 34 shoot_ball
3PointJumpShotPractice-09_21_07_shoot_ball_f_nm_np1_ri_med_8 104 34 shoot_ball
8yroldBasketballhighlight2006_shoot_ball_f_cm_np1_le_med_0 51 34 shoot_ball
AdamandAlvonplayingbasketball1_shoot_ball_f_cm_np1_le_med_1 78 34 shoot_ball
AdamandAlvonplayingbasketball1_shoot_ball_f_cm_np1_le_med_10 52 34 shoot_ball
AdamandAlvonplayingbasketball1_shoot_ball_f_cm_np1_le_med_13 78 34 shoot_ball
AdamandAlvonplayingbasketball1_shoot_ball_f_cm_np1_le_med_4 78 34 shoot_ball
AdamandAlvonplayingbasketball1_shoot_ball_f_cm_np1_le_med_6 42 34 shoot_ball
AdamandAlvonplayingbasketball1_shoot_ball_f_nm_np1_ba_med_11 78 34 shoot_ball
AdamandAlvonplayingbasketball1_shoot_ball_u_cm_np1_le_med_0 78 34 shoot_ball
AdamandAlvonplayingbasketball2_shoot_ball_f_cm_np1_le_med_0 78 34 shoot_ball
Anamazingbasketballshot_shoot_ball_f_cm_np1_ba_med_0 60 34 shoot_ball
Clay_sBasketballSkillz_shoot_ball_f_nm_np1_ba_med_13 62 34 shoot_ball
Clay_sBasketballSkillz_shoot_ball_f_nm_np1_ba_med_14 80 34 shoot_ball
Clay_sBasketballSkillz_shoot_ball_f_nm_np1_ba_med_15 54 34 shoot_ball
Clay_sBasketballSkillz_shoot_ball_f_nm_np1_ba_med_2 96 34 shoot_ball
Clay_sBasketballSkillz_shoot_ball_f_nm_np1_ba_med_3 64 34 shoot_ball
Clay_sBasketballSkillz_shoot_ball_f_nm_np1_ba_med_5 80 34 shoot_ball
Clay_sBasketballSkillz_shoot_ball_f_nm_np1_ba_med_6 64 34 shoot_ball
Clay_sBasketballSkillz_shoot_ball_f_nm_np1_ba_med_7 80 34 shoot_ball
Clay_sBasketballSkillz_shoot_ball_u_nm_np1_ba_med_11 54 34 shoot_ball
Clay_sBasketballSkillz_shoot_ball_u_nm_np1_ba_med_12 74 34 shoot_ball
Clay_sBasketballSkillz_shoot_ball_u_nm_np1_ba_med_16 80 34 shoot_ball
Clay_sBasketballSkillz_shoot_ball_u_nm_np1_ba_med_17 68 34 shoot_ball
Clay_sBasketballSkillz_shoot_ball_u_nm_np1_ba_med_9 64 34 shoot_ball
Finding_Forrester_1_shoot_ball_f_nm_np1_le_bad_3 97 34 shoot_ball
Finding_Forrester_3_shoot_ball_f_nm_np2_ba_med_3 76 34 shoot_ball
Finding_Forrester_3_shoot_ball_f_nm_np2_ba_med_5 96 34 shoot_ball
Finding_Forrester_3_shoot_ball_f_nm_np2_ba_med_6 103 34 shoot_ball
Finding_Forrester_3_shoot_ball_f_nm_np2_ba_med_9 142 34 shoot_ball
Finding_Forrester_3_shoot_ball_h_nm_np2_le_med_4 87 34 shoot_ball
Finding_Forrester_3_shoot_ball_u_nm_np2_fr_med_2 146 34 shoot_ball
ImprovingBasketballSkills-BasketballNBA3-PointShots_shoot_ball_f_nm_np1_ri_med_0 82 34 shoot_ball
ImprovingBasketballSkills-BasketballNBA3-PointShots_shoot_ball_f_nm_np1_ri_med_2 158 34 shoot_ball
ImprovingBasketballSkills-BasketballTeardropJumpShot_shoot_ball_f_nm_np1_ba_med_0 83 34 shoot_ball
ImprovingBasketballSkills-BasketballTurnaroundFadeAway_shoot_ball_f_nm_np1_ri_med_0 106 34 shoot_ball
JashaunKidsWhoRipAmazingBasketball_shoot_ball_f_cm_np1_le_med_4 72 34 shoot_ball
JashaunKidsWhoRipAmazingBasketball_shoot_ball_f_cm_np1_le_med_5 56 34 shoot_ball
JashaunKidsWhoRipAmazingBasketball_shoot_ball_u_cm_np1_le_med_3 78 34 shoot_ball
KELVIN_shoot_ball_u_cm_np1_ba_med_0 79 34 shoot_ball
KELVIN_shoot_ball_u_cm_np1_ba_med_2 109 34 shoot_ball
KELVIN_shoot_ball_u_cm_np1_ba_med_4 93 34 shoot_ball
KELVIN_shoot_ball_u_cm_np1_ba_med_5 109 34 shoot_ball
KELVIN_shoot_ball_u_cm_np1_ba_med_6 89 34 shoot_ball
KELVIN_shoot_ball_u_cm_np1_ba_med_7 109 34 shoot_ball
LearnToShootFromTheMaster_shoot_ball_f_cm_np1_ba_med_6 82 34 shoot_ball
LearnToShootFromTheMaster_shoot_ball_f_nm_np1_ba_med_0 112 34 shoot_ball
LearnToShootFromTheMaster_shoot_ball_f_nm_np1_ba_med_1 104 34 shoot_ball
LearnToShootFromTheMaster_shoot_ball_f_nm_np1_ba_med_2 80 34 shoot_ball
LearnToShootFromTheMaster_shoot_ball_f_nm_np1_ba_med_4 80 34 shoot_ball
LearnToShootFromTheMaster_shoot_ball_f_nm_np1_ba_med_5 88 34 shoot_ball
PlayingBasketballGotWater_shoot_ball_f_nm_np1_ba_med_0 78 34 shoot_ball
PlayingBasketballGotWater_shoot_ball_f_nm_np1_ba_med_4 80 34 shoot_ball
PlayingBasketballGotWater_shoot_ball_f_nm_np1_ba_med_6 78 34 shoot_ball
PlayingBasketballGotWater_shoot_ball_f_nm_np1_ba_med_8 80 34 shoot_ball
PlayingBasketballGotWater_shoot_ball_f_nm_np1_ri_med_1 94 34 shoot_ball
PlayingBasketballGotWater_shoot_ball_f_nm_np1_ri_med_2 78 34 shoot_ball
SarahPlayingBasketBall_shoot_ball_f_cm_np1_le_med_0 42 34 shoot_ball
WeTheKingsplaying_shoot_ball_f_cm_np1_ri_med_0 80 34 shoot_ball
WeTheKingsplaying_shoot_ball_u_cm_np1_ba_med_2 80 34 shoot_ball
WeTheKingsplaying_shoot_ball_u_cm_np1_ba_med_3 80 34 shoot_ball
WeTheKingsplaying_shoot_ball_u_cm_np1_ba_med_4 110 34 shoot_ball
WeTheKingsplaying_shoot_ball_u_cm_np1_ba_med_5 96 34 shoot_ball
WeTheKingsplaying_shoot_ball_u_cm_np1_ba_med_6 80 34 shoot_ball
WeTheKingsplaying_shoot_ball_u_cm_np1_ba_med_7 80 34 shoot_ball
WeTheKingsplaying_shoot_ball_u_cm_np1_ri_med_1 80 34 shoot_ball
11408ErikaRecurvefront_shoot_bow_u_nm_np1_fr_med_0 232 35 shoot_bow
11408ErikaRecurvefront_shoot_bow_u_nm_np1_fr_med_1 262 35 shoot_bow
6arrowswithin30seconds_shoot_bow_f_nm_np1_fr_med_0 80 35 shoot_bow
6arrowswithin30seconds_shoot_bow_f_nm_np1_fr_med_1 79 35 shoot_bow
6arrowswithin30seconds_shoot_bow_f_nm_np1_fr_med_2 80 35 shoot_bow
6arrowswithin30seconds_shoot_bow_f_nm_np1_fr_med_3 80 35 shoot_bow
6arrowswithin30seconds_shoot_bow_f_nm_np1_fr_med_4 79 35 shoot_bow
6arrowswithin30seconds_shoot_bow_f_nm_np1_fr_med_5 185 35 shoot_bow
ArcherShootsFOBArrowat100Yards_shoot_bow_u_nm_np1_fr_med_0 483 35 shoot_bow
ArcherShootsFOBArrowat100Yards_shoot_bow_u_nm_np1_fr_med_1 470 35 shoot_bow
ArcherySVK_shoot_bow_u_cm_np1_fr_med_0 218 35 shoot_bow
ArcherySVK_shoot_bow_u_cm_np1_fr_med_1 290 35 shoot_bow
ArcherySVK_shoot_bow_u_cm_np1_fr_med_2 276 35 shoot_bow
Erikafrontrecurve6june08_shoot_bow_u_nm_np1_fr_med_0 199 35 shoot_bow
Fellowship_5_shoot_bow_h_cm_np1_fr_med_7 51 35 shoot_bow
Fellowship_5_shoot_bow_h_nm_np1_fr_goo_3 34 35 shoot_bow
Fellowship_5_shoot_bow_h_nm_np1_fr_goo_4 28 35 shoot_bow
Fellowship_5_shoot_bow_u_cm_np1_fr_med_13 47 35 shoot_bow
Fellowship_5_shoot_bow_u_nm_np1_fr_goo_6 28 35 shoot_bow
HannahFront22May08_shoot_bow_u_nm_np1_fr_med_0 319 35 shoot_bow
HannahFront22May08_shoot_bow_u_nm_np1_fr_med_1 365 35 shoot_bow
Hannahfront23may08_shoot_bow_u_nm_np1_fr_med_0 288 35 shoot_bow
Hannahfront23may08_shoot_bow_u_nm_np1_fr_med_1 239 35 shoot_bow
JuanReneSerranoSemifinal_shoot_bow_u_cm_np1_fr_goo_0 306 35 shoot_bow
JuanReneSerranoSemifinal_shoot_bow_u_cm_np1_fr_goo_1 332 35 shoot_bow
JuanReneSerranoSemifinal_shoot_bow_u_cm_np1_fr_goo_6 205 35 shoot_bow
JuanReneSerranoSemifinal_shoot_bow_u_cm_np1_fr_goo_7 289 35 shoot_bow
JuanReneSerranoSemifinal_shoot_bow_u_cm_np1_fr_med_3 311 35 shoot_bow
JuanReneSerranoSemifinal_shoot_bow_u_cm_np1_le_goo_2 198 35 shoot_bow
JuanReneSerranoSemifinal_shoot_bow_u_cm_np1_le_goo_4 190 35 shoot_bow
JuanReneSerranoSemifinal_shoot_bow_u_cm_np1_le_goo_5 312 35 shoot_bow
KLArchery1_shoot_bow_u_cm_np1_fr_med_0 138 35 shoot_bow
KLArchery_shoot_bow_u_cm_np1_fr_med_0 279 35 shoot_bow
MegaPrecisionArchery_shoot_bow_u_nm_np1_fr_med_0 454 35 shoot_bow
MegaPrecisionArchery_shoot_bow_u_nm_np1_fr_med_1 262 35 shoot_bow
MegaPrecisionArchery_shoot_bow_u_nm_np1_fr_med_2 367 35 shoot_bow
MegaPrecisionArchery_shoot_bow_u_nm_np1_fr_med_3 306 35 shoot_bow
MegaPrecisionArchery_shoot_bow_u_nm_np1_fr_med_4 295 35 shoot_bow
MegaPrecisionArchery_shoot_bow_u_nm_np1_fr_med_5 393 35 shoot_bow
Meshooting3_shoot_bow_u_cm_np1_fr_med_0 200 35 shoot_bow
Meshooting3_shoot_bow_u_cm_np1_fr_med_1 312 35 shoot_bow
Meshooting3_shoot_bow_u_cm_np1_fr_med_2 190 35 shoot_bow
OhKyoMoon_shoot_bow_u_cm_np1_fr_med_0 215 35 shoot_bow
P3Martin_shoot_bow_u_cm_np1_fr_goo_0 390 35 shoot_bow
ParkKyungMo_shoot_bow_f_cm_np2_fr_med_0 197 35 shoot_bow
Return_of_the_King_1_shoot_bow_u_cm_np1_fr_med_9 57 35 shoot_bow
Return_of_the_King_7_shoot_bow_u_nm_np10_ba_med_2 40 35 shoot_bow
Shootingarecurve_shoot_bow_u_cm_np1_fr_med_5 104 35 shoot_bow
Shootingarecurve_shoot_bow_u_nm_np1_fr_med_0 119 35 shoot_bow
Shootingarecurve_shoot_bow_u_nm_np1_fr_med_1 146 35 shoot_bow
Shootingarecurve_shoot_bow_u_nm_np1_fr_med_2 107 35 shoot_bow
Shootingarecurve_shoot_bow_u_nm_np1_fr_med_3 112 35 shoot_bow
Shootingarecurve_shoot_bow_u_nm_np1_fr_med_4 124 35 shoot_bow
TurkishBowDrOzveri_shoot_bow_u_cm_np1_fr_med_0 78 35 shoot_bow
TurkishBowDrOzveri_shoot_bow_u_cm_np1_fr_med_1 123 35 shoot_bow
TurkishBowDrOzveri_shoot_bow_u_cm_np1_fr_med_2 90 35 shoot_bow
Two_Towers_4_shoot_bow_f_nm_np1_le_med_1 45 35 shoot_bow
Two_Towers_4_shoot_bow_h_cm_np1_fr_goo_2 38 35 shoot_bow
Two_Towers_6_shoot_bow_u_nm_np1_fr_med_2 46 35 shoot_bow
Updatedvideoofmeshootingteamusaarchery_shoot_bow_f_nm_np1_ba_med_0 226 35 shoot_bow
Updatedvideoofmeshootingteamusaarchery_shoot_bow_f_nm_np1_ri_med_1 304 35 shoot_bow
Updatedvideoofmeshootingteamusaarchery_shoot_bow_f_nm_np1_ri_med_5 333 35 shoot_bow
Updatedvideoofmeshootingteamusaarchery_shoot_bow_u_cm_np1_ba_med_6 240 35 shoot_bow
Updatedvideoofmeshootingteamusaarchery_shoot_bow_u_cm_np1_ri_med_4 199 35 shoot_bow
Updatedvideoofmeshootingteamusaarchery_shoot_bow_u_nm_np1_ba_med_2 208 35 shoot_bow
Updatedvideoofmeshootingteamusaarchery_shoot_bow_u_nm_np1_ba_med_7 236 35 shoot_bow
Updatedvideoofmeshootingteamusaarchery_shoot_bow_u_nm_np1_fr_med_3 229 35 shoot_bow
Updatedvideoofmeshootingteamusaarchery_shoot_bow_u_nm_np1_fr_med_8 262 35 shoot_bow
Updatedvideoofmeshootingteamusaarchery_shoot_bow_u_nm_np1_fr_med_9 259 35 shoot_bow
techniquefrontshot_shoot_bow_u_cm_np1_fr_med_0 348 35 shoot_bow
Aplacetoshoot_shoot_gun_u_cm_np1_ba_med_3 81 36 shoot_gun
Aplacetoshoot_shoot_gun_u_cm_np1_le_med_0 110 36 shoot_gun
Aplacetoshoot_shoot_gun_u_cm_np1_le_med_1 84 36 shoot_gun
Aplacetoshoot_shoot_gun_u_cm_np1_le_med_2 117 36 shoot_gun
AprilshootinganMP5_shoot_gun_u_nm_np1_ri_med_0 219 36 shoot_gun
Dual9mm_shoot_gun_u_cm_np1_ri_goo_0 165 36 shoot_gun
Fastestguninthewest_shoot_gun_f_nm_np1_ri_med_0 78 36 shoot_gun
FirearmsTraining_shoot_gun_f_cm_np1_ri_med_0 78 36 shoot_gun
FirearmsTraining_shoot_gun_f_cm_np1_ri_med_1 97 36 shoot_gun
FirearmsTraining_shoot_gun_f_nm_np1_ri_med_7 286 36 shoot_gun
FirearmsTraining_shoot_gun_f_nm_np2_le_med_10 111 36 shoot_gun
FirearmsTraining_shoot_gun_u_cm_np1_ba_med_5 153 36 shoot_gun
FirearmsTraining_shoot_gun_u_cm_np1_ri_med_2 237 36 shoot_gun
FirearmsTraining_shoot_gun_u_cm_np1_ri_med_8 283 36 shoot_gun
FirearmsTraining_shoot_gun_u_nm_np1_ri_goo_6 173 36 shoot_gun
FirearmsTraining_shoot_gun_u_nm_np1_ri_goo_9 201 36 shoot_gun
FirearmsTraining_shoot_gun_u_nm_np1_ri_med_11 90 36 shoot_gun
FirearmsTraining_shoot_gun_u_nm_np1_ri_med_3 96 36 shoot_gun
FirearmsTraining_shoot_gun_u_nm_np1_ri_med_4 97 36 shoot_gun
Glory_shoot_gun_h_nm_np1_fr_goo_12 44 36 shoot_gun
Glory_shoot_gun_u_nm_np1_fr_goo_11 87 36 shoot_gun
Glory_shoot_gun_u_nm_np1_fr_med_48 47 36 shoot_gun
Glory_shoot_gun_u_nm_np1_le_med_45 37 36 shoot_gun
Glory_shoot_gun_u_nm_np1_le_med_47 30 36 shoot_gun
Italian_Job_1_shoot_gun_u_cm_np1_fr_med_4 37 36 shoot_gun
Italian_Job_1_shoot_gun_u_nm_np1_fr_med_3 35 36 shoot_gun
Italian_Job_2_shoot_gun_u_nm_np1_fr_med_0 43 36 shoot_gun
Italian_Job_2_shoot_gun_u_nm_np1_ri_med_1 47 36 shoot_gun
MeShootin2_shoot_gun_u_nm_np1_ri_med_0 74 36 shoot_gun
MeShootin2_shoot_gun_u_nm_np1_ri_med_1 162 36 shoot_gun
MeShootin2_shoot_gun_u_nm_np1_ri_med_2 138 36 shoot_gun
Shootingagunforthefirsttimeever_shoot_gun_u_cm_np1_ri_med_0 365 36 shoot_gun
Shootingagunforthefirsttimeever_shoot_gun_u_cm_np1_ri_med_1 402 36 shoot_gun
Shootingattherange_shoot_gun_f_cm_np1_ri_med_2 140 36 shoot_gun
Shootingattherange_shoot_gun_f_nm_np1_ri_med_0 70 36 shoot_gun
Shootingattherange_shoot_gun_f_nm_np1_ri_med_3 111 36 shoot_gun
Shootingattherange_shoot_gun_u_nm_np1_ri_med_1 64 36 shoot_gun
TanyaShooting_shoot_gun_u_cm_np1_ri_med_2 64 36 shoot_gun
TanyaShooting_shoot_gun_u_nm_np1_ba_med_0 92 36 shoot_gun
TanyaShooting_shoot_gun_u_nm_np1_ba_med_1 124 36 shoot_gun
TanyaShooting_shoot_gun_u_nm_np1_ri_med_3 90 36 shoot_gun
TanyaShooting_shoot_gun_u_nm_np1_ri_med_4 80 36 shoot_gun
The_Matrix_4_shoot_gun_u_nm_np2_fr_goo_2 57 36 shoot_gun
The_Matrix_5_shoot_gun_f_nm_np4_le_med_3 36 36 shoot_gun
The_Matrix_5_shoot_gun_h_cm_np1_fr_goo_5 52 36 shoot_gun
The_Matrix_5_shoot_gun_h_nm_np1_fr_goo_8 64 36 shoot_gun
The_Matrix_5_shoot_gun_u_cm_np1_fr_goo_2 36 36 shoot_gun
The_Matrix_5_shoot_gun_u_cm_np1_fr_goo_4 74 36 shoot_gun
The_Matrix_5_shoot_gun_u_nm_np1_fr_med_9 47 36 shoot_gun
The_Matrix_6_shoot_gun_f_nm_np1_ba_med_3 63 36 shoot_gun
The_Matrix_6_shoot_gun_u_nm_np1_ri_goo_4 45 36 shoot_gun
The_Matrix_6_shoot_gun_u_nm_np3_fr_goo_5 45 36 shoot_gun
Todd_Jarrett_on_pistol_shooting_shoot_gun_u_nm_np1_fr_med_0 78 36 shoot_gun
Veoh_Alpha_Dog_1_shoot_gun_f_nm_np3_fr_med_16 53 36 shoot_gun
Veoh_Alpha_Dog_1_shoot_gun_u_nm_np1_fr_goo_18 47 36 shoot_gun
Veoh_Alpha_Dog_2_shoot_gun_u_nm_np1_fr_med_21 32 36 shoot_gun
dualdeserteagle_shoot_gun_f_cm_np1_le_med_0 129 36 shoot_gun
fastestgunalive_shoot_gun_f_cm_np1_fr_med_0 88 36 shoot_gun
fastestgunalive_shoot_gun_u_cm_np1_ba_med_1 97 36 shoot_gun
fastestgunalive_shoot_gun_u_cm_np1_fr_med_2 78 36 shoot_gun
fastestgunalive_shoot_gun_u_cm_np1_fr_med_3 68 36 shoot_gun
shooting_shoot_gun_u_nm_np1_le_med_0 78 36 shoot_gun
shooting_shoot_gun_u_nm_np1_le_med_1 96 36 shoot_gun
shooting_shoot_gun_u_nm_np1_le_med_2 58 36 shoot_gun
shooting_shoot_gun_u_nm_np1_le_med_3 82 36 shoot_gun
shooting_shoot_gun_u_nm_np1_le_med_4 85 36 shoot_gun
shooting_shoot_gun_u_nm_np1_le_med_5 99 36 shoot_gun
shooting_shoot_gun_u_nm_np1_le_med_6 78 36 shoot_gun
shooting_shoot_gun_u_nm_np1_le_med_7 84 36 shoot_gun
shooting_shoot_gun_u_nm_np1_le_med_8 82 36 shoot_gun
50_FIRST_DATES_sit_f_cm_np1_fr_med_24 102 37 sit
50_FIRST_DATES_sit_f_nm_np1_le_med_4 73 37 sit
A_Beautiful_Mind_3_sit_f_cm_np1_fr_med_6 154 37 sit
A_Beautiful_Mind_3_sit_f_cm_np1_le_med_4 131 37 sit
AmericanGangster_sit_f_cm_np1_fr_med_70 78 37 sit
AmericanGangster_sit_f_cm_np1_le_med_43 48 37 sit
AmericanGangster_sit_f_cm_np2_fr_med_59 71 37 sit
AmericanGangster_sit_u_cm_np1_le_med_61 76 37 sit
AmericanGangster_sit_u_cm_np1_ri_bad_10 74 37 sit
AmericanGangster_sit_u_nm_np1_fr_med_29 84 37 sit
American_History_X_sit_f_cm_np1_le_med_27 97 37 sit
American_History_X_sit_u_cm_np1_fr_goo_39 126 37 sit
American_History_X_sit_u_cm_np1_fr_med_6 83 37 sit
American_History_X_sit_u_cm_np1_fr_med_8 123 37 sit
BIG_FISH_sit_f_nm_np1_fr_med_17 57 37 sit
BRIDGETOTERABITHIA_sit_f_nm_np1_fr_med_0 77 37 sit
BRIDGETOTERABITHIA_sit_u_nm_np1_fr_med_4 77 37 sit
Crash_sit_f_cm_np1_fr_med_5 64 37 sit
Crash_sit_u_cm_np1_fr_med_19 77 37 sit
EasternPromises_sit_f_cm_np1_ri_med_3 137 37 sit
EasternPromises_sit_f_nm_np1_fr_med_2 190 37 sit
EasternPromises_sit_f_nm_np1_ri_med_4 80 37 sit
Finding_Forrester_2_sit_u_cm_np1_ri_bad_3 125 37 sit
Finding_Forrester_4_sit_u_cm_np1_fr_med_3 120 37 sit
Finding_Forrester_5_sit_u_cm_np1_fr_med_2 91 37 sit
HP_PRISONER_OF_AZKABAN_sit_f_cm_np1_fr_med_20 81 37 sit
HP_PRISONER_OF_AZKABAN_sit_f_cm_np1_le_bad_16 100 37 sit
HP_PRISONER_OF_AZKABAN_sit_f_cm_np1_le_med_1 45 37 sit
HP_PRISONER_OF_AZKABAN_sit_u_cm_np1_ri_med_10 48 37 sit
Hitch_Part_2_sit_u_cm_np1_le_med_9 53 37 sit
IamLegend_sit_f_cm_np1_fr_med_21 131 37 sit
IamLegend_sit_f_cm_np1_fr_med_24 78 37 sit
IndianaJonesandTheTempleofDoom_sit_u_nm_np1_fr_med_0 102 37 sit
KUNG_FU_HUSTLE_sit_f_nm_np1_fr_med_43 78 37 sit
LONGESTYARD_sit_f_nm_np1_ba_med_29 46 37 sit
LONGESTYARD_sit_u_nm_np1_ba_med_8 71 37 sit
NoCountryForOldMen_sit_f_nm_np1_fr_goo_4 135 37 sit
NoCountryForOldMen_sit_f_nm_np1_ri_med_6 138 37 sit
NoCountryForOldMen_sit_u_nm_np1_fr_goo_1 78 37 sit
Oceans12_sit_h_cm_np1_le_goo_16 77 37 sit
Oceans12_sit_u_cm_np1_le_med_0 51 37 sit
Prelinger_ActYourA1949_sit_u_cm_np1_ri_med_2 83 37 sit
Prelinger_HabitPat1954_sit_u_cm_np1_le_med_8 74 37 sit
Prelinger_LetYours1940_sit_u_nm_np1_fr_med_0 136 37 sit
Shadow_of_a_Doubt_sit_u_cm_np1_fr_med_11 73 37 sit
Sixthsense_sit_u_cm_np1_fr_med_3 78 37 sit
TheLastManOnearth_sit_f_nm_np1_ri_med_51 75 37 sit
TheLastManOnearth_sit_u_nm_np1_ri_med_5 75 37 sit
TheLittleShopofHorrors_sit_f_nm_np1_ri_med_7 52 37 sit
TheLittleShopofHorrors_sit_u_cm_np1_fr_med_4 77 37 sit
ThePerfectScore_sit_u_cm_np1_fr_med_0 79 37 sit
ThePerfectScore_sit_u_cm_np1_fr_med_1 77 37 sit
ThePerfectScore_sit_u_cm_np1_fr_med_2 107 37 sit
The_Departed_-_Part_1_sit_u_nm_np1_fr_med_9 51 37 sit
The_Departed_-_Part_2_sit_u_nm_np1_fr_goo_1 52 37 sit
The_Fugitive_2_sit_f_cm_np1_fr_med_8 81 37 sit
ThreeStories_sit_u_cm_np1_fr_med_1 54 37 sit
TrumanShow_sit_f_nm_np1_le_med_37 48 37 sit
TrumanShow_sit_u_nm_np1_fr_med_14 48 37 sit
Veoh_Alpha_Dog_2_sit_f_nm_np1_fr_med_0 71 37 sit
WhatDreamsMayCome_sit_f_cm_np1_le_bad_3 137 37 sit
WhatDreamsMayCome_sit_f_cm_np1_ri_bad_0 77 37 sit
likebeckam_sit_f_cm_np1_fr_med_26 49 37 sit
likebeckam_sit_f_cm_np1_le_med_28 72 37 sit
likebeckam_sit_f_nm_np1_le_bad_29 23 37 sit
nameunknown256kb_sit_u_nm_np1_fr_med_1 78 37 sit
prelinger_ControlY1950_sit_f_cm_np1_fr_med_1 65 37 sit
prelinger_LetsPlay1949_sit_u_cm_np1_le_med_9 101 37 sit
prideandprejudice1_sit_f_cm_np1_ba_med_5 78 37 sit
prideandprejudice1_sit_f_nm_np1_ri_med_10 74 37 sit
Ab_Workout__(_6_pack_abs_)_[_ab_exercises_for_ripped_abs_]_situp_f_nm_np1_le_goo_0 78 38 situp
Ab_Workout__(_6_pack_abs_)_[_ab_exercises_for_ripped_abs_]_situp_f_nm_np1_le_goo_1 78 38 situp
Ab_Workout__(_6_pack_abs_)_[_ab_exercises_for_ripped_abs_]_situp_f_nm_np1_le_goo_2 78 38 situp
Abs__Situps__Crunches_situp_u_cm_np1_ri_goo_0 78 38 situp
Abs__Situps__Crunches_situp_u_cm_np1_ri_goo_1 78 38 situp
Abs__Situps__Crunches_situp_u_cm_np1_ri_goo_2 78 38 situp
Abs__Situps__Crunches_situp_u_cm_np2_ri_goo_3 56 38 situp
Abs__Situps__Crunches_situp_u_nm_np3_ri_goo_4 78 38 situp
Abs__Situps__Crunches_situp_u_nm_np3_ri_goo_5 137 38 situp
Abs__Situps__Crunches_situp_u_nm_np3_ri_goo_6 82 38 situp
Army_situp_video_for_ROTC_cadets_situp_f_cm_np1_le_med_0 78 38 situp
Army_situp_video_for_ROTC_cadets_situp_f_cm_np1_le_med_1 78 38 situp
Army_situp_video_for_ROTC_cadets_situp_f_cm_np1_le_med_2 78 38 situp
Body_Flex_-_How2_-_Sit-Up_situp_f_nm_np1_le_goo_0 92 38 situp
Body_Flex_-_How2_-_Sit-Up_situp_f_nm_np1_le_goo_1 98 38 situp
Body_Flex_-_How2_-_Sit-Up_situp_f_nm_np1_le_goo_2 108 38 situp
Britney_Spears__Ab_Workout_Revealed_Video_situp_f_cm_np1_ri_goo_0 126 38 situp
Britney_Spears__Ab_Workout_Revealed_Video_situp_f_cm_np1_ri_goo_2 140 38 situp
Excercise_Demo_-_Proper_Sit-up_situp_f_nm_np1_ri_goo_0 165 38 situp
Excercise_Demo_-_Proper_Sit-up_situp_f_nm_np1_ri_goo_1 161 38 situp
Get_six_pack_abs_in_6_minutes_on_your_couch__This_Works!_situp_f_nm_np1_ba_med_0 78 38 situp
Get_six_pack_abs_in_6_minutes_on_your_couch__This_Works!_situp_f_nm_np1_ba_med_1 78 38 situp
Get_six_pack_abs_in_6_minutes_on_your_couch__This_Works!_situp_f_nm_np1_ba_med_2 78 38 situp
How_To_Workout_On_Vacation_-_How_to_Do_Crunches_Exercises_on_Vacation_situp_f_nm_np1_ba_goo_2 93 38 situp
How_To_Workout_On_Vacation_-_How_to_Do_Crunches_Exercises_on_Vacation_situp_f_nm_np1_le_goo_0 130 38 situp
How_To_Workout_On_Vacation_-_How_to_Do_Crunches_Exercises_on_Vacation_situp_f_nm_np1_le_goo_1 92 38 situp
How_to_Do_Proper_Situps_situp_f_cm_np1_le_goo_0 75 38 situp
How_to_Do_Proper_Situps_situp_f_cm_np1_le_goo_1 82 38 situp
How_to_Do_Proper_Situps_situp_f_cm_np1_le_goo_2 77 38 situp
How_to_Train_for_Boxing_-_Sit_Up_Techniques_for_Boxing_Training_situp_f_cm_np1_le_med_0 77 38 situp
How_to_Train_for_Boxing_-_Sit_Up_Techniques_for_Boxing_Training_situp_f_cm_np1_le_med_1 77 38 situp
How_to_Train_for_Boxing_-_Sit_Up_Techniques_for_Boxing_Training_situp_f_cm_np1_le_med_2 77 38 situp
How_to_get_a_six_pack_in_3minutes_EXPLOSIVE_RESULTS_IN_YOUR_4_WEEKS_situp_f_nm_np1_ri_med_0 78 38 situp
How_to_get_a_six_pack_in_3minutes_EXPLOSIVE_RESULTS_IN_YOUR_4_WEEKS_situp_f_nm_np1_ri_med_1 78 38 situp
How_to_get_a_six_pack_in_3minutes_EXPLOSIVE_RESULTS_IN_YOUR_4_WEEKS_situp_f_nm_np1_ri_med_2 78 38 situp
Incline_Dumbell_Situps_45lbs_2ndxpr_25x_situp_f_nm_np1_ri_med_0 128 38 situp
Incline_Dumbell_Situps_45lbs_2ndxpr_25x_situp_f_nm_np1_ri_med_1 120 38 situp
Intermidate_to_advanced_abs_situp_f_cm_np1_fr_med_1 78 38 situp
Intermidate_to_advanced_abs_situp_f_nm_np1_fr_med_0 78 38 situp
Intermidate_to_advanced_abs_situp_f_nm_np1_fr_med_2 80 38 situp
Mark_Pfeltz_Sets_World_Record_For_sit_ups_situp_f_nm_np1_fr_bad_2 112 38 situp
Mark_Pfeltz_Sets_World_Record_For_sit_ups_situp_f_nm_np1_fr_bad_3 96 38 situp
Mark_Pfeltz_Sets_World_Record_For_sit_ups_situp_f_nm_np1_fr_bad_4 103 38 situp
Mark_Pfeltz_Sets_World_Record_For_sit_ups_situp_f_nm_np1_ri_bad_0 104 38 situp
Mark_Pfeltz_Sets_World_Record_For_sit_ups_situp_f_nm_np1_ri_bad_1 111 38 situp
Octogen_-_CrossFit_Sydney_Glute_Ham_Situps_1_situp_f_nm_np1_ri_goo_0 119 38 situp
Octogen_-_CrossFit_Sydney_Glute_Ham_Situps_1_situp_f_nm_np1_ri_goo_1 96 38 situp
Octogen_-_CrossFit_Sydney_Glute_Ham_Situps_1_situp_f_nm_np1_ri_goo_2 100 38 situp
Personal_Training_Workout_Tips_situp_f_nm_np1_le_goo_0 93 38 situp
Personal_Training_Workout_Tips_situp_f_nm_np1_le_goo_1 95 38 situp
Sit_ups_and_crunch_situp_f_nm_np1_le_goo_0 93 38 situp
Sit_ups_and_crunch_situp_f_nm_np1_le_goo_1 88 38 situp
Sit_ups_and_crunch_situp_f_nm_np1_le_goo_2 93 38 situp
Sit_ups_situp_f_nm_np1_ri_goo_0 78 38 situp
Sit_ups_situp_f_nm_np1_ri_goo_1 83 38 situp
Sit_ups_situp_f_nm_np1_ri_goo_2 82 38 situp
Tiger_Abs_-_Triple_Sit_Ups_situp_f_nm_np1_le_goo_0 86 38 situp
Tiger_Abs_-_Triple_Sit_Ups_situp_f_nm_np1_le_goo_1 90 38 situp
Tiger_Abs_-_Triple_Sit_Ups_situp_f_nm_np1_le_goo_2 81 38 situp
Timed_situps_1_minute_situp_f_nm_np1_ri_med_0 78 38 situp
Timed_situps_1_minute_situp_f_nm_np1_ri_med_1 78 38 situp
Timed_situps_1_minute_situp_f_nm_np1_ri_med_2 78 38 situp
kettlebell_training_for_pack_ABS_-_workout_situp_f_nm_np1_le_goo_1 116 38 situp
kettlebell_training_for_pack_ABS_-_workout_situp_f_nm_np1_le_goo_2 118 38 situp
situps_situp_f_cm_np1_le_med_1 78 38 situp
situps_situp_f_cm_np1_le_med_2 78 38 situp
situps_situp_f_cm_np3_ri_med_4 78 38 situp
situps_situp_f_cm_np3_ri_med_5 78 38 situp
situps_situp_f_cm_np3_ri_med_6 78 38 situp
situps_situp_f_nm_np1_le_med_0 78 38 situp
A_Beautiful_Mind_2_smile_h_nm_np1_fr_goo_2 103 39 smile
For_youtube_smiles_smile_h_nm_np1_fr_med_0 113 39 smile
Glory_smile_h_nm_np1_fr_med_5 65 39 smile
Glory_smile_h_nm_np1_le_goo_6 72 39 smile
MySmile_smile_h_nm_np1_fr_goo_0 59 39 smile
My_smileEh_smile_h_nm_np1_fr_goo_0 78 39 smile
Prelinger_HabitPat1954_smile_h_nm_np1_fr_goo_27 119 39 smile
Re-_Show_Your_Smile_smile_h_nm_np1_fr_goo_0 78 39 smile
Re-_Show_your_Smile!_10_smile_h_nm_np1_fr_goo_0 79 39 smile
Re-_Show_your_Smile!_2_smile_h_nm_np1_fr_goo_0 79 39 smile
Re-_Show_your_Smile!_3_smile_h_nm_np1_fr_goo_0 79 39 smile
Re-_Show_your_Smile!_4_smile_h_nm_np1_fr_med_0 78 39 smile
Re-_Show_your_Smile!_7_smile_h_nm_np1_fr_med_0 74 39 smile
Re-_Show_your_Smile!_9_smile_h_nm_np1_fr_med_0 78 39 smile
Re-_Show_your_Smile!_smile_h_nm_np1_fr_goo_0 43 39 smile
Return_of_the_King_1_smile_h_nm_np1_fr_goo_6 60 39 smile
Return_of_the_King_4_smile_h_nm_np1_fr_goo_4 69 39 smile
Show_Your_Smile_-)_1_smile_h_nm_np1_fr_goo_0 78 39 smile
Show_my_what_smile_h_cm_np1_fr_med_0 78 39 smile
Smile!_smile_h_cm_np1_fr_goo_0 69 39 smile
Smile_-]_smile_h_nm_np1_fr_goo_0 69 39 smile
Smile_smile_h_cm_np1_fr_goo_0 78 39 smile
YouTube_smiles!_smile_h_cm_np1_fr_bad_25 60 39 smile
YouTube_smiles!_smile_h_cm_np1_fr_bad_3 55 39 smile
YouTube_smiles!_smile_h_cm_np1_fr_bad_37 63 39 smile
YouTube_smiles!_smile_h_cm_np1_fr_bad_5 52 39 smile
YouTube_smiles!_smile_h_cm_np1_fr_goo_0 65 39 smile
YouTube_smiles!_smile_h_cm_np1_fr_goo_28 51 39 smile
YouTube_smiles!_smile_h_cm_np1_fr_goo_30 65 39 smile
YouTube_smiles!_smile_h_cm_np1_fr_goo_34 53 39 smile
YouTube_smiles!_smile_h_cm_np1_fr_med_2 57 39 smile
YouTube_smiles!_smile_h_cm_np1_fr_med_26 57 39 smile
YouTube_smiles!_smile_h_cm_np1_fr_med_31 52 39 smile
YouTube_smiles!_smile_h_cm_np1_fr_med_39 69 39 smile
YouTube_smiles!_smile_h_nm_np1_fr_bad_18 51 39 smile
YouTube_smiles!_smile_h_nm_np1_fr_bad_21 47 39 smile
YouTube_smiles!_smile_h_nm_np1_fr_bad_27 59 39 smile
YouTube_smiles!_smile_h_nm_np1_fr_goo_1 69 39 smile
YouTube_smiles!_smile_h_nm_np1_fr_goo_10 53 39 smile
YouTube_smiles!_smile_h_nm_np1_fr_goo_14 68 39 smile
YouTube_smiles!_smile_h_nm_np1_fr_goo_22 34 39 smile
YouTube_smiles!_smile_h_nm_np1_fr_goo_29 66 39 smile
YouTube_smiles!_smile_h_nm_np1_fr_goo_33 48 39 smile
YouTube_smiles!_smile_h_nm_np1_fr_goo_35 48 39 smile
YouTube_smiles!_smile_h_nm_np1_fr_goo_40 63 39 smile
YouTube_smiles!_smile_h_nm_np1_fr_goo_6 41 39 smile
YouTube_smiles!_smile_h_nm_np1_fr_goo_7 46 39 smile
YouTube_smiles!_smile_h_nm_np1_fr_goo_9 55 39 smile
YouTube_smiles!_smile_h_nm_np1_fr_med_11 67 39 smile
YouTube_smiles!_smile_h_nm_np1_fr_med_12 52 39 smile
YouTube_smiles!_smile_h_nm_np1_fr_med_13 59 39 smile
YouTube_smiles!_smile_h_nm_np1_fr_med_15 47 39 smile
YouTube_smiles!_smile_h_nm_np1_fr_med_16 61 39 smile
YouTube_smiles!_smile_h_nm_np1_fr_med_17 68 39 smile
YouTube_smiles!_smile_h_nm_np1_fr_med_19 44 39 smile
YouTube_smiles!_smile_h_nm_np1_fr_med_20 33 39 smile
YouTube_smiles!_smile_h_nm_np1_fr_med_23 63 39 smile
YouTube_smiles!_smile_h_nm_np1_fr_med_24 54 39 smile
YouTube_smiles!_smile_h_nm_np1_fr_med_32 95 39 smile
YouTube_smiles!_smile_h_nm_np1_fr_med_36 64 39 smile
YouTube_smiles!_smile_h_nm_np1_fr_med_38 52 39 smile
YouTube_smiles!_smile_h_nm_np1_fr_med_4 44 39 smile
YouTube_smiles!_smile_h_nm_np1_fr_med_8 45 39 smile
my_smile_smile_h_cm_np1_fr_goo_0 78 39 smile
prelinger_LetsPlay1949_smile_h_nm_np1_fr_goo_27 98 39 smile
prelinger_LetsPlay1949_smile_h_nm_np1_le_goo_25 184 39 smile
prelinger_LetsPlay1949_smile_u_nm_np1_fr_med_24 68 39 smile
prelinger_they_grow_up_so_fast_1_smile_u_nm_np1_fr_med_0 53 39 smile
show_your_smile_-)_smile_h_nm_np1_fr_med_0 78 39 smile
youtube_smile_response_smile_h_nm_np1_fr_goo_0 142 39 smile
A_Beautiful_Mind_5_smoke_u_nm_np1_fr_goo_10 76 40 smoke
After_work_smoke_in_the_garage_smoke_h_nm_np1_fr_bad_0 82 40 smoke
American_History_X_smoke_h_nm_np1_fr_goo_26 58 40 smoke
American_History_X_smoke_h_nm_np1_fr_goo_29 185 40 smoke
American_History_X_smoke_u_nm_np1_fr_med_43 79 40 smoke
Buckle-Up_smoke_h_cm_np1_ri_goo_0 73 40 smoke
Laughing_Girl_smoke_u_nm_np1_ri_goo_0 94 40 smoke
OSSER_-_Qualboro_light_-_Marlboro_Verarschung_smoke_h_cm_np1_le_bad_0 228 40 smoke
Prelinger_LetYours1940_smoke_f_nm_np1_fr_med_6 244 40 smoke
Rauchen_f_r_Anf_nger_smoke_h_nm_np1_fr_med_0 198 40 smoke
Rauchen_f_r_Anf_nger_smoke_h_nm_np1_fr_med_1 155 40 smoke
Rauchen_f_r_Anf_nger_smoke_h_nm_np1_fr_med_2 168 40 smoke
Raucher_Antiraucher_Werbung_smoke_h_cm_np1_fr_goo_2 118 40 smoke
Raucher_Antiraucher_Werbung_smoke_h_cm_np1_fr_med_1 69 40 smoke
Raucher_Antiraucher_Werbung_smoke_u_cm_np1_fr_med_0 88 40 smoke
Return_of_the_King_11_smoke_h_nm_np1_fr_med_0 56 40 smoke
Return_of_the_King_11_smoke_h_nm_np1_fr_med_1 49 40 smoke
Return_of_the_King_1_smoke_h_cm_np1_fr_goo_7 63 40 smoke
Return_of_the_King_1_smoke_h_nm_np1_ri_goo_3 69 40 smoke
Return_of_the_King_3_smoke_h_nm_np1_fr_med_3 146 40 smoke
Sara_beim_Rauchen_-_Volume_3_smoke_h_cm_np1_fr_bad_1 121 40 smoke
Sara_beim_Rauchen_-_Volume_3_smoke_h_cm_np1_fr_bad_2 124 40 smoke
Sara_beim_Rauchen_-_Volume_3_smoke_h_cm_np1_fr_med_0 77 40 smoke
Sexy_Smoking_Girl_-_Teen_Smoking_Cigarette_smoke_u_nm_np1_fr_goo_0 266 40 smoke
Sexy_Smoking_Girl_-_Teen_Smoking_Cigarette_smoke_u_nm_np1_fr_goo_1 168 40 smoke
The_Fugitive_2_smoke_h_nm_np1_fr_med_23 121 40 smoke
The_Fugitive_2_smoke_u_cm_np1_fr_bad_22 75 40 smoke
The_Matrix_4_smoke_h_nm_np1_fr_goo_1 129 40 smoke
Veoh_Alpha_Dog_1_smoke_h_nm_np1_fr_goo_20 108 40 smoke
Veoh_Alpha_Dog_1_smoke_h_nm_np1_fr_goo_4 89 40 smoke
Veoh_Alpha_Dog_1_smoke_h_nm_np1_fr_goo_53 99 40 smoke
Veoh_Alpha_Dog_1_smoke_h_nm_np1_fr_med_54 133 40 smoke
Veoh_Alpha_Dog_1_smoke_u_cm_np1_fr_med_8 124 40 smoke
Veoh_Alpha_Dog_1_smoke_u_nm_np1_fr_med_10 162 40 smoke
Veoh_Alpha_Dog_1_smoke_u_nm_np1_ri_med_17 91 40 smoke
more_smoking_smoke_h_cm_np1_ri_med_0 73 40 smoke
more_smoking_smoke_h_cm_np1_ri_med_1 136 40 smoke
more_smoking_smoke_h_cm_np1_ri_med_2 139 40 smoke
nice_smoking_girl_smoke_h_nm_np1_le_med_0 154 40 smoke
nice_smoking_girl_smoke_h_nm_np1_le_med_1 286 40 smoke
nice_smoking_girl_smoke_h_nm_np1_le_med_2 246 40 smoke
passive_rauchen_smoke_h_cm_np1_ri_med_0 157 40 smoke
raucher_smoke_u_nm_np1_fr_med_0 118 40 smoke
raucher_smoke_u_nm_np1_fr_med_2 259 40 smoke
ricky_bobby_smoke_h_nm_np1_fr_med_0 43 40 smoke
smoking_1_smoke_h_cm_np1_ri_goo_0 225 40 smoke
smoking_1_smoke_h_cm_np1_ri_med_1 103 40 smoke
smoking_1_smoke_h_cm_np1_ri_med_2 148 40 smoke
smoking_2_smoke_h_cm_np1_ba_goo_2 103 40 smoke
smoking_2_smoke_h_cm_np1_ba_med_4 60 40 smoke
smoking_2_smoke_h_cm_np1_ba_med_5 79 40 smoke
smoking_2_smoke_h_cm_np1_ri_med_0 132 40 smoke
smoking_2_smoke_h_cm_np1_ri_med_1 202 40 smoke
smoking_2_smoke_h_cm_np1_ri_med_3 88 40 smoke
smoking_3_smoke_h_cm_np1_fr_med_1 43 40 smoke
smoking_3_smoke_h_cm_np1_le_med_0 52 40 smoke
smoking_again_smoke_h_cm_np1_le_goo_0 181 40 smoke
smoking_again_smoke_h_cm_np1_le_goo_1 157 40 smoke
smoking_again_smoke_h_cm_np1_le_goo_2 172 40 smoke
smoking_smoke_h_nm_np1_fr_med_0 219 40 smoke
smoking_smoke_h_nm_np1_fr_med_1 277 40 smoke
smoking_smoke_h_nm_np1_fr_med_2 193 40 smoke
smoking_smoking_-_tricks!_smoke_h_nm_np1_fr_goo_0 123 40 smoke
smoking_smoking_-_tricks!_smoke_h_nm_np1_fr_goo_1 228 40 smoke
smoking_smoking_-_tricks!_smoke_h_nm_np1_fr_med_2 223 40 smoke
smoking_video_smoke_h_nm_np1_fr_goo_1 442 40 smoke
smoking_video_smoke_h_nm_np1_fr_goo_2 312 40 smoke
you_like_a_nice_long_white_cig_smoke_u_nm_np1_ri_goo_0 234 40 smoke
you_like_a_nice_long_white_cig_smoke_u_nm_np1_ri_goo_1 373 40 smoke
you_like_a_nice_long_white_cig_smoke_u_nm_np1_ri_goo_2 230 40 smoke
48_Putzelb_ume_hintereinander_Mare_somersault_f_cm_np1_le_bad_0 78 41 somersault
48_Putzelb_ume_hintereinander_Mare_somersault_f_cm_np1_le_bad_1 78 41 somersault
48_Putzelb_ume_hintereinander_Mare_somersault_f_cm_np1_le_bad_2 78 41 somersault
Billie_2007_p8_Boden_somersault_f_cm_np1_ba_bad_0 78 41 somersault
Boden-K_r_somersault_f_cm_np1_ri_med_1 79 41 somersault
Boden-K_r_somersault_f_cm_np1_ri_med_2 79 41 somersault
Boden-K_r_somersault_f_cm_np1_ri_med_3 79 41 somersault
Boden_p8_somersault_f_cm_np1_ba_med_0 70 41 somersault
Boden_p8_somersault_f_cm_np1_ba_med_1 80 41 somersault
Bodenk_r_somersault_f_cm_np1_le_med_4 79 41 somersault
Bodenk_r_somersault_f_cm_np1_ri_med_1 79 41 somersault
Bodenturnen_f_r_Anf_nger_somersault_f_cm_np1_fr_med_2 75 41 somersault
Bodenturnen_im_sportunterricht_somersault_f_cm_np1_le_med_0 76 41 somersault
Bodenturnen_somersault_f_cm_np1_ri_med_1 76 41 somersault
Charlottes_Brilliant_Roly_Poly__Handstand_Thingy_somersault_f_cm_np1_le_bad_0 80 41 somersault
DSHS_Pflicht_Bodenturnen_BAS_1_Bachelor_Spoho_somersault_f_cm_np1_le_med_2 77 41 somersault
Dive_Roll_Over_Concrete_Gap_somersault_f_cm_np1_le_bad_0 36 41 somersault
Dive_and_roll_compilation_(Parkour)_somersault_f_cm_np1_ba_bad_3 31 41 somersault
Dive_and_roll_compilation_(Parkour)_somersault_f_cm_np1_fr_bad_2 38 41 somersault
Dive_and_roll_compilation_(Parkour)_somersault_f_cm_np1_le_bad_4 33 41 somersault
Dive_and_roll_compilation_(Parkour)_somersault_f_cm_np1_le_bad_5 40 41 somersault
Dive_and_roll_compilation_(Parkour)_somersault_f_cm_np1_le_bad_6 33 41 somersault
Dive_and_roll_compilation_(Parkour)_somersault_f_cm_np1_ri_bad_1 33 41 somersault
Freie_Rolle-vw_Salto_somersault_f_cm_np1_ri_med_0 89 41 somersault
Ger_teturnen_Pr_fung_-_G_S_somersault_f_cm_np1_le_med_0 77 41 somersault
Ger_teturnen_Pr_fung_-_G_S_somersault_f_cm_np1_le_med_2 77 41 somersault
Ger_teturnen_Pr_fung_-_G_S_somersault_f_cm_np1_ri_med_1 77 41 somersault
Gymnastics__-_How_to_Perform_a_Somersault_somersault_f_cm_np1_le_med_0 96 41 somersault
Gymnastics__-_How_to_Perform_a_Somersault_somersault_f_cm_np1_le_med_1 81 41 somersault
Handstandk_nig_somersault_f_cm_np1_ba_med_5 76 41 somersault
Jennis_Bodenk_r_somersault_f_cm_np1_le_med_1 79 41 somersault
Juli_beim_Bodenturnen_MPG_somersault_f_cm_np1_ba_bad_2 78 41 somersault
Juli_beim_Bodenturnen_MPG_somersault_f_cm_np1_le_bad_0 85 41 somersault
Juli_beim_Bodenturnen_MPG_somersault_f_cm_np1_le_bad_1 78 41 somersault
LONGESTYARD_somersault_f_cm_np1_ba_bad_28 45 41 somersault
LONGESTYARD_somersault_f_cm_np1_le_bad_27 17 41 somersault
Le_Parkour_TVCA_esporte_somersault_f_cm_np1_fr_bad_0 64 41 somersault
Le_Parkour_et_Accros_Kevin_Ryser_2008-2009_somersault_f_cm_np1_le_med_1 78 41 somersault
Le_Parkour_et_Accros_Kevin_Ryser_2008-2009_somersault_f_nm_np1_le_med_0 78 41 somersault
Learn_Freerunning_and_Parkour_-_Diving_Roll_somersault_f_cm_np1_ba_bad_2 66 41 somersault
Learn_Freerunning_and_Parkour_-_Diving_Roll_somersault_f_cm_np1_le_bad_0 36 41 somersault
Learn_Freerunning_and_Parkour_-_Diving_Roll_somersault_f_cm_np1_le_bad_5 37 41 somersault
Liri_beim_Bodenturnen_somersault_f_cm_np1_le_bad_0 85 41 somersault
MWG_Bodenturnen_somersault_f_cm_np1_le_bad_3 85 41 somersault
MWG_Bodenturnen_somersault_f_cm_np2_ri_bad_0 85 41 somersault
MWG_Bodenturnen_somersault_f_cm_np2_ri_bad_1 85 41 somersault
Massive_6_meter_dive_roll_somersault_f_cm_np1_le_bad_0 47 41 somersault
Parkour_Dive_Tutorial_somersault_f_cm_np1_ba_bad_3 37 41 somersault
Pirates_2_somersault_f_cm_np1_fr_bad_5 34 41 somersault
Rolle_aufm_Balken_somersault_f_cm_np1_le_med_0 80 41 somersault
Schwebebalken_Uni_07_08_somersault_f_cm_np1_le_med_0 77 41 somersault
Simon_Bodenturnen_somersault_f_cm_np1_ba_med_1 79 41 somersault
Simon_Bodenturnen_somersault_f_cm_np1_fr_med_0 79 41 somersault
So_turnt_man_richtig!!!_somersault_f_cm_np1_fr_med_1 89 41 somersault
So_turnt_man_richtig!!!_somersault_f_cm_np1_fr_med_5 101 41 somersault
Sport_LK_Bodenturnk_r_somersault_f_cm_np1_ri_bad_2 78 41 somersault
Sport_LK_Bodenturnk_r_somersault_f_cm_np2_ri_bad_1 78 41 somersault
THE_PROTECTOR_somersault_f_nm_np1_le_bad_99 45 41 somersault
Turn_pr_fung_glaser_schule_somersault_f_cm_np1_ri_med_0 72 41 somersault
Turnen_Lisa_en_Janine_op_de_Balk_somersault_f_cm_np1_le_bad_0 100 41 somersault
Turnexamen_Boden_somersault_f_cm_np1_ba_med_0 71 41 somersault
Turnexamen_Boden_somersault_f_cm_np1_ba_med_1 78 41 somersault
Turnexamen_Boden_somersault_f_cm_np1_ri_med_2 78 41 somersault
Turnk_r_somersault_f_cm_np4_fr_med_1 78 41 somersault
_Jumper_Boys___Pedrim_Naruto_-_Dive_Roll_Over_13_People_somersault_f_cm_np1_ri_bad_0 39 41 somersault
gimnasia_somersault_f_cm_np1_le_med_2 78 41 somersault
me_turnen_somersault_f_cm_np1_fr_med_1 78 41 somersault
meine_Bodenk_r_somersault_f_cm_np1_le_bad_2 86 41 somersault
meine_Bodenk_r_somersault_f_cm_np1_ri_bad_0 90 41 somersault
meine_Bodenk_r_somersault_f_cm_np1_ri_bad_1 86 41 somersault
20060723sfjffangelina_stand_f_nm_np1_le_med_0 46 42 stand
20060723sfjffcomeback_stand_u_cm_np1_ba_med_1 43 42 stand
20070723_sfjff_waitingforrescue_stand_f_nm_np1_fr_med_0 47 42 stand
50_FIRST_DATES_stand_u_nm_np1_fr_med_8 73 42 stand
A_Beautiful_Mind_4_stand_f_cm_np1_fr_med_13 85 42 stand
A_Beautiful_Mind_6_stand_u_cm_np1_fr_med_3 83 42 stand
American_History_X_stand_u_cm_np1_fr_med_38 87 42 stand
American_History_X_stand_u_cm_np1_le_med_41 54 42 stand
BATMAN_BEGINS_stand_f_cm_np1_fr_med_8 45 42 stand
BRIDGETOTERABITHIA_stand_f_nm_np1_fr_med_1 77 42 stand
CharlieAndTheChocolateFactory_stand_f_nm_np1_fr_med_17 46 42 stand
DONNIE_DARKO_stand_f_nm_np1_ri_med_2 76 42 stand
DONNIE_DARKO_stand_u_nm_np1_fr_med_3 73 42 stand
EVOLUTION_stand_f_cm_np1_ri_med_10 46 42 stand
EVOLUTION_stand_f_nm_np1_le_med_15 76 42 stand
Fellowship_3_stand_f_cm_np1_fr_bad_2 232 42 stand
Fellowship_4_stand_f_cm_np1_fr_med_3 61 42 stand
Finding_Forrester_1_stand_u_cm_np1_le_bad_10 99 42 stand
GoneBabyGone_stand_f_cm_np1_fr_med_0 64 42 stand
Gossip1953256kb_stand_f_cm_np1_le_med_0 77 42 stand
HP_PRISONER_OF_AZKABAN_stand_f_cm_np1_fr_bad_11 46 42 stand
HP_PRISONER_OF_AZKABAN_stand_f_cm_np1_fr_med_4 52 42 stand
HP_PRISONER_OF_AZKABAN_stand_f_cm_np1_le_bad_38 72 42 stand
Hitch_Part_1_stand_f_cm_np1_fr_med_6 51 42 stand
IamLegend_stand_f_cm_np1_fr_bad_27 46 42 stand
IamLegend_stand_f_nm_np1_fr_med_20 76 42 stand
IndianaJonesandTheTempleofDoom_stand_f_nm_np1_ri_med_3 52 42 stand
KUNG_FU_HUSTLE_stand_u_cm_np1_fr_med_34 72 42 stand
Man_Who_Cheated_Himself_512kb_stand_u_cm_np1_fr_med_11 107 42 stand
Man_Who_Cheated_Himself_512kb_stand_u_nm_np1_ba_med_7 74 42 stand
Narcotic1967256kb_stand_f_cm_np1_le_med_1 77 42 stand
Narcotic1967256kb_stand_f_nm_np1_fr_med_2 77 42 stand
Oceans12_stand_u_cm_np1_fr_med_13 75 42 stand
OldSchool_stand_f_nm_np1_fr_med_21 46 42 stand
OldSchool_stand_u_cm_np1_fr_med_18 72 42 stand
Panic_in_the_Streets_stand_u_cm_np1_ri_med_2 52 42 stand
Prelinger_ActYourA1949_stand_f_cm_np1_fr_med_17 76 42 stand
Prelinger_HabitPat1954_stand_f_nm_np1_ba_med_12 47 42 stand
Prelinger_LetYours1940_stand_f_nm_np1_fr_med_4 112 42 stand
Return_of_the_King_1_stand_f_cm_np1_fr_med_5 129 42 stand
Shadow_of_a_Doubt_stand_u_cm_np1_fr_med_3 107 42 stand
Shadow_of_a_Doubt_stand_u_cm_np1_fr_med_4 52 42 stand
SweeneyTodd_stand_f_cm_np1_le_med_10 77 42 stand
SweeneyTodd_stand_f_cm_np1_ri_med_33 52 42 stand
SweeneyTodd_stand_f_nm_np1_fr_bad_11 46 42 stand
SweeneyTodd_stand_f_nm_np1_fr_bad_24 45 42 stand
SweeneyTodd_stand_f_nm_np1_ri_bad_13 141 42 stand
SweeneyTodd_stand_u_cm_np1_fr_bad_38 49 42 stand
THE_PROTECTOR_stand_f_cm_np1_fr_med_23 51 42 stand
THE_PROTECTOR_stand_f_nm_np1_le_med_62 72 42 stand
TheBigBangS01E01Pilot_stand_f_cm_np1_ri_med_1 51 42 stand
TheBoondockSaints_stand_f_cm_np1_fr_med_112 47 42 stand
TheBoondockSaints_stand_f_cm_np1_fr_med_59 47 42 stand
TheBoondockSaints_stand_f_cm_np1_fr_med_60 46 42 stand
TheBoondockSaints_stand_u_cm_np1_fr_bad_45 46 42 stand
TheBoondockSaints_stand_u_cm_np3_fr_med_101 72 42 stand
TheBoondockSaints_stand_u_nm_np1_fr_med_111 49 42 stand
TheLastManOnearth_stand_f_nm_np1_fr_med_24 78 42 stand
Veoh_Alpha_Dog_1_stand_f_nm_np1_fr_med_41 49 42 stand
happy_go_lovely_stand_f_cm_np1_fr_med_19 101 42 stand
happy_go_lovely_stand_u_cm_np1_fr_bad_14 70 42 stand
happy_go_lovely_stand_u_nm_np1_fr_med_9 50 42 stand
happy_go_lovely_stand_u_nm_np1_ri_bad_8 71 42 stand
jonhs_netfreemovies_holygrail_stand_u_nm_np1_fr_bad_15 79 42 stand
likebeckam_stand_f_nm_np1_fr_med_7 99 42 stand
likebeckam_stand_u_nm_np1_fr_goo_33 49 42 stand
prelinger_ControlY1950_stand_f_cm_np1_fr_med_2 101 42 stand
prelinger_ControlY1950_stand_u_cm_np1_fr_med_0 100 42 stand
prelinger_LetsBeGo1953_stand_u_nm_np10_ba_med_4 125 42 stand
prideandprejudice1_stand_u_nm_np1_fr_med_11 51 42 stand
BaseballHitinSlowMotion_swing_baseball_f_nm_np1_fr_bad_0 139 43 swing_baseball
BaseballHitinSlowMotion_swing_baseball_f_nm_np1_le_bad_1 49 43 swing_baseball
BaseballSwingAnalysis_swing_baseball_f_nm_np1_fr_med_11 131 43 swing_baseball
BaseballSwingAnalysis_swing_baseball_f_nm_np1_fr_med_12 120 43 swing_baseball
BaseballSwingAnalysis_swing_baseball_f_nm_np1_fr_med_14 207 43 swing_baseball
BaseballSwingAnalysis_swing_baseball_f_nm_np1_fr_med_15 306 43 swing_baseball
BaseballSwingAnalysis_swing_baseball_f_nm_np1_fr_med_18 216 43 swing_baseball
BaseballSwingAnalysis_swing_baseball_f_nm_np1_fr_med_8 148 43 swing_baseball
BaseballSwingAnalysis_swing_baseball_f_nm_np1_fr_med_9 113 43 swing_baseball
BaseballSwingAnalysis_swing_baseball_u_nm_np1_ba_med_0 156 43 swing_baseball
BaseballSwingAnalysis_swing_baseball_u_nm_np1_ba_med_1 105 43 swing_baseball
BaseballSwingAnalysis_swing_baseball_u_nm_np1_ba_med_2 135 43 swing_baseball
BaseballSwingAnalysis_swing_baseball_u_nm_np1_ba_med_3 137 43 swing_baseball
BaseballSwingAnalysis_swing_baseball_u_nm_np1_ba_med_4 122 43 swing_baseball
BaseballSwingAnalysis_swing_baseball_u_nm_np1_ba_med_5 267 43 swing_baseball
BaseballSwingAnalysis_swing_baseball_u_nm_np1_ba_med_6 336 43 swing_baseball
BaseballSwingAnalysis_swing_baseball_u_nm_np1_ba_med_7 212 43 swing_baseball
BaseballSwingAnalysis_swing_baseball_u_nm_np1_fr_med_10 145 43 swing_baseball
BaseballSwingAnalysis_swing_baseball_u_nm_np1_fr_med_13 131 43 swing_baseball
BaseballSwingAnalysis_swing_baseball_u_nm_np1_fr_med_16 229 43 swing_baseball
BaseballSwingAnalysis_swing_baseball_u_nm_np1_fr_med_19 249 43 swing_baseball
Fellowship_7_swing_baseball_u_nm_np1_fr_bad_14 40 43 swing_baseball
HittingaSingle_swing_baseball_f_cm_np1_fr_med_0 101 43 swing_baseball
HittingaSingle_swing_baseball_f_cm_np1_fr_med_1 111 43 swing_baseball
Hittingadouble(BXbaseball)_swing_baseball_f_nm_np1_ba_bad_0 131 43 swing_baseball
Hittingadouble(BXbaseball)_swing_baseball_f_nm_np1_ba_bad_1 138 43 swing_baseball
Hittingadouble(BXbaseball)_swing_baseball_f_nm_np1_ba_bad_2 82 43 swing_baseball
Hittingadouble(BXbaseball)_swing_baseball_f_nm_np1_ba_bad_3 96 43 swing_baseball
Hittingmechanics_swing_baseball_f_nm_np1_fr_bad_0 380 43 swing_baseball
HowtoswingaBaseballbat_swing_baseball_f_nm_np1_le_bad_0 124 43 swing_baseball
HowtoswingaBaseballbat_swing_baseball_f_nm_np1_le_bad_1 141 43 swing_baseball
MarkTeixeiratripleagainstBoston_swing_baseball_f_cm_np1_ba_bad_0 79 43 swing_baseball
MattBoldenDoubles(SlowMotion)_swing_baseball_f_cm_np1_fr_bad_0 138 43 swing_baseball
SlowMotionBPHomeRun_swing_baseball_f_nm_np1_fr_bad_0 345 43 swing_baseball
SlowMotionHomerAtOleMiss_swing_baseball_f_cm_np1_ba_bad_0 304 43 swing_baseball
SlowmotionBretthitsasingle_swing_baseball_f_cm_np1_ba_bad_0 90 43 swing_baseball
SlowmotionBretthitsasingle_swing_baseball_f_cm_np1_ba_bad_1 158 43 swing_baseball
The_Matrix_Revolutions_3_swing_baseball_u_nm_np1_fr_bad_0 51 43 swing_baseball
VenomSwingIceman_swing_baseball_f_cm_np1_fr_bad_0 283 43 swing_baseball
hittingofftee2_swing_baseball_f_nm_np1_fr_med_0 105 43 swing_baseball
hittingofftee2_swing_baseball_f_nm_np1_fr_med_1 184 43 swing_baseball
hittingofftee2_swing_baseball_f_nm_np1_fr_med_10 121 43 swing_baseball
hittingofftee2_swing_baseball_f_nm_np1_fr_med_11 117 43 swing_baseball
hittingofftee2_swing_baseball_f_nm_np1_fr_med_3 121 43 swing_baseball
hittingofftee2_swing_baseball_f_nm_np1_fr_med_4 141 43 swing_baseball
hittingofftee2_swing_baseball_f_nm_np1_fr_med_5 153 43 swing_baseball
hittingofftee2_swing_baseball_f_nm_np1_fr_med_6 121 43 swing_baseball
hittingofftee2_swing_baseball_f_nm_np1_fr_med_7 158 43 swing_baseball
hittingofftee2_swing_baseball_f_nm_np1_fr_med_8 127 43 swing_baseball
hittingofftee2_swing_baseball_f_nm_np1_fr_med_9 136 43 swing_baseball
practicingmybaseballswing2009_swing_baseball_f_cm_np1_fr_med_11 96 43 swing_baseball
practicingmybaseballswing2009_swing_baseball_f_cm_np1_fr_med_12 117 43 swing_baseball
practicingmybaseballswing2009_swing_baseball_f_cm_np1_fr_med_13 129 43 swing_baseball
practicingmybaseballswing2009_swing_baseball_f_cm_np1_fr_med_14 109 43 swing_baseball
practicingmybaseballswing2009_swing_baseball_f_cm_np1_fr_med_15 114 43 swing_baseball
practicingmybaseballswing2009_swing_baseball_f_cm_np1_fr_med_16 121 43 swing_baseball
practicingmybaseballswing2009_swing_baseball_f_cm_np1_fr_med_17 136 43 swing_baseball
practicingmybaseballswing2009_swing_baseball_f_cm_np1_fr_med_18 124 43 swing_baseball
practicingmybaseballswing2009_swing_baseball_f_cm_np1_fr_med_19 159 43 swing_baseball
practicingmybaseballswing2009_swing_baseball_f_cm_np1_fr_med_2 112 43 swing_baseball
practicingmybaseballswing2009_swing_baseball_f_cm_np1_fr_med_3 76 43 swing_baseball
practicingmybaseballswing2009_swing_baseball_f_cm_np1_fr_med_4 139 43 swing_baseball
practicingmybaseballswing2009_swing_baseball_f_cm_np1_fr_med_5 114 43 swing_baseball
practicingmybaseballswing2009_swing_baseball_f_cm_np1_fr_med_6 139 43 swing_baseball
practicingmybaseballswing2009_swing_baseball_f_cm_np1_fr_med_7 147 43 swing_baseball
practicingmybaseballswing2009_swing_baseball_f_cm_np1_fr_med_8 93 43 swing_baseball
practicingmybaseballswing2009_swing_baseball_f_cm_np1_fr_med_9 106 43 swing_baseball
practicingmybaseballswing2009_swing_baseball_u_cm_np1_fr_med_0 100 43 swing_baseball
practicingmybaseballswing2009_swing_baseball_u_cm_np1_fr_med_1 106 43 swing_baseball
practicingmybaseballswing2009_swing_baseball_u_cm_np1_fr_med_10 114 43 swing_baseball
2006_Full_Contact_Medieval_Sword_Tournament_Final_sword_f_cm_np2_fr_bad_2 98 44 sword
2006_Full_Contact_Medieval_Sword_Tournament_Final_sword_f_cm_np2_le_bad_0 85 44 sword
2006_Full_Contact_Medieval_Sword_Tournament_Final_sword_f_cm_np2_le_bad_1 105 44 sword
Agilitas_tv_Intro_Schwertkampf_in_der_R_stung_sword_u_cm_np2_ri_med_1 44 44 sword
Baddest_Fight_Scenes_EVER!_-_Kill_Bill__Vol___1_-_vs__Crazy_88_s_sword_f_cm_np2_ri_med_4 52 44 sword
Baddest_Fight_Scenes_EVER!_-_Kill_Bill__Vol___1_-_vs__Crazy_88_s_sword_f_nm_np6_ri_med_1 85 44 sword
Baddest_Fight_Scenes_EVER!_-_Kill_Bill__Vol___1_-_vs__Crazy_88_s_sword_f_nm_np6_ri_med_2 105 44 sword
Baddest_Fight_Scenes_EVER!_-_Kill_Bill__Vol___1_-_vs__Crazy_88_s_sword_u_cm_np6_ri_med_0 74 44 sword
Best_Sword_Fights_-_Vol__1_-__Rob_Roy__sword_f_cm_np2_ba_bad_0 48 44 sword
Best_Sword_Fights_-_Vol__1_-__Rob_Roy__sword_u_cm_np2_fr_bad_2 41 44 sword
Best_Sword_Fights_-_Vol__1_-__Rob_Roy__sword_u_cm_np2_fr_med_1 53 44 sword
Black_Knight_sword_u_cm_np2_ba_goo_0 77 44 sword
Black_Knight_sword_u_cm_np2_ba_goo_2 77 44 sword
Black_Knight_sword_u_cm_np2_le_goo_4 57 44 sword
Blade_Vs_Deacon_Frost_Sword_Fight_Scene_sword_f_cm_np2_fr_med_0 81 44 sword
Blade_Vs_Deacon_Frost_Sword_Fight_Scene_sword_f_cm_np2_le_med_1 61 44 sword
Blade_Vs_Deacon_Frost_Sword_Fight_Scene_sword_f_cm_np2_le_med_2 94 44 sword
Blood_And_Bone_(sword_fight_Scene)_sword_f_nm_np2_ri_bad_0 44 44 sword
Blood_And_Bone_(sword_fight_Scene)_sword_f_nm_np2_ri_med_1 50 44 sword
David_Carradine_vs__Michael_Jai_White_sword_u_nm_np2_fr_med_1 33 44 sword
David_Carradine_vs__Michael_Jai_White_sword_u_nm_np2_ri_med_2 53 44 sword
Duncan_Macleod_&_Amanda_Soulmates_Part_2_sword_u_cm_np2_fr_med_0 270 44 sword
Duncan_Macleod_&_Amanda_Soulmates_Part_2_sword_u_cm_np2_fr_med_3 82 44 sword
Duncan_Macleod_&_Amanda_Soulmates_Part_2_sword_u_cm_np2_le_med_1 67 44 sword
Fechten_mit_dem_langen_Schwert_sword_f_cm_np2_le_med_0 65 44 sword
Fechten_mit_dem_langen_Schwert_sword_f_cm_np2_le_med_1 66 44 sword
Fechten_mit_dem_langen_Schwert_sword_f_cm_np2_le_med_2 64 44 sword
Fechten_mit_dem_langen_Schwert_sword_f_cm_np2_le_med_6 49 44 sword
Fechten_mit_dem_langen_Schwert_sword_f_cm_np2_le_med_8 64 44 sword
Fechten_mit_dem_langen_Schwert_sword_u_cm_np2_fr_med_4 54 44 sword
Fechten_mit_dem_langen_Schwert_sword_u_cm_np2_fr_med_5 51 44 sword
Fellowship_5_sword_u_nm_np1_ri_med_5 38 44 sword
Gohatto_-_sword_fight_scene_sword_f_cm_np2_ba_med_3 78 44 sword
Gohatto_-_sword_fight_scene_sword_f_cm_np2_ri_med_2 78 44 sword
Kendo_sword_f_nm_np1_fr_bad_5 78 44 sword
Kendo_sword_f_nm_np1_fr_bad_6 78 44 sword
Kendo_sword_f_nm_np1_fr_bad_7 78 44 sword
Kendo_sword_f_nm_np2_ba_bad_0 78 44 sword
Kendo_sword_f_nm_np2_ba_bad_1 78 44 sword
Kendo_sword_f_nm_np2_ba_bad_2 78 44 sword
MAF_Tenshin_Ryu_sword_f_cm_np2_le_med_1 93 44 sword
MAF_Tenshin_Ryu_sword_f_cm_np2_ri_med_0 58 44 sword
Medieval_sword_fight_sword_f_cm_np2_ba_med_0 78 44 sword
Medieval_sword_fight_sword_f_cm_np2_ba_med_1 78 44 sword
Medieval_sword_fight_sword_f_cm_np2_ri_med_2 78 44 sword
Pirates_6_sword_f_cm_np2_ba_bad_8 155 44 sword
Return_of_the_King_4_sword_u_cm_np1_ri_bad_2 55 44 sword
Return_of_the_King_4_sword_u_cm_np1_ri_bad_7 62 44 sword
Return_of_the_King_9_sword_u_nm_np1_fr_bad_8 57 44 sword
Schwertkampf__in_Bechtolsheim_sword_f_cm_np2_le_med_2 78 44 sword
Schwertkampf__in_Bechtolsheim_sword_f_cm_np2_le_med_3 78 44 sword
Schwertkampf__in_Bechtolsheim_sword_f_cm_np2_ri_bad_4 78 44 sword
Schwertkampf__in_Bechtolsheim_sword_f_cm_np2_ri_med_1 78 44 sword
Stage_Combat_4_-_Sword_Fight_sword_f_cm_np2_fr_bad_0 79 44 sword
Stage_Combat_4_-_Sword_Fight_sword_f_cm_np2_le_bad_1 64 44 sword
Stage_Combat_5_-_Sword_Fight_-_East_15_sword_f_cm_np2_le_bad_1 78 44 sword
Star_Wars_I_Light_Sabre_Battle_Re-cut_sword_f_cm_np2_ba_med_0 109 44 sword
Star_Wars_I_Light_Sabre_Battle_Re-cut_sword_f_cm_np2_ba_med_3 126 44 sword
Star_Wars_I_Light_Sabre_Battle_Re-cut_sword_u_cm_np2_ri_med_1 208 44 sword
The_Last_Samurai_-_In_Your_Honor_sword_f_nm_np2_le_bad_1 104 44 sword
The_Last_Samurai_-_In_Your_Honor_sword_f_nm_np3_fr_bad_0 56 44 sword
Ziyi_Zhang_vs__Michelle_Yeoh_best_fight_scene_ever_sword_f_cm_np2_le_med_1 109 44 sword
Ziyi_Zhang_vs__Michelle_Yeoh_best_fight_scene_ever_sword_u_cm_np2_le_med_2 100 44 sword
Ziyi_Zhang_vs__Michelle_Yeoh_best_fight_scene_ever_sword_u_cm_np2_ri_med_0 105 44 sword
_Kill_Bill__Uma_Thruman_sword_fight_with_Lucy_liu_sword_u_cm_np2_fr_med_1 84 44 sword
_Kill_Bill__Uma_Thruman_sword_fight_with_Lucy_liu_sword_u_cm_np2_fr_med_2 72 44 sword
jonhs_netfreemovies_holygrail_sword_f_nm_np1_ba_med_9 78 44 sword
jonhs_netfreemovies_holygrail_sword_f_nm_np2_le_med_2 346 44 sword
late_medieval_longsword_duel_sword_f_cm_np2_fr_med_0 60 44 sword
late_medieval_longsword_duel_sword_u_cm_np2_ri_med_1 77 44 sword
Blade_Of_Fury_-_Scene_1_sword_exercise_f_cm_np1_fr_med_4 113 45 sword_exercise
Blade_Of_Fury_-_Scene_1_sword_exercise_f_nm_np1_fr_med_0 58 45 sword_exercise
Blade_Of_Fury_-_Scene_1_sword_exercise_f_nm_np1_ri_med_1 88 45 sword_exercise
Cold_Steel_Scottish_Broad_Sword_sword_exercise_u_cm_np1_fr_bad_1 29 45 sword_exercise
Cold_Steel_Scottish_Broad_Sword_sword_exercise_u_cm_np1_fr_bad_2 47 45 sword_exercise
Eishin-Ryu_Iaido_sword_exercise_f_cm_np1_fr_bad_10 47 45 sword_exercise
Eishin-Ryu_Iaido_sword_exercise_f_cm_np1_fr_bad_13 37 45 sword_exercise
Eishin-Ryu_Iaido_sword_exercise_f_cm_np1_le_bad_8 43 45 sword_exercise
Eishin-Ryu_Iaido_sword_exercise_f_cm_np1_ri_bad_1 41 45 sword_exercise
Eishin-Ryu_Iaido_sword_exercise_f_cm_np1_ri_bad_3 57 45 sword_exercise
Eishin-Ryu_Iaido_sword_exercise_f_cm_np1_ri_bad_4 47 45 sword_exercise
Eishin-Ryu_Iaido_sword_exercise_f_cm_np1_ri_bad_6 56 45 sword_exercise
Eishin-Ryu_Iaido_sword_exercise_f_cm_np1_ri_bad_7 46 45 sword_exercise
Eishin-Ryu_Iaido_sword_exercise_f_cm_np1_ri_bad_9 49 45 sword_exercise
Fellowship_7_sword_exercise_u_nm_np1_fr_bad_11 41 45 sword_exercise
HIGHLANDER_III_-_LOREENA_MCKENNITT_-_BONNY_PORTMORE_(HIGHLANDER_SCENES)_sword_exercise_u_cm_np1_fr_med_0 76 45 sword_exercise
HIGHLANDER_III_-_LOREENA_MCKENNITT_-_BONNY_PORTMORE_(HIGHLANDER_SCENES)_sword_exercise_u_cm_np1_ri_med_2 107 45 sword_exercise
Highlander_Sword_School_wmv_sword_exercise_f_cm_np1_fr_bad_6 257 45 sword_exercise
Highlander_Sword_School_wmv_sword_exercise_f_cm_np1_le_med_9 190 45 sword_exercise
Highlander_Sword_School_wmv_sword_exercise_f_cm_np2_fr_med_8 93 45 sword_exercise
Highlander_Sword_School_wmv_sword_exercise_f_cm_np2_le_med_4 326 45 sword_exercise
Highlander_Sword_School_wmv_sword_exercise_f_cm_np2_ri_med_5 91 45 sword_exercise
Highlander_Sword_School_wmv_sword_exercise_u_cm_np1_fr_med_0 90 45 sword_exercise
Highlander_Sword_School_wmv_sword_exercise_u_cm_np1_fr_med_1 98 45 sword_exercise
Highlander_Sword_School_wmv_sword_exercise_u_cm_np1_fr_med_2 121 45 sword_exercise
Highlander_Sword_School_wmv_sword_exercise_u_cm_np1_ri_med_10 85 45 sword_exercise
How_to_Fence_-_How_to_do_the_Balestra_sword_exercise_f_nm_np1_le_bad_0 66 45 sword_exercise
IAIDO_-_Training_TV-Bericht_10_2008_sword_exercise_f_cm_np1_le_bad_2 36 45 sword_exercise
Iaido_13_katas_sword_exercise_f_nm_np1_fr_bad_1 70 45 sword_exercise
Iaido_13_katas_sword_exercise_f_nm_np1_fr_bad_10 75 45 sword_exercise
Iaido_13_katas_sword_exercise_f_nm_np1_fr_bad_13 63 45 sword_exercise
Iaido_13_katas_sword_exercise_f_nm_np1_fr_bad_3 73 45 sword_exercise
Iaido_13_katas_sword_exercise_f_nm_np1_fr_bad_4 85 45 sword_exercise
Iaido_13_katas_sword_exercise_f_nm_np1_fr_bad_6 49 45 sword_exercise
Iaido_13_katas_sword_exercise_f_nm_np1_fr_bad_8 82 45 sword_exercise
Iaido_video_instruction_series_Wehrhahn_Sensei_sword_exercise_f_nm_np1_le_bad_0 63 45 sword_exercise
Iaido_video_instruction_series_Wehrhahn_Sensei_sword_exercise_f_nm_np1_le_bad_1 73 45 sword_exercise
Krav_Maga_Self_Defense_Techniques_-_Forward_Stab_Defense_Move_for_Krav_Maga_sword_exercise_u_cm_np1_fr_bad_0 36 45 sword_exercise
Krav_Maga_Self_Defense_Techniques_-_Forward_Stab_Defense_Move_for_Krav_Maga_sword_exercise_u_cm_np1_fr_bad_1 40 45 sword_exercise
Kuroda_Sensei_Iai_do_sword_exercise_f_cm_np1_le_bad_0 50 45 sword_exercise
Kuroda_Sensei_Iai_do_sword_exercise_f_cm_np1_le_bad_1 49 45 sword_exercise
Kuroda_Sensei_Iai_do_sword_exercise_f_cm_np1_le_bad_3 44 45 sword_exercise
Light_Saber_Stab_sword_exercise_u_nm_np1_ri_bad_0 65 45 sword_exercise
Samurai_Sword_Techniques_-_Samurai_Sword_Slashes_sword_exercise_f_nm_np1_fr_med_0 306 45 sword_exercise
Samurai_Sword_Techniques_-_Samurai_Sword_Slashes_sword_exercise_f_nm_np2_fr_med_3 66 45 sword_exercise
Samurai_Sword_Techniques_-_Samurai_Sword_Slashes_sword_exercise_f_nm_np2_fr_med_4 70 45 sword_exercise
Samurai_Sword_Techniques_-_Samurai_Sword_Slashes_sword_exercise_u_nm_np1_fr_med_1 133 45 sword_exercise
Sensei_Mellone_en_Argentina__Mae__Iaido_kendo_sword_exercise_f_cm_np1_fr_bad_2 53 45 sword_exercise
Spirit_Of_The_Sword_Volume_1_DVD_sword_exercise_f_nm_np1_fr_bad_2 38 45 sword_exercise
Sword_and_Targe_Solo_Exercises_sword_exercise_f_cm_np1_ba_med_2 204 45 sword_exercise
Sword_and_Targe_Solo_Exercises_sword_exercise_f_cm_np1_fr_med_1 151 45 sword_exercise
Sword_and_Targe_Solo_Exercises_sword_exercise_f_cm_np1_fr_med_3 260 45 sword_exercise
Sword_and_Targe_Solo_Exercises_sword_exercise_f_cm_np1_fr_med_4 294 45 sword_exercise
Sword_and_Targe_Solo_Exercises_sword_exercise_f_cm_np1_le_med_0 110 45 sword_exercise
Sword_and_Targe_Solo_Exercises_sword_exercise_f_cm_np1_ri_med_7 167 45 sword_exercise
Sword_and_Targe_Solo_Exercises_sword_exercise_f_cm_np1_ri_med_9 167 45 sword_exercise
Sword_and_Targe_Solo_Exercises_sword_exercise_u_cm_np1_le_med_8 153 45 sword_exercise
Sword_and_Targe_Solo_Exercises_sword_exercise_u_cm_np1_ri_med_6 106 45 sword_exercise
Takeda_Ryu_Iaido_-_Batto_Giri_sword_exercise_f_nm_np1_fr_bad_3 50 45 sword_exercise
Takeda_Ryu_Iaido_-_Batto_Giri_sword_exercise_f_nm_np1_le_bad_0 58 45 sword_exercise
Takeda_Ryu_Iaido_-_Batto_Giri_sword_exercise_f_nm_np1_le_bad_1 58 45 sword_exercise
Takeda_Ryu_Iaido_-_Batto_Giri_sword_exercise_f_nm_np1_le_bad_2 41 45 sword_exercise
The_Kurgan_sword_exercise_f_nm_np1_ri_med_0 85 45 sword_exercise
The_Last_Samurai_-_In_Your_Honor_sword_exercise_f_cm_np5_fr_bad_2 64 45 sword_exercise
The_Last_Samurai_-_In_Your_Honor_sword_exercise_u_cm_np5_fr_bad_3 62 45 sword_exercise
The_Last_Samurai_-_In_Your_Honor_sword_exercise_u_nm_np4_fr_bad_4 97 45 sword_exercise
japanese_sword_action_basic_swing_sword_exercise_u_cm_np1_le_med_0 157 45 sword_exercise
jonhs_netfreemovies_holygrail_sword_exercise_f_nm_np1_ba_bad_3 33 45 sword_exercise
samurai_sword_action_lesson_preview_sword_exercise_f_cm_np1_fr_med_1 265 45 sword_exercise
samurai_sword_action_lesson_preview_sword_exercise_f_cm_np1_le_med_3 131 45 sword_exercise
Faith_Rewarded_talk_h_nm_np1_fr_goo_46 118 46 talk
Faith_Rewarded_talk_h_nm_np1_fr_goo_65 169 46 talk
Faith_Rewarded_talk_h_nm_np1_fr_goo_90 106 46 talk
Faith_Rewarded_talk_h_nm_np1_fr_goo_91 98 46 talk
Faith_Rewarded_talk_h_nm_np1_fr_goo_92 162 46 talk
Faith_Rewarded_talk_u_nm_np1_fr_goo_8 103 46 talk
Fellowship_2_talk_h_nm_np1_fr_bad_6 166 46 talk
Fellowship_4_talk_u_nm_np1_fr_med_0 121 46 talk
Fellowship_5_talk_h_cm_np1_ri_goo_0 141 46 talk
Fellowship_5_talk_h_nm_np1_fr_goo_1 113 46 talk
Fellowship_6_talk_h_cm_np1_fr_goo_13 71 46 talk
Fellowship_6_talk_h_cm_np1_fr_goo_14 57 46 talk
Fellowship_6_talk_h_cm_np1_fr_goo_7 95 46 talk
Fellowship_6_talk_h_nm_np1_fr_goo_12 165 46 talk
Fellowship_6_talk_u_cm_np1_fr_med_6 61 46 talk
Italian_Job_1_talk_h_nm_np1_fr_goo_2 90 46 talk
Italian_Job_1_talk_u_cm_np1_ri_goo_0 173 46 talk
Italian_Job_2_talk_h_nm_np1_fr_med_3 80 46 talk
Italian_Job_2_talk_h_nm_np1_fr_med_6 167 46 talk
Italian_Job_3_talk_h_nm_np1_ri_med_0 120 46 talk
Pirates_1_talk_h_nm_np1_ri_med_1 204 46 talk
Pirates_1_talk_u_nm_np1_fr_med_6 125 46 talk
Pirates_2_talk_h_nm_np1_fr_goo_1 128 46 talk
Pirates_3_talk_h_cm_np1_fr_goo_0 140 46 talk
Pirates_5_talk_h_nm_np1_fr_goo_10 83 46 talk
Pirates_5_talk_h_nm_np1_fr_goo_14 176 46 talk
Pirates_6_talk_h_nm_np1_fr_med_1 129 46 talk
Pirates_6_talk_u_nm_np1_fr_bad_0 165 46 talk
Prelinger_ActYourA1949_talk_h_nm_np1_fr_goo_15 218 46 talk
Prelinger_ActYourA1949_talk_u_nm_np1_fr_med_3 101 46 talk
Prelinger_ActYourA1949_talk_u_nm_np1_fr_med_4 98 46 talk
Prelinger_ActYourA1949_talk_u_nm_np1_fr_med_6 148 46 talk
Prelinger_HabitPat1954_talk_f_nm_np1_fr_med_7 166 46 talk
Prelinger_HabitPat1954_talk_u_nm_np1_fr_bad_6 182 46 talk
Prelinger_HabitPat1954_talk_u_nm_np1_fr_med_23 104 46 talk
Prelinger_LetYours1940_talk_h_nm_np1_fr_goo_2 242 46 talk
Prelinger_LetYours1940_talk_u_nm_np1_fr_med_1 293 46 talk
Return_of_the_King_2_talk_h_cm_np1_fr_goo_6 160 46 talk
The_Fugitive_3_talk_u_nm_np1_fr_med_4 168 46 talk
The_Fugitive_3_talk_u_nm_np1_fr_med_5 213 46 talk
The_Fugitive_6_talk_h_nm_np1_fr_goo_0 125 46 talk
The_Fugitive_6_talk_h_nm_np1_fr_goo_3 95 46 talk
The_Fugitive_6_talk_h_nm_np1_fr_goo_9 128 46 talk
The_Matrix_1_talk_h_nm_np1_le_goo_2 146 46 talk
The_Matrix_3_talk_h_nm_np1_fr_goo_13 110 46 talk
The_Matrix_5_talk_h_nm_np1_fr_goo_1 120 46 talk
The_Matrix_5_talk_u_cm_np1_ri_goo_0 189 46 talk
The_Matrix_Revolutions_5_talk_h_nm_np1_fr_goo_2 104 46 talk
jonhs_netfreemovies_holygrail_talk_h_cm_np1_ri_goo_0 77 46 talk
jonhs_netfreemovies_holygrail_talk_h_cm_np1_ri_med_14 185 46 talk
jonhs_netfreemovies_holygrail_talk_h_nm_np1_fr_goo_12 263 46 talk
jonhs_netfreemovies_holygrail_talk_h_nm_np1_fr_goo_13 39 46 talk
jonhs_netfreemovies_holygrail_talk_h_nm_np1_fr_med_6 845 46 talk
jonhs_netfreemovies_holygrail_talk_h_nm_np1_fr_med_7 141 46 talk
jonhs_netfreemovies_holygrail_talk_u_nm_np1_le_med_18 239 46 talk
prelinger_ControlY1950_talk_h_nm_np1_fr_goo_3 239 46 talk
prelinger_ControlY1950_talk_h_nm_np1_ri_goo_16 130 46 talk
prelinger_LetsPlay1949_talk_h_nm_np1_fr_goo_18 158 46 talk
prelinger_LetsPlay1949_talk_u_nm_np1_fr_med_20 149 46 talk
prelinger_LetsPlay1949_talk_u_nm_np1_ri_med_2 131 46 talk
veoh_harold_and_kumar_talk_h_nm_np1_fr_goo_0 112 46 talk
veoh_harold_and_kumar_talk_h_nm_np1_fr_goo_12 99 46 talk
veoh_harold_and_kumar_talk_h_nm_np1_fr_goo_17 182 46 talk
veoh_harold_and_kumar_talk_h_nm_np1_fr_goo_3 91 46 talk
veoh_harold_and_kumar_talk_h_nm_np1_fr_goo_9 121 46 talk
veoh_harold_and_kumar_talk_h_nm_np1_fr_med_18 93 46 talk
veoh_harold_and_kumar_talk_u_cm_np1_fr_goo_16 119 46 talk
veoh_harold_and_kumar_talk_u_cm_np1_fr_med_13 151 46 talk
veoh_harold_and_kumar_talk_u_nm_np1_fr_goo_1 135 46 talk
veoh_harold_and_kumar_talk_u_nm_np1_fr_goo_14 161 46 talk
20060723sfjffangelina_throw_u_cm_np1_ba_med_4 30 47 throw
2008-08-09GiantsGameDodgersPracticeClaytonKershaw_throw_f_cm_np1_fr_med_0 109 47 throw
2008-08-09GiantsGameDodgersPracticeClaytonKershaw_throw_f_cm_np1_fr_med_1 124 47 throw
2008-08-09GiantsGameDodgersPracticeClaytonKershaw_throw_f_cm_np1_fr_med_2 169 47 throw
APOCALYPTO_throw_f_nm_np1_fr_med_1 53 47 throw
APOCALYPTO_throw_u_cm_np1_ri_med_0 70 47 throw
AdamandAlvonplayingbasketball2_throw_f_nm_np1_fr_med_1 78 47 throw
BaseballPitchingtarget_BaseballPitchingCage_throw_u_cm_np1_ba_med_1 99 47 throw
BaseballPitchingtarget_BaseballPitchingCage_throw_u_nm_np1_ba_med_0 117 47 throw
BiomechanicsEvaluationofaPitcher_throw_f_cm_np1_ri_med_0 695 47 throw
Compilationknifethrowing_throw_u_nm_np1_ba_med_0 79 47 throw
Compilationknifethrowing_throw_u_nm_np1_ba_med_1 94 47 throw
Compilationknifethrowing_throw_u_nm_np1_ba_med_10 79 47 throw
Compilationknifethrowing_throw_u_nm_np1_ba_med_11 109 47 throw
Compilationknifethrowing_throw_u_nm_np1_ba_med_12 79 47 throw
Compilationknifethrowing_throw_u_nm_np1_ba_med_13 109 47 throw
Compilationknifethrowing_throw_u_nm_np1_ba_med_14 154 47 throw
Compilationknifethrowing_throw_u_nm_np1_ba_med_15 139 47 throw
Compilationknifethrowing_throw_u_nm_np1_ba_med_16 124 47 throw
Compilationknifethrowing_throw_u_nm_np1_ba_med_17 139 47 throw
Compilationknifethrowing_throw_u_nm_np1_ba_med_18 94 47 throw
Compilationknifethrowing_throw_u_nm_np1_ba_med_19 109 47 throw
Compilationknifethrowing_throw_u_nm_np1_ba_med_2 109 47 throw
Compilationknifethrowing_throw_u_nm_np1_ba_med_3 96 47 throw
Compilationknifethrowing_throw_u_nm_np1_ba_med_4 79 47 throw
Compilationknifethrowing_throw_u_nm_np1_ba_med_5 109 47 throw
Compilationknifethrowing_throw_u_nm_np1_ba_med_6 94 47 throw
Compilationknifethrowing_throw_u_nm_np1_ba_med_7 94 47 throw
Compilationknifethrowing_throw_u_nm_np1_ba_med_8 94 47 throw
Compilationknifethrowing_throw_u_nm_np1_ba_med_9 79 47 throw
Faith_Rewarded_throw_f_cm_np1_ba_med_74 138 47 throw
Faith_Rewarded_throw_f_cm_np1_fr_bad_14 52 47 throw
Faith_Rewarded_throw_f_cm_np1_le_med_13 72 47 throw
Faith_Rewarded_throw_f_nm_np1_ba_bad_79 74 47 throw
Faith_Rewarded_throw_f_nm_np1_fr_med_84 54 47 throw
Faith_Rewarded_throw_f_nm_np1_le_bad_76 35 47 throw
Faith_Rewarded_throw_f_nm_np1_ri_bad_9 88 47 throw
Faith_Rewarded_throw_u_cm_np1_ba_med_6 73 47 throw
Faith_Rewarded_throw_u_cm_np1_fr_med_2 126 47 throw
Faith_Rewarded_throw_u_cm_np1_fr_med_33 33 47 throw
Faith_Rewarded_throw_u_nm_np1_fr_bad_34 30 47 throw
Fellowship_3_throw_u_nm_np1_fr_bad_4 29 47 throw
Finding_Forrester_3_throw_u_nm_np1_fr_med_13 57 47 throw
HowtoParticipateinKnife_throw_f_cm_np1_le_med_1 97 47 throw
HowtoParticipateinKnife_throw_u_cm_np1_ba_med_0 109 47 throw
KUNG_FU_HUSTLE_throw_u_cm_np1_fr_med_1 46 47 throw
Knifethrowing1_throw_u_cm_np1_le_med_0 35 47 throw
Knifethrowing4knivestogethernospin_throw_f_nm_np1_ri_med_1 79 47 throw
Knifethrowing4knivestogethernospin_throw_u_nm_np1_ba_med_0 124 47 throw
LittleChildren_throw_u_nm_np1_fr_med_8 77 47 throw
NOVA_ELEGANTUNIVERSE2_throw_f_nm_np1_fr_med_2 52 47 throw
Pirates_6_throw_u_cm_np1_fr_med_3 61 47 throw
SchoolRulesHowTheyHelpUs_throw_f_nm_np1_ba_med_3 106 47 throw
ScottKazmir_throw_f_cm_np1_fr_med_0 132 47 throw
ScottKazmir_throw_f_cm_np1_fr_med_2 223 47 throw
Shadow_of_a_Doubt_throw_u_cm_np1_ba_med_0 52 47 throw
Shadow_of_a_Doubt_throw_u_cm_np1_fr_med_5 51 47 throw
Two_Towers_6_throw_h_cm_np1_fr_bad_3 43 47 throw
Veoh_Alpha_Dog_1_throw_f_cm_np1_le_med_5 53 47 throw
Veoh_Alpha_Dog_1_throw_f_cm_np2_fr_med_57 99 47 throw
Veoh_Alpha_Dog_1_throw_u_nm_np1_ri_med_25 30 47 throw
amazingballthrowingtricks_throw_f_cm_np1_fr_med_6 94 47 throw
amazingballthrowingtricks_throw_f_cm_np1_ri_med_1 79 47 throw
amazingballthrowingtricks_throw_f_cm_np1_ri_med_2 94 47 throw
amazingballthrowingtricks_throw_f_cm_np1_ri_med_4 78 47 throw
amazingballthrowingtricks_throw_f_cm_np1_ri_med_5 79 47 throw
amazingballthrowingtricks_throw_f_nm_np1_ri_med_0 79 47 throw
amazingballthrowingtricks_throw_u_cm_np1_fr_med_3 78 47 throw
baseballpitchslowmotion_throw_f_nm_np1_fr_med_0 740 47 throw
prelinger_they_grow_up_so_fast_1_throw_f_nm_np1_fr_med_8 118 47 throw
21_turn_h_cm_np1_fr_goo_12 78 48 turn
21_turn_h_nm_np1_fr_goo_14 77 48 turn
21_turn_h_nm_np1_fr_goo_4 77 48 turn
50_FIRST_DATES_turn_f_cm_np1_fr_med_11 45 48 turn
50_FIRST_DATES_turn_f_nm_np1_le_bad_9 46 48 turn
A_Beautiful_Mind_2_turn_h_cm_np1_ri_med_5 68 48 turn
A_Beautiful_Mind_2_turn_u_cm_np1_fr_goo_1 76 48 turn
A_Beautiful_Mind_2_turn_u_cm_np2_ba_med_4 62 48 turn
A_Beautiful_Mind_5_turn_h_cm_np1_fr_goo_9 41 48 turn
A_Beautiful_Mind_5_turn_u_cm_np1_le_med_2 44 48 turn
AgentCodyBanks_turn_h_cm_np1_ba_goo_8 77 48 turn
AgentCodyBanks_turn_h_nm_np1_fr_med_2 78 48 turn
AgentCodyBanks_turn_u_cm_np1_le_med_7 61 48 turn
HP_PRISONER_OF_AZKABAN_turn_u_nm_np1_fr_med_21 51 48 turn
LONGESTYARD_turn_u_nm_np1_ba_med_11 73 48 turn
LivefreeorDieHard_turn_u_cm_np1_le_goo_2 47 48 turn
NOVA_ELEGANTUNIVERSE2_turn_f_nm_np1_ba_med_1 52 48 turn
Oceans11_turn_h_cm_np1_ba_med_11 76 48 turn
Oceans11_turn_h_nm_np1_le_goo_10 55 48 turn
Oceans12_turn_h_nm_np1_ba_med_3 72 48 turn
Oceans12_turn_h_nm_np1_le_med_2 49 48 turn
OldSchool_turn_u_cm_np1_le_med_19 73 48 turn
Pirates_2_turn_h_cm_np1_fr_goo_2 34 48 turn
Pirates_4_turn_h_nm_np1_ba_med_1 38 48 turn
Pirates_5_turn_h_nm_np1_ba_goo_9 55 48 turn
Pirates_5_turn_h_nm_np1_fr_goo_13 73 48 turn
Pirates_7_turn_h_nm_np2_fr_med_0 49 48 turn
RATRACE_turn_h_nm_np1_ba_med_32 45 48 turn
RATRACE_turn_u_nm_np1_fr_med_4 42 48 turn
Sixthsense_turn_f_nm_np1_ba_med_6 101 48 turn
Sixthsense_turn_u_cm_np1_ba_med_0 53 48 turn
SoundAndTheStory_turn_f_nm_np1_le_med_2 107 48 turn
SoundAndTheStory_turn_u_nm_np1_ba_med_1 103 48 turn
SweeneyTodd_turn_h_nm_np1_ba_med_37 45 48 turn
SweeneyTodd_turn_h_nm_np1_fr_goo_30 46 48 turn
SweeneyTodd_turn_h_nm_np1_le_bad_5 43 48 turn
TheBigBangS01E01Pilot_turn_u_nm_np1_ba_med_3 74 48 turn
TheBoondockSaints_turn_f_nm_np1_le_med_22 76 48 turn
TheBoondockSaints_turn_u_cm_np1_ba_med_9 53 48 turn
TheBoondockSaints_turn_u_cm_np1_ri_med_91 106 48 turn
TheBoondockSaints_turn_u_nm_np1_fr_med_27 47 48 turn
TheLittleShopofHorrors_turn_h_nm_np1_fr_med_11 74 48 turn
TheLittleShopofHorrors_turn_u_cm_np1_ba_med_2 135 48 turn
ThePerfectScore_turn_u_nm_np1_ba_med_6 52 48 turn
The_Fugitive_2_turn_h_cm_np1_ba_med_14 48 48 turn
The_Fugitive_2_turn_h_nm_np1_fr_goo_7 47 48 turn
The_Fugitive_2_turn_u_cm_np1_fr_med_10 52 48 turn
The_Fugitive_2_turn_u_nm_np1_ba_goo_18 53 48 turn
The_Fugitive_2_turn_u_nm_np1_ba_med_9 51 48 turn
The_Fugitive_2_turn_u_nm_np1_le_goo_0 53 48 turn
The_Matrix_Revolutions_4_turn_u_nm_np3_ba_med_0 34 48 turn
TrumanShow_turn_u_nm_np1_ba_goo_16 46 48 turn
UNREPEATABLE_turn_f_nm_np1_le_med_1 53 48 turn
UNREPEATABLE_turn_f_nm_np1_le_med_2 52 48 turn
UNREPEATABLE_turn_u_nm_np1_ri_med_4 53 48 turn
Veoh_Alpha_Dog_1_turn_h_nm_np1_le_goo_1 48 48 turn
Veoh_Alpha_Dog_1_turn_u_nm_np1_ba_med_2 57 48 turn
Veoh_Alpha_Dog_1_turn_u_nm_np1_ri_med_22 75 48 turn
WeddingCrashers_turn_h_nm_np1_fr_goo_18 77 48 turn
WeddingCrashers_turn_h_nm_np1_fr_goo_21 81 48 turn
WeddingCrashers_turn_h_nm_np1_fr_med_3 52 48 turn
WeddingCrashers_turn_u_nm_np1_fr_med_9 52 48 turn
WhatDreamsMayCome_turn_u_cm_np1_ba_med_2 82 48 turn
americanthrift2_turn_u_cm_np1_fr_med_0 78 48 turn
eddieizzardcircle_turn_f_nm_np1_ri_med_4 77 48 turn
eddieizzardcircle_turn_f_nm_np1_ri_med_6 72 48 turn
eddieizzardcircle_turn_u_cm_np1_le_med_7 52 48 turn
happy_go_lovely_turn_u_nm_np1_fr_med_12 50 48 turn
nameunknown256kb_turn_u_nm_np1_le_med_0 76 48 turn
prideandprejudice1_turn_f_nm_np1_ba_med_1 109 48 turn
20060723sfjffcookies_walk_u_nm_np1_fr_med_0 65 49 walk
20060723sfjffkillerskiss_walk_f_cm_np1_fr_med_1 83 49 walk
20060723sfjffschmoozer_walk_f_cm_np2_ri_med_0 36 49 walk
20060723sfjffsomelikeitwarmed_walk_f_cm_np1_ba_med_0 77 49 walk
21_walk_h_cm_np1_fr_med_10 105 49 walk
21_walk_u_cm_np1_fr_bad_3 69 49 walk
50_FIRST_DATES_walk_f_cm_np1_le_med_33 70 49 walk
50_FIRST_DATES_walk_f_cm_np1_ri_med_31 81 49 walk
50_FIRST_DATES_walk_u_nm_np1_ba_med_27 73 49 walk
AMADEUS_walk_u_nm_np1_le_med_12 70 49 walk
A_Beautiful_Mind_6_walk_f_cm_np1_ba_med_7 101 49 walk
A_Beautiful_Mind_6_walk_u_cm_np1_fr_med_1 108 49 walk
AgentCodyBanks_walk_u_cm_np1_fr_med_10 61 49 walk
AgriculturalAviation_walk_f_nm_np1_le_med_1 85 49 walk
BLACK_HAWK_DOWN_walk_f_nm_np1_le_med_7 81 49 walk
BRIDGETOTERABITHIA_walk_u_nm_np1_fr_med_5 77 49 walk
BuddhaPainter_walk_u_cm_np1_ba_bad_0 135 49 walk
CharlieAndTheChocolateFactory_walk_f_nm_np1_le_med_27 79 49 walk
EVOLUTION_walk_f_cm_np1_fr_med_23 73 49 walk
Hitch_Part_2_walk_f_nm_np1_fr_med_6 77 49 walk
Juno_walk_f_cm_np1_fr_med_8 135 49 walk
KUNG_FU_HUSTLE_walk_f_nm_np1_le_med_29 76 49 walk
Man_Who_Cheated_Himself_512kb_walk_f_nm_np1_fr_bad_14 76 49 walk
MeettheParents_walk_u_cm_np1_fr_med_8 108 49 walk
NOVA_ELEGANTUNIVERSE2_walk_f_nm_np1_ba_med_0 51 49 walk
NOVA_ELEGANTUNIVERSE2_walk_u_nm_np1_ri_med_3 112 49 walk
Oceans11_walk_f_cm_np1_fr_med_6 79 49 walk
Oceans12_walk_u_cm_np1_fr_med_10 75 49 walk
OldSchool_walk_f_cm_np1_le_med_1 46 49 walk
OldSchool_walk_f_nm_np1_ri_med_0 46 49 walk
Prelinger_FamilyLi1949_walk_u_cm_np1_le_med_6 58 49 walk
RETURN_OF_THE_KING_walk_f_cm_np1_ba_med_3 78 49 walk
SchoolRulesHowTheyHelpUs_walk_f_cm_np1_fr_med_2 109 49 walk
StrangerThanFiction_walk_f_nm_np1_fr_med_2 131 49 walk
THE_PROTECTOR_walk_f_cm_np1_ba_med_27 77 49 walk
THE_PROTECTOR_walk_f_nm_np1_ri_med_60 48 49 walk
TheBoondockSaints_walk_f_cm_np1_ba_med_23 103 49 walk
TheBoondockSaints_walk_f_nm_np1_fr_med_21 52 49 walk
TheBoondockSaints_walk_f_nm_np2_fr_med_54 45 49 walk
TheBoondockSaints_walk_h_cm_np2_ba_med_8 48 49 walk
TheBoondockSaints_walk_u_cm_np1_fr_bad_119 46 49 walk
TheBoondockSaints_walk_u_cm_np1_fr_bad_92 54 49 walk
TheBoondockSaints_walk_u_cm_np1_le_med_25 47 49 walk
TheBoondockSaints_walk_u_cm_np1_ri_bad_126 71 49 walk
TheBoondockSaints_walk_u_cm_np1_ri_med_26 75 49 walk
TheBoondockSaints_walk_u_cm_np2_le_med_17 51 49 walk
TheLastManOnearth_walk_f_cm_np1_ba_med_25 103 49 walk
TheLastManOnearth_walk_f_cm_np1_ba_med_27 73 49 walk
TheLastManOnearth_walk_f_cm_np1_fr_med_36 131 49 walk
TheLastManOnearth_walk_f_cm_np1_ri_med_2 166 49 walk
TheLastManOnearth_walk_f_nm_np1_ba_med_26 49 49 walk
TheLastManOnearth_walk_f_nm_np1_fr_med_21 76 49 walk
TheLastManOnearth_walk_f_nm_np1_fr_med_53 105 49 walk
ThePerfectScore_walk_u_nm_np1_fr_med_9 51 49 walk
The_Fugitive_2_walk_f_cm_np5_fr_med_21 88 49 walk
The_Fugitive_2_walk_u_cm_np1_fr_med_13 102 49 walk
The_Fugitive_3_walk_f_cm_np1_ba_bad_0 245 49 walk
The_House_on_Haunted_Hill_walk_f_cm_np1_fr_med_18 78 49 walk
The_House_on_Haunted_Hill_walk_f_nm_np1_fr_med_20 78 49 walk
The_House_on_Haunted_Hill_walk_u_cm_np1_fr_med_14 223 49 walk
The_House_on_Haunted_Hill_walk_u_cm_np1_ri_med_6 74 49 walk
The_Matrix_Revolutions_6_walk_f_nm_np5_ba_med_8 165 49 walk
TrumanShow_walk_f_cm_np1_ba_med_17 165 49 walk
TrumanShow_walk_f_cm_np1_le_med_2 108 49 walk
TrumanShow_walk_f_cm_np1_ri_med_36 221 49 walk
happy_go_lovely_walk_f_nm_np1_fr_med_18 74 49 walk
happy_go_lovely_walk_u_cm_np1_ri_med_7 52 49 walk
likebeckam_walk_f_cm_np1_ri_med_31 81 49 walk
prelinger_LetsPlay1949_walk_f_nm_np1_le_med_10 164 49 walk
prelinger_they_grow_up_so_fast_1_walk_f_cm_np1_le_med_3 118 49 walk
21_wave_u_nm_np1_fr_goo_5 51 50 wave
50_FIRST_DATES_wave_f_cm_np1_fr_med_0 49 50 wave
50_FIRST_DATES_wave_u_cm_np1_fr_goo_30 52 50 wave
50_FIRST_DATES_wave_u_cm_np1_fr_med_1 47 50 wave
50_FIRST_DATES_wave_u_cm_np1_fr_med_36 78 50 wave
A_Beautiful_Mind_2_wave_u_cm_np1_ri_med_3 69 50 wave
Abschieds-winken_!!!!!!_Gruss_Guido_wave_u_cm_np1_fr_bad_0 103 50 wave
Abschieds-winken_!!!!!!_Gruss_Guido_wave_u_cm_np1_fr_bad_1 109 50 wave
AllThePresidentMen_wave_h_nm_np1_fr_med_6 49 50 wave
AmericanGangster_wave_u_cm_np1_fr_med_57 53 50 wave
BIG_FISH_wave_u_nm_np1_fr_bad_4 83 50 wave
BIG_FISH_wave_u_nm_np1_fr_goo_10 70 50 wave
BIG_FISH_wave_u_nm_np1_fr_goo_9 55 50 wave
BIG_FISH_wave_u_nm_np1_le_goo_28 59 50 wave
BLACK_HAWK_DOWN_wave_u_nm_np1_ba_goo_19 52 50 wave
BuddhaPainter_wave_u_nm_np1_fr_med_1 137 50 wave
CastAway1_wave_u_cm_np1_ri_med_4 77 50 wave
CharlieAndTheChocolateFactory_wave_u_nm_np1_fr_bad_1 43 50 wave
CharlieAndTheChocolateFactory_wave_u_nm_np1_fr_med_2 76 50 wave
CharlieAndTheChocolateFactory_wave_u_nm_np2_fr_goo_18 48 50 wave
Chris_Benoit_waving_goodbye_wave_u_nm_np1_fr_med_0 84 50 wave
Chris_Benoit_waving_goodbye_wave_u_nm_np1_fr_med_1 78 50 wave
Crash_wave_u_cm_np1_ba_med_13 77 50 wave
EVOLUTION_wave_u_cm_np1_fr_med_4 81 50 wave
EVOLUTION_wave_u_nm_np1_fr_med_18 100 50 wave
EVOLUTION_wave_u_nm_np1_le_med_3 48 50 wave
Glory_wave_u_nm_np6_fr_med_33 67 50 wave
Hitch_Part_2_wave_h_nm_np1_fr_goo_12 75 50 wave
IndianaJonesandTheTempleofDoom_wave_h_nm_np1_fr_med_2 48 50 wave
KUNG_FU_HUSTLE_wave_f_nm_np1_fr_med_7 48 50 wave
L_cheln_Und_Winken_wave_h_cm_np1_fr_med_0 82 50 wave
L_cheln_Und_Winken_wave_h_cm_np1_fr_med_1 49 50 wave
MUSE_Wave_Goodbye_in_Wembley_wave_u_cm_np3_fr_med_1 130 50 wave
MUSE_Wave_Goodbye_in_Wembley_wave_u_nm_np3_fr_med_0 103 50 wave
Maddin_winkt_wave_h_cm_np1_fr_med_1 79 50 wave
Maddin_winkt_wave_h_cm_np1_le_med_0 79 50 wave
Maya_beim_Winken_wave_f_cm_np1_fr_med_0 84 50 wave
Maya_beim_Winken_wave_f_cm_np1_fr_med_1 147 50 wave
Maya_beim_Winken_wave_f_cm_np1_fr_med_2 185 50 wave
Newall_Green_High_Students_Waving_Goodbye_wave_u_cm_np1_fr_bad_2 78 50 wave
Newall_Green_High_Students_Waving_Goodbye_wave_u_cm_np1_fr_med_0 72 50 wave
Newall_Green_High_Students_Waving_Goodbye_wave_u_cm_np3_fr_med_1 93 50 wave
Oceans12_wave_h_nm_np1_fr_goo_8 53 50 wave
Poldi_beim_Spiel_Deutschland_Schweden_16_8_wave_u_cm_np1_ri_med_0 78 50 wave
RATRACE_wave_f_nm_np1_fr_goo_37 71 50 wave
RATRACE_wave_f_nm_np1_fr_med_21 78 50 wave
RATRACE_wave_f_nm_np1_ri_med_10 46 50 wave
RATRACE_wave_u_cm_np1_fr_med_6 48 50 wave
RATRACE_wave_u_nm_np1_fr_med_27 75 50 wave
RATRACE_wave_u_nm_np1_fr_med_34 51 50 wave
RATRACE_wave_u_nm_np1_fr_med_9 22 50 wave
Song_I_Can_Wave_My_Hands_-_Cullen_s_Abc_s_wave_u_cm_np1_fr_med_0 78 50 wave
Song_I_Can_Wave_My_Hands_-_Cullen_s_Abc_s_wave_u_cm_np1_fr_med_1 78 50 wave
Song_I_Can_Wave_My_Hands_-_Cullen_s_Abc_s_wave_u_cm_np1_fr_med_2 95 50 wave
UNREPEATABLE_wave_f_nm_np1_fr_med_5 73 50 wave
We_Wave_-_Premiere_wave_f_cm_np2_fr_med_0 89 50 wave
Wie_man_winkt!!_wave_u_cm_np1_fr_med_0 78 50 wave
_I_ll_Just_Wave_My_Hand__sung_by_Cornerstone_Male_Choir_wave_u_cm_np1_fr_med_0 193 50 wave
_I_ll_Just_Wave_My_Hand__sung_by_Cornerstone_Male_Choir_wave_u_cm_np1_fr_med_1 169 50 wave
_I_ll_Just_Wave_My_Hand__sung_by_Cornerstone_Male_Choir_wave_u_cm_np1_fr_med_2 136 50 wave
eddieizzardcircle_wave_u_nm_np1_ri_med_8 51 50 wave
likebeckam_wave_u_cm_np1_fr_med_6 43 50 wave
likebeckam_wave_u_cm_np1_le_med_20 47 50 wave
prelinger_LetsBeGo1953_wave_u_cm_np10_ba_med_2 104 50 wave
prelinger_LetsBeGo1953_wave_u_cm_np10_ba_med_3 200 50 wave
prideandprejudice1_wave_f_nm_np1_ri_med_14 83 50 wave
veoh_harold_and_kumar_wave_u_nm_np1_fr_goo_5 47 50 wave
wave_and_say_hi_wave_u_nm_np1_fr_med_0 94 50 wave
winKen_wave_u_cm_np1_ba_bad_0 41 50 wave
winKen_wave_u_cm_np1_ri_bad_1 143 50 wave
