# Supplementary material for: STA-TSN: Spatial-Temporal Attention Temporal Segment Network for action recognition in video
Source: PLoS One. 2022 Mar 17;17(3):e0265115. doi: 10.1371/journal.pone.0265115 (PMC8929560; doi:10.1371/journal.pone.0265115)
Supplement: S1 File — (ZIP) [file pone.0265115.s001.zip › ┤·┬δ/datasets/settings/hmdb51/train_rgb_split2.txt]

April_09_brush_hair_u_nm_np1_ba_goo_0 408 0 brush_hair
April_09_brush_hair_u_nm_np1_ba_goo_1 394 0 brush_hair
April_09_brush_hair_u_nm_np1_ba_goo_2 322 0 brush_hair
Aussie_Brunette_Brushing_Long_Hair_brush_hair_u_nm_np1_ba_med_3 438 0 brush_hair
Aussie_Brunette_Brushing_Long_Hair_brush_hair_u_nm_np1_fr_goo_2 646 0 brush_hair
Aussie_Brunette_Brushing_Long_Hair_brush_hair_u_nm_np1_fr_med_0 258 0 brush_hair
Blonde_being_brushed_brush_hair_f_nm_np2_ri_med_0 78 0 brush_hair
Blonde_being_brushed_brush_hair_u_cm_np2_ri_med_1 273 0 brush_hair
Brushing_Hair_with_Beth_brush_hair_h_nm_np1_le_goo_0 213 0 brush_hair
Brushing_Hair_with_Beth_brush_hair_u_nm_np1_fr_goo_1 141 0 brush_hair
Brushing_Hair_with_Beth_brush_hair_u_nm_np1_fr_goo_2 311 0 brush_hair
Brushing_Her_Hair__[_NEW_AUDIO_]_UPDATED!!!!_brush_hair_h_cm_np1_fr_goo_0 317 0 brush_hair
Brushing_Her_Hair__[_NEW_AUDIO_]_UPDATED!!!!_brush_hair_h_cm_np1_le_goo_1 143 0 brush_hair
Brushing_Her_Hair__[_NEW_AUDIO_]_UPDATED!!!!_brush_hair_h_cm_np1_le_goo_2 257 0 brush_hair
Brushing_Her_Hair__[_NEW_AUDIO_]_UPDATED!!!!_brush_hair_h_cm_np1_le_goo_3 104 0 brush_hair
Brushing_my_Long_Hair__February_2009_brush_hair_u_nm_np1_ba_goo_1 119 0 brush_hair
Brushing_my_Long_Hair__February_2009_brush_hair_u_nm_np1_ba_goo_2 293 0 brush_hair
Brushing_my_Long_Hair__February_2009_brush_hair_u_nm_np1_fr_goo_0 81 0 brush_hair
Brushing_my_long_hair_brush_hair_u_nm_np1_ba_goo_2 253 0 brush_hair
Brushing_my_long_hair_brush_hair_u_nm_np1_fr_goo_0 210 0 brush_hair
Brushing_my_long_hair_brush_hair_u_nm_np1_fr_goo_1 419 0 brush_hair
Brushing_my_waist_lenth_hair_brush_hair_u_nm_np1_ba_goo_0 220 0 brush_hair
Brushing_my_waist_lenth_hair_brush_hair_u_nm_np1_ba_goo_1 177 0 brush_hair
Brushing_my_waist_lenth_hair_brush_hair_u_nm_np1_ba_goo_2 525 0 brush_hair
Chanta!____THAT_IS_long_blonde_hair!_brush_hair_u_cm_np1_le_goo_0 405 0 brush_hair
Chanta!____THAT_IS_long_blonde_hair!_brush_hair_u_cm_np1_le_goo_1 200 0 brush_hair
Chanta!____THAT_IS_long_blonde_hair!_brush_hair_u_nm_np1_ri_goo_3 129 0 brush_hair
Ella_brushing_her_amazing_long_hair_brush_hair_u_cm_np1_ba_goo_0 127 0 brush_hair
Ella_brushing_her_amazing_long_hair_brush_hair_u_cm_np1_ba_goo_2 255 0 brush_hair
Ella_brushing_her_amazing_long_hair_brush_hair_u_cm_np1_ri_goo_1 338 0 brush_hair
Haarek_mmen_brush_hair_h_cm_np1_fr_goo_0 410 0 brush_hair
Haarek_mmen_brush_hair_h_cm_np1_fr_goo_1 218 0 brush_hair
Haarek_mmen_brush_hair_h_cm_np1_fr_goo_2 219 0 brush_hair
Lektion_3__-_Das_Haare_b_rsten_brush_hair_h_nm_np1_fr_med_1 96 0 brush_hair
Lektion_3__-_Das_Haare_b_rsten_brush_hair_h_nm_np1_fr_med_2 369 0 brush_hair
Lektion_3__-_Das_Haare_b_rsten_brush_hair_h_nm_np1_le_med_0 339 0 brush_hair
Olivia_Brushing_Hair_Playing_with_Evelyn_brush_hair_u_cm_np1_fr_goo_1 347 0 brush_hair
Olivia_Brushing_Hair_Playing_with_Evelyn_brush_hair_u_cm_np2_ri_goo_0 347 0 brush_hair
Prelinger_HabitPat1954_brush_hair_h_nm_np1_ba_med_2 540 0 brush_hair
Prelinger_HabitPat1954_brush_hair_h_nm_np1_fr_med_26 140 0 brush_hair
Prelinger_HabitPat1954_brush_hair_u_cm_np1_le_med_10 274 0 brush_hair
Prelinger_HabitPat1954_brush_hair_u_nm_np1_le_goo_11 266 0 brush_hair
Silky_Straight_Hair_Original_brush_hair_h_nm_np1_ba_goo_0 386 0 brush_hair
Silky_Straight_Hair_Original_brush_hair_h_nm_np1_ba_goo_1 176 0 brush_hair
Silky_Straight_Hair_Original_brush_hair_u_nm_np1_ba_goo_2 305 0 brush_hair
Slave_brush_my_hair_brush_hair_u_cm_np2_le_goo_0 460 0 brush_hair
Slave_brush_my_hair_brush_hair_u_cm_np2_le_goo_1 423 0 brush_hair
Slave_brush_my_hair_brush_hair_u_cm_np2_le_goo_2 347 0 brush_hair
Trannydude___Brushing_SyntheticHair___OhNOES!__those_fukin_knots!_brush_hair_u_nm_np1_fr_goo_0 262 0 brush_hair
Trannydude___Brushing_SyntheticHair___OhNOES!__those_fukin_knots!_brush_hair_u_nm_np1_fr_goo_1 237 0 brush_hair
Trannydude___Brushing_SyntheticHair___OhNOES!__those_fukin_knots!_brush_hair_u_nm_np1_fr_goo_2 417 0 brush_hair
atempting_to_brush_my_hair_brush_hair_u_nm_np2_le_goo_0 156 0 brush_hair
atempting_to_brush_my_hair_brush_hair_u_nm_np2_le_goo_1 128 0 brush_hair
brushing_hair_brush_hair_f_cm_np2_ri_goo_0 199 0 brush_hair
brushing_hair_brush_hair_f_nm_np2_ba_goo_2 161 0 brush_hair
brushing_hair_brush_hair_f_nm_np2_ba_goo_4 176 0 brush_hair
brushing_hair_brush_hair_f_nm_np2_ri_goo_3 152 0 brush_hair
brushing_jrs_hair_brush_hair_u_cm_np2_le_goo_0 146 0 brush_hair
brushing_jrs_hair_brush_hair_u_cm_np2_le_goo_1 281 0 brush_hair
can_somebody_just_brush_my_hair!_brush_hair_u_cm_np2_ri_med_0 381 0 brush_hair
indianrapunzels_com---silky_long_hair_brushing_brush_hair_u_cm_np2_fr_goo_0 489 0 brush_hair
indianrapunzels_com---silky_long_hair_brushing_brush_hair_u_cm_np2_ri_goo_1 306 0 brush_hair
me_brushing_my_hair_lol_i_was_being_silly_brush_hair_u_nm_np1_ba_goo_2 114 0 brush_hair
me_brushing_my_hair_lol_i_was_being_silly_brush_hair_u_nm_np1_fr_goo_0 244 0 brush_hair
me_brushing_my_hair_lol_i_was_being_silly_brush_hair_u_nm_np1_le_goo_1 187 0 brush_hair
red_head_brush_hair_u_cm_np1_ba_goo_0 275 0 brush_hair
red_head_brush_hair_u_cm_np1_fr_goo_1 78 0 brush_hair
red_head_brush_hair_u_cm_np1_le_goo_2 184 0 brush_hair
sarah_brushing_her_hair_brush_hair_h_cm_np1_ri_goo_0 121 0 brush_hair
sarah_brushing_her_hair_brush_hair_h_cm_np1_ri_goo_1 77 0 brush_hair
(Rad)Schlag_die_Bank!_cartwheel_f_cm_np1_le_med_0 84 1 cartwheel
Acrobacias_de_un_fenomeno_cartwheel_f_cm_np1_ba_bad_8 43 1 cartwheel
Acrobacias_de_un_fenomeno_cartwheel_f_cm_np1_fr_bad_3 48 1 cartwheel
Acrobacias_de_un_fenomeno_cartwheel_f_cm_np1_fr_bad_4 47 1 cartwheel
Acrobacias_de_un_fenomeno_cartwheel_f_cm_np1_fr_bad_5 45 1 cartwheel
Aerial_Cartwheel_Tutorial_By_Jujimufu_cartwheel_f_nm_np1_ri_med_0 93 1 cartwheel
Beim_Radschlag_Hose_gerissen_(Nick)_xD_cartwheel_f_cm_np1_ri_med_0 78 1 cartwheel
Boden_bung_Spoho_Eignungspr_fung_cartwheel_f_cm_np1_ri_med_2 77 1 cartwheel
Bodenturnen_cartwheel_f_cm_np1_le_med_3 122 1 cartwheel
Bodenturnen_cartwheel_f_cm_np1_ri_med_4 77 1 cartwheel
CarTwHeeL_PerFecT_cartwheel_f_cm_np1_le_med_0 87 1 cartwheel
Cartwheel_Contest_cartwheel_f_cm_np1_fr_med_2 78 1 cartwheel
Cartwheel_Contest_cartwheel_f_cm_np1_fr_med_3 78 1 cartwheel
Cartwheel_Contest_cartwheel_f_cm_np1_fr_med_4 78 1 cartwheel
Cartwheel_Contest_cartwheel_f_cm_np2_fr_med_0 69 1 cartwheel
Cartwheel_Contest_cartwheel_f_cm_np2_fr_med_1 78 1 cartwheel
Charlottes_Brilliant_Roly_Poly__Handstand_Thingy_cartwheel_f_cm_np1_le_bad_1 89 1 cartwheel
DSHS_Pflicht_Bodenturnen_BAS_1_Bachelor_Spoho_cartwheel_f_cm_np1_ri_med_0 77 1 cartwheel
Ein_guter_Radschlag_cartwheel_f_cm_np1_ba_med_5 76 1 cartwheel
Ein_guter_Radschlag_cartwheel_f_nm_np1_ba_med_0 54 1 cartwheel
Ein_guter_Radschlag_cartwheel_f_nm_np1_ba_med_3 62 1 cartwheel
Ein_guter_Radschlag_cartwheel_f_nm_np1_le_med_1 76 1 cartwheel
Ein_guter_Radschlag_cartwheel_f_nm_np1_le_med_2 71 1 cartwheel
Ein_guter_Radschlag_cartwheel_f_nm_np1_le_med_4 75 1 cartwheel
Handstandk_nig_cartwheel_f_cm_np1_le_med_0 52 1 cartwheel
Handstandk_nig_cartwheel_f_cm_np1_ri_med_4 76 1 cartwheel
How_to_Do_an_Aerial_-_Aerial_vs__Cartwheel_cartwheel_f_cm_np1_le_med_0 86 1 cartwheel
How_to_Do_an_Aerial_-_Aerial_vs__Cartwheel_cartwheel_f_cm_np1_ri_med_1 81 1 cartwheel
How_to_do_a_Cartwheel_cartwheel_f_nm_np1_le_med_2 100 1 cartwheel
How_to_do_a_Cartwheel_cartwheel_f_nm_np1_ri_med_0 100 1 cartwheel
Jessica_Heinz_-_Leverkusen_Cup_2006__floor_routine_cartwheel_f_cm_np1_le_med_2 44 1 cartwheel
Jessica_Heinz_-_Leverkusen_Cup_2006__floor_routine_cartwheel_f_cm_np1_ri_med_0 39 1 cartwheel
Jessica_Heinz_-_Leverkusen_Cup_2006__floor_routine_cartwheel_f_cm_np1_ri_med_4 41 1 cartwheel
Jessica_and_Gregs_Cartwheel_Competition_cartwheel_f_cm_np1_ba_med_1 78 1 cartwheel
Jessica_and_Gregs_Cartwheel_Competition_cartwheel_f_cm_np1_fr_med_3 79 1 cartwheel
Jessica_and_Gregs_Cartwheel_Competition_cartwheel_f_cm_np1_fr_med_5 77 1 cartwheel
Jessica_and_Gregs_Cartwheel_Competition_cartwheel_f_cm_np1_fr_med_6 76 1 cartwheel
Jessica_and_Gregs_Cartwheel_Competition_cartwheel_f_cm_np1_le_med_4 79 1 cartwheel
Jessica_and_Gregs_Cartwheel_Competition_cartwheel_f_cm_np1_ri_med_2 79 1 cartwheel
Jessica_and_Gregs_Cartwheel_Competition_cartwheel_f_cm_np1_ri_med_7 76 1 cartwheel
Lynn_en_Chelsea_Turnen_cartwheel_f_cm_np2_le_med_0 62 1 cartwheel
Mirco_turnt_die_5_2_LAD___Schraube_rw_cartwheel_f_cm_np1_le_med_2 41 1 cartwheel
Mirco_turnt_die_5_2_LAD___Schraube_rw_cartwheel_f_cm_np1_ri_med_0 44 1 cartwheel
Mirco_turnt_die_5_2_LAD___Schraube_rw_cartwheel_f_cm_np1_ri_med_1 42 1 cartwheel
Mirco_turnt_die_5_2_LAD___Schraube_rw_cartwheel_f_cm_np1_ri_med_3 41 1 cartwheel
Monica_cartwheel_f_cm_np1_le_med_0 87 1 cartwheel
Monikas_Staatsexamen__Turnen_cartwheel_f_cm_np1_ri_med_4 79 1 cartwheel
Parada_de_mao_cartwheel_f_cm_np1_ba_med_1 77 1 cartwheel
Parada_de_mao_cartwheel_f_cm_np1_fr_med_2 74 1 cartwheel
Parada_de_mao_cartwheel_f_cm_np1_fr_med_3 77 1 cartwheel
Projekt_SPOHO_2008_-_27_02_08_-_Training-_Bodenk_r_3_cartwheel_f_cm_np1_le_med_3 78 1 cartwheel
Projekt_SPOHO_2008_-_27_02_08_-_Training-_Bodenk_r_4_cartwheel_f_cm_np1_ri_med_3 78 1 cartwheel
Rush_Hour_4_Turnk_r_cartwheel_f_cm_np1_le_med_3 78 1 cartwheel
Rush_Hour_4_Turnk_r_cartwheel_f_cm_np1_le_med_6 82 1 cartwheel
Sabine_en_Lieke_Turnen_3_cartwheel_f_cm_np2_fr_med_0 130 1 cartwheel
Turn_pr_fung_glaser_schule_cartwheel_f_cm_np1_le_med_4 59 1 cartwheel
Turn_pr_fung_glaser_schule_cartwheel_f_cm_np1_ri_med_3 95 1 cartwheel
Turnk_r_Pippi_Michel_cartwheel_f_cm_np2_le_med_6 82 1 cartwheel
Zwei_hoffnungslose_Pflegef_lle_beim_Turnen(Part4)_cartwheel_f_cm_np1_ri_bad_0 90 1 cartwheel
anna_turnen_cartwheel_f_cm_np1_le_bad_0 82 1 cartwheel
boden__bung_gaurunde_cartwheel_f_cm_np1_le_med_0 45 1 cartwheel
boden__bung_gaurunde_cartwheel_f_cm_np1_le_med_2 45 1 cartwheel
cartwheel_challange_cartwheel_f_cm_np2_le_med_0 67 1 cartwheel
cartwheel_challange_cartwheel_f_cm_np2_le_med_1 58 1 cartwheel
cartwheel_competition_43_year_old_vs__15_year_old_cartwheel_f_cm_np2_ri_med_0 78 1 cartwheel
lea_kann_radschlag_cartwheel_f_cm_np1_ri_med_0 89 1 cartwheel
turnles!!_cartwheel_f_cm_np1_ri_med_0 60 1 cartwheel
turnles!!_cartwheel_f_cm_np1_ri_med_1 54 1 cartwheel
turnles!!_cartwheel_f_cm_np1_ri_med_4 79 1 cartwheel
turnles!!_cartwheel_f_cm_np1_ri_med_6 51 1 cartwheel
96-_Torwarttraining_1_catch_f_cm_np1_le_bad_0 60 2 catch
Behinderten_Sport_part_2_catch_f_cm_np1_fr_bad_0 30 2 catch
Behinderten_Sport_part_2_catch_f_cm_np1_ri_bad_1 31 2 catch
Faith_Rewarded_catch_f_cm_np1_fr_med_10 44 2 catch
Fangen_und_Werfen_catch_u_nm_np1_fr_bad_0 33 2 catch
Finding_Forrester_3_catch_f_nm_np2_ba_med_7 76 2 catch
Finding_Forrester_3_catch_u_cm_np1_fr_goo_11 41 2 catch
Florian_Fromlowitz_beim_Training_der_U_21_Nationalmannschaft_catch_f_cm_np1_ri_med_0 30 2 catch
Florian_Fromlowitz_beim_Training_der_U_21_Nationalmannschaft_catch_f_cm_np1_ri_med_2 32 2 catch
Florian_Fromlowitz_beim_Training_der_U_21_Nationalmannschaft_catch_f_cm_np1_ri_med_4 32 2 catch
Florian_Fromlowitz_beim_Training_der_U_21_Nationalmannschaft_catch_u_cm_np1_le_med_1 32 2 catch
Florian_Fromlowitz_beim_Training_der_U_21_Nationalmannschaft_catch_u_cm_np1_le_med_3 35 2 catch
Florian_Fromlowitz_beim_Training_der_U_21_Nationalmannschaft_catch_u_cm_np1_le_med_5 32 2 catch
Frisbee_catch_f_cm_np1_fr_bad_2 35 2 catch
Frisbee_catch_f_cm_np1_ri_med_0 47 2 catch
Frisbee_catch_f_cm_np1_ri_med_1 52 2 catch
Goal_Keeping_Tips_catch_f_cm_np1_fr_med_0 70 2 catch
Goal_Keeping_Tips_catch_f_cm_np1_fr_med_2 60 2 catch
Goal_Keeping_Tips_catch_u_cm_np1_fr_med_1 57 2 catch
Goal_Keeping_Tips_catch_u_cm_np1_fr_med_3 72 2 catch
Goalkeeper_Training_Day_#_2_catch_f_cm_np1_ba_bad_3 39 2 catch
Goalkeeper_Training_Day_#_2_catch_f_cm_np1_ba_bad_4 42 2 catch
Goalkeeper_Training_Day_#_2_catch_f_cm_np1_ba_bad_5 32 2 catch
Goalkeeper_Training_Day_#_2_catch_f_cm_np1_fr_bad_0 42 2 catch
Goalkeeper_Training_Day_#_2_catch_f_cm_np1_fr_bad_1 42 2 catch
Goalkeeper_Training_Day_#_2_catch_f_cm_np1_fr_bad_2 36 2 catch
Goalkeeper_Training_Day_#_7_catch_f_cm_np1_ba_bad_2 39 2 catch
Goalkeeper_Training_Day_#_7_catch_f_cm_np1_le_bad_3 39 2 catch
Goalkeeper_Training_Day_#_7_catch_f_cm_np1_ri_med_0 39 2 catch
Goalkeeper_Training_Day_#_7_catch_f_cm_np1_ri_med_1 41 2 catch
Goalkeeper_Training_Day_#_7_catch_f_nm_np1_ri_bad_4 54 2 catch
Handball_Passtraining_in_der_Zweiergruppe_(1)_catch_f_cm_np1_le_bad_1 35 2 catch
Handball_Passtraining_in_der_Zweiergruppe_(1)_catch_f_cm_np1_le_med_0 28 2 catch
How_to_Pass_in_Basketball_catch_f_cm_np1_le_bad_0 35 2 catch
Torwartraining_TuS_Koblenz_11_08_09_catch_f_cm_np1_le_bad_1 31 2 catch
Torwartraining_TuS_Koblenz_11_08_09_catch_f_cm_np1_le_bad_2 35 2 catch
Torwartraining_TuS_Koblenz_11_08_09_catch_f_cm_np1_ri_bad_0 35 2 catch
Torwarttraining_-_Impressionen_vom_1__FFC_Frankfurt_catch_f_cm_np1_ri_med_0 45 2 catch
Torwarttraining_-_Impressionen_vom_1__FFC_Frankfurt_catch_f_cm_np1_ri_med_1 36 2 catch
Torwarttraining_-_Impressionen_vom_1__FFC_Frankfurt_catch_f_cm_np1_ri_med_2 48 2 catch
Torwarttraining_2_(_sterreich)_catch_f_cm_np1_ba_goo_0 41 2 catch
Torwarttraining_2_(_sterreich)_catch_f_cm_np1_ba_goo_1 41 2 catch
Torwarttraining_2_(_sterreich)_catch_f_cm_np1_ba_goo_2 41 2 catch
Torwarttraining_2_(_sterreich)_catch_f_cm_np1_le_med_3 35 2 catch
Torwarttraining_2_(_sterreich)_catch_f_cm_np1_le_med_4 48 2 catch
Torwarttraining_2_(_sterreich)_catch_f_cm_np1_le_med_5 39 2 catch
Torwarttraining_3_(_sterreich)_catch_f_nm_np1_fr_med_3 39 2 catch
Torwarttraining_3_(_sterreich)_catch_f_nm_np1_fr_med_4 41 2 catch
Torwarttraining_3_(_sterreich)_catch_f_nm_np1_fr_med_5 35 2 catch
Torwarttraining_3_(_sterreich)_catch_f_nm_np1_le_med_0 41 2 catch
Torwarttraining_3_(_sterreich)_catch_f_nm_np1_le_med_1 41 2 catch
Torwarttraining_3_(_sterreich)_catch_f_nm_np1_le_med_2 35 2 catch
Torwarttraining_catch_f_cm_np1_ba_bad_10 30 2 catch
Torwarttraining_catch_f_cm_np1_ba_bad_8 28 2 catch
Torwarttraining_catch_f_cm_np1_ba_bad_9 28 2 catch
Torwarttraining_catch_f_cm_np1_le_bad_11 35 2 catch
Torwarttraining_catch_f_cm_np1_le_bad_3 32 2 catch
Torwarttraining_catch_f_cm_np1_le_bad_5 30 2 catch
Torwarttraining_catch_u_cm_np1_le_bad_6 32 2 catch
Torwarttraining_catch_u_cm_np1_le_bad_7 32 2 catch
Torwarttraining_catch_u_cm_np1_ri_med_0 35 2 catch
Torwarttraining_catch_u_cm_np1_ri_med_1 39 2 catch
Torwarttraining_catch_u_cm_np1_ri_med_2 32 2 catch
torwart_de-Camp_2009_-_Hohe_B_lle_catch_f_cm_np1_ba_med_0 60 2 catch
torwart_de-Camp_2009_-_Hohe_B_lle_catch_f_cm_np1_ba_med_1 57 2 catch
torwart_de-Camp_2009_-_Hohe_B_lle_catch_f_cm_np1_ba_med_2 47 2 catch
torwart_de_-_Torwarttraining_Werder_Bremen_catch_f_cm_np1_ba_bad_0 39 2 catch
torwart_de_-_Torwarttraining_Werder_Bremen_catch_f_cm_np1_ba_bad_1 32 2 catch
torwart_de_-_Torwarttraining_Werder_Bremen_catch_f_cm_np1_fr_bad_2 45 2 catch
torwart_de_-_Torwarttraining_Werder_Bremen_catch_f_cm_np1_fr_bad_3 45 2 catch
AMADEUS_chew_h_nm_np1_fr_goo_7 107 3 chew
Big_League_Chew_chew_h_nm_np1_fr_goo_0 155 3 chew
Big_League_Chew_chew_h_nm_np1_fr_goo_1 157 3 chew
Big_League_Chew_chew_h_nm_np1_fr_goo_2 180 3 chew
Bubble_Gum_Club_2_chew_h_nm_np2_fr_med_1 81 3 chew
Bubble_blowing_3!_chew_h_nm_np1_le_bad_0 87 3 chew
Bubble_blowing_3!_chew_h_nm_np1_le_bad_1 99 3 chew
Bubble_blowing_3!_chew_h_nm_np1_le_bad_2 107 3 chew
Bubble_gum!_XD_chew_h_cm_np1_fr_bad_2 77 3 chew
Bubble_gum!_XD_chew_h_cm_np1_fr_med_0 80 3 chew
Bubble_gum!_XD_chew_h_cm_np1_fr_med_1 110 3 chew
Bubblegum_Bubbles_chew_h_cm_np1_fr_bad_0 77 3 chew
Bubblegum_Bubbles_chew_h_cm_np1_fr_bad_1 77 3 chew
Bubblegum_Bubbles_chew_h_cm_np1_fr_bad_2 77 3 chew
Chewing_Gum_chew_h_nm_np1_fr_med_0 65 3 chew
Chewing_Gum_chew_h_nm_np1_fr_med_1 74 3 chew
Dubble_bubble_compilation_-_all_on_8_pieces_chew_h_nm_np1_fr_med_0 71 3 chew
Dubble_bubble_compilation_-_all_on_8_pieces_chew_h_nm_np1_fr_med_1 127 3 chew
Dubble_bubble_compilation_-_all_on_8_pieces_chew_h_nm_np1_fr_med_2 118 3 chew
Duble_Bubble_Gum_chew_h_cm_np1_fr_bad_0 153 3 chew
Duble_Bubble_Gum_chew_h_cm_np1_fr_bad_1 77 3 chew
Duble_Bubble_Gum_chew_h_cm_np1_fr_bad_2 100 3 chew
Fun_Chewing_Gum!_chew_h_nm_np1_fr_med_1 125 3 chew
Fun_Chewing_Gum!_chew_h_nm_np1_fr_med_2 129 3 chew
Fun_Chewing_Gum!_chew_h_nm_np2_fr_med_3 95 3 chew
Fun_Chewing_Gum!_chew_h_nm_np2_fr_med_4 145 3 chew
Gum_Chewing_Girl_chew_h_nm_np1_fr_med_0 85 3 chew
Gum_Chewing_Girl_chew_h_nm_np1_fr_med_1 96 3 chew
Gum_Chewing_Girl_chew_h_nm_np1_fr_med_2 90 3 chew
How_to_Do_Basic_Mime_Skills_-_How_to_Mime_Chewing_Gum_chew_h_cm_np1_fr_med_0 87 3 chew
How_to_Do_Basic_Mime_Skills_-_How_to_Mime_Chewing_Gum_chew_h_cm_np1_fr_med_1 90 3 chew
How_to_Do_Basic_Mime_Skills_-_How_to_Mime_Chewing_Gum_chew_h_cm_np1_fr_med_2 77 3 chew
LittleChildren_chew_h_nm_np1_fr_goo_7 80 3 chew
Loud_Chewing_chew_u_cm_np1_fr_med_1 76 3 chew
Loud_Chewing_chew_u_cm_np1_fr_med_2 77 3 chew
Massive_Bubble_Gum_Bubble_chew_h_nm_np1_le_goo_0 99 3 chew
Massive_Bubble_Gum_Bubble_chew_h_nm_np1_le_goo_1 88 3 chew
Massive_Bubble_Gum_Bubble_chew_h_nm_np1_le_goo_2 86 3 chew
Me_chewing_hubba_bubba_bubble_gum_chew_h_nm_np1_fr_bad_0 83 3 chew
Me_chewing_hubba_bubba_bubble_gum_chew_h_nm_np1_fr_bad_1 116 3 chew
Me_chewing_hubba_bubba_bubble_gum_chew_h_nm_np1_fr_bad_2 91 3 chew
Sexy_girl_on_the_bed_teasing_chew_u_nm_np1_fr_med_0 94 3 chew
Sexy_girl_on_the_bed_teasing_chew_u_nm_np1_fr_med_1 127 3 chew
Sexy_girl_on_the_bed_teasing_chew_u_nm_np1_fr_med_2 111 3 chew
Tara_Bush_blowing_bubbles_5_chew_h_nm_np1_fr_goo_0 78 3 chew
Tara_Bush_blowing_bubbles_5_chew_h_nm_np1_fr_goo_2 91 3 chew
Tara_Bush_blowing_bubbles_5_chew_h_nm_np1_fr_goo_3 78 3 chew
Tara_Bush_blowing_bubbles_5_chew_h_nm_np1_le_goo_1 89 3 chew
TheBoondockSaints_chew_h_nm_np1_fr_goo_48 72 3 chew
TheBoondockSaints_chew_u_cm_np1_le_med_35 77 3 chew
TheBoondockSaints_chew_u_nm_np1_fr_med_46 73 3 chew
TheLittleShopofHorrors_chew_u_nm_np1_fr_med_8 78 3 chew
Vid_Request-_Me_Blowing_Bubbles_-P_chew_h_nm_np1_fr_med_0 92 3 chew
Vid_Request-_Me_Blowing_Bubbles_-P_chew_h_nm_np1_fr_med_2 137 3 chew
WeddingCrashers_chew_h_nm_np1_fr_goo_6 52 3 chew
chewing_bubble_gum_chew_h_cm_np1_ri_bad_2 114 3 chew
chewing_bubble_gum_chew_h_cm_np1_ri_med_0 123 3 chew
chewing_bubble_gum_chew_h_cm_np1_ri_med_1 113 3 chew
chewing_gum_1_chew_h_nm_np1_fr_goo_0 77 3 chew
chewing_gum_1_chew_h_nm_np1_fr_goo_1 132 3 chew
chewing_gum_1_chew_h_nm_np1_fr_goo_2 117 3 chew
cotton_candy_bubble_gum_chew_h_nm_np1_fr_med_0 126 3 chew
cotton_candy_bubble_gum_chew_h_nm_np1_fr_med_2 118 3 chew
lol_im_so_weird___BLOWIN_BUBBLE_GUM__oops_i_burped_at_the_end_my_bad_lol_chew_h_cm_np1_fr_med_0 77 3 chew
lol_im_so_weird___BLOWIN_BUBBLE_GUM__oops_i_burped_at_the_end_my_bad_lol_chew_h_cm_np1_le_med_1 94 3 chew
lol_im_so_weird___BLOWIN_BUBBLE_GUM__oops_i_burped_at_the_end_my_bad_lol_chew_h_nm_np1_fr_med_2 78 3 chew
prideandprejudice1_chew_u_nm_np1_fr_goo_6 75 3 chew
random_gum_chewing_chew_h_cm_np1_fr_med_0 67 3 chew
random_gum_chewing_chew_h_nm_np1_fr_med_1 88 3 chew
random_gum_chewing_chew_h_nm_np1_fr_med_2 117 3 chew
#20_Rhythm_clap_u_nm_np1_fr_goo_1 77 4 clap
#20_Rhythm_clap_u_nm_np1_fr_goo_2 77 4 clap
#20_Rhythm_clap_u_nm_np1_le_goo_3 77 4 clap
#20_Rhythm_clap_u_nm_np1_le_goo_4 77 4 clap
Aishwarya_Rai_Burns_David_Letterman_in_his_own_show_clap_u_cm_np1_fr_bad_1 54 4 clap
Alex_applauding_himself_clap_u_cm_np1_fr_med_1 76 4 clap
Alex_applauding_himself_clap_u_nm_np1_fr_med_0 77 4 clap
Applauding_Abby_clap_u_nm_np1_fr_med_0 78 4 clap
Boom__Snap__Clap!_(Challenge)_clap_u_nm_np1_fr_med_0 77 4 clap
Boom__Snap__Clap!_(Challenge)_clap_u_nm_np1_fr_med_1 77 4 clap
Deutscher_Klatsch_-_The_Clap_-_Lexy_clap_f_cm_np1_fr_bad_10 77 4 clap
Deutscher_Klatsch_-_The_Clap_-_Lexy_clap_f_cm_np2_ba_med_2 40 4 clap
Deutscher_Klatsch_-_The_Clap_-_Lexy_clap_f_cm_np3_fr_med_4 48 4 clap
Deutscher_Klatsch_-_The_Clap_-_Lexy_clap_f_cm_np3_fr_med_9 76 4 clap
Deutscher_Klatsch_-_The_Clap_-_Lexy_clap_u_cm_np1_fr_med_0 78 4 clap
Deutscher_Klatsch_-_The_Clap_-_Lexy_clap_u_cm_np1_fr_med_1 68 4 clap
Deutscher_Klatsch_-_The_Clap_-_Lexy_clap_u_cm_np2_fr_bad_11 53 4 clap
Deutscher_Klatsch_-_The_Clap_-_Lexy_clap_u_cm_np2_fr_med_7 38 4 clap
Faith_Rewarded_clap_u_cm_np1_fr_med_43 42 4 clap
Faith_Rewarded_clap_u_cm_np1_le_med_0 85 4 clap
Faith_Rewarded_clap_u_cm_np1_ri_goo_1 52 4 clap
Faith_Rewarded_clap_u_nm_np1_fr_goo_87 64 4 clap
Finding_Forrester_3_clap_u_nm_np1_ri_med_0 52 4 clap
Glory_clap_u_nm_np2_fr_goo_51 88 4 clap
Hand_Clapping_Game__Bim_Bum__clap_f_nm_np2_fr_med_0 77 4 clap
Hand_Clapping_Game__Bim_Bum__clap_f_nm_np2_fr_med_1 77 4 clap
Hand_Clapping_Game__Bim_Bum__clap_f_nm_np2_fr_med_2 77 4 clap
Kurt_Kr_mer_-_Klatschen_im_Flugzeug_clap_f_nm_np1_fr_med_0 54 4 clap
Kurt_Kr_mer_-_Klatschen_im_Flugzeug_clap_u_cm_np1_fr_med_1 76 4 clap
Kurt_Kr_mer_-_Klatschen_im_Flugzeug_clap_u_cm_np1_ri_bad_3 77 4 clap
Kurt_Kr_mer_-_Klatschen_im_Flugzeug_clap_u_cm_np1_ri_bad_4 44 4 clap
Kurt_Kr_mer_-_Klatschen_im_Flugzeug_clap_u_cm_np1_ri_med_2 76 4 clap
Kurt_Kr_mer_-_Klatschen_im_Flugzeug_clap_u_cm_np1_ri_med_5 44 4 clap
Martin_klatscht_in_die_h_nde_und_FURZT_clap_u_cm_np1_fr_med_0 77 4 clap
My_Lil__Man_clapping_his_Hands_clap_u_nm_np1_fr_goo_0 77 4 clap
My_Lil__Man_clapping_his_Hands_clap_u_nm_np1_fr_med_1 76 4 clap
Return_of_the_King_12_clap_u_nm_np1_fr_goo_4 69 4 clap
Ronin_Paintball_Club_-_MY-NPL_2009_Malacca_Prize_Giving_Ceremony_Part_2_clap_u_cm_np1_ba_med_0 78 4 clap
Song_I_Can_Wave_My_Hands_-_Cullen_s_Abc_s_clap_u_cm_np1_fr_med_3 78 4 clap
Standing_clap_f_cm_np1_fr_med_0 78 4 clap
Standing_clap_f_cm_np1_fr_med_1 78 4 clap
The_Slow_Clap_clap_u_cm_np1_fr_bad_16 43 4 clap
The_Slow_Clap_clap_u_cm_np1_fr_bad_7 24 4 clap
The_Slow_Clap_clap_u_cm_np1_fr_med_15 58 4 clap
The_Slow_Clap_clap_u_cm_np1_fr_med_4 33 4 clap
The_Slow_Clap_clap_u_cm_np2_fr_bad_18 57 4 clap
The_Slow_Clap_clap_u_cm_np2_fr_med_17 79 4 clap
The_Slow_Clap_clap_u_nm_np1_fr_bad_19 59 4 clap
The_Slow_Clap_clap_u_nm_np1_fr_bad_20 35 4 clap
The_Slow_Clap_clap_u_nm_np1_fr_bad_25 79 4 clap
The_Slow_Clap_clap_u_nm_np1_fr_bad_29 24 4 clap
The_Slow_Clap_clap_u_nm_np1_fr_bad_5 53 4 clap
The_Slow_Clap_clap_u_nm_np1_fr_med_10 54 4 clap
The_Slow_Clap_clap_u_nm_np1_fr_med_2 23 4 clap
The_Slow_Clap_clap_u_nm_np1_fr_med_24 25 4 clap
The_Slow_Clap_clap_u_nm_np1_fr_med_30 70 4 clap
The_Slow_Clap_clap_u_nm_np2_fr_bad_26 73 4 clap
The_Slow_Clap_clap_u_nm_np2_fr_med_23 29 4 clap
The_Slow_Clap_clap_u_nm_np2_fr_med_8 64 4 clap
The_Slow_Clap_clap_u_nm_np2_fr_med_9 36 4 clap
The_Slow_Clap_clap_u_nm_np3_fr_med_11 48 4 clap
Theslowclap1_clap_f_cm_np1_fr_med_0 71 4 clap
Veoh_Alpha_Dog_1_clap_u_nm_np1_fr_goo_62 53 4 clap
boom-snap-clap_clap_u_nm_np1_fr_med_0 77 4 clap
boom-snap-clap_clap_u_nm_np1_fr_med_1 46 4 clap
boom-snap-clap_clap_u_nm_np1_fr_med_2 77 4 clap
boom-snap-clap_clap_u_nm_np1_fr_med_3 78 4 clap
boomsnapclap!_clap_u_nm_np1_fr_med_0 77 4 clap
boomsnapclap!_clap_u_nm_np1_fr_med_1 76 4 clap
boomsnapclap!_clap_u_nm_np1_fr_med_2 77 4 clap
Amazing_Wall_Climber_(Must_be_Seen_to_Be_Believed!)_climb_f_cm_np1_ba_bad_1 470 5 climb
Amazing_Wall_Climber_(Must_be_Seen_to_Be_Believed!)_climb_f_cm_np1_ba_bad_2 205 5 climb
Amazing_Wall_Climber_(Must_be_Seen_to_Be_Believed!)_climb_f_cm_np1_ri_bad_0 233 5 climb
Chiara_Kletterwand_climb_f_cm_np1_ba_bad_0 104 5 climb
Climbing_Wall_Adventure_climb_f_cm_np1_ba_med_1 206 5 climb
Climbing_Wall_Adventure_climb_f_cm_np1_le_med_0 256 5 climb
Climbing_roof_in_TCA_climb_f_cm_np1_ba_med_0 306 5 climb
Climbing_roof_in_TCA_climb_f_cm_np1_ba_med_1 231 5 climb
Climbing_roof_in_TCA_climb_f_cm_np1_ba_med_2 627 5 climb
Climbing_the_World_s_Tallest_Tree_climb_f_cm_np1_ba_med_0 113 5 climb
DM_Sportklettern_2006-_Finale_Herren_-_Markus_Hoppe_climb_f_cm_np1_ri_med_0 92 5 climb
DM_Sportklettern_2006-_Finale_Herren_-_Markus_Hoppe_climb_f_cm_np1_ri_med_1 109 5 climb
DM_Sportklettern_2006-_Video_Qualifikation_-_Julia_Winter_climb_f_cm_np1_ba_med_0 114 5 climb
DM_Sportklettern_2006-_Video_Qualifikation_-_Julia_Winter_climb_f_cm_np1_ba_med_1 123 5 climb
DM_Sportklettern_2006-_Video_Qualifikation_-_Julia_Winter_climb_f_cm_np1_ba_med_2 102 5 climb
Dan_Osman_-_Speed_rock_climbing_climb_f_cm_np1_ba_bad_0 59 5 climb
Dan_Osman_-_Speed_rock_climbing_climb_f_cm_np1_ba_bad_1 77 5 climb
Dan_Osman_-_Speed_rock_climbing_climb_f_cm_np1_fr_bad_5 79 5 climb
Dan_Osman_-_Speed_rock_climbing_climb_f_cm_np1_le_bad_2 57 5 climb
Dan_Osman_-_Speed_rock_climbing_climb_f_cm_np1_le_bad_3 61 5 climb
Dan_Osman_-_Speed_rock_climbing_climb_f_cm_np1_le_bad_4 70 5 climb
India_Monkey_King_scales_new_heights_climb_f_cm_np1_ba_bad_1 83 5 climb
India_Monkey_King_scales_new_heights_climb_f_cm_np1_ba_med_0 90 5 climb
India_Monkey_King_scales_new_heights_climb_f_cm_np1_ba_med_3 76 5 climb
India_Monkey_King_scales_new_heights_climb_f_cm_np1_ba_med_4 114 5 climb
Janini_an_der_Kletterwand_climb_f_cm_np1_ba_med_0 170 5 climb
Janini_an_der_Kletterwand_climb_f_cm_np1_ba_med_1 200 5 climb
Jez__roof_climbing_in_Mile_End_climb_f_cm_np1_ba_med_0 129 5 climb
Jez__roof_climbing_in_Mile_End_climb_f_cm_np1_ba_med_1 126 5 climb
Jez__roof_climbing_in_Mile_End_climb_f_cm_np1_ba_med_2 207 5 climb
Kletter-WM_2005-_Speed_Achtelfinale_Herren_Minatchev_Hroza_climb_f_cm_np2_ba_med_0 78 5 climb
Kletter-WM_2005-_Speed_Achtelfinale_Herren_Minatchev_Hroza_climb_f_cm_np2_ba_med_2 96 5 climb
Klettern_by_Kurt_Hackner_climb_f_cm_np1_ba_med_0 118 5 climb
Klettern_by_Kurt_Hackner_climb_f_cm_np1_ba_med_2 147 5 climb
Klettern_by_Kurt_Hackner_climb_f_cm_np1_le_med_1 114 5 climb
Kletterwand_climb_f_cm_np1_ba_goo_0 86 5 climb
Kletterwand_climb_f_cm_np1_ba_goo_2 98 5 climb
Lead_Climbing_Roof_at_Stoneworks_climb_f_cm_np1_ba_goo_0 132 5 climb
Lead_Climbing_Roof_at_Stoneworks_climb_f_cm_np1_ba_med_1 89 5 climb
Mexican_Climbing_Fence_climb_f_cm_np1_ba_med_0 77 5 climb
Mexican_Climbing_Fence_climb_f_cm_np1_ba_med_1 77 5 climb
Mexican_Climbing_Fence_climb_f_cm_np1_ba_med_2 77 5 climb
Mexican_Climbing_Fence_climb_f_cm_np1_ba_med_3 139 5 climb
Pole_Climbing_Challenging_gravity_climb_f_cm_np1_ba_med_2 89 5 climb
Pole_Climbing_Challenging_gravity_climb_f_cm_np1_le_med_0 77 5 climb
Pole_Climbing_Challenging_gravity_climb_f_cm_np1_le_med_1 76 5 climb
Pole_climbing_World_Championships_climb_f_cm_np1_le_med_3 75 5 climb
Pole_climbing_World_Championships_climb_f_nm_np1_ba_goo_0 76 5 climb
Pole_climbing_World_Championships_climb_f_nm_np1_ba_med_1 75 5 climb
Rock_Climbing_-_Joshua_Tree_climb_f_nm_np1_ba_goo_0 625 5 climb
Rock_Climbing_-_Joshua_Tree_climb_f_nm_np1_ba_med_1 520 5 climb
Rock_Climbing_-_Joshua_Tree_climb_f_nm_np1_ba_med_2 329 5 climb
Rock_Climbing_Nationals_08_Emily_Harrington_and_Lauren_Lee_climb_f_cm_np1_ba_med_0 154 5 climb
Rock_Climbing_Nationals_08_Emily_Harrington_and_Lauren_Lee_climb_f_cm_np1_ba_med_1 126 5 climb
Rock_Climbing_Nationals_08_Emily_Harrington_and_Lauren_Lee_climb_f_cm_np1_ba_med_2 279 5 climb
Rock_Climbing_Nationals_08_Emily_Harrington_and_Lauren_Lee_climb_f_cm_np1_ba_med_3 193 5 climb
Seamus_OD_arms_exploding-_rope_climb_climb_f_cm_np1_ba_med_0 81 5 climb
Speed_Climbing_Contest_Sport_Schuster_M_nchen_climb_f_cm_np1_ba_med_0 85 5 climb
Speed_Climbing_Contest_Sport_Schuster_M_nchen_climb_f_cm_np1_ba_med_1 79 5 climb
Speed_Climbing_Contest_Sport_Schuster_M_nchen_climb_f_cm_np1_ba_med_2 75 5 climb
TANA_TEACHES_EVERONE_HOW_TO_CLIMB_A_FENCE_climb_f_cm_np1_ba_med_0 143 5 climb
The_Fugitive_5_climb_f_cm_np1_ri_med_8 140 5 climb
megan_roof_climbing_climb_f_cm_np1_ri_goo_0 149 5 climb
megan_roof_climbing_climb_f_cm_np1_ri_goo_1 76 5 climb
rope_climb_Olivia_Age_4_climb_f_cm_np1_ba_med_1 104 5 climb
rope_climb_Olivia_Age_4_climb_f_cm_np1_fr_med_2 112 5 climb
rope_climb_Olivia_Age_4_climb_f_cm_np1_ri_med_0 83 5 climb
rope_climbing_climb_f_nm_np1_ba_med_1 119 5 climb
rope_climbing_climb_f_nm_np1_fr_med_0 101 5 climb
speed_rope_climbing_competition_climb_f_cm_np1_ri_med_0 76 5 climb
AgentCodyBanks_climb_stairs_f_cm_np1_fr_med_9 65 6 climb_stairs
BATMAN_BEGINS_climb_stairs_f_cm_np1_ba_bad_15 48 6 climb_stairs
Baddest_Fight_Scenes_EVER!_-_Kill_Bill__Vol___1_-_vs__Crazy_88_s_climb_stairs_f_nm_np1_fr_med_3 131 6 climb_stairs
Beginner_Boxing_Lessons_-_Using_Stairs_for_Boxing_Training_climb_stairs_l_cm_np1_ba_med_0 76 6 climb_stairs
Beginner_Boxing_Lessons_-_Using_Stairs_for_Boxing_Training_climb_stairs_l_cm_np1_ba_med_1 76 6 climb_stairs
Beginner_Boxing_Lessons_-_Using_Stairs_for_Boxing_Training_climb_stairs_l_cm_np1_ba_med_2 76 6 climb_stairs
Braune_Stiefel_brown_boots_hot_high_heels_Treppen_steigen_Down-_and_upstairs_climb_stairs_l_cm_np1_ba_med_0 76 6 climb_stairs
Braune_Stiefel_brown_boots_hot_high_heels_Treppen_steigen_Down-_and_upstairs_climb_stairs_l_cm_np1_ba_med_1 77 6 climb_stairs
Braune_Stiefel_brown_boots_hot_high_heels_Treppen_steigen_Down-_and_upstairs_climb_stairs_l_cm_np1_ba_med_2 76 6 climb_stairs
Braune_Stiefel_brown_boots_hot_high_heels_Treppen_steigen_Down-_and_upstairs_climb_stairs_l_cm_np1_ri_med_4 77 6 climb_stairs
Dummer_Junge_kann_nicht_Treppen_steigen_climb_stairs_f_cm_np1_fr_bad_0 49 6 climb_stairs
GuardiansOfO256kb_climb_stairs_f_cm_np1_ba_med_0 173 6 climb_stairs
H_I_I_T__Swamis_stairs_with_Max_Wettstein_featuring_Donna_Wettstein_climb_stairs_f_cm_np1_ba_med_4 77 6 climb_stairs
H_I_I_T__Swamis_stairs_with_Max_Wettstein_featuring_Donna_Wettstein_climb_stairs_f_cm_np1_ba_med_5 45 6 climb_stairs
H_I_I_T__Swamis_stairs_with_Max_Wettstein_featuring_Donna_Wettstein_climb_stairs_f_cm_np1_ba_med_6 68 6 climb_stairs
H_I_I_T__Swamis_stairs_with_Max_Wettstein_featuring_Donna_Wettstein_climb_stairs_f_cm_np1_ba_med_9 78 6 climb_stairs
H_I_I_T__Swamis_stairs_with_Max_Wettstein_featuring_Donna_Wettstein_climb_stairs_f_cm_np1_fr_med_8 78 6 climb_stairs
H_I_I_T__Swamis_stairs_with_Max_Wettstein_featuring_Donna_Wettstein_climb_stairs_f_cm_np2_ba_med_0 78 6 climb_stairs
H_I_I_T__Swamis_stairs_with_Max_Wettstein_featuring_Donna_Wettstein_climb_stairs_f_cm_np3_ba_med_1 78 6 climb_stairs
H_I_I_T__Swamis_stairs_with_Max_Wettstein_featuring_Donna_Wettstein_climb_stairs_f_cm_np3_ba_med_2 76 6 climb_stairs
H_I_I_T__Swamis_stairs_with_Max_Wettstein_featuring_Donna_Wettstein_climb_stairs_f_cm_np3_ba_med_3 76 6 climb_stairs
How_to_walk_in_high_heels_stilettos_up_and_down_stairs_climb_stairs_l_cm_np2_ri_med_0 93 6 climb_stairs
I_DO_NOT_Run_Up_Stairs_Like_A_GIRL_climb_stairs_l_cm_np1_ba_med_0 76 6 climb_stairs
I_DO_NOT_Run_Up_Stairs_Like_A_GIRL_climb_stairs_l_cm_np1_ba_med_1 76 6 climb_stairs
I_DO_NOT_Run_Up_Stairs_Like_A_GIRL_climb_stairs_l_cm_np1_ba_med_2 76 6 climb_stairs
I_DO_NOT_Run_Up_Stairs_Like_A_GIRL_climb_stairs_l_cm_np1_ba_med_3 76 6 climb_stairs
I_DO_NOT_Run_Up_Stairs_Like_A_GIRL_climb_stairs_l_cm_np1_ba_med_4 76 6 climb_stairs
I_DO_NOT_Run_Up_Stairs_Like_A_GIRL_climb_stairs_l_cm_np1_ba_med_5 76 6 climb_stairs
Increase_stride_length_by_running_stairs__working_step_over_action_speed_development_climb_stairs_f_cm_np1_le_med_0 74 6 climb_stairs
Increase_stride_length_by_running_stairs__working_step_over_action_speed_development_climb_stairs_f_cm_np1_le_med_1 74 6 climb_stairs
Increase_stride_length_by_running_stairs__working_step_over_action_speed_development_climb_stairs_f_cm_np1_le_med_2 75 6 climb_stairs
Jerry_Lewis_Cinderfella_dance_climb_stairs_f_nm_np1_fr_bad_0 78 6 climb_stairs
Jerry_Lewis_Cinderfella_dance_climb_stairs_f_nm_np1_fr_bad_1 78 6 climb_stairs
Jerry_Lewis_Cinderfella_dance_climb_stairs_f_nm_np1_fr_med_2 78 6 climb_stairs
Just_Say_NO_to_AQUA_DOTS!_climb_stairs_l_nm_np1_ba_med_0 77 6 climb_stairs
Micah_Lacerte_Running_Stairs___Great_cardio_for_fat_loss_climb_stairs_f_cm_np1_ba_med_3 76 6 climb_stairs
Micah_Lacerte_Running_Stairs___Great_cardio_for_fat_loss_climb_stairs_f_cm_np1_ba_med_4 77 6 climb_stairs
Micah_Lacerte_Running_Stairs___Great_cardio_for_fat_loss_climb_stairs_f_cm_np1_ba_med_5 76 6 climb_stairs
Micah_Lacerte_Running_Stairs___Great_cardio_for_fat_loss_climb_stairs_f_cm_np1_fr_med_0 77 6 climb_stairs
Micah_Lacerte_Running_Stairs___Great_cardio_for_fat_loss_climb_stairs_f_cm_np1_fr_med_1 77 6 climb_stairs
Micah_Lacerte_Running_Stairs___Great_cardio_for_fat_loss_climb_stairs_f_cm_np1_fr_med_2 77 6 climb_stairs
Piano_stairs__-_TheFunTheory_com_-_Rolighetsteorin_se_climb_stairs_f_cm_np2_fr_med_5 78 6 climb_stairs
Piano_stairs__-_TheFunTheory_com_-_Rolighetsteorin_se_climb_stairs_f_nm_np1_ba_med_0 89 6 climb_stairs
Piano_stairs__-_TheFunTheory_com_-_Rolighetsteorin_se_climb_stairs_f_nm_np2_ba_med_3 56 6 climb_stairs
Piano_stairs__-_TheFunTheory_com_-_Rolighetsteorin_se_climb_stairs_f_nm_np2_fr_med_4 75 6 climb_stairs
Piano_stairs__-_TheFunTheory_com_-_Rolighetsteorin_se_climb_stairs_f_nm_np3_ba_med_2 77 6 climb_stairs
Piano_stairs__-_TheFunTheory_com_-_Rolighetsteorin_se_climb_stairs_f_nm_np3_ba_med_7 76 6 climb_stairs
Piano_stairs__-_TheFunTheory_com_-_Rolighetsteorin_se_climb_stairs_l_cm_np1_ba_med_8 66 6 climb_stairs
Return_of_the_King_4_climb_stairs_f_cm_np1_ba_bad_6 101 6 climb_stairs
Running_Up_Stairs_climb_stairs_l_nm_np1_ba_med_2 77 6 climb_stairs
Running_Up_Stairs_climb_stairs_l_nm_np1_ba_med_3 77 6 climb_stairs
Stairway_to_fitness_climb_stairs_f_nm_np1_fr_med_1 49 6 climb_stairs
TheBoondockSaints_climb_stairs_f_cm_np3_ba_med_125 47 6 climb_stairs
TheBoondockSaints_climb_stairs_u_cm_np2_ba_med_30 133 6 climb_stairs
Treppen_steigen_climb_stairs_f_cm_np1_ba_bad_3 80 6 climb_stairs
Treppen_steigen_climb_stairs_f_cm_np1_ba_bad_4 77 6 climb_stairs
Treppen_steigen_climb_stairs_f_cm_np1_ba_bad_5 83 6 climb_stairs
Treppen_steigen_climb_stairs_f_cm_np1_le_bad_6 83 6 climb_stairs
Treppen_steigen_climb_stairs_f_cm_np1_le_bad_7 80 6 climb_stairs
Treppen_steigen_climb_stairs_f_cm_np1_ri_bad_0 77 6 climb_stairs
Treppen_steigen_climb_stairs_f_cm_np1_ri_bad_1 77 6 climb_stairs
Treppen_steigen_climb_stairs_f_cm_np1_ri_bad_2 77 6 climb_stairs
Treppensteigen_climb_stairs_l_cm_np1_ba_med_0 80 6 climb_stairs
Treppensteigen_climb_stairs_l_cm_np1_ba_med_1 79 6 climb_stairs
Walking_up_the_stairs_climb_stairs_l_cm_np1_ba_med_0 98 6 climb_stairs
Walking_up_the_stairs_climb_stairs_l_cm_np1_ba_med_1 76 6 climb_stairs
Walking_up_the_stairs_climb_stairs_l_cm_np1_ba_med_2 112 6 climb_stairs
treppensteigen_1_climb_stairs_f_cm_np2_fr_med_0 77 6 climb_stairs
treppensteigen_1_climb_stairs_f_cm_np2_fr_med_1 76 6 climb_stairs
treppensteigen_1_climb_stairs_f_cm_np2_fr_med_2 78 6 climb_stairs
50_FIRST_DATES_dive_f_cm_np1_ri_bad_32 44 7 dive
50_FIRST_DATES_dive_f_cm_np1_ri_bad_35 45 7 dive
BASE_JUMPING_COMPILATION_PART_3_AMAZING!!!!!!!_dive_f_cm_np1_fr_bad_4 48 7 dive
BASE_JUMPING_COMPILATION_PART_3_AMAZING!!!!!!!_dive_f_cm_np1_fr_bad_5 54 7 dive
BASE_JUMPING_COMPILATION_PART_3_AMAZING!!!!!!!_dive_f_cm_np3_ri_bad_2 40 7 dive
BASE_Jumping_Compilation_-_Brilliant_dive_f_cm_np1_le_bad_0 65 7 dive
BASE_Jumping_Compilation_-_Brilliant_dive_f_cm_np1_le_bad_1 43 7 dive
BASE_Jumping_Compilation_-_Brilliant_dive_f_cm_np1_le_bad_3 45 7 dive
BASE_Jumping_Compilation_-_Brilliant_dive_f_cm_np1_ri_bad_8 46 7 dive
BASE_Jumping_Compilation_-_Brilliant_dive_f_cm_np2_le_bad_5 51 7 dive
BASE_Jumping_Compilation_-_Brilliant_dive_l_cm_np1_ba_bad_2 40 7 dive
BASE_Jumping_Compilation_-_Brilliant_dive_u_cm_np1_ba_bad_4 42 7 dive
BASE_Jumping_Compilation_-_Brilliant_dive_u_cm_np1_ba_bad_7 33 7 dive
BASE_Jumping_Compilation_-_Brilliant_dive_u_cm_np1_ri_bad_6 40 7 dive
BATMAN_BEGINS_dive_f_cm_np1_fr_bad_17 47 7 dive
Basejumping_Compilation_Part_3_dive_f_cm_np1_le_bad_0 36 7 dive
BeforeNightFalls_dive_f_cm_np1_ri_bad_1 75 7 dive
Bungee_Jump_-_Shit_dive_u_cm_np1_ba_bad_0 53 7 dive
Bungee_Jumping_Europabr_cke_192m_dive_f_cm_np1_ri_bad_1 49 7 dive
Bungee_Jumping_Europabr_cke_192m_dive_f_cm_np1_ri_bad_2 54 7 dive
Bungee_Jumping_Europabr_cke_192m_dive_f_cm_np1_ri_bad_4 73 7 dive
Bungee_Jumping_Europabr_cke_192m_dive_f_cm_np1_ri_bad_5 45 7 dive
Bungee_Jumping_in_Switzerland_-_Compilation_Part_1_dive_f_cm_np1_fr_bad_0 50 7 dive
Bungee_Jumping_in_Switzerland_-_Compilation_Part_1_dive_f_cm_np1_fr_bad_1 60 7 dive
Bungee_Jumping_in_Switzerland_-__Compilation_Part_2_dive_f_cm_np1_fr_bad_0 54 7 dive
Bungee_Jumping_in_Switzerland_-__Compilation_Part_2_dive_f_cm_np1_fr_bad_1 52 7 dive
Bungee_Jumping_in_Switzerland_-__Compilation_Part_2_dive_f_cm_np1_fr_bad_2 60 7 dive
Butcho_dive_f_cm_np1_fr_bad_1 48 7 dive
Der_K_pfer_dive_f_cm_np1_le_bad_0 45 7 dive
Dive_Roll_dive_f_cm_np1_le_bad_0 50 7 dive
Dive_Roll_dive_u_cm_np1_le_bad_3 48 7 dive
France_-_K_pfer_-_3m_dive_f_cm_np1_fr_bad_0 34 7 dive
GoalKeeper_Training_2_dive_f_cm_np1_ba_bad_2 78 7 dive
GoalKeeper_Training_2_dive_f_cm_np1_ba_bad_4 78 7 dive
GoalKeeper_Training_2_dive_f_cm_np1_ba_bad_7 77 7 dive
GoalKeeper_Training_2_dive_f_cm_np1_le_bad_10 78 7 dive
GoalKeeper_Training_2_dive_f_cm_np1_le_bad_11 59 7 dive
GoalKeeper_Training_2_dive_f_cm_np1_le_bad_12 62 7 dive
GoalKeeper_Training_2_dive_f_cm_np1_le_bad_5 64 7 dive
GoalKeeper_Training_2_dive_f_cm_np1_ri_bad_1 58 7 dive
GoalKeeper_Training_2_dive_f_cm_np1_ri_bad_3 78 7 dive
GoalKeeper_Training_2_dive_f_cm_np1_ri_bad_6 78 7 dive
GoalKeeper_Training_2_dive_f_cm_np1_ri_bad_9 78 7 dive
Guypunchedoffroof_dive_f_cm_np1_fr_bad_0 94 7 dive
HP_PRISONER_OF_AZKABAN_dive_f_cm_np1_fr_bad_28 46 7 dive
Jeff_Bungee_Jumping_dive_f_cm_np1_fr_bad_0 37 7 dive
Jeff_Bungee_Jumping_dive_f_cm_np1_fr_bad_1 63 7 dive
Jeff_Bungee_Jumping_dive_f_cm_np1_ri_bad_2 65 7 dive
K_pfer_Basti_dive_f_cm_np1_ba_bad_0 44 7 dive
K_pfer_dive_f_cm_np1_fr_bad_0 78 7 dive
Parkour_Dive_dive_f_cm_np1_le_bad_1 80 7 dive
Parkour_dive_u_cm_np1_fr_bad_0 78 7 dive
Pirates_1_dive_f_cm_np1_ri_bad_8 74 7 dive
Pirates_1_dive_f_nm_np1_ba_bad_7 32 7 dive
Pirates_5_dive_f_cm_np1_ba_bad_0 49 7 dive
Pirates_5_dive_f_cm_np1_le_bad_3 51 7 dive
Pirates_5_dive_f_cm_np1_le_bad_5 33 7 dive
RATRACE_dive_f_cm_np1_ba_bad_41 45 7 dive
RATRACE_dive_f_cm_np1_le_bad_25 78 7 dive
Splashdiving_II_dive_f_cm_np1_ri_med_2 111 7 dive
Two_Towers_6_dive_f_cm_np1_fr_bad_4 48 7 dive
base_jumping_compilation_3_FMJ_dive_f_cm_np1_ba_bad_0 38 7 dive
base_jumping_compilation_3_FMJ_dive_f_cm_np1_ba_bad_3 42 7 dive
base_jumping_compilation_3_FMJ_dive_f_cm_np1_le_bad_1 42 7 dive
base_jumping_compilation_3_FMJ_dive_f_cm_np1_ri_bad_2 35 7 dive
bungee_jumping_compilation_dive_f_cm_np1_le_bad_4 76 7 dive
bungee_jumping_compilation_dive_f_cm_np1_le_med_0 78 7 dive
bungee_jumping_compilation_dive_f_cm_np1_ri_bad_3 77 7 dive
bungee_jumping_compilation_dive_f_cm_np1_ri_med_1 76 7 dive
hecht_sprung_dive_f_cm_np1_ri_bad_0 78 7 dive
A_point_about_drawing_swords_draw_sword_u_nm_np1_fr_med_0 76 8 draw_sword
A_point_about_drawing_swords_draw_sword_u_nm_np1_fr_med_1 76 8 draw_sword
A_point_about_drawing_swords_draw_sword_u_nm_np1_fr_med_2 76 8 draw_sword
Cold_Steel_Scottish_Broad_Sword_draw_sword_u_cm_np1_fr_med_0 41 8 draw_sword
DBK_Custom_Swords_-__Swordless__ScabbardBelt_draw_sword_u_nm_np1_fr_med_0 76 8 draw_sword
DBK_Custom_Swords_-__Swordless__ScabbardBelt_draw_sword_u_nm_np1_fr_med_1 76 8 draw_sword
DBK_Custom_Swords_-__Swordless__ScabbardBelt_draw_sword_u_nm_np1_fr_med_2 76 8 draw_sword
Drawing_and_Resheathing_the_Japanese_Sword_draw_sword_u_nm_np1_le_med_0 78 8 draw_sword
Drawing_and_Resheathing_the_Japanese_Sword_draw_sword_u_nm_np1_le_med_1 78 8 draw_sword
Drawing_and_Resheathing_the_Japanese_Sword_draw_sword_u_nm_np1_le_med_2 78 8 draw_sword
Eishin-Ryu_Iaido_draw_sword_f_cm_np1_fr_med_0 77 8 draw_sword
Eishin-Ryu_Iaido_draw_sword_f_cm_np1_fr_med_12 59 8 draw_sword
Eishin-Ryu_Iaido_draw_sword_f_cm_np1_fr_med_2 56 8 draw_sword
Eishin_Ryu_Iaido_-_Toho_Forms_draw_sword_f_cm_np1_le_med_1 78 8 draw_sword
Eishin_Ryu_Iaido_-_Toho_Forms_draw_sword_f_cm_np1_ri_med_0 78 8 draw_sword
IAIDO_-_Training_TV-Bericht_10_2008_draw_sword_f_cm_np1_le_med_1 64 8 draw_sword
IAIDO_-_Training_TV-Bericht_10_2008_draw_sword_f_cm_np4_le_med_3 64 8 draw_sword
IAIDO_-_Training_TV-Bericht_10_2008_draw_sword_u_nm_np1_fr_med_0 51 8 draw_sword
Iaido_13_katas_draw_sword_f_nm_np1_ba_med_2 81 8 draw_sword
Iaido_13_katas_draw_sword_f_nm_np1_fr_med_0 126 8 draw_sword
Iaido_13_katas_draw_sword_f_nm_np1_fr_med_12 97 8 draw_sword
Iaido_13_katas_draw_sword_f_nm_np1_fr_med_7 89 8 draw_sword
Iaido_13_katas_draw_sword_f_nm_np1_fr_med_9 108 8 draw_sword
Iaido_13_katas_draw_sword_f_nm_np1_le_med_5 60 8 draw_sword
Iaido_draw_sword_f_cm_np1_fr_med_2 76 8 draw_sword
Iaido_draw_sword_f_cm_np2_le_med_1 96 8 draw_sword
Kendo_draw_sword_f_nm_np1_fr_bad_3 86 8 draw_sword
Kuroda_Sensei_Iai_do_draw_sword_f_cm_np1_le_med_2 52 8 draw_sword
MAF_Tenshin_Ryu_draw_sword_f_cm_np1_fr_med_3 50 8 draw_sword
Master_Pena_Iaido_Katas_draw_sword_f_nm_np1_fr_med_0 76 8 draw_sword
Master_Pena_Iaido_Katas_draw_sword_f_nm_np1_fr_med_1 76 8 draw_sword
Muso_Jikiden_Eishinryu_in_Guldental_draw_sword_f_cm_np1_ba_med_2 117 8 draw_sword
Muso_Jikiden_Eishinryu_in_Guldental_draw_sword_f_cm_np1_le_med_0 79 8 draw_sword
Muso_Jikiden_Eishinryu_in_Guldental_draw_sword_f_cm_np1_le_med_3 87 8 draw_sword
Muso_Jikiden_Eishinryu_in_Guldental_draw_sword_f_cm_np1_le_med_4 76 8 draw_sword
Muso_Jikiden_Eishinryu_in_Guldental_draw_sword_f_cm_np1_ri_med_1 76 8 draw_sword
Nakayama_Aikido_Iaido_Part_3_draw_sword_f_cm_np1_le_med_0 46 8 draw_sword
Ninja_(samurai_sword)_draw_sword_u_nm_np1_fr_med_0 76 8 draw_sword
Return_of_the_King_7_draw_sword_u_nm_np1_fr_med_1 45 8 draw_sword
Return_of_the_King_9_draw_sword_u_nm_np1_fr_med_3 36 8 draw_sword
Samurai_Fight_Scene_draw_sword_f_cm_np2_fr_goo_2 87 8 draw_sword
San-su_martial_arts_iaido_first_11_kata_draw_sword_f_cm_np1_ba_med_3 135 8 draw_sword
San-su_martial_arts_iaido_first_11_kata_draw_sword_f_cm_np1_fr_med_0 83 8 draw_sword
San-su_martial_arts_iaido_first_11_kata_draw_sword_f_cm_np1_fr_med_4 104 8 draw_sword
San-su_martial_arts_iaido_first_11_kata_draw_sword_f_cm_np1_fr_med_5 77 8 draw_sword
San-su_martial_arts_iaido_first_11_kata_draw_sword_f_cm_np1_le_med_1 94 8 draw_sword
San-su_martial_arts_iaido_first_11_kata_draw_sword_f_cm_np1_le_med_6 94 8 draw_sword
San-su_martial_arts_iaido_first_11_kata_draw_sword_f_cm_np1_le_med_7 129 8 draw_sword
San-su_martial_arts_iaido_first_11_kata_draw_sword_f_cm_np1_ri_med_2 79 8 draw_sword
San-su_martial_arts_iaido_first_11_kata_draw_sword_f_cm_np1_ri_med_8 98 8 draw_sword
Sensei_Mellone_en_Argentina__Mae__Iaido_kendo_draw_sword_f_cm_np1_fr_med_0 84 8 draw_sword
Takeda_Ryu_Iaido_draw_sword_f_nm_np1_fr_med_2 59 8 draw_sword
Takeda_Ryu_Iaido_draw_sword_f_nm_np1_fr_med_6 78 8 draw_sword
Takeda_Ryu_Iaido_draw_sword_f_nm_np1_ri_med_4 78 8 draw_sword
Tenshin_Ryu_Aikido_draw_sword_f_nm_np1_ri_med_0 77 8 draw_sword
The_Last_Samurai_-_In_Your_Honor_draw_sword_u_nm_np1_fr_med_6 70 8 draw_sword
The_Three_Musketeers_(1993)_Final_Battle_1_3_draw_sword_u_cm_np1_fr_med_1 40 8 draw_sword
The_Three_Musketeers_(1993)_Final_Battle_1_3_draw_sword_u_nm_np3_ri_med_0 54 8 draw_sword
Two_Towers_6_draw_sword_h_nm_np1_ri_med_1 73 8 draw_sword
Ukigumo_Kata_from_Hasegawa_Eishin_Ryu_draw_sword_f_nm_np1_fr_med_0 76 8 draw_sword
Ukigumo_Kata_from_Hasegawa_Eishin_Ryu_draw_sword_f_nm_np1_fr_med_2 91 8 draw_sword
Ukigumo_Kata_from_Hasegawa_Eishin_Ryu_draw_sword_f_nm_np1_le_med_1 76 8 draw_sword
Ukigumo_Kata_from_Hasegawa_Eishin_Ryu_draw_sword_f_nm_np1_le_med_3 76 8 draw_sword
VERGIL_(DEVIL_MAY_CRY)_swinging_his_sword_draw_sword_f_cm_np1_fr_med_0 54 8 draw_sword
VERGIL_(DEVIL_MAY_CRY)_swinging_his_sword_draw_sword_f_cm_np1_fr_med_4 103 8 draw_sword
Yet_another_point_about_drawing_swords_draw_sword_u_nm_np1_fr_med_0 77 8 draw_sword
Yet_another_point_about_drawing_swords_draw_sword_u_nm_np1_fr_med_1 77 8 draw_sword
Yet_another_point_about_drawing_swords_draw_sword_u_nm_np1_fr_med_2 78 8 draw_sword
Yet_another_point_about_drawing_swords_draw_sword_u_nm_np1_fr_med_3 76 8 draw_sword
Yet_another_point_about_drawing_swords_draw_sword_u_nm_np1_fr_med_4 77 8 draw_sword
10YearOldYouthBasketballStarBaller_dribble_f_cm_np1_ba_med_5 108 9 dribble
10YearOldYouthBasketballStarBaller_dribble_f_cm_np1_fr_med_0 148 9 dribble
10YearOldYouthBasketballStarBaller_dribble_f_cm_np1_fr_med_1 62 9 dribble
10YearOldYouthBasketballStarBaller_dribble_f_cm_np1_fr_med_2 98 9 dribble
10YearOldYouthBasketballStarBaller_dribble_f_cm_np1_fr_med_9 152 9 dribble
10YearOldYouthBasketballStarBaller_dribble_f_cm_np1_ri_med_6 154 9 dribble
10YearOldYouthBasketballStarBaller_dribble_f_nm_np1_ba_med_17 98 9 dribble
American_History_X_dribble_f_cm_np1_le_bad_15 59 9 dribble
Basic_Basketball_Moves_dribble_f_cm_np1_ba_goo_4 77 9 dribble
Basic_Basketball_Moves_dribble_f_cm_np1_ba_goo_5 76 9 dribble
Basic_Basketball_Moves_dribble_f_cm_np1_fr_goo_0 105 9 dribble
Basic_Basketball_Moves_dribble_f_cm_np1_ri_goo_6 78 9 dribble
Basic_Basketball_Moves_dribble_f_cm_np1_ri_goo_7 76 9 dribble
Basic_Basketball_Moves_dribble_f_cm_np1_ri_goo_8 77 9 dribble
Basic_Basketball_Moves_dribble_f_nm_np1_ba_goo_3 76 9 dribble
BasketballProdigy_dribble_f_nm_np1_ri_med_0 126 9 dribble
Basketball_Dribbling_-_Basketball_Dribbling-_Finger_Pads_dribble_f_cm_np1_fr_med_0 90 9 dribble
Basketball_Dribbling_-_Basketball_Dribbling-_Finger_Pads_dribble_f_cm_np1_fr_med_1 77 9 dribble
Basketball_Dribbling_-_Basketball_Dribbling-_Finger_Pads_dribble_f_cm_np2_le_med_3 77 9 dribble
Basketball_Dribbling_-_Basketball_Dribbling-_Finger_Pads_dribble_f_nm_np2_le_med_4 99 9 dribble
Basketball_Dribbling_-_Basketball_Dribbling-_Finger_Pads_dribble_f_nm_np2_le_med_6 77 9 dribble
Basketball_Dribbling_-_Basketball_Dribbling-_Having_a_Good_Base_dribble_f_cm_np2_le_med_0 77 9 dribble
Basketball_Dribbling_-_Basketball_Dribbling-_Having_a_Good_Base_dribble_f_cm_np2_le_med_2 77 9 dribble
Basketball_Dribbling_-_Basketball_Dribbling-_Having_a_Good_Base_dribble_f_cm_np2_ri_med_3 77 9 dribble
Basketball_Dribbling_-_Basketball_Dribbling-_Having_a_Good_Base_dribble_f_nm_np2_le_med_1 77 9 dribble
Basketball_Dribbling_-_Basketball_Dribbling-_Having_a_Good_Base_dribble_f_nm_np2_ri_med_5 77 9 dribble
Basketball_Dribbling_-_Basketball_Dribbling-_Practice_With_Tennis_Balls_dribble_f_cm_np1_le_med_1 76 9 dribble
Basketball_Dribbling_-_Basketball_Dribbling-_Practice_With_Tennis_Balls_dribble_f_nm_np1_le_med_0 83 9 dribble
Basketball_Dribbling_-_Basketball_Dribbling-_Practice_With_Tennis_Balls_dribble_f_nm_np1_le_med_2 76 9 dribble
Basketball_Dribbling_Drills_-_The_12_Inch_Dribble_Drill_in_Basketball_dribble_f_cm_np1_fr_med_2 77 9 dribble
Basketball_Dribbling_Drills_-_The_12_Inch_Dribble_Drill_in_Basketball_dribble_f_cm_np1_fr_med_5 76 9 dribble
Basketball_Dribbling_Drills_-_The_12_Inch_Dribble_Drill_in_Basketball_dribble_f_cm_np1_fr_med_8 77 9 dribble
Basketball_Dribbling_Drills_-_The_12_Inch_Dribble_Drill_in_Basketball_dribble_f_cm_np1_le_med_3 76 9 dribble
Basketball_Dribbling_Drills_-_The_12_Inch_Dribble_Drill_in_Basketball_dribble_f_cm_np1_le_med_6 76 9 dribble
Basketball_Dribbling_Drills_-_The_12_Inch_Dribble_Drill_in_Basketball_dribble_f_cm_np1_le_med_7 77 9 dribble
Basketball_Dribbling_Drills_-_The_12_Inch_Dribble_Drill_in_Basketball_dribble_f_cm_np1_ri_med_4 76 9 dribble
Basketball_Dribbling_Drills_-_The_Left_dribble_f_cm_np1_fr_med_2 76 9 dribble
Basketball_Dribbling_Drills_-_The_Left_dribble_f_nm_np1_fr_med_0 83 9 dribble
Basketball_Dribbling_Drills_-_The_Left_dribble_f_nm_np1_fr_med_1 76 9 dribble
Basketball_Dribbling_Drills_-_The_Left_dribble_f_nm_np1_fr_med_3 76 9 dribble
Basketball_Dribbling_Tips__2_dribble_f_cm_np1_fr_med_0 76 9 dribble
Basketball_Dribbling_Tips__2_dribble_f_cm_np1_fr_med_2 76 9 dribble
Basketball_Dribbling_Tips__2_dribble_f_cm_np1_le_med_3 76 9 dribble
Basketball_Dribbling_Tips__2_dribble_f_cm_np1_le_med_4 76 9 dribble
Basketball_Dribbling_Tips__2_dribble_f_cm_np1_le_med_5 76 9 dribble
Clay_sBasketballSkillz_dribble_f_nm_np1_fr_med_18 97 9 dribble
Clay_sBasketballSkillz_dribble_f_nm_np1_le_med_1 110 9 dribble
Finding_Forrester_2_dribble_f_cm_np1_le_med_1 130 9 dribble
How_to_Improve_Your_Basketball_Skills_-_How_to_Dribble_a_Basketball_Between_the_Legs_dribble_f_cm_np1_fr_med_0 56 9 dribble
How_to_Improve_Your_Basketball_Skills_-_How_to_Dribble_a_Basketball_Between_the_Legs_dribble_f_cm_np1_fr_med_1 76 9 dribble
How_to_Improve_Your_Basketball_Skills_-_How_to_Dribble_a_Basketball_Between_the_Legs_dribble_f_cm_np1_fr_med_2 77 9 dribble
How_to_Improve_Your_Basketball_Skills_-_How_to_Dribble_a_Basketball_Between_the_Legs_dribble_f_cm_np1_ri_med_3 76 9 dribble
How_to_Improve_Your_Basketball_Skills_-_How_to_Dribble_a_Basketball_Between_the_Legs_dribble_f_cm_np1_ri_med_4 76 9 dribble
How_to_Play_Professional_Basketball_-_The_Two_Dribble_Basketball_Drill_dribble_f_cm_np1_ba_bad_1 76 9 dribble
JashaunKidsWhoRipAmazingBasketball_dribble_f_cm_np1_le_med_0 92 9 dribble
JashaunKidsWhoRipAmazingBasketball_dribble_f_cm_np1_le_med_1 117 9 dribble
JashaunKidsWhoRipAmazingBasketball_dribble_f_cm_np1_le_med_2 119 9 dribble
JordanWorld_sbest6yearoldBaller_dribble_f_cm_np1_fr_med_0 193 9 dribble
JordanWorld_sbest6yearoldBaller_dribble_f_cm_np1_fr_med_1 263 9 dribble
JordanWorld_sbest6yearoldBaller_dribble_f_cm_np1_fr_med_2 241 9 dribble
JordanWorld_sbest6yearoldBaller_dribble_f_cm_np1_fr_med_3 201 9 dribble
JordanWorld_sbest6yearoldBaller_dribble_f_cm_np1_fr_med_5 146 9 dribble
JordanWorld_sbest6yearoldBaller_dribble_f_cm_np1_fr_med_6 238 9 dribble
JordanWorld_sbest6yearoldBaller_dribble_f_cm_np1_fr_med_9 92 9 dribble
PlayingBasketballGotWater_dribble_f_nm_np1_ba_med_7 111 9 dribble
PlayingBasketball_dribble_f_nm_np1_fr_med_8 112 9 dribble
PlayingBasketball_dribble_f_nm_np1_le_med_0 124 9 dribble
PlayingBasketball_dribble_f_nm_np1_le_med_4 165 9 dribble
PlayingBasketball_dribble_f_nm_np2_le_med_3 116 9 dribble
SarahPlayingBasketBall_dribble_f_cm_np1_le_med_1 109 9 dribble
310ToYuma_drink_h_nm_np1_fr_goo_2 78 10 drink
310ToYuma_drink_u_nm_np1_le_goo_5 117 10 drink
50_FIRST_DATES_drink_u_nm_np1_fr_goo_29 48 10 drink
AMADEUS_drink_u_nm_np1_fr_goo_11 78 10 drink
A_Beautiful_Mind_1_drink_u_cm_np1_fr_goo_4 146 10 drink
A_Beautiful_Mind_1_drink_u_nm_np1_ri_goo_6 77 10 drink
AboutABoy_drink_u_nm_np1_fr_goo_8 169 10 drink
AllThePresidentMen_drink_f_nm_np1_ri_med_8 104 10 drink
AllThePresidentMen_drink_f_nm_np2_ri_med_2 141 10 drink
AllThePresidentMen_drink_h_nm_np1_fr_goo_5 113 10 drink
AllThePresidentMen_drink_u_nm_np1_fr_goo_4 63 10 drink
AmericanGangster_drink_h_nm_np1_fr_goo_17 108 10 drink
AmericanGangster_drink_h_nm_np1_fr_goo_53 102 10 drink
AmericanGangster_drink_h_nm_np1_ri_bad_4 81 10 drink
AmericanGangster_drink_h_nm_np1_ri_med_3 76 10 drink
AmericanGangster_drink_u_nm_np1_fr_goo_44 79 10 drink
AmericanGangster_drink_u_nm_np1_fr_goo_67 136 10 drink
AmericanGangster_drink_u_nm_np1_fr_med_40 74 10 drink
AmericanGangster_drink_u_nm_np1_fr_med_47 107 10 drink
American_History_X_drink_h_nm_np1_fr_goo_46 112 10 drink
BATMAN_BEGINS_drink_h_nm_np1_fr_goo_9 167 10 drink
BIG_FISH_drink_f_nm_np1_le_goo_7 65 10 drink
BIG_FISH_drink_h_nm_np1_ri_goo_25 74 10 drink
BIG_FISH_drink_u_nm_np1_fr_goo_5 103 10 drink
CastAway2_drink_h_cm_np1_ri_goo_6 77 10 drink
CastAway2_drink_u_cm_np1_le_goo_8 159 10 drink
CharlieAndTheChocolateFactory_drink_h_nm_np1_fr_goo_26 47 10 drink
ChildrenOfMen_drink_u_cm_np1_fr_goo_2 112 10 drink
ChildrenOfMen_drink_u_nm_np1_fr_goo_0 109 10 drink
DONNIE_DARKO_drink_u_nm_np1_fr_goo_4 52 10 drink
EVOLUTION_drink_u_cm_np1_fr_goo_11 82 10 drink
Fellowship_2_drink_u_nm_np1_fr_goo_0 75 10 drink
Finding_Forrester_3_drink_h_nm_np1_fr_med_16 98 10 drink
Finding_Forrester_3_drink_u_nm_np1_fr_goo_15 135 10 drink
Finding_Forrester_5_drink_h_cm_np1_ri_goo_3 60 10 drink
GardenWiseA256kb_drink_u_cm_np1_fr_goo_0 132 10 drink
Gattaca_drink_h_cm_np1_fr_goo_4 107 10 drink
Hitch_Part_1_drink_h_nm_np1_le_goo_5 53 10 drink
IamLegend_drink_h_nm_np1_fr_goo_22 53 10 drink
Juno_drink_h_nm_np1_fr_goo_0 129 10 drink
LittleChildren_drink_h_nm_np1_fr_goo_6 77 10 drink
Oceans11_drink_h_nm_np1_fr_goo_3 79 10 drink
Oceans11_drink_h_nm_np1_fr_goo_4 82 10 drink
Oceans11_drink_h_nm_np1_fr_goo_8 55 10 drink
Oceans11_drink_h_nm_np1_le_goo_5 75 10 drink
Oceans13_drink_h_nm_np1_fr_goo_3 77 10 drink
OldSchool_drink_h_nm_np1_fr_goo_4 72 10 drink
OldSchool_drink_u_nm_np1_ri_goo_5 107 10 drink
RATRACE_drink_h_nm_np1_fr_goo_0 106 10 drink
RATRACE_drink_u_nm_np1_ri_goo_5 49 10 drink
RETURN_OF_THE_KING_drink_f_nm_np1_fr_med_9 81 10 drink
RETURN_OF_THE_KING_drink_h_cm_np1_ri_goo_48 196 10 drink
RETURN_OF_THE_KING_drink_h_nm_np1_fr_goo_54 105 10 drink
RETURN_OF_THE_KING_drink_h_nm_np1_ri_goo_13 102 10 drink
RETURN_OF_THE_KING_drink_u_cm_np2_fr_goo_2 138 10 drink
Shadow_of_a_Doubt_drink_h_nm_np1_fr_goo_8 79 10 drink
SweeneyTodd_drink_h_nm_np1_fr_bad_3 52 10 drink
SweeneyTodd_drink_h_nm_np1_fr_med_4 102 10 drink
SweeneyTodd_drink_u_cm_np1_le_med_22 54 10 drink
ThePerfectScore_drink_u_cm_np1_fr_goo_5 78 10 drink
The_Departed_-_Part_2_drink_u_nm_np1_fr_bad_0 49 10 drink
The_House_on_Haunted_Hill_drink_h_nm_np1_fr_goo_3 108 10 drink
The_House_on_Haunted_Hill_drink_u_nm_np1_fr_goo_2 54 10 drink
The_Matrix_3_drink_h_nm_np1_ri_goo_11 66 10 drink
The_Matrix_3_drink_h_nm_np1_ri_goo_9 82 10 drink
The_Matrix_3_drink_u_nm_np1_ri_med_10 104 10 drink
TrumanShow_drink_h_nm_np1_ri_goo_22 76 10 drink
Veoh_Alpha_Dog_2_drink_u_nm_np1_fr_goo_5 134 10 drink
WeddingCrashers_drink_h_nm_np2_fr_goo_15 77 10 drink
gangboy256kb_drink_h_nm_np1_ri_goo_0 105 10 drink
20060723sfjffdabaum_eat_h_cm_np1_fr_goo_0 78 11 eat
310ToYuma_eat_u_nm_np1_fr_med_4 78 11 eat
AMADEUS_eat_u_nm_np1_fr_goo_10 78 11 eat
AMADEUS_eat_u_nm_np1_fr_med_5 78 11 eat
AMADEUS_eat_u_nm_np1_fr_med_6 78 11 eat
APOCALYPTO_eat_u_nm_np1_fr_goo_6 82 11 eat
AmericanGangster_eat_u_cm_np1_fr_bad_62 44 11 eat
AmericanGangster_eat_u_nm_np1_fr_med_12 80 11 eat
American_History_X_eat_h_nm_np1_fr_goo_47 95 11 eat
CastAway1_eat_h_nm_np1_fr_goo_22 82 11 eat
CastAway1_eat_h_nm_np1_fr_goo_8 78 11 eat
CastAway1_eat_u_nm_np1_fr_med_23 137 11 eat
CastAway1_eat_u_nm_np2_fr_goo_6 77 11 eat
CastAway1_eat_u_nm_np2_fr_med_5 131 11 eat
ChildrenOfMen_eat_u_cm_np1_fr_med_3 77 11 eat
ChildrenOfMen_eat_u_cm_np1_fr_med_4 78 11 eat
Crash_eat_h_cm_np1_fr_med_11 78 11 eat
DONNIE_DARKO_eat_h_nm_np1_fr_goo_0 52 11 eat
DONNIE_DARKO_eat_h_nm_np1_fr_med_1 78 11 eat
EVOLUTION_eat_u_cm_np1_fr_goo_16 102 11 eat
Finding_Forrester_3_eat_h_nm_np1_fr_goo_14 125 11 eat
Glory_eat_h_cm_np1_fr_med_8 123 11 eat
HP_PRISONER_OF_AZKABAN_eat_u_cm_np1_fr_goo_9 48 11 eat
Hitch_Part_2_eat_h_nm_np1_fr_goo_0 51 11 eat
IamLegendII_eat_h_nm_np1_le_goo_8 105 11 eat
IamLegendII_eat_u_nm_np1_fr_med_5 80 11 eat
IamLegendII_eat_u_nm_np1_fr_med_6 132 11 eat
KUNG_FU_HUSTLE_eat_h_cm_np1_le_goo_25 102 11 eat
LONGESTYARD_eat_h_cm_np1_ri_goo_23 70 11 eat
MeettheParents_eat_h_nm_np1_fr_goo_3 54 11 eat
MeettheParents_eat_u_nm_np1_fr_med_2 77 11 eat
NOVA_ELEGANTUNIVERSE3_eat_h_nm_np1_ri_goo_0 111 11 eat
Oceans11_eat_h_cm_np1_le_goo_2 78 11 eat
Pirates_3_eat_h_cm_np1_fr_goo_3 74 11 eat
Pirates_3_eat_h_nm_np1_fr_goo_4 55 11 eat
Prelinger_HabitPat1954_eat_u_nm_np1_fr_goo_17 77 11 eat
RETURN_OF_THE_KING_eat_h_nm_np1_fr_goo_18 52 11 eat
RETURN_OF_THE_KING_eat_h_nm_np1_le_goo_19 47 11 eat
RETURN_OF_THE_KING_eat_h_nm_np1_le_goo_21 103 11 eat
RETURN_OF_THE_KING_eat_h_nm_np1_ri_bad_17 72 11 eat
RETURN_OF_THE_KING_eat_h_nm_np1_ri_goo_16 55 11 eat
RETURN_OF_THE_KING_eat_u_nm_np1_le_med_15 106 11 eat
RETURN_OF_THE_KING_eat_u_nm_np1_ri_med_20 107 11 eat
Return_of_the_King_1_eat_h_nm_np1_fr_goo_1 95 11 eat
Return_of_the_King_5_eat_h_nm_np1_fr_goo_6 58 11 eat
Return_of_the_King_5_eat_h_nm_np1_le_goo_8 40 11 eat
Return_of_the_King_5_eat_h_nm_np1_ri_goo_5 66 11 eat
Return_of_the_King_5_eat_u_nm_np1_le_med_4 118 11 eat
SocialSeminarChanging_eat_u_cm_np1_fr_goo_2 135 11 eat
SocialSeminarChanging_eat_u_cm_np1_fr_med_1 160 11 eat
SocialSeminarGuy_eat_u_cm_np1_fr_med_0 100 11 eat
StrangerThanFiction_eat_h_nm_np1_ri_goo_4 168 11 eat
StrangerThanFiction_eat_u_nm_np1_ri_med_3 83 11 eat
Superbad_eat_u_nm_np1_fr_goo_1 80 11 eat
SweeneyTodd_eat_h_nm_np1_fr_bad_1 101 11 eat
SweeneyTodd_eat_h_nm_np1_fr_goo_15 74 11 eat
SweeneyTodd_eat_u_cm_np1_le_med_39 77 11 eat
The_Departed_-_Part_1_eat_h_nm_np1_fr_goo_10 79 11 eat
The_Departed_-_Part_1_eat_h_nm_np1_fr_goo_4 75 11 eat
The_Departed_-_Part_1_eat_h_nm_np1_fr_goo_5 77 11 eat
The_Departed_-_Part_1_eat_u_nm_np1_fr_goo_1 52 11 eat
The_Departed_-_Part_1_eat_u_nm_np1_fr_med_2 52 11 eat
The_Departed_-_Part_1_eat_u_nm_np1_le_goo_0 79 11 eat
The_Fugitive_4_eat_h_nm_np1_fr_goo_0 84 11 eat
The_Matrix_3_eat_h_nm_np1_fr_goo_12 237 11 eat
The_Matrix_Revolutions_2_eat_h_nm_np1_fr_goo_0 57 11 eat
The_Matrix_Revolutions_2_eat_h_nm_np1_fr_goo_1 125 11 eat
Two_Towers_1_eat_h_nm_np1_fr_goo_0 131 11 eat
Two_Towers_3_eat_h_nm_np1_fr_goo_10 107 11 eat
preparationoffoods256kb_eat_h_cm_np1_le_goo_0 82 11 eat
American_History_X_fall_floor_f_cm_np1_ba_med_3 33 12 fall_floor
American_History_X_fall_floor_f_cm_np1_le_bad_1 109 12 fall_floor
American_History_X_fall_floor_f_nm_np1_ba_bad_10 62 12 fall_floor
BLACK_HAWK_DOWN_fall_floor_f_cm_np1_fr_bad_34 46 12 fall_floor
BLACK_HAWK_DOWN_fall_floor_f_cm_np1_ri_med_13 53 12 fall_floor
BLACK_HAWK_DOWN_fall_floor_u_cm_np1_fr_med_0 76 12 fall_floor
Blade_Vs_Deacon_Frost_Sword_Fight_Scene_fall_floor_f_cm_np2_fr_med_3 59 12 fall_floor
Catch_Me_If_You_Can_fall_floor_f_cm_np1_fr_med_0 77 12 fall_floor
Fellowship_6_fall_floor_f_nm_np1_fr_med_9 42 12 fall_floor
Fellowship_7_fall_floor_f_cm_np1_ba_med_2 48 12 fall_floor
Glory_fall_floor_f_cm_np1_fr_med_39 62 12 fall_floor
Glory_fall_floor_u_cm_np1_fr_med_55 147 12 fall_floor
KUNG_FU_HUSTLE_fall_floor_f_cm_np1_ba_bad_20 72 12 fall_floor
KUNG_FU_HUSTLE_fall_floor_f_cm_np1_ba_bad_21 52 12 fall_floor
KUNG_FU_HUSTLE_fall_floor_f_cm_np1_ba_bad_33 46 12 fall_floor
KUNG_FU_HUSTLE_fall_floor_f_cm_np1_ba_bad_49 48 12 fall_floor
KUNG_FU_HUSTLE_fall_floor_f_cm_np1_ba_med_35 47 12 fall_floor
KUNG_FU_HUSTLE_fall_floor_f_cm_np1_ba_med_50 73 12 fall_floor
KUNG_FU_HUSTLE_fall_floor_f_cm_np1_fr_bad_22 48 12 fall_floor
KUNG_FU_HUSTLE_fall_floor_f_cm_np1_fr_bad_36 73 12 fall_floor
KUNG_FU_HUSTLE_fall_floor_f_cm_np1_fr_bad_47 44 12 fall_floor
KUNG_FU_HUSTLE_fall_floor_f_cm_np1_le_med_3 77 12 fall_floor
KUNG_FU_HUSTLE_fall_floor_f_cm_np1_le_med_41 47 12 fall_floor
KUNG_FU_HUSTLE_fall_floor_f_nm_np1_ba_bad_23 48 12 fall_floor
KUNG_FU_HUSTLE_fall_floor_f_nm_np1_ba_bad_54 48 12 fall_floor
KUNG_FU_HUSTLE_fall_floor_u_cm_np1_fr_med_8 48 12 fall_floor
KUNG_FU_HUSTLE_fall_floor_u_nm_np1_le_med_4 48 12 fall_floor
LONGESTYARD_fall_floor_f_cm_np1_ba_med_13 50 12 fall_floor
LONGESTYARD_fall_floor_f_cm_np1_fr_med_19 48 12 fall_floor
LONGESTYARD_fall_floor_f_cm_np1_fr_med_25 50 12 fall_floor
LONGESTYARD_fall_floor_f_cm_np1_le_bad_2 77 12 fall_floor
LONGESTYARD_fall_floor_f_cm_np1_le_med_12 49 12 fall_floor
LONGESTYARD_fall_floor_f_cm_np1_le_med_17 47 12 fall_floor
LONGESTYARD_fall_floor_f_cm_np1_le_med_31 46 12 fall_floor
LONGESTYARD_fall_floor_h_nm_np1_fr_med_5 54 12 fall_floor
MeettheFockers_fall_floor_f_nm_np1_fr_med_11 74 12 fall_floor
MeettheFockers_fall_floor_f_nm_np1_fr_med_5 78 12 fall_floor
Pirates_6_fall_floor_f_cm_np1_fr_bad_5 48 12 fall_floor
Pirates_7_fall_floor_f_nm_np3_le_med_2 42 12 fall_floor
Prelinger_ActYourA1949_fall_floor_f_cm_np1_ri_med_11 57 12 fall_floor
Prelinger_ActYourA1949_fall_floor_f_nm_np1_ri_med_9 76 12 fall_floor
RATRACE_fall_floor_f_cm_np1_fr_med_2 79 12 fall_floor
RATRACE_fall_floor_u_cm_np1_fr_bad_23 52 12 fall_floor
RETURN_OF_THE_KING_fall_floor_f_cm_np1_ba_med_51 48 12 fall_floor
RETURN_OF_THE_KING_fall_floor_f_cm_np1_fr_bad_30 48 12 fall_floor
RETURN_OF_THE_KING_fall_floor_f_cm_np1_fr_med_33 72 12 fall_floor
RETURN_OF_THE_KING_fall_floor_f_cm_np1_fr_med_39 25 12 fall_floor
RETURN_OF_THE_KING_fall_floor_f_nm_np1_fr_med_49 48 12 fall_floor
RETURN_OF_THE_KING_fall_floor_l_cm_np1_ba_med_44 48 12 fall_floor
RETURN_OF_THE_KING_fall_floor_u_cm_np1_fr_med_37 44 12 fall_floor
RETURN_OF_THE_KING_fall_floor_u_cm_np2_fr_med_1 49 12 fall_floor
RETURN_OF_THE_KING_fall_floor_u_nm_np2_ba_med_35 44 12 fall_floor
Return_of_the_King_1_fall_floor_u_nm_np1_le_med_8 42 12 fall_floor
Return_of_the_King_4_fall_floor_u_cm_np1_fr_med_9 88 12 fall_floor
RushHour2_fall_floor_f_cm_np1_fr_bad_3 77 12 fall_floor
TheBoondockSaints_fall_floor_f_nm_np1_ba_bad_40 46 12 fall_floor
TheBoondockSaints_fall_floor_f_nm_np1_fr_med_65 43 12 fall_floor
TheBoondockSaints_fall_floor_h_cm_np1_ri_bad_117 74 12 fall_floor
TheBoondockSaints_fall_floor_u_cm_np1_ba_bad_82 48 12 fall_floor
TheBoondockSaints_fall_floor_u_cm_np1_fr_med_108 51 12 fall_floor
TheBoondockSaints_fall_floor_u_cm_np1_fr_med_62 44 12 fall_floor
TheBoondockSaints_fall_floor_u_cm_np1_fr_med_63 48 12 fall_floor
TheBoondockSaints_fall_floor_u_nm_np1_fr_med_70 48 12 fall_floor
TheBoondockSaints_fall_floor_u_nm_np2_fr_med_64 44 12 fall_floor
TheLittleShopofHorrors_fall_floor_u_cm_np1_ri_med_10 53 12 fall_floor
The_Matrix_3_fall_floor_f_cm_np1_ba_med_4 48 12 fall_floor
The_Matrix_5_fall_floor_f_nm_np1_fr_bad_10 49 12 fall_floor
The_Matrix_6_fall_floor_f_nm_np1_ba_bad_0 55 12 fall_floor
The_Matrix_Revolutions_6_fall_floor_f_cm_np1_fr_bad_3 68 12 fall_floor
Veoh_Alpha_Dog_1_fall_floor_f_cm_np1_fr_med_35 73 12 fall_floor
1899_Hamlet__the_Fencing_Scene_with_Laertes_fencing_f_cm_np2_le_med_1 140 13 fencing
1899_Hamlet__the_Fencing_Scene_with_Laertes_fencing_f_cm_np2_le_med_2 107 13 fencing
AHF_Rapier_fencing_f_cm_np2_ba_bad_5 62 13 fencing
AHF_Rapier_fencing_f_cm_np2_le_bad_0 39 13 fencing
AHF_Rapier_fencing_f_cm_np2_le_bad_1 50 13 fencing
AHF_Rapier_fencing_f_cm_np2_le_bad_2 53 13 fencing
AHF_Rapier_fencing_f_cm_np2_ri_bad_3 50 13 fencing
AHF_Rapier_fencing_f_cm_np2_ri_bad_4 56 13 fencing
AHF_Rapier_fencing_f_cm_np2_ri_bad_6 38 13 fencing
Advanced_Rapier_fencing_f_cm_np2_le_bad_0 56 13 fencing
Advanced_Rapier_fencing_f_cm_np2_le_bad_3 42 13 fencing
Advanced_Rapier_fencing_f_cm_np2_le_bad_5 41 13 fencing
Advanced_Rapier_fencing_f_cm_np2_ri_bad_2 42 13 fencing
Die_Another_Day_-_Fencing_Scene_Part_1_[HD]_avi_fencing_f_cm_np2_le_goo_0 71 13 fencing
Die_Another_Day_-_Fencing_Scene_Part_1_[HD]_avi_fencing_u_cm_np2_ba_goo_1 74 13 fencing
Die_Another_Day_-_Fencing_Scene_Part_1_[HD]_avi_fencing_u_cm_np2_fr_goo_2 81 13 fencing
Die_Another_Day_-_Fencing_Scene_Part_1_[HD]_avi_fencing_u_cm_np2_fr_goo_3 89 13 fencing
Duel_(The_Sovereigns_Servant)_fencing_f_cm_np2_fr_med_2 215 13 fencing
Duel_(The_Sovereigns_Servant)_fencing_u_cm_np2_ba_med_1 61 13 fencing
Duel_(The_Sovereigns_Servant)_fencing_u_cm_np2_le_med_3 171 13 fencing
Duel_with_Rapiers_fencing_f_cm_np2_ba_bad_1 44 13 fencing
Duel_with_Rapiers_fencing_f_cm_np2_ri_bad_0 53 13 fencing
Epee_Fencing_Attacks_-_Remises_fencing_f_nm_np2_le_bad_2 63 13 fencing
Great_Movie_Lessons_-_The_First_Zorro_-_Mask_of_Zorro_fencing_u_cm_np2_le_goo_1 141 13 fencing
Great_Movie_Lessons_-_The_First_Zorro_-_Mask_of_Zorro_fencing_u_cm_np2_le_med_0 298 13 fencing
Hamlet_(1996)_Fencing_Scenes_fencing_f_cm_np2_fr_med_1 108 13 fencing
Hamlet_(1996)_Fencing_Scenes_fencing_u_cm_np2_fr_med_2 79 13 fencing
Hamlet_(1996)_Fencing_Scenes_fencing_u_cm_np2_fr_med_3 81 13 fencing
Hamlet_(1996)_Fencing_Scenes_fencing_u_cm_np2_ri_med_4 185 13 fencing
Harvey_Keitel_sabre_duel_fencing_f_cm_np2_ba_goo_0 134 13 fencing
Mark_of_Zorro_-_Fencing_Fight_!_fencing_f_cm_np2_fr_goo_1 149 13 fencing
Mark_of_Zorro_-_Fencing_Fight_!_fencing_f_cm_np2_fr_goo_2 83 13 fencing
Mark_of_Zorro_-_Fencing_Fight_!_fencing_f_cm_np2_le_goo_0 266 13 fencing
Mark_of_Zorro_-_Fencing_Fight_!_fencing_u_cm_np2_fr_goo_3 180 13 fencing
Rapier_Fencing_From_Arma_(sword_fight)_fencing_f_cm_np1_ri_bad_0 40 13 fencing
Rapier_at_Clinton_2007_fencing_f_cm_np2_le_bad_3 52 13 fencing
Rapier_at_Clinton_2007_fencing_f_cm_np2_le_bad_5 53 13 fencing
Rapier_at_Clinton_2007_fencing_f_cm_np2_ri_bad_1 47 13 fencing
Rapier_at_Clinton_2007_fencing_f_cm_np2_ri_bad_2 47 13 fencing
Rapier_at_Clinton_2007_fencing_f_cm_np2_ri_bad_4 53 13 fencing
Rapier_drills_fencing_f_nm_np2_le_bad_3 42 13 fencing
Rapier_drills_fencing_f_nm_np2_le_bad_5 53 13 fencing
Rapier_drills_fencing_f_nm_np2_ri_bad_1 42 13 fencing
Rapier_drills_fencing_f_nm_np2_ri_bad_2 45 13 fencing
Rapier_drills_fencing_f_nm_np2_ri_bad_4 56 13 fencing
Redrock_Fencing_Club_Stab_N_Grab_Week_9_fencing_f_cm_np2_le_bad_0 48 13 fencing
Redrock_Fencing_Club_Stab_N_Grab_Week_9_fencing_f_cm_np2_le_bad_4 50 13 fencing
Redrock_Fencing_Club_Stab_N_Grab_Week_9_fencing_f_cm_np2_ri_bad_1 43 13 fencing
Redrock_Fencing_Club_Stab_N_Grab_Week_9_fencing_f_cm_np2_ri_bad_3 46 13 fencing
Scaramouche__1952_fencing_u_cm_np2_fr_goo_0 80 13 fencing
Stage_Combat_-_Sword_Fight_fencing_f_cm_np2_le_bad_1 64 13 fencing
Stage_Combat_-_Sword_Fight_fencing_f_nm_np2_ba_bad_0 54 13 fencing
Stage_Combat_Rapier_and_Dagger_fencing_f_cm_np2_le_bad_0 46 13 fencing
Stage_Combat_Rapier_and_Dagger_fencing_f_cm_np2_le_bad_1 42 13 fencing
Stage_Combat_Rapier_and_Dagger_fencing_f_cm_np2_ri_bad_2 43 13 fencing
Stage_Combat_Rapier_and_Dagger_fencing_f_cm_np2_ri_bad_3 45 13 fencing
Stage_Combat_Rapier_and_Dagger_fencing_f_cm_np2_ri_bad_4 46 13 fencing
Swordplay_Alliance_Rapier_and_Dagger_fight_fencing_f_cm_np2_le_bad_0 49 13 fencing
Swordplay_Alliance_Rapier_and_Dagger_fight_fencing_f_cm_np2_le_bad_4 53 13 fencing
Swordplay_Alliance_Rapier_and_Dagger_fight_fencing_f_cm_np2_le_bad_5 48 13 fencing
Swordplay_Alliance_Rapier_and_Dagger_fight_fencing_f_cm_np2_ri_bad_1 41 13 fencing
Swordplay_Alliance_Rapier_and_Dagger_fight_fencing_f_cm_np2_ri_bad_2 61 13 fencing
The_Duel_-_Reel_Kick_Films_fencing_f_cm_np2_le_bad_0 41 13 fencing
The_Duel_-_Reel_Kick_Films_fencing_f_cm_np2_le_bad_1 40 13 fencing
The_Scarlet_Pimpernel_-_duel_fencing_f_cm_np2_ba_goo_1 76 13 fencing
The_Scarlet_Pimpernel_-_duel_fencing_f_cm_np2_le_med_2 117 13 fencing
The_Scarlet_Pimpernel_-_duel_fencing_u_cm_np2_fr_med_0 102 13 fencing
The_Scarlet_Pimpernel_-_duel_fencing_u_cm_np2_le_bad_3 102 13 fencing
The_Three_Musketeers_(1993)_Final_Battle_1_3_fencing_u_cm_np2_fr_bad_3 40 13 fencing
The_Three_Musketeers_(1993)_Final_Battle_1_3_fencing_u_cm_np2_ri_bad_2 33 13 fencing
17flaks_flic_flac_f_cm_np1_fr_med_0 78 14 flic_flac
17flaks_flic_flac_f_cm_np1_fr_med_1 78 14 flic_flac
17flaks_flic_flac_f_cm_np1_fr_med_2 78 14 flic_flac
6_Flick_Flacks_flic_flac_f_cm_np1_ri_med_0 66 14 flic_flac
6_Flick_Flacks_flic_flac_f_cm_np1_ri_med_1 76 14 flic_flac
6_Flick_Flacks_flic_flac_f_cm_np1_ri_med_2 76 14 flic_flac
6fach_Flick_Flack_flic_flac_f_cm_np1_le_med_0 78 14 flic_flac
6fach_Flick_Flack_flic_flac_f_cm_np1_le_med_1 76 14 flic_flac
6fach_Flick_Flack_flic_flac_f_cm_np1_le_med_2 77 14 flic_flac
7_Flickflacks_flic_flac_f_cm_np1_le_med_0 77 14 flic_flac
7_Flickflacks_flic_flac_f_cm_np1_le_med_1 78 14 flic_flac
7_Flickflacks_flic_flac_f_cm_np1_le_med_2 77 14 flic_flac
Acrobacias_de_un_fenomeno_flic_flac_f_cm_np1_ba_bad_6 43 14 flic_flac
Acrobacias_de_un_fenomeno_flic_flac_f_cm_np1_ba_bad_7 42 14 flic_flac
Acrobacias_de_un_fenomeno_flic_flac_f_cm_np1_fr_bad_0 36 14 flic_flac
Acrobacias_de_un_fenomeno_flic_flac_f_cm_np1_fr_bad_1 39 14 flic_flac
Acrobacias_de_un_fenomeno_flic_flac_f_cm_np1_fr_bad_2 39 14 flic_flac
BHS___FlickFlack_[Tutorial]_flic_flac_f_cm_np1_le_med_0 77 14 flic_flac
Bayer__Meisterin_Teresa_Stadler_flic_flac_f_cm_np1_ri_med_1 44 14 flic_flac
Billie_2007_p8_Boden_flic_flac_f_cm_np1_ri_bad_1 78 14 flic_flac
Boden-K_r_flic_flac_f_cm_np1_le_med_0 80 14 flic_flac
Boden_p8_flic_flac_f_cm_np1_le_med_2 80 14 flic_flac
Bodenturnen_2004_flic_flac_f_cm_np1_le_med_3 39 14 flic_flac
Bodenturnen_2004_flic_flac_f_cm_np1_ri_med_1 36 14 flic_flac
Bodenturnen_2004_flic_flac_f_cm_np1_ri_med_6 39 14 flic_flac
Bodenturnen_im_sportunterricht_flic_flac_f_cm_np1_le_med_3 76 14 flic_flac
Estrela_mini_kelly_flic_flac_f_cm_np1_le_med_1 63 14 flic_flac
Flic-Flac_-_Illya_Kun_flic_flac_f_cm_np1_le_med_0 76 14 flic_flac
Flic-Flac_-_Illya_Kun_flic_flac_f_cm_np1_le_med_1 75 14 flic_flac
Flic_flac_1_flic_flac_f_cm_np1_ri_med_0 45 14 flic_flac
Flic_flac_flic_flac_f_cm_np1_le_med_0 66 14 flic_flac
Flick_Flack_Salto_flic_flac_f_cm_np1_ri_med_0 41 14 flic_flac
Flikflak_ala_Mustafa_flic_flac_f_cm_np1_le_med_0 76 14 flic_flac
Gentleman_Flick_Flack_Salto_flic_flac_f_cm_np1_le_med_0 78 14 flic_flac
Gentleman_Flick_Flack_Salto_flic_flac_f_cm_np1_le_med_1 77 14 flic_flac
Gentleman_Flick_Flack_Salto_flic_flac_f_cm_np1_le_med_2 78 14 flic_flac
JOAKIN_(air_tricks_extreme)_flic_flac_f_cm_np1_ba_bad_2 50 14 flic_flac
JOAKIN_(air_tricks_extreme)_flic_flac_f_cm_np1_ba_med_5 59 14 flic_flac
JOAKIN_(air_tricks_extreme)_flic_flac_f_cm_np1_ba_med_6 42 14 flic_flac
JOAKIN_(air_tricks_extreme)_flic_flac_f_cm_np1_fr_med_10 41 14 flic_flac
JOAKIN_(air_tricks_extreme)_flic_flac_f_cm_np1_fr_med_11 75 14 flic_flac
JOAKIN_(air_tricks_extreme)_flic_flac_f_cm_np1_le_bad_1 41 14 flic_flac
JOAKIN_(air_tricks_extreme)_flic_flac_f_cm_np1_le_med_0 41 14 flic_flac
JOAKIN_(air_tricks_extreme)_flic_flac_f_cm_np1_le_med_3 41 14 flic_flac
JOAKIN_(air_tricks_extreme)_flic_flac_f_cm_np1_le_med_4 41 14 flic_flac
JOAKIN_(air_tricks_extreme)_flic_flac_f_cm_np1_ri_med_7 76 14 flic_flac
JOAKIN_(air_tricks_extreme)_flic_flac_f_cm_np1_ri_med_8 62 14 flic_flac
JOAKIN_(air_tricks_extreme)_flic_flac_f_cm_np1_ri_med_9 42 14 flic_flac
Jessica_Heinz_-_Leverkusen_Cup_2006__floor_routine_flic_flac_f_cm_np1_le_med_3 36 14 flic_flac
Jessica_Heinz_-_Leverkusen_Cup_2006__floor_routine_flic_flac_f_cm_np1_ri_med_1 35 14 flic_flac
Kristina_Goryunova_-_Floor_Exercise_-_2009_Tyson_American_Cu_flic_flac_f_cm_np1_ba_med_0 38 14 flic_flac
Kristina_Goryunova_-_Floor_Exercise_-_2009_Tyson_American_Cu_flic_flac_f_cm_np1_ba_med_2 46 14 flic_flac
Lynn_en_Chelsea_Turnen_flic_flac_f_cm_np2_ri_med_1 79 14 flic_flac
Maikel_Flic_Flac_flic_flac_f_cm_np1_ri_med_0 77 14 flic_flac
Maikel_Flic_Flac_flic_flac_f_cm_np1_ri_med_1 77 14 flic_flac
My_Gymnastics_Outside_flic_flac_f_cm_np1_le_med_0 41 14 flic_flac
Outdoor-Turnen_flic_flac_f_cm_np1_ri_med_2 59 14 flic_flac
Round-Off_Flick_Flack!!_flic_flac_f_cm_np1_le_med_0 78 14 flic_flac
Round-Off_Flick_Flack!!_flic_flac_f_cm_np1_le_med_1 78 14 flic_flac
Round-off_flick_flic_flac_f_cm_np1_ri_bad_0 66 14 flic_flac
Roundoff_Flick__flic_flac_f_cm_np1_fr_bad_0 78 14 flic_flac
Simon_Bodenturnen_flic_flac_f_cm_np1_fr_med_3 41 14 flic_flac
Turnen_Training_flick_flack_salto_gymnastics_backhandspring_backtuck_flic_flac_f_cm_np1_fr_bad_2 43 14 flic_flac
Turnen_Training_flick_flack_salto_gymnastics_backhandspring_backtuck_flic_flac_f_cm_np1_fr_bad_3 53 14 flic_flac
Turnen_Training_flick_flack_salto_gymnastics_backhandspring_backtuck_flic_flac_f_cm_np1_ri_bad_0 77 14 flic_flac
Turnen_Training_flick_flack_salto_gymnastics_backhandspring_backtuck_flic_flac_f_cm_np1_ri_bad_1 74 14 flic_flac
Turnen_Training_flick_flack_salto_gymnastics_backhandspring_backtuck_flic_flac_f_cm_np1_ri_bad_4 60 14 flic_flac
anna_turnen_flic_flac_f_cm_np1_ri_bad_1 86 14 flic_flac
me_turnen_flic_flac_f_cm_np1_ri_med_0 78 14 flic_flac
mortero_rondo_flic_flac_flic_flac_f_cm_np1_ri_bad_0 69 14 flic_flac
Adam_Scott_golf_f_cm_np1_le_goo_0 76 15 golf
Angel_Cabrera_s_Golf_Swing_golf_f_cm_np1_ri_med_0 77 15 golf
Angry_Female_Golfer_golf_f_cm_np1_fr_bad_0 90 15 golf
Anna_Rawson_LPGA_golf_f_nm_np1_ri_goo_0 75 15 golf
Anna_Rawson_Lesson_side_by_side_golf_f_nm_np2_ba_goo_0 76 15 golf
Camilo_Villegas_Tee_Shot_golf_f_cm_np1_fr_goo_0 81 15 golf
Casie_Cathrea_golf_f_nm_np1_fr_med_0 68 15 golf
Charles_Barkley_Golf_Swing_golf_f_cm_np1_ba_med_0 101 15 golf
Dr__Feels_Golf_Wedge_Secret_golf_f_cm_np1_ri_med_0 78 15 golf
Eric_Axley_golf_f_cm_np1_le_goo_0 76 15 golf
Ernie_Els_Swing__Big_easy!_golf_f_cm_np1_fr_med_0 76 15 golf
Ernie_Els_swing_close_up_golf_f_cm_np1_ri_goo_0 83 15 golf
Evian_Masters_Junior_Cup_Highlights_2009_golf_f_nm_np1_ba_goo_0 77 15 golf
Evian_Masters_Junior_Cup_Highlights_2009_golf_f_nm_np1_ba_goo_2 62 15 golf
Evian_Masters_Junior_Cup_Highlights_2009_golf_f_nm_np1_fr_goo_1 85 15 golf
Evian_Masters_Junior_Cup_Highlights_2009_golf_f_nm_np1_le_goo_4 77 15 golf
Evian_Masters_Junior_Cup_Highlights_2009_golf_f_nm_np1_ri_goo_3 77 15 golf
Finding_the_fairway_under_pressure_golf_f_cm_np1_ri_med_0 83 15 golf
Golf_Tips_-_Hit_The_Driver_300+_Yards!!!_golf_f_nm_np1_fr_med_0 89 15 golf
Huge_Drive!_Please_Rate_It_golf_f_cm_np1_ri_goo_0 75 15 golf
Iain_Powell_Driving_at_Ingon_Manor_GC_golf_f_cm_np1_ri_med_0 78 15 golf
Ian_Poulter_golf_f_cm_np1_le_goo_0 76 15 golf
Jeff_Ritter_-_More_Distance_golf_f_nm_np1_ri_med_0 76 15 golf
Jeff_Ritter_-_The_Transition_golf_f_nm_np1_ri_med_0 76 15 golf
Jim_Furyk_Impression_golf_f_cm_np1_ri_med_0 76 15 golf
Jordan_Malinoff_and__Anthony_Kim_Practice_golf_f_cm_np1_ba_med_4 76 15 golf
Jordan_Malinoff_and__Anthony_Kim_Practice_golf_f_cm_np1_fr_med_0 109 15 golf
Jordan_Malinoff_and__Anthony_Kim_Practice_golf_f_cm_np1_fr_med_2 94 15 golf
Jordan_Malinoff_and__Anthony_Kim_Practice_golf_f_cm_np1_ri_med_1 93 15 golf
Jordan_Malinoff_and__Anthony_Kim_Practice_golf_f_cm_np1_ri_med_3 98 15 golf
Jordan_Malinoff_and__Anthony_Kim_Practice_golf_f_cm_np1_ri_med_5 108 15 golf
Jordan_Malinoff_and__Anthony_Kim_Practice_golf_f_cm_np1_ri_med_6 76 15 golf
Jordan_Malinoff_and__Anthony_Kim_Practice_golf_f_cm_np1_ri_med_7 76 15 golf
Kevin_Na_s_Swing_golf_f_cm_np1_ri_goo_0 76 15 golf
Lorena_Ochoa_en_Acapulco_skins_golf_f_cm_np1_fr_med_0 87 15 golf
Lorena_Ochoa_golf_f_cm_np1_ri_med_0 76 15 golf
Mac_O_grady_Iron__08_golf_f_cm_np1_fr_med_0 78 15 golf
Mac_O_grady_driver_face__06_golf_f_cm_np1_fr_med_0 78 15 golf
Meena_Lee_golf_f_cm_np1_ba_med_0 75 15 golf
Meena_Lee_golf_f_cm_np1_ba_med_1 79 15 golf
Meena_Lee_golf_f_cm_np1_ba_med_2 86 15 golf
Michael_Campbell_rub_of_the_green_golf_f_cm_np1_fr_med_0 78 15 golf
Michelle_Wie__Golf_Swing_golf_f_cm_np1_fr_med_0 77 15 golf
Michelle_Wie_golf_f_cm_np1_ri_med_0 80 15 golf
Mike_Weir_at_the_2007_Masters_golf_f_cm_np1_le_med_0 77 15 golf
Mike_Weir_golf_f_cm_np1_fr_med_1 77 15 golf
Mike_Weir_golf_f_cm_np1_le_med_0 77 15 golf
Miyazato_Ai_golf_f_cm_np1_fr_med_0 81 15 golf
Na_Yeon_Choi_practice_1_golf_f_nm_np1_ri_goo_0 78 15 golf
Na_Yeon_Choi_practice_1_golf_f_nm_np1_ri_goo_1 78 15 golf
Na_Yeon_Choi_practice_1_golf_f_nm_np1_ri_goo_2 77 15 golf
Natalie_Gulbis_1_golf_f_cm_np1_le_med_0 81 15 golf
Natalie_Gulbis_1_golf_f_cm_np1_le_med_1 77 15 golf
Nick_Faldo_golf_swing_explanation_golf_f_cm_np1_fr_bad_0 77 15 golf
Paula_Creamer_-_Sybase_Classic_2009_golf_f_cm_np1_fr_med_0 78 15 golf
Paula_Creamer_1_golf_f_cm_np1_ri_med_0 77 15 golf
Paula_Creamer_golf_f_cm_np1_ri_med_0 76 15 golf
Powergolf_Golf_Superdrive_mit_dem_Driver_340_Meter_golf_f_cm_np1_fr_med_0 77 15 golf
Probably_the_best_golf_shot_in_the_world_ever!!!_golf_f_cm_np1_ba_med_0 77 15 golf
Sergio_Garcia_-_Southern_Hills_#15_IRON_golf_f_cm_np1_ri_med_0 56 15 golf
Sergio_Garcia_at_Palacio_Estril_Golf_School_-_Portugal_golf_f_cm_np1_fr_bad_0 77 15 golf
Sergio_Garcia_golf_f_cm_np1_ri_med_0 78 15 golf
Sergio_Garcia_golf_f_cm_np1_ri_med_1 78 15 golf
Steve_Elkington_1995_PGA_golf_f_cm_np1_ri_med_0 70 15 golf
Steve_Elkington_golf_f_cm_np1_ri_med_0 62 15 golf
Tiger_Woods_AMAZING_Shots_golf_f_cm_np1_ri_med_0 77 15 golf
Tiger_Woods_Super_Drive_golf_f_nm_np1_ri_goo_0 65 15 golf
Tiger_Woods_smokes_a_drive_golf_f_cm_np1_ri_med_0 167 15 golf
bri_vega_golf_f_cm_np1_fr_med_0 76 15 golf
miyazato_ai_9_iron_golf_f_cm_np1_ri_med_0 91 15 golf
100_Second_Handstand_handstand_f_nm_np1_ba_bad_0 65 16 handstand
Bodenturnen_f_r_Anf_nger_handstand_f_cm_np1_ri_med_0 66 16 handstand
Bodenturnen_im_sportunterricht_handstand_f_cm_np1_le_med_1 76 16 handstand
Carolina_Kluft__-_Handstand_Distance_Walk_Challenge_handstand_f_cm_np1_le_med_0 78 16 handstand
Cidney_doing_her_Gymnastics!!_handstand_f_cm_np1_ri_goo_0 74 16 handstand
Gymnastic_handstand_handstand_f_nm_np1_le_med_1 77 16 handstand
Gymnastic_handstand_handstand_f_nm_np1_le_med_2 77 16 handstand
Gymnastic_handstand_handstand_f_nm_np1_ri_med_0 77 16 handstand
Gymnastics_handstand_f_cm_np1_le_goo_0 102 16 handstand
Gymnastics_handstand_f_cm_np1_le_goo_1 76 16 handstand
HAND_STAND_CONTEST_!_handstand_f_cm_np1_fr_med_1 76 16 handstand
HAND_STAND_CONTEST_!_handstand_f_cm_np3_fr_med_0 76 16 handstand
Hand_Stand_Push_Ups_handstand_f_nm_np1_ba_med_0 98 16 handstand
Handstand_Competition_-_YSA_Convention_2008_handstand_f_cm_np3_fr_med_0 77 16 handstand
Handstand_Competition_1_handstand_f_cm_np2_ba_med_0 68 16 handstand
Handstand_Competition_1_handstand_f_cm_np2_ba_med_1 78 16 handstand
Handstand_Competition_3_handstand_f_cm_np1_fr_med_1 89 16 handstand
Handstand_Competition_3_handstand_f_cm_np1_fr_med_2 75 16 handstand
Handstand_Competition_3_handstand_f_cm_np1_fr_med_4 87 16 handstand
Handstand_Competition_3_handstand_f_cm_np1_fr_med_5 78 16 handstand
Handstand_Competition_3_handstand_f_cm_np1_fr_med_7 77 16 handstand
Handstand_Competition_3_handstand_f_cm_np1_le_med_3 80 16 handstand
Handstand_Competition_3_handstand_f_cm_np1_le_med_6 86 16 handstand
Handstand_Competition_handstand_f_cm_np1_le_med_0 77 16 handstand
Handstand_Competition_handstand_f_cm_np1_le_med_1 77 16 handstand
Handstand_Training_handstand_f_cm_np1_le_goo_0 77 16 handstand
Handstand_Training_handstand_f_cm_np1_le_goo_1 76 16 handstand
Handstand_Training_handstand_f_cm_np1_le_goo_2 74 16 handstand
Handstand_Tutorial_2_handstand_f_nm_np1_le_med_0 78 16 handstand
Handstand_Tutorial_2_handstand_f_nm_np1_le_med_1 76 16 handstand
Handstand_Tutorial_2_handstand_f_nm_np1_le_med_2 77 16 handstand
Handstand_competition_aha!_handstand_f_cm_np2_fr_bad_0 75 16 handstand
Handstand_tutorial_-_3RUN_handstand_f_cm_np1_ri_med_0 76 16 handstand
Handstand_tutorial_1_handstand_f_nm_np1_le_med_1 76 16 handstand
Handstand_tutorial_1_handstand_f_nm_np1_ri_med_0 75 16 handstand
Handstand_tutorial_3_handstand_f_nm_np1_le_med_0 76 16 handstand
Handstandk_nig_handstand_f_cm_np1_ri_med_3 106 16 handstand
Health_handstand_f_cm_np1_ri_med_0 93 16 handstand
How_to_do_a_Handstand_handstand_f_nm_np1_ri_bad_0 74 16 handstand
How_to_do_a_Handstand_handstand_f_nm_np1_ri_bad_1 77 16 handstand
K!_Tour_08-_NORWICH_Madina_handstand_competition_handstand_f_cm_np1_le_med_0 77 16 handstand
Parada_de_mao___wall_spin_handstand_f_cm_np2_le_med_0 68 16 handstand
Projekt_SPOHO_2008_-_27_02_08_-_Training-_Bodenk_r_4_handstand_f_cm_np1_le_med_1 78 16 handstand
Rush_Hour_4_Turnk_r_handstand_f_cm_np2_le_med_2 78 16 handstand
Taiwan_Adventures_4_1_-_Handstand_on_the_Streets_Challenge_at_101_handstand_f_cm_np1_fr_med_0 78 16 handstand
Tiago_andando_com_as_maos_no_TG_handstand_f_cm_np1_fr_bad_0 80 16 handstand
Turnk_r_Pippi_Michel_handstand_f_cm_np2_le_med_5 79 16 handstand
Turnk_r_handstand_f_cm_np4_ba_med_2 101 16 handstand
Turnk_r_handstand_f_cm_np4_ba_med_3 89 16 handstand
Uni-Koblenz_Normfreies_Turnen__WS_05_06__Pr_fung_handstand_f_cm_np1_le_bad_3 78 16 handstand
Uni-Koblenz_Normfreies_Turnen__WS_05_06__Pr_fung_handstand_f_cm_np1_ri_bad_2 78 16 handstand
Yoga_teachers_practice_handstand_and_backbend_variations_handstand_f_nm_np1_ba_med_5 80 16 handstand
Yoga_teachers_practice_handstand_and_backbend_variations_handstand_f_nm_np1_fr_med_3 80 16 handstand
Yoga_teachers_practice_handstand_and_backbend_variations_handstand_f_nm_np1_ri_med_0 76 16 handstand
Yoga_teachers_practice_handstand_and_backbend_variations_handstand_f_nm_np1_ri_med_1 76 16 handstand
Yoga_teachers_practice_handstand_and_backbend_variations_handstand_f_nm_np1_ri_med_2 80 16 handstand
Yoga_teachers_practice_handstand_and_backbend_variations_handstand_f_nm_np1_ri_med_4 80 16 handstand
Yusuf_en_Aytac_handstand_in_-7_handstand_f_cm_np2_fr_med_0 77 16 handstand
Zwei_hoffnungslose_Pflegef_lle_beim_Turnen(Part1)_handstand_f_cm_np1_ri_bad_0 78 16 handstand
hand_stand_handstand_f_cm_np1_ba_med_0 79 16 handstand
hand_stand_handstand_f_cm_np1_ba_med_2 78 16 handstand
handstand_sandy_handstand_f_cm_np1_fr_med_1 78 16 handstand
handstand_sandy_handstand_f_cm_np1_le_med_0 78 16 handstand
handstand_tutorial___how_to_do_a_handstand_basic_breakdance_handstand_f_nm_np1_ri_med_0 78 16 handstand
handstand_tutorial___how_to_do_a_handstand_basic_breakdance_handstand_f_nm_np1_ri_med_1 114 16 handstand
handstand_tutorial___how_to_do_a_handstand_basic_breakdance_handstand_f_nm_np1_ri_med_2 78 16 handstand
handstands_1_handstand_f_cm_np1_fr_med_0 107 16 handstand
handstands_1_handstand_f_cm_np1_fr_med_1 98 16 handstand
handstands_1_handstand_f_cm_np1_fr_med_2 87 16 handstand
handstands_1_handstand_f_cm_np1_le_med_3 78 16 handstand
24_Baseball_hits_in_31_seconds_hit_f_cm_np1_fr_bad_1 34 17 hit
50_FIRST_DATES_hit_f_cm_np1_ri_bad_17 48 17 hit
Atlantis-__Hit_Me_With_Your_Rhythm_Stick__hit_f_cm_np1_fr_bad_0 28 17 hit
Atlantis-__Hit_Me_With_Your_Rhythm_Stick__hit_u_cm_np1_ba_bad_1 33 17 hit
Atlantis-__Hit_Me_With_Your_Rhythm_Stick__hit_u_cm_np1_ba_bad_3 29 17 hit
BATMAN_BEGINS_hit_u_cm_np1_fr_bad_6 23 17 hit
Baseball_Bat_V_S__Computer_Monitor_hit_f_cm_np1_fr_bad_3 29 17 hit
Baseball_Bat_V_S__Computer_Monitor_hit_f_cm_np1_fr_bad_4 30 17 hit
Baseball_Bat_V_S__Computer_Monitor_hit_f_cm_np1_ri_bad_0 27 17 hit
Baseball_Bat_V_S__Computer_Monitor_hit_f_cm_np1_ri_bad_1 26 17 hit
Baseball_Bat_V_S__Computer_Monitor_hit_f_cm_np1_ri_bad_2 30 17 hit
Bela_B__am_Schlagzeug_bei__zu_sp_t__am_23_08_08_Uelzen_hit_u_cm_np1_fr_bad_0 33 17 hit
Collins_getting_hit_with_a_stick_on_the_head_hit_f_cm_np1_le_bad_0 33 17 hit
Collins_getting_hit_with_a_stick_on_the_head_hit_f_cm_np1_le_bad_4 42 17 hit
Collins_getting_hit_with_a_stick_on_the_head_hit_u_cm_np1_fr_bad_1 29 17 hit
Destruction_of_a_TV_hit_f_cm_np1_ba_bad_1 34 17 hit
Destruction_of_a_TV_hit_f_cm_np1_le_bad_4 34 17 hit
Destruction_of_a_TV_hit_f_cm_np1_ri_bad_0 31 17 hit
Destruction_of_a_TV_hit_f_cm_np1_ri_bad_2 38 17 hit
Destruction_of_a_TV_hit_f_cm_np1_ri_bad_3 29 17 hit
Drum_Beats_-_Drum_Beats-_Slow_Blues_hit_u_cm_np1_le_bad_0 30 17 hit
Drum_Beats_-_Drum_Beats-_Slow_Blues_hit_u_cm_np1_le_bad_2 31 17 hit
EVOLUTION_hit_u_cm_np1_fr_bad_20 43 17 hit
Einde_van_Opel_Kadett_hit_f_cm_np1_le_bad_2 29 17 hit
Einde_van_Opel_Kadett_hit_f_cm_np1_le_bad_3 34 17 hit
Einde_van_Opel_Kadett_hit_f_cm_np1_ri_bad_10 30 17 hit
Einde_van_Opel_Kadett_hit_f_cm_np1_ri_bad_5 29 17 hit
Einde_van_Opel_Kadett_hit_f_cm_np1_ri_bad_9 32 17 hit
Einde_van_Opel_Kadett_hit_u_cm_np1_fr_bad_0 29 17 hit
Einde_van_Opel_Kadett_hit_u_cm_np1_fr_bad_1 33 17 hit
Einde_van_Opel_Kadett_hit_u_cm_np2_fr_bad_6 39 17 hit
Einde_van_Opel_Kadett_hit_u_cm_np2_fr_bad_7 42 17 hit
Einde_van_Opel_Kadett_hit_u_cm_np2_fr_bad_8 29 17 hit
Glory_hit_u_cm_np1_ba_bad_44 48 17 hit
HARD_FACE_SLAP_COMPILATION_-_THE_FUNNIEST_FACE_SLAPS_EVER!!_-_Old_school_Vids_hit_u_cm_np1_ri_bad_2 34 17 hit
HARD_FACE_SLAP_COMPILATION_hit_f_cm_np1_fr_bad_0 48 17 hit
IamLegend_hit_u_cm_np1_fr_bad_14 47 17 hit
Jaten_getting_hit_with_stick_hit_f_cm_np1_ba_bad_0 30 17 hit
Joey_Jordison_drum_solo_hit_u_cm_np1_ba_bad_0 27 17 hit
Joey_Jordison_drum_solo_hit_u_cm_np1_le_bad_1 22 17 hit
Mac_Smashing_hit_f_cm_np1_le_bad_2 37 17 hit
Mac_Smashing_hit_f_cm_np1_le_bad_3 38 17 hit
Mac_Smashing_hit_f_cm_np1_ri_bad_0 36 17 hit
Mac_Smashing_hit_f_cm_np1_ri_bad_1 32 17 hit
RomeEpisode1_hit_u_nm_np1_fr_bad_2 46 17 hit
Schnaaper_Crew__Eisbaden_(2007)_hit_f_cm_np1_fr_bad_5 48 17 hit
Schnaaper_Crew__Eisbaden_(2007)_hit_f_cm_np1_fr_bad_6 41 17 hit
Schnaaper_Crew__Eisbaden_(2007)_hit_f_cm_np1_le_bad_0 44 17 hit
Schnaaper_Crew__Eisbaden_(2007)_hit_f_cm_np1_le_bad_1 41 17 hit
Schnaaper_Crew__Eisbaden_(2007)_hit_f_cm_np1_le_bad_3 48 17 hit
SweeneyTodd_hit_u_nm_np1_fr_bad_2 48 17 hit
THE_PROTECTOR_hit_f_cm_np1_ba_bad_39 46 17 hit
THE_PROTECTOR_hit_u_cm_np1_ri_bad_97 72 17 hit
TV_Recycling_hit_f_cm_np1_fr_bad_5 33 17 hit
TV_Recycling_hit_f_cm_np1_le_bad_1 30 17 hit
TV_Recycling_hit_f_cm_np1_le_bad_2 32 17 hit
TV_Recycling_hit_f_cm_np1_le_bad_3 28 17 hit
TheBoondockSaints_hit_u_nm_np1_le_bad_104 44 17 hit
TrumanShow_hit_u_cm_np1_ba_bad_32 45 17 hit
TrumanShow_hit_u_cm_np1_ba_bad_33 45 17 hit
TrumanShow_hit_u_cm_np1_ba_bad_35 47 17 hit
Vorschlaghammer_gegen_Kudugal_hit_f_cm_np1_ba_bad_1 47 17 hit
Vorschlaghammer_gegen_Kudugal_hit_f_cm_np1_ba_bad_2 41 17 hit
Vorschlaghammer_hit_f_cm_np1_fr_bad_0 78 17 hit
Vorschlaghammer_hit_f_cm_np1_fr_bad_1 77 17 hit
Vorschlaghammer_hit_f_cm_np1_fr_bad_2 77 17 hit
Wayne_Rooney_At_Home_Funny_Must_See_hit_u_nm_np1_fr_goo_0 195 17 hit
chris_troy_getting_hit_in_the_back_with_a_stick_hit_f_cm_np1_ri_bad_0 37 17 hit
wut_ablassen__ganz_legal_hit_f_cm_np1_le_bad_1 30 17 hit
wut_ablassen__ganz_legal_hit_u_cm_np1_le_bad_0 38 17 hit
-_FREE_HUGS_-_Abrazos_Gratis_www_abrazosgratis_org_hug_u_cm_np2_ba_goo_10 85 18 hug
-_FREE_HUGS_-_Abrazos_Gratis_www_abrazosgratis_org_hug_u_cm_np2_ba_goo_6 63 18 hug
-_FREE_HUGS_-_Abrazos_Gratis_www_abrazosgratis_org_hug_u_cm_np2_ba_goo_7 80 18 hug
-_FREE_HUGS_-_Abrazos_Gratis_www_abrazosgratis_org_hug_u_cm_np2_ba_goo_8 92 18 hug
-_FREE_HUGS_-_Abrazos_Gratis_www_abrazosgratis_org_hug_u_cm_np2_le_goo_0 78 18 hug
-_FREE_HUGS_-_Abrazos_Gratis_www_abrazosgratis_org_hug_u_cm_np2_le_goo_1 86 18 hug
-_FREE_HUGS_-_Abrazos_Gratis_www_abrazosgratis_org_hug_u_cm_np2_le_goo_11 78 18 hug
-_FREE_HUGS_-_Abrazos_Gratis_www_abrazosgratis_org_hug_u_cm_np2_le_goo_12 66 18 hug
-_FREE_HUGS_-_Abrazos_Gratis_www_abrazosgratis_org_hug_u_cm_np2_le_goo_3 78 18 hug
-_FREE_HUGS_-_Abrazos_Gratis_www_abrazosgratis_org_hug_u_cm_np2_le_goo_4 79 18 hug
-_FREE_HUGS_-_Abrazos_Gratis_www_abrazosgratis_org_hug_u_cm_np4_le_goo_5 95 18 hug
2007-05-26__Anni_hug_u_cm_np2_le_med_0 78 18 hug
A_Beautiful_Mind_3_hug_u_cm_np2_ba_med_2 99 18 hug
American_History_X_hug_f_nm_np2_le_med_35 126 18 hug
American_Idol_Awards_Given_to_7_Winners_at_Walt_Disney_World_hug_u_cm_np2_ba_med_0 32 18 hug
American_Idol_Awards_Given_to_7_Winners_at_Walt_Disney_World_hug_u_cm_np2_ba_med_1 78 18 hug
American_Idol_Awards_Given_to_7_Winners_at_Walt_Disney_World_hug_u_cm_np2_ba_med_2 78 18 hug
American_Idol_Awards_Given_to_7_Winners_at_Walt_Disney_World_hug_u_cm_np2_le_med_4 78 18 hug
Cox_umarmt_JD!_hug_u_cm_np2_ba_med_0 75 18 hug
Crazy_Fan!_Michael_Jackson_in_M_nchen_hug_f_cm_np2_ba_bad_0 142 18 hug
Crazy_Fan!_Michael_Jackson_in_M_nchen_hug_u_cm_np2_le_med_1 78 18 hug
Emma_2008_Eurofinals_-_prize_giving_ceremony_Team_Pioneer_members_divx_hug_f_cm_np2_ba_med_11 77 18 hug
Free_Hugs_-_Gratis_umarmung_hug_f_cm_np2_le_bad_9 41 18 hug
Free_Hugs_-_Gratis_umarmung_hug_f_cm_np2_le_med_4 57 18 hug
Free_Hugs_-_Gratis_umarmung_hug_f_cm_np2_le_med_6 51 18 hug
Free_Hugs_-_Gratis_umarmung_hug_u_cm_np2_ba_med_17 65 18 hug
Free_Hugs_-_Gratis_umarmung_hug_u_cm_np2_ba_med_3 91 18 hug
Free_Hugs_-_Gratis_umarmung_hug_u_cm_np2_ba_med_7 47 18 hug
Free_Hugs_-_Gratis_umarmung_hug_u_cm_np2_le_med_0 89 18 hug
Free_Hugs_-_Gratis_umarmung_hug_u_cm_np2_le_med_1 78 18 hug
Free_Hugs_-_Gratis_umarmung_hug_u_cm_np2_le_med_10 69 18 hug
Free_Hugs_-_Gratis_umarmung_hug_u_cm_np2_le_med_12 41 18 hug
Free_Hugs_-_Gratis_umarmung_hug_u_cm_np2_le_med_14 49 18 hug
Free_Hugs_-_Gratis_umarmung_hug_u_cm_np2_le_med_15 60 18 hug
Free_Hugs_-_Gratis_umarmung_hug_u_cm_np2_le_med_16 52 18 hug
Free_Hugs_-_Gratis_umarmung_hug_u_cm_np2_le_med_18 43 18 hug
Free_Hugs_-_Gratis_umarmung_hug_u_cm_np2_le_med_19 47 18 hug
Free_Hugs_-_Gratis_umarmung_hug_u_cm_np2_le_med_2 72 18 hug
Free_Hugs_-_Gratis_umarmung_hug_u_cm_np2_le_med_20 78 18 hug
Free_Hugs_-_Gratis_umarmung_hug_u_cm_np2_le_med_5 70 18 hug
Free_Hugs_-_Gratis_umarmung_hug_u_cm_np2_le_med_8 37 18 hug
Free_Hugs_-_Gratis_umarmung_hug_u_cm_np4_le_med_13 79 18 hug
Free_Hugs_-_Medellin_hug_f_cm_np2_ba_med_7 54 18 hug
Free_Hugs_-_Medellin_hug_f_cm_np2_le_med_0 60 18 hug
Free_Hugs_-_Medellin_hug_f_cm_np2_le_med_1 62 18 hug
Free_Hugs_-_Medellin_hug_f_cm_np2_le_med_11 54 18 hug
Free_Hugs_-_Medellin_hug_f_cm_np2_le_med_2 66 18 hug
Free_Hugs_-_Medellin_hug_f_cm_np2_le_med_3 53 18 hug
Free_Hugs_-_Medellin_hug_f_cm_np2_le_med_4 58 18 hug
Free_Hugs_-_Medellin_hug_f_cm_np2_le_med_9 61 18 hug
Free_Hugs_-_Medellin_hug_f_cm_np4_le_med_10 69 18 hug
Free_Hugs_-_Medellin_hug_f_cm_np4_le_med_5 67 18 hug
Free_Hugs_-_Paris_www_calins-gratuits_com_hug_f_cm_np2_ba_med_0 78 18 hug
Free_Hugs_-_Paris_www_calins-gratuits_com_hug_f_cm_np2_ba_med_8 78 18 hug
Free_Hugs_-_Paris_www_calins-gratuits_com_hug_f_cm_np2_le_med_1 75 18 hug
Free_Hugs_-_Paris_www_calins-gratuits_com_hug_f_cm_np2_le_med_5 78 18 hug
Free_Hugs_-_Paris_www_calins-gratuits_com_hug_u_cm_np2_ba_med_6 78 18 hug
Free_Hugs_-_Paris_www_calins-gratuits_com_hug_u_cm_np2_ba_med_9 78 18 hug
Free_Hugs_-_Paris_www_calins-gratuits_com_hug_u_cm_np2_le_med_10 78 18 hug
Free_Hugs_-_Paris_www_calins-gratuits_com_hug_u_cm_np2_le_med_11 78 18 hug
Free_Hugs_-_Paris_www_calins-gratuits_com_hug_u_cm_np2_le_med_13 79 18 hug
Free_Hugs_-_Paris_www_calins-gratuits_com_hug_u_cm_np2_le_med_14 78 18 hug
Free_Hugs_-_Paris_www_calins-gratuits_com_hug_u_cm_np2_le_med_15 52 18 hug
Free_Hugs_-_Paris_www_calins-gratuits_com_hug_u_cm_np2_le_med_3 79 18 hug
Free_Hugs_-_Paris_www_calins-gratuits_com_hug_u_cm_np2_le_med_7 80 18 hug
Galena_Prehvalena_-_Slavi_Show_-_mnogo_smqh_hug_u_cm_np2_ba_med_0 77 18 hug
Jay_Leno_-_17_years_of_Mel_Gibson_on_the_Tonight_Show_hug_u_cm_np2_le_med_1 79 18 hug
Price_giving_ceremony_hug_f_cm_np2_le_med_0 77 18 hug
different_kinds_of_hugs_XD_hug_u_cm_np2_le_med_0 78 18 hug
veoh_harold_and_kumar_hug_f_cm_np2_le_med_7 74 18 hug
50_FIRST_DATES_jump_f_nm_np1_fr_bad_3 44 19 jump
Arrasando_no_Le_Parkour_jump_f_cm_np1_le_bad_0 34 19 jump
Arrasando_no_Le_Parkour_jump_f_cm_np1_ri_bad_1 62 19 jump
Arrasando_no_Le_Parkour_jump_f_nm_np1_ri_med_3 53 19 jump
BATMAN_BEGINS_jump_f_cm_np1_ri_med_18 47 19 jump
DONNIE_DARKO_jump_f_nm_np1_fr_med_7 168 19 jump
DONNIE_DARKO_jump_f_nm_np1_ri_bad_6 74 19 jump
Faith_Rewarded_jump_f_cm_np1_ba_bad_15 74 19 jump
Faith_Rewarded_jump_f_nm_np1_ri_bad_86 70 19 jump
Faith_Rewarded_jump_f_nm_np1_ri_med_89 102 19 jump
Fellowship_5_jump_f_nm_np1_fr_bad_10 31 19 jump
Fellowship_5_jump_f_nm_np1_ri_bad_11 50 19 jump
Gregoire_Airman_showreel_2008_jump_f_cm_np1_le_bad_0 57 19 jump
Gregoire_Airman_showreel_2008_jump_f_cm_np1_le_bad_2 79 19 jump
Gregoire_Airman_showreel_2008_jump_f_cm_np1_le_bad_4 56 19 jump
Gregoire_Airman_showreel_2008_jump_f_cm_np1_ri_bad_3 63 19 jump
Gregoire_Airman_showreel_2008_jump_f_cm_np1_ri_bad_5 40 19 jump
Gregoire_Airman_showreel_2008_jump_f_cm_np1_ri_bad_6 87 19 jump
Huge_Dive-Roll_jump_f_cm_np1_ri_bad_0 31 19 jump
IamLegend_jump_f_cm_np1_ba_bad_12 23 19 jump
KUNG_FU_HUSTLE_jump_f_cm_np1_fr_bad_16 50 19 jump
KUNG_FU_HUSTLE_jump_f_cm_np1_fr_bad_55 53 19 jump
KUNG_FU_HUSTLE_jump_f_cm_np1_le_bad_57 51 19 jump
KUNG_FU_HUSTLE_jump_f_nm_np1_fr_bad_38 74 19 jump
LONGESTYARD_jump_f_cm_np1_le_bad_14 53 19 jump
LONGESTYARD_jump_f_cm_np1_ri_bad_21 42 19 jump
LONGESTYARD_jump_f_cm_np1_ri_bad_22 22 19 jump
Le_Parkour_TVCA_esporte_jump_f_cm_np1_fr_bad_1 61 19 jump
Le_Parkour_TVCA_esporte_jump_f_cm_np1_le_bad_2 69 19 jump
Learn_Freerunning_and_Parkour__-_Diving_Kong_jump_f_cm_np1_fr_bad_4 61 19 jump
Learn_Freerunning_and_Parkour__-_Diving_Kong_jump_f_cm_np1_le_bad_0 34 19 jump
Learn_Freerunning_and_Parkour__-_Diving_Kong_jump_f_cm_np1_le_bad_2 55 19 jump
Learn_Freerunning_and_Parkour__-_Diving_Kong_jump_f_cm_np1_le_bad_3 35 19 jump
OldSchool_jump_f_nm_np1_fr_bad_26 23 19 jump
Parkour-_Diving_Kong_jump_u_cm_np1_fr_bad_1 35 19 jump
Parkour-_Diving_Kong_jump_u_cm_np1_ri_bad_0 30 19 jump
RATRACE_jump_f_cm_np1_fr_bad_39 44 19 jump
RATRACE_jump_f_nm_np1_ba_bad_29 44 19 jump
RATRACE_jump_f_nm_np1_ba_bad_30 45 19 jump
Return_of_the_King_12_jump_f_nm_np2_fr_bad_2 83 19 jump
Sam_Cooksey_Goalkeeper_Training_jump_f_cm_np1_le_bad_10 45 19 jump
Sam_Cooksey_Goalkeeper_Training_jump_f_cm_np1_le_bad_2 48 19 jump
Sam_Cooksey_Goalkeeper_Training_jump_f_cm_np1_le_bad_3 50 19 jump
Sam_Cooksey_Goalkeeper_Training_jump_f_cm_np1_le_bad_8 51 19 jump
St__Louis_Goalkeeping__Academy_elite_training_jump_f_cm_np1_le_bad_6 46 19 jump
St__Louis_Goalkeeping__Academy_elite_training_jump_f_nm_np1_le_bad_5 57 19 jump
St__Louis_Goalkeeping__Academy_elite_training_jump_f_nm_np1_le_bad_7 46 19 jump
St__Louis_Goalkeeping__Academy_elite_training_jump_f_nm_np1_le_bad_8 50 19 jump
St__Louis_Goalkeeping__Academy_elite_training_jump_f_nm_np1_ri_bad_0 58 19 jump
St__Louis_Goalkeeping__Academy_elite_training_jump_f_nm_np1_ri_bad_1 66 19 jump
St__Louis_Goalkeeping__Academy_elite_training_jump_f_nm_np1_ri_bad_12 47 19 jump
St__Louis_Goalkeeping__Academy_elite_training_jump_f_nm_np1_ri_bad_16 48 19 jump
St__Louis_Goalkeeping__Academy_elite_training_jump_f_nm_np1_ri_bad_9 51 19 jump
Stadium_Plyometric_Workout_jump_f_cm_np1_ba_bad_5 38 19 jump
Stadium_Plyometric_Workout_jump_f_cm_np1_ba_bad_6 36 19 jump
Stadium_Plyometric_Workout_jump_f_cm_np1_ba_bad_7 34 19 jump
Stadium_Plyometric_Workout_jump_f_cm_np1_ba_med_8 34 19 jump
THE_PROTECTOR_jump_f_cm_np1_ba_bad_14 41 19 jump
THE_PROTECTOR_jump_f_nm_np1_ba_bad_11 47 19 jump
THE_PROTECTOR_jump_f_nm_np1_ba_bad_90 51 19 jump
THE_PROTECTOR_jump_f_nm_np1_fr_bad_95 20 19 jump
THE_PROTECTOR_jump_f_nm_np1_fr_bad_96 50 19 jump
TheBoondockSaints_jump_u_cm_np1_fr_bad_83 47 19 jump
TheBoondockSaints_jump_u_cm_np1_ri_bad_103 47 19 jump
TheBoondockSaints_jump_u_cm_np1_ri_bad_127 48 19 jump
TheBoondockSaints_jump_u_nm_np1_fr_bad_73 108 19 jump
ThePerfectScore_jump_u_cm_np1_fr_bad_4 52 19 jump
Veoh_Alpha_Dog_1_jump_f_cm_np1_ri_bad_28 92 19 jump
happy_go_lovely_jump_h_cm_np1_fr_bad_0 78 19 jump
le_parkour_kl_jump_l_nm_np1_ri_bad_0 89 19 jump
American_History_X_kick_l_cm_np1_le_med_33 83 20 kick
Best_fight_scene_in_history_of_movie_kick_f_cm_np2_ba_bad_2 52 20 kick
Best_fight_scene_in_history_of_movie_kick_f_cm_np2_ri_bad_0 107 20 kick
CharlieAndTheChocolateFactory_kick_f_nm_np1_ri_med_19 45 20 kick
LONGESTYARD_kick_f_cm_np1_ri_med_16 45 20 kick
Pirates_6_kick_f_nm_np1_fr_bad_7 46 20 kick
THE_PROTECTOR_kick_f_cm_np1_ba_med_63 48 20 kick
THE_PROTECTOR_kick_f_cm_np1_ba_med_69 49 20 kick
THE_PROTECTOR_kick_f_cm_np1_ba_med_72 44 20 kick
THE_PROTECTOR_kick_f_cm_np1_fr_bad_53 21 20 kick
THE_PROTECTOR_kick_f_cm_np1_fr_med_48 43 20 kick
THE_PROTECTOR_kick_f_cm_np1_fr_med_52 46 20 kick
THE_PROTECTOR_kick_f_cm_np1_ri_bad_38 45 20 kick
THE_PROTECTOR_kick_f_cm_np1_ri_med_46 46 20 kick
THE_PROTECTOR_kick_f_cm_np1_ri_med_54 47 20 kick
THE_PROTECTOR_kick_f_cm_np1_ri_med_66 47 20 kick
THE_PROTECTOR_kick_f_cm_np2_ri_med_81 45 20 kick
THE_PROTECTOR_kick_f_nm_np1_ba_bad_17 42 20 kick
THE_PROTECTOR_kick_f_nm_np1_ba_bad_22 74 20 kick
THE_PROTECTOR_kick_f_nm_np1_ba_med_19 46 20 kick
THE_PROTECTOR_kick_f_nm_np1_ba_med_77 43 20 kick
THE_PROTECTOR_kick_f_nm_np1_ba_med_9 21 20 kick
THE_PROTECTOR_kick_f_nm_np1_fr_med_3 46 20 kick
THE_PROTECTOR_kick_f_nm_np1_fr_med_68 48 20 kick
THE_PROTECTOR_kick_f_nm_np2_fr_bad_78 44 20 kick
THE_PROTECTOR_kick_u_cm_np1_ri_med_47 46 20 kick
TheBoondockSaints_kick_f_cm_np1_fr_med_123 48 20 kick
TheBoondockSaints_kick_f_cm_np1_fr_med_88 48 20 kick
The_Matrix_2_kick_f_cm_np1_le_med_6 107 20 kick
The_Matrix_2_kick_f_cm_np1_ri_med_5 60 20 kick
The_Matrix_3_kick_f_cm_np1_fr_med_5 51 20 kick
The_Matrix_3_kick_f_cm_np1_le_med_2 34 20 kick
The_Matrix_3_kick_f_nm_np1_fr_med_0 38 20 kick
The_Matrix_3_kick_f_nm_np1_le_med_1 51 20 kick
The_Matrix_5_kick_f_cm_np1_fr_bad_16 47 20 kick
The_Matrix_5_kick_f_cm_np1_fr_med_19 50 20 kick
The_Matrix_5_kick_f_cm_np1_fr_med_6 54 20 kick
The_Matrix_5_kick_f_cm_np1_le_med_13 45 20 kick
The_Matrix_5_kick_u_nm_np1_fr_bad_14 42 20 kick
The_Matrix_Revolutions_2_kick_f_cm_np1_ba_bad_2 48 20 kick
Two_Towers_3_kick_f_nm_np1_fr_bad_5 49 20 kick
Two_Towers_6_kick_f_cm_np1_ba_bad_7 58 20 kick
Veoh_Alpha_Dog_1_kick_f_nm_np1_ba_med_48 51 20 kick
Veoh_Alpha_Dog_1_kick_f_nm_np1_ri_med_37 63 20 kick
Veoh_Alpha_Dog_1_kick_f_nm_np1_ri_med_50 47 20 kick
kick__Baddest_Fight_Scenes_EVER!_-_Kickboxer_-_Part_1_of_2_kick_f_cm_np1_fr_med_11 29 20 kick
kick__Baddest_Fight_Scenes_EVER!_-_Kickboxer_-_Part_1_of_2_kick_f_nm_np1_ba_med_7 42 20 kick
kick__Baddest_Fight_Scenes_EVER!_-_Kickboxer_-_Part_1_of_2_kick_f_nm_np1_ri_bad_2 47 20 kick
kick__Baddest_Fight_Scenes_EVER!_-_Kickboxer_-_Part_1_of_2_kick_u_cm_np1_ba_med_1 51 20 kick
kick__Baddest_Fight_Scenes_EVER!_-_Kickboxer_-_Part_1_of_2_kick_u_cm_np1_ba_med_10 41 20 kick
kick__Baddest_Fight_Scenes_EVER!_-_Kickboxer_-_Part_1_of_2_kick_u_cm_np1_ba_med_6 42 20 kick
kick__Baddest_Fight_Scenes_EVER!_-_Kickboxer_-_Part_1_of_2_kick_u_cm_np1_ri_med_12 37 20 kick
kick__Baddest_Fight_Scenes_EVER!_-_Kickboxer_-_Part_1_of_2_kick_u_cm_np1_ri_med_9 40 20 kick
kick__Best_CHUCK_NORRIS_kick_to_the_nuts!_kick_f_cm_np1_ba_med_3 43 20 kick
kick__Best_CHUCK_NORRIS_kick_to_the_nuts!_kick_f_cm_np1_fr_med_1 41 20 kick
kick__Best_fight_scene_of_all_time_kick_f_cm_np1_ba_bad_11 37 20 kick
kick__Best_fight_scene_of_all_time_kick_f_cm_np1_ba_bad_7 45 20 kick
kick__Best_fight_scene_of_all_time_kick_f_cm_np1_fr_bad_10 33 20 kick
kick__Best_fight_scene_of_all_time_kick_f_cm_np1_fr_bad_14 37 20 kick
kick__Best_fight_scene_of_all_time_kick_f_cm_np1_le_bad_0 39 20 kick
kick__Best_fight_scene_of_all_time_kick_f_cm_np1_le_bad_6 39 20 kick
kick__Best_fight_scene_of_all_time_kick_f_cm_np1_le_bad_8 36 20 kick
kick__Best_fight_scene_of_all_time_kick_f_cm_np1_le_bad_9 45 20 kick
kick__Best_fight_scene_of_all_time_kick_f_cm_np1_ri_bad_1 42 20 kick
kick__Best_fight_scene_of_all_time_kick_f_cm_np1_ri_bad_15 30 20 kick
kick__Best_fight_scene_of_all_time_kick_f_cm_np1_ri_bad_2 42 20 kick
kick__Best_fight_scene_of_all_time_kick_f_cm_np1_ri_bad_3 36 20 kick
kick__Best_fight_scene_of_all_time_kick_u_cm_np1_fr_bad_12 38 20 kick
kick__Best_fight_scene_of_all_time_kick_u_cm_np1_fr_bad_13 41 20 kick
kick__Bruce_Lee_sidekick_kick_f_nm_np1_ri_med_0 59 20 kick
Banned_Commercials_-_Nike_-_Soccer_vs_ninjas_kick_ball_f_cm_np1_le_med_6 38 21 kick_ball
Banned_Commercials_-_Nike_-_Soccer_vs_ninjas_kick_ball_f_cm_np1_ri_goo_5 36 21 kick_ball
Banned_Commercials_-_Nike_-_Soccer_vs_ninjas_kick_ball_f_nm_np1_fr_bad_7 39 21 kick_ball
Banned_Commercials_-_Nike_-_Soccer_vs_ninjas_kick_ball_f_nm_np1_fr_goo_0 48 21 kick_ball
Banned_Commercials_-_Nike_-_Soccer_vs_ninjas_kick_ball_f_nm_np1_fr_goo_1 51 21 kick_ball
Banned_Commercials_-_Nike_-_Soccer_vs_ninjas_kick_ball_f_nm_np1_fr_goo_2 37 21 kick_ball
Banned_Commercials_-_Nike_-_Soccer_vs_ninjas_kick_ball_f_nm_np1_fr_goo_3 46 21 kick_ball
Banned_Commercials_-_Nike_-_Soccer_vs_ninjas_kick_ball_f_nm_np1_fr_med_8 48 21 kick_ball
Britney_Spears_-_Comercial_Pepsi_soccer_kick_ball_f_nm_np1_ba_med_0 50 21 kick_ball
Britney_Spears_-_Comercial_Pepsi_soccer_kick_ball_f_nm_np1_fr_med_1 37 21 kick_ball
Britney_Spears_-_Comercial_Pepsi_soccer_kick_ball_f_nm_np1_fr_med_2 42 21 kick_ball
Britney_Spears_-_Comercial_Pepsi_soccer_kick_ball_f_nm_np1_fr_med_3 33 21 kick_ball
Britney_Spears_-_Comercial_Pepsi_soccer_kick_ball_f_nm_np1_fr_med_4 34 21 kick_ball
Britney_Spears_-_Comercial_Pepsi_soccer_kick_ball_l_nm_np1_fr_med_5 32 21 kick_ball
Das_Wunder_von_Bern_(Deutschland_2002_2003)_kick_ball_f_cm_np1_fr_goo_2 41 21 kick_ball
Das_Wunder_von_Bern_(Deutschland_2002_2003)_kick_ball_f_cm_np1_le_med_1 43 21 kick_ball
Das_Wunder_von_Bern_(Deutschland_2002_2003)_kick_ball_f_cm_np1_ri_goo_3 64 21 kick_ball
Das_Wunder_von_Bern_(Deutschland_2002_2003)_kick_ball_f_cm_np3_fr_med_0 43 21 kick_ball
Der_f_nfte_Spieltag_kick_ball_f_cm_np1_ri_goo_0 42 21 kick_ball
Der_f_nfte_Spieltag_kick_ball_f_cm_np1_ri_goo_2 43 21 kick_ball
Der_f_nfte_Spieltag_kick_ball_f_cm_np2_le_med_1 43 21 kick_ball
Dhan_Dhana_Dhan_Goal_(2007)_w__Eng_Sub_-_Watch_Online_-_4_16_kick_ball_f_cm_np1_fr_goo_3 78 21 kick_ball
Dhan_Dhana_Dhan_Goal_(2007)_w__Eng_Sub_-_Watch_Online_-_4_16_kick_ball_f_cm_np1_le_med_1 39 21 kick_ball
Dhan_Dhana_Dhan_Goal_(2007)_w__Eng_Sub_-_Watch_Online_-_4_16_kick_ball_f_cm_np1_ri_goo_0 93 21 kick_ball
Dhan_Dhana_Dhan_Goal_(2007)_w__Eng_Sub_-_Watch_Online_-_4_16_kick_ball_f_cm_np1_ri_goo_2 90 21 kick_ball
Dhan_Dhana_Dhan_Goal_(2007)_w__Eng_Sub_-_Watch_Online_-_8_16_kick_ball_f_cm_np1_fr_goo_0 53 21 kick_ball
Dhan_Dhana_Dhan_Goal_(2007)_w__Eng_Sub_-_Watch_Online_-_8_16_kick_ball_l_cm_np1_ri_med_1 53 21 kick_ball
Eine_andere_Liga_(10_10)_kick_ball_f_cm_np1_le_bad_0 64 21 kick_ball
FC_Venus_-_Ausschnitt_Teil_2_kick_ball_f_cm_np1_fr_med_0 57 21 kick_ball
FC_Venus_-_Ausschnitt_Teil_3_kick_ball_l_cm_np1_fr_med_0 39 21 kick_ball
FIFA_11_Gamescom-Trailer_kick_ball_f_cm_np1_ba_med_0 46 21 kick_ball
FIFA_11_Gamescom-Trailer_kick_ball_f_cm_np1_ba_med_2 44 21 kick_ball
FIFA_11_Gamescom-Trailer_kick_ball_f_cm_np1_ba_med_4 52 21 kick_ball
GOAL_2_living_the_dream_movie_part_2_kick_ball_f_cm_np1_fr_bad_2 73 21 kick_ball
GOAL_2_living_the_dream_movie_part_2_kick_ball_f_cm_np1_fr_med_3 85 21 kick_ball
How_to_Shoot_Penalty_Kicks_kick_ball_f_cm_np1_ba_bad_0 46 21 kick_ball
How_to_Shoot_Penalty_Kicks_kick_ball_f_cm_np1_ba_bad_1 45 21 kick_ball
How_to_Shoot_Penalty_Kicks_kick_ball_f_cm_np1_ba_bad_2 41 21 kick_ball
How_to_Shoot_Penalty_Kicks_kick_ball_f_cm_np1_ba_bad_3 34 21 kick_ball
How_to_Shoot_Penalty_Kicks_kick_ball_f_cm_np1_ba_bad_5 37 21 kick_ball
LONGESTYARD_kick_ball_f_cm_np1_fr_bad_30 46 21 kick_ball
LONGESTYARD_kick_ball_f_cm_np1_le_bad_9 43 21 kick_ball
LittleChildren_kick_ball_l_cm_np1_ri_bad_4 49 21 kick_ball
Manchester_United_vs_Chelsea_Champion_League_final_2008_penalty_shootout_kick_ball_f_nm_np1_ba_bad_0 51 21 kick_ball
Manchester_United_vs_Chelsea_Champion_League_final_2008_penalty_shootout_kick_ball_f_nm_np1_ba_bad_1 43 21 kick_ball
Manchester_United_vs_Chelsea_Champion_League_final_2008_penalty_shootout_kick_ball_f_nm_np1_ba_bad_2 41 21 kick_ball
Mean_Machine_2001_(Part_10)_kick_ball_l_cm_np2_ri_med_0 30 21 kick_ball
Mean_Machine_2001_(Part_9)_kick_ball_f_cm_np3_le_bad_0 34 21 kick_ball
Mean_Machine_2001_(Part_9)_kick_ball_f_cm_np3_ri_med_1 46 21 kick_ball
Mean_Machine_2001_(Part_9)_kick_ball_l_cm_np2_ri_goo_2 34 21 kick_ball
Nike_Soccer_Commercial_-_Good_vs__Evil_kick_ball_f_cm_np1_fr_med_2 44 21 kick_ball
Nike_Soccer_Commercial_-_Good_vs__Evil_kick_ball_f_cm_np1_le_med_1 45 21 kick_ball
Nike_Soccer_Freestyle_kick_ball_f_cm_np1_ba_med_1 37 21 kick_ball
Nike_Soccer_Freestyle_kick_ball_f_cm_np1_fr_med_3 44 21 kick_ball
Nike_Soccer_Freestyle_kick_ball_f_cm_np1_le_med_2 50 21 kick_ball
Nike_Soccer_Freestyle_kick_ball_f_cm_np1_ri_med_4 56 21 kick_ball
The_Damned_United___HQ___Clip_Two-_Be_The_Best_kick_ball_u_cm_np2_ri_goo_0 84 21 kick_ball
The_Monk_Best_Bits_2_kick_ball_f_cm_np2_ri_med_2 58 21 kick_ball
The_Monk_Best_Bits_2_kick_ball_f_cm_np3_fr_med_0 43 21 kick_ball
The_Monk_Best_Bits_2_kick_ball_f_cm_np5_le_goo_1 48 21 kick_ball
goal_2_part_1_kick_ball_f_cm_np1_ba_bad_0 116 21 kick_ball
goal_2_part_1_kick_ball_f_cm_np1_fr_bad_1 57 21 kick_ball
likebeckam_kick_ball_f_nm_np1_ba_bad_39 42 21 kick_ball
likebeckam_kick_ball_f_nm_np1_fr_bad_19 45 21 kick_ball
metacafe_coolsoccer_kick_ball_f_cm_np1_ba_bad_10 65 21 kick_ball
metacafe_coolsoccer_kick_ball_f_cm_np1_ba_bad_4 48 21 kick_ball
metacafe_coolsoccer_kick_ball_f_cm_np1_ba_bad_7 99 21 kick_ball
metacafe_coolsoccer_kick_ball_u_cm_np1_ba_bad_9 51 21 kick_ball
pepsi_banned_soccer_commercial_kick_ball_f_cm_np1_fr_bad_0 50 21 kick_ball
pepsi_banned_soccer_commercial_kick_ball_f_nm_np1_le_bad_1 44 21 kick_ball
5GreatHollywoodKisses_kiss_h_cm_np2_ri_goo_1 258 22 kiss
5GreatHollywoodKisses_kiss_h_nm_np2_ri_goo_0 174 22 kiss
5GreatHollywoodKisses_kiss_u_nm_np2_ri_goo_2 274 22 kiss
A_Beautiful_Mind_3_kiss_h_cm_np2_le_goo_1 153 22 kiss
American_History_X_kiss_h_cm_np2_le_goo_40 69 22 kiss
BestKisses_kiss_h_cm_np2_fr_goo_7 95 22 kiss
BestKisses_kiss_h_cm_np2_fr_med_10 78 22 kiss
BestKisses_kiss_h_cm_np2_le_goo_19 77 22 kiss
BestKisses_kiss_h_cm_np2_le_goo_8 85 22 kiss
BestKisses_kiss_h_cm_np2_ri_goo_13 114 22 kiss
BestKisses_kiss_h_cm_np2_ri_goo_14 77 22 kiss
BestKisses_kiss_h_cm_np2_ri_goo_15 125 22 kiss
BestKisses_kiss_h_cm_np2_ri_goo_16 106 22 kiss
BestKisses_kiss_h_nm_np2_fr_goo_5 80 22 kiss
BestKisses_kiss_h_nm_np2_le_med_3 95 22 kiss
BestKisses_kiss_u_cm_np2_ba_med_1 80 22 kiss
BestKisses_kiss_u_cm_np2_fr_med_0 64 22 kiss
BestKisses_kiss_u_cm_np2_le_goo_18 80 22 kiss
BestKisses_kiss_u_cm_np2_le_med_11 80 22 kiss
BestKisses_kiss_u_cm_np2_le_med_17 155 22 kiss
BestKisses_kiss_u_cm_np2_ri_med_2 79 22 kiss
BestKisses_kiss_u_cm_np2_ri_med_6 95 22 kiss
BestKisses_kiss_u_cm_np2_ri_med_9 69 22 kiss
BestKisses_kiss_u_nm_np2_fr_med_4 74 22 kiss
BestKisses_kiss_u_nm_np2_ri_med_12 110 22 kiss
BestKissesfromPeriodDramasKissingYou_kiss_h_cm_np2_le_goo_0 345 22 kiss
Best_kisses_kiss_h_cm_np2_le_goo_0 168 22 kiss
Best_kisses_kiss_h_cm_np2_le_goo_1 155 22 kiss
Best_kisses_kiss_h_cm_np2_le_goo_10 225 22 kiss
Best_kisses_kiss_h_cm_np2_le_goo_2 167 22 kiss
Best_kisses_kiss_h_cm_np2_le_goo_6 542 22 kiss
Best_kisses_kiss_h_cm_np2_le_goo_7 375 22 kiss
Best_kisses_kiss_h_cm_np2_le_goo_8 172 22 kiss
Best_kisses_kiss_h_nm_np2_le_goo_3 157 22 kiss
Best_kisses_kiss_h_nm_np2_le_goo_5 195 22 kiss
Best_kisses_kiss_u_cm_np2_le_goo_4 155 22 kiss
Best_kisses_kiss_u_nm_np2_le_goo_9 117 22 kiss
Return_of_the_King_12_kiss_u_nm_np2_le_goo_5 144 22 kiss
TVs_Best_Kisses_Top_50-_(40_to_31)_kiss_h_cm_np2_fr_goo_9 193 22 kiss
TVs_Best_Kisses_Top_50-_(40_to_31)_kiss_h_cm_np2_le_goo_10 131 22 kiss
TVs_Best_Kisses_Top_50-_(40_to_31)_kiss_h_cm_np2_le_goo_8 137 22 kiss
TVs_Best_Kisses_Top_50-_(40_to_31)_kiss_h_nm_np2_le_med_0 112 22 kiss
TVs_Best_Kisses_Top_50-_(40_to_31)_kiss_h_nm_np2_le_med_1 260 22 kiss
TVs_Best_Kisses_Top_50-_(40_to_31)_kiss_h_nm_np2_le_med_2 329 22 kiss
TVs_Best_Kisses_Top_50-_(40_to_31)_kiss_h_nm_np2_le_med_4 142 22 kiss
TVs_Best_Kisses_Top_50-_(40_to_31)_kiss_h_nm_np2_le_med_5 116 22 kiss
TVs_Best_Kisses_Top_50-_(40_to_31)_kiss_u_nm_np2_le_goo_11 238 22 kiss
TVs_Best_Kisses_Top_50-_(40_to_31)_kiss_u_nm_np2_le_goo_3 259 22 kiss
TVs_Best_Kisses_Top_50-_(40_to_31)_kiss_u_nm_np2_le_goo_6 225 22 kiss
TVs_Best_Kisses_Top_50-_(40_to_31)_kiss_u_nm_np2_le_goo_7 66 22 kiss
TVs_Best_Kisses_Top_50_(30_to_21)_kiss_f_cm_np2_le_goo_10 363 22 kiss
TVs_Best_Kisses_Top_50_(30_to_21)_kiss_f_cm_np2_le_goo_9 533 22 kiss
TVs_Best_Kisses_Top_50_(30_to_21)_kiss_f_nm_np2_le_goo_8 205 22 kiss
TVs_Best_Kisses_Top_50_(30_to_21)_kiss_h_cm_np2_le_goo_5 173 22 kiss
TVs_Best_Kisses_Top_50_(30_to_21)_kiss_h_nm_np2_le_goo_0 145 22 kiss
TVs_Best_Kisses_Top_50_(30_to_21)_kiss_h_nm_np2_le_goo_1 160 22 kiss
TVs_Best_Kisses_Top_50_(30_to_21)_kiss_h_nm_np2_le_goo_2 77 22 kiss
TVs_Best_Kisses_Top_50_(30_to_21)_kiss_h_nm_np2_le_goo_3 333 22 kiss
TVs_Best_Kisses_Top_50_(30_to_21)_kiss_h_nm_np2_le_goo_4 151 22 kiss
TVs_Best_Kisses_Top_50_(30_to_21)_kiss_u_cm_np2_le_goo_6 491 22 kiss
TVs_Best_Kisses_Top_50_(30_to_21)_kiss_u_nm_np2_le_goo_7 132 22 kiss
TVs_Best_Kisses_Top_50_(52_to_41)_kiss_h_nm_np2_le_goo_0 177 22 kiss
TVs_Best_Kisses_Top_50_(52_to_41)_kiss_h_nm_np2_le_goo_1 278 22 kiss
TVs_Best_Kisses_Top_50_(52_to_41)_kiss_h_nm_np2_le_goo_2 137 22 kiss
TVs_Best_Kisses_Top_50_(52_to_41)_kiss_h_nm_np2_le_goo_3 159 22 kiss
TVs_Best_Kisses_Top_50_(52_to_41)_kiss_u_cm_np2_le_goo_4 335 22 kiss
The_Matrix_Revolutions_2_kiss_h_cm_np2_le_goo_3 99 22 kiss
The_Matrix_Revolutions_5_kiss_h_nm_np2_le_med_0 84 22 kiss
kiss_mix_kiss_f_cm_np2_le_med_0 78 22 kiss
kiss_mix_kiss_f_cm_np2_le_med_1 147 22 kiss
American_History_X_laugh_h_nm_np1_fr_goo_44 96 23 laugh
American_History_X_laugh_h_nm_np1_fr_med_14 50 23 laugh
Can_t_stop_laughing_laugh_u_cm_np1_fr_goo_0 209 23 laugh
Can_t_stop_laughing_laugh_u_cm_np1_fr_goo_1 264 23 laugh
Can_t_stop_laughing_laugh_u_cm_np1_fr_goo_2 165 23 laugh
Chipmunk_Laugh_laugh_u_cm_np1_fr_med_0 247 23 laugh
Chipmunk_Laugh_laugh_u_cm_np1_fr_med_1 195 23 laugh
Chipmunk_Laugh_laugh_u_cm_np1_fr_med_2 215 23 laugh
Crazy_Drunk_Girl_Laugh_laugh_h_cm_np1_fr_goo_0 146 23 laugh
Crazy_Drunk_Girl_Laugh_laugh_h_cm_np1_fr_goo_1 147 23 laugh
Crazy_Drunk_Girl_Laugh_laugh_h_cm_np1_fr_goo_2 123 23 laugh
Glory_laugh_h_cm_np1_fr_med_3 56 23 laugh
Glory_laugh_h_cm_np1_ri_goo_7 85 23 laugh
Glory_laugh_h_nm_np1_fr_bad_4 87 23 laugh
Glory_laugh_u_nm_np1_fr_bad_19 82 23 laugh
Italian_Job_1_laugh_h_nm_np1_fr_bad_1 60 23 laugh
LAUGHiNG_GiRL_1_laugh_h_cm_np1_le_med_0 277 23 laugh
LAUGHiNG_GiRL_1_laugh_h_cm_np2_le_med_1 139 23 laugh
Laughing_Girl_laugh_u_nm_np1_ri_goo_1 466 23 laugh
Laughing_Girl_laugh_u_nm_np1_ri_goo_2 234 23 laugh
Laughing_Girl_laugh_u_nm_np1_ri_goo_3 274 23 laugh
Prelinger_HabitPat1954_laugh_u_nm_np2_ri_med_21 125 23 laugh
Re-_Skype_Laughter_Chain_1_laugh_h_nm_np1_fr_goo_0 288 23 laugh
Re-_Skype_Laughter_Chain_1_laugh_h_nm_np1_fr_goo_1 139 23 laugh
Re-_Skype_Laughter_Chain_3_laugh_h_nm_np2_fr_med_0 182 23 laugh
Re-_Skype_Laughter_Chain_3_laugh_h_nm_np2_fr_med_1 275 23 laugh
Re-_Skype_Laughter_Chain_3_laugh_h_nm_np2_fr_med_2 347 23 laugh
Re-_skype_laughter_chain_2_laugh_h_nm_np2_fr_goo_0 291 23 laugh
Re-_skype_laughter_chain_2_laugh_h_nm_np2_fr_goo_1 257 23 laugh
Re-_skype_laughter_chain_2_laugh_h_nm_np2_fr_goo_2 239 23 laugh
Return_of_the_King_1_laugh_h_nm_np1_fr_med_4 66 23 laugh
Skype_Laughter_Chain_laugh_h_cm_np1_fr_goo_11 207 23 laugh
Skype_Laughter_Chain_laugh_h_cm_np1_fr_goo_12 79 23 laugh
Skype_Laughter_Chain_laugh_h_cm_np1_fr_goo_14 135 23 laugh
Skype_Laughter_Chain_laugh_h_cm_np1_fr_goo_3 265 23 laugh
Skype_Laughter_Chain_laugh_h_cm_np1_fr_goo_5 213 23 laugh
Skype_Laughter_Chain_laugh_h_cm_np1_fr_goo_6 301 23 laugh
Skype_Laughter_Chain_laugh_h_cm_np1_fr_goo_7 154 23 laugh
Skype_Laughter_Chain_laugh_h_cm_np1_fr_goo_9 249 23 laugh
Skype_Laughter_Chain_laugh_h_cm_np2_fr_goo_8 97 23 laugh
Skype_Laughter_Chain_laugh_u_cm_np1_fr_goo_0 136 23 laugh
Skype_Laughter_Chain_laugh_u_cm_np1_fr_goo_1 172 23 laugh
Skype_Laughter_Chain_laugh_u_cm_np1_fr_goo_2 234 23 laugh
Skype_Laughter_Chain_laugh_u_cm_np1_fr_goo_4 131 23 laugh
Skype_Laughter_Chain_reaction_(-_laugh_u_nm_np2_ri_med_0 198 23 laugh
Skype_Laughter_Chain_reaction_(-_laugh_u_nm_np2_ri_med_1 361 23 laugh
Skype_Laughter_Chain_reaction_(-_laugh_u_nm_np2_ri_med_2 179 23 laugh
Skype_Laughter_Chain_reaction_1_laugh_f_nm_np3_fr_med_0 175 23 laugh
Skype_Laughter_Chain_reaction_1_laugh_f_nm_np3_fr_med_1 167 23 laugh
Skype_Laughter_Chain_reaction_1_laugh_f_nm_np3_fr_med_2 360 23 laugh
Skype_Laughter_Chain_vid_reaction_laugh_h_nm_np1_fr_goo_0 409 23 laugh
Skype_Laughter_Chain_vid_reaction_laugh_h_nm_np1_fr_goo_1 378 23 laugh
Skype_Laughter_Chain_vid_reaction_laugh_h_nm_np1_fr_goo_2 261 23 laugh
Skype_Laughter_by_Hungary_laugh_h_nm_np2_fr_goo_0 160 23 laugh
Skype_Laughter_by_Hungary_laugh_h_nm_np2_fr_goo_1 195 23 laugh
Skype_Laughter_by_Hungary_laugh_h_nm_np2_fr_goo_2 312 23 laugh
The_Matrix_Revolutions_2_laugh_h_nm_np1_fr_goo_5 231 23 laugh
Weird_Laugh_laugh_h_nm_np1_fr_goo_0 176 23 laugh
Weird_Laugh_laugh_h_nm_np1_fr_goo_2 193 23 laugh
YOU_need_to_see_colombe_laugh_!!!_laugh_h_cm_np1_fr_med_0 129 23 laugh
YOU_need_to_see_colombe_laugh_!!!_laugh_h_cm_np1_fr_med_1 189 23 laugh
YOU_need_to_see_colombe_laugh_!!!_laugh_h_cm_np1_fr_med_2 147 23 laugh
best_laugh_attack_ever!_laugh_h_nm_np1_fr_goo_0 255 23 laugh
best_laugh_attack_ever!_laugh_h_nm_np1_fr_goo_1 158 23 laugh
best_laugh_attack_ever!_laugh_h_nm_np1_fr_goo_2 273 23 laugh
laugh__about_skype_laughter_chain_laugh_u_nm_np2_fr_med_0 258 23 laugh
laugh__about_skype_laughter_chain_laugh_u_nm_np2_fr_med_1 179 23 laugh
laugh__about_skype_laughter_chain_laugh_u_nm_np2_fr_med_2 354 23 laugh
skype_laughter_train___haughtbad_and_Da_Nannie_laugh_h_cm_np2_fr_med_1 283 23 laugh
skype_laughter_train___haughtbad_and_Da_Nannie_laugh_h_cm_np2_fr_med_2 146 23 laugh
AMADEUS_pick_u_nm_np1_fr_med_8 78 24 pick
AboutABoy_pick_h_nm_np1_le_goo_9 133 24 pick
Clay_sBasketballSkillz_pick_f_nm_np1_ba_med_0 80 24 pick
Clay_sBasketballSkillz_pick_f_nm_np1_ri_med_8 116 24 pick
Cleaning_The_Beach_Jeton_Bardhi__Dimitar_Chaprazov_pick_f_cm_np3_ba_bad_3 79 24 pick
Cleaning_The_Beach_Jeton_Bardhi__Dimitar_Chaprazov_pick_f_cm_np5_le_bad_1 79 24 pick
David_Letterman_picks_up_trash_on_Broadway_pick_f_cm_np1_fr_med_0 78 24 pick
David_Letterman_picks_up_trash_on_Broadway_pick_f_cm_np3_ri_med_1 90 24 pick
Die_Pfandpiraten_Doku_pick_f_cm_np1_ba_med_1 77 24 pick
Die_Pfandpiraten_Doku_pick_f_cm_np1_ba_med_2 84 24 pick
Die_Pfandpiraten_Doku_pick_f_cm_np1_le_med_0 77 24 pick
Dollar_Prank_at_Wally_World_pick_f_nm_np1_fr_med_0 78 24 pick
Dollar_Prank_at_Wally_World_pick_f_nm_np1_le_med_1 84 24 pick
Dollar_Prank_at_Wally_World_pick_f_nm_np1_le_med_2 78 24 pick
Dollar_Prank_at_the_Rivertown_Mall_pick_f_cm_np1_le_med_0 78 24 pick
Dollar_Prank_at_the_Rivertown_Mall_pick_f_nm_np1_fr_med_1 78 24 pick
Dollar_Prank_at_the_Rivertown_Mall_pick_f_nm_np1_fr_med_3 78 24 pick
Dollar_Prank_at_the_Rivertown_Mall_pick_f_nm_np1_le_med_2 78 24 pick
Eco-Tex_picks_up_Trash_pick_f_cm_np1_ri_med_0 79 24 pick
EverythingisIlluminated_pick_u_cm_np1_ba_goo_3 104 24 pick
Flaschenrolf_auf_Tour_pick_f_cm_np1_ba_bad_0 78 24 pick
Flaschenrolf_auf_Tour_pick_u_cm_np1_ba_bad_1 176 24 pick
Gattaca_pick_f_nm_np1_fr_med_1 107 24 pick
Gattaca_pick_f_nm_np1_ri_med_0 78 24 pick
IamLegendII_pick_u_cm_np1_fr_med_2 49 24 pick
IamLegendII_pick_u_cm_np1_le_med_3 78 24 pick
IamLegendII_pick_u_nm_np1_fr_bad_0 48 24 pick
IamLegendII_pick_u_nm_np1_fr_med_1 76 24 pick
M_ll_sammeln_pick_f_cm_np1_fr_bad_0 107 24 pick
Mushroom_search_pick_f_cm_np2_le_med_0 130 24 pick
NH-__Open_Carry_Litter_Pickup_in__troubled__neighborhood_pick_f_nm_np1_le_med_0 64 24 pick
NH_open_carry_litter_pickup_spurs_stunning_encountrs__1_of_2_pick_f_cm_np1_fr_med_0 148 24 pick
NoCountryForOldMen_pick_u_nm_np1_le_goo_0 50 24 pick
Oceans13_pick_u_cm_np1_fr_med_2 50 24 pick
Oceans13_pick_u_nm_np1_ba_goo_5 49 24 pick
Oceans13_pick_u_nm_np1_ri_goo_7 50 24 pick
People_Fishing_pick_f_cm_np2_ri_med_0 79 24 pick
Pick_Up_The_Phone_pick_u_nm_np1_fr_med_0 79 24 pick
Pick_Up_Your_Trash!_pick_f_cm_np1_ba_med_1 79 24 pick
Pick_Up_Your_Trash!_pick_f_cm_np1_le_med_0 79 24 pick
Pilzesuchen_pick_f_cm_np1_fr_med_0 96 24 pick
Prelinger_ActYourA1949_pick_u_nm_np1_ri_med_14 80 24 pick
SafeInPort_pick_f_nm_np1_fr_med_1 80 24 pick
Search_and_Identify_Golf_Ball_-_www_mulliganplus_com_pick_f_nm_np1_le_goo_0 164 24 pick
Sixthsense_pick_h_nm_np1_fr_goo_1 54 24 pick
SoundAndTheStory_pick_u_nm_np1_le_med_3 75 24 pick
Stevie_And_Lindsay_Picking_Up_Garbage_pick_f_cm_np1_ba_med_0 80 24 pick
Stevie_And_Lindsay_Picking_Up_Garbage_pick_f_cm_np1_ri_med_3 80 24 pick
Stevie_And_Lindsay_Picking_Up_Garbage_pick_f_cm_np2_ba_med_2 131 24 pick
Stevie_And_Lindsay_Picking_Up_Garbage_pick_l_cm_np1_ba_med_1 80 24 pick
THE_WALLET_TRICK!!!_pick_f_cm_np1_fr_med_2 83 24 pick
THE_WALLET_TRICK!!!_pick_f_cm_np1_le_med_0 107 24 pick
TheBigBangS01E02TheBigBranHypothesis_pick_u_cm_np1_le_med_1 79 24 pick
ThePerfectScore_pick_u_nm_np1_ba_goo_3 49 24 pick
ThreeStories_pick_u_cm_np1_ri_goo_2 54 24 pick
ThreeStories_pick_u_cm_np1_ri_med_3 51 24 pick
Wallet_Trick_pick_f_cm_np1_fr_bad_4 79 24 pick
Wallet_Trick_pick_f_cm_np1_le_bad_2 82 24 pick
Wallet_Trick_pick_f_cm_np1_ri_bad_3 79 24 pick
Wallet_Trick_pick_f_cm_np2_fr_bad_1 81 24 pick
Wallet_Trick_pick_f_cm_np4_ri_med_0 79 24 pick
americanthrift2_pick_u_cm_np1_ri_med_1 81 24 pick
americanthrift2_pick_u_nm_np1_ri_med_2 136 24 pick
garbage_men_pick_f_cm_np1_ri_med_0 79 24 pick
garbage_men_pick_f_cm_np1_ri_med_1 79 24 pick
garbage_men_pick_f_cm_np1_ri_med_2 78 24 pick
pick_up_trash_says_yeti_pick_f_cm_np1_ri_med_0 80 24 pick
prelinger_LetsBeGo1953_pick_f_cm_np1_fr_med_8 80 24 pick
prelinger_LetsBeGo1953_pick_f_nm_np1_ri_med_12 95 24 pick
prelinger_TowardEm1954_pick_u_cm_np1_le_goo_5 87 24 pick
Bar_Basics_-_How_to_Pour_Liquor_Accurately_by_Counting_pour_u_cm_np1_fr_med_0 78 25 pour
Bar_Basics_-_How_to_Pour_Liquor_Accurately_by_Counting_pour_u_cm_np1_fr_med_1 78 25 pour
Bar_Basics_-_How_to_Pour_Liquor_Accurately_by_Counting_pour_u_cm_np1_fr_med_2 66 25 pour
Bartender_School_Students_Practice_pour_u_cm_np1_fr_med_1 98 25 pour
Bartender_School_Students_Practice_pour_u_cm_np1_fr_med_2 86 25 pour
Bartender_School_Students_Practice_pour_u_cm_np1_fr_med_3 80 25 pour
Bartender_School_Students_Practice_pour_u_cm_np6_le_med_0 126 25 pour
Bartender_of_America_Bartending_School_pour_u_cm_np1_fr_med_0 93 25 pour
Bartender_of_America_Bartending_School_pour_u_cm_np1_fr_med_1 81 25 pour
Bartender_of_America_Bartending_School_pour_u_cm_np1_fr_med_2 99 25 pour
Bayerisch_leben-_Weissbier_richtig_eingeschenkt_pour_u_nm_np1_fr_med_0 646 25 pour
Bier_richtig_einschenken_pour_u_cm_np1_fr_med_0 703 25 pour
Bier_richtig_einschenken_pour_u_cm_np1_fr_med_1 170 25 pour
Bottoms_Up_-_Bartending_Lesson__Licor_43_Dreamsicle_pour_u_nm_np2_fr_goo_0 228 25 pour
Bottoms_Up_-_Bartending_Lesson__Licor_43_Dreamsicle_pour_u_nm_np2_fr_goo_1 102 25 pour
Chinese_tea_ceremony_pour_u_cm_np1_fr_goo_0 110 25 pour
Chinese_tea_ceremony_pour_u_cm_np1_fr_goo_1 158 25 pour
Chinese_tea_ceremony_pour_u_cm_np1_fr_goo_2 104 25 pour
Cocktail_Pouring_pour_u_nm_np2_ri_med_0 116 25 pour
Cuba_Libre_-_Just_do_it_with_Drinkadrink_com_pour_u_nm_np1_fr_goo_0 98 25 pour
Flaming_B52_Shot_Drink_pour_u_nm_np1_fr_med_0 132 25 pour
Flaming_B52_Shot_Drink_pour_u_nm_np1_fr_med_1 426 25 pour
Flaming_B52_Shot_Drink_pour_u_nm_np1_fr_med_2 266 25 pour
Gaiwan_tea_ceremony_pour_u_cm_np1_fr_med_0 168 25 pour
Gaiwan_tea_ceremony_pour_u_cm_np1_fr_med_1 215 25 pour
Gaiwan_tea_ceremony_pour_u_cm_np1_fr_med_2 202 25 pour
Highball_Cocktail_Drink_Recipe_pour_u_nm_np1_fr_med_0 151 25 pour
How_To_Pour_Ice_Tea_pour_u_nm_np1_fr_med_0 132 25 pour
How_To_Pour_Ice_Tea_pour_u_nm_np1_fr_med_1 126 25 pour
How_to_pour_beer__eh__pour_u_nm_np1_fr_goo_0 1062 25 pour
How_to_pour_beer_pour_u_nm_np1_fr_goo_0 1062 25 pour
Intro_to_Bartending_-_Lesson_2-Highball_Drinks_pour_u_nm_np1_ri_med_0 120 25 pour
Intro_to_Bartending_-_Lesson_2-Highball_Drinks_pour_u_nm_np1_ri_med_1 85 25 pour
Intro_to_Bartending_-_Lesson_2-Highball_Drinks_pour_u_nm_np1_ri_med_2 119 25 pour
KOREAN_TEA_CEREMONY_-_Simple_Demo_pour_u_nm_np1_fr_med_0 426 25 pour
KOREAN_TEA_CEREMONY_-_Simple_Demo_pour_u_nm_np1_fr_med_1 176 25 pour
KOREAN_TEA_CEREMONY_-_Simple_Demo_pour_u_nm_np1_fr_med_2 173 25 pour
Kamikaze_Martini_Coctail_pour_u_nm_np1_fr_med_0 170 25 pour
Kamikaze_Martini_Coctail_pour_u_nm_np1_fr_med_1 78 25 pour
Kamikaze_Martini_Coctail_pour_u_nm_np1_fr_med_2 194 25 pour
Katie_teaching_how_to_pour_wine_pour_u_cm_np1_fr_med_0 167 25 pour
My_First_Hefeweizen_pour_u_nm_np1_ri_med_0 325 25 pour
My_First_Hefeweizen_pour_u_nm_np1_ri_med_1 140 25 pour
My_First_Hefeweizen_pour_u_nm_np1_ri_med_2 242 25 pour
New_Orleans__best_cocktails-_Hot_Buttered_Rum_pour_u_nm_np1_fr_med_0 83 25 pour
New_Orleans__best_cocktails-_Hot_Buttered_Rum_pour_u_nm_np1_fr_med_1 171 25 pour
Pomegranate_Martini_Cocktail_Recipes_pour_u_cm_np1_fr_med_0 125 25 pour
Pomegranate_Martini_Cocktail_Recipes_pour_u_cm_np1_fr_med_2 123 25 pour
Riedel_-_How_to_Pour_a_Glass_of_Wine_pour_u_nm_np1_fr_goo_0 166 25 pour
Robin_and_the_magical_tea_pour_pour_u_cm_np1_fr_goo_0 238 25 pour
Rum_Mixed_Drinks-_Part_4_-_How_to_Make_the_Cuba_Libre_Mixed_Drink_pour_u_nm_np1_fr_goo_0 78 25 pour
Rum_Mixed_Drinks-_Part_4_-_How_to_Make_the_Cuba_Libre_Mixed_Drink_pour_u_nm_np1_fr_goo_1 86 25 pour
Rum_Mixed_Drinks-_Part_4_-_How_to_Make_the_Cuba_Libre_Mixed_Drink_pour_u_nm_np1_fr_goo_2 101 25 pour
Spirit_Pouring_pour_u_nm_np1_fr_goo_0 150 25 pour
Spirit_Pouring_pour_u_nm_np1_fr_goo_1 78 25 pour
Spirit_Pouring_pour_u_nm_np1_fr_goo_2 79 25 pour
Tea_in_Wudang_pour_u_nm_np1_fr_med_0 144 25 pour
Tea_in_Wudang_pour_u_nm_np1_fr_med_1 178 25 pour
Tea_in_Wudang_pour_u_nm_np1_fr_med_2 102 25 pour
Tequila_Sunrise_pour_u_cm_np1_le_med_0 135 25 pour
Tequila_Sunrise_pour_u_cm_np1_le_med_1 141 25 pour
The_Pomegranate_Martini_pour_u_nm_np1_fr_med_0 111 25 pour
Traditional_chinese_tea_ceremony_pour_u_cm_np1_fr_goo_0 254 25 pour
Traditional_chinese_tea_ceremony_pour_u_cm_np1_fr_goo_1 391 25 pour
Traditional_chinese_tea_ceremony_pour_u_cm_np1_fr_goo_2 134 25 pour
_Art_of_the_Drink__Flaming_Zombie_pour_u_nm_np2_fr_med_0 77 25 pour
_Art_of_the_Drink__Flaming_Zombie_pour_u_nm_np2_fr_med_1 83 25 pour
crazy_german_guy_shows_how_do_they_pour_a_wheat_beer_pour_u_cm_np1_fr_goo_0 485 25 pour
crazy_german_guy_shows_how_do_they_pour_a_wheat_beer_pour_u_cm_np1_fr_goo_1 168 25 pour
crazy_german_guy_shows_how_do_they_pour_a_wheat_beer_pour_u_cm_np1_fr_goo_2 137 25 pour
10_Pull_Ups_pullup_f_nm_np1_fr_goo_0 69 26 pullup
10_Pull_Ups_pullup_f_nm_np1_fr_goo_1 80 26 pullup
10_Pull_Ups_pullup_f_nm_np1_fr_goo_2 79 26 pullup
12_Pull-ups_by_female_athlete_pullup_f_cm_np1_ba_med_0 78 26 pullup
12_Pull-ups_by_female_athlete_pullup_f_cm_np1_ba_med_1 78 26 pullup
12_Pull-ups_by_female_athlete_pullup_f_cm_np1_ba_med_2 78 26 pullup
20_Marine_Corps_Pull_Ups_-_JimmyDShea_pullup_f_cm_np1_ba_bad_3 78 26 pullup
20_Marine_Corps_Pull_Ups_-_JimmyDShea_pullup_f_cm_np1_ba_bad_4 78 26 pullup
20_Marine_Corps_Pull_Ups_-_JimmyDShea_pullup_f_cm_np1_ba_bad_5 98 26 pullup
20_Marine_Corps_Pull_Ups_-_JimmyDShea_pullup_u_cm_np1_ba_bad_0 78 26 pullup
20_Marine_Corps_Pull_Ups_-_JimmyDShea_pullup_u_cm_np1_ba_bad_1 78 26 pullup
20_Marine_Corps_Pull_Ups_-_JimmyDShea_pullup_u_cm_np1_ba_bad_2 78 26 pullup
20_Pull_ups_at_160_15_1_2_inch_biceps_(_wide_grip_)_pullup_u_cm_np1_ba_med_0 79 26 pullup
20_Pull_ups_at_160_15_1_2_inch_biceps_(_wide_grip_)_pullup_u_cm_np1_ba_med_1 79 26 pullup
20_Pull_ups_at_160_15_1_2_inch_biceps_(_wide_grip_)_pullup_u_cm_np1_ba_med_2 79 26 pullup
20_good_form_pullups_pullup_f_nm_np1_ri_goo_0 79 26 pullup
20_good_form_pullups_pullup_f_nm_np1_ri_goo_1 78 26 pullup
20_good_form_pullups_pullup_f_nm_np1_ri_goo_2 79 26 pullup
30_(dead-hang)_pull-ups_pullup_u_cm_np1_ba_med_0 80 26 pullup
30_(dead-hang)_pull-ups_pullup_u_cm_np1_ba_med_1 80 26 pullup
30_(dead-hang)_pull-ups_pullup_u_cm_np1_ba_med_2 80 26 pullup
32_Pull-ups_at_193IBS_pullup_f_cm_np1_ba_med_0 80 26 pullup
32_Pull-ups_at_193IBS_pullup_f_cm_np1_ba_med_1 80 26 pullup
32_Pull-ups_at_193IBS_pullup_f_cm_np1_ba_med_2 80 26 pullup
35_pull_ups_pullup_f_nm_np1_fr_goo_0 78 26 pullup
35_pull_ups_pullup_f_nm_np1_fr_goo_1 77 26 pullup
35_pull_ups_pullup_f_nm_np1_fr_goo_2 78 26 pullup
A_HOT_Marine_Doing_Chinups_pullup_u_cm_np1_le_med_0 78 26 pullup
A_HOT_Marine_Doing_Chinups_pullup_u_cm_np1_le_med_1 78 26 pullup
A_HOT_Marine_Doing_Chinups_pullup_u_cm_np1_le_med_2 78 26 pullup
Arnold_Schwarzenegger_pull_ups_pullup_u_cm_np1_fr_bad_0 78 26 pullup
Arnold_Schwarzenegger_pull_ups_pullup_u_cm_np1_fr_bad_1 78 26 pullup
Arnold_Schwarzenegger_pull_ups_pullup_u_cm_np1_fr_bad_2 78 26 pullup
Basic_Exercise_Plans_-_How_to_Do_a_Pull-Up_pullup_f_cm_np1_le_goo_0 78 26 pullup
Basic_Exercise_Plans_-_How_to_Do_a_Pull-Up_pullup_f_cm_np1_le_goo_1 78 26 pullup
Eight_wide_grip_pull-ups_pullup_u_cm_np1_ba_med_0 87 26 pullup
Eight_wide_grip_pull-ups_pullup_u_cm_np1_ba_med_1 87 26 pullup
Eight_wide_grip_pull-ups_pullup_u_cm_np1_ba_med_2 87 26 pullup
FREESTYLIN_ON_THE_PULL-BAR_pullup_u_cm_np1_fr_med_0 78 26 pullup
FREESTYLIN_ON_THE_PULL-BAR_pullup_u_cm_np1_fr_med_1 77 26 pullup
FREESTYLIN_ON_THE_PULL-BAR_pullup_u_cm_np1_le_med_2 78 26 pullup
How_to_do_pull-ups_Chin_ups_pullup_u_cm_np1_fr_bad_0 81 26 pullup
How_to_do_pull-ups_Chin_ups_pullup_u_cm_np1_fr_bad_1 81 26 pullup
Konstantinovs_55_pullups_pullup_u_cm_np1_ri_med_0 78 26 pullup
Konstantinovs_55_pullups_pullup_u_cm_np1_ri_med_1 77 26 pullup
Konstantinovs_55_pullups_pullup_u_cm_np1_ri_med_2 78 26 pullup
Perfect_Pull_Up_-_How_To_Do_Pull_Ups_pullup_u_cm_np1_fr_goo_0 112 26 pullup
Perfect_Pull_Up_-_How_To_Do_Pull_Ups_pullup_u_cm_np1_fr_goo_1 82 26 pullup
Perfect_Pull_Up_-_How_To_Do_Pull_Ups_pullup_u_cm_np1_fr_goo_2 80 26 pullup
Pull-ups_+_Push_ups-_a_time-saving_workout_pullup_u_cm_np1_ri_med_0 78 26 pullup
Pull-ups_+_Push_ups-_a_time-saving_workout_pullup_u_cm_np1_ri_med_1 78 26 pullup
Pull-ups_+_Push_ups-_a_time-saving_workout_pullup_u_cm_np1_ri_med_2 78 26 pullup
Random_Pull_Up_Exercises_pullup_f_nm_np1_ba_med_0 78 26 pullup
Random_Pull_Up_Exercises_pullup_f_nm_np1_ba_med_1 78 26 pullup
Random_Pull_Up_Exercises_pullup_f_nm_np1_fr_med_2 78 26 pullup
Random_Pull_Up_Exercises_pullup_f_nm_np1_fr_med_3 78 26 pullup
Strong_Girl_Gymnast_Does_20+_Pull_Ups_Chin_Up_marcusbondi_pullup_f_cm_np1_fr_med_0 77 26 pullup
Strong_Girl_Gymnast_Does_20+_Pull_Ups_Chin_Up_marcusbondi_pullup_f_cm_np1_fr_med_1 77 26 pullup
Strong_Girl_Gymnast_Does_20+_Pull_Ups_Chin_Up_marcusbondi_pullup_f_cm_np1_fr_med_2 77 26 pullup
Super_Training_Pull_Ups_pullup_f_cm_np1_ba_med_0 77 26 pullup
Super_Training_Pull_Ups_pullup_f_cm_np1_ba_med_1 77 26 pullup
Super_Training_Pull_Ups_pullup_f_cm_np1_ba_med_2 77 26 pullup
girl_pull_ups_fitness_exercise_pullups_pullup_f_cm_np1_fr_med_0 78 26 pullup
girl_pull_ups_fitness_exercise_pullups_pullup_f_cm_np1_fr_med_1 78 26 pullup
girl_pull_ups_fitness_exercise_pullups_pullup_f_cm_np1_fr_med_2 86 26 pullup
pull_ups_pullup_u_nm_np1_ba_med_1 78 26 pullup
pull_ups_pullup_u_nm_np1_ba_med_2 78 26 pullup
pull_ups_pullup_u_nm_np1_fr_med_3 78 26 pullup
pull_ups_pullup_u_nm_np1_fr_med_4 78 26 pullup
pull_ups_pullup_u_nm_np1_fr_med_5 78 26 pullup
50_FIRST_DATES_punch_f_nm_np1_ri_med_15 45 27 punch
50_FIRST_DATES_punch_f_nm_np1_ri_med_16 45 27 punch
AdvancedBoxingTechniquesandExercises_punch_u_nm_np1_ba_med_14 78 27 punch
AdvancedBoxingTechniquesandExercises_punch_u_nm_np1_ba_med_23 171 27 punch
AdvancedBoxingTechniquesandExercises_punch_u_nm_np1_ba_med_5 78 27 punch
AdvancedBoxingTechniquesandExercises_punch_u_nm_np1_ba_med_7 58 27 punch
AdvancedBoxingTechniquesandExercises_punch_u_nm_np1_fr_med_0 56 27 punch
AdvancedBoxingTechniquesandExercises_punch_u_nm_np1_fr_med_12 71 27 punch
AdvancedBoxingTechniquesandExercises_punch_u_nm_np1_fr_med_19 63 27 punch
AdvancedBoxingTechniquesandExercises_punch_u_nm_np1_fr_med_2 84 27 punch
AdvancedBoxingTechniquesandExercises_punch_u_nm_np1_le_med_3 108 27 punch
AdvancedBoxingTechniquesandExercises_punch_u_nm_np1_le_med_4 81 27 punch
AdvancedBoxingTechniquesandExercises_punch_u_nm_np1_ri_med_1 88 27 punch
AdvancedBoxingTechniquesandExercises_punch_u_nm_np1_ri_med_10 110 27 punch
AdvancedBoxingTechniquesandExercises_punch_u_nm_np1_ri_med_11 63 27 punch
AdvancedBoxingTechniquesandExercises_punch_u_nm_np1_ri_med_13 99 27 punch
AdvancedBoxingTechniquesandExercises_punch_u_nm_np1_ri_med_15 137 27 punch
AdvancedBoxingTechniquesandExercises_punch_u_nm_np1_ri_med_18 50 27 punch
AdvancedBoxingTechniquesandExercises_punch_u_nm_np1_ri_med_20 60 27 punch
AdvancedBoxingTechniquesandExercises_punch_u_nm_np1_ri_med_24 105 27 punch
AdvancedBoxingTechniquesandExercises_punch_u_nm_np1_ri_med_6 52 27 punch
AdvancedBoxingTechniquesandExercises_punch_u_nm_np1_ri_med_8 68 27 punch
BATMAN_BEGINS_punch_h_nm_np1_ba_bad_7 47 27 punch
BeginnerKyokushinKarateTechniques_punch_f_nm_np2_fr_med_0 500 27 punch
BeginnerKyokushinKarateTechniques_punch_f_nm_np2_fr_med_1 356 27 punch
BeginnerKyokushinKarateTechniques_punch_f_nm_np2_fr_med_2 272 27 punch
BoxingTipsHowtoBuildPunchingPower_punch_u_cm_np1_fr_goo_0 79 27 punch
BoxingTipsHowtoBuildPunchingPower_punch_u_cm_np1_fr_goo_1 78 27 punch
BoxingTipsHowtoBuildPunchingPower_punch_u_cm_np1_fr_goo_2 78 27 punch
BoxingTipsHowtoBuildPunchingPower_punch_u_cm_np1_fr_med_4 94 27 punch
BoxingTipsHowtoMakeKnucklesStronger_punch_u_cm_np1_ri_goo_2 83 27 punch
BoxingTipsHowtoMakeKnucklesStronger_punch_u_cm_np1_ri_goo_3 94 27 punch
BoxingTipsHowtoMakeKnucklesStronger_punch_u_cm_np1_ri_goo_4 78 27 punch
BoxingTipsHowtoMakeKnucklesStronger_punch_u_cm_np1_ri_goo_5 225 27 punch
BoxingTipsHowtoMakeKnucklesStronger_punch_u_nm_np1_ri_goo_0 60 27 punch
CharlieAndTheChocolateFactory_punch_u_cm_np1_ri_med_11 22 27 punch
CharlieAndTheChocolateFactory_punch_u_nm_np1_le_med_12 45 27 punch
Eurotrip_punch_u_cm_np1_ri_goo_1 50 27 punch
Fellowship_7_punch_u_cm_np1_ba_med_13 30 27 punch
Glory_punch_f_nm_np1_fr_med_36 62 27 punch
Glory_punch_u_cm_np1_ba_med_50 61 27 punch
Glory_punch_u_cm_np1_fr_bad_37 32 27 punch
Glory_punch_u_cm_np1_fr_bad_43 59 27 punch
HARD_FACE_SLAP_COMPILATION_-_THE_FUNNIEST_FACE_SLAPS_EVER!!_-_Old_school_Vids_punch_f_cm_np1_fr_bad_0 29 27 punch
Italian_Job_4_punch_u_cm_np1_fr_med_1 56 27 punch
LivefreeorDieHard_punch_u_cm_np1_fr_med_1 43 27 punch
LivefreeorDieHard_punch_u_cm_np1_fr_med_4 43 27 punch
Man_Who_Cheated_Himself_512kb_punch_u_cm_np1_ba_med_12 53 27 punch
OldSchool_punch_u_cm_np1_ba_bad_27 43 27 punch
OldSchool_punch_u_nm_np1_le_med_23 46 27 punch
Return_of_the_King_10_punch_u_cm_np1_ri_med_1 37 27 punch
Return_of_the_King_4_punch_u_cm_np1_le_bad_0 44 27 punch
THE_PROTECTOR_punch_f_cm_np1_ba_med_26 47 27 punch
THE_PROTECTOR_punch_f_cm_np1_ba_med_49 47 27 punch
THE_PROTECTOR_punch_f_cm_np1_le_bad_32 43 27 punch
THE_PROTECTOR_punch_u_cm_np1_ba_med_82 44 27 punch
THE_PROTECTOR_punch_u_cm_np1_fr_med_7 42 27 punch
THE_PROTECTOR_punch_u_cm_np1_ri_med_76 44 27 punch
The_Matrix_2_punch_u_cm_np2_ri_med_4 122 27 punch
The_Matrix_3_punch_u_cm_np1_le_goo_3 43 27 punch
The_Matrix_3_punch_u_cm_np2_le_med_6 90 27 punch
The_Matrix_4_punch_u_cm_np1_fr_med_4 31 27 punch
The_Matrix_4_punch_u_nm_np1_fr_bad_3 40 27 punch
Two_Towers_3_punch_u_cm_np1_fr_bad_3 33 27 punch
Two_Towers_3_punch_u_nm_np1_fr_bad_4 38 27 punch
Veoh_Alpha_Dog_1_punch_f_nm_np1_ri_med_47 47 27 punch
Veoh_Alpha_Dog_1_punch_u_cm_np1_ba_med_52 47 27 punch
kick__bruce_lee_v_s_japanese_punch_u_cm_np1_ri_bad_2 32 27 punch
kick__bruce_lee_v_s_japanese_punch_u_cm_np1_ri_bad_3 29 27 punch
kick__bruce_lee_v_s_japanese_punch_u_cm_np1_ri_bad_4 27 27 punch
American_History_X_push_u_nm_np1_ba_med_22 51 28 push
Ashleigh_Staley_Truck_Push_push_f_cm_np1_ba_med_2 84 28 push
Ashleigh_Staley_Truck_Push_push_f_cm_np1_ba_med_3 84 28 push
Ashleigh_Staley_Truck_Push_push_f_cm_np1_ba_med_4 78 28 push
Ashleigh_Staley_Truck_Push_push_f_cm_np1_ri_med_0 108 28 push
Ashleigh_Staley_Truck_Push_push_f_cm_np1_ri_med_1 100 28 push
Baby_Push_Cart_push_f_cm_np1_ri_bad_0 78 28 push
Baby_Push_Cart_push_f_cm_np1_ri_bad_1 78 28 push
Baby_Push_Cart_push_f_cm_np1_ri_bad_2 78 28 push
Big_Bebe_walking_and_pushing_her_lion_in_a_box!_push_f_cm_np1_ba_bad_1 79 28 push
Big_Bebe_walking_and_pushing_her_lion_in_a_box!_push_f_cm_np1_ba_bad_4 78 28 push
Big_Bebe_walking_and_pushing_her_lion_in_a_box!_push_f_cm_np1_ba_bad_7 79 28 push
Big_Bebe_walking_and_pushing_her_lion_in_a_box!_push_f_cm_np1_fr_bad_3 87 28 push
Big_Bebe_walking_and_pushing_her_lion_in_a_box!_push_f_cm_np1_fr_bad_5 79 28 push
Big_Bebe_walking_and_pushing_her_lion_in_a_box!_push_f_cm_np1_le_bad_6 78 28 push
Big_Bebe_walking_and_pushing_her_lion_in_a_box!_push_f_cm_np1_ri_bad_0 79 28 push
Big_Bebe_walking_and_pushing_her_lion_in_a_box!_push_f_cm_np1_ri_bad_2 79 28 push
Box_Pull_Push_push_f_cm_np1_ba_bad_1 78 28 push
Box_Pull_Push_push_f_cm_np1_ba_bad_2 78 28 push
Box_Pull_Push_push_f_cm_np1_ba_bad_3 78 28 push
Box_Pushing_push_f_cm_np1_ri_med_0 84 28 push
Brynley_pushing_Makayla_in_wagon_push_f_cm_np1_ba_bad_2 77 28 push
Brynley_pushing_Makayla_in_wagon_push_f_cm_np1_ba_bad_3 84 28 push
Brynley_pushing_Makayla_in_wagon_push_f_cm_np1_fr_bad_0 77 28 push
Brynley_pushing_Makayla_in_wagon_push_f_cm_np1_ri_bad_1 77 28 push
Davos_-_Anschieben_von_Michis_Auto_push_f_cm_np1_fr_bad_0 138 28 push
Davos_-_Anschieben_von_Michis_Auto_push_f_cm_np1_ri_med_1 79 28 push
Davos_-_Anschieben_von_Michis_Auto_push_f_cm_np4_ba_bad_2 78 28 push
Dodge_Truck_Push_80_ft__23_seconds!_push_f_cm_np1_le_bad_0 111 28 push
Dodge_Truck_Push_80_ft__23_seconds!_push_f_cm_np1_le_bad_1 79 28 push
Dodge_Truck_Push_80_ft__23_seconds!_push_f_cm_np1_le_bad_2 79 28 push
Dodge_Truck_Push_80_ft__23_seconds!_push_f_cm_np1_le_bad_3 79 28 push
Joshua_pushing_wagon_push_f_cm_np1_le_bad_0 69 28 push
Joshua_pushing_wagon_push_f_cm_np1_ri_bad_1 83 28 push
Kommandant__muss_Auto_schieben_push_f_cm_np1_le_bad_5 79 28 push
Kommandant__muss_Auto_schieben_push_f_cm_np1_le_bad_6 82 28 push
Kommandant__muss_Auto_schieben_push_f_cm_np1_ri_bad_1 79 28 push
Kommandant__muss_Auto_schieben_push_f_cm_np1_ri_bad_2 79 28 push
Kommandant__muss_Auto_schieben_push_f_cm_np1_ri_bad_3 79 28 push
Kommandant__muss_Auto_schieben_push_u_cm_np1_ba_bad_4 79 28 push
Neil_pushing_wagon_push_f_cm_np1_fr_bad_3 105 28 push
Neil_pushing_wagon_push_f_cm_np1_fr_bad_4 78 28 push
Neil_pushing_wagon_push_f_cm_np1_fr_bad_5 78 28 push
Neil_pushing_wagon_push_f_cm_np1_le_bad_1 120 28 push
Neil_pushing_wagon_push_f_cm_np1_le_bad_2 85 28 push
Push_That_Car!_push_f_cm_np1_ri_med_0 94 28 push
Pushing_Music_Table_push_f_cm_np1_ba_bad_0 104 28 push
Pushing_Music_Table_push_f_cm_np1_ba_bad_1 81 28 push
Pushing_Music_Table_push_f_cm_np1_ba_bad_6 97 28 push
Pushing_Music_Table_push_f_cm_np1_fr_bad_3 129 28 push
Pushing_Music_Table_push_f_cm_np1_fr_bad_8 78 28 push
Pushing_Music_Table_push_f_cm_np1_le_bad_5 78 28 push
Pushing_Music_Table_push_f_cm_np1_ri_bad_2 85 28 push
Pushing_Music_Table_push_f_cm_np1_ri_bad_7 91 28 push
Pushing_Music_Table_push_u_cm_np1_fr_bad_4 94 28 push
Pushing_wagon_down_dancing_shortened_push_f_cm_np1_fr_bad_0 69 28 push
Return_of_the_King_10_push_u_cm_np1_le_med_3 87 28 push
TheBoondockSaints_push_u_cm_np1_ba_bad_87 45 28 push
Trevor_pushing_cart_push_f_cm_np1_ri_bad_0 71 28 push
Trevor_pushing_cart_push_f_cm_np1_ri_bad_1 86 28 push
Trevor_pushing_cart_push_f_cm_np1_ri_bad_2 101 28 push
box_pushing_1_push_f_cm_np1_ba_bad_2 156 28 push
box_pushing_1_push_f_cm_np1_le_med_1 93 28 push
box_pushing_1_push_u_cm_np1_fr_bad_0 77 28 push
cmd_pushing_box_2_push_f_cm_np1_ba_bad_0 78 28 push
cmd_pushing_box_2_push_f_cm_np1_ba_bad_1 77 28 push
cmd_pushing_box_2_push_f_cm_np1_ba_bad_2 78 28 push
prelinger_LetsBeGo1953_push_f_cm_np1_ba_med_11 99 28 push
pushing_blocks_push_f_nm_np1_le_bad_0 78 28 push
pushing_blocks_push_f_nm_np1_le_bad_1 79 28 push
100_push_ups_by_a_GIRL!!!_pushup_f_nm_np1_fr_goo_0 80 29 pushup
100_push_ups_by_a_GIRL!!!_pushup_f_nm_np1_fr_goo_1 80 29 pushup
100_push_ups_by_a_GIRL!!!_pushup_f_nm_np1_fr_goo_2 80 29 pushup
100_push_ups_pushup_f_nm_np1_ri_med_0 80 29 pushup
100_push_ups_pushup_f_nm_np1_ri_med_1 80 29 pushup
100_push_ups_pushup_f_nm_np1_ri_med_2 80 29 pushup
38_push-ups!_Not_bad_for_a_girl_pushup_f_cm_np1_fr_med_0 81 29 pushup
38_push-ups!_Not_bad_for_a_girl_pushup_f_cm_np1_fr_med_1 80 29 pushup
38_push-ups!_Not_bad_for_a_girl_pushup_f_cm_np1_fr_med_2 80 29 pushup
38_push-ups!_Not_bad_for_a_girl_pushup_f_cm_np2_fr_med_3 81 29 pushup
38_push-ups!_Not_bad_for_a_girl_pushup_f_cm_np2_fr_med_4 81 29 pushup
38_push-ups!_Not_bad_for_a_girl_pushup_f_cm_np2_fr_med_5 80 29 pushup
65_year_old_iron_man_doing_1000_Push_ups_pushup_f_cm_np1_le_goo_0 78 29 pushup
65_year_old_iron_man_doing_1000_Push_ups_pushup_f_cm_np1_le_goo_1 78 29 pushup
65_year_old_iron_man_doing_1000_Push_ups_pushup_f_cm_np1_le_goo_2 78 29 pushup
Chest_Muscle_Group_(for_sexy_arms__shoulders__back_and_abs!)_pushup_u_nm_np1_le_goo_0 90 29 pushup
Chest_Muscle_Group_(for_sexy_arms__shoulders__back_and_abs!)_pushup_u_nm_np1_le_goo_1 112 29 pushup
Chest_Muscle_Group_(for_sexy_arms__shoulders__back_and_abs!)_pushup_u_nm_np1_le_goo_2 88 29 pushup
Chest_Muscle_Group_(for_sexy_arms__shoulders__back_and_abs!)_pushup_u_nm_np1_ri_goo_3 106 29 pushup
Chest_Muscle_Group_(for_sexy_arms__shoulders__back_and_abs!)_pushup_u_nm_np1_ri_goo_4 100 29 pushup
Chest_Muscle_Group_(for_sexy_arms__shoulders__back_and_abs!)_pushup_u_nm_np1_ri_goo_5 111 29 pushup
Chris_Comfort_s_Push_Up_Workout_Part_I_pushup_f_nm_np1_ri_goo_0 152 29 pushup
Chris_Comfort_s_Push_Up_Workout_Part_I_pushup_f_nm_np1_ri_goo_1 142 29 pushup
Chris_Comfort_s_Push_Up_Workout_Part_I_pushup_f_nm_np1_ri_goo_2 164 29 pushup
DC_Personal_Trainer_-_How_To_Do_A_Push-up_The_RIGHT_Way_pushup_f_nm_np1_ri_goo_0 104 29 pushup
DC_Personal_Trainer_-_How_To_Do_A_Push-up_The_RIGHT_Way_pushup_f_nm_np1_ri_goo_1 83 29 pushup
Day_19__100_Pushups_a_Day_Challenge!_(_Break_Your_Rules_)_pushup_f_nm_np1_fr_goo_0 78 29 pushup
Day_19__100_Pushups_a_Day_Challenge!_(_Break_Your_Rules_)_pushup_f_nm_np1_fr_goo_1 73 29 pushup
Day_19__100_Pushups_a_Day_Challenge!_(_Break_Your_Rules_)_pushup_f_nm_np1_fr_goo_2 78 29 pushup
Girl_doing_30_GOOD_Push_Ups_pushup_f_nm_np1_le_goo_0 78 29 pushup
Girl_doing_30_GOOD_Push_Ups_pushup_f_nm_np1_le_goo_1 78 29 pushup
Girl_doing_30_GOOD_Push_Ups_pushup_f_nm_np1_le_goo_2 78 29 pushup
Laura_-_PushUps_pushup_f_cm_np1_le_med_0 77 29 pushup
Laura_-_PushUps_pushup_f_cm_np1_le_med_1 77 29 pushup
Laura_-_PushUps_pushup_f_cm_np1_le_med_2 77 29 pushup
Ninja_Warrior_Ultimate_Push_up_Training_pushup_f_nm_np1_le_goo_0 78 29 pushup
Ninja_Warrior_Ultimate_Push_up_Training_pushup_f_nm_np1_le_goo_1 77 29 pushup
Ninja_Warrior_Ultimate_Push_up_Training_pushup_f_nm_np1_le_goo_2 78 29 pushup
PUSH_UP_pushup_f_cm_np1_fr_med_0 78 29 pushup
PUSH_UP_pushup_f_cm_np1_fr_med_1 78 29 pushup
PUSH_UP_pushup_f_cm_np1_fr_med_2 78 29 pushup
PUSH_UP_pushup_u_cm_np1_ba_med_3 78 29 pushup
PUSH_UP_pushup_u_cm_np1_ba_med_4 78 29 pushup
PUSH_UP_pushup_u_cm_np1_ba_med_5 67 29 pushup
Push_Up_Battle_pushup_u_cm_np2_le_bad_1 80 29 pushup
Push_Up_Battle_pushup_u_cm_np2_le_bad_2 80 29 pushup
Push_Up_Battle_pushup_u_nm_np2_le_bad_0 80 29 pushup
Push_Up_Workout_--_Do_100_Total_Pushups_In_A_Row_pushup_f_nm_np1_le_med_0 79 29 pushup
Push_Up_Workout_--_Do_100_Total_Pushups_In_A_Row_pushup_f_nm_np1_le_med_1 79 29 pushup
Push_Up_Workout_--_Do_100_Total_Pushups_In_A_Row_pushup_f_nm_np1_le_med_2 79 29 pushup
Push_Up_fitness_training_video_pushup_f_nm_np1_le_goo_0 103 29 pushup
Push_Up_fitness_training_video_pushup_f_nm_np1_le_goo_1 85 29 pushup
Push_Up_fitness_training_video_pushup_f_nm_np1_le_goo_2 92 29 pushup
Pushups___The_Hardway!!!_Shaolin_Style_pushup_f_cm_np1_le_med_0 69 29 pushup
Pushups___The_Hardway!!!_Shaolin_Style_pushup_f_cm_np1_le_med_1 78 29 pushup
Pushups___The_Hardway!!!_Shaolin_Style_pushup_f_cm_np1_le_med_2 78 29 pushup
YOUTUBE_PUSH_UP_CHALLENGE_pushup_f_cm_np1_fr_med_1 78 29 pushup
YOUTUBE_PUSH_UP_CHALLENGE_pushup_f_cm_np1_fr_med_2 77 29 pushup
pseudo_planche_pushups_pushup_u_nm_np1_ri_bad_0 82 29 pushup
pseudo_planche_pushups_pushup_u_nm_np1_ri_bad_1 76 29 pushup
pseudo_planche_pushups_pushup_u_nm_np1_ri_bad_2 76 29 pushup
push-up_or_shut_up_(IXK)_pushup_f_cm_np1_le_med_0 78 29 pushup
push-up_or_shut_up_(IXK)_pushup_f_cm_np1_le_med_1 79 29 pushup
push-up_or_shut_up_(IXK)_pushup_f_cm_np1_le_med_2 78 29 pushup
push-up_or_shut_up_(MLE)_pushup_f_cm_np1_le_med_0 79 29 pushup
push-up_or_shut_up_(MLE)_pushup_f_cm_np1_le_med_1 80 29 pushup
push-up_or_shut_up_(MLE)_pushup_f_cm_np1_le_med_2 79 29 pushup
push_ups_pushup_f_nm_np1_ri_goo_0 79 29 pushup
push_ups_pushup_f_nm_np1_ri_goo_1 78 29 pushup
push_ups_pushup_f_nm_np1_ri_goo_2 79 29 pushup
1989_Tour_de_France_Final_Time_Trial_ride_bike_f_cm_np1_ba_med_0 114 30 ride_bike
1989_Tour_de_France_Final_Time_Trial_ride_bike_f_cm_np1_ba_med_1 245 30 ride_bike
1989_Tour_de_France_Final_Time_Trial_ride_bike_f_cm_np1_ba_med_2 168 30 ride_bike
1989_Tour_de_France_Final_Time_Trial_ride_bike_f_cm_np1_fr_med_6 123 30 ride_bike
1989_Tour_de_France_Final_Time_Trial_ride_bike_f_cm_np1_fr_med_7 178 30 ride_bike
1989_Tour_de_France_Final_Time_Trial_ride_bike_f_cm_np1_le_med_4 79 30 ride_bike
1989_Tour_de_France_Final_Time_Trial_ride_bike_f_cm_np1_ri_med_3 61 30 ride_bike
1989_Tour_de_France_Final_Time_Trial_ride_bike_f_cm_np1_ri_med_5 118 30 ride_bike
1996_Tour_de_France_-_Indurain_Cracks_ride_bike_f_cm_np1_ba_med_1 122 30 ride_bike
1996_Tour_de_France_-_Indurain_Cracks_ride_bike_f_cm_np1_le_med_0 78 30 ride_bike
1996_Tour_de_France_-_Indurain_Cracks_ride_bike_f_cm_np1_ri_med_2 84 30 ride_bike
1996_Tour_de_France_-_Indurain_Cracks_ride_bike_f_cm_np1_ri_med_3 78 30 ride_bike
1996_Tour_de_France_-_Indurain_Cracks_ride_bike_f_cm_np1_ri_med_4 78 30 ride_bike
Bicycle_Tips_ride_bike_f_cm_np1_ba_med_1 85 30 ride_bike
Bicycle_Tips_ride_bike_f_cm_np1_le_med_0 118 30 ride_bike
Bicycle_Tips_ride_bike_f_cm_np1_ri_med_2 78 30 ride_bike
Fahrrad_Eigenbau_ride_bike_f_cm_np1_le_med_1 134 30 ride_bike
Fahrrad_Eigenbau_ride_bike_f_cm_np1_ri_med_0 139 30 ride_bike
Fahrrad_fahren_mit_Albert_ride_bike_f_cm_np1_ba_med_0 158 30 ride_bike
Fahrrad_fahren_mit_Albert_ride_bike_f_cm_np1_ba_med_1 152 30 ride_bike
Fahrrad_fahren_mit_Albert_ride_bike_f_cm_np1_ba_med_3 104 30 ride_bike
Fahrrad_fahren_mit_Albert_ride_bike_f_cm_np1_le_med_2 140 30 ride_bike
Fahrrad_ride_bike_f_cm_np1_le_med_0 79 30 ride_bike
Finding_Forrester_5_ride_bike_f_cm_np1_fr_bad_1 165 30 ride_bike
Finding_Forrester_5_ride_bike_f_cm_np1_fr_med_0 92 30 ride_bike
I_want_to_ride_my_bicycle_ride_bike_f_cm_np1_le_med_0 119 30 ride_bike
Justin_lernt_Fahrrad_fahren_ride_bike_f_cm_np1_fr_med_0 81 30 ride_bike
Justin_lernt_Fahrrad_fahren_ride_bike_f_cm_np1_ri_med_1 81 30 ride_bike
Justin_lernt_Fahrrad_fahren_ride_bike_f_cm_np1_ri_med_2 99 30 ride_bike
Kraftwerk_-_Tour_de_france_1983_Alternative_video_ride_bike_f_cm_np1_le_med_1 52 30 ride_bike
Kraftwerk_-_Tour_de_france_1983_Alternative_video_ride_bike_f_cm_np1_le_med_6 66 30 ride_bike
Kraftwerk_-_Tour_de_france_1983_Alternative_video_ride_bike_f_cm_np1_le_med_7 54 30 ride_bike
Kraftwerk_-_Tour_de_france_1983_Alternative_video_ride_bike_f_cm_np4_fr_med_0 78 30 ride_bike
Kraftwerk_-_Tour_de_france_1983_Alternative_video_ride_bike_f_cm_np4_fr_med_2 78 30 ride_bike
Kraftwerk_-_Tour_de_france_1983_Alternative_video_ride_bike_f_cm_np4_fr_med_5 126 30 ride_bike
Kraftwerk_-_Tour_de_france_1983_Alternative_video_ride_bike_f_nm_np1_fr_med_8 36 30 ride_bike
Kraftwerk_-_Tour_de_france_1983_Alternative_video_ride_bike_l_cm_np1_le_med_3 78 30 ride_bike
Kraftwerk_-_Tour_de_france_1983_Alternative_video_ride_bike_l_cm_np1_le_med_4 78 30 ride_bike
Learn_How_To_Ride_A_Bike_at_Any_Age_ride_bike_f_cm_np1_ba_med_1 78 30 ride_bike
Learn_How_To_Ride_A_Bike_at_Any_Age_ride_bike_f_cm_np1_ba_med_4 78 30 ride_bike
Learn_How_To_Ride_A_Bike_at_Any_Age_ride_bike_f_cm_np1_ba_med_7 78 30 ride_bike
Learn_How_To_Ride_A_Bike_at_Any_Age_ride_bike_f_cm_np1_fr_med_3 78 30 ride_bike
Learn_How_To_Ride_A_Bike_at_Any_Age_ride_bike_f_cm_np1_fr_med_6 77 30 ride_bike
Learn_How_To_Ride_A_Bike_at_Any_Age_ride_bike_f_cm_np1_fr_med_9 78 30 ride_bike
Learn_How_To_Ride_A_Bike_at_Any_Age_ride_bike_f_cm_np1_le_med_2 111 30 ride_bike
Learn_How_To_Ride_A_Bike_at_Any_Age_ride_bike_f_cm_np1_le_med_5 78 30 ride_bike
Learn_How_To_Ride_A_Bike_at_Any_Age_ride_bike_f_cm_np1_le_med_8 77 30 ride_bike
Learn_How_To_Ride_A_Bike_at_Any_Age_ride_bike_f_cm_np1_ri_med_0 77 30 ride_bike
Learn_How_To_Ride_A_Bike_at_Any_Age_ride_bike_f_cm_np1_ri_med_10 77 30 ride_bike
Learn_How_To_Ride_A_Bike_at_Any_Age_ride_bike_f_cm_np1_ri_med_11 78 30 ride_bike
Schuodde_kann_kein_Fahrrad_fahren_ride_bike_f_cm_np1_le_med_1 80 30 ride_bike
Schuodde_kann_kein_Fahrrad_fahren_ride_bike_f_cm_np1_le_med_2 80 30 ride_bike
Schuodde_kann_kein_Fahrrad_fahren_ride_bike_l_cm_np1_le_med_0 107 30 ride_bike
Tour_de_France_2003_-_Armstrong_attacks_Ullrich_after_Fall_ride_bike_f_cm_np1_ba_med_2 144 30 ride_bike
Tour_de_France_2003_-_Armstrong_attacks_Ullrich_after_Fall_ride_bike_f_cm_np1_ba_med_3 83 30 ride_bike
Tour_de_France_2003_-_Armstrong_attacks_Ullrich_after_Fall_ride_bike_f_cm_np1_ba_med_4 78 30 ride_bike
Tour_de_France_2003_-_Armstrong_attacks_Ullrich_after_Fall_ride_bike_f_cm_np2_fr_med_0 73 30 ride_bike
Tour_de_France_2003_-_Armstrong_attacks_Ullrich_after_Fall_ride_bike_f_cm_np2_fr_med_1 106 30 ride_bike
Tour_de_France_2009_ETAPA_16_ESPN_ESP__Kilometros_finales_ride_bike_f_cm_np1_ba_bad_2 54 30 ride_bike
Tour_de_France_2009_ETAPA_16_ESPN_ESP__Kilometros_finales_ride_bike_f_cm_np1_ba_med_0 78 30 ride_bike
Tour_de_France_2009_ETAPA_16_ESPN_ESP__Kilometros_finales_ride_bike_f_cm_np1_fr_med_3 116 30 ride_bike
Tour_de_France_2009_ETAPA_16_ESPN_ESP__Kilometros_finales_ride_bike_f_cm_np1_fr_med_4 78 30 ride_bike
Tour_de_France_2009_ETAPA_16_ESPN_ESP__Kilometros_finales_ride_bike_f_cm_np1_fr_med_5 78 30 ride_bike
Tour_de_France_2009_ETAPA_16_ESPN_ESP__Kilometros_finales_ride_bike_f_cm_np1_ri_bad_1 79 30 ride_bike
Yorki_Kassy_beim_Fahrrad_fahren_ride_bike_f_cm_np1_fr_med_3 93 30 ride_bike
Yorki_Kassy_beim_Fahrrad_fahren_ride_bike_f_cm_np1_le_med_0 105 30 ride_bike
Yorki_Kassy_beim_Fahrrad_fahren_ride_bike_f_cm_np1_le_med_2 83 30 ride_bike
Yorki_Kassy_beim_Fahrrad_fahren_ride_bike_f_cm_np1_ri_med_1 116 30 ride_bike
lady_on_bike_ride_bike_f_cm_np1_ba_med_1 78 30 ride_bike
lady_on_bike_ride_bike_f_cm_np1_ri_med_0 78 30 ride_bike
ALeapToFreedom_ride_horse_f_cm_np1_ri_med_3 108 31 ride_horse
ALeapToFreedom_ride_horse_f_nm_np1_ba_med_1 110 31 ride_horse
ALeapToFreedom_ride_horse_f_nm_np1_ri_med_0 109 31 ride_horse
ALeapToFreedom_ride_horse_f_nm_np1_ri_med_4 184 31 ride_horse
BethEventingTraingGeorge_ride_horse_f_cm_np1_fr_med_5 140 31 ride_horse
BethEventingTraingGeorge_ride_horse_f_cm_np1_fr_med_7 261 31 ride_horse
BethEventingTraingGeorge_ride_horse_f_cm_np1_le_med_2 93 31 ride_horse
BethEventingTraingGeorge_ride_horse_f_cm_np1_ri_med_0 133 31 ride_horse
BethEventingTraingGeorge_ride_horse_f_cm_np1_ri_med_1 73 31 ride_horse
BethEventingTraingGeorge_ride_horse_f_cm_np1_ri_med_3 110 31 ride_horse
BethEventingTraingGeorge_ride_horse_f_cm_np1_ri_med_4 97 31 ride_horse
BethEventingTraingGeorge_ride_horse_f_cm_np1_ri_med_6 171 31 ride_horse
BethEventingTraingGeorge_ride_horse_f_cm_np1_ri_med_8 95 31 ride_horse
ChampagneRunattheParkHT_ride_horse_f_cm_np1_fr_med_0 124 31 ride_horse
ChampagneRunattheParkHT_ride_horse_f_cm_np1_ri_med_1 139 31 ride_horse
ChelseaLately-Chelsea_ride_horse_f_cm_np1_le_med_3 79 31 ride_horse
ChelseaLately-Chelsea_ride_horse_f_cm_np1_le_med_4 110 31 ride_horse
ChelseaLately-Chelsea_ride_horse_f_cm_np1_le_med_5 127 31 ride_horse
ChelseaLately-Chelsea_ride_horse_f_cm_np1_le_med_6 132 31 ride_horse
ChelseaLately-Chelsea_ride_horse_f_cm_np1_le_med_7 81 31 ride_horse
ChelseaLately-Chelsea_ride_horse_f_cm_np1_le_med_8 90 31 ride_horse
ChelseaLately-Chelsea_ride_horse_u_cm_np1_ri_med_0 200 31 ride_horse
ChelseaLately-Chelsea_ride_horse_u_nm_np1_ba_med_1 83 31 ride_horse
ChikiMovie_ride_horse_f_cm_np1_fr_med_0 335 31 ride_horse
ChikiMovie_ride_horse_f_cm_np1_fr_med_1 289 31 ride_horse
ChikiMovie_ride_horse_f_cm_np1_le_med_4 174 31 ride_horse
ChikiMovie_ride_horse_f_cm_np1_le_med_5 109 31 ride_horse
ChikiMovie_ride_horse_f_cm_np1_le_med_6 92 31 ride_horse
ChikiMovie_ride_horse_f_cm_np1_le_med_8 75 31 ride_horse
ChikiMovie_ride_horse_f_cm_np1_ri_med_3 183 31 ride_horse
ChikiMovie_ride_horse_f_cm_np1_ri_med_7 23 31 ride_horse
CrossCountry_ride_horse_f_cm_np1_ba_med_0 62 31 ride_horse
CrossCountry_ride_horse_f_cm_np1_fr_med_1 96 31 ride_horse
CrossCountry_ride_horse_f_cm_np1_fr_med_8 151 31 ride_horse
CrossCountry_ride_horse_f_cm_np1_le_med_10 83 31 ride_horse
CrossCountry_ride_horse_f_cm_np1_le_med_2 70 31 ride_horse
CrossCountry_ride_horse_f_cm_np1_le_med_4 93 31 ride_horse
CrossCountry_ride_horse_f_cm_np1_le_med_5 92 31 ride_horse
CrossCountry_ride_horse_u_cm_np1_fr_med_9 65 31 ride_horse
DressageandJumping_ride_horse_f_cm_np1_fr_med_1 150 31 ride_horse
DressageandJumping_ride_horse_f_cm_np1_fr_med_2 225 31 ride_horse
DressageandJumping_ride_horse_f_cm_np1_ri_med_0 258 31 ride_horse
Fellowship_2_ride_horse_f_cm_np1_le_med_4 89 31 ride_horse
Fellowship_2_ride_horse_u_cm_np1_fr_bad_1 51 31 ride_horse
FullyAlive(Request)_ride_horse_f_cm_np1_ri_med_0 97 31 ride_horse
Glory_ride_horse_f_cm_np1_le_med_53 99 31 ride_horse
Glory_ride_horse_f_nm_np1_fr_med_14 107 31 ride_horse
Glory_ride_horse_f_nm_np3_fr_bad_1 81 31 ride_horse
Glory_ride_horse_f_nm_np4_fr_bad_0 104 31 ride_horse
HorseRiding_ride_horse_f_cm_np1_ba_med_5 93 31 ride_horse
HorseRiding_ride_horse_f_cm_np1_le_med_6 132 31 ride_horse
HorseRiding_ride_horse_f_cm_np1_ri_med_0 376 31 ride_horse
HorseRiding_ride_horse_f_cm_np1_ri_med_1 113 31 ride_horse
HorseRiding_ride_horse_f_cm_np1_ri_med_3 159 31 ride_horse
HorseRiding_ride_horse_f_cm_np1_ri_med_4 153 31 ride_horse
Paula_sHorsebackRidingLesson!7_22_08_ride_horse_f_cm_np1_ba_med_0 258 31 ride_horse
Paula_sHorsebackRidingLesson!7_22_08_ride_horse_f_cm_np1_ba_med_1 291 31 ride_horse
Paula_sHorsebackRidingLesson!7_22_08_ride_horse_f_cm_np1_ba_med_6 134 31 ride_horse
Paula_sHorsebackRidingLesson!7_22_08_ride_horse_f_cm_np1_le_med_2 306 31 ride_horse
Paula_sHorsebackRidingLesson!7_22_08_ride_horse_f_cm_np1_ri_med_3 150 31 ride_horse
Paula_sHorsebackRidingLesson!7_22_08_ride_horse_f_cm_np1_ri_med_5 136 31 ride_horse
Paula_sHorsebackRidingLesson!7_22_08_ride_horse_f_cm_np1_ri_med_7 137 31 ride_horse
Return_of_the_King_11_ride_horse_f_cm_np4_ba_med_4 92 31 ride_horse
Return_of_the_King_3_ride_horse_f_cm_np1_le_bad_1 61 31 ride_horse
Return_of_the_King_3_ride_horse_f_nm_np1_fr_bad_0 100 31 ride_horse
Return_of_the_King_4_ride_horse_f_cm_np1_ba_bad_8 154 31 ride_horse
Return_of_the_King_9_ride_horse_f_cm_np1_fr_med_4 69 31 ride_horse
Return_of_the_King_9_ride_horse_f_cm_np1_ri_med_2 86 31 ride_horse
Two_Towers_2_ride_horse_f_cm_np3_ba_med_0 126 31 ride_horse
Two_Towers_7_ride_horse_f_cm_np5_fr_med_1 98 31 ride_horse
20060723sfjffangelina_run_f_nm_np1_ri_med_2 47 32 run
20060723sfjffinallseriousness_run_f_cm_np1_fr_med_0 61 32 run
20060723sfjffinallseriousness_run_u_cm_np1_fr_med_1 41 32 run
50_FIRST_DATES_run_f_nm_np1_ba_med_20 78 32 run
Age13_1_run_f_nm_np1_fr_med_2 132 32 run
Age13_2_run_f_cm_np1_ba_med_1 111 32 run
AgentCodyBanks_run_f_cm_np1_ba_med_11 105 32 run
American_History_X_run_f_nm_np1_fr_med_50 116 32 run
BLACK_HAWK_DOWN_run_f_cm_np1_fr_bad_22 23 32 run
BLACK_HAWK_DOWN_run_f_cm_np1_fr_med_10 49 32 run
BLACK_HAWK_DOWN_run_f_cm_np1_le_med_21 101 32 run
BLACK_HAWK_DOWN_run_f_cm_np1_ri_bad_29 23 32 run
BLACK_HAWK_DOWN_run_f_cm_np1_ri_med_28 48 32 run
BLACK_HAWK_DOWN_run_f_nm_np1_ba_med_31 47 32 run
BLACK_HAWK_DOWN_run_l_nm_np1_ba_med_16 20 32 run
BLACK_HAWK_DOWN_run_l_nm_np1_ba_med_33 48 32 run
CastAway1_run_f_cm_np1_ri_med_3 101 32 run
Crash_run_u_nm_np1_fr_med_20 38 32 run
EVOLUTION_run_f_cm_np1_ba_med_0 48 32 run
EVOLUTION_run_f_cm_np1_fr_med_2 109 32 run
Fellowship_7_run_f_cm_np1_fr_med_4 87 32 run
Fellowship_7_run_u_cm_np1_fr_med_5 46 32 run
GOAL_2_living_the_dream_movie_part_2_run_f_cm_np4_fr_med_1 47 32 run
HP_PRISONER_OF_AZKABAN_run_f_cm_np1_ba_bad_30 44 32 run
HP_PRISONER_OF_AZKABAN_run_f_cm_np1_fr_bad_37 76 32 run
HP_PRISONER_OF_AZKABAN_run_f_cm_np1_ri_bad_32 50 32 run
Hitch_Part_2_run_f_cm_np1_fr_med_8 51 32 run
Hitch_Part_2_run_f_nm_np1_fr_med_11 75 32 run
Juno_run_f_cm_np1_ba_med_5 104 32 run
KUNG_FU_HUSTLE_run_f_cm_np1_fr_med_26 83 32 run
KUNG_FU_HUSTLE_run_f_cm_np1_le_med_2 48 32 run
LittleChildren_run_f_cm_np1_ba_med_1 81 32 run
MeettheFockers_run_u_nm_np1_fr_med_13 77 32 run
Prelinger_HabitPat1954_run_f_cm_np1_ri_med_18 288 32 run
RATRACE_run_f_cm_np1_le_bad_24 74 32 run
RATRACE_run_f_cm_np1_ri_med_13 76 32 run
RETURN_OF_THE_KING_run_f_cm_np1_fr_bad_10 70 32 run
RETURN_OF_THE_KING_run_f_cm_np1_fr_med_31 47 32 run
RETURN_OF_THE_KING_run_f_cm_np1_fr_med_52 82 32 run
RETURN_OF_THE_KING_run_f_cm_np1_ri_med_11 50 32 run
RETURN_OF_THE_KING_run_f_nm_np1_ba_med_43 47 32 run
Return_of_the_King_4_run_f_cm_np1_ri_med_5 119 32 run
RushHour2_run_f_cm_np1_fr_bad_1 53 32 run
RushHour2_run_f_cm_np1_fr_med_0 53 32 run
RushHour2_run_u_cm_np1_fr_bad_4 54 32 run
Shadow_of_a_Doubt_run_f_nm_np1_fr_med_16 78 32 run
TheBigBangS01E01Pilot_run_f_nm_np1_ba_med_0 54 32 run
TheBoondockSaints_run_h_cm_np1_fr_bad_69 47 32 run
TheLastManOnearth_run_f_cm_np1_ba_med_39 71 32 run
TheLastManOnearth_run_f_nm_np1_fr_med_30 46 32 run
TheLastManOnearth_run_f_nm_np1_le_med_46 74 32 run
TheLastManOnearth_run_f_nm_np2_fr_med_49 48 32 run
The_Fugitive_5_run_f_cm_np1_fr_med_1 83 32 run
The_Fugitive_5_run_f_cm_np2_ri_med_2 93 32 run
The_Matrix_Revolutions_5_run_u_cm_np1_ri_med_3 87 32 run
Two_Towers_1_run_f_cm_np1_fr_med_3 68 32 run
Two_Towers_1_run_f_cm_np2_ba_med_5 82 32 run
Two_Towers_1_run_f_cm_np3_ba_bad_2 113 32 run
Veoh_Alpha_Dog_2_run_f_nm_np1_ba_med_11 84 32 run
Veoh_Alpha_Dog_2_run_f_nm_np1_fr_med_26 136 32 run
Wayne_Rooney_At_Home_Funny_Must_See_run_f_cm_np1_le_med_2 64 32 run
Wayne_Rooney_At_Home_Funny_Must_See_run_f_cm_np1_le_med_3 80 32 run
likebeckam_run_f_cm_np1_ba_med_24 48 32 run
likebeckam_run_f_cm_np1_le_med_3 21 32 run
likebeckam_run_f_cm_np1_ri_med_0 47 32 run
metacafe_coolsoccer_run_f_cm_np3_fr_bad_6 69 32 run
metacafe_coolsoccer_run_f_cm_np4_ba_bad_3 179 32 run
prelinger_LetsPlay1949_run_f_nm_np1_fr_med_16 94 32 run
prelinger_they_grow_up_so_fast_1_run_f_nm_np1_ba_bad_7 72 32 run
veoh_harold_and_kumar_run_f_nm_np2_fr_bad_10 89 32 run
2008_Stockholm_Water_Prize_Award_Ceremony_shake_hands_u_nm_np2_le_med_0 78 33 shake_hands
2009_NJEHA_Conference__Awards_Ceremony_-_Part_1_shake_hands_u_cm_np2_le_med_0 78 33 shake_hands
American_History_X_shake_hands_u_nm_np2_fr_med_11 52 33 shake_hands
Anna_Paquin-The_Late_Show_with_David_Letterman~7_16_2009_shake_hands_f_cm_np2_le_med_0 78 33 shake_hands
Anna_Wintour_on_David_Letterman__Part_1_shake_hands_f_cm_np2_le_med_0 84 33 shake_hands
BSS_2008_-_Wentworth_Miller_erh_lt_gol__Otto_Shootingstar_shake_hands_u_cm_np2_le_med_0 83 33 shake_hands
BSS_2008_-_Wentworth_Miller_erh_lt_gol__Otto_Shootingstar_shake_hands_u_cm_np2_le_med_2 79 33 shake_hands
Bill_Clinton_Statue_Unveiled_In_Kosovo_shake_hands_f_cm_np2_le_bad_0 79 33 shake_hands
Blake_Lively_On_Letterman_3-24-09_shake_hands_f_cm_np2_le_med_0 79 33 shake_hands
Bush_Shake_Hands_CNN_mov_shake_hands_u_cm_np2_ba_med_0 78 33 shake_hands
Bush_Shake_Hands_CNN_mov_shake_hands_u_cm_np4_le_med_1 78 33 shake_hands
CSU_Cesar_Chavez_Day_Celebration_and_Award_Ceremony_2009_Part_7_shake_hands_f_cm_np2_le_med_6 78 33 shake_hands
CSU_Cesar_Chavez_Day_Celebration_and_Award_Ceremony_2009_Part_7_shake_hands_f_nm_np2_le_med_0 78 33 shake_hands
CSU_Cesar_Chavez_Day_Celebration_and_Award_Ceremony_2009_Part_7_shake_hands_f_nm_np2_le_med_2 78 33 shake_hands
CSU_Cesar_Chavez_Day_Celebration_and_Award_Ceremony_2009_Part_7_shake_hands_u_cm_np2_le_med_3 78 33 shake_hands
CSU_Cesar_Chavez_Day_Celebration_and_Award_Ceremony_2009_Part_7_shake_hands_u_cm_np2_le_med_7 78 33 shake_hands
Celebrated_Israeli_Author_Snubs_Olmert_at_Prize_Giving_Ceremony_shake_hands_u_cm_np2_ba_med_0 80 33 shake_hands
Concourse_d_elegance_Sofia_2009___PRICE_GIVING_CEREMONY_shake_hands_f_cm_np2_le_med_0 66 33 shake_hands
Emma_2008_Eurofinals_-_prize_giving_ceremony_Team_Pioneer_members_divx_shake_hands_f_cm_np2_le_med_9 78 33 shake_hands
Emma_2008_Eurofinals_-_prize_giving_ceremony_Team_Pioneer_members_divx_shake_hands_u_cm_np2_le_med_3 59 33 shake_hands
Emma_2008_Eurofinals_-_prize_giving_ceremony_Team_Pioneer_members_divx_shake_hands_u_cm_np2_le_med_4 78 33 shake_hands
Emma_2008_Eurofinals_-_prize_giving_ceremony_Team_Pioneer_members_divx_shake_hands_u_cm_np2_le_med_5 77 33 shake_hands
Emma_2008_Eurofinals_-_prize_giving_ceremony_Team_Pioneer_members_divx_shake_hands_u_cm_np2_ri_med_8 77 33 shake_hands
Emma_Watson_on_the_David_Letterman_Late_Show_(2009)_shake_hands_f_cm_np2_le_med_0 77 33 shake_hands
Ethan_(Bortnick)_-_Jay_Leno_shake_hands_f_cm_np2_le_bad_0 80 33 shake_hands
Finding_Forrester_1_shake_hands_u_nm_np2_ba_bad_0 61 33 shake_hands
Finding_Forrester_2_shake_hands_u_cm_np2_le_med_0 112 33 shake_hands
Gerard_Butler_with_Jay_Leno_shake_hands_u_cm_np2_le_med_0 78 33 shake_hands
Grammy_Awards_Eric_Benet_shake_hands_u_cm_np2_le_med_0 78 33 shake_hands
Hand_Shake_Guy_shake_hands_f_cm_np2_le_med_6 78 33 shake_hands
Hand_Shake_Guy_shake_hands_u_nm_np2_le_med_2 81 33 shake_hands
Hugh_Laurie_-_Dave_Letterman_Show_shake_hands_f_cm_np2_le_med_0 78 33 shake_hands
IPL_Awards_Ceremony_shake_hands_f_cm_np2_ba_med_0 78 33 shake_hands
IPL_Awards_Ceremony_shake_hands_f_cm_np2_ba_med_1 77 33 shake_hands
IPL_Awards_Ceremony_shake_hands_f_cm_np2_le_med_4 77 33 shake_hands
IPL_Awards_Ceremony_shake_hands_u_cm_np2_ba_med_5 78 33 shake_hands
Inter-forum_futsal_tournament__prize_giving_ceremony_shake_hands_u_cm_np2_ba_med_0 81 33 shake_hands
Inter-forum_futsal_tournament__prize_giving_ceremony_shake_hands_u_cm_np2_le_med_1 81 33 shake_hands
Inter-forum_futsal_tournament__prize_giving_ceremony_shake_hands_u_cm_np2_le_med_3 81 33 shake_hands
Jay_Leno_@_David_Letterman_shake_hands_f_cm_np2_le_med_0 79 33 shake_hands
Johnny_Vegas_Presents_An_Award_shake_hands_u_cm_np2_ri_med_0 79 33 shake_hands
Johnny_Vegas_Presents_An_Award_shake_hands_u_cm_np2_ri_med_1 54 33 shake_hands
Meeting_with_Boyko_Borisov__Prime_Minister_of_Bulgaria_shake_hands_u_cm_np2_le_med_0 79 33 shake_hands
Meeting_with_Boyko_Borisov__Prime_Minister_of_Bulgaria_shake_hands_u_cm_np2_le_med_1 108 33 shake_hands
Pambos_and_Maria_at_the_Slavi_s_Show_shake_hands_f_cm_np2_le_bad_0 78 33 shake_hands
Pambos_and_Maria_at_the_Slavi_s_Show_shake_hands_f_cm_np2_le_bad_1 78 33 shake_hands
Patricia_Arquette_on_Letterman_2007_shake_hands_f_cm_np2_le_med_0 78 33 shake_hands
Prix_de_Lausanne_2009_-_Prizegiving_Ceremony_Part_2_shake_hands_u_cm_np2_ba_med_1 78 33 shake_hands
Prize_Giving_Ceremony_1_shake_hands_f_cm_np1_ri_med_0 78 33 shake_hands
Prize_Giving_Ceremony_1_shake_hands_f_cm_np2_ba_med_2 77 33 shake_hands
Prize_Giving_Ceremony_1_shake_hands_f_cm_np2_le_med_1 78 33 shake_hands
Prize_Giving_Ceremony_of_MWC_VI_shake_hands_u_cm_np2_le_med_0 80 33 shake_hands
Ronin_Paintball_Club_-_MY-NPL_2009_Malacca_Prize_Giving_Ceremony_Part_2_shake_hands_u_cm_np2_ba_med_1 78 33 shake_hands
Ronin_Paintball_Club_-_MY-NPL_2009_Malacca_Prize_Giving_Ceremony_Part_2_shake_hands_u_cm_np2_ba_med_2 78 33 shake_hands
Ronin_Paintball_Club_-_MY-NPL_2009_Malacca_Prize_Giving_Ceremony_Part_2_shake_hands_u_cm_np2_ba_med_3 78 33 shake_hands
Sido_geht_w_hlen_-_Sido_trifft_Frank-Walter_Steinmeier_shake_hands_u_cm_np2_le_med_0 78 33 shake_hands
Smosh_-_Handshake_shake_hands_u_cm_np2_le_med_0 69 33 shake_hands
Vor_dem_Treffen_Merkel_shake_hands_f_nm_np2_le_med_0 78 33 shake_hands
Wahlkampfauftakt_mit_Frank-Walter_Steinmeier_und_Matthias_Platzeck_in_Potsdam_shake_hands_u_cm_np2_le_med_0 47 33 shake_hands
Wrestling_World_Cup_2008_-_FW-_Team_-_Award_Ceremony_shake_hands_f_cm_np2_fr_med_1 77 33 shake_hands
Wrestling_World_Cup_2008_-_FW-_Team_-_Award_Ceremony_shake_hands_f_cm_np2_fr_med_6 77 33 shake_hands
Wrestling_World_Cup_2008_-_FW-_Team_-_Award_Ceremony_shake_hands_f_cm_np2_fr_med_7 77 33 shake_hands
Wrestling_World_Cup_2008_-_FW-_Team_-_Award_Ceremony_shake_hands_f_cm_np2_fr_med_8 78 33 shake_hands
Wrestling_World_Cup_2008_-_FW-_Team_-_Award_Ceremony_shake_hands_f_cm_np2_le_med_4 77 33 shake_hands
Wrestling_World_Cup_2008_-_FW-_Team_-_Award_Ceremony_shake_hands_u_cm_np2_fr_med_2 77 33 shake_hands
bat_boiko_v_zabranena_ljubov_shake_hands_u_cm_np2_le_goo_0 78 33 shake_hands
d173_graveyard_call_price_giving_ceremony_shake_hands_f_cm_np2_fr_med_2 78 33 shake_hands
d173_graveyard_call_price_giving_ceremony_shake_hands_f_cm_np2_le_med_6 78 33 shake_hands
johnny_depp_Oscar_Annual_Academy_Awards_shake_hands_u_cm_np2_le_bad_0 41 33 shake_hands
qane_e_Boyko_Borisov_shake_hands_f_cm_np2_le_med_0 78 33 shake_hands
3PointJumpShotPractice-09_21_07_shoot_ball_f_nm_np1_ri_med_0 75 34 shoot_ball
3PointJumpShotPractice-09_21_07_shoot_ball_f_nm_np1_ri_med_1 84 34 shoot_ball
3PointJumpShotPractice-09_21_07_shoot_ball_f_nm_np1_ri_med_2 87 34 shoot_ball
3PointJumpShotPractice-09_21_07_shoot_ball_f_nm_np1_ri_med_4 91 34 shoot_ball
3PointJumpShotPractice-09_21_07_shoot_ball_f_nm_np1_ri_med_5 87 34 shoot_ball
3PointJumpShotPractice-09_21_07_shoot_ball_f_nm_np1_ri_med_6 87 34 shoot_ball
3PointJumpShotPractice-09_21_07_shoot_ball_f_nm_np1_ri_med_7 113 34 shoot_ball
3PointJumpShotPractice-09_21_07_shoot_ball_f_nm_np1_ri_med_8 104 34 shoot_ball
8yroldBasketballhighlight2006_shoot_ball_f_cm_np1_le_med_0 51 34 shoot_ball
AdamandAlvonplayingbasketball2_shoot_ball_f_cm_np1_le_med_0 78 34 shoot_ball
BrandonWebmanplayingbasketball_shoot_ball_f_nm_np1_ba_med_1 78 34 shoot_ball
BrandonWebmanplayingbasketball_shoot_ball_f_nm_np1_ba_med_3 78 34 shoot_ball
BrandonWebmanplayingbasketball_shoot_ball_f_nm_np1_ba_med_4 140 34 shoot_ball
BrandonWebmanplayingbasketball_shoot_ball_f_nm_np1_ba_med_5 79 34 shoot_ball
BrandonWebmanplayingbasketball_shoot_ball_f_nm_np1_ba_med_7 79 34 shoot_ball
BrandonWebmanplayingbasketball_shoot_ball_f_nm_np1_ba_med_8 124 34 shoot_ball
BrandonWebmanplayingbasketball_shoot_ball_f_nm_np1_le_med_0 79 34 shoot_ball
BrandonWebmanplayingbasketball_shoot_ball_f_nm_np1_le_med_2 229 34 shoot_ball
Finding_Forrester_1_shoot_ball_f_nm_np1_le_bad_3 97 34 shoot_ball
Finding_Forrester_3_shoot_ball_f_nm_np2_ba_med_3 77 34 shoot_ball
Finding_Forrester_3_shoot_ball_f_nm_np2_ba_med_5 97 34 shoot_ball
Finding_Forrester_3_shoot_ball_f_nm_np2_ba_med_6 104 34 shoot_ball
Finding_Forrester_3_shoot_ball_f_nm_np2_ba_med_8 114 34 shoot_ball
Finding_Forrester_3_shoot_ball_f_nm_np2_ba_med_9 143 34 shoot_ball
Finding_Forrester_3_shoot_ball_h_nm_np2_le_med_4 88 34 shoot_ball
Finding_Forrester_3_shoot_ball_u_nm_np2_fr_med_2 146 34 shoot_ball
ImprovingBasketballSkills-BasketballCrossover_shoot_ball_f_nm_np1_fr_med_0 100 34 shoot_ball
ImprovingBasketballSkills-BasketballTeardropJumpShot_shoot_ball_f_nm_np1_ba_med_0 84 34 shoot_ball
JashaunKidsWhoRipAmazingBasketball_shoot_ball_f_cm_np1_ba_med_6 79 34 shoot_ball
JashaunKidsWhoRipAmazingBasketball_shoot_ball_f_cm_np1_le_med_4 73 34 shoot_ball
JashaunKidsWhoRipAmazingBasketball_shoot_ball_u_cm_np1_le_med_3 78 34 shoot_ball
KELVIN_shoot_ball_u_cm_np1_ba_med_0 79 34 shoot_ball
KELVIN_shoot_ball_u_cm_np1_ba_med_1 109 34 shoot_ball
KELVIN_shoot_ball_u_cm_np1_ba_med_2 109 34 shoot_ball
KELVIN_shoot_ball_u_cm_np1_ba_med_3 123 34 shoot_ball
KELVIN_shoot_ball_u_cm_np1_ba_med_4 93 34 shoot_ball
KELVIN_shoot_ball_u_cm_np1_ba_med_5 109 34 shoot_ball
KELVIN_shoot_ball_u_cm_np1_ba_med_6 89 34 shoot_ball
KELVIN_shoot_ball_u_cm_np1_ba_med_7 109 34 shoot_ball
LearnToShootFromTheMaster_shoot_ball_f_cm_np1_ba_med_6 82 34 shoot_ball
LearnToShootFromTheMaster_shoot_ball_f_nm_np1_ba_med_1 105 34 shoot_ball
LearnToShootFromTheMaster_shoot_ball_f_nm_np1_ba_med_2 81 34 shoot_ball
LearnToShootFromTheMaster_shoot_ball_f_nm_np1_ba_med_3 105 34 shoot_ball
LearnToShootFromTheMaster_shoot_ball_f_nm_np1_ba_med_5 88 34 shoot_ball
LeeHomandBlackieplayingbasketball_shoot_ball_f_cm_np1_ri_med_0 81 34 shoot_ball
LeeHomandBlackieplayingbasketball_shoot_ball_u_cm_np1_ri_med_1 94 34 shoot_ball
LeeHomandBlackieplayingbasketball_shoot_ball_u_cm_np1_ri_med_3 81 34 shoot_ball
PlayingBasketballGotWater_shoot_ball_f_nm_np1_ba_med_0 78 34 shoot_ball
PlayingBasketballGotWater_shoot_ball_f_nm_np1_ba_med_3 54 34 shoot_ball
PlayingBasketballGotWater_shoot_ball_f_nm_np1_ba_med_4 81 34 shoot_ball
PlayingBasketballGotWater_shoot_ball_f_nm_np1_ba_med_6 79 34 shoot_ball
PlayingBasketballGotWater_shoot_ball_f_nm_np1_ba_med_8 81 34 shoot_ball
PlayingBasketballGotWater_shoot_ball_f_nm_np1_ri_med_2 78 34 shoot_ball
PlayingBasketball_shoot_ball_f_nm_np1_ba_med_6 78 34 shoot_ball
PlayingBasketball_shoot_ball_f_nm_np1_ba_med_7 68 34 shoot_ball
PlayingBasketball_shoot_ball_f_nm_np1_ri_med_1 78 34 shoot_ball
PlayingBasketball_shoot_ball_f_nm_np1_ri_med_2 80 34 shoot_ball
ReggieMillerTakesonThreeAverageGuysinaShootout_shoot_ball_f_cm_np1_fr_med_15 49 34 shoot_ball
ReggieMillerTakesonThreeAverageGuysinaShootout_shoot_ball_u_cm_np1_fr_med_14 73 34 shoot_ball
ReggieMillerTakesonThreeAverageGuysinaShootout_shoot_ball_u_nm_np1_ba_med_0 106 34 shoot_ball
ReggieMillerTakesonThreeAverageGuysinaShootout_shoot_ball_u_nm_np1_ba_med_10 75 34 shoot_ball
ReggieMillerTakesonThreeAverageGuysinaShootout_shoot_ball_u_nm_np1_ba_med_17 73 34 shoot_ball
ReggieMillerTakesonThreeAverageGuysinaShootout_shoot_ball_u_nm_np1_ba_med_19 124 34 shoot_ball
ReggieMillerTakesonThreeAverageGuysinaShootout_shoot_ball_u_nm_np1_ba_med_2 74 34 shoot_ball
ReggieMillerTakesonThreeAverageGuysinaShootout_shoot_ball_u_nm_np1_ba_med_3 77 34 shoot_ball
ReggieMillerTakesonThreeAverageGuysinaShootout_shoot_ball_u_nm_np1_ba_med_5 94 34 shoot_ball
ReggieMillerTakesonThreeAverageGuysinaShootout_shoot_ball_u_nm_np1_ba_med_6 79 34 shoot_ball
ReggieMillerTakesonThreeAverageGuysinaShootout_shoot_ball_u_nm_np1_ba_med_7 73 34 shoot_ball
ReggieMillerTakesonThreeAverageGuysinaShootout_shoot_ball_u_nm_np1_ba_med_9 72 34 shoot_ball
ReggieMillerTakesonThreeAverageGuysinaShootout_shoot_ball_u_nm_np1_le_med_20 65 34 shoot_ball
11_4_08ErikaRecurveBack_shoot_bow_u_nm_np1_ba_med_0 292 35 shoot_bow
11_4_08ErikaRecurveBack_shoot_bow_u_nm_np1_ba_med_1 331 35 shoot_bow
ArcheryFastShooting_shoot_bow_u_nm_np1_fr_med_0 78 35 shoot_bow
ArcheryFastShooting_shoot_bow_u_nm_np1_fr_med_1 78 35 shoot_bow
ArcheryFastShooting_shoot_bow_u_nm_np1_fr_med_10 78 35 shoot_bow
ArcheryFastShooting_shoot_bow_u_nm_np1_fr_med_11 78 35 shoot_bow
ArcheryFastShooting_shoot_bow_u_nm_np1_fr_med_12 66 35 shoot_bow
ArcheryFastShooting_shoot_bow_u_nm_np1_fr_med_13 65 35 shoot_bow
ArcheryFastShooting_shoot_bow_u_nm_np1_fr_med_14 78 35 shoot_bow
ArcheryFastShooting_shoot_bow_u_nm_np1_fr_med_15 78 35 shoot_bow
ArcheryFastShooting_shoot_bow_u_nm_np1_fr_med_17 64 35 shoot_bow
ArcheryFastShooting_shoot_bow_u_nm_np1_fr_med_18 94 35 shoot_bow
ArcheryFastShooting_shoot_bow_u_nm_np1_fr_med_19 89 35 shoot_bow
ArcheryFastShooting_shoot_bow_u_nm_np1_fr_med_2 78 35 shoot_bow
ArcheryFastShooting_shoot_bow_u_nm_np1_fr_med_20 78 35 shoot_bow
ArcheryFastShooting_shoot_bow_u_nm_np1_fr_med_21 106 35 shoot_bow
ArcheryFastShooting_shoot_bow_u_nm_np1_fr_med_22 123 35 shoot_bow
ArcheryFastShooting_shoot_bow_u_nm_np1_fr_med_23 108 35 shoot_bow
ArcheryFastShooting_shoot_bow_u_nm_np1_fr_med_3 78 35 shoot_bow
ArcheryFastShooting_shoot_bow_u_nm_np1_fr_med_4 78 35 shoot_bow
ArcheryFastShooting_shoot_bow_u_nm_np1_fr_med_5 78 35 shoot_bow
ArcheryFastShooting_shoot_bow_u_nm_np1_fr_med_6 78 35 shoot_bow
ArcheryFastShooting_shoot_bow_u_nm_np1_fr_med_7 78 35 shoot_bow
ArcheryFastShooting_shoot_bow_u_nm_np1_fr_med_8 78 35 shoot_bow
ArcheryFastShooting_shoot_bow_u_nm_np1_fr_med_9 78 35 shoot_bow
ArcheryMaster_shoot_bow_u_cm_np1_fr_med_4 303 35 shoot_bow
ArcheryMaster_shoot_bow_u_cm_np1_fr_med_5 349 35 shoot_bow
ArcheryMaster_shoot_bow_u_cm_np1_ri_med_0 324 35 shoot_bow
ArcheryMaster_shoot_bow_u_cm_np1_ri_med_1 349 35 shoot_bow
ArcheryMaster_shoot_bow_u_cm_np1_ri_med_2 288 35 shoot_bow
ArcheryMaster_shoot_bow_u_cm_np1_ri_med_3 349 35 shoot_bow
Erikafrontrecurve6june08_shoot_bow_u_nm_np1_fr_med_0 199 35 shoot_bow
Fellowship_5_shoot_bow_h_cm_np1_fr_med_7 52 35 shoot_bow
Fellowship_5_shoot_bow_h_nm_np1_fr_goo_3 35 35 shoot_bow
Fellowship_5_shoot_bow_h_nm_np1_fr_goo_4 29 35 shoot_bow
Fellowship_5_shoot_bow_u_cm_np1_fr_med_13 48 35 shoot_bow
Fellowship_5_shoot_bow_u_nm_np1_fr_goo_6 29 35 shoot_bow
Fellowship_7_shoot_bow_f_nm_np1_fr_bad_6 108 35 shoot_bow
Fellowship_7_shoot_bow_h_nm_np1_fr_goo_10 33 35 shoot_bow
Fellowship_7_shoot_bow_h_nm_np1_fr_med_8 58 35 shoot_bow
Fellowship_7_shoot_bow_u_nm_np1_fr_goo_7 36 35 shoot_bow
HannahFront22May08_shoot_bow_u_nm_np1_fr_med_0 319 35 shoot_bow
HannahFront22May08_shoot_bow_u_nm_np1_fr_med_1 366 35 shoot_bow
KLArchery1_shoot_bow_u_cm_np1_fr_med_0 138 35 shoot_bow
KLArchery_shoot_bow_u_cm_np1_fr_med_0 279 35 shoot_bow
Meshooting3_shoot_bow_u_cm_np1_fr_med_0 200 35 shoot_bow
Meshooting3_shoot_bow_u_cm_np1_fr_med_1 313 35 shoot_bow
Meshooting3_shoot_bow_u_cm_np1_fr_med_2 191 35 shoot_bow
ParkKyungMo_shoot_bow_f_cm_np2_fr_med_0 197 35 shoot_bow
Return_of_the_King_7_shoot_bow_u_nm_np10_ba_med_2 41 35 shoot_bow
Return_of_the_King_9_shoot_bow_u_cm_np2_fr_med_9 44 35 shoot_bow
TURKISHRECURVEBOW_shoot_bow_u_cm_np1_ba_med_0 126 35 shoot_bow
TURKISHRECURVEBOW_shoot_bow_u_cm_np1_ba_med_1 124 35 shoot_bow
TurkishBowAdnan_shoot_bow_u_cm_np1_fr_goo_0 99 35 shoot_bow
TurkishBowDrOzveri_shoot_bow_u_cm_np1_fr_med_1 123 35 shoot_bow
TurkishBowDrOzveri_shoot_bow_u_cm_np1_fr_med_2 90 35 shoot_bow
Two_Towers_4_shoot_bow_f_nm_np1_le_med_1 46 35 shoot_bow
Two_Towers_4_shoot_bow_h_cm_np1_fr_goo_2 39 35 shoot_bow
Two_Towers_6_shoot_bow_u_nm_np1_fr_med_2 47 35 shoot_bow
Updatedvideoofmeshootingteamusaarchery_shoot_bow_f_nm_np1_ba_med_0 227 35 shoot_bow
Updatedvideoofmeshootingteamusaarchery_shoot_bow_f_nm_np1_ri_med_1 305 35 shoot_bow
Updatedvideoofmeshootingteamusaarchery_shoot_bow_f_nm_np1_ri_med_5 334 35 shoot_bow
Updatedvideoofmeshootingteamusaarchery_shoot_bow_u_cm_np1_ri_med_4 200 35 shoot_bow
Updatedvideoofmeshootingteamusaarchery_shoot_bow_u_nm_np1_ba_med_2 208 35 shoot_bow
Updatedvideoofmeshootingteamusaarchery_shoot_bow_u_nm_np1_ba_med_7 237 35 shoot_bow
Updatedvideoofmeshootingteamusaarchery_shoot_bow_u_nm_np1_fr_med_3 230 35 shoot_bow
Updatedvideoofmeshootingteamusaarchery_shoot_bow_u_nm_np1_fr_med_8 263 35 shoot_bow
erikafrontcompound6feb09_shoot_bow_f_nm_np1_fr_med_0 294 35 shoot_bow
techniquefrontshot_shoot_bow_u_cm_np1_fr_med_0 349 35 shoot_bow
trainingat70m_shoot_bow_u_cm_np1_fr_med_0 233 35 shoot_bow
2xFullautoGlocks_shoot_gun_u_cm_np1_le_med_0 143 36 shoot_gun
American_History_X_shoot_gun_u_cm_np1_ba_med_36 73 36 shoot_gun
American_History_X_shoot_gun_u_cm_np1_fr_med_2 38 36 shoot_gun
American_History_X_shoot_gun_u_cm_np1_le_med_4 53 36 shoot_gun
American_History_X_shoot_gun_u_nm_np1_fr_goo_49 40 36 shoot_gun
Aplacetoshoot_shoot_gun_u_cm_np1_ba_med_3 81 36 shoot_gun
Aplacetoshoot_shoot_gun_u_cm_np1_le_med_0 110 36 shoot_gun
Aplacetoshoot_shoot_gun_u_cm_np1_le_med_1 84 36 shoot_gun
Aplacetoshoot_shoot_gun_u_cm_np1_le_med_2 118 36 shoot_gun
DefensivePistolShootingTechniques_shoot_gun_f_nm_np1_fr_med_0 138 36 shoot_gun
DefensivePistolShootingTechniques_shoot_gun_f_nm_np1_fr_med_1 122 36 shoot_gun
DefensivePistolShootingTechniques_shoot_gun_f_nm_np1_fr_med_3 80 36 shoot_gun
DefensivePistolShootingTechniques_shoot_gun_f_nm_np1_fr_med_6 77 36 shoot_gun
DefensivePistolShootingTechniques_shoot_gun_f_nm_np1_ri_med_5 85 36 shoot_gun
DefensivePistolShootingTechniques_shoot_gun_u_nm_np1_fr_med_2 97 36 shoot_gun
Fastestguninthewest_shoot_gun_f_nm_np1_ri_med_0 78 36 shoot_gun
FirearmsTraining_shoot_gun_f_cm_np1_ri_med_0 78 36 shoot_gun
FirearmsTraining_shoot_gun_f_cm_np1_ri_med_1 97 36 shoot_gun
FirearmsTraining_shoot_gun_f_nm_np1_ri_med_7 287 36 shoot_gun
FirearmsTraining_shoot_gun_f_nm_np2_le_med_10 112 36 shoot_gun
FirearmsTraining_shoot_gun_u_cm_np1_ba_med_5 154 36 shoot_gun
FirearmsTraining_shoot_gun_u_cm_np1_ri_med_2 237 36 shoot_gun
FirearmsTraining_shoot_gun_u_cm_np1_ri_med_8 283 36 shoot_gun
FirearmsTraining_shoot_gun_u_nm_np1_ri_goo_6 174 36 shoot_gun
FirearmsTraining_shoot_gun_u_nm_np1_ri_goo_9 201 36 shoot_gun
FirearmsTraining_shoot_gun_u_nm_np1_ri_med_11 90 36 shoot_gun
FirearmsTraining_shoot_gun_u_nm_np1_ri_med_3 96 36 shoot_gun
FirearmsTraining_shoot_gun_u_nm_np1_ri_med_4 98 36 shoot_gun
GLOCK17_shoot_gun_f_nm_np1_fr_med_3 110 36 shoot_gun
GLOCK17_shoot_gun_f_nm_np1_fr_med_4 72 36 shoot_gun
GLOCK17_shoot_gun_f_nm_np1_fr_med_5 86 36 shoot_gun
GLOCK17_shoot_gun_u_nm_np1_fr_med_6 108 36 shoot_gun
GLOCK17_shoot_gun_u_nm_np1_ri_goo_7 77 36 shoot_gun
GLOCK17_shoot_gun_u_nm_np1_ri_goo_8 90 36 shoot_gun
GLOCK17_shoot_gun_u_nm_np1_ri_med_0 63 36 shoot_gun
GLOCK17_shoot_gun_u_nm_np1_ri_med_1 86 36 shoot_gun
GLOCK17_shoot_gun_u_nm_np1_ri_med_2 84 36 shoot_gun
Glory_shoot_gun_h_nm_np1_fr_goo_12 44 36 shoot_gun
Glory_shoot_gun_u_nm_np1_fr_goo_11 88 36 shoot_gun
Glory_shoot_gun_u_nm_np1_fr_med_48 48 36 shoot_gun
Glory_shoot_gun_u_nm_np1_le_med_45 38 36 shoot_gun
Glory_shoot_gun_u_nm_np1_le_med_47 31 36 shoot_gun
Glory_shoot_gun_u_nm_np2_le_med_57 55 36 shoot_gun
Hip_Firing_the_SAW_shoot_gun_u_cm_np1_ba_med_1 79 36 shoot_gun
Hip_Firing_the_SAW_shoot_gun_u_cm_np1_ba_med_2 80 36 shoot_gun
Italian_Job_2_shoot_gun_u_nm_np1_fr_med_0 44 36 shoot_gun
Italian_Job_2_shoot_gun_u_nm_np1_ri_med_1 48 36 shoot_gun
MeShootin2_shoot_gun_u_nm_np1_ri_med_0 74 36 shoot_gun
MeShootin2_shoot_gun_u_nm_np1_ri_med_1 162 36 shoot_gun
MeShootin2_shoot_gun_u_nm_np1_ri_med_2 138 36 shoot_gun
Pirates_5_shoot_gun_h_nm_np1_le_goo_2 47 36 shoot_gun
Pirates_5_shoot_gun_u_nm_np1_fr_goo_4 33 36 shoot_gun
TheBoondockSaints_shoot_gun_u_cm_np1_fr_med_107 49 36 shoot_gun
TheBoondockSaints_shoot_gun_u_cm_np1_ri_med_109 46 36 shoot_gun
The_Matrix_4_shoot_gun_u_nm_np2_fr_goo_2 58 36 shoot_gun
The_Matrix_6_shoot_gun_f_nm_np1_ba_med_3 64 36 shoot_gun
The_Matrix_6_shoot_gun_u_nm_np1_ri_goo_4 46 36 shoot_gun
The_Matrix_6_shoot_gun_u_nm_np3_fr_goo_5 46 36 shoot_gun
TiffanywithSpringfieldArmoryXD9_shoot_gun_u_nm_np1_ri_med_0 79 36 shoot_gun
TiffanywithSpringfieldArmoryXD9_shoot_gun_u_nm_np1_ri_med_1 94 36 shoot_gun
TiffanywithSpringfieldArmoryXD9_shoot_gun_u_nm_np1_ri_med_2 79 36 shoot_gun
TiffanywithSpringfieldArmoryXD9_shoot_gun_u_nm_np1_ri_med_3 56 36 shoot_gun
Todd_Jarrett_on_pistol_shooting_shoot_gun_u_nm_np1_fr_med_0 79 36 shoot_gun
Veoh_Alpha_Dog_2_shoot_gun_u_nm_np1_fr_med_21 33 36 shoot_gun
deserteagle_shoot_gun_u_cm_np1_ri_goo_0 176 36 shoot_gun
dualdeserteagle_shoot_gun_f_cm_np1_le_med_0 130 36 shoot_gun
fastestgunalive_shoot_gun_f_cm_np1_fr_med_0 88 36 shoot_gun
fastestgunalive_shoot_gun_u_cm_np1_ba_med_1 98 36 shoot_gun
fastestgunalive_shoot_gun_u_cm_np1_fr_med_2 78 36 shoot_gun
fastestgunalive_shoot_gun_u_cm_np1_fr_med_3 69 36 shoot_gun
20060723sfjffsomelikeitwarmed_sit_u_nm_np1_fr_goo_1 77 37 sit
A_Beautiful_Mind_5_sit_u_cm_np1_ri_med_1 91 37 sit
AboutABoy_sit_u_cm_np1_ri_med_1 78 37 sit
AgentCodyBanks_sit_u_cm_np1_fr_goo_4 77 37 sit
AllThePresidentMen_sit_f_nm_np1_fr_goo_3 75 37 sit
AmericanGangster_sit_f_cm_np1_fr_med_70 78 37 sit
AmericanGangster_sit_f_cm_np1_le_bad_11 47 37 sit
AmericanGangster_sit_f_cm_np1_le_med_43 48 37 sit
AmericanGangster_sit_u_cm_np1_ba_bad_16 109 37 sit
AmericanGangster_sit_u_cm_np1_fr_med_26 78 37 sit
AmericanGangster_sit_u_cm_np1_le_med_61 77 37 sit
AmericanGangster_sit_u_cm_np1_ri_bad_10 75 37 sit
AmericanGangster_sit_u_cm_np1_ri_med_25 48 37 sit
BATMAN_BEGINS_sit_u_cm_np1_ba_med_10 51 37 sit
BLACK_HAWK_DOWN_sit_u_cm_np1_ri_med_2 78 37 sit
CastAway1_sit_f_nm_np1_le_med_25 111 37 sit
Catch_Me_If_You_Can_sit_u_cm_np1_fr_med_6 78 37 sit
CharlieAndTheChocolateFactory_sit_f_nm_np1_le_med_7 46 37 sit
Crash_sit_u_cm_np1_fr_med_19 77 37 sit
Crash_sit_u_cm_np1_ri_med_22 77 37 sit
Crash_sit_u_nm_np1_le_goo_26 79 37 sit
Eurotrip_sit_u_cm_np1_fr_med_0 105 37 sit
Eurotrip_sit_u_nm_np1_fr_goo_3 168 37 sit
Finding_Forrester_2_sit_u_cm_np1_ri_bad_3 125 37 sit
Finding_Forrester_5_sit_u_cm_np1_fr_med_2 91 37 sit
Glory_sit_u_cm_np1_le_med_27 109 37 sit
KUNG_FU_HUSTLE_sit_f_nm_np1_fr_med_43 78 37 sit
LONGESTYARD_sit_f_nm_np1_ba_med_29 46 37 sit
LONGESTYARD_sit_u_nm_np1_ba_med_8 71 37 sit
Man_Who_Cheated_Himself_512kb_sit_u_cm_np1_fr_med_3 76 37 sit
Man_Who_Cheated_Himself_512kb_sit_u_cm_np1_ri_med_6 104 37 sit
NoCountryForOldMen_sit_f_nm_np1_fr_goo_4 135 37 sit
NoCountryForOldMen_sit_u_nm_np1_fr_goo_1 79 37 sit
Oceans11_sit_u_nm_np1_fr_med_0 106 37 sit
Oceans12_sit_h_cm_np1_le_goo_16 77 37 sit
Panic_in_the_Streets_sit_f_nm_np1_le_med_7 78 37 sit
Pirates_5_sit_f_nm_np1_fr_med_11 72 37 sit
Prelinger_LetYours1940_sit_u_nm_np1_fr_med_0 137 37 sit
RETURN_OF_THE_KING_sit_f_nm_np1_le_bad_8 76 37 sit
RomeEpisode1_sit_u_cm_np1_fr_goo_1 107 37 sit
Sixthsense_sit_u_cm_np1_fr_med_3 78 37 sit
SweeneyTodd_sit_f_cm_np1_fr_bad_16 53 37 sit
SweeneyTodd_sit_f_nm_np1_fr_bad_34 79 37 sit
SweeneyTodd_sit_u_cm_np1_fr_med_14 48 37 sit
SweeneyTodd_sit_u_cm_np1_fr_med_21 70 37 sit
SweeneyTodd_sit_u_cm_np1_le_med_19 48 37 sit
TheBoondockSaints_sit_f_nm_np1_fr_med_71 102 37 sit
TheBoondockSaints_sit_u_cm_np1_fr_bad_56 45 37 sit
TheBoondockSaints_sit_u_cm_np1_fr_med_29 77 37 sit
TheBoondockSaints_sit_u_cm_np1_fr_med_34 76 37 sit
TheBoondockSaints_sit_u_cm_np1_le_med_15 73 37 sit
TheBoondockSaints_sit_u_nm_np10_ba_med_0 106 37 sit
TheLastManOnearth_sit_f_nm_np1_ri_med_51 75 37 sit
TheLastManOnearth_sit_u_cm_np1_fr_med_52 49 37 sit
TheLastManOnearth_sit_u_nm_np1_ri_med_5 75 37 sit
ThePerfectScore_sit_u_cm_np1_fr_med_0 79 37 sit
ThePerfectScore_sit_u_cm_np1_fr_med_1 77 37 sit
ThePerfectScore_sit_u_cm_np1_fr_med_2 107 37 sit
TheRoyalTenenbaums_sit_u_nm_np1_fr_med_2 76 37 sit
The_Fugitive_2_sit_f_cm_np1_fr_med_8 81 37 sit
ThreeStories_sit_u_cm_np1_fr_med_1 55 37 sit
WhatDreamsMayCome_sit_f_cm_np1_le_bad_3 137 37 sit
WhatDreamsMayCome_sit_f_cm_np1_ri_bad_0 78 37 sit
nameunknown256kb_sit_u_nm_np1_fr_med_1 78 37 sit
prelinger_LetsBeGo1953_sit_f_nm_np2_fr_med_6 101 37 sit
prelinger_LetsPlay1949_sit_f_nm_np1_fr_med_8 83 37 sit
prelinger_LetsPlay1949_sit_u_cm_np1_le_med_9 101 37 sit
prideandprejudice1_sit_f_cm_np1_ba_med_5 78 37 sit
prideandprejudice1_sit_f_nm_np1_ri_med_10 75 37 sit
prideandprejudice1_sit_u_nm_np1_ba_med_3 73 37 sit
5_Min_Tone_Abs_Workout_2__Fitness_Training_w__Tammy_situp_f_nm_np1_fr_goo_2 98 38 situp
5_Min_Tone_Abs_Workout_2__Fitness_Training_w__Tammy_situp_f_nm_np1_fr_goo_3 107 38 situp
5_Min_Tone_Abs_Workout_2__Fitness_Training_w__Tammy_situp_f_nm_np1_fr_goo_4 102 38 situp
5_Min_Tone_Abs_Workout_2__Fitness_Training_w__Tammy_situp_f_nm_np1_le_goo_0 104 38 situp
5_Min_Tone_Abs_Workout_2__Fitness_Training_w__Tammy_situp_f_nm_np1_le_goo_1 101 38 situp
5_Min_Tone_Abs_Workout_2__Fitness_Training_w__Tammy_situp_f_nm_np1_le_goo_5 109 38 situp
6_Minute_Abs_Routine_situp_f_nm_np1_ri_bad_0 78 38 situp
6_Minute_Abs_Routine_situp_f_nm_np1_ri_bad_3 78 38 situp
6_Minute_Abs_Routine_situp_f_nm_np1_ri_bad_4 78 38 situp
6_Minute_Abs_Routine_situp_f_nm_np2_le_bad_1 78 38 situp
6_Minute_Abs_Routine_situp_f_nm_np2_le_bad_2 66 38 situp
6_Minute_Abs_Routine_situp_f_nm_np2_le_bad_5 78 38 situp
AKC_coach_Torrin_Rhodan_showing_situp_kettlebell_movements_situp_f_cm_np1_le_goo_0 104 38 situp
AKC_coach_Torrin_Rhodan_showing_situp_kettlebell_movements_situp_f_cm_np1_le_goo_1 99 38 situp
AKC_coach_Torrin_Rhodan_showing_situp_kettlebell_movements_situp_f_cm_np1_le_goo_2 101 38 situp
Abs__Situps__Crunches_situp_u_cm_np1_ri_goo_0 78 38 situp
Abs__Situps__Crunches_situp_u_cm_np1_ri_goo_1 78 38 situp
Abs__Situps__Crunches_situp_u_cm_np1_ri_goo_2 78 38 situp
Abs__Situps__Crunches_situp_u_cm_np2_ri_goo_3 57 38 situp
Abs__Situps__Crunches_situp_u_nm_np3_ri_goo_4 78 38 situp
Abs__Situps__Crunches_situp_u_nm_np3_ri_goo_5 137 38 situp
Abs__Situps__Crunches_situp_u_nm_np3_ri_goo_6 83 38 situp
Army_situp_video_for_ROTC_cadets_situp_f_cm_np1_le_med_0 78 38 situp
Army_situp_video_for_ROTC_cadets_situp_f_cm_np1_le_med_1 78 38 situp
Army_situp_video_for_ROTC_cadets_situp_f_cm_np1_le_med_2 78 38 situp
Basic_Exercise_Plans_-_How_to_Perform_a_Sit-Up_situp_f_nm_np1_ri_goo_0 188 38 situp
Basic_Exercise_Plans_-_How_to_Perform_a_Sit-Up_situp_f_nm_np1_ri_goo_1 129 38 situp
Excercise_Demo_-_Proper_Sit-up_situp_f_nm_np1_ri_goo_0 165 38 situp
Excercise_Demo_-_Proper_Sit-up_situp_f_nm_np1_ri_goo_1 161 38 situp
How_To_Workout_On_Vacation_-_How_to_Do_Crunches_Exercises_on_Vacation_situp_f_nm_np1_le_goo_0 131 38 situp
How_To_Workout_On_Vacation_-_How_to_Do_Crunches_Exercises_on_Vacation_situp_f_nm_np1_le_goo_1 92 38 situp
How_to_Train_for_Boxing_-_Sit_Up_Techniques_for_Boxing_Training_situp_f_cm_np1_le_med_0 77 38 situp
How_to_Train_for_Boxing_-_Sit_Up_Techniques_for_Boxing_Training_situp_f_cm_np1_le_med_1 77 38 situp
How_to_Train_for_Boxing_-_Sit_Up_Techniques_for_Boxing_Training_situp_f_cm_np1_le_med_2 77 38 situp
Incline_Dumbell_Situps_45lbs_2ndxpr_25x_situp_f_nm_np1_ri_med_0 129 38 situp
Incline_Dumbell_Situps_45lbs_2ndxpr_25x_situp_f_nm_np1_ri_med_1 120 38 situp
Incline_Dumbell_Situps_45lbs_2ndxpr_25x_situp_f_nm_np1_ri_med_2 112 38 situp
Intermidate_to_advanced_abs_situp_f_cm_np1_fr_med_1 78 38 situp
Intermidate_to_advanced_abs_situp_f_nm_np1_fr_med_0 78 38 situp
Intermidate_to_advanced_abs_situp_f_nm_np1_fr_med_2 80 38 situp
Ninja_Warrior_Ultimate_Six_Pack_Abs_Sit_up_Training_situp_f_nm_np1_ri_med_0 78 38 situp
Ninja_Warrior_Ultimate_Six_Pack_Abs_Sit_up_Training_situp_f_nm_np1_ri_med_1 78 38 situp
Ninja_Warrior_Ultimate_Six_Pack_Abs_Sit_up_Training_situp_f_nm_np1_ri_med_2 78 38 situp
Octogen_-_CrossFit_Sydney_Glute_Ham_Situps_1_situp_f_nm_np1_ri_goo_0 119 38 situp
Octogen_-_CrossFit_Sydney_Glute_Ham_Situps_1_situp_f_nm_np1_ri_goo_1 96 38 situp
Octogen_-_CrossFit_Sydney_Glute_Ham_Situps_1_situp_f_nm_np1_ri_goo_2 100 38 situp
Personal_Training_Workout_Tips_situp_f_nm_np1_le_goo_0 93 38 situp
Personal_Training_Workout_Tips_situp_f_nm_np1_le_goo_1 95 38 situp
Rutina_de_Abdominales___Abs_Exercise_situp_f_cm_np1_ri_goo_0 78 38 situp
Rutina_de_Abdominales___Abs_Exercise_situp_f_cm_np1_ri_goo_1 78 38 situp
Rutina_de_Abdominales___Abs_Exercise_situp_f_cm_np1_ri_goo_2 78 38 situp
Sit_Ups_for_6pack_Abs___Forgotten_Abdominal_Exercise_situp_f_nm_np1_le_med_0 91 38 situp
Sit_Ups_for_6pack_Abs___Forgotten_Abdominal_Exercise_situp_f_nm_np1_le_med_1 108 38 situp
Sit_Ups_for_6pack_Abs___Forgotten_Abdominal_Exercise_situp_f_nm_np1_le_med_2 103 38 situp
Sit_ups_and_crunch_situp_f_nm_np1_le_goo_0 93 38 situp
Sit_ups_and_crunch_situp_f_nm_np1_le_goo_2 93 38 situp
Tiger_Abs_-_Triple_Sit_Ups_situp_f_nm_np1_le_goo_0 86 38 situp
Tiger_Abs_-_Triple_Sit_Ups_situp_f_nm_np1_le_goo_1 90 38 situp
Tiger_Abs_-_Triple_Sit_Ups_situp_f_nm_np1_le_goo_2 81 38 situp
Timed_situps_1_minute_situp_f_nm_np1_ri_med_0 78 38 situp
Timed_situps_1_minute_situp_f_nm_np1_ri_med_1 78 38 situp
Timed_situps_1_minute_situp_f_nm_np1_ri_med_2 78 38 situp
Waschbrettbauch_I-__bung_von_fitness_com_situp_f_nm_np1_ba_goo_0 81 38 situp
Waschbrettbauch_I-__bung_von_fitness_com_situp_f_nm_np1_ba_goo_1 108 38 situp
crazy_105_sit-ups_situp_f_cm_np2_le_med_0 78 38 situp
crazy_105_sit-ups_situp_f_cm_np2_le_med_1 78 38 situp
crazy_105_sit-ups_situp_f_cm_np2_le_med_2 78 38 situp
kettlebell_training_for_pack_ABS_-_workout_situp_f_nm_np1_le_goo_0 127 38 situp
kettlebell_training_for_pack_ABS_-_workout_situp_f_nm_np1_le_goo_1 116 38 situp
kettlebell_training_for_pack_ABS_-_workout_situp_f_nm_np1_le_goo_2 118 38 situp
A_Beautiful_Mind_2_smile_h_nm_np1_fr_goo_2 104 39 smile
For_youtube_smiles_smile_h_nm_np1_fr_med_0 113 39 smile
Glory_smile_h_nm_np1_fr_med_5 66 39 smile
Glory_smile_h_nm_np1_le_goo_6 73 39 smile
Me_smiling_smile_h_nm_np1_fr_goo_0 78 39 smile
MySmile_smile_h_nm_np1_fr_goo_0 59 39 smile
My_smileEh_smile_h_nm_np1_fr_goo_0 78 39 smile
Pirates_3_smile_h_nm_np1_ri_goo_1 60 39 smile
Prelinger_ActYourA1949_smile_u_nm_np1_fr_med_19 36 39 smile
Re-_Re-_Show_your_Smile!_smile_h_nm_np1_fr_med_0 74 39 smile
Re-_Show_your_Smile!_10_smile_h_nm_np1_fr_goo_0 79 39 smile
Re-_Show_your_Smile!_1_smile_h_nm_np1_fr_goo_0 83 39 smile
Re-_Show_your_Smile!_4_smile_h_nm_np1_fr_med_0 78 39 smile
Re-_Show_your_Smile!_7_smile_h_nm_np1_fr_med_0 74 39 smile
Re-_Show_your_Smile!_8_smile_h_nm_np1_fr_goo_0 77 39 smile
Re-_Show_your_Smile!_smile_h_nm_np1_fr_goo_0 44 39 smile
Show_Your_Smile_-)_1_smile_h_nm_np1_fr_goo_0 78 39 smile
Show_my_what_smile_h_cm_np1_fr_med_0 78 39 smile
Smile!_smile_h_cm_np1_fr_goo_0 69 39 smile
Smile_-]_smile_h_nm_np1_fr_goo_0 69 39 smile
Smile_smile_h_cm_np1_fr_goo_0 78 39 smile
Two_Towers_3_smile_h_nm_np1_fr_goo_7 78 39 smile
YouTube_smiles!_smile_h_cm_np1_fr_bad_25 61 39 smile
YouTube_smiles!_smile_h_cm_np1_fr_bad_3 56 39 smile
YouTube_smiles!_smile_h_cm_np1_fr_bad_37 64 39 smile
YouTube_smiles!_smile_h_cm_np1_fr_bad_5 53 39 smile
YouTube_smiles!_smile_h_cm_np1_fr_goo_0 66 39 smile
YouTube_smiles!_smile_h_cm_np1_fr_goo_28 52 39 smile
YouTube_smiles!_smile_h_cm_np1_fr_goo_30 66 39 smile
YouTube_smiles!_smile_h_cm_np1_fr_goo_34 54 39 smile
YouTube_smiles!_smile_h_cm_np1_fr_med_2 58 39 smile
YouTube_smiles!_smile_h_cm_np1_fr_med_26 58 39 smile
YouTube_smiles!_smile_h_cm_np1_fr_med_31 53 39 smile
YouTube_smiles!_smile_h_cm_np1_fr_med_39 70 39 smile
YouTube_smiles!_smile_h_nm_np1_fr_bad_18 52 39 smile
YouTube_smiles!_smile_h_nm_np1_fr_bad_21 48 39 smile
YouTube_smiles!_smile_h_nm_np1_fr_bad_27 60 39 smile
YouTube_smiles!_smile_h_nm_np1_fr_goo_1 70 39 smile
YouTube_smiles!_smile_h_nm_np1_fr_goo_10 54 39 smile
YouTube_smiles!_smile_h_nm_np1_fr_goo_14 69 39 smile
YouTube_smiles!_smile_h_nm_np1_fr_goo_22 34 39 smile
YouTube_smiles!_smile_h_nm_np1_fr_goo_29 67 39 smile
YouTube_smiles!_smile_h_nm_np1_fr_goo_33 49 39 smile
YouTube_smiles!_smile_h_nm_np1_fr_goo_35 49 39 smile
YouTube_smiles!_smile_h_nm_np1_fr_goo_40 64 39 smile
YouTube_smiles!_smile_h_nm_np1_fr_goo_6 42 39 smile
YouTube_smiles!_smile_h_nm_np1_fr_goo_7 47 39 smile
YouTube_smiles!_smile_h_nm_np1_fr_goo_9 56 39 smile
YouTube_smiles!_smile_h_nm_np1_fr_med_11 68 39 smile
YouTube_smiles!_smile_h_nm_np1_fr_med_12 53 39 smile
YouTube_smiles!_smile_h_nm_np1_fr_med_13 60 39 smile
YouTube_smiles!_smile_h_nm_np1_fr_med_15 48 39 smile
YouTube_smiles!_smile_h_nm_np1_fr_med_16 62 39 smile
YouTube_smiles!_smile_h_nm_np1_fr_med_17 69 39 smile
YouTube_smiles!_smile_h_nm_np1_fr_med_19 45 39 smile
YouTube_smiles!_smile_h_nm_np1_fr_med_20 34 39 smile
YouTube_smiles!_smile_h_nm_np1_fr_med_23 64 39 smile
YouTube_smiles!_smile_h_nm_np1_fr_med_24 55 39 smile
YouTube_smiles!_smile_h_nm_np1_fr_med_32 96 39 smile
YouTube_smiles!_smile_h_nm_np1_fr_med_36 65 39 smile
YouTube_smiles!_smile_h_nm_np1_fr_med_38 53 39 smile
YouTube_smiles!_smile_h_nm_np1_fr_med_4 45 39 smile
YouTube_smiles!_smile_h_nm_np1_fr_med_8 46 39 smile
my_smile_smile_h_cm_np1_fr_goo_0 78 39 smile
prelinger_they_grow_up_so_fast_1_smile_u_nm_np1_fr_med_0 53 39 smile
show_your_smile_-)_smile_h_nm_np1_fr_med_0 78 39 smile
showyoursmile_smile_h_nm_np1_fr_goo_0 79 39 smile
smile_collection_7_smile_h_nm_np1_fr_goo_0 77 39 smile
smile_collection_7_smile_h_nm_np1_fr_goo_1 109 39 smile
youtube_smile_response_smile_h_nm_np1_fr_goo_0 143 39 smile
A_Beautiful_Mind_2_smoke_u_cm_np1_fr_goo_0 79 40 smoke
A_Beautiful_Mind_5_smoke_u_nm_np1_fr_goo_10 77 40 smoke
A_Beginners_Guide_to_Smoking_smoke_u_cm_np1_ri_bad_0 80 40 smoke
After_work_smoke_in_the_garage_smoke_h_nm_np1_fr_bad_0 82 40 smoke
After_work_smoke_in_the_garage_smoke_h_nm_np1_fr_med_1 235 40 smoke
After_work_smoke_in_the_garage_smoke_h_nm_np1_fr_med_2 283 40 smoke
Glory_smoke_h_nm_np1_fr_goo_41 108 40 smoke
Glory_smoke_h_nm_np1_fr_goo_42 88 40 smoke
Glory_smoke_u_nm_np1_le_goo_34 79 40 smoke
Glory_smoke_u_nm_np1_le_goo_35 69 40 smoke
Laughing_Girl_smoke_u_nm_np1_ri_goo_0 95 40 smoke
OSSER_-_Qualboro_light_-_Marlboro_Verarschung_smoke_h_cm_np1_le_bad_0 229 40 smoke
Rauchen_f_r_Anf_nger_smoke_h_nm_np1_fr_med_0 198 40 smoke
Rauchen_f_r_Anf_nger_smoke_h_nm_np1_fr_med_1 155 40 smoke
Raucher_TRICK_xD_smoke_h_cm_np1_fr_med_0 129 40 smoke
Raucher_TRICK_xD_smoke_u_cm_np1_fr_med_1 124 40 smoke
Raucher_TRICK_xD_smoke_u_cm_np1_fr_med_2 147 40 smoke
Raucher_TRICK_xD_smoke_u_cm_np1_fr_med_3 116 40 smoke
Return_of_the_King_11_smoke_h_nm_np1_fr_med_0 57 40 smoke
Return_of_the_King_11_smoke_h_nm_np1_fr_med_1 50 40 smoke
Return_of_the_King_11_smoke_h_nm_np1_fr_med_2 115 40 smoke
Return_of_the_King_3_smoke_h_nm_np1_fr_med_3 147 40 smoke
Rich_smoking_experience_smoke_h_nm_np1_fr_med_0 216 40 smoke
Rich_smoking_experience_smoke_h_nm_np1_fr_med_1 225 40 smoke
Rich_smoking_experience_smoke_h_nm_np1_fr_med_2 191 40 smoke
Rich_smoking_experience_smoke_h_nm_np1_le_med_3 234 40 smoke
Sara_beim_Rauchen_-_Volume_3_smoke_h_cm_np1_fr_bad_1 121 40 smoke
Sara_beim_Rauchen_-_Volume_3_smoke_h_cm_np1_fr_bad_2 124 40 smoke
Sara_beim_Rauchen_-_Volume_3_smoke_h_cm_np1_fr_med_0 77 40 smoke
Sexy_Smoking_Girl_-_Teen_Smoking_Cigarette_smoke_u_nm_np1_fr_goo_0 266 40 smoke
The_Fugitive_2_smoke_h_nm_np1_fr_med_23 122 40 smoke
The_Fugitive_2_smoke_u_cm_np1_fr_bad_22 76 40 smoke
Veoh_Alpha_Dog_1_smoke_h_nm_np1_fr_goo_20 108 40 smoke
Veoh_Alpha_Dog_1_smoke_h_nm_np1_fr_goo_4 90 40 smoke
Veoh_Alpha_Dog_1_smoke_h_nm_np1_fr_goo_53 99 40 smoke
Veoh_Alpha_Dog_1_smoke_h_nm_np1_fr_med_54 133 40 smoke
Veoh_Alpha_Dog_1_smoke_u_cm_np1_fr_med_8 124 40 smoke
Veoh_Alpha_Dog_1_smoke_u_cm_np1_ri_goo_9 160 40 smoke
Veoh_Alpha_Dog_1_smoke_u_nm_np1_fr_med_10 163 40 smoke
Veoh_Alpha_Dog_2_smoke_h_cm_np1_fr_med_4 76 40 smoke
Veoh_Alpha_Dog_2_smoke_h_nm_np1_ri_goo_12 78 40 smoke
girl_smoking_a_cigarette_smoke_h_nm_np1_fr_med_0 114 40 smoke
girl_smoking_a_cigarette_smoke_h_nm_np1_fr_med_2 154 40 smoke
girl_smoking_smoke_h_cm_np1_ri_goo_0 142 40 smoke
girl_smoking_smoke_h_cm_np1_ri_goo_1 101 40 smoke
more_smoking_smoke_h_cm_np1_ri_med_0 73 40 smoke
more_smoking_smoke_h_cm_np1_ri_med_1 136 40 smoke
more_smoking_smoke_h_cm_np1_ri_med_2 140 40 smoke
passive_rauchen_smoke_h_cm_np1_ri_med_0 157 40 smoke
smoking_1_smoke_h_cm_np1_ri_med_1 103 40 smoke
smoking_1_smoke_h_cm_np1_ri_med_2 149 40 smoke
smoking_3_smoke_h_cm_np1_fr_med_1 43 40 smoke
smoking_3_smoke_h_cm_np1_le_med_0 53 40 smoke
smoking_a_cigarette_smoke_h_nm_np1_fr_med_0 278 40 smoke
smoking_a_cigarette_smoke_h_nm_np1_fr_med_1 247 40 smoke
smoking_again_smoke_h_cm_np1_ba_goo_3 164 40 smoke
smoking_again_smoke_h_cm_np1_le_goo_0 182 40 smoke
smoking_again_smoke_h_cm_np1_le_goo_1 158 40 smoke
smoking_again_smoke_h_cm_np1_le_goo_2 173 40 smoke
smoking_smoke_h_nm_np1_fr_med_0 220 40 smoke
smoking_smoke_h_nm_np1_fr_med_1 277 40 smoke
smoking_smoke_h_nm_np1_fr_med_2 193 40 smoke
smoking_smoking_-_tricks!_smoke_h_nm_np1_fr_goo_1 228 40 smoke
smoking_smoking_-_tricks!_smoke_h_nm_np1_fr_med_2 224 40 smoke
you_like_a_nice_long_white_cig_smoke_u_nm_np1_ri_goo_0 234 40 smoke
you_like_a_nice_long_white_cig_smoke_u_nm_np1_ri_goo_1 374 40 smoke
you_like_a_nice_long_white_cig_smoke_u_nm_np1_ri_goo_2 231 40 smoke
zigarette_rauchen_smoke_h_nm_np1_fr_med_0 63 40 smoke
zigarette_rauchen_smoke_h_nm_np1_fr_med_1 180 40 smoke
zigarette_rauchen_smoke_h_nm_np1_fr_med_2 161 40 smoke
Beginner_parkour_dive_roll_somersault_f_cm_np1_le_bad_0 36 41 somersault
Boden_p8_somersault_f_cm_np1_ba_med_0 70 41 somersault
Boden_p8_somersault_f_cm_np1_ba_med_1 80 41 somersault
Bodenk_r_Spo_08_somersault_f_cm_np1_le_med_0 77 41 somersault
Bodenturnen_somersault_f_cm_np1_ri_med_1 76 41 somersault
Charlottes_Brilliant_Roly_Poly__Handstand_Thingy_somersault_f_cm_np1_le_bad_0 81 41 somersault
Dive_and_roll_compilation_(Parkour)_somersault_f_cm_np1_ba_bad_3 32 41 somersault
Dive_and_roll_compilation_(Parkour)_somersault_f_cm_np1_fr_bad_0 32 41 somersault
Dive_and_roll_compilation_(Parkour)_somersault_f_cm_np1_le_bad_4 34 41 somersault
Dive_and_roll_compilation_(Parkour)_somersault_f_cm_np1_le_bad_5 41 41 somersault
Dive_and_roll_compilation_(Parkour)_somersault_f_cm_np1_le_bad_7 36 41 somersault
Dive_and_roll_compilation_(Parkour)_somersault_f_cm_np1_ri_bad_1 34 41 somersault
Freie_Rolle-vw_Salto_somersault_f_cm_np1_ri_med_0 89 41 somersault
Ger_teturnen_Pr_fung_-_G_S_somersault_f_cm_np1_le_med_2 77 41 somersault
Gymnastics_Parkour_diving_somersault_f_nm_np1_ba_bad_0 39 41 somersault
Gymnastics__-_How_to_Perform_a_Somersault_somersault_f_cm_np1_le_med_0 96 41 somersault
Handstandk_nig_somersault_f_cm_np1_ba_med_5 76 41 somersault
Handstandk_nig_somersault_f_cm_np1_le_med_2 76 41 somersault
Hechtsprung_somersault_f_cm_np1_le_bad_0 35 41 somersault
Hechtsprung_somersault_f_cm_np1_le_bad_1 32 41 somersault
Jennis_Bodenk_r_somersault_f_cm_np1_le_med_0 80 41 somersault
Jennis_Bodenk_r_somersault_f_cm_np1_le_med_1 79 41 somersault
Jennis_Bodenk_r_somersault_f_cm_np1_le_med_2 79 41 somersault
Juli_beim_Bodenturnen_MPG_somersault_f_cm_np1_ba_bad_2 78 41 somersault
Juli_beim_Bodenturnen_MPG_somersault_f_cm_np1_le_bad_0 85 41 somersault
Kristina_Goryunova_-_Floor_Exercise_-_2009_Tyson_American_Cu_somersault_f_cm_np1_le_med_1 77 41 somersault
LONGESTYARD_somersault_f_cm_np1_ba_bad_28 46 41 somersault
MWG_Bodenturnen_somersault_f_cm_np1_le_bad_2 86 41 somersault
MWG_Bodenturnen_somersault_f_cm_np1_le_bad_3 86 41 somersault
MWG_Bodenturnen_somersault_f_cm_np1_ri_bad_4 86 41 somersault
MWG_Bodenturnen_somersault_f_cm_np1_ri_bad_5 86 41 somersault
MWG_Bodenturnen_somersault_f_cm_np2_ri_bad_0 86 41 somersault
Massive_6_meter_dive_roll_somersault_f_cm_np1_le_bad_0 48 41 somersault
Monikas_Staatsexamen__Turnen_somersault_f_cm_np1_ba_med_1 78 41 somersault
Monikas_Staatsexamen__Turnen_somersault_f_cm_np1_le_med_5 78 41 somersault
Parkour_Dive_Tutorial_somersault_f_cm_np1_fr_bad_2 41 41 somersault
Paul_Hamm_on_Floor_Exercise_at_2008_Pacific_Rim_somersault_f_cm_np1_fr_med_0 80 41 somersault
Philli_beim_Bodenturnen_somersault_f_cm_np1_ri_bad_0 70 41 somersault
Philli_beim_Bodenturnen_somersault_f_cm_np1_ri_bad_3 94 41 somersault
Philli_beim_Bodenturnen_somersault_f_cm_np1_ri_bad_5 120 41 somersault
Pirates_2_somersault_f_cm_np1_fr_bad_5 35 41 somersault
Pirates_7_somersault_f_cm_np1_ri_bad_1 41 41 somersault
Projekt_SPOHO_2008_-_27_02_08_-_Training-_Bodenk_r_3_somersault_f_cm_np1_le_med_0 87 41 somersault
Projekt_SPOHO_2008_-_27_02_08_-_Training-_Bodenk_r_4_somersault_f_cm_np1_ri_med_0 78 41 somersault
Rolle_aufm_Balken_somersault_f_cm_np1_le_med_0 80 41 somersault
Rush_Hour_4_Turnk_r_somersault_f_cm_np2_ri_med_1 78 41 somersault
Schwebebalken_Uni_07_08_somersault_f_cm_np1_le_med_0 78 41 somersault
Schwebebalken_Uni_07_08_somersault_f_cm_np1_le_med_1 94 41 somersault
Simon_Bodenturnen_somersault_f_cm_np1_fr_med_0 79 41 somersault
So_turnt_man_richtig!!!_somersault_f_cm_np1_fr_med_1 90 41 somersault
So_turnt_man_richtig!!!_somersault_f_cm_np1_fr_med_5 101 41 somersault
THE_PROTECTOR_somersault_f_nm_np1_le_bad_99 46 41 somersault
Turnen_Uni_Osnabr_ck_Boden_(Einf_hrung)_somersault_f_cm_np1_ri_med_0 78 41 somersault
Turnexamen_Boden_somersault_f_cm_np1_ba_med_0 71 41 somersault
Turnexamen_Boden_somersault_f_cm_np1_ri_med_2 78 41 somersault
Turnk_r_Pippi_Michel_somersault_f_cm_np1_fr_med_1 79 41 somersault
Turnk_r_Pippi_Michel_somersault_f_cm_np1_fr_med_2 79 41 somersault
Turnk_r_Pippi_Michel_somersault_f_cm_np2_le_med_7 90 41 somersault
Turnk_r_Pippi_Michel_somersault_f_cm_np2_ri_med_3 100 41 somersault
Turnk_r_somersault_f_cm_np4_fr_med_1 78 41 somersault
Uni-Koblenz_Normfreies_Turnen__WS_05_06__Pr_fung_somersault_f_cm_np2_ri_bad_1 78 41 somersault
_Jumper_Boys___Pedrim_Naruto_-_Dive_Roll_Over_13_People_somersault_f_cm_np1_ri_bad_0 39 41 somersault
_Jumper_Boys___Pedrim_Naruto_-_Dive_Roll_Over_13_People_somersault_f_cm_np1_ri_bad_1 36 41 somersault
hechtsprung_3_somersault_f_cm_np1_le_bad_0 41 41 somersault
hechtsprung_xx_somersault_f_cm_np2_fr_bad_0 32 41 somersault
lk_sport_revolution_somersault_f_cm_np1_ba_med_1 78 41 somersault
lk_sport_revolution_somersault_f_cm_np1_ba_med_2 78 41 somersault
me_turnen_somersault_f_cm_np1_fr_med_1 78 41 somersault
meine_Bodenk_r_somersault_f_cm_np1_le_bad_2 87 41 somersault
meine_Bodenk_r_somersault_f_cm_np1_ri_bad_0 90 41 somersault
20060723sfjffangelina_stand_f_nm_np1_le_med_0 47 42 stand
20060723sfjffcomeback_stand_u_cm_np1_ba_med_1 43 42 stand
20060723sfjffdabaum_stand_u_nm_np1_fr_med_1 30 42 stand
20060723sfjffjewgotmail_stand_u_cm_np1_ri_med_0 48 42 stand
21_stand_f_nm_np1_fr_med_2 78 42 stand
50_FIRST_DATES_stand_u_cm_np1_fr_med_25 49 42 stand
50_FIRST_DATES_stand_u_nm_np1_fr_med_8 73 42 stand
A_Beautiful_Mind_6_stand_u_cm_np1_fr_med_3 84 42 stand
AboutABoy_stand_u_nm_np1_fr_bad_7 77 42 stand
AgentCodyBanks_stand_u_cm_np1_fr_med_5 79 42 stand
AllThePresidentMen_stand_u_nm_np1_le_med_1 77 42 stand
AmericanGangster_stand_f_nm_np1_fr_bad_34 48 42 stand
AmericanGangster_stand_f_nm_np1_le_med_33 83 42 stand
AmericanGangster_stand_u_cm_np1_fr_bad_0 74 42 stand
AmericanGangster_stand_u_cm_np1_fr_bad_19 52 42 stand
AmericanGangster_stand_u_nm_np1_fr_bad_51 44 42 stand
AmericanGangster_stand_u_nm_np1_fr_med_55 49 42 stand
American_History_X_stand_u_cm_np1_le_med_41 55 42 stand
American_History_X_stand_u_nm_np1_fr_med_5 63 42 stand
BATMAN_BEGINS_stand_f_cm_np1_fr_med_8 46 42 stand
BIG_FISH_stand_f_cm_np1_fr_med_22 80 42 stand
BIG_FISH_stand_u_nm_np1_fr_med_27 60 42 stand
BLACK_HAWK_DOWN_stand_u_cm_np1_fr_med_35 47 42 stand
BLACK_HAWK_DOWN_stand_u_cm_np1_fr_med_6 46 42 stand
BLACK_HAWK_DOWN_stand_u_nm_np1_le_med_11 46 42 stand
BeforeNightFalls_stand_f_nm_np1_fr_med_3 131 42 stand
CastAway1_stand_f_nm_np1_le_med_24 62 42 stand
CastAway1_stand_u_nm_np1_le_med_20 78 42 stand
CharlieAndTheChocolateFactory_stand_f_nm_np1_ba_med_4 47 42 stand
CharlieAndTheChocolateFactory_stand_f_nm_np1_fr_med_17 47 42 stand
ChildrenOfMen_stand_u_nm_np1_ba_med_1 78 42 stand
Crash_stand_f_cm_np1_le_med_15 78 42 stand
Crash_stand_f_nm_np1_le_bad_25 78 42 stand
Crash_stand_u_cm_np1_fr_med_28 90 42 stand
Crash_stand_u_cm_np1_le_med_8 81 42 stand
Crash_stand_u_nm_np1_le_med_6 78 42 stand
EVOLUTION_stand_u_cm_np1_fr_med_6 46 42 stand
EVOLUTION_stand_u_cm_np1_fr_med_7 49 42 stand
Fellowship_3_stand_f_cm_np1_fr_bad_2 232 42 stand
Fellowship_4_stand_f_cm_np1_fr_med_3 62 42 stand
Finding_Forrester_3_stand_u_cm_np1_fr_bad_10 110 42 stand
GoneBabyGone_stand_f_cm_np1_fr_med_0 65 42 stand
GuardiansOfO256kb_stand_u_nm_np1_ri_med_1 48 42 stand
Hitch_Part_1_stand_f_cm_np1_fr_med_6 51 42 stand
IamLegend_stand_f_nm_np1_fr_med_20 77 42 stand
KUNG_FU_HUSTLE_stand_u_cm_np1_fr_med_34 72 42 stand
LivefreeorDieHard_stand_f_cm_np1_fr_med_5 83 42 stand
Oceans13_stand_u_nm_np1_fr_med_9 76 42 stand
Prelinger_ActYourA1949_stand_f_cm_np1_fr_med_17 77 42 stand
Prelinger_HabitPat1954_stand_f_cm_np1_ri_med_1 83 42 stand
RATRACE_stand_f_cm_np1_le_med_35 45 42 stand
RATRACE_stand_f_cm_np1_ri_med_28 78 42 stand
RETURN_OF_THE_KING_stand_f_cm_np1_fr_med_55 47 42 stand
RETURN_OF_THE_KING_stand_f_nm_np1_ri_bad_23 78 42 stand
RETURN_OF_THE_KING_stand_u_cm_np1_fr_med_12 53 42 stand
Return_of_the_King_1_stand_f_cm_np1_fr_med_5 129 42 stand
RomeEpisode1_stand_f_cm_np1_fr_med_0 83 42 stand
RushHour2_stand_u_cm_np1_fr_med_11 85 42 stand
SchoolRulesHowTheyHelpUs_stand_u_nm_np1_fr_med_1 102 42 stand
TheBoondockSaints_stand_f_cm_np1_fr_med_112 47 42 stand
TheBoondockSaints_stand_f_cm_np1_fr_med_59 47 42 stand
TheBoondockSaints_stand_u_cm_np1_fr_bad_45 47 42 stand
TheBoondockSaints_stand_u_cm_np2_ri_med_5 139 42 stand
TheBoondockSaints_stand_u_nm_np1_fr_med_111 49 42 stand
TheBoondockSaints_stand_u_nm_np1_le_med_102 47 42 stand
The_Departed_-_Part_2_stand_u_cm_np1_fr_med_4 79 42 stand
happy_go_lovely_stand_f_cm_np1_fr_med_19 102 42 stand
happy_go_lovely_stand_u_nm_np1_ri_bad_8 71 42 stand
jonhs_netfreemovies_holygrail_stand_u_nm_np1_fr_bad_15 79 42 stand
prelinger_LetsBeGo1953_stand_u_nm_np10_ba_med_4 126 42 stand
8YearOldHitsaHomeRunBaseball_swing_baseball_f_cm_np1_fr_bad_0 64 43 swing_baseball
BaseBallSweetSwingsingle_swing_baseball_f_nm_np1_ba_bad_0 94 43 swing_baseball
BaseballSwingAnalysis_swing_baseball_f_nm_np1_fr_med_11 132 43 swing_baseball
BaseballSwingAnalysis_swing_baseball_f_nm_np1_fr_med_12 120 43 swing_baseball
BaseballSwingAnalysis_swing_baseball_f_nm_np1_fr_med_15 305 43 swing_baseball
BaseballSwingAnalysis_swing_baseball_f_nm_np1_fr_med_17 224 43 swing_baseball
BaseballSwingAnalysis_swing_baseball_f_nm_np1_fr_med_18 216 43 swing_baseball
BaseballSwingAnalysis_swing_baseball_f_nm_np1_fr_med_8 149 43 swing_baseball
BaseballSwingAnalysis_swing_baseball_f_nm_np1_fr_med_9 113 43 swing_baseball
BaseballSwingAnalysis_swing_baseball_u_nm_np1_ba_med_0 156 43 swing_baseball
BaseballSwingAnalysis_swing_baseball_u_nm_np1_ba_med_1 105 43 swing_baseball
BaseballSwingAnalysis_swing_baseball_u_nm_np1_ba_med_2 135 43 swing_baseball
BaseballSwingAnalysis_swing_baseball_u_nm_np1_ba_med_3 136 43 swing_baseball
BaseballSwingAnalysis_swing_baseball_u_nm_np1_ba_med_4 122 43 swing_baseball
BaseballSwingAnalysis_swing_baseball_u_nm_np1_ba_med_5 267 43 swing_baseball
BaseballSwingAnalysis_swing_baseball_u_nm_np1_ba_med_6 337 43 swing_baseball
BaseballSwingAnalysis_swing_baseball_u_nm_np1_ba_med_7 212 43 swing_baseball
BaseballSwingAnalysis_swing_baseball_u_nm_np1_fr_med_10 145 43 swing_baseball
BaseballSwingAnalysis_swing_baseball_u_nm_np1_fr_med_13 131 43 swing_baseball
BaseballSwingAnalysis_swing_baseball_u_nm_np1_fr_med_16 229 43 swing_baseball
BaseballSwingAnalysis_swing_baseball_u_nm_np1_fr_med_19 249 43 swing_baseball
Fellowship_7_swing_baseball_u_nm_np1_fr_bad_14 41 43 swing_baseball
Hittingmechanics_swing_baseball_f_nm_np1_fr_bad_0 381 43 swing_baseball
HowtoswingaBaseballbat_swing_baseball_f_nm_np1_le_bad_0 125 43 swing_baseball
HowtoswingaBaseballbat_swing_baseball_f_nm_np1_le_bad_1 141 43 swing_baseball
MarkTeixeiratripleagainstBoston_swing_baseball_f_cm_np1_ba_bad_0 79 43 swing_baseball
MattBolden(hittinginslowmotion)_swing_baseball_f_nm_np1_fr_bad_0 111 43 swing_baseball
MattBoldenDoubles(SlowMotion)_swing_baseball_f_cm_np1_fr_bad_0 138 43 swing_baseball
SlowMotionBPHomeRun_swing_baseball_f_nm_np1_fr_bad_0 346 43 swing_baseball
SlowMotionHomerAtOleMiss_swing_baseball_f_cm_np1_ba_bad_0 305 43 swing_baseball
SlowMotionofMySwing_swing_baseball_f_cm_np1_fr_bad_0 118 43 swing_baseball
SlowmotionBretthitsasingle_swing_baseball_f_cm_np1_ba_bad_0 91 43 swing_baseball
SlowmotionBretthitsasingle_swing_baseball_f_cm_np1_ba_bad_1 158 43 swing_baseball
Tannerafterwecorrected_swing_baseball_f_cm_np1_fr_bad_0 90 43 swing_baseball
Tannerafterwecorrected_swing_baseball_f_cm_np1_fr_bad_1 84 43 swing_baseball
Tannerafterwecorrected_swing_baseball_f_cm_np1_fr_bad_2 104 43 swing_baseball
Tannerafterwecorrected_swing_baseball_f_cm_np1_fr_bad_3 80 43 swing_baseball
hittingofftee2_swing_baseball_f_nm_np1_fr_med_0 105 43 swing_baseball
hittingofftee2_swing_baseball_f_nm_np1_fr_med_1 183 43 swing_baseball
hittingofftee2_swing_baseball_f_nm_np1_fr_med_10 121 43 swing_baseball
hittingofftee2_swing_baseball_f_nm_np1_fr_med_11 117 43 swing_baseball
hittingofftee2_swing_baseball_f_nm_np1_fr_med_2 149 43 swing_baseball
hittingofftee2_swing_baseball_f_nm_np1_fr_med_3 121 43 swing_baseball
hittingofftee2_swing_baseball_f_nm_np1_fr_med_4 141 43 swing_baseball
hittingofftee2_swing_baseball_f_nm_np1_fr_med_5 153 43 swing_baseball
hittingofftee2_swing_baseball_f_nm_np1_fr_med_6 121 43 swing_baseball
hittingofftee2_swing_baseball_f_nm_np1_fr_med_7 158 43 swing_baseball
hittingofftee2_swing_baseball_f_nm_np1_fr_med_8 127 43 swing_baseball
hittingofftee2_swing_baseball_f_nm_np1_fr_med_9 136 43 swing_baseball
longhomerunhomerunswingslowmotion_swing_baseball_f_cm_np1_ba_bad_0 193 43 swing_baseball
practicingmybaseballswing2009_swing_baseball_f_cm_np1_fr_med_11 96 43 swing_baseball
practicingmybaseballswing2009_swing_baseball_f_cm_np1_fr_med_12 117 43 swing_baseball
practicingmybaseballswing2009_swing_baseball_f_cm_np1_fr_med_13 129 43 swing_baseball
practicingmybaseballswing2009_swing_baseball_f_cm_np1_fr_med_14 110 43 swing_baseball
practicingmybaseballswing2009_swing_baseball_f_cm_np1_fr_med_15 114 43 swing_baseball
practicingmybaseballswing2009_swing_baseball_f_cm_np1_fr_med_16 122 43 swing_baseball
practicingmybaseballswing2009_swing_baseball_f_cm_np1_fr_med_17 137 43 swing_baseball
practicingmybaseballswing2009_swing_baseball_f_cm_np1_fr_med_18 125 43 swing_baseball
practicingmybaseballswing2009_swing_baseball_f_cm_np1_fr_med_19 159 43 swing_baseball
practicingmybaseballswing2009_swing_baseball_f_cm_np1_fr_med_2 113 43 swing_baseball
practicingmybaseballswing2009_swing_baseball_f_cm_np1_fr_med_3 77 43 swing_baseball
practicingmybaseballswing2009_swing_baseball_f_cm_np1_fr_med_4 140 43 swing_baseball
practicingmybaseballswing2009_swing_baseball_f_cm_np1_fr_med_5 114 43 swing_baseball
practicingmybaseballswing2009_swing_baseball_f_cm_np1_fr_med_6 140 43 swing_baseball
practicingmybaseballswing2009_swing_baseball_f_cm_np1_fr_med_7 147 43 swing_baseball
practicingmybaseballswing2009_swing_baseball_f_cm_np1_fr_med_8 93 43 swing_baseball
practicingmybaseballswing2009_swing_baseball_f_cm_np1_fr_med_9 107 43 swing_baseball
practicingmybaseballswing2009_swing_baseball_u_cm_np1_fr_med_0 101 43 swing_baseball
practicingmybaseballswing2009_swing_baseball_u_cm_np1_fr_med_1 107 43 swing_baseball
practicingmybaseballswing2009_swing_baseball_u_cm_np1_fr_med_10 114 43 swing_baseball
2006_Full_Contact_Medieval_Sword_Tournament_Final_sword_f_cm_np2_fr_bad_2 98 44 sword
2006_Full_Contact_Medieval_Sword_Tournament_Final_sword_f_cm_np2_le_bad_0 85 44 sword
2006_Full_Contact_Medieval_Sword_Tournament_Final_sword_f_cm_np2_le_bad_1 105 44 sword
AHF_longsword_against_Rapier_and_Dagger_Fight_sword_f_cm_np2_ri_bad_1 39 44 sword
AHF_longsword_against_Rapier_and_Dagger_Fight_sword_f_cm_np2_ri_bad_2 45 44 sword
Agilitas_tv_Intro_Schwertkampf_in_der_R_stung_sword_u_cm_np2_fr_med_0 54 44 sword
Baddest_Fight_Scenes_EVER!_-_Kill_Bill__Vol___1_-_vs__Crazy_88_s_sword_f_cm_np2_ri_med_4 53 44 sword
Baddest_Fight_Scenes_EVER!_-_Kill_Bill__Vol___1_-_vs__Crazy_88_s_sword_f_nm_np6_ri_med_2 106 44 sword
Black_Knight_sword_f_cm_np2_fr_goo_3 54 44 sword
Black_Knight_sword_u_cm_np2_ba_goo_0 78 44 sword
Black_Knight_sword_u_cm_np2_ba_goo_1 78 44 sword
Black_Knight_sword_u_cm_np2_ba_goo_2 77 44 sword
Black_Knight_sword_u_cm_np2_le_goo_4 58 44 sword
Blood_And_Bone_(sword_fight_Scene)_sword_f_nm_np2_ri_bad_0 44 44 sword
Blood_And_Bone_(sword_fight_Scene)_sword_f_nm_np2_ri_med_1 50 44 sword
Duncan_Macleod_&_Amanda_Soulmates_Part_2_sword_u_cm_np2_fr_med_2 91 44 sword
Duncan_Macleod_&_Amanda_Soulmates_Part_2_sword_u_cm_np2_fr_med_3 83 44 sword
Duncan_Macleod_&_Amanda_Soulmates_Part_2_sword_u_cm_np2_le_med_1 68 44 sword
Fechten_mit_dem_langen_Schwert_sword_f_cm_np2_le_med_0 65 44 sword
Fechten_mit_dem_langen_Schwert_sword_f_cm_np2_le_med_1 67 44 sword
Fechten_mit_dem_langen_Schwert_sword_f_cm_np2_le_med_8 65 44 sword
Fechten_mit_dem_langen_Schwert_sword_u_cm_np2_fr_med_4 55 44 sword
Fechten_mit_dem_langen_Schwert_sword_u_cm_np2_fr_med_5 52 44 sword
Fechten_mit_dem_langen_Schwert_sword_u_cm_np2_le_med_7 48 44 sword
Fellowship_5_sword_u_nm_np1_ri_med_5 39 44 sword
Gohatto_-_sword_fight_scene_sword_f_cm_np2_ba_med_3 78 44 sword
Gohatto_-_sword_fight_scene_sword_f_cm_np2_fr_med_1 78 44 sword
Gohatto_-_sword_fight_scene_sword_f_cm_np2_ri_med_2 78 44 sword
Kendo_sword_f_nm_np1_fr_bad_4 78 44 sword
Kendo_sword_f_nm_np1_fr_bad_5 78 44 sword
Kendo_sword_f_nm_np1_fr_bad_7 78 44 sword
Kendo_sword_f_nm_np2_ba_bad_0 78 44 sword
Kendo_sword_f_nm_np2_ba_bad_1 78 44 sword
Kendo_sword_f_nm_np2_ba_bad_2 78 44 sword
MAF_Tenshin_Ryu_sword_f_cm_np2_ri_med_0 59 44 sword
Medieval_Times_Knights_Battle_Sword_Fight_sword_f_cm_np2_ba_med_6 56 44 sword
Medieval_Times_Knights_Battle_Sword_Fight_sword_f_cm_np2_ba_med_7 46 44 sword
Medieval_Times_Knights_Battle_Sword_Fight_sword_f_cm_np2_fr_med_5 60 44 sword
Medieval_Times_Knights_Battle_Sword_Fight_sword_f_cm_np2_le_bad_0 40 44 sword
Medieval_Times_Knights_Battle_Sword_Fight_sword_f_cm_np2_le_med_1 40 44 sword
Medieval_Times_Knights_Battle_Sword_Fight_sword_f_cm_np2_le_med_3 48 44 sword
Medieval_knight_fight_sword_f_cm_np1_ba_med_5 80 44 sword
Medieval_knight_fight_sword_f_cm_np1_le_med_2 79 44 sword
Medieval_knight_fight_sword_f_cm_np1_ri_med_3 79 44 sword
Medieval_knight_fight_sword_f_cm_np1_ri_med_4 79 44 sword
Medieval_sword_fight_sword_f_cm_np2_ba_med_0 78 44 sword
Medieval_sword_fight_sword_f_cm_np2_ba_med_3 78 44 sword
Medieval_sword_fight_sword_f_cm_np2_ri_med_2 78 44 sword
Moonfleet_1955_rapier_vs_halberd_duel__Stewart_Granger_sword_u_cm_np2_ri_bad_0 44 44 sword
Obi-Wan_Kenobi__Anakin_Skywalker_and_Yoda_vs__Count_Dooku_sword_f_cm_np2_fr_bad_3 108 44 sword
Obi-Wan_Kenobi__Anakin_Skywalker_and_Yoda_vs__Count_Dooku_sword_f_cm_np2_ri_bad_2 89 44 sword
Pirates_2_sword_u_cm_np1_fr_med_3 58 44 sword
RETURN_OF_THE_KING_sword_u_cm_np1_fr_med_53 48 44 sword
RETURN_OF_THE_KING_sword_u_nm_np1_fr_bad_42 25 44 sword
Return_of_the_King_4_sword_u_cm_np1_ba_med_1 47 44 sword
Return_of_the_King_4_sword_u_cm_np1_ri_bad_2 56 44 sword
Return_of_the_King_4_sword_u_cm_np1_ri_bad_7 63 44 sword
Return_of_the_King_9_sword_u_nm_np1_fr_bad_8 58 44 sword
Samurai_Fight_Scene_sword_u_cm_np1_ba_goo_1 55 44 sword
Samurai_Fight_Scene_sword_u_cm_np1_le_goo_0 78 44 sword
Stage_Combat_5_-_Sword_Fight_-_East_15_sword_f_cm_np2_le_bad_1 78 44 sword
Stage_Combat_5_-_Sword_Fight_-_East_15_sword_f_cm_np2_ri_bad_0 78 44 sword
Takeda_Ryu_Iaido_sword_f_nm_np1_fr_med_3 78 44 sword
Takeda_Ryu_Iaido_sword_f_nm_np1_fr_med_7 78 44 sword
Takeda_Ryu_Iaido_sword_f_nm_np2_le_med_0 79 44 sword
Takeda_Ryu_Iaido_sword_f_nm_np2_le_med_1 77 44 sword
Ziyi_Zhang_vs__Michelle_Yeoh_best_fight_scene_ever_sword_u_cm_np2_fr_med_3 116 44 sword
Ziyi_Zhang_vs__Michelle_Yeoh_best_fight_scene_ever_sword_u_cm_np2_le_med_2 100 44 sword
jonhs_netfreemovies_holygrail_sword_f_nm_np1_ba_med_9 79 44 sword
jonhs_netfreemovies_holygrail_sword_u_nm_np2_ba_med_8 118 44 sword
Blade_Of_Fury_-_Scene_1_sword_exercise_f_nm_np1_ri_med_1 89 45 sword_exercise
Blade_Of_Fury_-_Scene_1_sword_exercise_u_cm_np1_ri_med_2 85 45 sword_exercise
Cold_Steel_Scottish_Broad_Sword_sword_exercise_u_cm_np1_fr_bad_1 30 45 sword_exercise
Cold_Steel_Scottish_Broad_Sword_sword_exercise_u_cm_np1_fr_bad_2 48 45 sword_exercise
Conan_gets_an_upgrade!_sword_exercise_u_cm_np1_ri_med_0 327 45 sword_exercise
Conan_gets_an_upgrade!_sword_exercise_u_cm_np1_ri_med_1 182 45 sword_exercise
Ghost_Dog_Sword_Swinging_Scene_sword_exercise_f_cm_np1_le_med_0 97 45 sword_exercise
Ghost_Dog_Sword_Swinging_Scene_sword_exercise_u_cm_np1_le_med_1 86 45 sword_exercise
Ghost_Dog_Sword_Swinging_Scene_sword_exercise_u_cm_np1_le_med_2 92 45 sword_exercise
Ghost_Dog_Sword_Swinging_Scene_sword_exercise_u_cm_np1_le_med_3 272 45 sword_exercise
HIGHLANDER_III_-_LOREENA_MCKENNITT_-_BONNY_PORTMORE_(HIGHLANDER_SCENES)_sword_exercise_u_cm_np1_fr_med_1 67 45 sword_exercise
HIGHLANDER_III_-_LOREENA_MCKENNITT_-_BONNY_PORTMORE_(HIGHLANDER_SCENES)_sword_exercise_u_cm_np1_ri_med_2 108 45 sword_exercise
Highlander_I_with_Christophe_Lambert_&_Sean_Connery_sword_exercise_f_cm_np2_ba_bad_0 132 45 sword_exercise
Iaido_13_katas_sword_exercise_f_nm_np1_ba_bad_11 108 45 sword_exercise
Iaido_13_katas_sword_exercise_f_nm_np1_fr_bad_1 71 45 sword_exercise
Iaido_13_katas_sword_exercise_f_nm_np1_fr_bad_10 75 45 sword_exercise
Iaido_13_katas_sword_exercise_f_nm_np1_fr_bad_13 63 45 sword_exercise
Iaido_13_katas_sword_exercise_f_nm_np1_fr_bad_4 85 45 sword_exercise
Iaido_13_katas_sword_exercise_f_nm_np1_fr_bad_6 50 45 sword_exercise
Iaido_13_katas_sword_exercise_f_nm_np1_fr_bad_8 82 45 sword_exercise
Iaido_video_instruction_series_Wehrhahn_Sensei_sword_exercise_f_nm_np1_le_bad_0 63 45 sword_exercise
Iaido_video_instruction_series_Wehrhahn_Sensei_sword_exercise_f_nm_np1_le_bad_1 74 45 sword_exercise
Iaido_video_instruction_series_Wehrhahn_Sensei_sword_exercise_f_nm_np1_le_bad_3 39 45 sword_exercise
Iaido_video_instruction_series_Wehrhahn_Sensei_sword_exercise_f_nm_np1_le_bad_6 55 45 sword_exercise
Kendo_Basics_sword_exercise_f_cm_np1_le_bad_2 66 45 sword_exercise
Kendo_Basics_sword_exercise_f_nm_np1_fr_bad_5 47 45 sword_exercise
Kendo_Basics_sword_exercise_f_nm_np1_le_bad_4 40 45 sword_exercise
Kendo_Basics_sword_exercise_f_nm_np1_ri_bad_6 66 45 sword_exercise
Kendo_Basics_sword_exercise_u_cm_np1_fr_bad_1 74 45 sword_exercise
Kendo_Basics_sword_exercise_u_cm_np1_le_bad_0 45 45 sword_exercise
Krav_Maga_Self_Defense_Techniques_-_Forward_Stab_Defense_Move_for_Krav_Maga_sword_exercise_u_cm_np1_fr_bad_0 36 45 sword_exercise
Krav_Maga_Self_Defense_Techniques_-_Forward_Stab_Defense_Move_for_Krav_Maga_sword_exercise_u_cm_np1_fr_bad_1 41 45 sword_exercise
MAF_Tenshin_Ryu_sword_exercise_f_nm_np1_ri_bad_2 54 45 sword_exercise
MAF_Tenshin_Ryu_sword_exercise_f_nm_np2_fr_bad_4 50 45 sword_exercise
Nakayama_Aikido_Iaido_Part_3_sword_exercise_f_cm_np1_le_bad_1 38 45 sword_exercise
Sensei_Mellone_en_Argentina__Mae__Iaido_kendo_sword_exercise_f_cm_np1_fr_bad_1 59 45 sword_exercise
Spanish_counters_to_Italian_fencing_sword_exercise_f_cm_np2_le_bad_2 58 45 sword_exercise
Spanish_counters_to_Italian_fencing_sword_exercise_f_cm_np2_ri_bad_0 48 45 sword_exercise
Spanish_counters_to_Italian_fencing_sword_exercise_f_cm_np2_ri_bad_1 44 45 sword_exercise
Spirit_Of_The_Sword_Volume_1_DVD_sword_exercise_f_nm_np1_fr_bad_2 38 45 sword_exercise
Sword_and_Targe_Solo_Exercises_sword_exercise_f_cm_np1_ba_med_2 204 45 sword_exercise
Sword_and_Targe_Solo_Exercises_sword_exercise_f_cm_np1_fr_med_1 151 45 sword_exercise
Sword_and_Targe_Solo_Exercises_sword_exercise_f_cm_np1_fr_med_3 261 45 sword_exercise
Sword_and_Targe_Solo_Exercises_sword_exercise_f_cm_np1_fr_med_4 294 45 sword_exercise
Sword_and_Targe_Solo_Exercises_sword_exercise_f_cm_np1_fr_med_5 204 45 sword_exercise
Sword_and_Targe_Solo_Exercises_sword_exercise_f_cm_np1_le_med_0 110 45 sword_exercise
Sword_and_Targe_Solo_Exercises_sword_exercise_f_cm_np1_ri_med_7 167 45 sword_exercise
Sword_and_Targe_Solo_Exercises_sword_exercise_f_cm_np1_ri_med_9 167 45 sword_exercise
Sword_and_Targe_Solo_Exercises_sword_exercise_u_cm_np1_le_med_8 153 45 sword_exercise
The_Kurgan_sword_exercise_f_nm_np1_ri_med_0 86 45 sword_exercise
The_Last_Samurai_-_In_Your_Honor_sword_exercise_f_cm_np1_ri_bad_5 224 45 sword_exercise
The_Last_Samurai_-_In_Your_Honor_sword_exercise_f_cm_np5_fr_bad_2 65 45 sword_exercise
The_Last_Samurai_-_In_Your_Honor_sword_exercise_u_cm_np5_fr_bad_3 63 45 sword_exercise
The_Last_Samurai_-_In_Your_Honor_sword_exercise_u_nm_np4_fr_bad_4 98 45 sword_exercise
VERGIL_(DEVIL_MAY_CRY)_swinging_his_sword_sword_exercise_f_cm_np1_fr_med_1 75 45 sword_exercise
VERGIL_(DEVIL_MAY_CRY)_swinging_his_sword_sword_exercise_f_cm_np1_fr_med_2 83 45 sword_exercise
VERGIL_(DEVIL_MAY_CRY)_swinging_his_sword_sword_exercise_f_cm_np1_fr_med_3 106 45 sword_exercise
VERGIL_(DEVIL_MAY_CRY)_swinging_his_sword_sword_exercise_f_cm_np1_fr_med_5 73 45 sword_exercise
jonhs_netfreemovies_holygrail_sword_exercise_f_nm_np1_ba_bad_3 34 45 sword_exercise
samurai_sword_action_lesson_preview_sword_exercise_f_cm_np1_fr_med_1 266 45 sword_exercise
samurai_sword_action_lesson_preview_sword_exercise_f_cm_np1_le_med_0 185 45 sword_exercise
samurai_sword_action_lesson_preview_sword_exercise_f_cm_np1_le_med_3 132 45 sword_exercise
samurai_sword_action_lesson_preview_sword_exercise_f_cm_np1_ri_med_2 342 45 sword_exercise
samurai_training_sword_exercise_f_cm_np1_fr_med_0 73 45 sword_exercise
samurai_training_sword_exercise_f_cm_np1_fr_med_10 177 45 sword_exercise
samurai_training_sword_exercise_f_cm_np1_fr_med_2 198 45 sword_exercise
samurai_training_sword_exercise_f_cm_np1_fr_med_3 256 45 sword_exercise
samurai_training_sword_exercise_f_cm_np1_fr_med_4 106 45 sword_exercise
samurai_training_sword_exercise_f_cm_np1_fr_med_7 68 45 sword_exercise
samurai_training_sword_exercise_f_cm_np1_fr_med_8 158 45 sword_exercise
American_History_X_talk_u_nm_np1_fr_goo_21 116 46 talk
Faith_Rewarded_talk_h_nm_np1_fr_goo_46 119 46 talk
Faith_Rewarded_talk_h_nm_np1_fr_goo_65 170 46 talk
Faith_Rewarded_talk_h_nm_np1_fr_goo_90 107 46 talk
Faith_Rewarded_talk_h_nm_np1_fr_goo_91 99 46 talk
Faith_Rewarded_talk_h_nm_np1_fr_goo_92 163 46 talk
Faith_Rewarded_talk_u_nm_np1_fr_goo_8 104 46 talk
Fellowship_4_talk_u_nm_np1_fr_med_0 122 46 talk
Fellowship_6_talk_h_cm_np1_fr_goo_13 72 46 talk
Fellowship_6_talk_h_cm_np1_fr_goo_14 58 46 talk
Fellowship_6_talk_h_nm_np1_fr_goo_12 166 46 talk
Hamlet_(1996)_Fencing_Scenes_talk_u_cm_np1_fr_med_0 95 46 talk
Italian_Job_1_talk_u_cm_np1_ri_goo_0 172 46 talk
Italian_Job_3_talk_h_nm_np1_ri_med_0 121 46 talk
Pirates_2_talk_h_nm_np1_fr_goo_1 129 46 talk
Pirates_4_talk_h_nm_np1_fr_med_2 92 46 talk
Pirates_5_talk_h_nm_np1_fr_goo_14 176 46 talk
Pirates_7_talk_h_nm_np1_fr_goo_3 78 46 talk
Prelinger_ActYourA1949_talk_h_nm_np1_fr_goo_15 219 46 talk
Prelinger_ActYourA1949_talk_h_nm_np1_fr_med_5 143 46 talk
Prelinger_ActYourA1949_talk_u_nm_np1_fr_med_3 102 46 talk
Prelinger_ActYourA1949_talk_u_nm_np1_fr_med_4 98 46 talk
Prelinger_ActYourA1949_talk_u_nm_np1_fr_med_6 149 46 talk
Prelinger_FamilyLi1949_talk_h_cm_np1_le_goo_17 101 46 talk
Prelinger_FamilyLi1949_talk_h_cm_np1_le_med_8 134 46 talk
Prelinger_FamilyLi1949_talk_h_nm_np1_fr_goo_11 261 46 talk
Prelinger_FamilyLi1949_talk_h_nm_np1_fr_goo_12 210 46 talk
Prelinger_FamilyLi1949_talk_h_nm_np1_fr_goo_13 341 46 talk
Prelinger_FamilyLi1949_talk_h_nm_np1_fr_goo_14 119 46 talk
Prelinger_FamilyLi1949_talk_h_nm_np1_fr_goo_15 137 46 talk
Prelinger_FamilyLi1949_talk_h_nm_np1_fr_goo_18 200 46 talk
Prelinger_FamilyLi1949_talk_h_nm_np1_fr_goo_19 108 46 talk
Prelinger_FamilyLi1949_talk_h_nm_np1_fr_goo_2 92 46 talk
Prelinger_FamilyLi1949_talk_h_nm_np1_fr_goo_21 95 46 talk
Prelinger_FamilyLi1949_talk_h_nm_np1_fr_goo_24 113 46 talk
Prelinger_FamilyLi1949_talk_h_nm_np1_fr_goo_25 161 46 talk
Prelinger_FamilyLi1949_talk_h_nm_np1_fr_med_10 155 46 talk
Prelinger_FamilyLi1949_talk_h_nm_np1_fr_med_9 215 46 talk
Prelinger_FamilyLi1949_talk_h_nm_np1_le_goo_22 161 46 talk
Prelinger_FamilyLi1949_talk_u_nm_np1_fr_med_3 84 46 talk
Prelinger_FamilyLi1949_talk_u_nm_np1_le_med_4 90 46 talk
Prelinger_FamilyLi1949_talk_u_nm_np1_ri_med_23 72 46 talk
Prelinger_HabitPat1954_talk_f_nm_np1_fr_med_7 166 46 talk
Prelinger_HabitPat1954_talk_u_nm_np1_fr_bad_6 182 46 talk
Prelinger_HabitPat1954_talk_u_nm_np1_fr_med_22 77 46 talk
Prelinger_HabitPat1954_talk_u_nm_np1_fr_med_23 104 46 talk
Return_of_the_King_2_talk_h_cm_np1_fr_goo_6 160 46 talk
TheBoondockSaints_talk_h_cm_np1_fr_med_12 48 46 talk
The_Fugitive_5_talk_h_nm_np1_fr_goo_10 66 46 talk
The_Fugitive_5_talk_u_nm_np1_fr_goo_11 99 46 talk
The_Fugitive_6_talk_h_nm_np1_fr_goo_0 126 46 talk
The_Matrix_1_talk_h_nm_np1_le_goo_2 146 46 talk
The_Matrix_2_talk_h_nm_np1_fr_goo_2 191 46 talk
The_Matrix_5_talk_h_nm_np1_fr_goo_1 121 46 talk
The_Matrix_5_talk_u_cm_np1_ri_goo_0 189 46 talk
The_Matrix_Revolutions_5_talk_h_nm_np1_fr_goo_2 105 46 talk
Two_Towers_5_talk_h_nm_np1_fr_goo_2 110 46 talk
Two_Towers_5_talk_h_nm_np1_fr_goo_5 112 46 talk
jonhs_netfreemovies_holygrail_talk_h_cm_np1_ri_med_14 185 46 talk
jonhs_netfreemovies_holygrail_talk_h_nm_np1_fr_goo_13 40 46 talk
jonhs_netfreemovies_holygrail_talk_h_nm_np1_fr_med_1 204 46 talk
jonhs_netfreemovies_holygrail_talk_h_nm_np1_fr_med_6 846 46 talk
jonhs_netfreemovies_holygrail_talk_h_nm_np1_fr_med_7 142 46 talk
jonhs_netfreemovies_holygrail_talk_u_nm_np1_le_med_17 447 46 talk
jonhs_netfreemovies_holygrail_talk_u_nm_np1_le_med_18 240 46 talk
prelinger_TowardEm1954_talk_h_nm_np1_le_goo_6 107 46 talk
prelinger_TowardEm1954_talk_u_cm_np1_fr_med_0 318 46 talk
prelinger_TowardEm1954_talk_u_nm_np1_fr_med_1 62 46 talk
prelinger_they_grow_up_so_fast_1_talk_h_nm_np1_ri_goo_4 104 46 talk
prelinger_they_grow_up_so_fast_1_talk_u_nm_np1_fr_goo_13 191 46 talk
20060723sfjffangelina_throw_u_cm_np1_ba_med_4 30 47 throw
2008-08-09GiantsGameDodgersPracticeClaytonKershaw_throw_f_cm_np1_fr_med_1 124 47 throw
2008-08-09GiantsGameDodgersPracticeClaytonKershaw_throw_f_cm_np1_fr_med_2 169 47 throw
APOCALYPTO_throw_f_nm_np1_fr_med_1 54 47 throw
APOCALYPTO_throw_u_cm_np1_ri_med_0 71 47 throw
AboutABoy_throw_f_nm_np1_ba_med_2 78 47 throw
AboutABoy_throw_u_nm_np1_ba_med_3 73 47 throw
AdamandAlvonplayingbasketball2_throw_f_nm_np1_fr_med_1 78 47 throw
BaseballPitchingtarget_BaseballPitchingCage_throw_u_cm_np1_ba_med_1 99 47 throw
BaseballPitchingtarget_BaseballPitchingCage_throw_u_nm_np1_ba_med_0 117 47 throw
Compilationknifethrowing_throw_u_nm_np1_ba_med_0 79 47 throw
Compilationknifethrowing_throw_u_nm_np1_ba_med_1 95 47 throw
Compilationknifethrowing_throw_u_nm_np1_ba_med_10 79 47 throw
Compilationknifethrowing_throw_u_nm_np1_ba_med_11 109 47 throw
Compilationknifethrowing_throw_u_nm_np1_ba_med_12 80 47 throw
Compilationknifethrowing_throw_u_nm_np1_ba_med_13 109 47 throw
Compilationknifethrowing_throw_u_nm_np1_ba_med_14 154 47 throw
Compilationknifethrowing_throw_u_nm_np1_ba_med_15 140 47 throw
Compilationknifethrowing_throw_u_nm_np1_ba_med_16 124 47 throw
Compilationknifethrowing_throw_u_nm_np1_ba_med_17 140 47 throw
Compilationknifethrowing_throw_u_nm_np1_ba_med_18 95 47 throw
Compilationknifethrowing_throw_u_nm_np1_ba_med_19 109 47 throw
Compilationknifethrowing_throw_u_nm_np1_ba_med_2 109 47 throw
Compilationknifethrowing_throw_u_nm_np1_ba_med_3 96 47 throw
Compilationknifethrowing_throw_u_nm_np1_ba_med_4 79 47 throw
Compilationknifethrowing_throw_u_nm_np1_ba_med_5 109 47 throw
Compilationknifethrowing_throw_u_nm_np1_ba_med_6 95 47 throw
Compilationknifethrowing_throw_u_nm_np1_ba_med_7 94 47 throw
Compilationknifethrowing_throw_u_nm_np1_ba_med_8 95 47 throw
Compilationknifethrowing_throw_u_nm_np1_ba_med_9 79 47 throw
Fellowship_3_throw_u_nm_np1_fr_bad_4 30 47 throw
Fellowship_5_throw_u_cm_np1_fr_med_9 32 47 throw
Fellowship_5_throw_u_cm_np1_ri_med_2 32 47 throw
HowtoParticipateinKnife_throw_f_cm_np1_le_med_1 97 47 throw
HowtoParticipateinKnife_throw_u_cm_np1_ba_med_0 109 47 throw
IndianaJonesandTheTempleofDoom_throw_u_nm_np1_fr_med_4 47 47 throw
KUNG_FU_HUSTLE_throw_u_cm_np1_fr_med_1 47 47 throw
KnifeThrowing_throw_f_nm_np1_le_med_0 78 47 throw
KnifeThrowing_throw_f_nm_np1_le_med_1 78 47 throw
KnifeThrowing_throw_f_nm_np1_le_med_2 78 47 throw
KnifeThrowing_throw_f_nm_np1_le_med_3 78 47 throw
KnifeThrowing_throw_f_nm_np1_le_med_4 93 47 throw
LittleChildren_throw_u_nm_np1_fr_med_8 78 47 throw
NOVA_ELEGANTUNIVERSE2_throw_f_nm_np1_fr_med_2 53 47 throw
Prelinger_ActYourA1949_throw_f_cm_np1_ri_med_8 155 47 throw
Prelinger_ActYourA1949_throw_u_nm_np1_ri_med_13 47 47 throw
Return_of_the_King_12_throw_f_nm_np1_fr_med_0 29 47 throw
ScottKazmir_throw_f_cm_np1_fr_med_1 116 47 throw
ScottKazmir_throw_f_cm_np1_fr_med_2 224 47 throw
Shadow_of_a_Doubt_throw_u_cm_np1_ba_med_0 52 47 throw
Shadow_of_a_Doubt_throw_u_cm_np1_fr_med_5 52 47 throw
Two_Towers_6_throw_h_cm_np1_fr_bad_3 44 47 throw
Wayne_Rooney_At_Home_Funny_Must_See_throw_u_cm_np1_fr_bad_1 76 47 throw
Webbpitching0045-8-08_throw_f_cm_np1_ba_med_0 128 47 throw
Webbpitching0045-8-08_throw_f_cm_np1_ba_med_1 200 47 throw
Webbpitching0045-8-08_throw_f_cm_np1_ba_med_2 188 47 throw
Webbpitching0045-8-08_throw_f_cm_np1_ba_med_3 117 47 throw
Webbpitching0045-8-08_throw_f_cm_np1_ba_med_4 138 47 throw
Webbpitching0045-8-08_throw_f_cm_np1_ba_med_5 153 47 throw
Webbpitching0045-8-08_throw_f_cm_np1_ba_med_6 153 47 throw
Webbpitching0045-8-08_throw_f_cm_np1_ba_med_7 131 47 throw
amazingballthrowingtricks_throw_f_cm_np1_fr_med_6 94 47 throw
amazingballthrowingtricks_throw_f_cm_np1_ri_med_1 80 47 throw
amazingballthrowingtricks_throw_f_cm_np1_ri_med_2 94 47 throw
amazingballthrowingtricks_throw_f_cm_np1_ri_med_4 78 47 throw
amazingballthrowingtricks_throw_f_cm_np1_ri_med_5 80 47 throw
amazingballthrowingtricks_throw_f_nm_np1_ri_med_0 79 47 throw
amazingballthrowingtricks_throw_u_cm_np1_fr_med_3 78 47 throw
baseballpitchslowmotion_throw_f_nm_np1_fr_med_0 740 47 throw
prelinger_they_grow_up_so_fast_1_throw_f_nm_np1_fr_med_8 119 47 throw
20060723sfjffcomeback_turn_u_nm_np1_le_med_0 40 48 turn
21_turn_h_cm_np1_fr_goo_13 79 48 turn
21_turn_h_nm_np1_fr_goo_14 77 48 turn
21_turn_u_nm_np1_ba_goo_6 110 48 turn
50_FIRST_DATES_turn_f_cm_np1_fr_med_11 46 48 turn
50_FIRST_DATES_turn_h_nm_np1_fr_goo_23 47 48 turn
50_FIRST_DATES_turn_u_nm_np1_fr_med_6 78 48 turn
AReporttoHomeBuilders_turn_u_nm_np1_ba_med_1 90 48 turn
A_Beautiful_Mind_1_turn_h_nm_np1_ri_goo_10 54 48 turn
A_Beautiful_Mind_1_turn_h_nm_np1_ri_goo_7 50 48 turn
A_Beautiful_Mind_2_turn_u_cm_np1_fr_med_6 77 48 turn
A_Beautiful_Mind_4_turn_u_cm_np1_fr_med_7 75 48 turn
A_Beautiful_Mind_6_turn_u_cm_np1_fr_med_0 121 48 turn
AmericanGangster_turn_u_cm_np1_fr_med_7 102 48 turn
CasinoRoyale_turn_h_nm_np1_fr_goo_0 73 48 turn
Hitch_Part_2_turn_u_cm_np1_ba_med_2 104 48 turn
Hitch_Part_2_turn_u_nm_np1_ba_med_4 76 48 turn
Hitch_Part_2_turn_u_nm_np1_fr_med_7 73 48 turn
IamLegend_turn_h_cm_np1_ba_goo_18 101 48 turn
Italian_Job_2_turn_h_nm_np1_fr_med_5 59 48 turn
Italian_Job_2_turn_h_nm_np1_ri_med_9 80 48 turn
Italian_Job_2_turn_u_nm_np1_ba_med_4 66 48 turn
Italian_Job_5_turn_u_nm_np1_ba_med_0 50 48 turn
Juno_turn_u_nm_np1_ba_med_6 79 48 turn
LivefreeorDieHard_turn_h_cm_np1_fr_med_3 47 48 turn
LivefreeorDieHard_turn_u_cm_np1_le_goo_2 47 48 turn
Man_Who_Cheated_Himself_512kb_turn_u_nm_np1_fr_med_9 74 48 turn
MeettheFockers_turn_u_nm_np1_ba_med_0 52 48 turn
Oceans13_turn_u_nm_np1_ba_med_8 76 48 turn
Pirates_1_turn_h_nm_np1_ba_goo_5 83 48 turn
Pirates_5_turn_h_nm_np1_ba_goo_9 56 48 turn
Pirates_6_turn_u_nm_np1_le_med_2 108 48 turn
SchoolRulesHowTheyHelpUs_turn_u_nm_np1_ri_med_4 82 48 turn
SellingasaCareer_turn_u_nm_np1_fr_med_2 83 48 turn
Shadow_of_a_Doubt_turn_u_nm_np1_ba_med_14 106 48 turn
Sixthsense_turn_f_nm_np1_ba_med_10 73 48 turn
SoundAndTheStory_turn_f_nm_np1_le_med_2 107 48 turn
SweeneyTodd_turn_h_cm_np1_fr_goo_36 47 48 turn
SweeneyTodd_turn_h_nm_np1_fr_goo_30 47 48 turn
SweeneyTodd_turn_h_nm_np1_fr_goo_35 46 48 turn
SweeneyTodd_turn_u_nm_np1_ba_med_6 45 48 turn
SweeneyTodd_turn_u_nm_np1_fr_med_27 47 48 turn
TheBigBangS01E01Pilot_turn_u_nm_np1_ba_med_3 75 48 turn
TheBigBangS01E01Pilot_turn_u_nm_np1_ri_med_2 107 48 turn
TheBigBangS01E02TheBigBranHypothesis_turn_u_nm_np1_ri_med_2 52 48 turn
TheBoondockSaints_turn_h_nm_np1_ri_med_10 53 48 turn
TheBoondockSaints_turn_u_nm_np1_ba_med_32 134 48 turn
TheBoondockSaints_turn_u_nm_np1_fr_med_27 47 48 turn
TheLastManOnearth_turn_f_nm_np1_fr_med_44 53 48 turn
TheLastManOnearth_turn_f_nm_np1_le_med_32 48 48 turn
TheLastManOnearth_turn_u_cm_np1_fr_med_43 105 48 turn
TheLastManOnearth_turn_u_nm_np1_le_med_11 72 48 turn
The_Fugitive_4_turn_u_cm_np1_fr_med_1 54 48 turn
The_Matrix_5_turn_h_nm_np1_ba_goo_7 31 48 turn
TrumanShow_turn_f_nm_np1_ri_med_10 51 48 turn
TrumanShow_turn_u_nm_np1_ba_goo_20 73 48 turn
Two_Towers_5_turn_h_cm_np1_fr_goo_3 61 48 turn
UNREPEATABLE_turn_f_nm_np1_ri_med_3 167 48 turn
Veoh_Alpha_Dog_1_turn_u_nm_np1_ba_med_2 57 48 turn
Veoh_Alpha_Dog_1_turn_u_nm_np2_ba_med_45 52 48 turn
eddieizzardcircle_turn_f_nm_np1_le_med_3 51 48 turn
eddieizzardcircle_turn_f_nm_np1_ri_med_2 75 48 turn
happy_go_lovely_turn_u_nm_np1_ba_med_3 78 48 turn
happy_go_lovely_turn_u_nm_np1_fr_med_1 54 48 turn
happy_go_lovely_turn_u_nm_np1_fr_med_10 77 48 turn
likebeckam_turn_f_cm_np1_ba_med_44 48 48 turn
likebeckam_turn_f_cm_np1_le_med_16 48 48 turn
likebeckam_turn_f_cm_np1_ri_med_43 45 48 turn
likebeckam_turn_f_nm_np1_fr_med_38 45 48 turn
likebeckam_turn_f_nm_np1_fr_med_42 45 48 turn
20060723sfjffbitemebaby_walk_u_nm_np1_fr_med_0 91 49 walk
20060723sfjffjewcy_walk_f_cm_np1_ba_med_2 48 49 walk
21_walk_u_cm_np1_fr_med_0 78 49 walk
AmericanGangster_walk_f_nm_np1_fr_med_32 55 49 walk
AmericanGangster_walk_f_nm_np1_fr_med_38 75 49 walk
AmericanGangster_walk_f_nm_np1_fr_med_5 103 49 walk
AmericanGangster_walk_f_nm_np1_fr_med_73 109 49 walk
AmericanGangster_walk_u_cm_np1_ba_med_20 134 49 walk
AmericanGangster_walk_u_cm_np1_le_bad_48 166 49 walk
AmericanGangster_walk_u_cm_np1_le_med_21 136 49 walk
AmericanGangster_walk_u_cm_np1_ri_med_42 108 49 walk
AmericanGangster_walk_u_nm_np1_ba_med_56 79 49 walk
American_History_X_walk_f_nm_np1_ba_med_13 126 49 walk
BIG_FISH_walk_f_nm_np1_fr_bad_20 78 49 walk
BIG_FISH_walk_f_nm_np1_fr_med_13 136 49 walk
BIG_FISH_walk_u_cm_np1_fr_med_3 81 49 walk
CastAway1_walk_f_nm_np1_fr_med_10 77 49 walk
CastAway1_walk_f_nm_np1_fr_med_12 132 49 walk
CastAway2_walk_f_cm_np1_fr_med_4 132 49 walk
CastAway2_walk_u_cm_np1_ri_med_7 103 49 walk
Catch_Me_If_You_Can_walk_f_cm_np1_fr_med_3 77 49 walk
Catch_Me_If_You_Can_walk_u_cm_np1_fr_med_1 105 49 walk
CharlieAndTheChocolateFactory_walk_f_cm_np1_fr_med_13 80 49 walk
CharlieAndTheChocolateFactory_walk_f_cm_np1_fr_med_14 81 49 walk
Eurotrip_walk_u_cm_np1_fr_med_6 76 49 walk
Fellowship_6_walk_f_cm_np1_fr_med_11 107 49 walk
Finding_Forrester_1_walk_f_nm_np1_ba_med_5 89 49 walk
Finding_Forrester_1_walk_f_nm_np1_ba_med_6 126 49 walk
Finding_Forrester_1_walk_f_nm_np1_fr_bad_1 153 49 walk
HP_PRISONER_OF_AZKABAN_walk_f_cm_np1_ba_bad_29 112 49 walk
IamLegend_walk_f_cm_np1_le_med_0 108 49 walk
KUNG_FU_HUSTLE_walk_f_cm_np1_fr_med_42 48 49 walk
KUNG_FU_HUSTLE_walk_f_cm_np1_le_med_6 51 49 walk
MeettheFockers_walk_u_nm_np1_fr_med_3 75 49 walk
MeettheParents_walk_f_cm_np1_fr_med_10 49 49 walk
NoCountryForOldMen_walk_f_cm_np1_ri_med_5 79 49 walk
Oceans13_walk_f_cm_np1_fr_med_6 100 49 walk
OldSchool_walk_f_nm_np1_fr_med_2 52 49 walk
Prelinger_HabitPat1954_walk_f_cm_np1_le_med_13 66 49 walk
RushHour2_walk_u_cm_np1_fr_med_9 107 49 walk
SellingasaCareer_walk_f_nm_np1_fr_med_0 203 49 walk
Sixthsense_walk_u_nm_np1_ba_med_2 52 49 walk
StrangerThanFiction_walk_f_nm_np1_fr_med_1 139 49 walk
Superbad_walk_u_nm_np1_fr_med_0 103 49 walk
SweeneyTodd_walk_f_nm_np1_fr_med_29 49 49 walk
SweeneyTodd_walk_f_nm_np1_ri_bad_9 74 49 walk
THE_PROTECTOR_walk_f_nm_np1_ri_med_60 49 49 walk
TheBoondockSaints_walk_f_cm_np3_ba_med_124 46 49 walk
TheBoondockSaints_walk_u_cm_np1_ri_med_113 48 49 walk
TheBoondockSaints_walk_u_cm_np1_ri_med_26 75 49 walk
TheBoondockSaints_walk_u_cm_np1_ri_med_50 131 49 walk
TheBoondockSaints_walk_u_nm_np1_fr_med_24 46 49 walk
TheBoondockSaints_walk_u_nm_np3_ba_bad_100 48 49 walk
The_Departed_-_Part_2_walk_u_nm_np1_fr_med_2 52 49 walk
The_Fugitive_2_walk_f_cm_np1_ba_med_6 56 49 walk
The_Fugitive_2_walk_f_cm_np5_fr_med_21 89 49 walk
The_Fugitive_5_walk_u_cm_np2_ri_med_13 87 49 walk
The_House_on_Haunted_Hill_walk_f_cm_np1_fr_med_9 140 49 walk
The_House_on_Haunted_Hill_walk_f_nm_np1_fr_med_11 51 49 walk
The_House_on_Haunted_Hill_walk_f_nm_np1_fr_med_8 77 49 walk
The_House_on_Haunted_Hill_walk_u_cm_np1_fr_med_13 53 49 walk
TrumanShow_walk_f_cm_np1_ba_med_12 104 49 walk
TrumanShow_walk_f_nm_np1_fr_med_8 47 49 walk
UNREPEATABLE_walk_f_nm_np1_le_med_0 73 49 walk
eddieizzardcircle_walk_f_nm_np1_le_med_0 73 49 walk
happy_go_lovely_walk_f_nm_np1_fr_med_15 72 49 walk
jonhs_netfreemovies_holygrail_walk_f_nm_np2_fr_med_20 514 49 walk
prelinger_they_grow_up_so_fast_1_walk_f_nm_np1_fr_med_5 532 49 walk
prideandprejudice1_walk_u_nm_np1_fr_med_13 51 49 walk
prideandprejudice1_walk_u_nm_np1_fr_med_8 79 49 walk
20060723sfjffbartsinger_wave_f_cm_np1_ba_med_0 48 50 wave
50_FIRST_DATES_wave_f_cm_np1_fr_med_0 49 50 wave
50_FIRST_DATES_wave_u_cm_np1_fr_goo_30 53 50 wave
50_FIRST_DATES_wave_u_cm_np1_fr_med_1 48 50 wave
50_FIRST_DATES_wave_u_cm_np1_fr_med_36 78 50 wave
A_Beautiful_Mind_2_wave_u_cm_np1_ri_med_3 70 50 wave
Abschieds-winken_!!!!!!_Gruss_Guido_wave_u_cm_np1_fr_bad_0 104 50 wave
Abschieds-winken_!!!!!!_Gruss_Guido_wave_u_cm_np1_fr_bad_1 110 50 wave
AllThePresidentMen_wave_h_nm_np1_fr_med_6 50 50 wave
American_History_X_wave_u_nm_np1_fr_med_16 50 50 wave
BATMAN_BEGINS_wave_u_cm_np1_fr_med_19 53 50 wave
BIG_FISH_wave_u_nm_np1_fr_bad_4 84 50 wave
BIG_FISH_wave_u_nm_np1_fr_goo_10 71 50 wave
BIG_FISH_wave_u_nm_np1_fr_goo_9 56 50 wave
BIG_FISH_wave_u_nm_np1_le_goo_28 60 50 wave
BLACK_HAWK_DOWN_wave_u_nm_np1_ba_goo_19 52 50 wave
Bubble_Gum_Club_2_wave_h_nm_np2_fr_med_0 77 50 wave
Bush_Wave_vs__Obama_Wave_and_Which_Commander-in-chief_Salutes_the_Best__You_Decide_wave_u_cm_np1_fr_med_0 204 50 wave
Bush_Wave_vs__Obama_Wave_and_Which_Commander-in-chief_Salutes_the_Best__You_Decide_wave_u_cm_np1_fr_med_1 83 50 wave
Bush_Wave_vs__Obama_Wave_and_Which_Commander-in-chief_Salutes_the_Best__You_Decide_wave_u_cm_np1_fr_med_10 78 50 wave
Bush_Wave_vs__Obama_Wave_and_Which_Commander-in-chief_Salutes_the_Best__You_Decide_wave_u_cm_np1_fr_med_2 97 50 wave
Bush_Wave_vs__Obama_Wave_and_Which_Commander-in-chief_Salutes_the_Best__You_Decide_wave_u_cm_np1_fr_med_3 78 50 wave
Bush_Wave_vs__Obama_Wave_and_Which_Commander-in-chief_Salutes_the_Best__You_Decide_wave_u_cm_np1_fr_med_5 95 50 wave
Bush_Wave_vs__Obama_Wave_and_Which_Commander-in-chief_Salutes_the_Best__You_Decide_wave_u_cm_np1_fr_med_7 203 50 wave
Bush_Wave_vs__Obama_Wave_and_Which_Commander-in-chief_Salutes_the_Best__You_Decide_wave_u_cm_np1_fr_med_8 102 50 wave
Bush_Wave_vs__Obama_Wave_and_Which_Commander-in-chief_Salutes_the_Best__You_Decide_wave_u_cm_np1_fr_med_9 126 50 wave
Bush_Wave_vs__Obama_Wave_and_Which_Commander-in-chief_Salutes_the_Best__You_Decide_wave_u_cm_np1_le_med_6 65 50 wave
CharlieAndTheChocolateFactory_wave_u_nm_np1_fr_bad_1 43 50 wave
CharlieAndTheChocolateFactory_wave_u_nm_np1_fr_med_2 77 50 wave
CharlieAndTheChocolateFactory_wave_u_nm_np2_fr_goo_18 49 50 wave
Chris_Benoit_waving_goodbye_wave_u_nm_np1_fr_med_0 84 50 wave
Chris_Benoit_waving_goodbye_wave_u_nm_np1_fr_med_1 78 50 wave
DONNIE_DARKO_wave_u_nm_np1_fr_goo_9 112 50 wave
DONNIE_DARKO_wave_u_nm_np1_le_goo_8 104 50 wave
EVOLUTION_wave_u_cm_np1_fr_med_4 82 50 wave
EVOLUTION_wave_u_nm_np1_fr_med_18 101 50 wave
EVOLUTION_wave_u_nm_np1_le_med_3 49 50 wave
Eurotrip_wave_u_nm_np1_fr_goo_4 52 50 wave
Gaye_waves_to_the_paparazzi_as_she_flees_New_York_after_stalking_Adam_Lambert_in_Central_Park_wave_u_cm_np1_fr_med_0 86 50 wave
Glory_wave_u_nm_np6_fr_med_33 68 50 wave
HP_PRISONER_OF_AZKABAN_wave_f_cm_np1_fr_med_12 45 50 wave
HP_PRISONER_OF_AZKABAN_wave_u_nm_np1_ri_med_39 76 50 wave
Hands_Up__Clap_Hands_And_Wave!_wave_f_cm_np1_ri_med_0 86 50 wave
Hitch_Part_1_wave_u_nm_np1_fr_goo_1 76 50 wave
IndianaJonesandTheTempleofDoom_wave_h_nm_np1_fr_med_2 48 50 wave
KUNG_FU_HUSTLE_wave_f_nm_np1_fr_med_7 48 50 wave
L_cheln_Und_Winken_wave_h_cm_np1_fr_med_0 83 50 wave
L_cheln_Und_Winken_wave_h_cm_np1_fr_med_1 49 50 wave
Miro_Klose_winkt_wave_f_cm_np1_le_med_0 79 50 wave
Newall_Green_High_Students_Waving_Goodbye_wave_u_cm_np1_fr_bad_2 79 50 wave
Newall_Green_High_Students_Waving_Goodbye_wave_u_cm_np1_fr_med_0 73 50 wave
Newall_Green_High_Students_Waving_Goodbye_wave_u_cm_np3_fr_med_1 94 50 wave
OldSchool_wave_f_cm_np1_fr_med_13 48 50 wave
OldSchool_wave_u_nm_np1_fr_med_24 50 50 wave
Pirates_5_wave_h_nm_np1_fr_med_8 48 50 wave
Poldi_beim_Spiel_Deutschland_Schweden_16_8_wave_u_cm_np1_ri_med_0 78 50 wave
Superbad_wave_f_cm_np1_fr_med_4 85 50 wave
TrumanShow_wave_f_nm_np1_fr_med_26 48 50 wave
TrumanShow_wave_u_nm_np1_fr_med_0 72 50 wave
TrumanShow_wave_u_nm_np1_fr_med_25 47 50 wave
We_Wave_-_Premiere_wave_f_cm_np2_fr_med_0 89 50 wave
WeddingCrashers_wave_u_nm_np1_fr_goo_0 53 50 wave
Wie_man_winkt!!_wave_u_cm_np1_fr_med_0 78 50 wave
eddieizzardcircle_wave_u_nm_np1_ri_med_8 51 50 wave
likebeckam_wave_u_cm_np1_fr_med_6 43 50 wave
likebeckam_wave_u_cm_np1_le_med_20 47 50 wave
prelinger_LetsBeGo1953_wave_u_cm_np10_ba_med_2 104 50 wave
prelinger_LetsBeGo1953_wave_u_cm_np10_ba_med_3 200 50 wave
prideandprejudice1_wave_f_nm_np1_ri_med_14 83 50 wave
veoh_harold_and_kumar_wave_u_nm_np1_fr_goo_5 47 50 wave
