# Supplementary material for: STA-TSN: Spatial-Temporal Attention Temporal Segment Network for action recognition in video
Source: PLoS One. 2022 Mar 17;17(3):e0265115. doi: 10.1371/journal.pone.0265115 (PMC8929560; doi:10.1371/journal.pone.0265115)
Supplement: S1 File — (ZIP) [file pone.0265115.s001.zip › ┤·┬δ/datasets/settings/hmdb51/train_rgb_split3.txt]

Aussie_Brunette_Brushing_Hair_II_brush_hair_u_nm_np1_ba_goo_4 245 0 brush_hair
Aussie_Brunette_Brushing_Hair_II_brush_hair_u_nm_np1_ri_med_3 158 0 brush_hair
Aussie_Brunette_Brushing_Hair_II_brush_hair_u_nm_np2_le_goo_0 136 0 brush_hair
Aussie_Brunette_Brushing_Hair_II_brush_hair_u_nm_np2_le_goo_1 358 0 brush_hair
Aussie_Brunette_Brushing_Hair_II_brush_hair_u_nm_np2_le_med_2 190 0 brush_hair
Aussie_Brunette_Brushing_Long_Hair_brush_hair_u_nm_np1_ba_med_3 438 0 brush_hair
Aussie_Brunette_Brushing_Long_Hair_brush_hair_u_nm_np1_fr_goo_1 527 0 brush_hair
Aussie_Brunette_Brushing_Long_Hair_brush_hair_u_nm_np1_fr_goo_2 646 0 brush_hair
Aussie_Brunette_Brushing_Long_Hair_brush_hair_u_nm_np1_fr_med_0 258 0 brush_hair
Brunette_Foxyanya_ultra_silky_long_hair_brushing_hairjob_brush_hair_f_nm_np1_fr_goo_1 254 0 brush_hair
Brunette_Foxyanya_ultra_silky_long_hair_brushing_hairjob_brush_hair_f_nm_np1_fr_goo_2 245 0 brush_hair
Brunette_Foxyanya_ultra_silky_long_hair_brushing_hairjob_brush_hair_f_nm_np1_fr_goo_4 113 0 brush_hair
Brunette_Foxyanya_ultra_silky_long_hair_brushing_hairjob_brush_hair_f_nm_np1_le_goo_3 180 0 brush_hair
Brunette_Foxyanya_ultra_silky_long_hair_brushing_hairjob_brush_hair_f_nm_np1_ri_goo_0 501 0 brush_hair
Brunette_Foxyanya_ultra_silky_long_hair_brushing_hairjob_brush_hair_h_cm_np2_ri_goo_6 158 0 brush_hair
Brunette_Foxyanya_ultra_silky_long_hair_brushing_hairjob_brush_hair_h_nm_np2_ri_goo_5 273 0 brush_hair
Brushing_hair__the_right_way_brush_hair_u_nm_np1_fr_goo_0 225 0 brush_hair
Brushing_hair__the_right_way_brush_hair_u_nm_np1_fr_goo_1 226 0 brush_hair
Brushing_my_Long_Hair__February_2009_brush_hair_u_nm_np1_ba_goo_1 119 0 brush_hair
Brushing_my_Long_Hair__February_2009_brush_hair_u_nm_np1_fr_goo_0 81 0 brush_hair
Brushing_my_hair_-_December_2008_brush_hair_u_cm_np1_ba_goo_1 330 0 brush_hair
Brushing_my_hair_-_December_2008_brush_hair_u_cm_np1_ba_goo_2 333 0 brush_hair
Brushing_my_hair_-_December_2008_brush_hair_u_nm_np1_ba_goo_0 469 0 brush_hair
Brushing_my_long_hair_brush_hair_u_nm_np1_ba_goo_2 253 0 brush_hair
Brushing_my_long_hair_brush_hair_u_nm_np1_fr_goo_0 210 0 brush_hair
Brushing_my_long_hair_brush_hair_u_nm_np1_fr_goo_1 419 0 brush_hair
Chanta!____THAT_IS_long_blonde_hair!_brush_hair_u_cm_np1_fr_goo_2 321 0 brush_hair
Chanta!____THAT_IS_long_blonde_hair!_brush_hair_u_cm_np1_le_goo_0 405 0 brush_hair
Chanta!____THAT_IS_long_blonde_hair!_brush_hair_u_cm_np1_le_goo_1 200 0 brush_hair
Chanta!____THAT_IS_long_blonde_hair!_brush_hair_u_nm_np1_ri_goo_3 129 0 brush_hair
Ella_brushing_her_amazing_long_hair_brush_hair_u_cm_np1_ba_goo_0 127 0 brush_hair
Ella_brushing_her_amazing_long_hair_brush_hair_u_cm_np1_ba_goo_2 255 0 brush_hair
Ella_brushing_her_long_blonde_hair___again_brush_hair_u_cm_np1_ba_goo_0 410 0 brush_hair
Ella_brushing_her_long_blonde_hair___again_brush_hair_u_cm_np1_ba_goo_2 277 0 brush_hair
Ella_brushing_her_long_blonde_hair___again_brush_hair_u_cm_np1_le_goo_1 304 0 brush_hair
Haarek_mmen_brush_hair_h_cm_np1_fr_goo_1 218 0 brush_hair
Haarek_mmen_brush_hair_h_cm_np1_fr_goo_2 219 0 brush_hair
My_Hair_Routine_brush_hair_h_nm_np1_le_goo_0 394 0 brush_hair
Olivia_Brushing_Hair_Playing_with_Evelyn_brush_hair_u_cm_np1_fr_goo_1 347 0 brush_hair
Olivia_Brushing_Hair_Playing_with_Evelyn_brush_hair_u_cm_np2_ri_goo_0 347 0 brush_hair
Prelinger_HabitPat1954_brush_hair_h_nm_np1_ba_med_2 540 0 brush_hair
Prelinger_HabitPat1954_brush_hair_h_nm_np1_fr_med_26 140 0 brush_hair
Prelinger_HabitPat1954_brush_hair_u_cm_np1_le_med_10 274 0 brush_hair
Prelinger_HabitPat1954_brush_hair_u_nm_np1_le_goo_11 266 0 brush_hair
Silky_Straight_Hair_Original_brush_hair_h_nm_np1_ba_goo_1 176 0 brush_hair
Silky_Straight_Hair_Original_brush_hair_u_nm_np1_ba_goo_2 305 0 brush_hair
atempting_to_brush_my_hair_brush_hair_u_nm_np2_le_goo_0 156 0 brush_hair
atempting_to_brush_my_hair_brush_hair_u_nm_np2_le_goo_1 128 0 brush_hair
brush_my_hair_without_wearing_the_glasses_brush_hair_u_nm_np1_fr_goo_0 455 0 brush_hair
brush_my_hair_without_wearing_the_glasses_brush_hair_u_nm_np1_fr_goo_1 142 0 brush_hair
brush_my_hair_without_wearing_the_glasses_brush_hair_u_nm_np1_fr_goo_2 213 0 brush_hair
brushing_hair_2_brush_hair_h_nm_np1_ba_med_0 457 0 brush_hair
brushing_hair_2_brush_hair_h_nm_np1_ba_med_1 259 0 brush_hair
brushing_hair_2_brush_hair_h_nm_np1_ba_med_2 242 0 brush_hair
brushing_jrs_hair_brush_hair_u_cm_np2_le_goo_0 146 0 brush_hair
brushing_jrs_hair_brush_hair_u_cm_np2_le_goo_1 281 0 brush_hair
brushing_raychel_s_hair_brush_hair_u_cm_np2_ri_goo_0 266 0 brush_hair
brushing_raychel_s_hair_brush_hair_u_cm_np2_ri_goo_1 409 0 brush_hair
brushing_raychel_s_hair_brush_hair_u_cm_np2_ri_goo_2 275 0 brush_hair
can_somebody_just_brush_my_hair!_brush_hair_u_cm_np2_ri_med_0 381 0 brush_hair
long_hair_Christa__brush_hair_u_nm_np1_le_goo_0 163 0 brush_hair
me_brushing_my_hair_lol_i_was_being_silly_brush_hair_u_nm_np1_ba_goo_2 114 0 brush_hair
me_brushing_my_hair_lol_i_was_being_silly_brush_hair_u_nm_np1_fr_goo_0 244 0 brush_hair
me_brushing_my_hair_lol_i_was_being_silly_brush_hair_u_nm_np1_le_goo_1 187 0 brush_hair
me_brushing_my_hair_lol_i_was_being_silly_brush_hair_u_nm_np1_ri_goo_3 381 0 brush_hair
red_head_brush_hair_u_cm_np1_ba_goo_0 275 0 brush_hair
red_head_brush_hair_u_cm_np1_fr_goo_1 78 0 brush_hair
red_head_brush_hair_u_cm_np1_le_goo_2 184 0 brush_hair
sarah_brushing_her_hair_brush_hair_h_cm_np1_ri_goo_0 121 0 brush_hair
sarah_brushing_her_hair_brush_hair_h_cm_np1_ri_goo_1 77 0 brush_hair
(Rad)Schlag_die_Bank!_cartwheel_f_cm_np1_le_med_0 84 1 cartwheel
Acrobacias_de_un_fenomeno_cartwheel_f_cm_np1_ba_bad_8 43 1 cartwheel
Acrobacias_de_un_fenomeno_cartwheel_f_cm_np1_fr_bad_3 48 1 cartwheel
Acrobacias_de_un_fenomeno_cartwheel_f_cm_np1_fr_bad_4 47 1 cartwheel
Acrobacias_de_un_fenomeno_cartwheel_f_cm_np1_fr_bad_5 45 1 cartwheel
Aerial_Cartwheel_Tutorial_By_Jujimufu_cartwheel_f_nm_np1_ri_med_0 93 1 cartwheel
Bayer__Meisterin_Teresa_Stadler_cartwheel_f_cm_np1_le_med_2 44 1 cartwheel
Beim_Radschlag_Hose_gerissen_(Nick)_xD_cartwheel_f_cm_np1_ri_med_0 78 1 cartwheel
Boden_bung_Spoho_Eignungspr_fung_cartwheel_f_cm_np1_ri_med_2 77 1 cartwheel
Bodenturnen_2004_cartwheel_f_cm_np1_le_med_0 39 1 cartwheel
Bodenturnen_2004_cartwheel_f_cm_np1_le_med_4 41 1 cartwheel
Bodenturnen_2004_cartwheel_f_cm_np1_ri_med_2 41 1 cartwheel
Bodenturnen_im_sportunterricht_cartwheel_f_cm_np1_ri_med_2 48 1 cartwheel
Bodenturnen_im_sportunterricht_cartwheel_f_cm_np1_ri_med_4 96 1 cartwheel
CarTwHeeL_PerFecT_cartwheel_f_cm_np1_le_med_0 87 1 cartwheel
Cartwheel_Competition_cartwheel_f_cm_np1_le_med_0 69 1 cartwheel
Cartwheel_Competition_cartwheel_f_cm_np1_le_med_2 78 1 cartwheel
Cartwheel_Competition_cartwheel_f_cm_np1_le_med_4 78 1 cartwheel
Cartwheel_Competition_cartwheel_f_cm_np1_ri_med_1 78 1 cartwheel
Cartwheel_Competition_cartwheel_f_cm_np1_ri_med_3 78 1 cartwheel
Cartwheel_Competition_cartwheel_f_cm_np1_ri_med_5 78 1 cartwheel
Charlottes_Brilliant_Roly_Poly__Handstand_Thingy_cartwheel_f_cm_np1_le_bad_1 89 1 cartwheel
DSHS_Pflicht_Bodenturnen_BAS_1_Bachelor_Spoho_cartwheel_f_cm_np1_ri_med_0 77 1 cartwheel
Ein_guter_Radschlag_cartwheel_f_cm_np1_ba_med_5 76 1 cartwheel
Ein_guter_Radschlag_cartwheel_f_nm_np1_ba_med_3 62 1 cartwheel
Ein_guter_Radschlag_cartwheel_f_nm_np1_le_med_1 76 1 cartwheel
Ein_guter_Radschlag_cartwheel_f_nm_np1_le_med_2 71 1 cartwheel
Ein_guter_Radschlag_cartwheel_f_nm_np1_le_med_4 75 1 cartwheel
Estrela_mini_kelly_cartwheel_f_cm_np1_ri_med_0 46 1 cartwheel
Geena_und_die_Radschl_ge___;-)_cartwheel_f_cm_np1_fr_med_2 78 1 cartwheel
Geena_und_die_Radschl_ge___;-)_cartwheel_f_cm_np1_le_med_3 78 1 cartwheel
Geena_und_die_Radschl_ge___;-)_cartwheel_f_cm_np1_ri_med_0 78 1 cartwheel
Geena_und_die_Radschl_ge___;-)_cartwheel_f_cm_np1_ri_med_1 78 1 cartwheel
Gymnastics_-_How_to_Do_a_Perfect_Cartwheel_cartwheel_f_cm_np1_le_med_1 100 1 cartwheel
Gymnastics_-_How_to_Do_a_Perfect_Cartwheel_cartwheel_f_cm_np1_ri_med_0 81 1 cartwheel
Jennis_Bodenk_r_cartwheel_f_cm_np1_fr_med_3 80 1 cartwheel
Jessica_and_Gregs_Cartwheel_Competition_cartwheel_f_cm_np1_fr_med_3 79 1 cartwheel
Jessica_and_Gregs_Cartwheel_Competition_cartwheel_f_cm_np1_fr_med_5 77 1 cartwheel
Jessica_and_Gregs_Cartwheel_Competition_cartwheel_f_cm_np1_fr_med_6 76 1 cartwheel
Jessica_and_Gregs_Cartwheel_Competition_cartwheel_f_cm_np1_le_med_0 78 1 cartwheel
Jessica_and_Gregs_Cartwheel_Competition_cartwheel_f_cm_np1_le_med_4 79 1 cartwheel
Jessica_and_Gregs_Cartwheel_Competition_cartwheel_f_cm_np1_ri_med_2 79 1 cartwheel
Jessica_and_Gregs_Cartwheel_Competition_cartwheel_f_cm_np1_ri_med_7 76 1 cartwheel
Lynn_en_Chelsea_Turnen_cartwheel_f_cm_np2_le_med_0 62 1 cartwheel
Parada_de_mao_cartwheel_f_cm_np1_ba_med_1 77 1 cartwheel
Parada_de_mao_cartwheel_f_cm_np1_fr_med_2 74 1 cartwheel
Parada_de_mao_cartwheel_f_cm_np1_fr_med_3 77 1 cartwheel
Projekt_SPOHO_2008_-_27_02_08_-_Training-_Bodenk_r_4_cartwheel_f_cm_np1_ri_med_3 78 1 cartwheel
Rush_Hour_4_Turnk_r_cartwheel_f_cm_np1_le_med_3 78 1 cartwheel
Rush_Hour_4_Turnk_r_cartwheel_f_cm_np1_le_med_6 82 1 cartwheel
Sabine_en_Lieke_Turnen_3_cartwheel_f_cm_np2_fr_med_0 130 1 cartwheel
Simon_Bodenturnen_cartwheel_f_cm_np1_ba_med_2 44 1 cartwheel
Simon_Bodenturnen_cartwheel_f_cm_np1_fr_med_4 41 1 cartwheel
Turn_pr_fung_glaser_schule_cartwheel_f_cm_np1_le_med_4 59 1 cartwheel
Turn_pr_fung_glaser_schule_cartwheel_f_cm_np1_ri_med_3 95 1 cartwheel
Zwei_hoffnungslose_Pflegef_lle_beim_Turnen(Part2)_cartwheel_f_cm_np1_le_bad_0 101 1 cartwheel
boden__bung_gaurunde_cartwheel_f_cm_np1_le_med_0 45 1 cartwheel
boden__bung_gaurunde_cartwheel_f_cm_np1_le_med_2 45 1 cartwheel
cartwheel_challange_cartwheel_f_cm_np2_le_med_0 67 1 cartwheel
cartwheel_challange_cartwheel_f_cm_np2_le_med_1 58 1 cartwheel
cartwheel_competition_43_year_old_vs__15_year_old_cartwheel_f_cm_np2_ri_med_0 78 1 cartwheel
cartwheels_in_heels_cartwheel_f_cm_np1_fr_med_0 78 1 cartwheel
how_to_do_a_cartwheel_cartwheel_f_cm_np1_ri_med_0 89 1 cartwheel
jenny_~_rad_cartwheel_f_cm_np1_ri_med_0 72 1 cartwheel
lea_kann_radschlag_cartwheel_f_cm_np1_ri_med_0 89 1 cartwheel
turnles!!_cartwheel_f_cm_np1_ri_med_0 60 1 cartwheel
turnles!!_cartwheel_f_cm_np1_ri_med_1 54 1 cartwheel
turnles!!_cartwheel_f_cm_np1_ri_med_3 79 1 cartwheel
turnles!!_cartwheel_f_cm_np1_ri_med_4 79 1 cartwheel
turnles!!_cartwheel_f_cm_np1_ri_med_6 51 1 cartwheel
96-_Torwarttraining_1_catch_f_cm_np1_le_bad_0 60 2 catch
Ball_hochwerfen_-_Rolle_-_Ball_fangen_(Timo_3)_catch_f_cm_np1_le_goo_0 37 2 catch
Ball_hochwerfen_-_Rolle_-_Ball_fangen_(Timo_3)_catch_f_cm_np1_ri_med_1 39 2 catch
Ballfangen_catch_u_cm_np1_fr_goo_0 53 2 catch
Ballfangen_catch_u_cm_np1_fr_goo_1 36 2 catch
Ballfangen_catch_u_cm_np1_fr_goo_2 35 2 catch
Behinderten_Sport_part_2_catch_f_cm_np1_fr_bad_0 30 2 catch
Faith_Rewarded_catch_f_cm_np1_fr_med_10 44 2 catch
Fangen_und_Werfen_catch_u_nm_np1_fr_bad_0 33 2 catch
Florian_Fromlowitz_beim_Training_der_U_21_Nationalmannschaft_catch_f_cm_np1_ri_med_0 30 2 catch
Florian_Fromlowitz_beim_Training_der_U_21_Nationalmannschaft_catch_f_cm_np1_ri_med_2 32 2 catch
Florian_Fromlowitz_beim_Training_der_U_21_Nationalmannschaft_catch_f_cm_np1_ri_med_4 32 2 catch
Florian_Fromlowitz_beim_Training_der_U_21_Nationalmannschaft_catch_u_cm_np1_le_med_1 32 2 catch
Florian_Fromlowitz_beim_Training_der_U_21_Nationalmannschaft_catch_u_cm_np1_le_med_3 35 2 catch
Florian_Fromlowitz_beim_Training_der_U_21_Nationalmannschaft_catch_u_cm_np1_le_med_5 32 2 catch
Goalkeeper_Training_Day_#_2_catch_f_cm_np1_ba_bad_3 39 2 catch
Goalkeeper_Training_Day_#_2_catch_f_cm_np1_ba_bad_4 42 2 catch
Goalkeeper_Training_Day_#_2_catch_f_cm_np1_ba_bad_5 32 2 catch
Goalkeeper_Training_Day_#_2_catch_f_cm_np1_fr_bad_0 42 2 catch
Goalkeeper_Training_Day_#_2_catch_f_cm_np1_fr_bad_1 42 2 catch
Goalkeeper_Training_Day_#_2_catch_f_cm_np1_fr_bad_2 36 2 catch
Goalkeeper_Training_Day_#_7_catch_f_cm_np1_ba_bad_2 39 2 catch
Goalkeeper_Training_Day_#_7_catch_f_cm_np1_le_bad_3 39 2 catch
Goalkeeper_Training_Day_#_7_catch_f_cm_np1_ri_med_0 39 2 catch
Goalkeeper_Training_Day_#_7_catch_f_cm_np1_ri_med_1 41 2 catch
Goalkeeper_Training_Day_#_7_catch_f_nm_np1_ri_bad_4 54 2 catch
Handball_Passtraining_in_der_Zweiergruppe_(1)_catch_f_cm_np1_le_bad_1 35 2 catch
How_to_Pass_in_Basketball_catch_f_cm_np1_le_bad_0 35 2 catch
Phillies_dad_catches_foul_ball_before_daughter_tosses_it_away_catch_f_cm_np1_ba_bad_0 35 2 catch
Seldin_Lipovic_-_Willi_Weber__Torwarttraining__catch_f_cm_np1_ba_bad_7 48 2 catch
Seldin_Lipovic_-_Willi_Weber__Torwarttraining__catch_f_cm_np1_ba_bad_8 48 2 catch
Seldin_Lipovic_-_Willi_Weber__Torwarttraining__catch_f_cm_np1_fr_bad_3 33 2 catch
Seldin_Lipovic_-_Willi_Weber__Torwarttraining__catch_f_cm_np1_fr_bad_5 55 2 catch
Seldin_Lipovic_-_Willi_Weber__Torwarttraining__catch_f_cm_np1_fr_bad_6 54 2 catch
Seldin_Lipovic_-_Willi_Weber__Torwarttraining__catch_f_cm_np1_le_bad_2 33 2 catch
Seldin_Lipovic_-_Willi_Weber__Torwarttraining__catch_f_cm_np1_le_bad_4 36 2 catch
Seldin_Lipovic_-_Willi_Weber__Torwarttraining__catch_f_cm_np1_le_med_1 39 2 catch
Seldin_Lipovic_-_Willi_Weber__Torwarttraining__catch_u_cm_np1_fr_bad_0 40 2 catch
Torwartraining_TuS_Koblenz_11_08_09_catch_f_cm_np1_le_bad_1 31 2 catch
Torwartraining_TuS_Koblenz_11_08_09_catch_f_cm_np1_le_bad_2 35 2 catch
Torwartraining_TuS_Koblenz_11_08_09_catch_f_cm_np1_ri_bad_0 35 2 catch
Torwarttraining_-_Impressionen_vom_1__FFC_Frankfurt_catch_f_cm_np1_ri_med_0 45 2 catch
Torwarttraining_-_Impressionen_vom_1__FFC_Frankfurt_catch_f_cm_np1_ri_med_1 36 2 catch
Torwarttraining_-_Impressionen_vom_1__FFC_Frankfurt_catch_f_cm_np1_ri_med_2 48 2 catch
Torwarttraining_2_(_sterreich)_catch_f_cm_np1_ba_goo_0 41 2 catch
Torwarttraining_2_(_sterreich)_catch_f_cm_np1_ba_goo_1 41 2 catch
Torwarttraining_2_(_sterreich)_catch_f_cm_np1_ba_goo_2 41 2 catch
Torwarttraining_2_(_sterreich)_catch_f_cm_np1_le_med_3 35 2 catch
Torwarttraining_2_(_sterreich)_catch_f_cm_np1_le_med_4 48 2 catch
Torwarttraining_2_(_sterreich)_catch_f_cm_np1_le_med_5 39 2 catch
Torwarttraining_3_(_sterreich)_catch_f_nm_np1_fr_med_3 39 2 catch
Torwarttraining_3_(_sterreich)_catch_f_nm_np1_fr_med_4 41 2 catch
Torwarttraining_3_(_sterreich)_catch_f_nm_np1_fr_med_5 35 2 catch
Torwarttraining_3_(_sterreich)_catch_f_nm_np1_le_med_0 41 2 catch
Torwarttraining_3_(_sterreich)_catch_f_nm_np1_le_med_1 41 2 catch
Torwarttraining_3_(_sterreich)_catch_f_nm_np1_le_med_2 35 2 catch
Torwarttraining_Arminia_Bielefeld_catch_f_cm_np1_ba_med_0 35 2 catch
Torwarttraining_Arminia_Bielefeld_catch_f_cm_np1_ba_med_1 35 2 catch
Torwarttraining_Arminia_Bielefeld_catch_f_cm_np1_ba_med_2 31 2 catch
Torwarttraining_Arminia_Bielefeld_catch_f_cm_np1_le_med_3 32 2 catch
Torwarttraining_Arminia_Bielefeld_catch_f_cm_np1_le_med_6 35 2 catch
Torwarttraining_Arminia_Bielefeld_catch_f_cm_np1_le_med_8 32 2 catch
Torwarttraining_Arminia_Bielefeld_catch_f_cm_np1_ri_med_4 35 2 catch
Torwarttraining_Arminia_Bielefeld_catch_f_cm_np1_ri_med_5 35 2 catch
Torwarttraining_Arminia_Bielefeld_catch_f_cm_np1_ri_med_7 32 2 catch
torwart_de-Camp_2009-_Training_hoher_B_lle_mit_Airbodies_catch_f_cm_np1_ba_bad_1 39 2 catch
torwart_de-Camp_2009-_Training_hoher_B_lle_mit_Airbodies_catch_f_cm_np1_ba_bad_4 47 2 catch
torwart_de-Camp_2009-_Training_hoher_B_lle_mit_Airbodies_catch_f_cm_np1_fr_bad_0 37 2 catch
torwart_de-Camp_2009-_Training_hoher_B_lle_mit_Airbodies_catch_f_cm_np1_fr_bad_2 43 2 catch
torwart_de-Camp_2009-_Training_hoher_B_lle_mit_Airbodies_catch_f_cm_np1_fr_bad_3 45 2 catch
#2_Gum_chew_h_nm_np1_fr_med_0 78 3 chew
#2_Gum_chew_h_nm_np1_fr_med_1 121 3 chew
AMADEUS_chew_h_nm_np1_fr_goo_7 107 3 chew
Blowing_Bubbles!_chew_h_nm_np1_fr_goo_2 149 3 chew
Blowing_Bubbles!_chew_h_nm_np1_fr_med_0 138 3 chew
Blowing_Bubbles!_chew_h_nm_np1_fr_med_1 115 3 chew
Bubble_Gum_Club_2_chew_h_nm_np2_fr_med_1 81 3 chew
Bubble_blowing_3!_chew_h_nm_np1_le_bad_0 87 3 chew
Bubble_blowing_3!_chew_h_nm_np1_le_bad_1 99 3 chew
Bubble_blowing_3!_chew_h_nm_np1_le_bad_2 107 3 chew
Bubblegum_Bubbles_chew_h_cm_np1_fr_bad_0 77 3 chew
Bubblegum_Bubbles_chew_h_cm_np1_fr_bad_1 77 3 chew
Bubblegum_Wigger_chew_h_nm_np1_fr_goo_0 85 3 chew
Bubblegum_Wigger_chew_h_nm_np1_fr_goo_1 71 3 chew
Bubblegum_Wigger_chew_h_nm_np1_fr_med_2 57 3 chew
Chewing_Gum_chew_h_nm_np1_fr_med_0 65 3 chew
Chewing_Gum_chew_h_nm_np1_fr_med_1 74 3 chew
Double_bubble_in_one_big_bubble_-D_chew_h_cm_np1_fr_goo_0 78 3 chew
Double_bubble_in_one_big_bubble_-D_chew_h_nm_np1_fr_goo_1 81 3 chew
Double_bubble_in_one_big_bubble_-D_chew_h_nm_np1_fr_goo_2 86 3 chew
Duble_Bubble_Gum_chew_h_cm_np1_fr_bad_0 153 3 chew
Duble_Bubble_Gum_chew_h_cm_np1_fr_bad_2 100 3 chew
How_to_Do_Basic_Mime_Skills_-_How_to_Mime_Chewing_Gum_chew_h_cm_np1_fr_med_0 87 3 chew
How_to_Do_Basic_Mime_Skills_-_How_to_Mime_Chewing_Gum_chew_h_cm_np1_fr_med_1 90 3 chew
How_to_Do_Basic_Mime_Skills_-_How_to_Mime_Chewing_Gum_chew_h_cm_np1_fr_med_2 77 3 chew
Kaugummiblase_1_chew_h_cm_np1_le_med_0 77 3 chew
Kaugummiblase_1_chew_h_cm_np1_le_med_1 83 3 chew
Kaugummiblase_1_chew_h_cm_np1_le_med_2 77 3 chew
LittleChildren_chew_h_nm_np1_fr_goo_7 80 3 chew
Loud_Chewing_chew_u_cm_np1_fr_med_0 77 3 chew
Loud_Chewing_chew_u_cm_np1_fr_med_1 76 3 chew
Loud_Chewing_chew_u_cm_np1_fr_med_2 77 3 chew
Massive_Bubble_Gum_Bubble_chew_h_nm_np1_le_goo_0 99 3 chew
Massive_Bubble_Gum_Bubble_chew_h_nm_np1_le_goo_1 88 3 chew
Massive_Bubble_Gum_Bubble_chew_h_nm_np1_le_goo_2 86 3 chew
Me_chewing_hubba_bubba_bubble_gum_chew_h_nm_np1_fr_bad_0 83 3 chew
Me_chewing_hubba_bubba_bubble_gum_chew_h_nm_np1_fr_bad_1 116 3 chew
Me_chewing_hubba_bubba_bubble_gum_chew_h_nm_np1_fr_bad_2 91 3 chew
Mr__Bubblegum_chew_h_nm_np1_fr_med_0 88 3 chew
Mr__Bubblegum_chew_h_nm_np1_fr_med_1 95 3 chew
Mr__Bubblegum_chew_h_nm_np1_fr_med_2 103 3 chew
Scott_Can_t_Make_His_Bubblegum_Pop_chew_h_nm_np1_fr_med_0 107 3 chew
Scott_Can_t_Make_His_Bubblegum_Pop_chew_h_nm_np1_fr_med_1 78 3 chew
Scott_Can_t_Make_His_Bubblegum_Pop_chew_h_nm_np1_fr_med_2 88 3 chew
Sweet_Candy_Bubbles_chew_h_cm_np1_fr_med_0 90 3 chew
Sweet_Candy_Bubbles_chew_h_cm_np1_fr_med_1 109 3 chew
Sweet_Candy_Bubbles_chew_h_cm_np1_fr_med_2 123 3 chew
TheBoondockSaints_chew_h_nm_np1_fr_goo_48 72 3 chew
TheBoondockSaints_chew_u_cm_np1_le_med_35 77 3 chew
TheBoondockSaints_chew_u_nm_np1_fr_med_46 73 3 chew
Vid_Request-_Me_Blowing_Bubbles_-P_chew_h_nm_np1_fr_med_0 92 3 chew
Vid_Request-_Me_Blowing_Bubbles_-P_chew_h_nm_np1_fr_med_1 120 3 chew
Vid_Request-_Me_Blowing_Bubbles_-P_chew_h_nm_np1_fr_med_2 137 3 chew
Wanda_Su_and_niece__T__blowing_bubbles_chew_u_nm_np2_fr_med_0 96 3 chew
Wanda_Su_and_niece__T__blowing_bubbles_chew_u_nm_np2_fr_med_1 124 3 chew
Wanda_Su_and_niece__T__blowing_bubbles_chew_u_nm_np2_fr_med_2 130 3 chew
Wanda_Su_and_niece__T__blowing_bubbles_chew_u_nm_np2_le_med_3 83 3 chew
blondeandbubbles_chew_h_nm_np1_fr_goo_0 95 3 chew
blondeandbubbles_chew_h_nm_np1_fr_goo_1 100 3 chew
chewing_gum_1_chew_h_nm_np1_fr_goo_0 77 3 chew
chewing_gum_1_chew_h_nm_np1_fr_goo_1 132 3 chew
chewing_gum_1_chew_h_nm_np1_fr_goo_2 117 3 chew
chewing_gum_2_chew_h_cm_np1_fr_med_0 89 3 chew
chewing_gum_2_chew_h_cm_np1_fr_med_1 128 3 chew
cotton_candy_bubble_gum_chew_h_nm_np1_fr_med_0 126 3 chew
cotton_candy_bubble_gum_chew_h_nm_np1_fr_med_1 98 3 chew
cotton_candy_bubble_gum_chew_h_nm_np1_fr_med_2 118 3 chew
random_gum_chewing_chew_h_cm_np1_fr_med_0 67 3 chew
random_gum_chewing_chew_h_nm_np1_fr_med_1 88 3 chew
random_gum_chewing_chew_h_nm_np1_fr_med_2 117 3 chew
#20_Rhythm_clap_u_nm_np1_fr_goo_0 77 4 clap
#20_Rhythm_clap_u_nm_np1_fr_goo_1 77 4 clap
#20_Rhythm_clap_u_nm_np1_fr_goo_2 77 4 clap
#20_Rhythm_clap_u_nm_np1_le_goo_5 77 4 clap
A_Round_of_Applause_clap_u_cm_np1_fr_med_1 77 4 clap
Aishwarya_Rai_Burns_David_Letterman_in_his_own_show_clap_u_cm_np1_fr_bad_1 54 4 clap
Applauding_Abby_clap_u_nm_np1_fr_med_0 78 4 clap
Boom_Snap_Clap_clap_u_nm_np1_fr_med_0 78 4 clap
Boom__Snap__Clap!_(Challenge)_clap_u_nm_np1_fr_med_0 77 4 clap
Boom__Snap__Clap!_(Challenge)_clap_u_nm_np1_fr_med_1 77 4 clap
Deutscher_Klatsch_-_The_Clap_-_Lexy_clap_f_cm_np2_ba_med_2 40 4 clap
Deutscher_Klatsch_-_The_Clap_-_Lexy_clap_f_cm_np2_ba_med_3 33 4 clap
Deutscher_Klatsch_-_The_Clap_-_Lexy_clap_f_cm_np3_fr_med_4 48 4 clap
Deutscher_Klatsch_-_The_Clap_-_Lexy_clap_f_cm_np3_fr_med_8 77 4 clap
Deutscher_Klatsch_-_The_Clap_-_Lexy_clap_u_cm_np1_fr_med_1 68 4 clap
Deutscher_Klatsch_-_The_Clap_-_Lexy_clap_u_cm_np1_fr_med_6 35 4 clap
Deutscher_Klatsch_-_The_Clap_-_Lexy_clap_u_cm_np2_fr_med_7 38 4 clap
Finding_Forrester_3_clap_u_nm_np1_ri_med_0 52 4 clap
Flamenco_Dance_Steps_-_Flamenco_Dance_Soft_Claps_clap_u_cm_np1_fr_goo_0 78 4 clap
Flamenco_Dance_Steps_-_Flamenco_Dance_Soft_Claps_clap_u_cm_np1_fr_goo_1 78 4 clap
Flamenco_Dance_Steps_-_Flamenco_Dance_Soft_Claps_clap_u_cm_np1_fr_goo_2 77 4 clap
Glory_clap_u_nm_np2_fr_goo_51 88 4 clap
Kurt_Kr_mer_-_Klatschen_im_Flugzeug_clap_f_nm_np1_fr_med_0 54 4 clap
Kurt_Kr_mer_-_Klatschen_im_Flugzeug_clap_u_cm_np1_fr_med_1 76 4 clap
Kurt_Kr_mer_-_Klatschen_im_Flugzeug_clap_u_cm_np1_ri_bad_4 44 4 clap
Kurt_Kr_mer_-_Klatschen_im_Flugzeug_clap_u_cm_np1_ri_med_2 76 4 clap
Kurt_Kr_mer_-_Klatschen_im_Flugzeug_clap_u_cm_np1_ri_med_5 44 4 clap
LetThePeopleClap_clap_u_cm_np1_fr_med_0 255 4 clap
LetThePeopleClap_clap_u_cm_np1_fr_med_1 379 4 clap
LetThePeopleClap_clap_u_cm_np1_fr_med_2 203 4 clap
LetThePeopleClap_clap_u_cm_np1_fr_med_3 315 4 clap
NotAnotherTeenMovieslowclap_clap_u_cm_np1_fr_med_1 94 4 clap
NotAnotherTeenMovieslowclap_clap_u_cm_np1_fr_med_2 93 4 clap
NotAnotherTeenMovieslowclap_clap_u_cm_np5_fr_med_3 101 4 clap
RE-_Boom_Snap_Clap_clap_u_nm_np1_fr_med_0 77 4 clap
RE-_Boom_Snap_Clap_clap_u_nm_np1_fr_med_1 77 4 clap
Return_of_the_King_12_clap_u_nm_np1_fr_goo_4 69 4 clap
Ronin_Paintball_Club_-_MY-NPL_2009_Malacca_Prize_Giving_Ceremony_Part_2_clap_u_cm_np1_ba_med_0 78 4 clap
SnakesonaPlaneSlowClap_clap_u_cm_np2_fr_med_0 163 4 clap
Standing_clap_f_cm_np1_fr_med_0 78 4 clap
Standing_clap_f_cm_np1_fr_med_1 78 4 clap
The_Slow_Clap_clap_u_cm_np1_fr_bad_7 24 4 clap
The_Slow_Clap_clap_u_cm_np1_fr_med_15 58 4 clap
The_Slow_Clap_clap_u_cm_np1_fr_med_3 66 4 clap
The_Slow_Clap_clap_u_cm_np2_fr_bad_18 57 4 clap
The_Slow_Clap_clap_u_nm_np1_fr_bad_20 35 4 clap
The_Slow_Clap_clap_u_nm_np1_fr_bad_25 79 4 clap
The_Slow_Clap_clap_u_nm_np1_fr_bad_29 24 4 clap
The_Slow_Clap_clap_u_nm_np1_fr_bad_5 53 4 clap
The_Slow_Clap_clap_u_nm_np1_fr_med_0 78 4 clap
The_Slow_Clap_clap_u_nm_np1_fr_med_10 54 4 clap
The_Slow_Clap_clap_u_nm_np1_fr_med_12 77 4 clap
The_Slow_Clap_clap_u_nm_np1_fr_med_14 77 4 clap
The_Slow_Clap_clap_u_nm_np1_fr_med_24 25 4 clap
The_Slow_Clap_clap_u_nm_np1_fr_med_30 70 4 clap
The_Slow_Clap_clap_u_nm_np2_fr_med_28 42 4 clap
The_Slow_Clap_clap_u_nm_np2_fr_med_8 64 4 clap
The_Slow_Clap_clap_u_nm_np2_fr_med_9 36 4 clap
The_Slow_Clap_clap_u_nm_np3_fr_med_11 48 4 clap
Theslowclap1_clap_f_cm_np1_fr_med_0 71 4 clap
Wendy_playing_wii_fit_with_clapping_hands_clap_f_cm_np1_le_med_1 76 4 clap
boom-snap-clap_clap_u_nm_np1_fr_med_0 77 4 clap
boom-snap-clap_clap_u_nm_np1_fr_med_1 46 4 clap
boom-snap-clap_clap_u_nm_np1_fr_med_2 77 4 clap
boom-snap-clap_clap_u_nm_np1_fr_med_3 78 4 clap
boom_snap_clap_(challenge)_HARDCORE_VERSION!_clap_u_nm_np1_fr_bad_0 77 4 clap
boom_snap_clap_(challenge)_clap_u_nm_np1_fr_med_0 78 4 clap
boom_snap_clap_(challenge)_clap_u_nm_np1_fr_med_1 41 4 clap
slowclap_clap_u_nm_np1_fr_goo_0 267 4 clap
that70_sshowslowclap_clap_u_nm_np1_fr_med_0 78 4 clap
(HQ)_Rock_Climbing_-_Free_Solo_Speed_Climb_-_Dan_Osman_climb_f_cm_np1_ba_med_0 74 5 climb
(HQ)_Rock_Climbing_-_Free_Solo_Speed_Climb_-_Dan_Osman_climb_f_cm_np1_fr_med_4 149 5 climb
(HQ)_Rock_Climbing_-_Free_Solo_Speed_Climb_-_Dan_Osman_climb_f_cm_np1_fr_med_5 77 5 climb
(HQ)_Rock_Climbing_-_Free_Solo_Speed_Climb_-_Dan_Osman_climb_f_cm_np1_le_med_1 127 5 climb
(HQ)_Rock_Climbing_-_Free_Solo_Speed_Climb_-_Dan_Osman_climb_f_cm_np1_le_med_2 242 5 climb
(HQ)_Rock_Climbing_-_Free_Solo_Speed_Climb_-_Dan_Osman_climb_f_cm_np1_le_med_3 195 5 climb
Alban_Hayoz_solo_climb_(klettern)_climb_f_cm_np1_ba_med_0 88 5 climb
Alban_Hayoz_solo_climb_(klettern)_climb_f_cm_np1_ba_med_2 129 5 climb
Alban_Hayoz_solo_climb_(klettern)_climb_f_nm_np1_ba_med_1 119 5 climb
Amazing_Wall_Climber_(Must_be_Seen_to_Be_Believed!)_climb_f_cm_np1_ba_bad_1 470 5 climb
Amazing_Wall_Climber_(Must_be_Seen_to_Be_Believed!)_climb_f_cm_np1_ba_bad_2 205 5 climb
Amazing_Wall_Climber_(Must_be_Seen_to_Be_Believed!)_climb_f_cm_np1_ri_bad_0 233 5 climb
Axel_beim_Klettern_an_der_Unisportwand_climb_f_cm_np1_ba_med_2 165 5 climb
Axel_beim_Klettern_an_der_Unisportwand_climb_f_cm_np1_ba_med_3 143 5 climb
Axel_beim_Klettern_an_der_Unisportwand_climb_f_cm_np2_ba_med_0 90 5 climb
Axel_beim_Klettern_an_der_Unisportwand_climb_f_cm_np2_ba_med_1 130 5 climb
Bristol_UCR_roof_climb_climb_f_cm_np1_ba_bad_0 726 5 climb
Bristol_UCR_roof_climb_climb_f_cm_np1_ba_bad_1 591 5 climb
Bristol_UCR_roof_climb_climb_f_cm_np1_ba_bad_2 351 5 climb
Chiara_Kletterwand_climb_f_cm_np1_ba_bad_0 104 5 climb
Climbing_Wall_Traverse_climb_f_cm_np1_ba_med_0 171 5 climb
Climbing_the_World_s_Tallest_Tree_climb_f_cm_np1_ba_med_0 113 5 climb
DM_Sportklettern_2006-_Qualifikation_-_Andreas_Bindhammer_climb_f_cm_np1_ba_med_0 157 5 climb
DM_Sportklettern_2006-_Qualifikation_-_Andreas_Bindhammer_climb_f_cm_np1_ba_med_1 165 5 climb
DM_Sportklettern_2006-_Qualifikation_-_Andreas_Bindhammer_climb_f_cm_np1_ba_med_2 173 5 climb
India_Monkey_King_scales_new_heights_climb_f_cm_np1_ba_bad_1 83 5 climb
India_Monkey_King_scales_new_heights_climb_f_cm_np1_ba_med_0 90 5 climb
India_Monkey_King_scales_new_heights_climb_f_cm_np1_ba_med_2 78 5 climb
India_Monkey_King_scales_new_heights_climb_f_cm_np1_ba_med_3 76 5 climb
Julius_Haushammer___Klettern_und_Bouldern___1979_climb_f_cm_np1_ba_med_0 141 5 climb
Julius_Haushammer___Klettern_und_Bouldern___1979_climb_f_cm_np1_ba_med_1 128 5 climb
Julius_Haushammer___Klettern_und_Bouldern___1979_climb_f_cm_np1_ba_med_2 149 5 climb
Kletter-WM_2005-_Bouldern_Finale_Damen__Vera_Kotasova_(CZE)_climb_f_cm_np1_ba_med_0 96 5 climb
Kletter-WM_2005-_Bouldern_Finale_Damen__Vera_Kotasova_(CZE)_climb_f_cm_np1_ba_med_1 142 5 climb
Kletter-WM_2005-_Bouldern_Finale_Damen__Vera_Kotasova_(CZE)_climb_f_cm_np1_ba_med_2 245 5 climb
Kletter-WM_2005-_Bouldern_Finale_Herren__Serik_Kazbekov_climb_f_cm_np1_ba_med_0 152 5 climb
Kletter-WM_2005-_Bouldern_Finale_Herren__Serik_Kazbekov_climb_f_cm_np1_ba_med_1 201 5 climb
Kletter-WM_2005-_Speed_Achtelfinale_Herren_Minatchev_Hroza_climb_f_cm_np2_ba_med_0 78 5 climb
Kletter-WM_2005-_Speed_Achtelfinale_Herren_Minatchev_Hroza_climb_f_cm_np2_ba_med_1 77 5 climb
Kletter-WM_2005-_Speed_Achtelfinale_Herren_Minatchev_Hroza_climb_f_cm_np2_ba_med_2 96 5 climb
Kletterwand_climb_f_cm_np1_ba_goo_0 86 5 climb
Kletterwand_climb_f_cm_np1_ba_goo_1 110 5 climb
Kletterwand_climb_f_cm_np1_ba_goo_2 98 5 climb
Lead_Climbing_Roof_at_Stoneworks_climb_f_cm_np1_ba_goo_0 132 5 climb
Lead_Climbing_Roof_at_Stoneworks_climb_f_cm_np1_ba_med_1 89 5 climb
Pole_Climbing_Challenging_gravity_climb_f_cm_np1_ba_med_2 89 5 climb
Pole_Climbing_Challenging_gravity_climb_f_cm_np1_le_med_0 77 5 climb
Pole_Climbing_Challenging_gravity_climb_f_cm_np1_le_med_1 76 5 climb
Pole_climbing_World_Championships_climb_f_cm_np1_le_med_3 75 5 climb
Pole_climbing_World_Championships_climb_f_nm_np1_ba_goo_0 76 5 climb
Pole_climbing_World_Championships_climb_f_nm_np1_ba_med_1 75 5 climb
Pole_climbing_World_Championships_climb_f_nm_np1_le_goo_2 76 5 climb
Return_of_the_King_4_climb_f_cm_np1_ba_med_3 124 5 climb
Rock_Climbing_-_Joshua_Tree_climb_f_nm_np1_ba_goo_0 625 5 climb
Rock_Climbing_-_Joshua_Tree_climb_f_nm_np1_ba_med_1 520 5 climb
Rock_Climbing_-_Joshua_Tree_climb_f_nm_np1_ba_med_2 329 5 climb
SafeInPort_climb_f_nm_np1_ba_med_0 141 5 climb
Sarah_und_die_Kletterwand_climb_f_cm_np1_ri_bad_0 92 5 climb
Sarah_und_die_Kletterwand_climb_f_cm_np1_ri_bad_1 95 5 climb
Sarah_und_die_Kletterwand_climb_f_cm_np1_ri_bad_2 146 5 climb
Seamus_OD_arms_exploding-_rope_climb_climb_f_cm_np1_ba_med_0 81 5 climb
Speed_Climbing_Contest_Sport_Schuster_M_nchen_climb_f_cm_np1_ba_med_0 85 5 climb
Speed_Climbing_Contest_Sport_Schuster_M_nchen_climb_f_cm_np1_ba_med_1 79 5 climb
Speed_Climbing_Contest_Sport_Schuster_M_nchen_climb_f_cm_np1_ba_med_2 75 5 climb
TANA_TEACHES_EVERONE_HOW_TO_CLIMB_A_FENCE_climb_f_cm_np1_ba_med_0 143 5 climb
The_Fugitive_5_climb_f_cm_np1_ri_med_8 140 5 climb
rope_climb_Olivia_Age_4_climb_f_cm_np1_ba_med_1 104 5 climb
rope_climb_Olivia_Age_4_climb_f_cm_np1_fr_med_2 112 5 climb
rope_climb_Olivia_Age_4_climb_f_cm_np1_ri_med_0 83 5 climb
speed_rope_climbing_competition_climb_f_cm_np1_ri_med_0 76 5 climb
AgentCodyBanks_climb_stairs_f_cm_np1_fr_med_9 65 6 climb_stairs
Baddest_Fight_Scenes_EVER!_-_Kill_Bill__Vol___1_-_vs__Crazy_88_s_climb_stairs_f_nm_np1_fr_med_3 131 6 climb_stairs
Beginner_Boxing_Lessons_-_Using_Stairs_for_Boxing_Training_climb_stairs_l_cm_np1_ba_med_0 76 6 climb_stairs
Beginner_Boxing_Lessons_-_Using_Stairs_for_Boxing_Training_climb_stairs_l_cm_np1_ba_med_1 76 6 climb_stairs
Braune_Stiefel_brown_boots_hot_high_heels_Treppen_steigen_Down-_and_upstairs_climb_stairs_l_cm_np1_ba_med_0 76 6 climb_stairs
Braune_Stiefel_brown_boots_hot_high_heels_Treppen_steigen_Down-_and_upstairs_climb_stairs_l_cm_np1_ba_med_1 77 6 climb_stairs
Braune_Stiefel_brown_boots_hot_high_heels_Treppen_steigen_Down-_and_upstairs_climb_stairs_l_cm_np1_ba_med_2 76 6 climb_stairs
Braune_Stiefel_brown_boots_hot_high_heels_Treppen_steigen_Down-_and_upstairs_climb_stairs_l_cm_np1_ri_med_3 76 6 climb_stairs
Braune_Stiefel_brown_boots_hot_high_heels_Treppen_steigen_Down-_and_upstairs_climb_stairs_l_cm_np1_ri_med_4 77 6 climb_stairs
Bruno_Walks_up_Stairs_-_Chicago_Dog_Training_-_We_can_teach_ANYTHING_to_a_dog!!!!_climb_stairs_f_cm_np1_fr_med_0 89 6 climb_stairs
Bruno_Walks_up_Stairs_-_Chicago_Dog_Training_-_We_can_teach_ANYTHING_to_a_dog!!!!_climb_stairs_f_cm_np1_fr_med_1 86 6 climb_stairs
Bruno_Walks_up_Stairs_-_Chicago_Dog_Training_-_We_can_teach_ANYTHING_to_a_dog!!!!_climb_stairs_f_cm_np1_fr_med_2 87 6 climb_stairs
Fellowship_6_climb_stairs_f_cm_np1_ba_med_3 124 6 climb_stairs
Fellowship_6_climb_stairs_f_nm_np1_ba_bad_4 92 6 climb_stairs
Finding_Forrester_1_climb_stairs_u_cm_np1_fr_med_7 143 6 climb_stairs
GuardiansOfO256kb_climb_stairs_f_cm_np1_ba_med_0 173 6 climb_stairs
How_to_walk_in_high_heels_stilettos_up_and_down_stairs_climb_stairs_l_cm_np2_ri_med_0 93 6 climb_stairs
Increase_stride_length_by_running_stairs__working_step_over_action_speed_development_climb_stairs_f_cm_np1_le_med_0 74 6 climb_stairs
Increase_stride_length_by_running_stairs__working_step_over_action_speed_development_climb_stairs_f_cm_np1_le_med_1 74 6 climb_stairs
Increase_stride_length_by_running_stairs__working_step_over_action_speed_development_climb_stairs_f_cm_np1_le_med_2 75 6 climb_stairs
Intense_Cardio_Session-_Stairs_climb_stairs_f_cm_np1_ba_med_0 78 6 climb_stairs
Intense_Cardio_Session-_Stairs_climb_stairs_f_cm_np1_ba_med_1 76 6 climb_stairs
Intense_Cardio_Session-_Stairs_climb_stairs_f_cm_np1_ba_med_2 78 6 climb_stairs
Just_Say_NO_to_AQUA_DOTS!_climb_stairs_l_nm_np1_ba_med_0 77 6 climb_stairs
Micah_Lacerte_Running_Stairs___Great_cardio_for_fat_loss_climb_stairs_f_cm_np1_ba_med_3 76 6 climb_stairs
Micah_Lacerte_Running_Stairs___Great_cardio_for_fat_loss_climb_stairs_f_cm_np1_ba_med_4 77 6 climb_stairs
Micah_Lacerte_Running_Stairs___Great_cardio_for_fat_loss_climb_stairs_f_cm_np1_ba_med_5 76 6 climb_stairs
Micah_Lacerte_Running_Stairs___Great_cardio_for_fat_loss_climb_stairs_f_cm_np1_fr_med_0 77 6 climb_stairs
Micah_Lacerte_Running_Stairs___Great_cardio_for_fat_loss_climb_stairs_f_cm_np1_fr_med_1 77 6 climb_stairs
Micah_Lacerte_Running_Stairs___Great_cardio_for_fat_loss_climb_stairs_f_cm_np1_fr_med_2 77 6 climb_stairs
Narcotic1967256kb_climb_stairs_f_nm_np1_ba_med_0 79 6 climb_stairs
Outdoor_Agility_Training_-_Outdoor_Stair_Run_Drill_for_Agility_climb_stairs_f_cm_np1_ba_med_0 77 6 climb_stairs
Outdoor_Agility_Training_-_Outdoor_Stair_Run_Drill_for_Agility_climb_stairs_f_cm_np1_ba_med_1 77 6 climb_stairs
Piano_stairs__-_TheFunTheory_com_-_Rolighetsteorin_se_climb_stairs_f_nm_np1_ba_med_0 89 6 climb_stairs
Piano_stairs__-_TheFunTheory_com_-_Rolighetsteorin_se_climb_stairs_f_nm_np2_ba_med_1 52 6 climb_stairs
Piano_stairs__-_TheFunTheory_com_-_Rolighetsteorin_se_climb_stairs_f_nm_np2_ba_med_3 56 6 climb_stairs
Piano_stairs__-_TheFunTheory_com_-_Rolighetsteorin_se_climb_stairs_f_nm_np2_ba_med_6 76 6 climb_stairs
Piano_stairs__-_TheFunTheory_com_-_Rolighetsteorin_se_climb_stairs_f_nm_np2_fr_med_4 75 6 climb_stairs
Piano_stairs__-_TheFunTheory_com_-_Rolighetsteorin_se_climb_stairs_f_nm_np3_ba_med_2 77 6 climb_stairs
Piano_stairs__-_TheFunTheory_com_-_Rolighetsteorin_se_climb_stairs_f_nm_np3_ba_med_7 76 6 climb_stairs
Piano_stairs__-_TheFunTheory_com_-_Rolighetsteorin_se_climb_stairs_l_cm_np1_ba_med_8 66 6 climb_stairs
Running_Up_Stairs_climb_stairs_l_nm_np1_ba_med_0 77 6 climb_stairs
Running_Up_Stairs_climb_stairs_l_nm_np1_ba_med_1 77 6 climb_stairs
Running_Up_Stairs_climb_stairs_l_nm_np1_ba_med_2 77 6 climb_stairs
Running_Up_Stairs_climb_stairs_l_nm_np1_ba_med_3 77 6 climb_stairs
Sports_Training_-_Speed_Workouts_-_Stair_Running_climb_stairs_f_nm_np1_ba_med_0 75 6 climb_stairs
Sports_Training_-_Speed_Workouts_-_Stair_Running_climb_stairs_f_nm_np1_ba_med_1 76 6 climb_stairs
Sports_Training_-_Speed_Workouts_-_Stair_Running_climb_stairs_f_nm_np1_ba_med_2 75 6 climb_stairs
Stadium_Plyometric_Workout_climb_stairs_l_cm_np1_ba_med_4 35 6 climb_stairs
Stadium_Plyometric_Workout_climb_stairs_l_cm_np1_ri_med_0 37 6 climb_stairs
Stadium_Plyometric_Workout_climb_stairs_l_cm_np1_ri_med_1 34 6 climb_stairs
Stadium_Plyometric_Workout_climb_stairs_l_cm_np1_ri_med_2 43 6 climb_stairs
Stairway_to_fitness_climb_stairs_f_nm_np1_fr_med_0 77 6 climb_stairs
Stairway_to_fitness_climb_stairs_f_nm_np1_fr_med_1 49 6 climb_stairs
TheBoondockSaints_climb_stairs_f_cm_np3_ba_med_125 47 6 climb_stairs
TheBoondockSaints_climb_stairs_u_cm_np2_ba_med_30 133 6 climb_stairs
Treppen_steigen_climb_stairs_f_cm_np1_ba_bad_3 80 6 climb_stairs
Treppen_steigen_climb_stairs_f_cm_np1_ba_bad_4 77 6 climb_stairs
Treppen_steigen_climb_stairs_f_cm_np1_ba_bad_5 83 6 climb_stairs
Treppen_steigen_climb_stairs_f_cm_np1_le_bad_7 80 6 climb_stairs
Treppen_steigen_climb_stairs_f_cm_np1_le_bad_8 87 6 climb_stairs
Treppen_steigen_climb_stairs_f_cm_np1_ri_bad_0 77 6 climb_stairs
Treppen_steigen_climb_stairs_f_cm_np1_ri_bad_1 77 6 climb_stairs
Treppen_steigen_climb_stairs_f_cm_np1_ri_bad_2 77 6 climb_stairs
Treppensteigen_climb_stairs_l_cm_np1_ba_med_0 80 6 climb_stairs
Treppensteigen_climb_stairs_l_cm_np1_ba_med_1 79 6 climb_stairs
szenephoto_-_stevemachine_beim_treppensteigen_-_feuer_bung_climb_stairs_f_cm_np1_ba_bad_0 71 6 climb_stairs
treppensteigen_1_climb_stairs_f_cm_np2_fr_med_0 77 6 climb_stairs
treppensteigen_1_climb_stairs_f_cm_np2_fr_med_1 76 6 climb_stairs
treppensteigen_1_climb_stairs_f_cm_np2_fr_med_2 78 6 climb_stairs
96_Meter_Bungy-Jump__Jauntal_02_dive_f_cm_np1_ri_bad_0 119 7 dive
96_Meter_Bungy-Jump__Jauntal_03_dive_f_cm_np1_ri_bad_0 112 7 dive
BASE_JUMPING_COMPILATION_PART_3_AMAZING!!!!!!!_dive_f_cm_np1_fr_bad_4 48 7 dive
BASE_JUMPING_COMPILATION_PART_3_AMAZING!!!!!!!_dive_f_cm_np1_fr_bad_5 54 7 dive
BASE_JUMPING_COMPILATION_PART_3_AMAZING!!!!!!!_dive_f_cm_np1_le_bad_0 48 7 dive
BASE_JUMPING_COMPILATION_PART_3_AMAZING!!!!!!!_dive_f_cm_np1_ri_bad_1 42 7 dive
BASE_JUMPING_COMPILATION_PART_3_AMAZING!!!!!!!_dive_f_cm_np3_ri_bad_2 40 7 dive
BASE_Jumping_Compilation_-_Brilliant_dive_f_cm_np1_le_bad_0 65 7 dive
BASE_Jumping_Compilation_-_Brilliant_dive_f_cm_np1_le_bad_1 43 7 dive
BASE_Jumping_Compilation_-_Brilliant_dive_f_cm_np1_le_bad_3 45 7 dive
BASE_Jumping_Compilation_-_Brilliant_dive_f_cm_np1_ri_bad_8 46 7 dive
BASE_Jumping_Compilation_-_Brilliant_dive_f_cm_np2_le_bad_5 51 7 dive
BASE_Jumping_Compilation_-_Brilliant_dive_l_cm_np1_ba_bad_2 40 7 dive
BASE_Jumping_Compilation_-_Brilliant_dive_u_cm_np1_ba_bad_4 42 7 dive
BASE_Jumping_Compilation_-_Brilliant_dive_u_cm_np1_ba_bad_7 33 7 dive
BASE_Jumping_Compilation_-_Brilliant_dive_u_cm_np1_ri_bad_6 40 7 dive
Basejumping_Compilation_Part_3_dive_f_cm_np1_le_bad_0 36 7 dive
BungyjumpingAJHackettNewZealand_dive_f_cm_np1_ba_bad_2 80 7 dive
BungyjumpingAJHackettNewZealand_dive_f_cm_np1_ba_bad_3 155 7 dive
BungyjumpingAJHackettNewZealand_dive_f_cm_np1_fr_bad_1 110 7 dive
BungyjumpingAJHackettNewZealand_dive_f_cm_np1_ri_bad_0 155 7 dive
Butcho_dive_f_cm_np1_fr_bad_1 48 7 dive
Dive_Roll_dive_u_cm_np1_le_bad_3 48 7 dive
Extreme_Cliffdiving_dive_f_cm_np1_le_bad_0 125 7 dive
Extreme_Cliffdiving_dive_f_cm_np1_le_bad_1 250 7 dive
Extreme_Cliffdiving_dive_f_cm_np1_le_bad_2 195 7 dive
Extreme_Cliffdiving_dive_f_cm_np1_le_bad_3 254 7 dive
Faith_Rewarded_dive_f_cm_np1_le_med_31 54 7 dive
Fellowship_7_dive_f_cm_np1_ba_bad_0 38 7 dive
France_-_K_pfer_-_3m_dive_f_cm_np1_fr_bad_0 34 7 dive
Guypunchedoffroof_dive_f_cm_np1_fr_bad_0 94 7 dive
HP_PRISONER_OF_AZKABAN_dive_f_cm_np1_fr_bad_28 46 7 dive
Hechtsprung_1_dive_f_cm_np1_ba_bad_0 36 7 dive
IamLegend_dive_f_nm_np1_fr_bad_19 47 7 dive
Jeff_Bungee_Jumping_dive_f_cm_np1_fr_bad_0 37 7 dive
Jeff_Bungee_Jumping_dive_f_cm_np1_fr_bad_1 63 7 dive
Jeff_Bungee_Jumping_dive_f_cm_np1_ri_bad_2 65 7 dive
K_pfer_dive_f_cm_np1_fr_bad_0 78 7 dive
K_pfer_ins_Eiswasser_trendfun_net_dive_f_cm_np1_ba_bad_0 41 7 dive
K_pfer_vom_Tim_dive_f_cm_np1_ri_bad_0 55 7 dive
Marc_-_K_pfer_-_1m_dive_f_cm_np1_le_bad_0 38 7 dive
Matze_-_Wanne_mit_Angriff_-_Butcho_K_pfer_-_1m_dive_f_cm_np1_fr_bad_0 51 7 dive
Musical_Bungee_Jump_Compilation_-_Don_t_Stop_Me_Now_by_Queen_dive_f_cm_np1_le_bad_2 30 7 dive
Musical_Bungee_Jump_Compilation_-_Don_t_Stop_Me_Now_by_Queen_dive_f_cm_np1_le_bad_4 32 7 dive
Musical_Bungee_Jump_Compilation_-_Don_t_Stop_Me_Now_by_Queen_dive_f_cm_np1_le_bad_5 45 7 dive
Musical_Bungee_Jump_Compilation_-_Don_t_Stop_Me_Now_by_Queen_dive_f_cm_np1_ri_bad_0 46 7 dive
Musical_Bungee_Jump_Compilation_-_Don_t_Stop_Me_Now_by_Queen_dive_f_cm_np1_ri_bad_1 47 7 dive
Musical_Bungee_Jump_Compilation_-_Don_t_Stop_Me_Now_by_Queen_dive_f_cm_np1_ri_bad_3 47 7 dive
Oberstrick_-_K_pfer_-_3m_dive_f_cm_np1_le_bad_0 80 7 dive
OldSchool_dive_f_cm_np2_ri_bad_15 50 7 dive
Parkour_dive_u_cm_np1_fr_bad_0 78 7 dive
Pirates_1_dive_f_cm_np1_ri_bad_8 74 7 dive
Pirates_1_dive_f_nm_np1_fr_bad_3 55 7 dive
RATRACE_dive_f_cm_np1_ba_bad_41 45 7 dive
RATRACE_dive_f_cm_np1_le_bad_25 78 7 dive
RETURN_OF_THE_KING_dive_f_nm_np1_ba_bad_38 44 7 dive
Return_of_the_King_1_dive_f_cm_np1_fr_bad_10 189 7 dive
Return_of_the_King_1_dive_f_cm_np1_fr_bad_11 85 7 dive
Splashdiving_II_dive_f_cm_np1_ri_med_0 84 7 dive
Splashdiving_II_dive_f_cm_np1_ri_med_1 88 7 dive
Splashdiving_II_dive_f_cm_np1_ri_med_2 111 7 dive
Stadtparksee_hamburg_schwimm_k_pfer_robert_sommer_dive_f_cm_np1_ba_bad_0 38 7 dive
base_jumping_compilation_3_FMJ_dive_f_cm_np1_ba_bad_3 42 7 dive
base_jumping_compilation_3_FMJ_dive_f_cm_np1_le_bad_1 42 7 dive
base_jumping_compilation_3_FMJ_dive_f_cm_np1_ri_bad_2 35 7 dive
bungee_jumping_compilation_dive_f_cm_np1_le_bad_2 76 7 dive
bungee_jumping_compilation_dive_f_cm_np1_le_bad_4 76 7 dive
bungee_jumping_compilation_dive_f_cm_np1_ri_bad_3 77 7 dive
bungee_jumping_compilation_dive_f_cm_np1_ri_med_1 76 7 dive
hecht_sprung_dive_f_cm_np1_ri_bad_0 78 7 dive
19th_Century_Cavalry_Sabre_Draw_draw_sword_u_nm_np1_fr_bad_0 79 8 draw_sword
19th_Century_Cavalry_Sabre_Draw_draw_sword_u_nm_np1_fr_bad_1 76 8 draw_sword
Albion_Mercenary_Draw_Cutting_(From_the_Scabbard)_draw_sword_u_cm_np1_fr_med_0 78 8 draw_sword
Albion_Mercenary_Draw_Cutting_(From_the_Scabbard)_draw_sword_u_cm_np1_fr_med_1 83 8 draw_sword
Albion_Mercenary_Draw_Cutting_(From_the_Scabbard)_draw_sword_u_cm_np1_fr_med_2 77 8 draw_sword
Christian_Martial_Arts_-_Yeshua-Do_Shimmyo_Ken-Ryu_Iai-jutsu_draw_sword_f_nm_np1_fr_med_0 77 8 draw_sword
Drawing_Katana_from_Back_draw_sword_u_nm_np1_fr_med_0 94 8 draw_sword
Drawing_and_Resheathing_the_Japanese_Sword_draw_sword_u_nm_np1_le_med_0 78 8 draw_sword
Drawing_and_Resheathing_the_Japanese_Sword_draw_sword_u_nm_np1_le_med_1 78 8 draw_sword
Drawing_and_Resheathing_the_Japanese_Sword_draw_sword_u_nm_np1_le_med_2 78 8 draw_sword
Eishin-Ryu_Iaido_draw_sword_f_cm_np1_fr_med_0 77 8 draw_sword
Eishin-Ryu_Iaido_draw_sword_f_cm_np1_fr_med_12 59 8 draw_sword
Eishin-Ryu_Iaido_draw_sword_f_cm_np1_fr_med_2 56 8 draw_sword
Eishin_Ryu_Iaido_-_Toho_Forms_draw_sword_f_cm_np1_le_med_1 78 8 draw_sword
Eishin_Ryu_Iaido_-_Toho_Forms_draw_sword_f_cm_np1_ri_med_0 78 8 draw_sword
Fight_Science_-_Shinkendo_draw_sword_f_cm_np1_fr_med_1 68 8 draw_sword
Fight_Science_-_Shinkendo_draw_sword_f_cm_np3_fr_med_0 72 8 draw_sword
Iaido_13_katas_draw_sword_f_nm_np1_ba_med_2 81 8 draw_sword
Iaido_13_katas_draw_sword_f_nm_np1_fr_med_0 126 8 draw_sword
Iaido_13_katas_draw_sword_f_nm_np1_fr_med_12 97 8 draw_sword
Iaido_13_katas_draw_sword_f_nm_np1_fr_med_7 89 8 draw_sword
Iaido_13_katas_draw_sword_f_nm_np1_fr_med_9 108 8 draw_sword
Iaido_13_katas_draw_sword_f_nm_np1_le_med_5 60 8 draw_sword
Iaido_draw_sword_f_cm_np1_fr_med_2 76 8 draw_sword
Iaido_draw_sword_f_cm_np2_le_med_1 96 8 draw_sword
Iaido_draw_sword_f_cm_np2_ri_med_0 77 8 draw_sword
Iaido_video_instruction_series_Wehrhahn_Sensei_draw_sword_f_nm_np1_le_med_2 44 8 draw_sword
Iaido_video_instruction_series_Wehrhahn_Sensei_draw_sword_f_nm_np1_le_med_4 53 8 draw_sword
Iaido_video_instruction_series_Wehrhahn_Sensei_draw_sword_f_nm_np1_le_med_5 73 8 draw_sword
Master_Pena_Iaido_Katas_draw_sword_f_nm_np1_fr_med_0 76 8 draw_sword
Master_Pena_Iaido_Katas_draw_sword_f_nm_np1_fr_med_1 76 8 draw_sword
Master_Pena_Iaido_Katas_draw_sword_f_nm_np1_fr_med_2 76 8 draw_sword
Muso_Jikiden_Eishin_ryu_iaido_draw_sword_f_cm_np1_fr_med_0 58 8 draw_sword
Muso_Jikiden_Eishin_ryu_iaido_draw_sword_f_cm_np1_le_med_2 42 8 draw_sword
Muso_Jikiden_Eishin_ryu_iaido_draw_sword_f_cm_np1_le_med_4 90 8 draw_sword
Muso_Jikiden_Eishin_ryu_iaido_draw_sword_f_cm_np1_ri_med_1 49 8 draw_sword
Muso_Jikiden_Eishin_ryu_iaido_draw_sword_f_cm_np1_ri_med_3 47 8 draw_sword
Muso_Jikiden_Eishinryu_in_Guldental_draw_sword_f_cm_np1_ba_med_2 117 8 draw_sword
Muso_Jikiden_Eishinryu_in_Guldental_draw_sword_f_cm_np1_le_med_0 79 8 draw_sword
Muso_Jikiden_Eishinryu_in_Guldental_draw_sword_f_cm_np1_le_med_3 87 8 draw_sword
Muso_Jikiden_Eishinryu_in_Guldental_draw_sword_f_cm_np1_le_med_4 76 8 draw_sword
Muso_Jikiden_Eishinryu_in_Guldental_draw_sword_f_cm_np1_ri_med_1 76 8 draw_sword
Nakayama_Aikido_Iaido_Part_3_draw_sword_f_cm_np1_le_med_0 46 8 draw_sword
Return_of_the_King_7_draw_sword_u_nm_np1_fr_med_1 45 8 draw_sword
Return_of_the_King_9_draw_sword_u_nm_np1_fr_med_3 36 8 draw_sword
Samurai_Fight_Scene_draw_sword_f_cm_np2_fr_goo_2 87 8 draw_sword
Spirit_Of_The_Sword_Volume_1_DVD_draw_sword_f_nm_np1_fr_med_0 53 8 draw_sword
Spirit_Of_The_Sword_Volume_1_DVD_draw_sword_f_nm_np1_fr_med_1 43 8 draw_sword
Tatehiza_draw_sword_f_nm_np1_fr_med_0 76 8 draw_sword
Tatehiza_draw_sword_f_nm_np1_fr_med_1 97 8 draw_sword
Tatehiza_draw_sword_f_nm_np1_fr_med_2 83 8 draw_sword
Tenshin_Ryu_Aikido_draw_sword_f_nm_np1_ri_med_0 77 8 draw_sword
The_Last_Samurai_-_In_Your_Honor_draw_sword_u_nm_np1_fr_med_6 70 8 draw_sword
The_Three_Musketeers_(1993)-_The_First_Fight_draw_sword_u_cm_np4_fr_med_0 79 8 draw_sword
The_Three_Musketeers_(1993)_Final_Battle_1_3_draw_sword_u_cm_np1_fr_med_1 40 8 draw_sword
The_Three_Musketeers_(1993)_Final_Battle_1_3_draw_sword_u_nm_np3_ri_med_0 54 8 draw_sword
Ukigumo_Kata_from_Hasegawa_Eishin_Ryu_draw_sword_f_nm_np1_fr_med_0 76 8 draw_sword
Ukigumo_Kata_from_Hasegawa_Eishin_Ryu_draw_sword_f_nm_np1_fr_med_2 91 8 draw_sword
Ukigumo_Kata_from_Hasegawa_Eishin_Ryu_draw_sword_f_nm_np1_le_med_1 76 8 draw_sword
Ukigumo_Kata_from_Hasegawa_Eishin_Ryu_draw_sword_f_nm_np1_le_med_3 76 8 draw_sword
VERGIL_(DEVIL_MAY_CRY)_swinging_his_sword_draw_sword_f_cm_np1_fr_med_0 54 8 draw_sword
VERGIL_(DEVIL_MAY_CRY)_swinging_his_sword_draw_sword_f_cm_np1_fr_med_4 103 8 draw_sword
Yet_another_point_about_drawing_swords_draw_sword_u_nm_np1_fr_med_0 77 8 draw_sword
Yet_another_point_about_drawing_swords_draw_sword_u_nm_np1_fr_med_1 77 8 draw_sword
Yet_another_point_about_drawing_swords_draw_sword_u_nm_np1_fr_med_2 78 8 draw_sword
Yet_another_point_about_drawing_swords_draw_sword_u_nm_np1_fr_med_3 76 8 draw_sword
Yet_another_point_about_drawing_swords_draw_sword_u_nm_np1_fr_med_4 77 8 draw_sword
iai_do_examination_(The_Samurai_girl_from_Kyrgyzstan)_part_1_draw_sword_f_cm_np1_ba_med_1 78 8 draw_sword
iai_do_examination_(The_Samurai_girl_from_Kyrgyzstan)_part_1_draw_sword_f_cm_np1_le_med_0 86 8 draw_sword
iai_do_examination_(The_Samurai_girl_from_Kyrgyzstan)_part_1_draw_sword_f_cm_np1_le_med_2 69 8 draw_sword
10YearOldYouthBasketballStarBaller_dribble_f_cm_np1_ba_med_5 108 9 dribble
10YearOldYouthBasketballStarBaller_dribble_f_cm_np1_fr_med_0 148 9 dribble
10YearOldYouthBasketballStarBaller_dribble_f_cm_np1_fr_med_8 167 9 dribble
10YearOldYouthBasketballStarBaller_dribble_f_cm_np1_fr_med_9 152 9 dribble
10YearOldYouthBasketballStarBaller_dribble_f_cm_np1_ri_med_4 119 9 dribble
10YearOldYouthBasketballStarBaller_dribble_f_nm_np1_ba_med_17 98 9 dribble
AdamandAlvonplayingbasketball1_dribble_f_cm_np1_ba_med_12 132 9 dribble
AdamandAlvonplayingbasketball1_dribble_f_cm_np1_fr_med_5 95 9 dribble
AdamandAlvonplayingbasketball1_dribble_f_cm_np1_le_med_3 94 9 dribble
AdamandAlvonplayingbasketball1_dribble_f_cm_np1_le_med_8 68 9 dribble
AdamandAlvonplayingbasketball1_dribble_f_cm_np1_ri_med_2 110 9 dribble
AdamandAlvonplayingbasketball1_dribble_f_nm_np1_fr_med_9 96 9 dribble
American_History_X_dribble_f_cm_np1_le_bad_15 59 9 dribble
Basic_Basketball_Moves_dribble_f_cm_np1_ba_goo_5 76 9 dribble
Basic_Basketball_Moves_dribble_f_cm_np1_fr_goo_0 105 9 dribble
Basic_Basketball_Moves_dribble_f_cm_np1_ri_goo_7 76 9 dribble
Basic_Basketball_Moves_dribble_f_cm_np1_ri_goo_8 77 9 dribble
Basic_Basketball_Moves_dribble_f_nm_np1_fr_goo_2 77 9 dribble
BasketballProdigy_dribble_f_nm_np1_ri_med_0 126 9 dribble
Basketball_Dribbling_-_Basketball_Dribbling-_Practice_With_2_Balls_dribble_f_nm_np1_fr_med_0 77 9 dribble
Basketball_Dribbling_-_Basketball_Dribbling-_Practice_With_2_Balls_dribble_f_nm_np2_fr_med_1 77 9 dribble
Basketball_Dribbling_-_Basketball_Dribbling-_Practice_With_2_Balls_dribble_f_nm_np2_fr_med_3 77 9 dribble
Basketball_Dribbling_-_Basketball_Dribbling-_Practice_With_2_Balls_dribble_f_nm_np2_fr_med_5 77 9 dribble
Basketball_Dribbling_-_Basketball_Dribbling-_Practice_With_Tennis_Balls_dribble_f_cm_np1_le_med_1 76 9 dribble
Basketball_Dribbling_-_Basketball_Dribbling-_Practice_With_Tennis_Balls_dribble_f_nm_np1_le_med_2 76 9 dribble
Basketball_Dribbling_Drills_-_The_Left_dribble_f_nm_np1_fr_med_0 83 9 dribble
Basketball_Dribbling_Drills_-_The_Left_dribble_f_nm_np1_fr_med_1 76 9 dribble
Basketball_Dribbling_Tips_dribble_f_cm_np1_fr_med_2 76 9 dribble
Basketball_Dribbling_Tips_dribble_f_cm_np1_fr_med_3 76 9 dribble
Basketball_Dribbling_Tips_dribble_f_cm_np1_fr_med_5 76 9 dribble
Basketball_Dribbling_Tips_dribble_f_cm_np1_le_med_7 60 9 dribble
Basketball_Dribbling_Tips_dribble_f_cm_np1_ri_med_1 76 9 dribble
Basketball_Dribbling_Tips_dribble_f_cm_np1_ri_med_4 76 9 dribble
Basketball_Dribbling_Tips_dribble_f_cm_np1_ri_med_6 76 9 dribble
Basketball_Training-_Amazing_3_ball_and_4_ball_dribbling_dribble_f_cm_np1_fr_med_0 79 9 dribble
Basketball_Training-_Amazing_3_ball_and_4_ball_dribbling_dribble_f_cm_np1_fr_med_2 79 9 dribble
Basketball_Training-_Amazing_3_ball_and_4_ball_dribbling_dribble_f_cm_np1_le_bad_4 79 9 dribble
Basketball_Training-_Amazing_3_ball_and_4_ball_dribbling_dribble_f_cm_np1_le_med_3 78 9 dribble
Clay_sBasketballSkillz_dribble_f_nm_np1_le_med_1 110 9 dribble
Explosive_Guard_Dribbling_Basketball_Workout_(Jason_Otter)_dribble_f_cm_np1_ba_med_3 76 9 dribble
Explosive_Guard_Dribbling_Basketball_Workout_(Jason_Otter)_dribble_f_cm_np1_ba_med_5 76 9 dribble
Explosive_Guard_Dribbling_Basketball_Workout_(Jason_Otter)_dribble_f_cm_np1_fr_med_0 77 9 dribble
Explosive_Guard_Dribbling_Basketball_Workout_(Jason_Otter)_dribble_f_cm_np1_fr_med_2 77 9 dribble
Explosive_Guard_Dribbling_Basketball_Workout_(Jason_Otter)_dribble_f_cm_np1_ri_med_4 77 9 dribble
Finding_Forrester_1_dribble_f_nm_np1_ri_bad_4 107 9 dribble
How_to_Improve_Your_Basketball_Skills_-_How_to_Dribble_a_Basketball_Between_the_Legs_dribble_f_cm_np1_fr_med_0 56 9 dribble
How_to_Improve_Your_Basketball_Skills_-_How_to_Dribble_a_Basketball_Between_the_Legs_dribble_f_cm_np1_fr_med_2 77 9 dribble
How_to_Improve_Your_Basketball_Skills_-_How_to_Dribble_a_Basketball_Between_the_Legs_dribble_f_cm_np1_ri_med_4 76 9 dribble
How_to_Improve_Your_Basketball_Skills_-_How_to_Dribble_a_Basketball_Between_the_Legs_dribble_f_cm_np1_ri_med_5 76 9 dribble
How_to_Play_Professional_Basketball_-_The_Two_Dribble_Basketball_Drill_dribble_f_cm_np1_ba_bad_3 77 9 dribble
How_to_Play_Professional_Basketball_-_The_Two_Dribble_Basketball_Drill_dribble_f_cm_np1_ba_med_7 76 9 dribble
How_to_Play_Professional_Basketball_-_The_Two_Dribble_Basketball_Drill_dribble_f_cm_np1_fr_med_4 76 9 dribble
How_to_Play_Professional_Basketball_-_The_Two_Dribble_Basketball_Drill_dribble_f_cm_np1_le_med_6 76 9 dribble
How_to_Play_Professional_Basketball_-_The_Two_Dribble_Basketball_Drill_dribble_f_cm_np1_le_med_8 76 9 dribble
How_to_Play_Professional_Basketball_-_The_Two_Dribble_Basketball_Drill_dribble_f_cm_np1_ri_med_5 76 9 dribble
How_to_Play_Professional_Basketball_-_The_Two_Dribble_Basketball_Drill_dribble_u_cm_np1_ri_med_2 76 9 dribble
JashaunKidsWhoRipAmazingBasketball_dribble_f_cm_np1_ba_med_7 80 9 dribble
JashaunKidsWhoRipAmazingBasketball_dribble_f_cm_np1_le_med_1 117 9 dribble
JashaunKidsWhoRipAmazingBasketball_dribble_f_cm_np1_le_med_2 119 9 dribble
PlayingBasketballGotWater_dribble_f_nm_np1_ba_med_7 111 9 dribble
PlayingBasketballGotWater_dribble_f_nm_np1_fr_med_5 141 9 dribble
PlayingBasketball_dribble_f_nm_np1_fr_med_8 112 9 dribble
PlayingBasketball_dribble_f_nm_np1_le_med_0 124 9 dribble
PlayingBasketball_dribble_f_nm_np1_le_med_4 165 9 dribble
Sibu_Malaysia_Vacation_little_brother_dribbling_basketball_Sarawak_dribble_f_cm_np1_ba_bad_5 76 9 dribble
Sibu_Malaysia_Vacation_little_brother_dribbling_basketball_Sarawak_dribble_f_cm_np1_fr_med_0 66 9 dribble
Sibu_Malaysia_Vacation_little_brother_dribbling_basketball_Sarawak_dribble_f_cm_np1_fr_med_3 76 9 dribble
Sibu_Malaysia_Vacation_little_brother_dribbling_basketball_Sarawak_dribble_f_cm_np1_ri_med_7 76 9 dribble
World_Record_Basketball_Dribbler_dribble_f_cm_np1_fr_med_0 77 9 dribble
World_Record_Basketball_Dribbler_dribble_f_cm_np1_le_med_2 77 9 dribble
20060723sfjffsomelikeitwarmed_drink_f_nm_np1_fr_med_5 77 10 drink
21_drink_u_nm_np1_fr_goo_9 59 10 drink
A_Beautiful_Mind_1_drink_u_cm_np1_fr_goo_4 146 10 drink
AboutABoy_drink_u_nm_np1_fr_goo_8 169 10 drink
AllThePresidentMen_drink_f_nm_np1_ri_med_8 104 10 drink
AllThePresidentMen_drink_f_nm_np2_ri_med_2 141 10 drink
AllThePresidentMen_drink_h_nm_np1_fr_goo_5 113 10 drink
AllThePresidentMen_drink_u_nm_np1_fr_goo_4 63 10 drink
American_History_X_drink_h_nm_np1_fr_goo_46 112 10 drink
BLACK_HAWK_DOWN_drink_h_nm_np1_fr_bad_36 20 10 drink
BLACK_HAWK_DOWN_drink_h_nm_np1_fr_goo_37 47 10 drink
BLACK_HAWK_DOWN_drink_h_nm_np1_fr_goo_39 47 10 drink
BLACK_HAWK_DOWN_drink_u_nm_np1_fr_goo_38 77 10 drink
BLACK_HAWK_DOWN_drink_u_nm_np1_fr_goo_4 47 10 drink
BLACK_HAWK_DOWN_drink_u_nm_np1_fr_goo_5 78 10 drink
CasinoRoyale_drink_h_nm_np1_fr_goo_6 82 10 drink
CastAway2_drink_h_cm_np1_ri_goo_6 77 10 drink
CastAway2_drink_u_cm_np1_le_goo_8 159 10 drink
CharlieAndTheChocolateFactory_drink_h_nm_np1_fr_goo_25 78 10 drink
ChildrenOfMen_drink_u_nm_np1_fr_goo_0 109 10 drink
EasternPromises_drink_u_nm_np1_ri_goo_0 78 10 drink
EasternPromises_drink_u_nm_np2_fr_goo_1 108 10 drink
Finding_Forrester_4_drink_h_cm_np1_ri_med_4 38 10 drink
GardenWiseA256kb_drink_u_cm_np1_fr_goo_0 132 10 drink
Gattaca_drink_h_cm_np1_fr_goo_2 67 10 drink
Gattaca_drink_h_cm_np1_fr_goo_4 107 10 drink
Gattaca_drink_h_nm_np1_fr_goo_3 131 10 drink
GoneBabyGone_drink_h_cm_np1_fr_goo_1 72 10 drink
Hitch_Part_1_drink_h_nm_np1_le_goo_5 53 10 drink
IndianaJonesandTheTempleofDoom_drink_h_nm_np1_fr_goo_1 78 10 drink
KUNG_FU_HUSTLE_drink_h_cm_np1_fr_goo_5 79 10 drink
LONGESTYARD_drink_u_cm_np1_fr_goo_1 80 10 drink
LittleChildren_drink_h_nm_np1_fr_goo_5 49 10 drink
MeettheFockers_drink_u_cm_np1_fr_goo_4 53 10 drink
MeettheParents_drink_u_nm_np1_fr_goo_4 53 10 drink
Oceans11_drink_h_nm_np1_fr_goo_3 79 10 drink
Oceans11_drink_h_nm_np1_fr_goo_4 82 10 drink
Oceans11_drink_h_nm_np1_le_goo_5 75 10 drink
Oceans13_drink_h_nm_np1_fr_goo_3 77 10 drink
OldSchool_drink_u_nm_np1_fr_goo_12 52 10 drink
OldSchool_drink_u_nm_np1_ri_goo_25 73 10 drink
Prelinger_HabitPat1954_drink_u_nm_np1_fr_goo_15 89 10 drink
Return_of_the_King_13_drink_h_nm_np1_fr_goo_1 109 10 drink
Return_of_the_King_13_drink_u_nm_np4_le_med_0 161 10 drink
Return_of_the_King_2_drink_h_nm_np1_fr_goo_2 118 10 drink
Return_of_the_King_2_drink_h_nm_np1_fr_goo_3 83 10 drink
Return_of_the_King_2_drink_h_nm_np1_fr_goo_5 78 10 drink
Return_of_the_King_2_drink_u_nm_np2_fr_goo_1 144 10 drink
SocialSeminarChanging_drink_h_cm_np1_fr_med_0 138 10 drink
SweeneyTodd_drink_h_nm_np1_fr_med_4 102 10 drink
SweeneyTodd_drink_u_nm_np1_le_goo_23 72 10 drink
TheBoondockSaints_drink_f_cm_np1_fr_med_114 46 10 drink
TheBoondockSaints_drink_h_nm_np1_ri_med_16 48 10 drink
TheBoondockSaints_drink_h_nm_np1_ri_med_79 48 10 drink
TheBoondockSaints_drink_u_cm_np1_fr_med_115 103 10 drink
TheBoondockSaints_drink_u_cm_np1_fr_med_78 53 10 drink
TheBoondockSaints_drink_u_nm_np1_fr_med_74 48 10 drink
TheBoondockSaints_drink_u_nm_np1_fr_med_77 47 10 drink
TheBoondockSaints_drink_u_nm_np1_fr_med_80 51 10 drink
TheLastManOnearth_drink_f_cm_np1_ri_med_12 71 10 drink
TheLastManOnearth_drink_u_nm_np1_fr_goo_6 49 10 drink
TheLastManOnearth_drink_u_nm_np1_fr_med_34 107 10 drink
The_Departed_-_Part_1_drink_h_nm_np1_fr_goo_6 75 10 drink
The_Departed_-_Part_1_drink_h_nm_np1_fr_goo_8 75 10 drink
The_Departed_-_Part_1_drink_u_nm_np1_fr_goo_7 76 10 drink
Two_Towers_3_drink_h_nm_np1_fr_goo_11 92 10 drink
Veoh_Alpha_Dog_1_drink_h_nm_np1_fr_goo_61 96 10 drink
Veoh_Alpha_Dog_1_drink_u_nm_np1_fr_goo_40 113 10 drink
prideandprejudice1_drink_u_nm_np1_fr_goo_12 78 10 drink
prideandprejudice1_drink_u_nm_np1_fr_goo_7 73 10 drink
20060723sfjffdabaum_eat_h_cm_np1_fr_goo_0 78 11 eat
20060723sfjffsomelikeitwarmed_eat_u_cm_np1_fr_med_2 51 11 eat
20060723sfjffsomelikeitwarmed_eat_u_cm_np1_ri_med_3 77 11 eat
AMADEUS_eat_u_nm_np1_fr_goo_10 78 11 eat
AMADEUS_eat_u_nm_np1_fr_med_5 78 11 eat
AMADEUS_eat_u_nm_np1_fr_med_6 78 11 eat
AmericanGangster_eat_u_cm_np1_fr_bad_62 44 11 eat
AmericanGangster_eat_u_nm_np1_fr_med_12 80 11 eat
BeforeNightFalls_eat_u_nm_np1_fr_med_0 81 11 eat
CastAway2_eat_h_cm_np1_fr_goo_1 185 11 eat
CastAway2_eat_u_nm_np1_fr_med_0 222 11 eat
CharlieAndTheChocolateFactory_eat_h_nm_np1_fr_goo_10 108 11 eat
CharlieAndTheChocolateFactory_eat_h_nm_np1_fr_goo_21 46 11 eat
CharlieAndTheChocolateFactory_eat_h_nm_np1_fr_goo_8 78 11 eat
CharlieAndTheChocolateFactory_eat_h_nm_np1_fr_med_23 85 11 eat
CharlieAndTheChocolateFactory_eat_h_nm_np1_ri_goo_6 50 11 eat
CharlieAndTheChocolateFactory_eat_u_nm_np1_fr_goo_22 79 11 eat
CharlieAndTheChocolateFactory_eat_u_nm_np1_le_med_0 51 11 eat
ChildrenOfMen_eat_u_cm_np1_fr_med_4 78 11 eat
DONNIE_DARKO_eat_h_nm_np1_fr_med_1 78 11 eat
EVOLUTION_eat_u_cm_np1_fr_goo_16 102 11 eat
Finding_Forrester_3_eat_h_nm_np1_fr_goo_14 125 11 eat
HP_PRISONER_OF_AZKABAN_eat_u_cm_np1_fr_goo_9 48 11 eat
Hitch_Part_2_eat_h_nm_np1_fr_goo_0 51 11 eat
IamLegendII_eat_h_nm_np1_le_goo_8 105 11 eat
IamLegendII_eat_u_nm_np1_fr_med_5 80 11 eat
IamLegendII_eat_u_nm_np1_fr_med_6 132 11 eat
IamLegend_eat_h_nm_np1_le_goo_25 105 11 eat
IamLegend_eat_h_nm_np1_ri_goo_26 81 11 eat
IamLegend_eat_u_nm_np1_fr_med_15 76 11 eat
IamLegend_eat_u_nm_np1_ri_med_2 102 11 eat
LONGESTYARD_eat_h_cm_np1_ri_goo_23 70 11 eat
NOVA_ELEGANTUNIVERSE3_eat_h_nm_np1_ri_goo_0 111 11 eat
NoCountryForOldMen_eat_u_nm_np1_fr_med_2 77 11 eat
Oceans12_eat_h_nm_np1_fr_goo_4 55 11 eat
OldSchool_eat_h_nm_np1_fr_goo_20 47 11 eat
Pirates_4_eat_h_nm_np1_fr_goo_3 103 11 eat
RATRACE_eat_h_nm_np1_fr_goo_12 53 11 eat
Return_of_the_King_1_eat_h_nm_np1_fr_goo_1 95 11 eat
Return_of_the_King_5_eat_h_nm_np1_fr_goo_6 58 11 eat
Return_of_the_King_5_eat_h_nm_np1_ri_goo_5 66 11 eat
Return_of_the_King_5_eat_u_nm_np1_le_med_4 118 11 eat
SocialSeminarChanging_eat_u_cm_np1_fr_goo_2 135 11 eat
SocialSeminarChanging_eat_u_cm_np1_fr_med_1 160 11 eat
StrangerThanFiction_eat_h_nm_np1_ri_goo_4 168 11 eat
StrangerThanFiction_eat_u_nm_np1_ri_med_3 83 11 eat
Superbad_eat_u_nm_np1_fr_goo_1 80 11 eat
SweeneyTodd_eat_h_nm_np1_fr_bad_1 101 11 eat
SweeneyTodd_eat_h_nm_np1_fr_goo_15 74 11 eat
SweeneyTodd_eat_u_cm_np1_le_med_39 77 11 eat
THE_PROTECTOR_eat_h_cm_np1_fr_goo_51 84 11 eat
THE_PROTECTOR_eat_u_nm_np1_le_goo_16 79 11 eat
THE_PROTECTOR_eat_u_nm_np1_le_goo_58 76 11 eat
TheBoondockSaints_eat_h_nm_np1_fr_med_81 48 11 eat
TheBoondockSaints_eat_u_cm_np1_fr_bad_76 46 11 eat
TheBoondockSaints_eat_u_nm_np1_fr_goo_47 77 11 eat
The_Departed_-_Part_1_eat_h_nm_np1_fr_goo_10 79 11 eat
The_Departed_-_Part_1_eat_h_nm_np1_fr_goo_4 75 11 eat
The_Departed_-_Part_1_eat_h_nm_np1_fr_goo_5 77 11 eat
The_Departed_-_Part_1_eat_u_nm_np1_fr_goo_1 52 11 eat
The_Departed_-_Part_1_eat_u_nm_np1_fr_med_2 52 11 eat
The_Departed_-_Part_1_eat_u_nm_np1_le_goo_0 79 11 eat
The_Fugitive_4_eat_h_nm_np1_fr_goo_0 84 11 eat
The_Matrix_3_eat_h_nm_np1_fr_goo_12 237 11 eat
The_Matrix_Revolutions_2_eat_h_nm_np1_fr_goo_0 57 11 eat
The_Matrix_Revolutions_2_eat_h_nm_np1_fr_goo_1 125 11 eat
TrumanShow_eat_u_cm_np1_ri_med_27 107 11 eat
Two_Towers_3_eat_h_nm_np1_fr_goo_10 107 11 eat
WeddingCrashers_eat_h_cm_np1_fr_med_4 52 11 eat
WeddingCrashers_eat_h_nm_np1_fr_goo_8 73 11 eat
50_FIRST_DATES_fall_floor_f_cm_np1_fr_med_14 49 12 fall_floor
APOCALYPTO_fall_floor_f_nm_np1_ba_med_5 63 12 fall_floor
BATMAN_BEGINS_fall_floor_f_cm_np1_ba_med_11 71 12 fall_floor
BATMAN_BEGINS_fall_floor_h_cm_np1_fr_bad_2 73 12 fall_floor
BIG_FISH_fall_floor_f_cm_np1_fr_med_24 70 12 fall_floor
BIG_FISH_fall_floor_f_nm_np1_fr_bad_21 46 12 fall_floor
BIG_FISH_fall_floor_f_nm_np1_fr_med_11 71 12 fall_floor
BIG_FISH_fall_floor_f_nm_np1_fr_med_26 78 12 fall_floor
Blade_Vs_Deacon_Frost_Sword_Fight_Scene_fall_floor_f_cm_np2_fr_med_3 59 12 fall_floor
CastAway1_fall_floor_u_nm_np1_fr_med_11 56 12 fall_floor
Crash_fall_floor_u_cm_np1_fr_med_1 48 12 fall_floor
Fellowship_4_fall_floor_u_cm_np1_fr_med_5 85 12 fall_floor
Fellowship_6_fall_floor_f_nm_np1_fr_med_9 42 12 fall_floor
Fellowship_7_fall_floor_f_cm_np1_ba_med_2 48 12 fall_floor
HP_PRISONER_OF_AZKABAN_fall_floor_f_cm_np1_ri_med_5 48 12 fall_floor
HP_PRISONER_OF_AZKABAN_fall_floor_u_cm_np1_fr_med_14 49 12 fall_floor
LONGESTYARD_fall_floor_f_cm_np1_ba_med_13 50 12 fall_floor
LONGESTYARD_fall_floor_f_cm_np1_fr_med_19 48 12 fall_floor
LONGESTYARD_fall_floor_f_cm_np1_fr_med_25 50 12 fall_floor
LONGESTYARD_fall_floor_f_cm_np1_le_bad_2 77 12 fall_floor
LONGESTYARD_fall_floor_f_cm_np1_le_med_12 49 12 fall_floor
LONGESTYARD_fall_floor_f_cm_np1_le_med_31 46 12 fall_floor
LONGESTYARD_fall_floor_h_nm_np1_fr_med_5 54 12 fall_floor
Pirates_7_fall_floor_f_nm_np3_le_med_2 42 12 fall_floor
RATRACE_fall_floor_f_cm_np1_fr_med_2 79 12 fall_floor
RATRACE_fall_floor_u_cm_np1_fr_bad_23 52 12 fall_floor
RETURN_OF_THE_KING_fall_floor_f_nm_np1_fr_med_49 48 12 fall_floor
RETURN_OF_THE_KING_fall_floor_l_cm_np1_ba_med_44 48 12 fall_floor
RETURN_OF_THE_KING_fall_floor_u_cm_np1_fr_med_37 44 12 fall_floor
RETURN_OF_THE_KING_fall_floor_u_cm_np2_fr_med_1 49 12 fall_floor
RETURN_OF_THE_KING_fall_floor_u_nm_np2_ba_med_35 44 12 fall_floor
Return_of_the_King_8_fall_floor_f_cm_np1_ba_med_2 38 12 fall_floor
SweeneyTodd_fall_floor_u_nm_np1_fr_bad_12 46 12 fall_floor
THE_PROTECTOR_fall_floor_f_cm_np1_ba_bad_31 45 12 fall_floor
THE_PROTECTOR_fall_floor_f_cm_np1_ba_bad_87 48 12 fall_floor
THE_PROTECTOR_fall_floor_f_cm_np1_ba_med_85 47 12 fall_floor
THE_PROTECTOR_fall_floor_f_cm_np1_fr_bad_41 46 12 fall_floor
THE_PROTECTOR_fall_floor_f_cm_np1_fr_med_33 45 12 fall_floor
THE_PROTECTOR_fall_floor_f_cm_np1_fr_med_36 47 12 fall_floor
THE_PROTECTOR_fall_floor_f_cm_np1_fr_med_55 47 12 fall_floor
THE_PROTECTOR_fall_floor_f_cm_np1_fr_med_89 48 12 fall_floor
THE_PROTECTOR_fall_floor_f_cm_np1_le_med_75 46 12 fall_floor
THE_PROTECTOR_fall_floor_f_cm_np1_le_med_98 76 12 fall_floor
THE_PROTECTOR_fall_floor_f_cm_np1_ri_bad_73 49 12 fall_floor
THE_PROTECTOR_fall_floor_f_nm_np1_ba_bad_20 49 12 fall_floor
THE_PROTECTOR_fall_floor_f_nm_np1_ba_bad_74 47 12 fall_floor
THE_PROTECTOR_fall_floor_f_nm_np1_ba_bad_94 47 12 fall_floor
THE_PROTECTOR_fall_floor_f_nm_np1_fr_bad_93 45 12 fall_floor
THE_PROTECTOR_fall_floor_f_nm_np1_fr_goo_10 47 12 fall_floor
THE_PROTECTOR_fall_floor_f_nm_np1_fr_med_18 81 12 fall_floor
THE_PROTECTOR_fall_floor_f_nm_np1_fr_med_84 46 12 fall_floor
THE_PROTECTOR_fall_floor_f_nm_np1_le_bad_2 21 12 fall_floor
THE_PROTECTOR_fall_floor_f_nm_np1_le_bad_67 46 12 fall_floor
THE_PROTECTOR_fall_floor_u_cm_np1_ba_med_86 49 12 fall_floor
THE_PROTECTOR_fall_floor_u_cm_np1_fr_med_56 44 12 fall_floor
TheBoondockSaints_fall_floor_f_nm_np2_ba_bad_66 45 12 fall_floor
TheBoondockSaints_fall_floor_h_cm_np1_ri_bad_117 74 12 fall_floor
TheBoondockSaints_fall_floor_u_cm_np1_fr_med_108 51 12 fall_floor
TheBoondockSaints_fall_floor_u_cm_np1_fr_med_62 44 12 fall_floor
TheBoondockSaints_fall_floor_u_nm_np1_ba_med_97 48 12 fall_floor
TheBoondockSaints_fall_floor_u_nm_np2_fr_med_64 44 12 fall_floor
TheLastManOnearth_fall_floor_f_cm_np1_fr_med_58 76 12 fall_floor
The_Matrix_3_fall_floor_f_cm_np1_ba_med_4 48 12 fall_floor
The_Matrix_5_fall_floor_f_nm_np1_fr_bad_10 49 12 fall_floor
The_Matrix_6_fall_floor_f_nm_np1_ba_bad_0 55 12 fall_floor
The_Matrix_Revolutions_6_fall_floor_f_cm_np1_fr_bad_3 68 12 fall_floor
The_Matrix_Revolutions_6_fall_floor_u_cm_np1_fr_bad_2 44 12 fall_floor
Two_Towers_3_fall_floor_u_cm_np1_fr_med_6 86 12 fall_floor
Veoh_Alpha_Dog_1_fall_floor_f_cm_np1_fr_med_35 73 12 fall_floor
Veoh_Alpha_Dog_1_fall_floor_u_cm_np1_fr_med_46 59 12 fall_floor
Advanced_Rapier_fencing_f_cm_np2_le_bad_0 56 13 fencing
Advanced_Rapier_fencing_f_cm_np2_le_bad_3 42 13 fencing
Advanced_Rapier_fencing_f_cm_np2_le_bad_5 41 13 fencing
Advanced_Rapier_fencing_f_cm_np2_ri_bad_1 46 13 fencing
Advanced_Rapier_fencing_f_cm_np2_ri_bad_2 42 13 fencing
Advanced_Rapier_fencing_f_cm_np2_ri_bad_4 38 13 fencing
Die_Another_Day_-_Fencing_Scene_Part_1_[HD]_avi_fencing_f_cm_np2_le_goo_0 71 13 fencing
Die_Another_Day_-_Fencing_Scene_Part_1_[HD]_avi_fencing_u_cm_np2_fr_goo_2 81 13 fencing
Die_Another_Day_-_Fencing_Scene_Part_1_[HD]_avi_fencing_u_cm_np2_fr_goo_3 89 13 fencing
Die_Another_Day_-_Fencing_Scene_Part_1_[HD]_fencing_f_cm_np2_le_goo_0 72 13 fencing
Die_Another_Day_-_Fencing_Scene_Part_1_[HD]_fencing_u_cm_np2_ba_goo_1 72 13 fencing
Die_Another_Day_-_Fencing_Scene_Part_1_[HD]_fencing_u_cm_np2_fr_goo_2 81 13 fencing
Die_Another_Day_-_Fencing_Scene_Part_1_[HD]_fencing_u_cm_np2_fr_goo_3 89 13 fencing
Duel_(The_Sovereigns_Servant)_fencing_f_cm_np2_fr_med_2 215 13 fencing
Duel_(The_Sovereigns_Servant)_fencing_u_cm_np2_ba_med_1 61 13 fencing
Duel_(The_Sovereigns_Servant)_fencing_u_cm_np2_le_med_0 112 13 fencing
Duel_(The_Sovereigns_Servant)_fencing_u_cm_np2_le_med_3 171 13 fencing
Epee_Fencing_Attacks_-_Remises_fencing_f_nm_np2_le_bad_2 63 13 fencing
Fencing_Epee_fencing_f_cm_np2_le_bad_0 43 13 fencing
Fencing_Epee_fencing_f_cm_np2_le_bad_1 43 13 fencing
Jolly_Jack_Junior_Fight_Scene_fencing_f_cm_np2_le_bad_0 43 13 fencing
Jolly_Jack_Junior_Fight_Scene_fencing_f_cm_np2_le_bad_1 47 13 fencing
Jolly_Jack_Junior_Fight_Scene_fencing_f_cm_np2_le_bad_3 47 13 fencing
Jolly_Jack_Junior_Fight_Scene_fencing_f_cm_np2_ri_bad_2 45 13 fencing
Jolly_Jack_Junior_Fight_Scene_fencing_f_cm_np2_ri_bad_4 42 13 fencing
Rapier_Fencing_gone_bad_fencing_f_cm_np2_ri_bad_0 41 13 fencing
Rapier_and_Rotella_(Shield)_Second_Bout_Nick_vs__Gareth_fencing_f_cm_np2_le_bad_1 51 13 fencing
Rapier_and_Rotella_(Shield)_Second_Bout_Nick_vs__Gareth_fencing_f_cm_np2_le_bad_2 47 13 fencing
Rapier_and_Rotella_(Shield)_Second_Bout_Nick_vs__Gareth_fencing_f_cm_np2_le_bad_4 42 13 fencing
Rapier_and_Rotella_(Shield)_Second_Bout_Nick_vs__Gareth_fencing_f_cm_np2_ri_bad_0 39 13 fencing
Rapier_and_Rotella_(Shield)_Second_Bout_Nick_vs__Gareth_fencing_f_cm_np2_ri_bad_3 47 13 fencing
Rapier_and_Rotella_(Shield)_Second_Bout_Nick_vs__Gareth_fencing_f_cm_np2_ri_bad_5 56 13 fencing
Rapier_at_Clinton_2007_fencing_f_cm_np2_le_bad_0 47 13 fencing
Rapier_at_Clinton_2007_fencing_f_cm_np2_le_bad_3 52 13 fencing
Rapier_at_Clinton_2007_fencing_f_cm_np2_le_bad_5 53 13 fencing
Rapier_at_Clinton_2007_fencing_f_cm_np2_ri_bad_1 47 13 fencing
Rapier_at_Clinton_2007_fencing_f_cm_np2_ri_bad_2 47 13 fencing
Rapier_at_Clinton_2007_fencing_f_cm_np2_ri_bad_4 53 13 fencing
Rapier_drills_fencing_f_cm_np2_le_bad_0 75 13 fencing
Rapier_drills_fencing_f_nm_np2_le_bad_5 53 13 fencing
Rapier_drills_fencing_f_nm_np2_ri_bad_2 45 13 fencing
Rapier_drills_fencing_f_nm_np2_ri_bad_4 56 13 fencing
Rapier_fencing_f_cm_np1_ri_med_0 78 13 fencing
Rapier_vs_longsword_Mike_fencing_f_cm_np2_le_bad_1 46 13 fencing
Rapier_vs_longsword_Mike_fencing_f_cm_np2_ri_bad_0 48 13 fencing
Rapier_vs_longsword_Mike_fencing_f_cm_np2_ri_bad_3 50 13 fencing
Scaramouche__1952_fencing_f_cm_np2_le_goo_2 116 13 fencing
Scaramouche__1952_fencing_u_cm_np2_fr_goo_0 80 13 fencing
Scaramouche__1952_fencing_u_cm_np2_fr_goo_1 145 13 fencing
Stage_Combat_-_Sword_Fight_fencing_f_nm_np2_ba_bad_0 54 13 fencing
Swordplay_Alliance_Rapier_and_Dagger_fight_fencing_f_cm_np2_le_bad_0 49 13 fencing
Swordplay_Alliance_Rapier_and_Dagger_fight_fencing_f_cm_np2_le_bad_5 48 13 fencing
Swordplay_Alliance_Rapier_and_Dagger_fight_fencing_f_cm_np2_ri_bad_1 41 13 fencing
Swordplay_Alliance_Rapier_and_Dagger_fight_fencing_f_cm_np2_ri_bad_2 61 13 fencing
Swordplay_Alliance_Rapier_and_Dagger_fight_fencing_f_cm_np2_ri_bad_3 60 13 fencing
The_Avengers__Ralph_Fiennes__fencing_scene_fencing_u_cm_np2_ba_med_3 76 13 fencing
The_Avengers__Ralph_Fiennes__fencing_scene_fencing_u_cm_np2_fr_med_1 95 13 fencing
The_Avengers__Ralph_Fiennes__fencing_scene_fencing_u_cm_np2_fr_med_2 132 13 fencing
The_Avengers__Ralph_Fiennes__fencing_scene_fencing_u_cm_np2_fr_med_4 84 13 fencing
The_Scarlet_Pimpernel_-_duel_fencing_f_cm_np2_ba_goo_1 76 13 fencing
The_Scarlet_Pimpernel_-_duel_fencing_f_cm_np2_le_med_2 117 13 fencing
The_Scarlet_Pimpernel_-_duel_fencing_u_cm_np2_fr_med_0 102 13 fencing
The_Three_Musketeers_(1993)_Final_Battle_1_3_fencing_u_cm_np2_fr_bad_3 40 13 fencing
The_Three_Musketeers_(1993)_Final_Battle_1_3_fencing_u_cm_np2_ri_bad_2 33 13 fencing
The_Three_Musketeers_(1993)_Final_Battle_2_3_fencing_f_cm_np2_ri_bad_1 35 13 fencing
The_Three_Musketeers_(1993)_Final_Battle_2_3_fencing_u_cm_np1_fr_bad_0 39 13 fencing
Zorro_(Funny_Fight_Scene)_fencing_f_cm_np2_fr_med_3 144 13 fencing
Zorro_(Funny_Fight_Scene)_fencing_f_cm_np2_le_goo_0 95 13 fencing
Zorro_(Funny_Fight_Scene)_fencing_u_cm_np1_le_bad_2 66 13 fencing
Zorro_(Funny_Fight_Scene)_fencing_u_cm_np2_fr_bad_1 52 13 fencing
BHS___FlickFlack_[Tutorial]_flic_flac_f_cm_np1_le_med_0 77 14 flic_flac
Bodenturnen_im_sportunterricht_flic_flac_f_cm_np1_le_med_3 76 14 flic_flac
Cati_Flic_Flac_flic_flac_f_cm_np1_ri_med_0 75 14 flic_flac
Cati_Flic_Flac_flic_flac_f_cm_np1_ri_med_1 75 14 flic_flac
Cati_Flic_Flac_flic_flac_f_cm_np1_ri_med_2 75 14 flic_flac
Ella_Rondat_Flic-Flac_flic_flac_f_cm_np1_ri_med_0 76 14 flic_flac
Estrela_mini_kelly_flic_flac_f_cm_np1_le_med_1 63 14 flic_flac
Flic_Flacs_flic_flac_f_cm_np1_ba_med_0 75 14 flic_flac
Flic_Flacs_flic_flac_f_cm_np1_ba_med_1 77 14 flic_flac
Flic_Flacs_flic_flac_f_cm_np1_ri_med_2 77 14 flic_flac
Flic_Flacs_flic_flac_f_cm_np1_ri_med_3 77 14 flic_flac
Flic_Flacs_flic_flac_f_cm_np1_ri_med_4 78 14 flic_flac
Flic_flac_1_flic_flac_f_cm_np1_ri_med_0 45 14 flic_flac
Flic_flac_flic_flac_f_cm_np1_le_med_0 66 14 flic_flac
Flick-flack_van_Yanniek_flic_flac_f_cm_np1_ri_med_0 51 14 flic_flac
Flick_Flack_Salto_flic_flac_f_cm_np1_ri_med_0 41 14 flic_flac
Flick_Flack_Session__ber_den_Hauptmark_Trier_flic_flac_f_cm_np1_fr_bad_0 77 14 flic_flac
Flick_Flack_Session__ber_den_Hauptmark_Trier_flic_flac_f_cm_np1_fr_bad_1 76 14 flic_flac
Flick_Flack_Session__ber_den_Hauptmark_Trier_flic_flac_f_cm_np1_fr_bad_2 77 14 flic_flac
Flick_Flack_flic_flac_f_cm_np1_le_med_0 64 14 flic_flac
Gentleman_Flick_Flack_Salto_flic_flac_f_cm_np1_le_med_0 78 14 flic_flac
Gentleman_Flick_Flack_Salto_flic_flac_f_cm_np1_le_med_1 77 14 flic_flac
Gentleman_Flick_Flack_Salto_flic_flac_f_cm_np1_le_med_2 78 14 flic_flac
JOAKIN_(air_tricks_extreme)_flic_flac_f_cm_np1_ba_bad_2 50 14 flic_flac
JOAKIN_(air_tricks_extreme)_flic_flac_f_cm_np1_ba_med_5 59 14 flic_flac
JOAKIN_(air_tricks_extreme)_flic_flac_f_cm_np1_fr_med_10 41 14 flic_flac
JOAKIN_(air_tricks_extreme)_flic_flac_f_cm_np1_fr_med_11 75 14 flic_flac
JOAKIN_(air_tricks_extreme)_flic_flac_f_cm_np1_le_med_0 41 14 flic_flac
JOAKIN_(air_tricks_extreme)_flic_flac_f_cm_np1_le_med_3 41 14 flic_flac
JOAKIN_(air_tricks_extreme)_flic_flac_f_cm_np1_le_med_4 41 14 flic_flac
JOAKIN_(air_tricks_extreme)_flic_flac_f_cm_np1_ri_med_7 76 14 flic_flac
JOAKIN_(air_tricks_extreme)_flic_flac_f_cm_np1_ri_med_8 62 14 flic_flac
JOAKIN_(air_tricks_extreme)_flic_flac_f_cm_np1_ri_med_9 42 14 flic_flac
Jessica_Heinz_-_Leverkusen_Cup_2006__floor_routine_flic_flac_f_cm_np1_le_med_3 36 14 flic_flac
Jessica_Heinz_-_Leverkusen_Cup_2006__floor_routine_flic_flac_f_cm_np1_ri_med_1 35 14 flic_flac
Kristina_Goryunova_-_Floor_Exercise_-_2009_Tyson_American_Cu_flic_flac_f_cm_np1_ba_med_0 38 14 flic_flac
Kristina_Goryunova_-_Floor_Exercise_-_2009_Tyson_American_Cu_flic_flac_f_cm_np1_ba_med_2 46 14 flic_flac
Lynn_en_Chelsea_Turnen_flic_flac_f_cm_np2_ri_med_1 79 14 flic_flac
Meto_Demo_BHS__Flick_Flack_flic_flac_f_cm_np1_ba_med_0 68 14 flic_flac
Meto_Demo_BHS__Flick_Flack_flic_flac_f_cm_np1_ba_med_1 77 14 flic_flac
Meto_Demo_BHS__Flick_Flack_flic_flac_f_cm_np1_ba_med_2 78 14 flic_flac
Meto_Demo_BHS__Flick_Flack_flic_flac_f_cm_np1_le_med_6 65 14 flic_flac
Meto_Demo_BHS__Flick_Flack_flic_flac_f_cm_np1_le_med_7 77 14 flic_flac
Meto_Demo_BHS__Flick_Flack_flic_flac_f_cm_np1_le_med_8 78 14 flic_flac
Meto_Demo_BHS__Flick_Flack_flic_flac_f_cm_np1_ri_med_3 78 14 flic_flac
Meto_Demo_BHS__Flick_Flack_flic_flac_f_cm_np1_ri_med_4 78 14 flic_flac
Meto_Demo_BHS__Flick_Flack_flic_flac_f_cm_np1_ri_med_5 77 14 flic_flac
My_Gymnastics_Outside_flic_flac_f_cm_np1_le_med_0 41 14 flic_flac
Rondat-dubbel_flickflack_flic_flac_f_cm_np1_le_med_0 78 14 flic_flac
Rondat-dubbel_flickflack_flic_flac_f_cm_np1_le_med_1 60 14 flic_flac
Round-Off_Flick_Flack!!_flic_flac_f_cm_np1_le_med_0 78 14 flic_flac
Round-Off_Flick_Flack!!_flic_flac_f_cm_np1_le_med_1 78 14 flic_flac
Round-off_flick_1_flic_flac_f_cm_np1_ri_med_0 76 14 flic_flac
Round-off_flick_flic_flac_f_cm_np1_ri_bad_0 66 14 flic_flac
Roundoff_Flick_flic_flac_f_cm_np1_fr_bad_0 78 14 flic_flac
Rush_Hour_4_Turnk_r_flic_flac_f_cm_np1_ri_med_4 78 14 flic_flac
Rush_Hour_4_Turnk_r_flic_flac_f_cm_np1_ri_med_5 78 14 flic_flac
Simon_Bodenturnen_flic_flac_f_cm_np1_fr_med_3 41 14 flic_flac
Turnen_Training_flick_flack_salto_gymnastics_backhandspring_backtuck_flic_flac_f_cm_np1_fr_bad_2 43 14 flic_flac
Turnen_Training_flick_flack_salto_gymnastics_backhandspring_backtuck_flic_flac_f_cm_np1_fr_bad_3 53 14 flic_flac
Turnen_Training_flick_flack_salto_gymnastics_backhandspring_backtuck_flic_flac_f_cm_np1_ri_bad_1 74 14 flic_flac
Turnen_Training_flick_flack_salto_gymnastics_backhandspring_backtuck_flic_flac_f_cm_np1_ri_bad_4 60 14 flic_flac
boden__bung_gaurunde_flic_flac_f_cm_np1_ri_med_1 42 14 flic_flac
flic_flac_mortal_flic_flac_f_cm_np1_ba_bad_0 50 14 flic_flac
mortero_rondo_flic_flac_flic_flac_f_cm_np1_ri_bad_0 69 14 flic_flac
turnles!!_flic_flac_f_cm_np1_le_med_2 23 14 flic_flac
turnles!!_flic_flac_f_cm_np1_le_med_5 65 14 flic_flac
turnles!!_flic_flac_f_cm_np1_le_med_7 79 14 flic_flac
turnles!!_flic_flac_f_cm_np1_le_med_8 79 14 flic_flac
turnles!!_flic_flac_f_cm_np1_le_med_9 78 14 flic_flac
9_Iron_From_160_Yards_golf_f_cm_np1_ri_goo_0 82 15 golf
Adam_Scott_golf_f_cm_np1_le_goo_0 76 15 golf
Angel_Cabrera_s_Golf_Swing_golf_f_cm_np1_ri_med_0 77 15 golf
Angry_Female_Golfer_golf_f_cm_np1_fr_bad_0 90 15 golf
Anna_Rawson_Driver_Practice_golf_f_nm_np1_ri_bad_0 77 15 golf
Anna_Rawson_LPGA_golf_f_nm_np1_ri_goo_0 75 15 golf
Anna_Rawson_Lesson_side_by_side_golf_f_nm_np2_ba_goo_0 76 15 golf
Anthony_Kim_s_drive_hits_spectator_s_butt_-_that_had_to_sting!_golf_f_cm_np1_ri_goo_0 76 15 golf
Ariya_Swing_golf_f_cm_np1_fr_bad_0 84 15 golf
Ben_Hogan_Swing_golf_f_nm_np1_ri_med_0 78 15 golf
Ben_Hogan_Swing_golf_f_nm_np1_ri_med_1 76 15 golf
Ben_Hogan_Swing_golf_f_nm_np1_ri_med_2 77 15 golf
Camilo_Villegas_Tee_Shot_golf_f_cm_np1_fr_goo_0 81 15 golf
Casie_Cathrea_golf_f_nm_np1_fr_med_0 68 15 golf
Charles_Barkley_Golfing_golf_f_cm_np1_fr_med_0 76 15 golf
Davis_Love_III__Beautiful_swing!_golf_f_cm_np1_ri_med_0 77 15 golf
Dr__Feels_Golf_Wedge_Secret_golf_f_cm_np1_ri_med_0 78 15 golf
Eric_Axley_golf_f_cm_np1_le_goo_0 76 15 golf
Ernie_Els_Swing__Big_easy!_golf_f_cm_np1_fr_med_0 76 15 golf
Ernie_Els_swing_close_up_golf_f_cm_np1_ri_goo_0 83 15 golf
Geoff_Ogilvy_golf_f_cm_np1_fr_goo_0 97 15 golf
Golf_Swing_#6Iron_golf_f_cm_np1_fr_med_0 69 15 golf
Golf_Swing_#6Iron_golf_f_cm_np1_fr_med_1 70 15 golf
Golf_Swing_#6Iron_golf_f_cm_np1_fr_med_2 67 15 golf
Golf_Swing_#6Iron_golf_f_cm_np1_ri_med_3 65 15 golf
Golf_Swing_#6Iron_golf_f_cm_np1_ri_med_4 65 15 golf
Golf_Swing_#6Iron_golf_f_cm_np1_ri_med_5 78 15 golf
Golfswing_golf_f_cm_np1_fr_goo_0 86 15 golf
Golfswing_golf_f_cm_np1_ri_goo_1 83 15 golf
Iain_Powell_Driving_at_Ingon_Manor_GC_golf_f_cm_np1_ri_med_0 78 15 golf
Ian_Poulter_golf_f_cm_np1_le_goo_0 76 15 golf
Jeff_Ritter_-_More_Distance_golf_f_nm_np1_ri_med_0 76 15 golf
Jeff_Ritter_-_Power_Drill_golf_f_nm_np1_ri_med_0 76 15 golf
Jeff_Ritter_-_The_Transition_golf_f_nm_np1_ri_med_0 76 15 golf
Jim_Furyk_1_golf_f_cm_np1_fr_med_0 77 15 golf
Jim_Furyk_Impression_golf_f_cm_np1_ri_med_0 76 15 golf
Jordan_Malinoff_and__Anthony_Kim_Practice_golf_f_cm_np1_ba_med_4 76 15 golf
Jordan_Malinoff_and__Anthony_Kim_Practice_golf_f_cm_np1_fr_med_0 109 15 golf
Jordan_Malinoff_and__Anthony_Kim_Practice_golf_f_cm_np1_fr_med_2 94 15 golf
Jordan_Malinoff_and__Anthony_Kim_Practice_golf_f_cm_np1_ri_med_1 93 15 golf
Jordan_Malinoff_and__Anthony_Kim_Practice_golf_f_cm_np1_ri_med_3 98 15 golf
Jordan_Malinoff_and__Anthony_Kim_Practice_golf_f_cm_np1_ri_med_5 108 15 golf
Jordan_Malinoff_and__Anthony_Kim_Practice_golf_f_cm_np1_ri_med_6 76 15 golf
Jordan_Malinoff_and__Anthony_Kim_Practice_golf_f_cm_np1_ri_med_7 76 15 golf
Lorena_Ochoa_en_Acapulco_skins_golf_f_cm_np1_fr_med_0 87 15 golf
Lorena_Ochoa_golf_f_cm_np1_ri_med_0 76 15 golf
Michael_Campbell_rub_of_the_green_golf_f_cm_np1_fr_med_0 78 15 golf
Michelle_Wie_Powerful_Set-Up_and_Swing_golf_f_cm_np1_ri_med_0 77 15 golf
Michelle_Wie__Golf_Swing_golf_f_cm_np1_fr_med_0 77 15 golf
Michelle_Wie_bombs_a_drive_golf_f_cm_np1_ba_med_0 83 15 golf
Michelle_Wie_golf_f_cm_np1_ri_med_0 80 15 golf
Mike_Weir_at_the_2007_Masters_golf_f_cm_np1_le_med_0 77 15 golf
Morgan_Pressel_golf_f_cm_np1_ri_goo_0 76 15 golf
Na_Yeon_Choi_practice_1_golf_f_nm_np1_ri_goo_0 78 15 golf
Na_Yeon_Choi_practice_1_golf_f_nm_np1_ri_goo_1 78 15 golf
Na_Yeon_Choi_practice_1_golf_f_nm_np1_ri_goo_2 77 15 golf
Natalie_Gulbis_1_golf_f_cm_np1_le_med_0 81 15 golf
Natalie_Gulbis_1_golf_f_cm_np1_le_med_1 77 15 golf
Natalie_Gulbis_golf_f_cm_np1_ba_med_0 85 15 golf
Paula_Creamer_-_Sybase_Classic_2009_golf_f_cm_np1_fr_med_0 78 15 golf
Paula_Creamer_1_golf_f_cm_np1_ri_med_0 77 15 golf
Probably_the_best_golf_shot_in_the_world_ever!!!_golf_f_cm_np1_ba_med_0 77 15 golf
Rate_my_golf_swing__driver_and_9_iron_golf_f_cm_np1_le_med_2 77 15 golf
Rate_my_golf_swing__driver_and_9_iron_golf_f_cm_np1_ri_med_0 91 15 golf
Rate_my_golf_swing__driver_and_9_iron_golf_f_cm_np1_ri_med_1 77 15 golf
Sergio_Garcia_at_Palacio_Estril_Golf_School_-_Portugal_golf_f_cm_np1_fr_bad_0 77 15 golf
Tiger_Woods_AMAZING_Shots_golf_f_cm_np1_ri_med_0 77 15 golf
Tiger_Woods_smokes_a_drive_golf_f_cm_np1_ri_med_0 167 15 golf
miyazato_ai_9_iron_golf_f_cm_np1_ri_med_0 91 15 golf
rory_hie_high_school__now_USC_golf_f_nm_np1_ri_goo_0 83 15 golf
100_Second_Handstand_handstand_f_nm_np1_ba_bad_0 65 16 handstand
Alisa_-__Handstand_contest_handstand_f_cm_np2_le_med_0 67 16 handstand
Boden_bung_Spoho_Eignungspr_fung_handstand_f_cm_np1_ri_med_1 77 16 handstand
Bodenturnen_f_r_Anf_nger_handstand_f_cm_np1_ri_med_0 66 16 handstand
Bodenturnen_f_r_Anf_nger_handstand_f_cm_np1_ri_med_1 77 16 handstand
Bodenturnen_handstand_f_cm_np1_ri_med_0 85 16 handstand
Carolina_Kluft__-_Handstand_Distance_Walk_Challenge_handstand_f_cm_np1_le_med_0 78 16 handstand
Cidney_doing_her_Gymnastics!!_handstand_f_cm_np1_ri_goo_0 74 16 handstand
DSHS_Pflicht_Bodenturnen_BAS_1_Bachelor_Spoho_handstand_f_cm_np1_le_med_1 76 16 handstand
Good_Handstand_handstand_f_nm_np1_ri_med_0 77 16 handstand
Gymnastic_handstand_handstand_f_nm_np1_le_med_1 77 16 handstand
Gymnastic_handstand_handstand_f_nm_np1_le_med_2 77 16 handstand
Gymnastic_handstand_handstand_f_nm_np1_ri_med_0 77 16 handstand
Gymnastics_handstand_f_cm_np1_le_goo_0 102 16 handstand
Gymnastics_handstand_f_cm_np1_le_goo_1 76 16 handstand
Hand_Stand_Push_Ups_handstand_f_nm_np1_ba_med_0 98 16 handstand
Handstand_Competition_-_YSA_Convention_2008_handstand_f_cm_np3_fr_med_0 77 16 handstand
Handstand_Competition_1_handstand_f_cm_np2_ba_med_0 68 16 handstand
Handstand_Competition_1_handstand_f_cm_np2_ba_med_1 78 16 handstand
Handstand_Training_handstand_f_cm_np1_le_goo_0 77 16 handstand
Handstand_Training_handstand_f_cm_np1_le_goo_1 76 16 handstand
Handstand_Training_handstand_f_cm_np1_le_goo_2 74 16 handstand
Handstand_competition_aha!_handstand_f_cm_np2_fr_bad_0 75 16 handstand
Handstand_contest!_handstand_f_cm_np1_le_med_1 81 16 handstand
Handstand_contest!_handstand_f_nm_np1_fr_med_0 76 16 handstand
Handstand_tutorial_-_3RUN_handstand_f_cm_np1_ri_med_0 76 16 handstand
Handstand_tutorial_1_handstand_f_nm_np1_le_med_1 76 16 handstand
Handstand_tutorial_1_handstand_f_nm_np1_ri_med_0 75 16 handstand
Handstandk_nig_handstand_f_cm_np1_ri_med_3 106 16 handstand
How_to_do_a_Handstand_handstand_f_nm_np1_ri_bad_0 74 16 handstand
How_to_do_a_Handstand_handstand_f_nm_np1_ri_bad_1 77 16 handstand
Learn_How_to_do_a_Handstand_handstand_f_nm_np1_ri_med_0 104 16 handstand
Learn_How_to_do_a_Handstand_handstand_f_nm_np1_ri_med_1 94 16 handstand
Long_Handstand_-_Two_Minutes_handstand_f_nm_np1_ri_med_0 78 16 handstand
Mini-Kelly_einfach_so_xD_handstand_f_cm_np1_ri_med_0 106 16 handstand
Monikas_Staatsexamen__Turnen_handstand_f_cm_np1_ba_med_0 53 16 handstand
Monikas_Staatsexamen__Turnen_handstand_f_cm_np1_ba_med_2 79 16 handstand
Parada_de_mao___wall_spin_handstand_f_cm_np2_le_med_0 68 16 handstand
Parada_de_mao_handstand_f_cm_np1_ba_med_4 78 16 handstand
Parada_de_mao_handstand_f_cm_np1_fr_med_0 72 16 handstand
Philli_beim_Bodenturnen_handstand_f_cm_np1_ri_bad_1 79 16 handstand
Philli_beim_Bodenturnen_handstand_f_cm_np1_ri_bad_2 79 16 handstand
Philli_beim_Bodenturnen_handstand_f_cm_np1_ri_bad_4 79 16 handstand
Projekt_SPOHO_2008_-_27_02_08_-_Training-_Bodenk_r_3_handstand_f_cm_np1_le_med_2 90 16 handstand
Projekt_SPOHO_2008_-_27_02_08_-_Training-_Bodenk_r_3_handstand_f_cm_np1_ri_med_1 105 16 handstand
Projekt_SPOHO_2008_-_27_02_08_-_Training-_Bodenk_r_4_handstand_f_cm_np1_le_med_1 78 16 handstand
Rush_Hour_4_Turnk_r_handstand_f_cm_np2_le_med_2 78 16 handstand
SAFE_NO-WALL_HANDSTAND_ESCAPE_PLAN_handstand_f_nm_np1_ri_med_0 83 16 handstand
SAFE_NO-WALL_HANDSTAND_ESCAPE_PLAN_handstand_f_nm_np1_ri_med_1 78 16 handstand
Scorpion_handstand_handstand_f_nm_np1_ri_med_0 371 16 handstand
So_turnt_man_richtig!!!_handstand_f_nm_np1_fr_med_2 78 16 handstand
So_turnt_man_richtig!!!_handstand_f_nm_np1_fr_med_3 78 16 handstand
So_turnt_man_richtig!!!_handstand_f_nm_np1_fr_med_4 78 16 handstand
Taiwan_Adventures_4_1_-_Handstand_on_the_Streets_Challenge_at_101_handstand_f_cm_np1_fr_med_0 78 16 handstand
Turn_pr_fung_glaser_schule_handstand_f_cm_np1_le_med_2 78 16 handstand
Turnk_r_Pippi_Michel_handstand_f_cm_np2_le_med_5 79 16 handstand
Turnk_r_handstand_f_cm_np4_ba_med_2 101 16 handstand
Turnk_r_handstand_f_cm_np4_ba_med_3 89 16 handstand
doppel_handstand_handstand_f_cm_np2_ba_med_0 78 16 handstand
gimnasia_handstand_f_cm_np1_le_med_0 106 16 handstand
gimnasia_handstand_f_cm_np1_le_med_1 89 16 handstand
hand_stands_handstand_f_cm_np1_fr_med_0 79 16 handstand
handstand_tutorial___how_to_do_a_handstand_basic_breakdance_handstand_f_nm_np1_ri_med_0 78 16 handstand
handstand_tutorial___how_to_do_a_handstand_basic_breakdance_handstand_f_nm_np1_ri_med_1 114 16 handstand
handstand_tutorial___how_to_do_a_handstand_basic_breakdance_handstand_f_nm_np1_ri_med_2 78 16 handstand
handstands_1_handstand_f_cm_np1_fr_med_0 107 16 handstand
handstands_1_handstand_f_cm_np1_fr_med_1 98 16 handstand
handstands_1_handstand_f_cm_np1_fr_med_2 87 16 handstand
handstands_1_handstand_f_cm_np1_le_med_3 78 16 handstand
parada_de_mao_tai_ton_lon_dominio_do_corpo_handstand_f_cm_np1_fr_med_0 77 16 handstand
50_FIRST_DATES_hit_f_cm_np1_fr_med_18 44 17 hit
A_compilation_of_slaps_hit_f_cm_np1_ba_bad_0 32 17 hit
AmericanGangster_hit_h_cm_np1_le_bad_60 49 17 hit
AmericanGangster_hit_h_cm_np1_ri_bad_63 23 17 hit
AmericanGangster_hit_u_nm_np1_le_med_64 22 17 hit
Atlantis-__Hit_Me_With_Your_Rhythm_Stick__hit_f_cm_np1_fr_bad_0 28 17 hit
Atlantis-__Hit_Me_With_Your_Rhythm_Stick__hit_u_cm_np1_ba_bad_1 33 17 hit
Atlantis-__Hit_Me_With_Your_Rhythm_Stick__hit_u_cm_np1_ba_bad_3 29 17 hit
Atlantis-__Hit_Me_With_Your_Rhythm_Stick__hit_u_cm_np1_fr_bad_2 26 17 hit
Baseball_Bat_V_S__Computer_Monitor_hit_f_cm_np1_fr_bad_3 29 17 hit
Baseball_Bat_V_S__Computer_Monitor_hit_f_cm_np1_fr_bad_4 30 17 hit
Baseball_Bat_V_S__Computer_Monitor_hit_f_cm_np1_ri_bad_0 27 17 hit
Baseball_Bat_V_S__Computer_Monitor_hit_f_cm_np1_ri_bad_1 26 17 hit
Bela_B__am_Schlagzeug_bei__zu_sp_t__am_23_08_08_Uelzen_hit_u_cm_np1_fr_bad_0 33 17 hit
Blues_Shuffle_Drum_Beats_-_Blues_Drum_Beats-_Crash_on__Four_And__hit_u_nm_np1_le_bad_1 28 17 hit
Collins_getting_hit_with_a_stick_on_the_head_hit_f_cm_np1_le_bad_0 33 17 hit
Collins_getting_hit_with_a_stick_on_the_head_hit_f_cm_np1_le_bad_2 32 17 hit
Collins_getting_hit_with_a_stick_on_the_head_hit_f_cm_np1_le_bad_3 41 17 hit
Destruction_of_a_TV_hit_f_cm_np1_ba_bad_1 34 17 hit
Destruction_of_a_TV_hit_f_cm_np1_ri_bad_2 38 17 hit
Drum_Beats_-_Drum_Beats-_Slow_Blues_hit_u_cm_np1_le_bad_0 30 17 hit
Drum_Beats_-_Drum_Beats-_Slow_Blues_hit_u_cm_np1_le_bad_1 31 17 hit
Drum_Beats_-_Drum_Beats-_Slow_Blues_hit_u_cm_np1_le_bad_2 31 17 hit
Failure_of_Printers_(printer_destruction_video)_hit_f_cm_np1_ri_bad_0 28 17 hit
Failure_of_Printers_(printer_destruction_video)_hit_f_cm_np1_ri_bad_1 31 17 hit
Glory_hit_u_nm_np1_ba_med_38 51 17 hit
Joey_Jordison_drum_solo_hit_u_cm_np1_ba_bad_0 27 17 hit
Joey_Jordison_drum_solo_hit_u_cm_np1_ba_bad_2 24 17 hit
Opel_vs_Vorschlaghammer_hit_f_cm_np1_ba_bad_2 35 17 hit
Opel_vs_Vorschlaghammer_hit_f_cm_np1_le_bad_3 31 17 hit
Opel_vs_Vorschlaghammer_hit_f_cm_np1_le_bad_6 30 17 hit
Opel_vs_Vorschlaghammer_hit_u_cm_np1_ba_bad_4 33 17 hit
Opel_vs_Vorschlaghammer_hit_u_cm_np1_le_bad_0 35 17 hit
Opel_vs_Vorschlaghammer_hit_u_cm_np1_le_bad_1 30 17 hit
Opel_vs_Vorschlaghammer_hit_u_cm_np1_le_bad_5 36 17 hit
RETURN_OF_THE_KING_hit_h_cm_np1_ri_bad_26 47 17 hit
RomeEpisode1_hit_u_nm_np1_fr_bad_2 46 17 hit
Schnaaper_Crew__Eisbaden_(2007)_hit_f_cm_np1_ba_bad_4 53 17 hit
Schnaaper_Crew__Eisbaden_(2007)_hit_f_cm_np1_fr_bad_5 48 17 hit
Schnaaper_Crew__Eisbaden_(2007)_hit_f_cm_np1_fr_bad_6 41 17 hit
Schnaaper_Crew__Eisbaden_(2007)_hit_f_cm_np1_le_bad_0 44 17 hit
Schnaaper_Crew__Eisbaden_(2007)_hit_f_cm_np1_le_bad_2 42 17 hit
Schnaaper_Crew__Eisbaden_(2007)_hit_f_cm_np1_le_bad_3 48 17 hit
SweeneyTodd_hit_u_nm_np1_fr_bad_2 48 17 hit
THE_PROTECTOR_hit_u_cm_np1_ri_bad_97 72 17 hit
TV_Recycling_hit_f_cm_np1_fr_bad_4 30 17 hit
TV_Recycling_hit_f_cm_np1_le_bad_1 30 17 hit
TV_Recycling_hit_f_cm_np1_le_bad_2 32 17 hit
TV_Recycling_hit_f_cm_np1_le_bad_3 28 17 hit
TrumanShow_hit_u_cm_np1_ba_bad_31 50 17 hit
TrumanShow_hit_u_cm_np1_ba_bad_34 44 17 hit
Vorschlaghammer__die_Erste_hit_f_cm_np1_ba_bad_2 41 17 hit
Vorschlaghammer__die_Erste_hit_f_cm_np1_ri_bad_1 36 17 hit
Vorschlaghammer_hit_f_cm_np1_fr_bad_0 78 17 hit
Vorschlaghammer_hit_f_cm_np1_fr_bad_2 77 17 hit
When_It_s_Nice_Out_hit_f_cm_np1_fr_bad_2 34 17 hit
When_It_s_Nice_Out_hit_f_cm_np1_fr_bad_4 29 17 hit
When_It_s_Nice_Out_hit_f_cm_np1_le_bad_0 32 17 hit
When_It_s_Nice_Out_hit_f_cm_np1_le_bad_1 32 17 hit
chris_troy_getting_hit_in_the_back_with_a_stick_hit_f_cm_np1_ri_bad_0 37 17 hit
schrank_kaput_geschlagen_hit_u_cm_np1_ba_bad_0 35 17 hit
schrank_kaput_geschlagen_hit_u_cm_np1_ba_bad_1 37 17 hit
schrank_kaput_geschlagen_hit_u_cm_np1_ba_bad_2 31 17 hit
schrank_kaput_geschlagen_hit_u_cm_np1_ba_bad_3 33 17 hit
wut_ablassen__ganz_legal_hit_f_cm_np1_le_bad_1 30 17 hit
wut_ablassen__ganz_legal_hit_u_cm_np1_le_bad_0 38 17 hit
xbox_360_massive_destruction_hit_f_cm_np1_fr_bad_3 31 17 hit
xbox_360_massive_destruction_hit_f_cm_np1_fr_bad_4 33 17 hit
xbox_360_massive_destruction_hit_f_cm_np1_ri_bad_0 30 17 hit
xbox_360_massive_destruction_hit_f_cm_np1_ri_bad_1 32 17 hit
-_FREE_HUGS_-_Abrazos_Gratis_www_abrazosgratis_org_hug_u_cm_np2_ba_goo_10 85 18 hug
-_FREE_HUGS_-_Abrazos_Gratis_www_abrazosgratis_org_hug_u_cm_np2_ba_goo_2 78 18 hug
-_FREE_HUGS_-_Abrazos_Gratis_www_abrazosgratis_org_hug_u_cm_np2_ba_goo_7 80 18 hug
-_FREE_HUGS_-_Abrazos_Gratis_www_abrazosgratis_org_hug_u_cm_np2_ba_goo_8 92 18 hug
-_FREE_HUGS_-_Abrazos_Gratis_www_abrazosgratis_org_hug_u_cm_np2_le_goo_0 78 18 hug
-_FREE_HUGS_-_Abrazos_Gratis_www_abrazosgratis_org_hug_u_cm_np2_le_goo_1 86 18 hug
-_FREE_HUGS_-_Abrazos_Gratis_www_abrazosgratis_org_hug_u_cm_np2_le_goo_12 66 18 hug
-_FREE_HUGS_-_Abrazos_Gratis_www_abrazosgratis_org_hug_u_cm_np2_le_goo_3 78 18 hug
-_FREE_HUGS_-_Abrazos_Gratis_www_abrazosgratis_org_hug_u_cm_np2_le_goo_4 79 18 hug
-_FREE_HUGS_-_Abrazos_Gratis_www_abrazosgratis_org_hug_u_cm_np2_le_goo_9 79 18 hug
-_FREE_HUGS_-_Abrazos_Gratis_www_abrazosgratis_org_hug_u_cm_np4_le_goo_5 95 18 hug
2007-05-26__Anni_hug_u_cm_np2_le_med_0 78 18 hug
A_Beautiful_Mind_4_hug_u_cm_np2_ba_goo_14 103 18 hug
A_Beautiful_Mind_4_hug_u_cm_np3_ba_goo_6 116 18 hug
American_History_X_hug_f_nm_np2_le_med_35 126 18 hug
American_History_X_hug_u_cm_np2_le_med_19 120 18 hug
American_History_X_hug_u_nm_np2_ba_med_25 134 18 hug
American_Idol_Awards_Given_to_7_Winners_at_Walt_Disney_World_hug_u_cm_np2_ba_med_0 32 18 hug
American_Idol_Awards_Given_to_7_Winners_at_Walt_Disney_World_hug_u_cm_np2_ba_med_1 78 18 hug
American_Idol_Awards_Given_to_7_Winners_at_Walt_Disney_World_hug_u_cm_np2_ba_med_2 78 18 hug
American_Idol_Awards_Given_to_7_Winners_at_Walt_Disney_World_hug_u_cm_np2_ba_med_3 78 18 hug
Awards_Ceremony_hug_u_cm_np2_le_med_0 79 18 hug
CSU_Cesar_Chavez_Day_Celebration_and_Award_Ceremony_2009_Part_7_hug_u_cm_np2_le_med_8 78 18 hug
Calins_gratuits_a_Paris_-_Free_Hugs_France_-_version_longue_hug_f_cm_np2_ba_med_0 53 18 hug
Calins_gratuits_a_Paris_-_Free_Hugs_France_-_version_longue_hug_f_cm_np2_ba_med_2 65 18 hug
Calins_gratuits_a_Paris_-_Free_Hugs_France_-_version_longue_hug_f_cm_np2_ba_med_4 31 18 hug
Calins_gratuits_a_Paris_-_Free_Hugs_France_-_version_longue_hug_f_cm_np2_le_med_1 90 18 hug
Calins_gratuits_a_Paris_-_Free_Hugs_France_-_version_longue_hug_f_cm_np2_le_med_15 101 18 hug
Calins_gratuits_a_Paris_-_Free_Hugs_France_-_version_longue_hug_f_cm_np2_le_med_20 87 18 hug
Calins_gratuits_a_Paris_-_Free_Hugs_France_-_version_longue_hug_f_cm_np2_le_med_7 75 18 hug
Calins_gratuits_a_Paris_-_Free_Hugs_France_-_version_longue_hug_f_cm_np4_ba_med_6 126 18 hug
Calins_gratuits_a_Paris_-_Free_Hugs_France_-_version_longue_hug_u_cm_np2_ba_med_13 48 18 hug
Calins_gratuits_a_Paris_-_Free_Hugs_France_-_version_longue_hug_u_cm_np2_ba_med_18 72 18 hug
Calins_gratuits_a_Paris_-_Free_Hugs_France_-_version_longue_hug_u_cm_np2_ba_med_19 52 18 hug
Calins_gratuits_a_Paris_-_Free_Hugs_France_-_version_longue_hug_u_cm_np2_ba_med_21 59 18 hug
Calins_gratuits_a_Paris_-_Free_Hugs_France_-_version_longue_hug_u_cm_np2_ba_med_24 72 18 hug
Calins_gratuits_a_Paris_-_Free_Hugs_France_-_version_longue_hug_u_cm_np2_ba_med_3 110 18 hug
Calins_gratuits_a_Paris_-_Free_Hugs_France_-_version_longue_hug_u_cm_np2_le_med_10 45 18 hug
Calins_gratuits_a_Paris_-_Free_Hugs_France_-_version_longue_hug_u_cm_np2_le_med_11 95 18 hug
Calins_gratuits_a_Paris_-_Free_Hugs_France_-_version_longue_hug_u_cm_np2_le_med_12 131 18 hug
Calins_gratuits_a_Paris_-_Free_Hugs_France_-_version_longue_hug_u_cm_np2_le_med_14 71 18 hug
Calins_gratuits_a_Paris_-_Free_Hugs_France_-_version_longue_hug_u_cm_np2_le_med_16 67 18 hug
Calins_gratuits_a_Paris_-_Free_Hugs_France_-_version_longue_hug_u_cm_np2_le_med_17 46 18 hug
Calins_gratuits_a_Paris_-_Free_Hugs_France_-_version_longue_hug_u_cm_np2_le_med_23 62 18 hug
Calins_gratuits_a_Paris_-_Free_Hugs_France_-_version_longue_hug_u_cm_np2_le_med_25 51 18 hug
Calins_gratuits_a_Paris_-_Free_Hugs_France_-_version_longue_hug_u_cm_np2_le_med_26 75 18 hug
Calins_gratuits_a_Paris_-_Free_Hugs_France_-_version_longue_hug_u_cm_np2_le_med_27 80 18 hug
Calins_gratuits_a_Paris_-_Free_Hugs_France_-_version_longue_hug_u_cm_np2_le_med_5 36 18 hug
Calins_gratuits_a_Paris_-_Free_Hugs_France_-_version_longue_hug_u_cm_np2_le_med_9 53 18 hug
Calins_gratuits_a_Paris_-_Free_Hugs_France_-_version_longue_hug_u_cm_np3_le_med_28 100 18 hug
Cleaning_The_Beach_Jeton_Bardhi__Dimitar_Chaprazov_hug_u_cm_np2_le_med_0 79 18 hug
Cox_umarmt_JD!_hug_u_cm_np2_ba_med_0 75 18 hug
Crazy_Fan!_Michael_Jackson_in_M_nchen_hug_f_cm_np2_ba_bad_2 78 18 hug
Crazy_Fan!_Michael_Jackson_in_M_nchen_hug_u_cm_np2_le_med_1 78 18 hug
Emma_2008_Eurofinals_-_prize_giving_ceremony_Team_Pioneer_members_divx_hug_f_cm_np2_ba_med_11 77 18 hug
Free_Hugs_-_Medellin_hug_f_cm_np2_ba_med_6 65 18 hug
Free_Hugs_-_Medellin_hug_f_cm_np2_ba_med_7 54 18 hug
Free_Hugs_-_Medellin_hug_f_cm_np2_ba_med_8 61 18 hug
Free_Hugs_-_Medellin_hug_f_cm_np2_le_med_0 60 18 hug
Free_Hugs_-_Medellin_hug_f_cm_np2_le_med_1 62 18 hug
Free_Hugs_-_Medellin_hug_f_cm_np2_le_med_11 54 18 hug
Free_Hugs_-_Medellin_hug_f_cm_np2_le_med_2 66 18 hug
Free_Hugs_-_Medellin_hug_f_cm_np2_le_med_3 53 18 hug
Free_Hugs_-_Medellin_hug_f_cm_np2_le_med_4 58 18 hug
Free_Hugs_-_Medellin_hug_f_cm_np2_le_med_9 61 18 hug
Free_Hugs_-_Medellin_hug_f_cm_np4_le_med_10 69 18 hug
Free_Hugs_-_Medellin_hug_f_cm_np4_le_med_5 67 18 hug
Galena_Prehvalena_-_Slavi_Show_-_mnogo_smqh_hug_u_cm_np2_ba_med_0 77 18 hug
d173_graveyard_call_price_giving_ceremony_hug_f_cm_np2_ba_med_1 78 18 hug
d173_graveyard_call_price_giving_ceremony_hug_u_cm_np2_le_bad_3 79 18 hug
50_FIRST_DATES_jump_f_nm_np1_fr_bad_3 44 19 jump
BATMAN_BEGINS_jump_f_cm_np1_ri_med_18 47 19 jump
BLACK_HAWK_DOWN_jump_f_cm_np1_ri_bad_8 108 19 jump
CharlieAndTheChocolateFactory_jump_f_nm_np1_fr_bad_5 49 19 jump
DONNIE_DARKO_jump_f_nm_np1_fr_med_7 168 19 jump
DONNIE_DARKO_jump_f_nm_np1_ri_bad_6 74 19 jump
Documentario_Le_Parkour_Londrina_jump_f_cm_np1_ba_bad_12 34 19 jump
Documentario_Le_Parkour_Londrina_jump_f_cm_np1_fr_bad_10 54 19 jump
Documentario_Le_Parkour_Londrina_jump_f_cm_np1_fr_bad_9 50 19 jump
Documentario_Le_Parkour_Londrina_jump_f_cm_np1_le_bad_11 51 19 jump
Documentario_Le_Parkour_Londrina_jump_f_cm_np1_ri_bad_5 40 19 jump
Documentario_Le_Parkour_Londrina_jump_f_nm_np1_ri_bad_3 62 19 jump
Documentario_Le_Parkour_Londrina_jump_f_nm_np1_ri_bad_4 42 19 jump
Documentario_Le_Parkour_Londrina_jump_f_nm_np1_ri_bad_7 39 19 jump
Faith_Rewarded_jump_f_cm_np1_ba_bad_15 74 19 jump
Faith_Rewarded_jump_f_cm_np1_ri_bad_24 92 19 jump
Faith_Rewarded_jump_f_nm_np1_ri_bad_86 70 19 jump
Fellowship_2_jump_f_nm_np1_ba_bad_7 56 19 jump
Fellowship_5_jump_f_nm_np1_ba_bad_12 44 19 jump
Fellowship_5_jump_f_nm_np1_ri_bad_11 50 19 jump
Fellowship_7_jump_f_cm_np1_fr_bad_1 40 19 jump
Goalkeeper_Felix_Schwake_jump_f_cm_np1_le_bad_5 48 19 jump
Goalkeeper_Felix_Schwake_jump_f_cm_np1_le_bad_6 48 19 jump
Goalkeeper_Felix_Schwake_jump_f_cm_np1_le_bad_8 51 19 jump
Goalkeeper_Felix_Schwake_jump_f_cm_np1_ri_bad_0 53 19 jump
Goalkeeper_Felix_Schwake_jump_f_cm_np1_ri_bad_1 52 19 jump
Goalkeeper_Felix_Schwake_jump_f_cm_np1_ri_bad_2 49 19 jump
Goalkeeper_Felix_Schwake_jump_f_nm_np1_le_bad_7 59 19 jump
Goalkeeper_Felix_Schwake_jump_f_nm_np1_ri_bad_3 51 19 jump
Goalkeeper_Felix_Schwake_jump_f_nm_np1_ri_bad_4 49 19 jump
IamLegend_jump_f_cm_np1_ba_bad_12 23 19 jump
LE_PARKOUR_BRASIL_DIOGO_GRANATO_(HD)_jump_u_cm_np1_le_bad_0 55 19 jump
LONGESTYARD_jump_f_cm_np1_le_bad_14 53 19 jump
LONGESTYARD_jump_f_cm_np1_ri_bad_21 42 19 jump
LONGESTYARD_jump_f_cm_np1_ri_bad_22 22 19 jump
Learn_Freerunning_and_Parkour_-_Diving_Roll_jump_f_cm_np1_le_bad_4 35 19 jump
Learn_Freerunning_and_Parkour__-_Diving_Kong_jump_f_cm_np1_ba_bad_1 32 19 jump
Learn_Freerunning_and_Parkour__-_Diving_Kong_jump_f_cm_np1_fr_bad_4 61 19 jump
Learn_Freerunning_and_Parkour__-_Diving_Kong_jump_f_cm_np1_le_bad_0 34 19 jump
Learn_Freerunning_and_Parkour__-_Diving_Kong_jump_f_cm_np1_le_bad_2 55 19 jump
OldSchool_jump_f_nm_np1_fr_bad_26 23 19 jump
Parkour-_Diving_Kong_jump_u_cm_np1_fr_bad_1 35 19 jump
RETURN_OF_THE_KING_jump_f_cm_np1_fr_bad_29 45 19 jump
Return_of_the_King_12_jump_f_nm_np2_fr_bad_2 83 19 jump
RushHour2_jump_h_nm_np1_ba_bad_8 77 19 jump
St__Louis_Goalkeeping__Academy_elite_training_jump_f_cm_np1_le_bad_6 46 19 jump
St__Louis_Goalkeeping__Academy_elite_training_jump_f_nm_np1_le_bad_13 48 19 jump
St__Louis_Goalkeeping__Academy_elite_training_jump_f_nm_np1_le_bad_15 41 19 jump
St__Louis_Goalkeeping__Academy_elite_training_jump_f_nm_np1_le_bad_3 53 19 jump
St__Louis_Goalkeeping__Academy_elite_training_jump_f_nm_np1_le_bad_4 54 19 jump
St__Louis_Goalkeeping__Academy_elite_training_jump_f_nm_np1_le_bad_5 57 19 jump
St__Louis_Goalkeeping__Academy_elite_training_jump_f_nm_np1_ri_bad_0 58 19 jump
St__Louis_Goalkeeping__Academy_elite_training_jump_f_nm_np1_ri_bad_1 66 19 jump
St__Louis_Goalkeeping__Academy_elite_training_jump_f_nm_np1_ri_bad_10 47 19 jump
St__Louis_Goalkeeping__Academy_elite_training_jump_f_nm_np1_ri_bad_12 47 19 jump
St__Louis_Goalkeeping__Academy_elite_training_jump_f_nm_np1_ri_bad_14 50 19 jump
St__Louis_Goalkeeping__Academy_elite_training_jump_f_nm_np1_ri_bad_9 51 19 jump
Stadium_Plyometric_Workout_jump_f_cm_np1_ba_bad_5 38 19 jump
Stadium_Plyometric_Workout_jump_f_cm_np1_ba_bad_6 36 19 jump
Stadium_Plyometric_Workout_jump_f_cm_np1_ba_med_8 34 19 jump
Two_Towers_6_jump_f_nm_np1_le_bad_9 42 19 jump
Veoh_Alpha_Dog_1_jump_f_cm_np1_ri_bad_28 92 19 jump
happy_go_lovely_jump_f_cm_np1_fr_bad_20 47 19 jump
happy_go_lovely_jump_h_cm_np1_fr_bad_0 78 19 jump
le_parkour_kl_jump_f_nm_np1_le_bad_3 67 19 jump
le_parkour_kl_jump_l_nm_np1_le_bad_1 49 19 jump
le_parkour_kl_jump_l_nm_np1_ri_bad_2 122 19 jump
likebeckam_jump_l_cm_np1_ri_bad_17 49 19 jump
prelinger_ControlY1950_jump_f_nm_np1_fr_bad_6 42 19 jump
prelinger_ControlY1950_jump_f_nm_np1_fr_med_12 36 19 jump
50_FIRST_DATES_kick_f_cm_np1_ba_med_19 48 20 kick
American_History_X_kick_f_nm_np1_le_bad_37 29 20 kick
CharlieAndTheChocolateFactory_kick_f_nm_np1_ri_med_19 45 20 kick
KUNG_FU_HUSTLE_kick_f_cm_np1_fr_bad_9 51 20 kick
KUNG_FU_HUSTLE_kick_f_cm_np1_fr_med_15 44 20 kick
KUNG_FU_HUSTLE_kick_f_cm_np1_fr_med_45 20 20 kick
KUNG_FU_HUSTLE_kick_f_cm_np1_fr_med_58 47 20 kick
KUNG_FU_HUSTLE_kick_f_nm_np1_fr_bad_37 53 20 kick
KUNG_FU_HUSTLE_kick_u_cm_np1_fr_med_11 46 20 kick
KUNG_FU_HUSTLE_kick_u_cm_np1_le_med_12 48 20 kick
LONGESTYARD_kick_f_cm_np1_ri_med_16 45 20 kick
RushHour2_kick_l_cm_np1_le_med_2 47 20 kick
TheBoondockSaints_kick_f_cm_np1_fr_med_88 48 20 kick
TheBoondockSaints_kick_u_nm_np1_fr_bad_122 75 20 kick
The_Matrix_2_kick_f_cm_np1_le_med_6 107 20 kick
The_Matrix_2_kick_f_cm_np1_ri_med_5 60 20 kick
The_Matrix_3_kick_f_cm_np1_fr_med_5 51 20 kick
The_Matrix_3_kick_f_cm_np1_le_med_2 34 20 kick
The_Matrix_3_kick_f_nm_np1_fr_med_0 38 20 kick
The_Matrix_6_kick_f_nm_np1_fr_med_6 40 20 kick
The_Matrix_Revolutions_6_kick_f_cm_np1_ba_med_7 37 20 kick
The_Matrix_Revolutions_6_kick_f_cm_np1_ri_med_0 38 20 kick
The_Matrix_Revolutions_6_kick_f_nm_np1_ri_med_4 62 20 kick
The_Matrix_Revolutions_6_kick_u_nm_np1_fr_med_6 74 20 kick
Two_Towers_3_kick_f_nm_np1_fr_bad_5 49 20 kick
Veoh_Alpha_Dog_1_kick_f_nm_np1_ba_med_49 41 20 kick
Veoh_Alpha_Dog_1_kick_f_nm_np1_ri_med_37 63 20 kick
Veoh_Alpha_Dog_1_kick_f_nm_np1_ri_med_50 47 20 kick
kick__Baddest_Fight_Scenes_EVER!_-_Kickboxer_-_Part_1_of_2_kick_f_cm_np1_ba_med_4 44 20 kick
kick__Baddest_Fight_Scenes_EVER!_-_Kickboxer_-_Part_1_of_2_kick_f_cm_np1_fr_med_0 36 20 kick
kick__Baddest_Fight_Scenes_EVER!_-_Kickboxer_-_Part_1_of_2_kick_f_nm_np1_ba_med_7 42 20 kick
kick__Baddest_Fight_Scenes_EVER!_-_Kickboxer_-_Part_1_of_2_kick_f_nm_np1_ri_bad_2 47 20 kick
kick__Baddest_Fight_Scenes_EVER!_-_Kickboxer_-_Part_1_of_2_kick_u_cm_np1_ba_med_1 51 20 kick
kick__Baddest_Fight_Scenes_EVER!_-_Kickboxer_-_Part_1_of_2_kick_u_cm_np1_ba_med_10 41 20 kick
kick__Baddest_Fight_Scenes_EVER!_-_Kickboxer_-_Part_1_of_2_kick_u_cm_np1_ba_med_3 54 20 kick
kick__Baddest_Fight_Scenes_EVER!_-_Kickboxer_-_Part_1_of_2_kick_u_cm_np1_ba_med_5 46 20 kick
kick__Baddest_Fight_Scenes_EVER!_-_Kickboxer_-_Part_1_of_2_kick_u_cm_np1_ba_med_6 42 20 kick
kick__Baddest_Fight_Scenes_EVER!_-_Kickboxer_-_Part_1_of_2_kick_u_cm_np1_ba_med_8 44 20 kick
kick__Baddest_Fight_Scenes_EVER!_-_Kickboxer_-_Part_1_of_2_kick_u_cm_np1_ri_med_12 37 20 kick
kick__Baddest_Fight_Scenes_EVER!_-_Kickboxer_-_Part_1_of_2_kick_u_cm_np1_ri_med_9 40 20 kick
kick__Best_CHUCK_NORRIS_kick_to_the_nuts!_kick_f_cm_np1_ba_goo_0 39 20 kick
kick__Best_CHUCK_NORRIS_kick_to_the_nuts!_kick_f_cm_np1_ba_med_2 50 20 kick
kick__Best_CHUCK_NORRIS_kick_to_the_nuts!_kick_f_cm_np1_ba_med_3 43 20 kick
kick__Best_CHUCK_NORRIS_kick_to_the_nuts!_kick_f_cm_np1_fr_med_1 41 20 kick
kick__Best_fight_scene_of_all_time_kick_f_cm_np1_ba_bad_11 37 20 kick
kick__Best_fight_scene_of_all_time_kick_f_cm_np1_ba_bad_7 45 20 kick
kick__Best_fight_scene_of_all_time_kick_f_cm_np1_fr_bad_5 45 20 kick
kick__Best_fight_scene_of_all_time_kick_f_cm_np1_le_bad_0 39 20 kick
kick__Best_fight_scene_of_all_time_kick_f_cm_np1_le_bad_8 36 20 kick
kick__Best_fight_scene_of_all_time_kick_f_cm_np1_ri_bad_15 30 20 kick
kick__Best_fight_scene_of_all_time_kick_f_cm_np1_ri_bad_2 42 20 kick
kick__Best_fight_scene_of_all_time_kick_f_cm_np1_ri_bad_3 36 20 kick
kick__Best_fight_scene_of_all_time_kick_f_cm_np1_ri_bad_4 30 20 kick
kick__Best_fight_scene_of_all_time_kick_u_cm_np1_fr_bad_13 41 20 kick
kick__Bruce_Lee_Kick_kick_u_cm_np1_fr_med_0 47 20 kick
kick__Bruce_Lee_sidekick_kick_f_cm_np1_ri_med_1 60 20 kick
kick__Bruce_Lee_sidekick_kick_f_nm_np1_ri_med_0 59 20 kick
kick__bruce_lee_v_s_japanese_kick_f_cm_np1_ba_bad_10 40 20 kick
kick__bruce_lee_v_s_japanese_kick_f_cm_np1_ba_bad_14 37 20 kick
kick__bruce_lee_v_s_japanese_kick_f_cm_np1_ba_bad_15 40 20 kick
kick__bruce_lee_v_s_japanese_kick_f_cm_np1_le_bad_13 41 20 kick
kick__bruce_lee_v_s_japanese_kick_f_cm_np1_le_bad_17 38 20 kick
kick__bruce_lee_v_s_japanese_kick_f_cm_np1_le_bad_19 41 20 kick
kick__bruce_lee_v_s_japanese_kick_f_cm_np1_ri_bad_12 35 20 kick
kick__bruce_lee_v_s_japanese_kick_f_cm_np1_ri_bad_18 35 20 kick
kick__bruce_lee_v_s_japanese_kick_f_cm_np1_ri_bad_6 35 20 kick
kick__bruce_lee_v_s_japanese_kick_f_cm_np1_ri_bad_7 49 20 kick
kick__bruce_lee_v_s_japanese_kick_u_cm_np1_le_bad_16 32 20 kick
kick__bruce_lee_v_s_japanese_kick_u_cm_np1_ri_bad_1 32 20 kick
kick__bruce_lee_v_s_japanese_kick_u_cm_np1_ri_bad_9 32 20 kick
Amazing_Soccer_#2_kick_ball_f_cm_np1_fr_bad_1 39 21 kick_ball
Amazing_Soccer_#2_kick_ball_f_cm_np1_fr_bad_3 30 21 kick_ball
Amazing_Soccer_#2_kick_ball_f_cm_np1_fr_bad_6 43 21 kick_ball
Amazing_Soccer_#2_kick_ball_u_cm_np1_ba_bad_0 37 21 kick_ball
Awesome_Amazing_Great_Soccer_Free_Kicks_kick_ball_f_cm_np1_ba_bad_0 45 21 kick_ball
BRIAN_CLOUGH_-_ON_THE_TRAINING_GROUND_kick_ball_f_cm_np1_ri_med_0 66 21 kick_ball
Britney_Spears_-_Comercial_Pepsi_soccer_kick_ball_f_nm_np1_ba_med_0 50 21 kick_ball
Britney_Spears_-_Comercial_Pepsi_soccer_kick_ball_f_nm_np1_fr_med_1 37 21 kick_ball
Britney_Spears_-_Comercial_Pepsi_soccer_kick_ball_f_nm_np1_fr_med_3 33 21 kick_ball
Britney_Spears_-_Comercial_Pepsi_soccer_kick_ball_f_nm_np1_fr_med_4 34 21 kick_ball
Britney_Spears_-_Comercial_Pepsi_soccer_kick_ball_l_nm_np1_fr_med_5 32 21 kick_ball
Das_Wunder_von_Bern_(Deutschland_2002_2003)_kick_ball_f_cm_np1_fr_goo_2 41 21 kick_ball
Das_Wunder_von_Bern_(Deutschland_2002_2003)_kick_ball_f_cm_np1_le_med_1 43 21 kick_ball
Das_Wunder_von_Bern_(Deutschland_2002_2003)_kick_ball_f_cm_np1_ri_goo_3 64 21 kick_ball
Das_Wunder_von_Bern_(Deutschland_2002_2003)_kick_ball_f_cm_np3_fr_med_0 43 21 kick_ball
Der_f_nfte_Spieltag_kick_ball_f_cm_np1_ri_goo_0 42 21 kick_ball
Der_f_nfte_Spieltag_kick_ball_f_cm_np1_ri_goo_2 43 21 kick_ball
Der_f_nfte_Spieltag_kick_ball_f_cm_np2_ba_med_3 44 21 kick_ball
Dhan_Dhana_Dhan_Goal_(2007)_w__Eng_Sub_-_Watch_Online_-_3_16_kick_ball_f_cm_np1_fr_goo_0 53 21 kick_ball
Dhan_Dhana_Dhan_Goal_(2007)_w__Eng_Sub_-_Watch_Online_-_3_16_kick_ball_f_cm_np1_fr_med_1 41 21 kick_ball
Dhan_Dhana_Dhan_Goal_(2007)_w__Eng_Sub_-_Watch_Online_-_3_16_kick_ball_f_cm_np1_le_med_2 46 21 kick_ball
Dhan_Dhana_Dhan_Goal_(2007)_w__Eng_Sub_-_Watch_Online_-_4_16_kick_ball_f_cm_np1_le_med_1 39 21 kick_ball
Dhan_Dhana_Dhan_Goal_(2007)_w__Eng_Sub_-_Watch_Online_-_4_16_kick_ball_f_cm_np1_ri_goo_0 93 21 kick_ball
Dhan_Dhana_Dhan_Goal_(2007)_w__Eng_Sub_-_Watch_Online_-_4_16_kick_ball_f_cm_np1_ri_goo_2 90 21 kick_ball
Dhan_Dhana_Dhan_Goal_(2007)_w__Eng_Sub_-_Watch_Online_-_8_16_kick_ball_l_cm_np1_ri_med_1 53 21 kick_ball
FC_Venus_-_Ausschnitt_Teil_2_kick_ball_f_cm_np1_fr_med_0 57 21 kick_ball
FC_Venus_-_Ausschnitt_Teil_3_kick_ball_l_cm_np1_fr_med_0 39 21 kick_ball
FOOT_2009_(REMI_GAILLARD)_kick_ball_f_cm_np1_ba_bad_1 38 21 kick_ball
FOOT_2009_(REMI_GAILLARD)_kick_ball_f_cm_np1_ba_bad_2 52 21 kick_ball
FOOT_2009_(REMI_GAILLARD)_kick_ball_f_cm_np1_fr_bad_0 34 21 kick_ball
FOOT_2009_(REMI_GAILLARD)_kick_ball_f_cm_np1_fr_bad_3 45 21 kick_ball
FOOT_2009_(REMI_GAILLARD)_kick_ball_f_cm_np1_fr_bad_4 45 21 kick_ball
GOAL_2_living_the_dream_movie_part_9_kick_ball_f_cm_np1_fr_med_0 65 21 kick_ball
How_to_Shoot_Penalty_Kicks_kick_ball_f_cm_np1_ba_bad_0 46 21 kick_ball
How_to_Shoot_Penalty_Kicks_kick_ball_f_cm_np1_ba_bad_1 45 21 kick_ball
How_to_Shoot_Penalty_Kicks_kick_ball_f_cm_np1_ba_bad_2 41 21 kick_ball
How_to_Shoot_Penalty_Kicks_kick_ball_f_cm_np1_ba_bad_4 39 21 kick_ball
How_to_Shoot_Penalty_Kicks_kick_ball_f_cm_np1_ba_bad_5 37 21 kick_ball
How_to_kick_a_soccer_ball_the_right_way_kick_ball_l_nm_np1_ba_bad_0 58 21 kick_ball
Lattenknaller_-_M_nner_wie_wir_(Teil_11)_kick_ball_f_cm_np1_fr_goo_0 59 21 kick_ball
Lattenknaller_-_M_nner_wie_wir_(Teil_11)_kick_ball_f_cm_np5_le_med_1 39 21 kick_ball
Lattenknaller_-_M_nner_wie_wir_(Teil_11)_kick_ball_f_cm_np5_le_med_3 56 21 kick_ball
Manchester_United_vs_Chelsea_Champion_League_final_2008_penalty_shootout_kick_ball_f_nm_np1_ba_bad_1 43 21 kick_ball
Manchester_United_vs_Chelsea_Champion_League_final_2008_penalty_shootout_kick_ball_f_nm_np1_ba_bad_2 41 21 kick_ball
Mean_Machine_2001_(Part_10)_kick_ball_l_cm_np2_ri_med_0 30 21 kick_ball
Mean_Machine_2001_(Part_9)_kick_ball_l_cm_np2_fr_med_3 36 21 kick_ball
Mean_Machine_2001_(Part_9)_kick_ball_l_cm_np2_ri_goo_2 34 21 kick_ball
Nike_Soccer_Freestyle_kick_ball_f_cm_np1_ba_med_1 37 21 kick_ball
Nike_Soccer_Freestyle_kick_ball_f_cm_np1_fr_med_0 46 21 kick_ball
Nike_Soccer_Freestyle_kick_ball_f_cm_np1_fr_med_3 44 21 kick_ball
Ribery_Torwandschiessen_Sportstudio_kick_ball_f_cm_np1_fr_med_0 68 21 kick_ball
Ribery_Torwandschiessen_Sportstudio_kick_ball_f_nm_np1_ba_goo_1 41 21 kick_ball
Ribery_Torwandschiessen_Sportstudio_kick_ball_f_nm_np1_ba_goo_2 37 21 kick_ball
Ribery_Torwandschiessen_Sportstudio_kick_ball_f_nm_np1_ba_med_3 80 21 kick_ball
Ribery_Torwandschiessen_Sportstudio_kick_ball_f_nm_np1_ba_med_4 104 21 kick_ball
Ribery_Torwandschiessen_Sportstudio_kick_ball_f_nm_np1_ba_med_5 84 21 kick_ball
Ribery_Torwandschiessen_Sportstudio_kick_ball_l_nm_np1_ba_med_6 75 21 kick_ball
Ribery_Torwandschiessen_Sportstudio_kick_ball_l_nm_np1_ba_med_8 62 21 kick_ball
Wayne_Rooney_At_Home_Funny_Must_See_kick_ball_f_cm_np1_ba_med_6 69 21 kick_ball
Wayne_Rooney_At_Home_Funny_Must_See_kick_ball_f_cm_np1_le_bad_4 41 21 kick_ball
Wayne_Rooney_At_Home_Funny_Must_See_kick_ball_f_cm_np1_le_bad_5 102 21 kick_ball
funny_soccer_commercial_kick_ball_f_cm_np1_fr_med_0 47 21 kick_ball
funny_soccer_commercial_kick_ball_f_cm_np1_ri_med_1 70 21 kick_ball
goal_2_part_1_kick_ball_f_cm_np1_ba_bad_0 116 21 kick_ball
likebeckam_kick_ball_f_nm_np1_ba_bad_39 42 21 kick_ball
likebeckam_kick_ball_f_nm_np1_fr_bad_13 22 21 kick_ball
likebeckam_kick_ball_f_nm_np1_fr_bad_18 43 21 kick_ball
likebeckam_kick_ball_f_nm_np1_fr_bad_19 45 21 kick_ball
pepsi_banned_soccer_commercial_kick_ball_f_cm_np1_fr_bad_0 50 21 kick_ball
pepsi_banned_soccer_commercial_kick_ball_f_nm_np1_le_bad_1 44 21 kick_ball
5GreatHollywoodKisses_kiss_h_cm_np2_ri_goo_1 258 22 kiss
5GreatHollywoodKisses_kiss_h_nm_np2_ri_goo_0 174 22 kiss
5GreatHollywoodKisses_kiss_u_nm_np2_ri_goo_2 274 22 kiss
A_Beautiful_Mind_3_kiss_h_cm_np2_le_goo_1 153 22 kiss
American_History_X_kiss_h_cm_np2_le_goo_40 69 22 kiss
BestKisses_kiss_h_cm_np2_fr_goo_7 95 22 kiss
BestKisses_kiss_h_cm_np2_fr_med_10 78 22 kiss
BestKisses_kiss_h_cm_np2_le_goo_19 77 22 kiss
BestKisses_kiss_h_cm_np2_le_goo_8 85 22 kiss
BestKisses_kiss_h_cm_np2_ri_goo_13 114 22 kiss
BestKisses_kiss_h_cm_np2_ri_goo_14 77 22 kiss
BestKisses_kiss_h_cm_np2_ri_goo_15 125 22 kiss
BestKisses_kiss_h_cm_np2_ri_goo_16 106 22 kiss
BestKisses_kiss_h_nm_np2_fr_goo_5 80 22 kiss
BestKisses_kiss_h_nm_np2_le_med_3 95 22 kiss
BestKisses_kiss_u_cm_np2_ba_med_1 80 22 kiss
BestKisses_kiss_u_cm_np2_fr_med_0 64 22 kiss
BestKisses_kiss_u_cm_np2_le_goo_18 80 22 kiss
BestKisses_kiss_u_cm_np2_le_med_11 80 22 kiss
BestKisses_kiss_u_cm_np2_le_med_17 155 22 kiss
BestKisses_kiss_u_cm_np2_ri_med_2 79 22 kiss
BestKisses_kiss_u_cm_np2_ri_med_6 95 22 kiss
BestKisses_kiss_u_cm_np2_ri_med_9 69 22 kiss
BestKisses_kiss_u_nm_np2_fr_med_4 74 22 kiss
BestKisses_kiss_u_nm_np2_ri_med_12 110 22 kiss
BestKissesfromPeriodDramasKissingYou_kiss_h_cm_np2_le_goo_0 345 22 kiss
Hangingbyamomentfavoritekisses_kiss_h_cm_np2_le_goo_0 184 22 kiss
Hangingbyamomentfavoritekisses_kiss_h_cm_np2_ri_goo_2 219 22 kiss
Hangingbyamomentfavoritekisses_kiss_h_cm_np2_ri_goo_6 257 22 kiss
Hangingbyamomentfavoritekisses_kiss_h_cm_np2_ri_goo_9 183 22 kiss
Hangingbyamomentfavoritekisses_kiss_h_nm_np2_ri_goo_4 169 22 kiss
Hangingbyamomentfavoritekisses_kiss_u_cm_np2_le_goo_8 199 22 kiss
Hangingbyamomentfavoritekisses_kiss_u_cm_np2_le_med_5 229 22 kiss
Hangingbyamomentfavoritekisses_kiss_u_cm_np2_ri_med_1 190 22 kiss
Hangingbyamomentfavoritekisses_kiss_u_nm_np2_le_goo_3 246 22 kiss
Hangingbyamomentfavoritekisses_kiss_u_nm_np2_ri_goo_7 213 22 kiss
Return_of_the_King_12_kiss_u_nm_np2_le_goo_5 144 22 kiss
TVs_Best_Kisses_Top_50-_(40_to_31)_kiss_h_cm_np2_fr_goo_9 193 22 kiss
TVs_Best_Kisses_Top_50-_(40_to_31)_kiss_h_cm_np2_le_goo_10 131 22 kiss
TVs_Best_Kisses_Top_50-_(40_to_31)_kiss_h_cm_np2_le_goo_8 137 22 kiss
TVs_Best_Kisses_Top_50-_(40_to_31)_kiss_h_nm_np2_le_med_0 112 22 kiss
TVs_Best_Kisses_Top_50-_(40_to_31)_kiss_h_nm_np2_le_med_1 260 22 kiss
TVs_Best_Kisses_Top_50-_(40_to_31)_kiss_h_nm_np2_le_med_2 329 22 kiss
TVs_Best_Kisses_Top_50-_(40_to_31)_kiss_h_nm_np2_le_med_4 142 22 kiss
TVs_Best_Kisses_Top_50-_(40_to_31)_kiss_h_nm_np2_le_med_5 116 22 kiss
TVs_Best_Kisses_Top_50-_(40_to_31)_kiss_u_nm_np2_le_goo_11 238 22 kiss
TVs_Best_Kisses_Top_50-_(40_to_31)_kiss_u_nm_np2_le_goo_3 259 22 kiss
TVs_Best_Kisses_Top_50-_(40_to_31)_kiss_u_nm_np2_le_goo_6 225 22 kiss
TVs_Best_Kisses_Top_50-_(40_to_31)_kiss_u_nm_np2_le_goo_7 66 22 kiss
TVs_Best_Kisses_Top_50_(30_to_21)_kiss_f_cm_np2_le_goo_10 363 22 kiss
TVs_Best_Kisses_Top_50_(30_to_21)_kiss_f_cm_np2_le_goo_9 533 22 kiss
TVs_Best_Kisses_Top_50_(30_to_21)_kiss_f_nm_np2_le_goo_8 205 22 kiss
TVs_Best_Kisses_Top_50_(30_to_21)_kiss_h_cm_np2_le_goo_5 173 22 kiss
TVs_Best_Kisses_Top_50_(30_to_21)_kiss_h_nm_np2_le_goo_0 145 22 kiss
TVs_Best_Kisses_Top_50_(30_to_21)_kiss_h_nm_np2_le_goo_1 160 22 kiss
TVs_Best_Kisses_Top_50_(30_to_21)_kiss_h_nm_np2_le_goo_2 77 22 kiss
TVs_Best_Kisses_Top_50_(30_to_21)_kiss_h_nm_np2_le_goo_3 333 22 kiss
TVs_Best_Kisses_Top_50_(30_to_21)_kiss_h_nm_np2_le_goo_4 151 22 kiss
TVs_Best_Kisses_Top_50_(30_to_21)_kiss_u_cm_np2_le_goo_6 491 22 kiss
TVs_Best_Kisses_Top_50_(30_to_21)_kiss_u_nm_np2_le_goo_7 132 22 kiss
TVs_Best_Kisses_Top_50_(52_to_41)_kiss_h_nm_np2_le_goo_0 177 22 kiss
TVs_Best_Kisses_Top_50_(52_to_41)_kiss_h_nm_np2_le_goo_1 278 22 kiss
TVs_Best_Kisses_Top_50_(52_to_41)_kiss_h_nm_np2_le_goo_2 137 22 kiss
TVs_Best_Kisses_Top_50_(52_to_41)_kiss_h_nm_np2_le_goo_3 159 22 kiss
TVs_Best_Kisses_Top_50_(52_to_41)_kiss_u_cm_np2_le_goo_4 335 22 kiss
The_Matrix_Revolutions_2_kiss_h_cm_np2_le_goo_3 99 22 kiss
Two_Towers_4_kiss_h_nm_np2_ri_goo_0 158 22 kiss
kiss_mix_kiss_f_cm_np2_le_med_0 78 22 kiss
kiss_mix_kiss_f_cm_np2_le_med_1 147 22 kiss
veoh_harold_and_kumar_kiss_h_nm_np2_fr_goo_20 73 22 kiss
Best_laugh_ever_laugh_h_cm_np1_fr_goo_1 225 23 laugh
Best_laugh_ever_laugh_h_cm_np1_fr_goo_2 237 23 laugh
Charlie_Can_t_Stop_Laughing_laugh_u_cm_np1_fr_goo_0 106 23 laugh
Charlie_Can_t_Stop_Laughing_laugh_u_cm_np1_fr_goo_1 195 23 laugh
Charlie_Can_t_Stop_Laughing_laugh_u_cm_np1_fr_goo_2 171 23 laugh
Chipmunk_Laugh_laugh_u_cm_np1_fr_med_0 247 23 laugh
Chipmunk_Laugh_laugh_u_cm_np1_fr_med_1 195 23 laugh
Chipmunk_Laugh_laugh_u_cm_np1_fr_med_2 215 23 laugh
Der_Lachsack___Laughing_Bag___keep_on_smiling_;0)_laugh_h_cm_np1_fr_med_0 336 23 laugh
Der_Lachsack___Laughing_Bag___keep_on_smiling_;0)_laugh_h_cm_np1_fr_med_1 173 23 laugh
Glory_laugh_h_cm_np1_fr_med_3 56 23 laugh
Glory_laugh_h_cm_np1_ri_goo_7 85 23 laugh
Glory_laugh_h_nm_np1_fr_bad_4 87 23 laugh
Glory_laugh_u_nm_np1_fr_bad_19 82 23 laugh
Italian_Job_1_laugh_h_nm_np1_fr_bad_1 60 23 laugh
LAUGHiNG_GiRL_1_laugh_h_cm_np1_le_med_0 277 23 laugh
LAUGHiNG_GiRL_1_laugh_h_cm_np2_le_med_1 139 23 laugh
Laughing_Girl_laugh_u_nm_np1_ri_goo_1 466 23 laugh
Laughing_Girl_laugh_u_nm_np1_ri_goo_2 234 23 laugh
Laughing_Girl_laugh_u_nm_np1_ri_goo_3 274 23 laugh
Prelinger_HabitPat1954_laugh_u_nm_np2_ri_med_21 125 23 laugh
Re-_Skype_Laughter_Chain_1_laugh_h_nm_np1_fr_goo_1 139 23 laugh
Re-_Skype_Laughter_Chain_1_laugh_h_nm_np1_fr_goo_2 181 23 laugh
Re-_Skype_Laughter_Chain_3_laugh_h_nm_np2_fr_med_0 182 23 laugh
Re-_Skype_Laughter_Chain_3_laugh_h_nm_np2_fr_med_1 275 23 laugh
Re-_Skype_Laughter_Chain_3_laugh_h_nm_np2_fr_med_2 347 23 laugh
Re-_skype_laughter_chain_2_laugh_h_nm_np2_fr_goo_0 291 23 laugh
Re-_skype_laughter_chain_2_laugh_h_nm_np2_fr_goo_1 257 23 laugh
Re-_skype_laughter_chain_2_laugh_h_nm_np2_fr_goo_2 239 23 laugh
Return_of_the_King_12_laugh_h_nm_np1_fr_goo_3 95 23 laugh
Return_of_the_King_1_laugh_h_nm_np1_fr_med_4 66 23 laugh
Skype_Laughter_Chain_Reaction_laugh_h_cm_np1_fr_goo_0 223 23 laugh
Skype_Laughter_Chain_Reaction_laugh_h_cm_np1_fr_goo_1 616 23 laugh
Skype_Laughter_Chain_laugh_h_cm_np1_fr_goo_10 307 23 laugh
Skype_Laughter_Chain_laugh_h_cm_np1_fr_goo_11 207 23 laugh
Skype_Laughter_Chain_laugh_h_cm_np1_fr_goo_12 79 23 laugh
Skype_Laughter_Chain_laugh_h_cm_np1_fr_goo_14 135 23 laugh
Skype_Laughter_Chain_laugh_h_cm_np1_fr_goo_3 265 23 laugh
Skype_Laughter_Chain_laugh_h_cm_np1_fr_goo_5 213 23 laugh
Skype_Laughter_Chain_laugh_h_cm_np1_fr_goo_6 301 23 laugh
Skype_Laughter_Chain_laugh_h_cm_np1_fr_goo_7 154 23 laugh
Skype_Laughter_Chain_laugh_h_cm_np1_fr_goo_9 249 23 laugh
Skype_Laughter_Chain_laugh_h_cm_np2_fr_goo_8 97 23 laugh
Skype_Laughter_Chain_laugh_u_cm_np1_fr_goo_0 136 23 laugh
Skype_Laughter_Chain_laugh_u_cm_np1_fr_goo_1 172 23 laugh
Skype_Laughter_Chain_laugh_u_cm_np1_fr_goo_2 234 23 laugh
Skype_Laughter_Chain_laugh_u_cm_np1_fr_goo_4 131 23 laugh
Skype_Laughter_Chain_reaction_(-_laugh_u_nm_np2_ri_med_0 198 23 laugh
Skype_Laughter_Chain_reaction_(-_laugh_u_nm_np2_ri_med_1 361 23 laugh
Skype_Laughter_Chain_reaction_(-_laugh_u_nm_np2_ri_med_2 179 23 laugh
Skype_Laughter_Chain_reaction_1_laugh_f_nm_np3_fr_med_0 175 23 laugh
Skype_Laughter_Chain_reaction_1_laugh_f_nm_np3_fr_med_1 167 23 laugh
Skype_Laughter_Chain_reaction_1_laugh_f_nm_np3_fr_med_2 360 23 laugh
Skype_Laughter_Chain_vid_reaction_laugh_h_nm_np1_fr_goo_0 409 23 laugh
Skype_Laughter_Chain_vid_reaction_laugh_h_nm_np1_fr_goo_2 261 23 laugh
Weird_Laugh_laugh_h_nm_np1_fr_goo_0 176 23 laugh
Weird_Laugh_laugh_h_nm_np1_fr_goo_1 181 23 laugh
YOU_need_to_see_colombe_laugh_!!!_laugh_h_cm_np1_fr_med_0 129 23 laugh
YOU_need_to_see_colombe_laugh_!!!_laugh_h_cm_np1_fr_med_1 189 23 laugh
YOU_need_to_see_colombe_laugh_!!!_laugh_h_cm_np1_fr_med_2 147 23 laugh
best_laugh_attack_ever!_laugh_h_nm_np1_fr_goo_0 255 23 laugh
best_laugh_attack_ever!_laugh_h_nm_np1_fr_goo_1 158 23 laugh
best_laugh_attack_ever!_laugh_h_nm_np1_fr_goo_2 273 23 laugh
big_al_and_gaz_Skype_Laughter_Chain_laugh_h_cm_np1_ri_bad_0 198 23 laugh
big_al_and_gaz_Skype_Laughter_Chain_laugh_h_cm_np1_ri_bad_1 202 23 laugh
big_al_and_gaz_Skype_Laughter_Chain_laugh_h_cm_np1_ri_bad_2 196 23 laugh
laughing_out_her_brains_laugh_f_cm_np1_fr_med_0 169 23 laugh
laughing_out_her_brains_laugh_u_cm_np1_fr_med_1 310 23 laugh
laughing_out_her_brains_laugh_u_cm_np1_fr_med_2 225 23 laugh
laughing_out_her_brains_laugh_u_cm_np1_fr_med_3 180 23 laugh
#122_Cleaning_Up_The_Beach_In_Chiba__Japan_pick_f_nm_np1_fr_bad_1 224 24 pick
#122_Cleaning_Up_The_Beach_In_Chiba__Japan_pick_f_nm_np1_le_bad_2 116 24 pick
#122_Cleaning_Up_The_Beach_In_Chiba__Japan_pick_f_nm_np1_ri_bad_0 68 24 pick
Catch_Me_If_You_Can_pick_f_cm_np1_ri_med_5 77 24 pick
Clay_sBasketballSkillz_pick_f_nm_np1_ba_med_0 80 24 pick
Clay_sBasketballSkillz_pick_f_nm_np1_ri_med_8 116 24 pick
Cleaning_The_Beach_Jeton_Bardhi__Dimitar_Chaprazov_pick_f_cm_np3_ba_bad_3 79 24 pick
Cleaning_The_Beach_Jeton_Bardhi__Dimitar_Chaprazov_pick_f_cm_np5_le_bad_1 79 24 pick
Cleaning_The_Beach_Jeton_Bardhi__Dimitar_Chaprazov_pick_f_cm_np5_le_bad_2 79 24 pick
David_Letterman_picks_up_trash_on_Broadway_pick_f_cm_np1_fr_med_0 78 24 pick
David_Letterman_picks_up_trash_on_Broadway_pick_f_cm_np3_ri_med_1 90 24 pick
Derren_Brown_-_Abondoned_Wallet_Trick_pick_f_cm_np1_le_med_0 80 24 pick
Dollar_Prank_at_the_Rivertown_Mall_pick_f_cm_np1_le_med_0 78 24 pick
Dollar_Prank_at_the_Rivertown_Mall_pick_f_nm_np1_fr_med_1 78 24 pick
Dollar_Prank_at_the_Rivertown_Mall_pick_f_nm_np1_fr_med_3 78 24 pick
Dollar_Prank_at_the_Rivertown_Mall_pick_f_nm_np1_le_med_2 78 24 pick
Eco-Tex_picks_up_Trash_pick_f_cm_np1_ri_med_0 79 24 pick
Fishing_For_People_pick_f_cm_np1_ri_med_2 98 24 pick
Fishing_For_People_pick_f_cm_np1_ri_med_5 90 24 pick
Fishing_For_People_pick_f_cm_np2_le_med_4 105 24 pick
Fishing_For_People_pick_f_cm_np2_ri_med_1 78 24 pick
Fishing_For_People_pick_f_nm_np2_ba_med_0 79 24 pick
GardenWiseB256kb_pick_f_nm_np1_le_med_0 77 24 pick
Juno_pick_u_cm_np1_le_bad_9 103 24 pick
Juno_pick_u_nm_np1_fr_goo_2 78 24 pick
Magic_Boys-_Der_Portmonai_Trick_pick_l_nm_np1_ri_med_0 77 24 pick
Mushroom_search_pick_f_cm_np2_le_med_0 130 24 pick
NH-__Open_Carry_Litter_Pickup_in__troubled__neighborhood_pick_f_nm_np1_le_med_0 64 24 pick
NH_gun_owners_react_to_detention_with_armed_litter_pickup_pick_f_cm_np1_ba_med_0 79 24 pick
NH_gun_owners_react_to_detention_with_armed_litter_pickup_pick_f_cm_np3_ba_bad_1 79 24 pick
NH_gun_owners_react_to_detention_with_armed_litter_pickup_pick_u_cm_np1_ba_med_2 61 24 pick
NoCountryForOldMen_pick_u_nm_np1_le_goo_0 50 24 pick
Oceans13_pick_u_cm_np1_fr_med_2 50 24 pick
Oceans13_pick_u_nm_np1_ba_goo_5 49 24 pick
Oceans13_pick_u_nm_np1_ri_goo_7 50 24 pick
People_Fishing_pick_f_cm_np2_ri_med_0 79 24 pick
Pick_Up_The_Phone_pick_u_nm_np1_fr_med_0 79 24 pick
Portemonnaie-Trick_Openair_Lumnezia_2008_Nr__2_pick_f_cm_np2_fr_med_0 83 24 pick
Prelinger_ActYourA1949_pick_u_nm_np1_ri_med_14 80 24 pick
Prelinger_HabitPat1954_pick_f_cm_np1_fr_med_28 140 24 pick
Prelinger_HabitPat1954_pick_u_nm_np1_le_med_9 110 24 pick
Rent_a_Pocher_Beim_Pilze_sammeln_Oliver_Pocher_pick_f_cm_np2_fr_med_0 136 24 pick
SafeInPort_pick_f_nm_np1_fr_med_1 80 24 pick
Sixthsense_pick_h_nm_np1_fr_goo_1 54 24 pick
SoundAndTheStory_pick_u_nm_np1_le_med_3 75 24 pick
Stevie_And_Lindsay_Picking_Up_Garbage_pick_f_cm_np1_ba_med_0 80 24 pick
Stevie_And_Lindsay_Picking_Up_Garbage_pick_f_cm_np1_ri_med_3 80 24 pick
Stevie_And_Lindsay_Picking_Up_Garbage_pick_f_cm_np2_ba_med_2 131 24 pick
Stevie_And_Lindsay_Picking_Up_Garbage_pick_l_cm_np1_ba_med_1 80 24 pick
THE_WALLET_TRICK!!!_pick_f_cm_np1_fr_med_2 83 24 pick
THE_WALLET_TRICK!!!_pick_f_cm_np1_le_med_0 107 24 pick
THE_WALLET_TRICK!!!_pick_f_cm_np2_ba_med_1 83 24 pick
TheBigBangS01E02TheBigBranHypothesis_pick_u_cm_np1_le_med_1 79 24 pick
ThePerfectScore_pick_u_nm_np1_ba_goo_3 49 24 pick
ThreeStories_pick_u_cm_np1_ri_goo_2 54 24 pick
ThreeStories_pick_u_cm_np1_ri_med_3 51 24 pick
Wallet_Trick_pick_f_cm_np1_fr_bad_4 79 24 pick
Wallet_Trick_pick_f_cm_np1_le_bad_2 82 24 pick
Wallet_Trick_pick_f_cm_np1_ri_bad_3 79 24 pick
Wallet_Trick_pick_f_cm_np2_fr_bad_1 81 24 pick
Wallet_Trick_pick_f_cm_np4_ri_med_0 79 24 pick
Yep__I_m_picking_up_trash_today_pick_f_cm_np1_fr_med_1 79 24 pick
Yep__I_m_picking_up_trash_today_pick_f_cm_np1_ri_med_0 91 24 pick
americanthrift2_pick_u_cm_np1_ri_med_1 81 24 pick
americanthrift2_pick_u_nm_np1_ri_med_2 136 24 pick
nameunknown256kb_pick_u_nm_np1_le_med_2 111 24 pick
prelinger_LetsBeGo1953_pick_f_cm_np1_fr_med_8 80 24 pick
prelinger_TowardEm1954_pick_u_cm_np1_le_goo_5 87 24 pick
prelinger_they_grow_up_so_fast_1_pick_f_nm_np1_fr_med_10 78 24 pick
prelinger_they_grow_up_so_fast_1_pick_u_nm_np1_ri_med_1 74 24 pick
Bartender_of_America_Bartending_School_pour_u_cm_np1_fr_med_0 93 25 pour
Bartender_of_America_Bartending_School_pour_u_cm_np1_fr_med_1 81 25 pour
Bartender_of_America_Bartending_School_pour_u_cm_np1_fr_med_2 99 25 pour
Basic_Vodka_Recipes_-_How_to_Make_a_Shirley_Temple_pour_u_cm_np1_fr_med_0 290 25 pour
Basic_Vodka_Recipes_-_How_to_Make_a_Shirley_Temple_pour_u_cm_np1_fr_med_1 187 25 pour
Become_a_Professional_Bartender_pour_u_cm_np1_fr_med_0 93 25 pour
Become_a_Professional_Bartender_pour_u_cm_np1_fr_med_1 89 25 pour
Become_a_Professional_Bartender_pour_u_cm_np1_fr_med_2 83 25 pour
Bier_richtig_einschenken_pour_u_cm_np1_fr_med_0 703 25 pour
Bier_richtig_einschenken_pour_u_cm_np1_fr_med_1 170 25 pour
Bottoms_Up_-_Bartending_Lesson__Licor_43_Dreamsicle_pour_u_nm_np2_fr_goo_0 228 25 pour
Bottoms_Up_-_Bartending_Lesson__Licor_43_Dreamsicle_pour_u_nm_np2_fr_goo_1 102 25 pour
Bottoms_Up_-_Bartending_Lesson__The_Margarita!_pour_u_nm_np1_fr_goo_0 116 25 pour
Bottoms_Up_-_Bartending_Lesson__The_Margarita!_pour_u_nm_np1_fr_goo_1 99 25 pour
Bottoms_Up_-_Bartending_Lesson__The_Margarita!_pour_u_nm_np1_fr_goo_2 78 25 pour
Cachaca_cocktails_pour_u_nm_np1_fr_med_0 107 25 pour
Cachaca_cocktails_pour_u_nm_np1_fr_med_1 93 25 pour
Cachaca_cocktails_pour_u_nm_np1_fr_med_2 177 25 pour
Chinese_tea_ceremony_pour_u_cm_np1_fr_goo_0 110 25 pour
Chinese_tea_ceremony_pour_u_cm_np1_fr_goo_1 158 25 pour
Chinese_tea_ceremony_pour_u_cm_np1_fr_goo_2 104 25 pour
Cocktail_Pouring_pour_u_nm_np2_ri_med_0 116 25 pour
Cuba_Libre_-_Just_do_it_with_Drinkadrink_com_pour_u_nm_np1_fr_goo_0 98 25 pour
Drink_#18_-_Apple_martini_pour_u_nm_np1_fr_goo_0 123 25 pour
Drink_#18_-_Apple_martini_pour_u_nm_np1_fr_goo_1 101 25 pour
Drink_#18_-_Apple_martini_pour_u_nm_np1_fr_goo_2 87 25 pour
Flaming_B52_Shot_Drink_pour_u_nm_np1_fr_med_0 132 25 pour
Flaming_B52_Shot_Drink_pour_u_nm_np1_fr_med_1 426 25 pour
Flaming_B52_Shot_Drink_pour_u_nm_np1_fr_med_2 266 25 pour
Gaiwan_tea_ceremony_pour_u_cm_np1_fr_med_0 168 25 pour
Gaiwan_tea_ceremony_pour_u_cm_np1_fr_med_1 215 25 pour
Gaiwan_tea_ceremony_pour_u_cm_np1_fr_med_2 202 25 pour
Highball_Cocktail_Drink_Recipe_pour_u_nm_np1_fr_med_0 151 25 pour
How_to_Build_a_Cocktail_pour_u_nm_np1_fr_med_0 147 25 pour
How_to_Build_a_Cocktail_pour_u_nm_np1_fr_med_1 117 25 pour
How_to_Build_a_Cocktail_pour_u_nm_np1_fr_med_2 242 25 pour
How_to_pour_beer__eh__pour_u_nm_np1_fr_goo_0 1062 25 pour
How_to_pour_beer_pour_u_nm_np1_fr_goo_0 1062 25 pour
How_to_pour_wine_Bar_Basics_5_Bartending_tips_-_Rockstar_Bartender_pour_u_nm_np1_fr_med_0 374 25 pour
KOREAN_TEA_CEREMONY_-_Simple_Demo_pour_u_nm_np1_fr_med_0 426 25 pour
KOREAN_TEA_CEREMONY_-_Simple_Demo_pour_u_nm_np1_fr_med_1 176 25 pour
KOREAN_TEA_CEREMONY_-_Simple_Demo_pour_u_nm_np1_fr_med_2 173 25 pour
Katie_teaching_how_to_pour_wine_pour_u_cm_np1_fr_med_0 167 25 pour
Mixing_Popular_Rum_Drinks_-_Making_a_Flaming_Zombie_Cocktail_pour_u_nm_np1_fr_goo_0 113 25 pour
Mixing_Popular_Rum_Drinks_-_Making_a_Flaming_Zombie_Cocktail_pour_u_nm_np1_fr_goo_1 109 25 pour
Mixing_Popular_Rum_Drinks_-_Making_a_Flaming_Zombie_Cocktail_pour_u_nm_np1_fr_goo_2 219 25 pour
My_First_Hefeweizen_pour_u_nm_np1_ri_med_0 325 25 pour
My_First_Hefeweizen_pour_u_nm_np1_ri_med_1 140 25 pour
My_First_Hefeweizen_pour_u_nm_np1_ri_med_2 242 25 pour
Pomegranate_Martini_Cocktail_Recipes_pour_u_cm_np1_fr_med_0 125 25 pour
Pomegranate_Martini_Cocktail_Recipes_pour_u_cm_np1_fr_med_1 91 25 pour
Pomegranate_Martini_Cocktail_Recipes_pour_u_cm_np1_fr_med_2 123 25 pour
Riedel_-_How_to_Pour_a_Glass_of_Wine_pour_u_nm_np1_fr_goo_0 166 25 pour
Robin_and_the_magical_tea_pour_pour_u_cm_np1_fr_goo_0 238 25 pour
Spectacular_tea_pouring_pour_u_cm_np1_ri_med_0 71 25 pour
Spectacular_tea_pouring_pour_u_cm_np1_ri_med_1 80 25 pour
Spectacular_tea_pouring_pour_u_cm_np1_ri_med_2 80 25 pour
Tea_in_Wudang_pour_u_nm_np1_fr_med_0 144 25 pour
Tea_in_Wudang_pour_u_nm_np1_fr_med_1 178 25 pour
Tea_in_Wudang_pour_u_nm_np1_fr_med_2 102 25 pour
Tequila_Sunrise_pour_u_cm_np1_le_med_0 135 25 pour
Tequila_Sunrise_pour_u_cm_np1_le_med_1 141 25 pour
The_Pomegranate_Martini_pour_u_cm_np1_fr_med_1 32 25 pour
The_Pomegranate_Martini_pour_u_nm_np1_fr_med_0 111 25 pour
Traditional_chinese_tea_ceremony_pour_u_cm_np1_fr_goo_0 254 25 pour
Traditional_chinese_tea_ceremony_pour_u_cm_np1_fr_goo_1 391 25 pour
Traditional_chinese_tea_ceremony_pour_u_cm_np1_fr_goo_2 134 25 pour
Video_Bartending_Guide_-_Kamikaze_Shot_Recipe_-_Vodka_Shots_pour_u_nm_np1_fr_med_0 116 25 pour
Video_Bartending_Guide_-_Kamikaze_Shot_Recipe_-_Vodka_Shots_pour_u_nm_np1_fr_med_1 79 25 pour
prelinger_LetsPlay1949_pour_u_nm_np1_fr_goo_15 75 25 pour
100_pullups_pullup_f_nm_np1_fr_med_1 80 26 pullup
100_pullups_pullup_f_nm_np1_fr_med_2 80 26 pullup
100_pullups_pullup_u_nm_np1_fr_med_0 80 26 pullup
20_Marine_Corps_Pull_Ups_-_JimmyDShea_pullup_f_cm_np1_ba_bad_3 78 26 pullup
20_Marine_Corps_Pull_Ups_-_JimmyDShea_pullup_f_cm_np1_ba_bad_4 78 26 pullup
20_Marine_Corps_Pull_Ups_-_JimmyDShea_pullup_f_cm_np1_ba_bad_5 98 26 pullup
20_Marine_Corps_Pull_Ups_-_JimmyDShea_pullup_u_cm_np1_ba_bad_0 78 26 pullup
20_Marine_Corps_Pull_Ups_-_JimmyDShea_pullup_u_cm_np1_ba_bad_1 78 26 pullup
20_Marine_Corps_Pull_Ups_-_JimmyDShea_pullup_u_cm_np1_ba_bad_2 78 26 pullup
20_Pull_ups_at_160_15_1_2_inch_biceps_(_wide_grip_)_pullup_u_cm_np1_ba_med_0 79 26 pullup
20_Pull_ups_at_160_15_1_2_inch_biceps_(_wide_grip_)_pullup_u_cm_np1_ba_med_1 79 26 pullup
20_Pull_ups_at_160_15_1_2_inch_biceps_(_wide_grip_)_pullup_u_cm_np1_ba_med_2 79 26 pullup
20_good_form_pullups_pullup_f_nm_np1_ri_goo_0 79 26 pullup
20_good_form_pullups_pullup_f_nm_np1_ri_goo_1 78 26 pullup
20_good_form_pullups_pullup_f_nm_np1_ri_goo_2 79 26 pullup
22_Pull-ups_with_Speed_and_Perfect_Form_pullup_f_cm_np1_ba_med_0 77 26 pullup
22_Pull-ups_with_Speed_and_Perfect_Form_pullup_f_cm_np1_ba_med_1 77 26 pullup
22_Pull-ups_with_Speed_and_Perfect_Form_pullup_f_cm_np1_ba_med_2 77 26 pullup
30_(dead-hang)_pull-ups_pullup_u_cm_np1_ba_med_0 80 26 pullup
30_(dead-hang)_pull-ups_pullup_u_cm_np1_ba_med_1 80 26 pullup
30_(dead-hang)_pull-ups_pullup_u_cm_np1_ba_med_2 80 26 pullup
32_Pull-ups_at_193IBS_pullup_f_cm_np1_ba_med_0 80 26 pullup
32_Pull-ups_at_193IBS_pullup_f_cm_np1_ba_med_1 80 26 pullup
32_Pull-ups_at_193IBS_pullup_f_cm_np1_ba_med_2 80 26 pullup
35_pull_ups_pullup_f_nm_np1_fr_goo_0 78 26 pullup
35_pull_ups_pullup_f_nm_np1_fr_goo_1 77 26 pullup
35_pull_ups_pullup_f_nm_np1_fr_goo_2 78 26 pullup
46_Pull_ups_pullup_f_cm_np1_fr_bad_0 79 26 pullup
46_Pull_ups_pullup_f_cm_np1_fr_bad_1 79 26 pullup
46_Pull_ups_pullup_f_cm_np1_fr_bad_2 79 26 pullup
50_pull_ups_made_in_germany_pullup_f_nm_np1_le_med_0 77 26 pullup
50_pull_ups_made_in_germany_pullup_f_nm_np1_le_med_1 77 26 pullup
50_pull_ups_made_in_germany_pullup_f_nm_np1_le_med_2 78 26 pullup
Basic_Exercise_Plans_-_How_to_Do_a_Pull-Up_pullup_f_cm_np1_le_goo_0 78 26 pullup
Basic_Exercise_Plans_-_How_to_Do_a_Pull-Up_pullup_f_cm_np1_le_goo_1 78 26 pullup
Eight_wide_grip_pull-ups_pullup_u_cm_np1_ba_med_0 87 26 pullup
Eight_wide_grip_pull-ups_pullup_u_cm_np1_ba_med_1 87 26 pullup
Eight_wide_grip_pull-ups_pullup_u_cm_np1_ba_med_2 87 26 pullup
FREESTYLIN_ON_THE_PULL-BAR_pullup_u_cm_np1_fr_med_0 78 26 pullup
FREESTYLIN_ON_THE_PULL-BAR_pullup_u_cm_np1_fr_med_1 77 26 pullup
FREESTYLIN_ON_THE_PULL-BAR_pullup_u_cm_np1_le_med_2 78 26 pullup
Girl_does_12_pull-ups_pullup_u_cm_np1_ba_med_0 83 26 pullup
Girl_does_12_pull-ups_pullup_u_cm_np1_ba_med_1 83 26 pullup
Girl_does_12_pull-ups_pullup_u_cm_np1_ba_med_2 83 26 pullup
How_to_do_pull-ups_Chin_ups_pullup_u_cm_np1_fr_bad_0 81 26 pullup
How_to_do_pull-ups_Chin_ups_pullup_u_cm_np1_fr_bad_2 81 26 pullup
Metaphysics_Pull_up_specialist_pullup_u_cm_np1_ba_med_0 80 26 pullup
Metaphysics_Pull_up_specialist_pullup_u_cm_np1_ba_med_1 80 26 pullup
Metaphysics_Pull_up_specialist_pullup_u_cm_np1_ba_med_2 54 26 pullup
Metaphysics_Pull_up_specialist_pullup_u_cm_np1_fr_med_3 80 26 pullup
Metaphysics_Pull_up_specialist_pullup_u_cm_np1_fr_med_4 80 26 pullup
Metaphysics_Pull_up_specialist_pullup_u_cm_np1_fr_med_5 66 26 pullup
Proper_Way_to_Do_Pull_Ups_pullup_f_nm_np1_ri_goo_0 79 26 pullup
Proper_Way_to_Do_Pull_Ups_pullup_f_nm_np1_ri_goo_1 41 26 pullup
Proper_Way_to_Do_Pull_Ups_pullup_f_nm_np1_ri_goo_2 79 26 pullup
Proper_Way_to_Do_Pull_Ups_pullup_u_nm_np1_ri_goo_3 82 26 pullup
Proper_Way_to_Do_Pull_Ups_pullup_u_nm_np1_ri_goo_4 104 26 pullup
Pull-ups-_Nicole_Weeks_pullup_u_cm_np1_le_goo_0 78 26 pullup
Pull-ups-_Nicole_Weeks_pullup_u_cm_np1_le_goo_1 77 26 pullup
Pull-ups-_Nicole_Weeks_pullup_u_cm_np1_le_goo_2 78 26 pullup
Pull-ups_+_Push_ups-_a_time-saving_workout_pullup_u_cm_np1_ri_med_1 78 26 pullup
Pull-ups_+_Push_ups-_a_time-saving_workout_pullup_u_cm_np1_ri_med_2 78 26 pullup
Pull_ups-_77_for_8_minutes_without_rest_pullup_u_cm_np1_fr_bad_0 78 26 pullup
Pull_ups-_77_for_8_minutes_without_rest_pullup_u_cm_np1_fr_bad_1 78 26 pullup
Pull_ups-_77_for_8_minutes_without_rest_pullup_u_cm_np1_fr_bad_2 78 26 pullup
Random_Pull_Up_Exercises_pullup_f_nm_np1_ba_med_0 78 26 pullup
Random_Pull_Up_Exercises_pullup_f_nm_np1_fr_med_2 78 26 pullup
Random_Pull_Up_Exercises_pullup_f_nm_np1_fr_med_3 78 26 pullup
girl_pull_ups_fitness_exercise_pullups_pullup_f_cm_np1_fr_med_0 78 26 pullup
girl_pull_ups_fitness_exercise_pullups_pullup_f_cm_np1_fr_med_1 78 26 pullup
A_Beautiful_Mind_4_punch_h_nm_np1_ba_med_11 38 27 punch
AdvancedBoxingTechniquesandExercises_punch_u_nm_np1_ba_med_14 78 27 punch
AdvancedBoxingTechniquesandExercises_punch_u_nm_np1_ba_med_23 171 27 punch
AdvancedBoxingTechniquesandExercises_punch_u_nm_np1_ba_med_5 78 27 punch
AdvancedBoxingTechniquesandExercises_punch_u_nm_np1_ba_med_7 58 27 punch
AdvancedBoxingTechniquesandExercises_punch_u_nm_np1_fr_med_0 56 27 punch
AdvancedBoxingTechniquesandExercises_punch_u_nm_np1_fr_med_12 71 27 punch
AdvancedBoxingTechniquesandExercises_punch_u_nm_np1_fr_med_16 76 27 punch
AdvancedBoxingTechniquesandExercises_punch_u_nm_np1_fr_med_19 63 27 punch
AdvancedBoxingTechniquesandExercises_punch_u_nm_np1_fr_med_2 84 27 punch
AdvancedBoxingTechniquesandExercises_punch_u_nm_np1_le_med_3 108 27 punch
AdvancedBoxingTechniquesandExercises_punch_u_nm_np1_le_med_4 81 27 punch
AdvancedBoxingTechniquesandExercises_punch_u_nm_np1_ri_med_1 88 27 punch
AdvancedBoxingTechniquesandExercises_punch_u_nm_np1_ri_med_10 110 27 punch
AdvancedBoxingTechniquesandExercises_punch_u_nm_np1_ri_med_11 63 27 punch
AdvancedBoxingTechniquesandExercises_punch_u_nm_np1_ri_med_13 99 27 punch
AdvancedBoxingTechniquesandExercises_punch_u_nm_np1_ri_med_15 137 27 punch
AdvancedBoxingTechniquesandExercises_punch_u_nm_np1_ri_med_17 95 27 punch
AdvancedBoxingTechniquesandExercises_punch_u_nm_np1_ri_med_18 50 27 punch
AdvancedBoxingTechniquesandExercises_punch_u_nm_np1_ri_med_21 89 27 punch
AdvancedBoxingTechniquesandExercises_punch_u_nm_np1_ri_med_22 60 27 punch
AdvancedBoxingTechniquesandExercises_punch_u_nm_np1_ri_med_24 105 27 punch
AdvancedBoxingTechniquesandExercises_punch_u_nm_np1_ri_med_6 52 27 punch
AdvancedBoxingTechniquesandExercises_punch_u_nm_np1_ri_med_8 68 27 punch
AdvancedBoxingTechniquesandExercises_punch_u_nm_np1_ri_med_9 46 27 punch
BeginnerKyokushinKarateTechniques_punch_f_nm_np2_fr_med_0 500 27 punch
BeginnerKyokushinKarateTechniques_punch_f_nm_np2_fr_med_2 272 27 punch
BoxingTipsHowtoBuildPunchingPower_punch_u_cm_np1_fr_goo_0 79 27 punch
BoxingTipsHowtoBuildPunchingPower_punch_u_cm_np1_fr_goo_1 78 27 punch
BoxingTipsHowtoBuildPunchingPower_punch_u_cm_np1_fr_goo_2 78 27 punch
BoxingTipsHowtoBuildPunchingPower_punch_u_cm_np1_fr_med_3 78 27 punch
BoxingTipsHowtoBuildPunchingPower_punch_u_cm_np1_fr_med_4 94 27 punch
CharlieAndTheChocolateFactory_punch_u_cm_np1_ri_med_11 22 27 punch
CharlieAndTheChocolateFactory_punch_u_nm_np1_le_med_12 45 27 punch
Crash_punch_h_cm_np1_ri_med_18 35 27 punch
Eurotrip_punch_u_cm_np1_ri_goo_1 50 27 punch
Fellowship_7_punch_u_cm_np1_ba_med_13 30 27 punch
Glory_punch_f_nm_np1_fr_med_36 62 27 punch
Glory_punch_u_cm_np1_ba_med_50 61 27 punch
Glory_punch_u_cm_np1_fr_bad_37 32 27 punch
Glory_punch_u_cm_np1_fr_bad_43 59 27 punch
HARD_FACE_SLAP_COMPILATION_-_THE_FUNNIEST_FACE_SLAPS_EVER!!_-_Old_school_Vids_punch_f_cm_np1_fr_bad_0 29 27 punch
HP_PRISONER_OF_AZKABAN_punch_u_cm_np1_ba_med_24 50 27 punch
KUNG_FU_HUSTLE_punch_u_cm_np1_fr_med_14 48 27 punch
KUNG_FU_HUSTLE_punch_u_cm_np1_fr_med_30 46 27 punch
KUNG_FU_HUSTLE_punch_u_cm_np2_ri_med_31 44 27 punch
KUNG_FU_HUSTLE_punch_u_nm_np1_fr_med_53 52 27 punch
KUNG_FU_HUSTLE_punch_u_nm_np1_ri_med_32 44 27 punch
KUNG_FU_HUSTLE_punch_u_nm_np1_ri_med_51 48 27 punch
LivefreeorDieHard_punch_u_cm_np1_fr_med_1 43 27 punch
LivefreeorDieHard_punch_u_cm_np1_fr_med_4 43 27 punch
OldSchool_punch_u_cm_np1_ba_bad_27 43 27 punch
OldSchool_punch_u_nm_np1_le_med_23 46 27 punch
RETURN_OF_THE_KING_punch_f_cm_np1_ba_bad_27 44 27 punch
RETURN_OF_THE_KING_punch_u_cm_np1_ri_med_34 44 27 punch
Return_of_the_King_4_punch_u_cm_np1_le_bad_0 44 27 punch
Return_of_the_King_5_punch_u_nm_np1_fr_bad_2 31 27 punch
The_Departed_-_Part_1_punch_h_cm_np1_fr_bad_3 47 27 punch
The_Fugitive_6_punch_u_cm_np1_ba_med_12 42 27 punch
The_Fugitive_6_punch_u_cm_np1_fr_med_11 44 27 punch
The_Matrix_2_punch_u_cm_np2_ri_med_4 122 27 punch
The_Matrix_Revolutions_6_punch_u_nm_np1_le_med_5 82 27 punch
TrumanShow_punch_u_cm_np1_ba_bad_30 45 27 punch
Two_Towers_3_punch_u_nm_np1_fr_bad_4 38 27 punch
Two_Towers_6_punch_h_nm_np1_fr_med_10 33 27 punch
Two_Towers_6_punch_u_cm_np1_fr_bad_5 31 27 punch
Two_Towers_6_punch_u_cm_np1_ri_med_6 41 27 punch
Veoh_Alpha_Dog_1_punch_f_nm_np1_ri_med_47 47 27 punch
Veoh_Alpha_Dog_1_punch_h_cm_np1_ba_med_51 59 27 punch
Veoh_Alpha_Dog_1_punch_u_cm_np1_ba_med_52 47 27 punch
Alexander_pushing_the_table_push_f_cm_np1_ba_bad_1 77 28 push
Alexander_pushing_the_table_push_f_cm_np1_le_bad_0 77 28 push
Alexander_pushing_the_table_push_f_cm_np1_ri_bad_3 77 28 push
Alexander_pushing_the_table_push_u_cm_np1_fr_med_2 78 28 push
American_History_X_push_u_nm_np1_ba_med_22 51 28 push
Ashleigh_Staley_Truck_Push_push_f_cm_np1_ba_med_2 84 28 push
Ashleigh_Staley_Truck_Push_push_f_cm_np1_ba_med_4 78 28 push
Ashleigh_Staley_Truck_Push_push_f_cm_np1_ri_med_0 108 28 push
Ashleigh_Staley_Truck_Push_push_f_cm_np1_ri_med_1 100 28 push
Big_Bebe_walking_and_pushing_her_lion_in_a_box!_push_f_cm_np1_ba_bad_1 79 28 push
Big_Bebe_walking_and_pushing_her_lion_in_a_box!_push_f_cm_np1_ba_bad_7 79 28 push
Big_Bebe_walking_and_pushing_her_lion_in_a_box!_push_f_cm_np1_fr_bad_5 79 28 push
Big_Bebe_walking_and_pushing_her_lion_in_a_box!_push_f_cm_np1_le_bad_6 78 28 push
Big_Bebe_walking_and_pushing_her_lion_in_a_box!_push_f_cm_np1_ri_bad_0 79 28 push
Box_Pushing_push_f_cm_np1_ri_med_0 84 28 push
Cross_Pushing_Table_push_f_cm_np1_ba_bad_2 82 28 push
Cross_Pushing_Table_push_f_cm_np1_fr_bad_1 78 28 push
Cross_Pushing_Table_push_f_cm_np1_fr_bad_3 85 28 push
Cross_Pushing_Table_push_f_cm_np1_fr_bad_7 90 28 push
Cross_Pushing_Table_push_f_cm_np1_ri_bad_4 86 28 push
Cross_Pushing_Table_push_u_cm_np1_fr_bad_5 114 28 push
Cross_Pushing_Table_push_u_cm_np1_fr_bad_6 107 28 push
Dodge_Truck_Push_80_ft__23_seconds!_push_f_cm_np1_le_bad_0 111 28 push
Dodge_Truck_Push_80_ft__23_seconds!_push_f_cm_np1_le_bad_2 79 28 push
Dodge_Truck_Push_80_ft__23_seconds!_push_f_cm_np1_le_bad_3 79 28 push
Joel_Pushing_Box_push_f_cm_np1_ba_bad_1 98 28 push
Joel_Pushing_Box_push_f_cm_np1_ri_bad_0 214 28 push
Kommandant__muss_Auto_schieben_push_f_cm_np1_le_bad_5 79 28 push
Kommandant__muss_Auto_schieben_push_f_cm_np1_le_bad_6 82 28 push
Kommandant__muss_Auto_schieben_push_f_cm_np1_ri_bad_0 79 28 push
Kommandant__muss_Auto_schieben_push_f_cm_np1_ri_bad_2 79 28 push
Kommandant__muss_Auto_schieben_push_u_cm_np1_ba_bad_4 79 28 push
Push_That_Car!_push_f_cm_np1_ri_med_0 94 28 push
Pushing_Music_Table_push_f_cm_np1_ba_bad_1 81 28 push
Pushing_Music_Table_push_f_cm_np1_ba_bad_6 97 28 push
Pushing_Music_Table_push_f_cm_np1_fr_bad_3 129 28 push
Pushing_Music_Table_push_f_cm_np1_fr_bad_8 78 28 push
Pushing_Music_Table_push_f_cm_np1_le_bad_5 78 28 push
Pushing_Music_Table_push_f_cm_np1_ri_bad_2 85 28 push
Pushing_Music_Table_push_u_cm_np1_fr_bad_4 94 28 push
Pushing_train_-_Me_and_my_friend_-_Worlds_strongest_men_push_f_cm_np1_ba_bad_6 79 28 push
Pushing_train_-_Me_and_my_friend_-_Worlds_strongest_men_push_f_cm_np2_ba_bad_3 78 28 push
Pushing_train_-_Me_and_my_friend_-_Worlds_strongest_men_push_f_cm_np2_ba_bad_4 107 28 push
Pushing_train_-_Me_and_my_friend_-_Worlds_strongest_men_push_f_cm_np2_ba_bad_5 119 28 push
Pushing_train_-_Me_and_my_friend_-_Worlds_strongest_men_push_f_cm_np2_ri_bad_0 174 28 push
Pushing_train_-_Me_and_my_friend_-_Worlds_strongest_men_push_f_cm_np2_ri_bad_1 153 28 push
Pushing_wagon_down_dancing_shortened_push_f_cm_np1_ri_bad_1 100 28 push
Return_of_the_King_10_push_u_cm_np1_le_med_3 87 28 push
TheBoondockSaints_push_u_cm_np1_ba_bad_87 45 28 push
box_pushing_1_push_f_cm_np1_ba_bad_2 156 28 push
box_pushing_1_push_f_cm_np1_le_med_1 93 28 push
cmd_pushing_box_2_push_f_cm_np1_ba_bad_0 78 28 push
cmd_pushing_box_2_push_f_cm_np1_ba_bad_1 77 28 push
cmd_pushing_box_2_push_f_cm_np1_ba_bad_2 78 28 push
extreme_table_pushing_push_f_cm_np1_le_bad_1 78 28 push
extreme_table_pushing_push_f_cm_np1_le_bad_2 78 28 push
extreme_table_pushing_push_f_cm_np1_ri_bad_0 61 28 push
extreme_table_pushing_push_f_cm_np1_ri_bad_3 79 28 push
micah_pushing_wagon_push_f_cm_np1_le_bad_0 72 28 push
micah_pushing_wagon_push_f_cm_np1_le_bad_1 116 28 push
micah_pushing_wagon_push_f_cm_np1_ri_bad_3 78 28 push
micah_pushing_wagon_push_f_cm_np1_ri_bad_4 98 28 push
micah_pushing_wagon_push_f_cm_np1_ri_bad_5 79 28 push
pushing_blocks_push_f_nm_np1_le_bad_2 78 28 push
pushing_box_around_house_push_f_cm_np1_fr_med_0 83 28 push
pushing_box_around_house_push_f_cm_np1_le_bad_3 99 28 push
pushing_box_around_house_push_f_cm_np1_le_med_2 65 28 push
pushing_box_around_house_push_u_cm_np1_fr_med_1 98 28 push
pushing_box_car_on_train_push_f_cm_np5_ba_bad_0 99 28 push
pushing_box_car_on_train_push_f_cm_np5_ba_bad_1 130 28 push
100_Push-ups_Initial_Test_hundredpushups_com_pushup_f_nm_np1_fr_goo_0 78 29 pushup
100_Push-ups_Initial_Test_hundredpushups_com_pushup_f_nm_np1_fr_goo_1 77 29 pushup
100_Push-ups_Initial_Test_hundredpushups_com_pushup_f_nm_np1_fr_goo_2 78 29 pushup
100_push_ups_pushup_f_nm_np1_ri_med_0 80 29 pushup
100_push_ups_pushup_f_nm_np1_ri_med_1 80 29 pushup
100_push_ups_pushup_f_nm_np1_ri_med_2 80 29 pushup
65_year_old_iron_man_doing_1000_Push_ups_pushup_f_cm_np1_le_goo_0 78 29 pushup
65_year_old_iron_man_doing_1000_Push_ups_pushup_f_cm_np1_le_goo_1 78 29 pushup
Angela_pushup_u_cm_np1_le_med_0 78 29 pushup
Angela_pushup_u_cm_np1_le_med_1 78 29 pushup
Angela_pushup_u_cm_np1_le_med_2 78 29 pushup
Chest_workout-_hip_pushups_pushup_u_nm_np1_fr_med_3 132 29 pushup
Chest_workout-_hip_pushups_pushup_u_nm_np1_fr_med_4 142 29 pushup
Chest_workout-_hip_pushups_pushup_u_nm_np1_ri_med_0 227 29 pushup
Chest_workout-_hip_pushups_pushup_u_nm_np1_ri_med_1 229 29 pushup
Chest_workout-_hip_pushups_pushup_u_nm_np1_ri_med_2 146 29 pushup
Chris_Comfort_s_Push_Up_Workout_Part_I_pushup_f_nm_np1_ri_goo_0 152 29 pushup
Chris_Comfort_s_Push_Up_Workout_Part_I_pushup_f_nm_np1_ri_goo_2 164 29 pushup
DC_Personal_Trainer_-_How_To_Do_A_Push-up_The_RIGHT_Way_pushup_f_nm_np1_ri_goo_0 104 29 pushup
DC_Personal_Trainer_-_How_To_Do_A_Push-up_The_RIGHT_Way_pushup_f_nm_np1_ri_goo_1 83 29 pushup
Exercise_Clip_-_Push-up_Improvement_with_SGT_Ken_pushup_f_cm_np1_fr_med_0 78 29 pushup
Exercise_Clip_-_Push-up_Improvement_with_SGT_Ken_pushup_f_cm_np1_fr_med_1 78 29 pushup
Exercise_Clip_-_Push-up_Improvement_with_SGT_Ken_pushup_f_cm_np1_fr_med_2 78 29 pushup
Girl_doing_30_GOOD_Push_Ups_pushup_f_nm_np1_le_goo_0 78 29 pushup
Girl_doing_30_GOOD_Push_Ups_pushup_f_nm_np1_le_goo_1 78 29 pushup
Girl_doing_30_GOOD_Push_Ups_pushup_f_nm_np1_le_goo_2 78 29 pushup
Lori_Does_Desktop_Pushups_pushup_f_nm_np1_le_goo_0 78 29 pushup
Lori_Does_Desktop_Pushups_pushup_f_nm_np1_le_goo_1 78 29 pushup
Lori_Does_Desktop_Pushups_pushup_f_nm_np1_le_goo_2 78 29 pushup
Luke_s_Push_Up_Challenge_pushup_f_cm_np1_fr_goo_0 79 29 pushup
Luke_s_Push_Up_Challenge_pushup_f_cm_np1_fr_goo_1 78 29 pushup
Luke_s_Push_Up_Challenge_pushup_f_cm_np1_fr_goo_2 79 29 pushup
Luke_s_Push_Up_Challenge_pushup_f_cm_np1_fr_goo_3 78 29 pushup
Luke_s_Push_Up_Challenge_pushup_f_cm_np1_fr_goo_4 79 29 pushup
Luke_s_Push_Up_Challenge_pushup_f_cm_np1_fr_goo_5 78 29 pushup
Ninja_Warrior_Ultimate_Push_up_Training_pushup_f_nm_np1_le_goo_0 78 29 pushup
Ninja_Warrior_Ultimate_Push_up_Training_pushup_f_nm_np1_le_goo_1 77 29 pushup
Ninja_Warrior_Ultimate_Push_up_Training_pushup_f_nm_np1_le_goo_2 78 29 pushup
PUSH_UP_pushup_f_cm_np1_fr_med_0 78 29 pushup
PUSH_UP_pushup_f_cm_np1_fr_med_1 78 29 pushup
PUSH_UP_pushup_f_cm_np1_fr_med_2 78 29 pushup
PUSH_UP_pushup_u_cm_np1_ba_med_3 78 29 pushup
PUSH_UP_pushup_u_cm_np1_ba_med_4 78 29 pushup
PUSH_UP_pushup_u_cm_np1_ba_med_5 67 29 pushup
Push_Up_Battle_pushup_u_cm_np2_le_bad_1 80 29 pushup
Push_Up_Battle_pushup_u_cm_np2_le_bad_2 80 29 pushup
Push_Up_Battle_pushup_u_nm_np2_le_bad_0 80 29 pushup
Push_Up_Workout_--_Do_100_Total_Pushups_In_A_Row_pushup_f_nm_np1_le_med_0 79 29 pushup
Push_Up_Workout_--_Do_100_Total_Pushups_In_A_Row_pushup_f_nm_np1_le_med_1 79 29 pushup
Push_Up_Workout_--_Do_100_Total_Pushups_In_A_Row_pushup_f_nm_np1_le_med_2 79 29 pushup
Push_Up_fitness_training_video_pushup_f_nm_np1_le_goo_0 103 29 pushup
Push_Up_fitness_training_video_pushup_f_nm_np1_le_goo_1 85 29 pushup
Push_Up_fitness_training_video_pushup_f_nm_np1_le_goo_2 92 29 pushup
Push_Ups_1_pushup_f_nm_np1_le_med_0 78 29 pushup
Push_Ups_1_pushup_f_nm_np1_le_med_1 78 29 pushup
Push_Ups_1_pushup_f_nm_np1_le_med_2 78 29 pushup
Pushups_Workout__Push_Up_protein__Part_One_pushup_f_cm_np1_le_bad_3 79 29 pushup
Pushups_Workout__Push_Up_protein__Part_One_pushup_f_cm_np1_le_bad_4 79 29 pushup
Pushups_Workout__Push_Up_protein__Part_One_pushup_f_cm_np1_le_bad_5 79 29 pushup
Pushups_Workout__Push_Up_protein__Part_One_pushup_f_cm_np1_ri_bad_0 79 29 pushup
Pushups_Workout__Push_Up_protein__Part_One_pushup_f_cm_np1_ri_bad_2 79 29 pushup
YOUTUBE_PUSH_UP_CHALLENGE_pushup_f_cm_np1_fr_med_0 77 29 pushup
YOUTUBE_PUSH_UP_CHALLENGE_pushup_f_cm_np1_fr_med_1 78 29 pushup
YOUTUBE_PUSH_UP_CHALLENGE_pushup_f_cm_np1_fr_med_2 77 29 pushup
push-up_or_shut_up_(IXK)_pushup_f_cm_np1_le_med_0 78 29 pushup
push-up_or_shut_up_(IXK)_pushup_f_cm_np1_le_med_1 79 29 pushup
push-up_or_shut_up_(IXK)_pushup_f_cm_np1_le_med_2 78 29 pushup
push_ups_pushup_f_nm_np1_ri_goo_0 79 29 pushup
push_ups_pushup_f_nm_np1_ri_goo_1 78 29 pushup
push_ups_pushup_f_nm_np1_ri_goo_2 79 29 pushup
#437_How_To_Ride_A_Bike_ride_bike_f_cm_np1_ba_med_0 79 30 ride_bike
#437_How_To_Ride_A_Bike_ride_bike_f_cm_np1_ba_med_1 79 30 ride_bike
#437_How_To_Ride_A_Bike_ride_bike_f_cm_np1_ba_med_3 79 30 ride_bike
#437_How_To_Ride_A_Bike_ride_bike_f_cm_np1_fr_med_2 79 30 ride_bike
CSC_and_the_2007__Sydney_to_the_Gong__bike_ride_ride_bike_f_cm_np1_ri_med_0 79 30 ride_bike
CSC_and_the_2007__Sydney_to_the_Gong__bike_ride_ride_bike_f_cm_np1_ri_med_1 74 30 ride_bike
CSC_and_the_2007__Sydney_to_the_Gong__bike_ride_ride_bike_f_cm_np1_ri_med_2 78 30 ride_bike
David_beim_Fahrrad_fahren_X_x_ride_bike_f_cm_np1_ba_med_2 78 30 ride_bike
David_beim_Fahrrad_fahren_X_x_ride_bike_f_cm_np1_fr_med_3 108 30 ride_bike
David_beim_Fahrrad_fahren_X_x_ride_bike_f_cm_np1_le_med_0 79 30 ride_bike
David_beim_Fahrrad_fahren_X_x_ride_bike_f_cm_np1_ri_med_1 79 30 ride_bike
David_beim_Fahrrad_fahren_X_x_ride_bike_f_cm_np1_ri_med_4 91 30 ride_bike
Fahrrad_Eigenbau_ride_bike_f_cm_np1_ri_med_0 139 30 ride_bike
Fahrrad_fahren_mit_Albert_ride_bike_f_cm_np1_ba_med_0 158 30 ride_bike
Fahrrad_fahren_mit_Albert_ride_bike_f_cm_np1_ba_med_1 152 30 ride_bike
Fahrrad_fahren_mit_Albert_ride_bike_f_cm_np1_ba_med_3 104 30 ride_bike
Fahrrad_fahren_mit_Albert_ride_bike_f_cm_np1_le_med_2 140 30 ride_bike
Fahrrad_fahren_ride_bike_f_cm_np2_le_med_0 142 30 ride_bike
Fahrrad_fahren_ride_bike_f_cm_np2_le_med_1 155 30 ride_bike
Fahrrad_fahren_ride_bike_f_cm_np2_le_med_2 135 30 ride_bike
Finding_Forrester_4_ride_bike_f_cm_np1_fr_bad_5 191 30 ride_bike
Finding_Forrester_5_ride_bike_f_cm_np1_fr_bad_1 165 30 ride_bike
Finding_Forrester_5_ride_bike_f_cm_np1_fr_med_0 92 30 ride_bike
I_want_to_ride_my_bicycle_ride_bike_f_cm_np1_le_med_0 119 30 ride_bike
Justin_lernt_Fahrrad_fahren_ride_bike_f_cm_np1_fr_med_0 81 30 ride_bike
Justin_lernt_Fahrrad_fahren_ride_bike_f_cm_np1_ri_med_1 81 30 ride_bike
Justin_lernt_Fahrrad_fahren_ride_bike_f_cm_np1_ri_med_2 99 30 ride_bike
Learn_How_To_Ride_A_Bike_at_Any_Age_ride_bike_f_cm_np1_ba_med_1 78 30 ride_bike
Learn_How_To_Ride_A_Bike_at_Any_Age_ride_bike_f_cm_np1_ba_med_4 78 30 ride_bike
Learn_How_To_Ride_A_Bike_at_Any_Age_ride_bike_f_cm_np1_ba_med_7 78 30 ride_bike
Learn_How_To_Ride_A_Bike_at_Any_Age_ride_bike_f_cm_np1_fr_med_3 78 30 ride_bike
Learn_How_To_Ride_A_Bike_at_Any_Age_ride_bike_f_cm_np1_fr_med_6 77 30 ride_bike
Learn_How_To_Ride_A_Bike_at_Any_Age_ride_bike_f_cm_np1_fr_med_9 78 30 ride_bike
Learn_How_To_Ride_A_Bike_at_Any_Age_ride_bike_f_cm_np1_le_med_2 111 30 ride_bike
Learn_How_To_Ride_A_Bike_at_Any_Age_ride_bike_f_cm_np1_le_med_5 78 30 ride_bike
Learn_How_To_Ride_A_Bike_at_Any_Age_ride_bike_f_cm_np1_le_med_8 77 30 ride_bike
Learn_How_To_Ride_A_Bike_at_Any_Age_ride_bike_f_cm_np1_ri_med_0 77 30 ride_bike
Learn_How_To_Ride_A_Bike_at_Any_Age_ride_bike_f_cm_np1_ri_med_10 77 30 ride_bike
Learn_How_To_Ride_A_Bike_at_Any_Age_ride_bike_f_cm_np1_ri_med_11 78 30 ride_bike
Radfahren_um_die_Aggertalsperre_06_09_2009_ride_bike_f_cm_np1_ba_med_12 80 30 ride_bike
Radfahren_um_die_Aggertalsperre_06_09_2009_ride_bike_f_cm_np1_ba_med_13 79 30 ride_bike
Radfahren_um_die_Aggertalsperre_06_09_2009_ride_bike_f_cm_np1_ba_med_7 92 30 ride_bike
Radfahren_um_die_Aggertalsperre_06_09_2009_ride_bike_f_cm_np1_fr_med_10 79 30 ride_bike
Radfahren_um_die_Aggertalsperre_06_09_2009_ride_bike_f_cm_np1_le_bad_4 50 30 ride_bike
Radfahren_um_die_Aggertalsperre_06_09_2009_ride_bike_f_cm_np1_le_med_3 79 30 ride_bike
Radfahren_um_die_Aggertalsperre_06_09_2009_ride_bike_f_cm_np1_le_med_5 79 30 ride_bike
Radfahren_um_die_Aggertalsperre_06_09_2009_ride_bike_f_cm_np2_ba_med_11 92 30 ride_bike
Radfahren_um_die_Aggertalsperre_06_09_2009_ride_bike_f_cm_np2_fr_med_15 79 30 ride_bike
Radfahren_um_die_Aggertalsperre_06_09_2009_ride_bike_f_cm_np2_le_med_14 80 30 ride_bike
Radfahren_um_die_Aggertalsperre_06_09_2009_ride_bike_f_cm_np2_le_med_16 81 30 ride_bike
Radfahren_um_die_Aggertalsperre_06_09_2009_ride_bike_f_cm_np2_le_med_2 80 30 ride_bike
Radfahren_um_die_Aggertalsperre_06_09_2009_ride_bike_f_cm_np2_ri_med_0 133 30 ride_bike
Radfahren_um_die_Aggertalsperre_06_09_2009_ride_bike_f_cm_np2_ri_med_1 79 30 ride_bike
Radfahren_um_die_Aggertalsperre_06_09_2009_ride_bike_f_cm_np2_ri_med_6 80 30 ride_bike
Radfahren_um_die_Aggertalsperre_06_09_2009_ride_bike_l_cm_np1_ba_med_9 80 30 ride_bike
Schuodde_kann_kein_Fahrrad_fahren_ride_bike_f_cm_np1_le_med_1 80 30 ride_bike
Schuodde_kann_kein_Fahrrad_fahren_ride_bike_f_cm_np1_le_med_2 80 30 ride_bike
Schuodde_kann_kein_Fahrrad_fahren_ride_bike_l_cm_np1_le_med_0 107 30 ride_bike
Tour_de_France_2009_ETAPA_16_ESPN_ESP__Kilometros_finales_ride_bike_f_cm_np1_ba_bad_2 54 30 ride_bike
Tour_de_France_2009_ETAPA_16_ESPN_ESP__Kilometros_finales_ride_bike_f_cm_np1_ba_med_0 78 30 ride_bike
Tour_de_France_2009_ETAPA_16_ESPN_ESP__Kilometros_finales_ride_bike_f_cm_np1_fr_med_3 116 30 ride_bike
Tour_de_France_2009_ETAPA_16_ESPN_ESP__Kilometros_finales_ride_bike_f_cm_np1_fr_med_4 78 30 ride_bike
Tour_de_France_2009_ETAPA_16_ESPN_ESP__Kilometros_finales_ride_bike_f_cm_np1_fr_med_5 78 30 ride_bike
Tour_de_France_2009_ETAPA_16_ESPN_ESP__Kilometros_finales_ride_bike_f_cm_np1_ri_bad_1 79 30 ride_bike
Yorki_Kassy_beim_Fahrrad_fahren_ride_bike_f_cm_np1_fr_med_3 93 30 ride_bike
Yorki_Kassy_beim_Fahrrad_fahren_ride_bike_f_cm_np1_le_med_0 105 30 ride_bike
Yorki_Kassy_beim_Fahrrad_fahren_ride_bike_f_cm_np1_le_med_2 83 30 ride_bike
Yorki_Kassy_beim_Fahrrad_fahren_ride_bike_f_cm_np1_ri_med_1 116 30 ride_bike
lady_on_bike_ride_bike_f_cm_np1_ba_med_1 78 30 ride_bike
lady_on_bike_ride_bike_f_cm_np1_ri_med_0 78 30 ride_bike
ALeapToFreedom_ride_horse_f_cm_np1_le_med_2 78 31 ride_horse
ALeapToFreedom_ride_horse_f_nm_np1_ba_med_1 110 31 ride_horse
ALeapToFreedom_ride_horse_f_nm_np1_ri_med_0 109 31 ride_horse
ALeapToFreedom_ride_horse_f_nm_np1_ri_med_4 184 31 ride_horse
Alifestyle_ride_horse_f_cm_np1_fr_med_4 289 31 ride_horse
Alifestyle_ride_horse_f_cm_np1_le_med_0 196 31 ride_horse
Alifestyle_ride_horse_f_cm_np1_le_med_2 99 31 ride_horse
Alifestyle_ride_horse_f_cm_np1_le_med_5 431 31 ride_horse
Alifestyle_ride_horse_f_cm_np1_le_med_7 339 31 ride_horse
Alifestyle_ride_horse_f_cm_np1_ri_med_1 361 31 ride_horse
Alifestyle_ride_horse_f_cm_np1_ri_med_3 66 31 ride_horse
Alifestyle_ride_horse_f_cm_np1_ri_med_6 110 31 ride_horse
BackBreakingFun_ride_horse_f_cm_np1_ba_med_1 350 31 ride_horse
BackBreakingFun_ride_horse_f_cm_np1_le_med_0 143 31 ride_horse
BackBreakingFun_ride_horse_f_cm_np1_le_med_2 215 31 ride_horse
BethEventingTraingGeorge_ride_horse_f_cm_np1_fr_med_5 140 31 ride_horse
BethEventingTraingGeorge_ride_horse_f_cm_np1_fr_med_7 261 31 ride_horse
BethEventingTraingGeorge_ride_horse_f_cm_np1_le_med_2 93 31 ride_horse
BethEventingTraingGeorge_ride_horse_f_cm_np1_ri_med_0 133 31 ride_horse
BethEventingTraingGeorge_ride_horse_f_cm_np1_ri_med_1 73 31 ride_horse
BethEventingTraingGeorge_ride_horse_f_cm_np1_ri_med_3 110 31 ride_horse
BethEventingTraingGeorge_ride_horse_f_cm_np1_ri_med_4 97 31 ride_horse
BethEventingTraingGeorge_ride_horse_f_cm_np1_ri_med_6 171 31 ride_horse
BethEventingTraingGeorge_ride_horse_f_cm_np1_ri_med_8 95 31 ride_horse
Caspar_ride_horse_f_cm_np1_le_med_5 133 31 ride_horse
Caspar_ride_horse_f_cm_np1_ri_med_0 140 31 ride_horse
Caspar_ride_horse_f_cm_np1_ri_med_1 160 31 ride_horse
Caspar_ride_horse_f_cm_np1_ri_med_3 375 31 ride_horse
Caspar_ride_horse_f_cm_np1_ri_med_4 314 31 ride_horse
ChampagneRunattheParkHT_ride_horse_f_cm_np1_fr_med_0 124 31 ride_horse
ChampagneRunattheParkHT_ride_horse_f_cm_np1_ri_med_1 139 31 ride_horse
CrossCountry_ride_horse_f_cm_np1_ba_med_0 62 31 ride_horse
CrossCountry_ride_horse_f_cm_np1_fr_med_1 96 31 ride_horse
CrossCountry_ride_horse_f_cm_np1_fr_med_11 102 31 ride_horse
CrossCountry_ride_horse_f_cm_np1_fr_med_8 151 31 ride_horse
CrossCountry_ride_horse_f_cm_np1_le_med_10 83 31 ride_horse
CrossCountry_ride_horse_f_cm_np1_le_med_2 70 31 ride_horse
CrossCountry_ride_horse_f_cm_np1_le_med_5 92 31 ride_horse
CrossCountry_ride_horse_l_cm_np1_ri_med_7 66 31 ride_horse
CrossCountry_ride_horse_u_cm_np1_fr_med_9 65 31 ride_horse
CrossCountry_ride_horse_u_cm_np1_le_med_6 114 31 ride_horse
DressageandJumping_ride_horse_f_cm_np1_fr_med_1 150 31 ride_horse
DressageandJumping_ride_horse_f_cm_np1_ri_med_0 258 31 ride_horse
Fellowship_2_ride_horse_f_cm_np1_le_med_4 89 31 ride_horse
Fellowship_2_ride_horse_u_cm_np1_fr_bad_1 51 31 ride_horse
Fellowship_4_ride_horse_f_cm_np1_le_med_2 71 31 ride_horse
Fellowship_4_ride_horse_u_cm_np1_fr_med_1 118 31 ride_horse
FullyAlive(Request)_ride_horse_f_cm_np1_ri_med_0 97 31 ride_horse
Glory_ride_horse_f_cm_np1_le_med_53 99 31 ride_horse
Glory_ride_horse_f_nm_np1_fr_med_14 107 31 ride_horse
Glory_ride_horse_f_nm_np3_fr_bad_1 81 31 ride_horse
Glory_ride_horse_f_nm_np4_fr_bad_0 104 31 ride_horse
Mylifehorseriding_ride_horse_f_cm_np1_ba_med_2 130 31 ride_horse
Mylifehorseriding_ride_horse_f_cm_np1_fr_med_3 171 31 ride_horse
Mylifehorseriding_ride_horse_f_cm_np1_le_med_4 146 31 ride_horse
Mylifehorseriding_ride_horse_f_cm_np1_le_med_6 74 31 ride_horse
Mylifehorseriding_ride_horse_f_cm_np1_ri_med_1 181 31 ride_horse
Mylifehorseriding_ride_horse_f_nm_np1_fr_med_5 149 31 ride_horse
Return_of_the_King_1_ride_horse_f_cm_np2_fr_med_2 77 31 ride_horse
Return_of_the_King_2_ride_horse_f_cm_np1_ba_bad_8 105 31 ride_horse
Return_of_the_King_2_ride_horse_f_cm_np1_ba_med_7 56 31 ride_horse
Return_of_the_King_2_ride_horse_f_cm_np6_ba_bad_0 156 31 ride_horse
Return_of_the_King_3_ride_horse_f_cm_np1_le_bad_1 61 31 ride_horse
Return_of_the_King_3_ride_horse_f_nm_np1_fr_bad_0 100 31 ride_horse
Return_of_the_King_6_ride_horse_f_cm_np3_ba_med_0 122 31 ride_horse
Two_Towers_2_ride_horse_f_cm_np3_ba_med_0 126 31 ride_horse
Two_Towers_3_ride_horse_f_cm_np3_ba_bad_0 134 31 ride_horse
Two_Towers_3_ride_horse_f_cm_np3_fr_med_2 208 31 ride_horse
darksideofhorseracing_ride_horse_f_cm_np1_fr_med_1 106 31 ride_horse
darksideofhorseracing_ride_horse_f_cm_np4_ri_med_0 105 31 ride_horse
20060723sfjffbartsinger_run_f_nm_np1_fr_med_1 37 32 run
A_Beautiful_Mind_4_run_u_cm_np2_fr_med_10 87 32 run
A_Beautiful_Mind_5_run_f_nm_np1_fr_bad_6 63 32 run
A_Beautiful_Mind_5_run_u_cm_np1_fr_med_7 77 32 run
Age13_1_run_f_nm_np1_fr_med_1 78 32 run
Age13_1_run_f_nm_np1_fr_med_2 132 32 run
AmericanGangster_run_f_cm_np1_le_med_18 49 32 run
BIG_FISH_run_f_cm_np1_fr_med_33 52 32 run
BLACK_HAWK_DOWN_run_f_cm_np1_le_med_12 46 32 run
BLACK_HAWK_DOWN_run_f_cm_np1_le_med_18 48 32 run
BLACK_HAWK_DOWN_run_f_cm_np1_ri_med_25 49 32 run
BLACK_HAWK_DOWN_run_f_cm_np1_ri_med_28 48 32 run
BLACK_HAWK_DOWN_run_f_nm_np1_ba_med_32 47 32 run
BLACK_HAWK_DOWN_run_l_nm_np1_ba_med_33 48 32 run
CastAway1_run_f_cm_np1_ri_med_2 125 32 run
Catch_Me_If_You_Can_run_u_cm_np1_fr_med_9 83 32 run
EVOLUTION_run_f_cm_np1_ba_med_0 48 32 run
EVOLUTION_run_f_nm_np1_fr_med_22 71 32 run
Glory_run_f_cm_np1_fr_med_54 69 32 run
Glory_run_l_cm_np3_fr_med_21 69 32 run
HP_PRISONER_OF_AZKABAN_run_f_cm_np1_ba_bad_27 48 32 run
HP_PRISONER_OF_AZKABAN_run_f_cm_np1_ba_bad_30 44 32 run
HP_PRISONER_OF_AZKABAN_run_f_cm_np1_fr_bad_31 71 32 run
HP_PRISONER_OF_AZKABAN_run_f_cm_np1_fr_med_0 46 32 run
HP_PRISONER_OF_AZKABAN_run_f_cm_np1_ri_bad_32 50 32 run
HP_PRISONER_OF_AZKABAN_run_f_cm_np2_fr_med_26 70 32 run
HP_PRISONER_OF_AZKABAN_run_f_nm_np1_fr_med_25 48 32 run
IamLegend_run_f_nm_np1_fr_med_13 44 32 run
KUNG_FU_HUSTLE_run_f_cm_np1_le_med_2 48 32 run
LONGESTYARD_run_f_cm_np1_ba_med_24 47 32 run
LONGESTYARD_run_f_cm_np1_le_med_15 23 32 run
LONGESTYARD_run_f_cm_np1_ri_med_26 47 32 run
LONGESTYARD_run_f_cm_np1_ri_med_32 52 32 run
LittleChildren_run_f_cm_np1_ba_med_1 81 32 run
Man_Who_Cheated_Himself_512kb_run_f_cm_np1_fr_bad_4 77 32 run
OldSchool_run_f_cm_np1_ba_med_14 24 32 run
RATRACE_run_f_cm_np1_ba_med_14 53 32 run
RATRACE_run_f_cm_np1_ri_med_13 76 32 run
RATRACE_run_f_nm_np1_le_med_8 47 32 run
RATRACE_run_f_nm_np1_ri_med_7 50 32 run
RETURN_OF_THE_KING_run_f_cm_np1_fr_bad_10 70 32 run
RETURN_OF_THE_KING_run_f_cm_np1_fr_med_31 47 32 run
RETURN_OF_THE_KING_run_f_cm_np1_fr_med_52 82 32 run
THE_PROTECTOR_run_f_cm_np1_ba_med_13 23 32 run
THE_PROTECTOR_run_f_cm_np1_ba_med_28 49 32 run
THE_PROTECTOR_run_f_cm_np1_ba_med_35 48 32 run
THE_PROTECTOR_run_f_cm_np1_ba_med_44 76 32 run
THE_PROTECTOR_run_f_cm_np1_ba_med_50 53 32 run
THE_PROTECTOR_run_f_cm_np1_le_med_15 46 32 run
THE_PROTECTOR_run_f_cm_np1_ri_med_70 23 32 run
THE_PROTECTOR_run_f_nm_np1_fr_med_71 47 32 run
The_Fugitive_2_run_f_cm_np1_fr_med_1 102 32 run
The_Fugitive_2_run_f_cm_np1_fr_med_2 46 32 run
The_Matrix_3_run_f_cm_np1_ri_med_7 44 32 run
The_Matrix_6_run_f_cm_np1_fr_med_2 71 32 run
The_Matrix_6_run_f_nm_np1_fr_med_7 50 32 run
Veoh_Alpha_Dog_2_run_f_nm_np1_ba_bad_19 108 32 run
Veoh_Alpha_Dog_2_run_f_nm_np1_ba_med_11 84 32 run
happy_go_lovely_run_f_cm_np1_fr_goo_2 81 32 run
happy_go_lovely_run_f_nm_np1_ba_med_17 50 32 run
jonhs_netfreemovies_holygrail_run_f_nm_np1_fr_bad_5 66 32 run
likebeckam_run_f_cm_np1_ba_med_14 80 32 run
likebeckam_run_f_cm_np1_fr_med_4 50 32 run
likebeckam_run_f_nm_np1_fr_bad_12 48 32 run
metacafe_coolsoccer_run_f_cm_np4_ba_bad_3 179 32 run
metacafe_coolsoccer_run_f_cm_np6_le_bad_8 104 32 run
nameunknown256kb_run_f_cm_np1_fr_med_3 77 32 run
prelinger_they_grow_up_so_fast_1_run_f_nm_np1_ba_med_6 107 32 run
veoh_harold_and_kumar_run_f_nm_np2_fr_bad_10 89 32 run
veoh_harold_and_kumar_run_f_nm_np2_fr_med_6 42 32 run
2008-2009_Folk_Song_Singing_Competition_Prize_Giving_Ceremony_shake_hands_f_cm_np2_ba_bad_1 77 33 shake_hands
2008-2009_Folk_Song_Singing_Competition_Prize_Giving_Ceremony_shake_hands_f_cm_np2_le_bad_0 77 33 shake_hands
2009_NJEHA_Conference__Awards_Ceremony_-_Part_1_shake_hands_u_cm_np2_le_med_0 78 33 shake_hands
40_Trofeo_S_A_R__Princesa_Sofia_Price_Giving_Ceremony_shake_hands_f_cm_np2_le_bad_2 77 33 shake_hands
ANNA_BESSONOVA_in_Mie_WC_2009_-_Elegance_Award_Ceremony_shake_hands_u_cm_np2_le_med_0 79 33 shake_hands
ANNA_BESSONOVA_in_Mie_WC_2009_-_Elegance_Award_Ceremony_shake_hands_u_cm_np2_le_med_1 70 33 shake_hands
A_Beautiful_Mind_1_shake_hands_u_nm_np2_le_med_1 130 33 shake_hands
A_Beautiful_Mind_6_shake_hands_f_nm_np2_le_med_8 76 33 shake_hands
Aishwarya_Rai_Burns_David_Letterman_in_his_own_show_shake_hands_f_cm_np2_le_bad_0 78 33 shake_hands
American_History_X_shake_hands_u_nm_np2_fr_med_11 52 33 shake_hands
BSS_2008_-_Wentworth_Miller_erh_lt_gol__Otto_Shootingstar_shake_hands_u_cm_np2_le_med_1 80 33 shake_hands
BSS_2008_-_Wentworth_Miller_erh_lt_gol__Otto_Shootingstar_shake_hands_u_cm_np2_le_med_2 79 33 shake_hands
Berlusconi_keeps_Merkel_waiting_by_taking_phone_call_at_NATO_summit_shake_hands_u_cm_np2_le_med_0 40 33 shake_hands
CSU_Cesar_Chavez_Day_Celebration_and_Award_Ceremony_2009_Part_7_shake_hands_f_cm_np2_le_med_6 78 33 shake_hands
CSU_Cesar_Chavez_Day_Celebration_and_Award_Ceremony_2009_Part_7_shake_hands_u_cm_np2_le_med_3 78 33 shake_hands
CSU_Cesar_Chavez_Day_Celebration_and_Award_Ceremony_2009_Part_7_shake_hands_u_cm_np2_le_med_4 78 33 shake_hands
CSU_Cesar_Chavez_Day_Celebration_and_Award_Ceremony_2009_Part_7_shake_hands_u_cm_np2_le_med_5 78 33 shake_hands
Ethan_(Bortnick)_-_Jay_Leno_shake_hands_f_cm_np2_le_bad_0 80 33 shake_hands
Finding_Forrester_2_shake_hands_u_cm_np2_le_med_0 112 33 shake_hands
Geri_Halliwell_-_Look_At_Me_+_Interview_(Jay_Leno_1999)_shake_hands_f_cm_np2_le_med_0 78 33 shake_hands
INFORMS_-_Franz_Edelman_Award_Ceremony_full_length_5_of_8_shake_hands_f_nm_np2_le_med_0 78 33 shake_hands
INFORMS_-_Franz_Edelman_Award_Ceremony_full_length_5_of_8_shake_hands_f_nm_np2_le_med_1 78 33 shake_hands
IPL_Awards_Ceremony_shake_hands_f_cm_np2_ba_med_1 77 33 shake_hands
IPL_Awards_Ceremony_shake_hands_f_cm_np2_le_med_4 77 33 shake_hands
IPL_Awards_Ceremony_shake_hands_u_cm_np2_ba_med_3 78 33 shake_hands
IPL_Awards_Ceremony_shake_hands_u_cm_np2_ba_med_5 78 33 shake_hands
IPL_Awards_Ceremony_shake_hands_u_cm_np2_ba_med_6 77 33 shake_hands
IPL_Awards_Ceremony_shake_hands_u_cm_np2_ba_med_7 78 33 shake_hands
Johnny_Vegas_Presents_An_Award_shake_hands_u_cm_np2_ri_med_0 79 33 shake_hands
Johnny_Vegas_Presents_An_Award_shake_hands_u_cm_np2_ri_med_1 54 33 shake_hands
Kibaki_and_Raila_shake_hands_-_Jan_24__08_shake_hands_u_cm_np2_fr_med_0 79 33 shake_hands
Kibaki_and_Raila_shake_hands_-_Jan_24__08_shake_hands_u_cm_np2_le_med_1 79 33 shake_hands
Meet_shake_hands_u_cm_np2_le_med_1 78 33 shake_hands
Obama_and_Chavez_shaking_hands_shake_hands_u_cm_np2_fr_med_0 79 33 shake_hands
Paramotor_Worlds_2009-_Prize_Giving_Ceremony_shake_hands_f_cm_np2_ba_med_1 52 33 shake_hands
Paramotor_Worlds_2009-_Prize_Giving_Ceremony_shake_hands_f_cm_np2_ri_med_0 77 33 shake_hands
Pittsburgh_Penguins_Awards_Ceremony_2009_shake_hands_u_cm_np2_le_med_2 79 33 shake_hands
Price_giving_ceremony_shake_hands_f_cm_np2_ba_bad_4 77 33 shake_hands
Price_giving_ceremony_shake_hands_f_cm_np2_ba_med_1 77 33 shake_hands
Price_giving_ceremony_shake_hands_f_cm_np4_le_med_3 77 33 shake_hands
Prix_de_Lausanne_2009_-_Prizegiving_Ceremony_Part_2_shake_hands_u_cm_np2_ba_med_1 78 33 shake_hands
Prize_Giving_Ceremony_1_shake_hands_f_cm_np2_le_med_1 78 33 shake_hands
RailsConf_09-___Ruby_Heroes_Award_Ceremony__shake_hands_u_cm_np2_ba_med_6 78 33 shake_hands
RailsConf_09-___Ruby_Heroes_Award_Ceremony__shake_hands_u_cm_np2_le_med_0 78 33 shake_hands
RailsConf_09-___Ruby_Heroes_Award_Ceremony__shake_hands_u_cm_np2_le_med_1 78 33 shake_hands
RailsConf_09-___Ruby_Heroes_Award_Ceremony__shake_hands_u_cm_np2_le_med_2 78 33 shake_hands
RailsConf_09-___Ruby_Heroes_Award_Ceremony__shake_hands_u_cm_np2_le_med_5 78 33 shake_hands
RailsConf_09-___Ruby_Heroes_Award_Ceremony__shake_hands_u_cm_np2_ri_med_3 78 33 shake_hands
RailsConf_09-___Ruby_Heroes_Award_Ceremony__shake_hands_u_cm_np2_ri_med_4 78 33 shake_hands
Ronin_Paintball_Club_-_MY-NPL_2009_Malacca_Prize_Giving_Ceremony_Part_2_shake_hands_u_cm_np2_ba_med_1 78 33 shake_hands
Sonny_Rollins_Polar_Music__Prize_2007_Award_Ceremony_shake_hands_u_nm_np2_fr_med_1 59 33 shake_hands
Sonny_Rollins_Polar_Music__Prize_2007_Award_Ceremony_shake_hands_u_nm_np2_le_med_0 71 33 shake_hands
Speech_Day_2009_(Part_9)_shake_hands_f_cm_np2_le_med_3 78 33 shake_hands
Speech_Day_2009_(Part_9)_shake_hands_f_cm_np2_le_med_4 78 33 shake_hands
Speech_Day_2009_(Part_9)_shake_hands_f_cm_np2_le_med_5 78 33 shake_hands
Speech_Day_2009_(Part_9)_shake_hands_f_cm_np2_le_med_6 78 33 shake_hands
Speech_Day_2009_(Part_9)_shake_hands_f_cm_np2_le_med_7 78 33 shake_hands
Speech_Day_2009_(Part_9)_shake_hands_f_nm_np2_le_med_0 70 33 shake_hands
The_Fugitive_6_shake_hands_u_nm_np2_ri_med_5 97 33 shake_hands
Vor_dem_Treffen_Merkel_shake_hands_f_cm_np2_le_med_2 78 33 shake_hands
Vor_dem_Treffen_Merkel_shake_hands_f_nm_np2_le_med_0 78 33 shake_hands
Wahlkampfauftakt_mit_Frank-Walter_Steinmeier_und_Matthias_Platzeck_in_Potsdam_shake_hands_u_cm_np2_fr_med_1 79 33 shake_hands
Wrestling_World_Cup_2008_-_FW-_Team_-_Award_Ceremony_shake_hands_f_cm_np2_fr_med_8 78 33 shake_hands
Wrestling_World_Cup_2008_-_FW-_Team_-_Award_Ceremony_shake_hands_f_cm_np2_le_bad_5 78 33 shake_hands
Wrestling_World_Cup_2008_-_FW-_Team_-_Award_Ceremony_shake_hands_f_cm_np2_le_med_3 77 33 shake_hands
Wrestling_World_Cup_2008_-_FW-_Team_-_Award_Ceremony_shake_hands_f_cm_np2_le_med_4 77 33 shake_hands
Wrestling_World_Cup_2008_-_FW-_Team_-_Award_Ceremony_shake_hands_u_cm_np2_fr_med_0 77 33 shake_hands
Wrestling_World_Cup_2008_-_FW-_Team_-_Award_Ceremony_shake_hands_u_cm_np2_fr_med_2 77 33 shake_hands
music_idol3_v_zalata_vliza_boiko_borisov_shake_hands_f_cm_np2_ri_bad_0 78 33 shake_hands
veoh_harold_and_kumar_shake_hands_f_cm_np2_ba_med_8 77 33 shake_hands
10YearOldYouthBasketballStarBaller_shoot_ball_f_cm_np1_ba_med_3 41 34 shoot_ball
10YearOldYouthBasketballStarBaller_shoot_ball_f_nm_np1_ba_med_11 80 34 shoot_ball
10YearOldYouthBasketballStarBaller_shoot_ball_f_nm_np1_ba_med_12 80 34 shoot_ball
10YearOldYouthBasketballStarBaller_shoot_ball_f_nm_np1_ba_med_13 79 34 shoot_ball
10YearOldYouthBasketballStarBaller_shoot_ball_f_nm_np1_ba_med_14 78 34 shoot_ball
10YearOldYouthBasketballStarBaller_shoot_ball_f_nm_np1_ba_med_16 94 34 shoot_ball
10YearOldYouthBasketballStarBaller_shoot_ball_f_nm_np1_ri_med_10 56 34 shoot_ball
10YearOldYouthBasketballStarBaller_shoot_ball_f_nm_np1_ri_med_15 94 34 shoot_ball
AdamandAlvonplayingbasketball1_shoot_ball_f_cm_np1_ba_med_7 54 34 shoot_ball
AdamandAlvonplayingbasketball1_shoot_ball_f_cm_np1_le_med_1 78 34 shoot_ball
AdamandAlvonplayingbasketball1_shoot_ball_f_cm_np1_le_med_10 53 34 shoot_ball
AdamandAlvonplayingbasketball1_shoot_ball_f_cm_np1_le_med_13 78 34 shoot_ball
AdamandAlvonplayingbasketball1_shoot_ball_f_cm_np1_le_med_4 78 34 shoot_ball
AdamandAlvonplayingbasketball1_shoot_ball_f_nm_np1_ba_med_11 78 34 shoot_ball
AdamandAlvonplayingbasketball1_shoot_ball_u_cm_np1_le_med_0 78 34 shoot_ball
Anamazingbasketballshot_shoot_ball_f_cm_np1_ba_med_0 60 34 shoot_ball
BrandonWebmanplayingbasketball_shoot_ball_f_nm_np1_ba_med_1 78 34 shoot_ball
BrandonWebmanplayingbasketball_shoot_ball_f_nm_np1_ba_med_3 78 34 shoot_ball
BrandonWebmanplayingbasketball_shoot_ball_f_nm_np1_ba_med_4 140 34 shoot_ball
BrandonWebmanplayingbasketball_shoot_ball_f_nm_np1_ba_med_5 79 34 shoot_ball
BrandonWebmanplayingbasketball_shoot_ball_f_nm_np1_ba_med_6 93 34 shoot_ball
BrandonWebmanplayingbasketball_shoot_ball_f_nm_np1_ba_med_7 79 34 shoot_ball
BrandonWebmanplayingbasketball_shoot_ball_f_nm_np1_ba_med_8 124 34 shoot_ball
BrandonWebmanplayingbasketball_shoot_ball_f_nm_np1_le_med_0 79 34 shoot_ball
BrandonWebmanplayingbasketball_shoot_ball_f_nm_np1_le_med_2 229 34 shoot_ball
Clay_sBasketballSkillz_shoot_ball_f_nm_np1_ba_med_13 63 34 shoot_ball
Clay_sBasketballSkillz_shoot_ball_f_nm_np1_ba_med_14 80 34 shoot_ball
Clay_sBasketballSkillz_shoot_ball_f_nm_np1_ba_med_15 55 34 shoot_ball
Clay_sBasketballSkillz_shoot_ball_f_nm_np1_ba_med_2 96 34 shoot_ball
Clay_sBasketballSkillz_shoot_ball_f_nm_np1_ba_med_3 65 34 shoot_ball
Clay_sBasketballSkillz_shoot_ball_f_nm_np1_ba_med_5 80 34 shoot_ball
Clay_sBasketballSkillz_shoot_ball_u_nm_np1_ba_med_10 57 34 shoot_ball
Clay_sBasketballSkillz_shoot_ball_u_nm_np1_ba_med_9 65 34 shoot_ball
Finding_Forrester_1_shoot_ball_f_nm_np1_le_bad_3 97 34 shoot_ball
ImprovingBasketballSkills-BasketballCrossover_shoot_ball_f_nm_np1_fr_med_0 100 34 shoot_ball
ImprovingBasketballSkills-BasketballNBA3-PointShots_shoot_ball_f_nm_np1_ri_med_0 83 34 shoot_ball
ImprovingBasketballSkills-BasketballNBA3-PointShots_shoot_ball_f_nm_np1_ri_med_1 152 34 shoot_ball
ImprovingBasketballSkills-BasketballNBA3-PointShots_shoot_ball_f_nm_np1_ri_med_2 159 34 shoot_ball
ImprovingBasketballSkills-BasketballTurnaroundFadeAway_shoot_ball_f_nm_np1_ri_med_0 106 34 shoot_ball
LeeHomandBlackieplayingbasketball_shoot_ball_f_cm_np1_ri_med_0 81 34 shoot_ball
LeeHomandBlackieplayingbasketball_shoot_ball_u_cm_np1_le_med_2 95 34 shoot_ball
LeeHomandBlackieplayingbasketball_shoot_ball_u_cm_np1_ri_med_1 94 34 shoot_ball
LeeHomandBlackieplayingbasketball_shoot_ball_u_cm_np1_ri_med_3 81 34 shoot_ball
PlayingBasketball_shoot_ball_f_nm_np1_ba_med_6 78 34 shoot_ball
PlayingBasketball_shoot_ball_f_nm_np1_ba_med_7 68 34 shoot_ball
PlayingBasketball_shoot_ball_f_nm_np1_ri_med_1 78 34 shoot_ball
PlayingBasketball_shoot_ball_f_nm_np1_ri_med_2 80 34 shoot_ball
PlayingBasketball_shoot_ball_f_nm_np1_ri_med_5 80 34 shoot_ball
ReggieMillerTakesonThreeAverageGuysinaShootout_shoot_ball_u_nm_np1_ba_med_0 106 34 shoot_ball
ReggieMillerTakesonThreeAverageGuysinaShootout_shoot_ball_u_nm_np1_ba_med_1 80 34 shoot_ball
ReggieMillerTakesonThreeAverageGuysinaShootout_shoot_ball_u_nm_np1_ba_med_11 79 34 shoot_ball
ReggieMillerTakesonThreeAverageGuysinaShootout_shoot_ball_u_nm_np1_ba_med_12 68 34 shoot_ball
ReggieMillerTakesonThreeAverageGuysinaShootout_shoot_ball_u_nm_np1_ba_med_13 102 34 shoot_ball
ReggieMillerTakesonThreeAverageGuysinaShootout_shoot_ball_u_nm_np1_ba_med_17 73 34 shoot_ball
ReggieMillerTakesonThreeAverageGuysinaShootout_shoot_ball_u_nm_np1_ba_med_18 64 34 shoot_ball
ReggieMillerTakesonThreeAverageGuysinaShootout_shoot_ball_u_nm_np1_ba_med_19 124 34 shoot_ball
ReggieMillerTakesonThreeAverageGuysinaShootout_shoot_ball_u_nm_np1_ba_med_2 74 34 shoot_ball
ReggieMillerTakesonThreeAverageGuysinaShootout_shoot_ball_u_nm_np1_ba_med_5 94 34 shoot_ball
ReggieMillerTakesonThreeAverageGuysinaShootout_shoot_ball_u_nm_np1_ba_med_6 79 34 shoot_ball
ReggieMillerTakesonThreeAverageGuysinaShootout_shoot_ball_u_nm_np1_ba_med_8 75 34 shoot_ball
ReggieMillerTakesonThreeAverageGuysinaShootout_shoot_ball_u_nm_np1_ba_med_9 72 34 shoot_ball
ReggieMillerTakesonThreeAverageGuysinaShootout_shoot_ball_u_nm_np1_le_med_20 65 34 shoot_ball
SarahPlayingBasketBall_shoot_ball_f_cm_np1_le_med_0 42 34 shoot_ball
WeTheKingsplaying_shoot_ball_f_cm_np1_ri_med_0 80 34 shoot_ball
WeTheKingsplaying_shoot_ball_u_cm_np1_ba_med_2 80 34 shoot_ball
WeTheKingsplaying_shoot_ball_u_cm_np1_ba_med_3 80 34 shoot_ball
WeTheKingsplaying_shoot_ball_u_cm_np1_ba_med_4 110 34 shoot_ball
WeTheKingsplaying_shoot_ball_u_cm_np1_ba_med_5 96 34 shoot_ball
WeTheKingsplaying_shoot_ball_u_cm_np1_ba_med_7 80 34 shoot_ball
WeTheKingsplaying_shoot_ball_u_cm_np1_ri_med_1 81 34 shoot_ball
11408ErikaRecurvefront_shoot_bow_u_nm_np1_fr_med_0 232 35 shoot_bow
11408ErikaRecurvefront_shoot_bow_u_nm_np1_fr_med_1 262 35 shoot_bow
11_4_08ErikaRecurveBack_shoot_bow_u_nm_np1_ba_med_0 292 35 shoot_bow
11_4_08ErikaRecurveBack_shoot_bow_u_nm_np1_ba_med_1 331 35 shoot_bow
6arrowswithin30seconds_shoot_bow_f_nm_np1_fr_med_0 80 35 shoot_bow
6arrowswithin30seconds_shoot_bow_f_nm_np1_fr_med_1 79 35 shoot_bow
6arrowswithin30seconds_shoot_bow_f_nm_np1_fr_med_2 80 35 shoot_bow
6arrowswithin30seconds_shoot_bow_f_nm_np1_fr_med_3 80 35 shoot_bow
6arrowswithin30seconds_shoot_bow_f_nm_np1_fr_med_4 80 35 shoot_bow
6arrowswithin30seconds_shoot_bow_f_nm_np1_fr_med_5 185 35 shoot_bow
ArcherShootsFOBArrowat100Yards_shoot_bow_u_nm_np1_fr_med_0 484 35 shoot_bow
ArcherShootsFOBArrowat100Yards_shoot_bow_u_nm_np1_fr_med_1 469 35 shoot_bow
ArcheryFastShooting_shoot_bow_u_nm_np1_fr_med_0 78 35 shoot_bow
ArcheryFastShooting_shoot_bow_u_nm_np1_fr_med_1 78 35 shoot_bow
ArcheryFastShooting_shoot_bow_u_nm_np1_fr_med_10 78 35 shoot_bow
ArcheryFastShooting_shoot_bow_u_nm_np1_fr_med_11 78 35 shoot_bow
ArcheryFastShooting_shoot_bow_u_nm_np1_fr_med_13 65 35 shoot_bow
ArcheryFastShooting_shoot_bow_u_nm_np1_fr_med_14 78 35 shoot_bow
ArcheryFastShooting_shoot_bow_u_nm_np1_fr_med_15 78 35 shoot_bow
ArcheryFastShooting_shoot_bow_u_nm_np1_fr_med_16 78 35 shoot_bow
ArcheryFastShooting_shoot_bow_u_nm_np1_fr_med_17 64 35 shoot_bow
ArcheryFastShooting_shoot_bow_u_nm_np1_fr_med_19 89 35 shoot_bow
ArcheryFastShooting_shoot_bow_u_nm_np1_fr_med_2 78 35 shoot_bow
ArcheryFastShooting_shoot_bow_u_nm_np1_fr_med_20 78 35 shoot_bow
ArcheryFastShooting_shoot_bow_u_nm_np1_fr_med_21 106 35 shoot_bow
ArcheryFastShooting_shoot_bow_u_nm_np1_fr_med_22 123 35 shoot_bow
ArcheryFastShooting_shoot_bow_u_nm_np1_fr_med_23 108 35 shoot_bow
ArcheryFastShooting_shoot_bow_u_nm_np1_fr_med_3 78 35 shoot_bow
ArcheryFastShooting_shoot_bow_u_nm_np1_fr_med_4 78 35 shoot_bow
ArcheryFastShooting_shoot_bow_u_nm_np1_fr_med_5 78 35 shoot_bow
ArcheryFastShooting_shoot_bow_u_nm_np1_fr_med_6 78 35 shoot_bow
ArcheryFastShooting_shoot_bow_u_nm_np1_fr_med_7 78 35 shoot_bow
ArcheryFastShooting_shoot_bow_u_nm_np1_fr_med_8 78 35 shoot_bow
ArcheryFastShooting_shoot_bow_u_nm_np1_fr_med_9 78 35 shoot_bow
ArcheryMaster_shoot_bow_u_cm_np1_fr_med_4 303 35 shoot_bow
ArcheryMaster_shoot_bow_u_cm_np1_fr_med_5 349 35 shoot_bow
ArcheryMaster_shoot_bow_u_cm_np1_ri_med_1 349 35 shoot_bow
ArcheryMaster_shoot_bow_u_cm_np1_ri_med_2 288 35 shoot_bow
ArcheryMaster_shoot_bow_u_cm_np1_ri_med_3 349 35 shoot_bow
Erikafrontrecurve6june08_shoot_bow_u_nm_np1_fr_med_0 199 35 shoot_bow
Fellowship_7_shoot_bow_f_nm_np1_fr_bad_6 108 35 shoot_bow
Fellowship_7_shoot_bow_h_nm_np1_fr_goo_10 33 35 shoot_bow
Fellowship_7_shoot_bow_h_nm_np1_fr_med_8 58 35 shoot_bow
Fellowship_7_shoot_bow_u_nm_np1_fr_goo_7 36 35 shoot_bow
Hannahfront23may08_shoot_bow_u_nm_np1_fr_med_0 288 35 shoot_bow
Hannahfront23may08_shoot_bow_u_nm_np1_fr_med_1 239 35 shoot_bow
JuanReneSerranoSemifinal_shoot_bow_u_cm_np1_fr_goo_0 307 35 shoot_bow
JuanReneSerranoSemifinal_shoot_bow_u_cm_np1_fr_goo_6 206 35 shoot_bow
JuanReneSerranoSemifinal_shoot_bow_u_cm_np1_fr_med_3 312 35 shoot_bow
JuanReneSerranoSemifinal_shoot_bow_u_cm_np1_le_goo_2 199 35 shoot_bow
JuanReneSerranoSemifinal_shoot_bow_u_cm_np1_le_goo_4 191 35 shoot_bow
JuanReneSerranoSemifinal_shoot_bow_u_cm_np1_le_goo_5 313 35 shoot_bow
KLArchery1_shoot_bow_u_cm_np1_fr_med_0 138 35 shoot_bow
OhKyoMoon_shoot_bow_u_cm_np1_fr_med_0 215 35 shoot_bow
P3Martin_shoot_bow_u_cm_np1_fr_goo_0 391 35 shoot_bow
ParkKyungMo_shoot_bow_f_cm_np2_fr_med_0 197 35 shoot_bow
Return_of_the_King_1_shoot_bow_u_cm_np1_fr_med_9 58 35 shoot_bow
Return_of_the_King_7_shoot_bow_u_nm_np10_ba_med_2 41 35 shoot_bow
Shootingarecurve_shoot_bow_u_cm_np1_fr_med_5 105 35 shoot_bow
Shootingarecurve_shoot_bow_u_nm_np1_fr_med_0 119 35 shoot_bow
Shootingarecurve_shoot_bow_u_nm_np1_fr_med_1 146 35 shoot_bow
Shootingarecurve_shoot_bow_u_nm_np1_fr_med_2 107 35 shoot_bow
Shootingarecurve_shoot_bow_u_nm_np1_fr_med_3 112 35 shoot_bow
TURKISHRECURVEBOW_shoot_bow_u_cm_np1_ba_med_0 126 35 shoot_bow
TURKISHRECURVEBOW_shoot_bow_u_cm_np1_ba_med_1 124 35 shoot_bow
TurkishBowAdnan_shoot_bow_u_cm_np1_fr_goo_0 99 35 shoot_bow
Two_Towers_4_shoot_bow_f_nm_np1_le_med_1 46 35 shoot_bow
Two_Towers_4_shoot_bow_h_cm_np1_fr_goo_2 39 35 shoot_bow
erikafrontcompound6feb09_shoot_bow_f_nm_np1_fr_med_0 294 35 shoot_bow
trainingat70m_shoot_bow_u_cm_np1_fr_med_0 233 35 shoot_bow
American_History_X_shoot_gun_u_cm_np1_ba_med_36 73 36 shoot_gun
American_History_X_shoot_gun_u_cm_np1_fr_med_2 38 36 shoot_gun
American_History_X_shoot_gun_u_cm_np1_le_med_4 53 36 shoot_gun
American_History_X_shoot_gun_u_nm_np1_fr_goo_49 40 36 shoot_gun
DefensivePistolShootingTechniques_shoot_gun_f_nm_np1_fr_med_0 138 36 shoot_gun
DefensivePistolShootingTechniques_shoot_gun_f_nm_np1_fr_med_1 122 36 shoot_gun
DefensivePistolShootingTechniques_shoot_gun_f_nm_np1_fr_med_3 80 36 shoot_gun
DefensivePistolShootingTechniques_shoot_gun_f_nm_np1_fr_med_6 77 36 shoot_gun
DefensivePistolShootingTechniques_shoot_gun_f_nm_np1_ri_med_5 85 36 shoot_gun
DefensivePistolShootingTechniques_shoot_gun_u_nm_np1_fr_med_2 97 36 shoot_gun
Dual9mm_shoot_gun_u_cm_np1_ri_goo_0 165 36 shoot_gun
GLOCK17_shoot_gun_f_nm_np1_fr_med_3 110 36 shoot_gun
GLOCK17_shoot_gun_f_nm_np1_fr_med_4 72 36 shoot_gun
GLOCK17_shoot_gun_f_nm_np1_fr_med_5 86 36 shoot_gun
GLOCK17_shoot_gun_u_nm_np1_fr_med_6 108 36 shoot_gun
GLOCK17_shoot_gun_u_nm_np1_ri_goo_7 77 36 shoot_gun
GLOCK17_shoot_gun_u_nm_np1_ri_goo_8 90 36 shoot_gun
GLOCK17_shoot_gun_u_nm_np1_ri_med_0 63 36 shoot_gun
GLOCK17_shoot_gun_u_nm_np1_ri_med_1 86 36 shoot_gun
GLOCK17_shoot_gun_u_nm_np1_ri_med_2 84 36 shoot_gun
Hip_Firing_the_SAW_shoot_gun_u_cm_np1_ba_med_0 79 36 shoot_gun
Hip_Firing_the_SAW_shoot_gun_u_cm_np1_ba_med_1 79 36 shoot_gun
Hip_Firing_the_SAW_shoot_gun_u_cm_np1_ba_med_2 80 36 shoot_gun
Italian_Job_1_shoot_gun_u_cm_np1_fr_med_4 38 36 shoot_gun
Italian_Job_1_shoot_gun_u_nm_np1_fr_med_3 36 36 shoot_gun
Italian_Job_2_shoot_gun_u_nm_np1_fr_med_0 44 36 shoot_gun
Italian_Job_2_shoot_gun_u_nm_np1_ri_med_1 48 36 shoot_gun
Pirates_5_shoot_gun_u_nm_np1_fr_goo_4 33 36 shoot_gun
Shootingagunforthefirsttimeever_shoot_gun_u_cm_np1_ri_med_0 366 36 shoot_gun
Shootingagunforthefirsttimeever_shoot_gun_u_cm_np1_ri_med_1 403 36 shoot_gun
Shootingattherange_shoot_gun_f_cm_np1_ri_med_2 140 36 shoot_gun
Shootingattherange_shoot_gun_f_nm_np1_ri_med_0 70 36 shoot_gun
Shootingattherange_shoot_gun_f_nm_np1_ri_med_3 111 36 shoot_gun
Shootingattherange_shoot_gun_u_nm_np1_ri_med_1 65 36 shoot_gun
TanyaShooting_shoot_gun_u_cm_np1_ri_med_2 65 36 shoot_gun
TanyaShooting_shoot_gun_u_nm_np1_ba_med_0 92 36 shoot_gun
TanyaShooting_shoot_gun_u_nm_np1_ba_med_1 125 36 shoot_gun
TanyaShooting_shoot_gun_u_nm_np1_ri_med_3 90 36 shoot_gun
TanyaShooting_shoot_gun_u_nm_np1_ri_med_4 80 36 shoot_gun
TheBoondockSaints_shoot_gun_u_cm_np1_fr_med_107 49 36 shoot_gun
TheBoondockSaints_shoot_gun_u_cm_np1_ri_med_109 46 36 shoot_gun
The_Matrix_4_shoot_gun_u_nm_np2_fr_goo_2 58 36 shoot_gun
The_Matrix_5_shoot_gun_f_nm_np4_le_med_3 37 36 shoot_gun
The_Matrix_5_shoot_gun_h_cm_np1_fr_goo_5 53 36 shoot_gun
The_Matrix_5_shoot_gun_h_nm_np1_fr_goo_8 65 36 shoot_gun
The_Matrix_5_shoot_gun_u_cm_np1_fr_goo_2 37 36 shoot_gun
The_Matrix_5_shoot_gun_u_cm_np1_fr_goo_4 75 36 shoot_gun
The_Matrix_5_shoot_gun_u_nm_np1_fr_med_9 48 36 shoot_gun
TiffanywithSpringfieldArmoryXD9_shoot_gun_u_nm_np1_ri_med_0 79 36 shoot_gun
TiffanywithSpringfieldArmoryXD9_shoot_gun_u_nm_np1_ri_med_1 94 36 shoot_gun
TiffanywithSpringfieldArmoryXD9_shoot_gun_u_nm_np1_ri_med_2 79 36 shoot_gun
TiffanywithSpringfieldArmoryXD9_shoot_gun_u_nm_np1_ri_med_3 56 36 shoot_gun
Veoh_Alpha_Dog_1_shoot_gun_f_nm_np3_fr_med_16 54 36 shoot_gun
Veoh_Alpha_Dog_1_shoot_gun_u_nm_np1_fr_goo_18 48 36 shoot_gun
Veoh_Alpha_Dog_2_shoot_gun_u_nm_np1_fr_med_21 33 36 shoot_gun
deserteagle_shoot_gun_u_cm_np1_ri_goo_0 176 36 shoot_gun
dualdeserteagle_shoot_gun_f_cm_np1_le_med_0 130 36 shoot_gun
fastestgunalive_shoot_gun_f_cm_np1_fr_med_0 88 36 shoot_gun
fastestgunalive_shoot_gun_u_cm_np1_ba_med_1 98 36 shoot_gun
fastestgunalive_shoot_gun_u_cm_np1_fr_med_2 78 36 shoot_gun
fastestgunalive_shoot_gun_u_cm_np1_fr_med_3 69 36 shoot_gun
shooting_shoot_gun_u_nm_np1_le_med_0 78 36 shoot_gun
shooting_shoot_gun_u_nm_np1_le_med_1 96 36 shoot_gun
shooting_shoot_gun_u_nm_np1_le_med_2 59 36 shoot_gun
shooting_shoot_gun_u_nm_np1_le_med_3 83 36 shoot_gun
shooting_shoot_gun_u_nm_np1_le_med_4 86 36 shoot_gun
shooting_shoot_gun_u_nm_np1_le_med_5 99 36 shoot_gun
shooting_shoot_gun_u_nm_np1_le_med_6 78 36 shoot_gun
shooting_shoot_gun_u_nm_np1_le_med_7 84 36 shoot_gun
shooting_shoot_gun_u_nm_np1_le_med_8 82 36 shoot_gun
50_FIRST_DATES_sit_f_cm_np1_fr_med_24 102 37 sit
50_FIRST_DATES_sit_f_nm_np1_le_med_4 74 37 sit
AMADEUS_sit_u_nm_np1_fr_med_4 77 37 sit
A_Beautiful_Mind_5_sit_u_cm_np1_ri_med_1 91 37 sit
AboutABoy_sit_u_cm_np1_ri_med_1 78 37 sit
AgentCodyBanks_sit_u_cm_np1_fr_goo_4 77 37 sit
AllThePresidentMen_sit_f_nm_np1_fr_goo_3 75 37 sit
AllThePresidentMen_sit_f_nm_np1_ri_med_7 104 37 sit
American_History_X_sit_f_cm_np1_le_med_27 98 37 sit
American_History_X_sit_f_nm_np1_fr_med_24 63 37 sit
American_History_X_sit_u_cm_np1_fr_goo_39 126 37 sit
American_History_X_sit_u_cm_np1_fr_med_6 83 37 sit
BATMAN_BEGINS_sit_u_cm_np1_ba_med_10 51 37 sit
BRIDGETOTERABITHIA_sit_f_nm_np1_fr_med_0 77 37 sit
BRIDGETOTERABITHIA_sit_u_nm_np1_fr_med_4 78 37 sit
CastAway2_sit_f_cm_np1_ri_med_2 77 37 sit
Catch_Me_If_You_Can_sit_u_cm_np1_fr_med_6 78 37 sit
Eurotrip_sit_u_cm_np1_fr_med_0 105 37 sit
Eurotrip_sit_u_nm_np1_fr_goo_2 81 37 sit
Eurotrip_sit_u_nm_np1_fr_goo_3 168 37 sit
Finding_Forrester_1_sit_u_cm_np1_le_med_9 110 37 sit
Finding_Forrester_2_sit_u_cm_np1_ri_bad_3 125 37 sit
Finding_Forrester_4_sit_u_cm_np1_fr_med_3 120 37 sit
Finding_Forrester_5_sit_u_cm_np1_fr_med_2 91 37 sit
HP_PRISONER_OF_AZKABAN_sit_f_cm_np1_fr_med_3 47 37 sit
HP_PRISONER_OF_AZKABAN_sit_f_cm_np1_le_bad_16 100 37 sit
HP_PRISONER_OF_AZKABAN_sit_u_cm_np1_ri_med_10 48 37 sit
Hitch_Part_2_sit_u_cm_np1_le_med_9 53 37 sit
IamLegendII_sit_f_nm_np1_le_med_4 54 37 sit
IamLegend_sit_f_cm_np1_fr_med_24 78 37 sit
IamLegend_sit_f_nm_np1_le_med_1 48 37 sit
IamLegend_sit_u_cm_np1_ri_med_11 49 37 sit
Juno_sit_f_cm_np1_fr_med_4 47 37 sit
Juno_sit_u_cm_np1_fr_goo_7 80 37 sit
LONGESTYARD_sit_f_nm_np1_ba_med_29 46 37 sit
Man_Who_Cheated_Himself_512kb_sit_u_cm_np1_fr_med_3 76 37 sit
Man_Who_Cheated_Himself_512kb_sit_u_cm_np1_ri_med_6 104 37 sit
Oceans11_sit_u_nm_np1_fr_med_0 106 37 sit
Oceans12_sit_h_cm_np1_le_goo_16 77 37 sit
Oceans13_sit_u_nm_np1_fr_med_1 23 37 sit
Pirates_5_sit_f_nm_np1_fr_med_11 72 37 sit
Prelinger_ActYourA1949_sit_u_cm_np1_ri_med_2 84 37 sit
Prelinger_FamilyLi1949_sit_f_cm_np1_fr_med_0 104 37 sit
Prelinger_HabitPat1954_sit_u_cm_np1_le_med_8 75 37 sit
RATRACE_sit_f_cm_np1_ri_goo_33 73 37 sit
RETURN_OF_THE_KING_sit_f_nm_np1_le_bad_8 76 37 sit
RETURN_OF_THE_KING_sit_u_cm_np1_le_med_7 103 37 sit
RomeEpisode1_sit_u_cm_np1_fr_goo_1 107 37 sit
SellingasaCareer_sit_u_nm_np1_ri_med_3 78 37 sit
SweeneyTodd_sit_f_nm_np1_fr_bad_34 79 37 sit
SweeneyTodd_sit_u_cm_np1_fr_med_21 70 37 sit
SweeneyTodd_sit_u_cm_np1_le_med_19 48 37 sit
SweeneyTodd_sit_u_nm_np1_le_med_20 71 37 sit
TheBoondockSaints_sit_f_cm_np1_ri_med_42 77 37 sit
TheBoondockSaints_sit_f_nm_np1_fr_med_71 102 37 sit
TheBoondockSaints_sit_u_cm_np1_fr_med_29 77 37 sit
TheBoondockSaints_sit_u_cm_np1_le_med_15 73 37 sit
TheBoondockSaints_sit_u_nm_np10_ba_med_0 106 37 sit
TheLastManOnearth_sit_f_nm_np1_ri_med_51 75 37 sit
TheLastManOnearth_sit_u_cm_np1_fr_med_52 49 37 sit
The_Departed_-_Part_1_sit_u_nm_np1_fr_med_9 52 37 sit
The_Departed_-_Part_2_sit_u_nm_np1_fr_goo_1 53 37 sit
The_House_on_Haunted_Hill_sit_u_cm_np1_fr_med_17 77 37 sit
Veoh_Alpha_Dog_2_sit_f_nm_np1_fr_med_0 72 37 sit
likebeckam_sit_f_cm_np1_le_med_28 72 37 sit
likebeckam_sit_f_nm_np1_le_bad_29 23 37 sit
prelinger_ControlY1950_sit_f_cm_np1_fr_med_1 66 37 sit
prelinger_ControlY1950_sit_f_nm_np2_ri_med_4 101 37 sit
prideandprejudice1_sit_f_cm_np1_ba_med_5 78 37 sit
prideandprejudice1_sit_u_nm_np1_ba_med_3 73 37 sit
5_Min_Tone_Abs_Workout_2__Fitness_Training_w__Tammy_situp_f_nm_np1_fr_goo_2 98 38 situp
5_Min_Tone_Abs_Workout_2__Fitness_Training_w__Tammy_situp_f_nm_np1_fr_goo_3 107 38 situp
5_Min_Tone_Abs_Workout_2__Fitness_Training_w__Tammy_situp_f_nm_np1_fr_goo_4 102 38 situp
5_Min_Tone_Abs_Workout_2__Fitness_Training_w__Tammy_situp_f_nm_np1_le_goo_0 104 38 situp
5_Min_Tone_Abs_Workout_2__Fitness_Training_w__Tammy_situp_f_nm_np1_le_goo_1 101 38 situp
5_Min_Tone_Abs_Workout_2__Fitness_Training_w__Tammy_situp_f_nm_np1_le_goo_5 109 38 situp
6_Minute_Abs_Routine_situp_f_nm_np1_ri_bad_0 78 38 situp
6_Minute_Abs_Routine_situp_f_nm_np1_ri_bad_3 78 38 situp
6_Minute_Abs_Routine_situp_f_nm_np1_ri_bad_4 78 38 situp
6_Minute_Abs_Routine_situp_f_nm_np2_le_bad_1 78 38 situp
6_Minute_Abs_Routine_situp_f_nm_np2_le_bad_5 78 38 situp
Ab_Workout__(_6_pack_abs_)_[_ab_exercises_for_ripped_abs_]_situp_f_nm_np1_le_goo_0 78 38 situp
Ab_Workout__(_6_pack_abs_)_[_ab_exercises_for_ripped_abs_]_situp_f_nm_np1_le_goo_1 78 38 situp
Ab_Workout__(_6_pack_abs_)_[_ab_exercises_for_ripped_abs_]_situp_f_nm_np1_le_goo_2 78 38 situp
Basic_Exercise_Plans_-_How_to_Perform_a_Sit-Up_situp_f_nm_np1_ri_goo_0 188 38 situp
Basic_Exercise_Plans_-_How_to_Perform_a_Sit-Up_situp_f_nm_np1_ri_goo_1 129 38 situp
Body_Flex_-_How2_-_Sit-Up_situp_f_nm_np1_le_goo_0 93 38 situp
Body_Flex_-_How2_-_Sit-Up_situp_f_nm_np1_le_goo_1 98 38 situp
Body_Flex_-_How2_-_Sit-Up_situp_f_nm_np1_le_goo_2 108 38 situp
Britney_Spears__Ab_Workout_Revealed_Video_situp_f_cm_np1_ri_goo_0 126 38 situp
Britney_Spears__Ab_Workout_Revealed_Video_situp_f_cm_np1_ri_goo_1 109 38 situp
Britney_Spears__Ab_Workout_Revealed_Video_situp_f_cm_np1_ri_goo_2 140 38 situp
Excercise_Demo_-_Proper_Sit-up_situp_f_nm_np1_ri_goo_0 165 38 situp
Excercise_Demo_-_Proper_Sit-up_situp_f_nm_np1_ri_goo_1 161 38 situp
Get_six_pack_abs_in_6_minutes_on_your_couch__This_Works!_situp_f_nm_np1_ba_med_0 78 38 situp
Get_six_pack_abs_in_6_minutes_on_your_couch__This_Works!_situp_f_nm_np1_ba_med_1 78 38 situp
Get_six_pack_abs_in_6_minutes_on_your_couch__This_Works!_situp_f_nm_np1_ba_med_2 78 38 situp
How_To_Workout_On_Vacation_-_How_to_Do_Crunches_Exercises_on_Vacation_situp_f_nm_np1_ba_goo_2 93 38 situp
How_To_Workout_On_Vacation_-_How_to_Do_Crunches_Exercises_on_Vacation_situp_f_nm_np1_le_goo_0 131 38 situp
How_To_Workout_On_Vacation_-_How_to_Do_Crunches_Exercises_on_Vacation_situp_f_nm_np1_le_goo_1 92 38 situp
How_to_Do_Proper_Situps_situp_f_cm_np1_le_goo_0 75 38 situp
How_to_Do_Proper_Situps_situp_f_cm_np1_le_goo_1 82 38 situp
How_to_Do_Proper_Situps_situp_f_cm_np1_le_goo_2 77 38 situp
How_to_Train_for_Boxing_-_Sit_Up_Techniques_for_Boxing_Training_situp_f_cm_np1_le_med_0 77 38 situp
How_to_Train_for_Boxing_-_Sit_Up_Techniques_for_Boxing_Training_situp_f_cm_np1_le_med_1 77 38 situp
How_to_Train_for_Boxing_-_Sit_Up_Techniques_for_Boxing_Training_situp_f_cm_np1_le_med_2 77 38 situp
How_to_get_a_six_pack_in_3minutes_EXPLOSIVE_RESULTS_IN_YOUR_4_WEEKS_situp_f_nm_np1_ri_med_0 78 38 situp
How_to_get_a_six_pack_in_3minutes_EXPLOSIVE_RESULTS_IN_YOUR_4_WEEKS_situp_f_nm_np1_ri_med_1 78 38 situp
How_to_get_a_six_pack_in_3minutes_EXPLOSIVE_RESULTS_IN_YOUR_4_WEEKS_situp_f_nm_np1_ri_med_2 78 38 situp
Intermidate_to_advanced_abs_situp_f_cm_np1_fr_med_1 78 38 situp
Intermidate_to_advanced_abs_situp_f_nm_np1_fr_med_2 80 38 situp
Ninja_Warrior_Ultimate_Six_Pack_Abs_Sit_up_Training_situp_f_nm_np1_ri_med_0 78 38 situp
Ninja_Warrior_Ultimate_Six_Pack_Abs_Sit_up_Training_situp_f_nm_np1_ri_med_1 78 38 situp
Ninja_Warrior_Ultimate_Six_Pack_Abs_Sit_up_Training_situp_f_nm_np1_ri_med_2 78 38 situp
Octogen_-_CrossFit_Sydney_Glute_Ham_Situps_1_situp_f_nm_np1_ri_goo_0 119 38 situp
Octogen_-_CrossFit_Sydney_Glute_Ham_Situps_1_situp_f_nm_np1_ri_goo_1 96 38 situp
Octogen_-_CrossFit_Sydney_Glute_Ham_Situps_1_situp_f_nm_np1_ri_goo_2 100 38 situp
Personal_Training_Workout_Tips_situp_f_nm_np1_le_goo_0 93 38 situp
Personal_Training_Workout_Tips_situp_f_nm_np1_le_goo_1 95 38 situp
Rutina_de_Abdominales___Abs_Exercise_situp_f_cm_np1_ri_goo_0 78 38 situp
Rutina_de_Abdominales___Abs_Exercise_situp_f_cm_np1_ri_goo_1 78 38 situp
Rutina_de_Abdominales___Abs_Exercise_situp_f_cm_np1_ri_goo_2 78 38 situp
Sit_Ups_for_6pack_Abs___Forgotten_Abdominal_Exercise_situp_f_nm_np1_le_med_0 91 38 situp
Sit_Ups_for_6pack_Abs___Forgotten_Abdominal_Exercise_situp_f_nm_np1_le_med_1 108 38 situp
Sit_Ups_for_6pack_Abs___Forgotten_Abdominal_Exercise_situp_f_nm_np1_le_med_2 103 38 situp
Sit_ups_situp_f_nm_np1_ri_goo_0 78 38 situp
Sit_ups_situp_f_nm_np1_ri_goo_1 84 38 situp
Sit_ups_situp_f_nm_np1_ri_goo_2 82 38 situp
Waschbrettbauch_I-__bung_von_fitness_com_situp_f_nm_np1_ba_goo_0 81 38 situp
Waschbrettbauch_I-__bung_von_fitness_com_situp_f_nm_np1_ba_goo_1 108 38 situp
crazy_105_sit-ups_situp_f_cm_np2_le_med_0 78 38 situp
crazy_105_sit-ups_situp_f_cm_np2_le_med_1 78 38 situp
crazy_105_sit-ups_situp_f_cm_np2_le_med_2 78 38 situp
situps_situp_f_cm_np1_le_med_1 78 38 situp
situps_situp_f_cm_np1_le_med_2 78 38 situp
situps_situp_f_cm_np3_ri_med_4 78 38 situp
situps_situp_f_cm_np3_ri_med_5 78 38 situp
situps_situp_f_cm_np3_ri_med_6 78 38 situp
situps_situp_f_nm_np1_le_med_0 78 38 situp
situps_situp_f_nm_np1_ri_med_3 78 38 situp
A_Beautiful_Mind_2_smile_h_nm_np1_fr_goo_2 104 39 smile
For_youtube_smiles_smile_h_nm_np1_fr_med_0 113 39 smile
Me_smiling_smile_h_nm_np1_fr_goo_0 78 39 smile
MySmile_smile_h_nm_np1_fr_goo_0 59 39 smile
Pirates_3_smile_h_nm_np1_ri_goo_1 60 39 smile
Prelinger_ActYourA1949_smile_u_nm_np1_fr_med_19 36 39 smile
Prelinger_HabitPat1954_smile_h_nm_np1_fr_goo_27 119 39 smile
Re-_Re-_Show_your_Smile!_smile_h_nm_np1_fr_med_0 74 39 smile
Re-_Show_Your_Smile_smile_h_nm_np1_fr_goo_0 78 39 smile
Re-_Show_your_Smile!_10_smile_h_nm_np1_fr_goo_0 79 39 smile
Re-_Show_your_Smile!_1_smile_h_nm_np1_fr_goo_0 83 39 smile
Re-_Show_your_Smile!_2_smile_h_nm_np1_fr_goo_0 79 39 smile
Re-_Show_your_Smile!_3_smile_h_nm_np1_fr_goo_0 80 39 smile
Re-_Show_your_Smile!_4_smile_h_nm_np1_fr_med_0 78 39 smile
Re-_Show_your_Smile!_8_smile_h_nm_np1_fr_goo_0 77 39 smile
Re-_Show_your_Smile!_9_smile_h_nm_np1_fr_med_0 78 39 smile
Re-_Show_your_Smile!_smile_h_nm_np1_fr_goo_0 44 39 smile
Return_of_the_King_1_smile_h_nm_np1_fr_goo_6 61 39 smile
Return_of_the_King_4_smile_h_nm_np1_fr_goo_4 69 39 smile
Show_my_what_smile_h_cm_np1_fr_med_0 78 39 smile
Smile_smile_h_cm_np1_fr_goo_0 78 39 smile
Two_Towers_3_smile_h_nm_np1_fr_goo_7 78 39 smile
YouTube_smiles!_smile_h_cm_np1_fr_bad_25 61 39 smile
YouTube_smiles!_smile_h_cm_np1_fr_bad_3 56 39 smile
YouTube_smiles!_smile_h_cm_np1_fr_bad_37 64 39 smile
YouTube_smiles!_smile_h_cm_np1_fr_bad_5 53 39 smile
YouTube_smiles!_smile_h_cm_np1_fr_goo_0 66 39 smile
YouTube_smiles!_smile_h_cm_np1_fr_goo_28 52 39 smile
YouTube_smiles!_smile_h_cm_np1_fr_goo_30 66 39 smile
YouTube_smiles!_smile_h_cm_np1_fr_goo_34 54 39 smile
YouTube_smiles!_smile_h_cm_np1_fr_med_2 58 39 smile
YouTube_smiles!_smile_h_cm_np1_fr_med_26 58 39 smile
YouTube_smiles!_smile_h_cm_np1_fr_med_31 53 39 smile
YouTube_smiles!_smile_h_cm_np1_fr_med_39 70 39 smile
YouTube_smiles!_smile_h_nm_np1_fr_bad_18 52 39 smile
YouTube_smiles!_smile_h_nm_np1_fr_bad_21 48 39 smile
YouTube_smiles!_smile_h_nm_np1_fr_bad_27 60 39 smile
YouTube_smiles!_smile_h_nm_np1_fr_goo_1 70 39 smile
YouTube_smiles!_smile_h_nm_np1_fr_goo_10 54 39 smile
YouTube_smiles!_smile_h_nm_np1_fr_goo_14 69 39 smile
YouTube_smiles!_smile_h_nm_np1_fr_goo_22 34 39 smile
YouTube_smiles!_smile_h_nm_np1_fr_goo_29 67 39 smile
YouTube_smiles!_smile_h_nm_np1_fr_goo_33 49 39 smile
YouTube_smiles!_smile_h_nm_np1_fr_goo_35 49 39 smile
YouTube_smiles!_smile_h_nm_np1_fr_goo_40 64 39 smile
YouTube_smiles!_smile_h_nm_np1_fr_goo_6 42 39 smile
YouTube_smiles!_smile_h_nm_np1_fr_goo_7 47 39 smile
YouTube_smiles!_smile_h_nm_np1_fr_goo_9 56 39 smile
YouTube_smiles!_smile_h_nm_np1_fr_med_11 68 39 smile
YouTube_smiles!_smile_h_nm_np1_fr_med_12 53 39 smile
YouTube_smiles!_smile_h_nm_np1_fr_med_13 60 39 smile
YouTube_smiles!_smile_h_nm_np1_fr_med_15 48 39 smile
YouTube_smiles!_smile_h_nm_np1_fr_med_16 62 39 smile
YouTube_smiles!_smile_h_nm_np1_fr_med_17 69 39 smile
YouTube_smiles!_smile_h_nm_np1_fr_med_19 45 39 smile
YouTube_smiles!_smile_h_nm_np1_fr_med_20 34 39 smile
YouTube_smiles!_smile_h_nm_np1_fr_med_23 64 39 smile
YouTube_smiles!_smile_h_nm_np1_fr_med_24 55 39 smile
YouTube_smiles!_smile_h_nm_np1_fr_med_32 96 39 smile
YouTube_smiles!_smile_h_nm_np1_fr_med_36 65 39 smile
YouTube_smiles!_smile_h_nm_np1_fr_med_38 53 39 smile
YouTube_smiles!_smile_h_nm_np1_fr_med_4 45 39 smile
YouTube_smiles!_smile_h_nm_np1_fr_med_8 46 39 smile
my_smile_smile_h_cm_np1_fr_goo_0 78 39 smile
prelinger_LetsPlay1949_smile_h_nm_np1_fr_goo_27 99 39 smile
prelinger_LetsPlay1949_smile_h_nm_np1_le_goo_25 185 39 smile
prelinger_LetsPlay1949_smile_u_nm_np1_fr_med_24 69 39 smile
prelinger_LetsPlay1949_smile_u_nm_np1_ri_med_21 90 39 smile
prelinger_they_grow_up_so_fast_1_smile_u_nm_np1_fr_med_0 53 39 smile
showyoursmile_smile_h_nm_np1_fr_goo_0 79 39 smile
A_Beautiful_Mind_1_smoke_h_nm_np1_fr_goo_8 60 40 smoke
A_Beautiful_Mind_2_smoke_u_cm_np1_fr_goo_0 79 40 smoke
A_Beginners_Guide_to_Smoking_smoke_u_cm_np1_ri_bad_0 80 40 smoke
After_work_smoke_in_the_garage_smoke_h_nm_np1_fr_bad_0 82 40 smoke
After_work_smoke_in_the_garage_smoke_h_nm_np1_fr_med_1 235 40 smoke
After_work_smoke_in_the_garage_smoke_h_nm_np1_fr_med_2 283 40 smoke
American_History_X_smoke_h_nm_np1_fr_goo_26 59 40 smoke
American_History_X_smoke_h_nm_np1_fr_goo_29 186 40 smoke
American_History_X_smoke_h_nm_np1_ri_med_45 65 40 smoke
American_History_X_smoke_u_nm_np1_fr_med_43 80 40 smoke
Buckle-Up_smoke_h_cm_np1_ri_goo_0 73 40 smoke
Glory_smoke_h_nm_np1_fr_goo_41 108 40 smoke
Glory_smoke_h_nm_np1_fr_goo_42 88 40 smoke
Glory_smoke_u_nm_np1_le_goo_34 79 40 smoke
Glory_smoke_u_nm_np1_le_goo_35 69 40 smoke
How_to_smoke_smoke_h_nm_np1_fr_goo_0 122 40 smoke
How_to_smoke_smoke_h_nm_np1_fr_goo_1 110 40 smoke
Laughing_Girl_smoke_u_nm_np1_ri_goo_0 95 40 smoke
OSSER_-_Qualboro_light_-_Marlboro_Verarschung_smoke_h_cm_np1_le_bad_0 229 40 smoke
Prelinger_LetYours1940_smoke_f_nm_np1_fr_med_6 245 40 smoke
Raucher_Antiraucher_Werbung_smoke_h_cm_np1_fr_goo_2 119 40 smoke
Raucher_Antiraucher_Werbung_smoke_h_cm_np1_fr_med_1 70 40 smoke
Raucher_Antiraucher_Werbung_smoke_u_cm_np1_fr_med_0 89 40 smoke
Raucher_TRICK_xD_smoke_h_cm_np1_fr_med_0 129 40 smoke
Raucher_TRICK_xD_smoke_u_cm_np1_fr_med_1 124 40 smoke
Raucher_TRICK_xD_smoke_u_cm_np1_fr_med_2 147 40 smoke
Raucher_TRICK_xD_smoke_u_cm_np1_fr_med_3 116 40 smoke
Return_of_the_King_1_smoke_h_cm_np1_fr_goo_7 64 40 smoke
Return_of_the_King_1_smoke_h_nm_np1_ri_goo_3 70 40 smoke
Return_of_the_King_3_smoke_h_nm_np1_fr_med_3 147 40 smoke
Rich_smoking_experience_smoke_h_nm_np1_fr_med_0 216 40 smoke
Rich_smoking_experience_smoke_h_nm_np1_fr_med_1 225 40 smoke
Rich_smoking_experience_smoke_h_nm_np1_fr_med_2 191 40 smoke
Rich_smoking_experience_smoke_h_nm_np1_le_med_3 234 40 smoke
Sexy_Smoking_Girl_-_Teen_Smoking_Cigarette_smoke_u_nm_np1_fr_goo_0 266 40 smoke
Sexy_Smoking_Girl_-_Teen_Smoking_Cigarette_smoke_u_nm_np1_fr_goo_1 168 40 smoke
The_Fugitive_2_smoke_h_nm_np1_fr_med_23 122 40 smoke
The_Matrix_4_smoke_h_nm_np1_fr_goo_1 129 40 smoke
Veoh_Alpha_Dog_2_smoke_h_cm_np1_fr_med_4 76 40 smoke
Veoh_Alpha_Dog_2_smoke_h_nm_np1_ri_goo_12 78 40 smoke
girl_smoking_a_cigarette_smoke_h_nm_np1_fr_med_0 114 40 smoke
girl_smoking_a_cigarette_smoke_h_nm_np1_fr_med_1 168 40 smoke
girl_smoking_a_cigarette_smoke_h_nm_np1_fr_med_2 154 40 smoke
girl_smoking_smoke_h_cm_np1_ri_goo_0 142 40 smoke
girl_smoking_smoke_h_cm_np1_ri_goo_1 101 40 smoke
girl_smoking_smoke_h_cm_np1_ri_goo_2 107 40 smoke
more_smoking_smoke_h_cm_np1_ri_med_0 73 40 smoke
more_smoking_smoke_h_cm_np1_ri_med_1 136 40 smoke
more_smoking_smoke_h_cm_np1_ri_med_2 140 40 smoke
nice_smoking_girl_smoke_h_nm_np1_le_med_0 155 40 smoke
nice_smoking_girl_smoke_h_nm_np1_le_med_1 286 40 smoke
nice_smoking_girl_smoke_h_nm_np1_le_med_2 246 40 smoke
raucher_smoke_u_nm_np1_fr_med_0 118 40 smoke
raucher_smoke_u_nm_np1_fr_med_1 190 40 smoke
raucher_smoke_u_nm_np1_fr_med_2 259 40 smoke
smoking_2_smoke_h_cm_np1_ba_goo_2 104 40 smoke
smoking_2_smoke_h_cm_np1_ba_med_4 61 40 smoke
smoking_2_smoke_h_cm_np1_ba_med_5 80 40 smoke
smoking_2_smoke_h_cm_np1_ri_med_0 133 40 smoke
smoking_2_smoke_h_cm_np1_ri_med_1 203 40 smoke
smoking_2_smoke_h_cm_np1_ri_med_3 89 40 smoke
smoking_3_smoke_h_cm_np1_fr_med_1 43 40 smoke
smoking_3_smoke_h_cm_np1_le_med_0 53 40 smoke
smoking_a_cigarette_smoke_h_nm_np1_fr_med_0 278 40 smoke
smoking_a_cigarette_smoke_h_nm_np1_fr_med_2 354 40 smoke
smoking_video_smoke_h_nm_np1_fr_goo_1 443 40 smoke
smoking_video_smoke_h_nm_np1_fr_goo_2 313 40 smoke
smoking_video_smoke_h_nm_np1_fr_med_0 189 40 smoke
zigarette_rauchen_smoke_h_nm_np1_fr_med_1 180 40 smoke
zigarette_rauchen_smoke_h_nm_np1_fr_med_2 161 40 smoke
48_Putzelb_ume_hintereinander_Mare_somersault_f_cm_np1_le_bad_1 79 41 somersault
48_Putzelb_ume_hintereinander_Mare_somersault_f_cm_np1_le_bad_2 79 41 somersault
Billie_2007_p8_Boden_somersault_f_cm_np1_ba_bad_0 78 41 somersault
Boden-K_r_somersault_f_cm_np1_ri_med_1 80 41 somersault
Boden-K_r_somersault_f_cm_np1_ri_med_2 80 41 somersault
Boden_bung_Spoho_Eignungspr_fung_somersault_f_cm_np1_le_med_0 77 41 somersault
Bodenk_r_Spo_08_somersault_f_cm_np1_le_med_0 77 41 somersault
Bodenk_r_somersault_f_cm_np1_fr_med_5 80 41 somersault
Bodenk_r_somersault_f_cm_np1_le_med_0 80 41 somersault
Bodenk_r_somersault_f_cm_np1_le_med_3 80 41 somersault
Bodenk_r_somersault_f_cm_np1_le_med_4 80 41 somersault
Bodenk_r_somersault_f_cm_np1_ri_med_1 80 41 somersault
Bodenk_r_somersault_f_cm_np1_ri_med_2 80 41 somersault
Bodenk_r_somersault_f_cm_np1_ri_med_6 80 41 somersault
Bodenturnen_im_sportunterricht_somersault_f_cm_np1_le_med_0 76 41 somersault
Bodenturnen_somersault_f_cm_np1_ri_med_1 76 41 somersault
Dive_Roll_Over_Concrete_Gap_somersault_f_cm_np1_le_bad_0 36 41 somersault
Gymnastics_Parkour_diving_somersault_f_nm_np1_ba_bad_0 39 41 somersault
Gymnastics__-_How_to_Perform_a_Somersault_somersault_f_cm_np1_le_med_1 81 41 somersault
Hechtsprung_somersault_f_cm_np1_le_bad_1 32 41 somersault
Jennis_Bodenk_r_somersault_f_cm_np1_le_med_0 80 41 somersault
Jennis_Bodenk_r_somersault_f_cm_np1_le_med_1 79 41 somersault
Jennis_Bodenk_r_somersault_f_cm_np1_le_med_2 79 41 somersault
Le_Parkour_TVCA_esporte_somersault_f_cm_np1_fr_bad_0 65 41 somersault
Learn_Freerunning_and_Parkour_-_Diving_Roll_somersault_f_cm_np1_ba_bad_1 35 41 somersault
Learn_Freerunning_and_Parkour_-_Diving_Roll_somersault_f_cm_np1_le_bad_0 36 41 somersault
Learn_Freerunning_and_Parkour_-_Diving_Roll_somersault_f_cm_np1_le_bad_5 37 41 somersault
Learn_Freerunning_and_Parkour_-_Diving_Roll_somersault_f_nm_np1_fr_bad_3 63 41 somersault
Liri_beim_Bodenturnen_somersault_f_cm_np1_le_bad_0 85 41 somersault
Liri_beim_Bodenturnen_somersault_f_cm_np1_le_bad_1 98 41 somersault
MWG_Bodenturnen_somersault_f_cm_np1_ri_bad_4 86 41 somersault
MWG_Bodenturnen_somersault_f_cm_np1_ri_bad_5 86 41 somersault
MWG_Bodenturnen_somersault_f_cm_np2_ri_bad_1 86 41 somersault
Monikas_Staatsexamen__Turnen_somersault_f_cm_np1_ba_med_1 78 41 somersault
Monikas_Staatsexamen__Turnen_somersault_f_cm_np1_le_med_5 78 41 somersault
Parkour_Dive_Tutorial_somersault_f_cm_np1_ba_bad_3 37 41 somersault
Parkour_Dive_Tutorial_somersault_u_cm_np1_ri_bad_0 32 41 somersault
Parkour_Napoli_-_Dive_Roll_somersault_f_cm_np1_le_bad_0 37 41 somersault
Parkour_Napoli_-_Dive_Roll_somersault_f_cm_np1_le_bad_1 39 41 somersault
Paul_Hamm_on_Floor_Exercise_at_2008_Pacific_Rim_somersault_f_cm_np1_ba_med_1 80 41 somersault
Paul_Hamm_on_Floor_Exercise_at_2008_Pacific_Rim_somersault_f_cm_np1_fr_med_0 80 41 somersault
Paul_Hamm_on_Floor_Exercise_at_2008_Pacific_Rim_somersault_f_cm_np1_le_med_2 80 41 somersault
Philli_beim_Bodenturnen_somersault_f_cm_np1_ri_bad_0 70 41 somersault
Philli_beim_Bodenturnen_somersault_f_cm_np1_ri_bad_3 94 41 somersault
Pirates_7_somersault_f_cm_np1_ri_bad_1 41 41 somersault
Projekt_SPOHO_2008_-_27_02_08_-_Training-_Bodenk_r_4_somersault_f_cm_np1_ri_med_0 78 41 somersault
Purzelbaum_bei_der_Aufstiegsfeier_somersault_f_cm_np1_ri_med_0 79 41 somersault
Purzelbaum_bei_der_Aufstiegsfeier_somersault_f_cm_np1_ri_med_1 81 41 somersault
Rolle_aufm_Balken_somersault_f_cm_np1_le_med_0 80 41 somersault
Schwebebalken_Uni_07_08_somersault_f_cm_np1_le_med_1 94 41 somersault
Sport_LK_Bodenturnk_r_somersault_f_cm_np1_le_bad_3 53 41 somersault
Sport_LK_Bodenturnk_r_somersault_f_cm_np2_ri_bad_1 78 41 somersault
Sport_LK_Bodenturnk_r_somersault_f_cm_np3_ba_bad_0 78 41 somersault
Turn_pr_fung_glaser_schule_somersault_f_cm_np1_le_med_1 79 41 somersault
Turnen_Lisa_en_Janine_op_de_Balk_somersault_f_cm_np1_le_bad_0 100 41 somersault
Turnen_Lisa_en_Janine_op_de_Balk_somersault_f_cm_np1_ri_bad_1 77 41 somersault
Turnen_Uni_Osnabr_ck_Boden_(Einf_hrung)_somersault_f_cm_np1_ba_med_1 78 41 somersault
Turnk_r_Pippi_Michel_somersault_f_cm_np1_fr_med_0 79 41 somersault
Turnk_r_Pippi_Michel_somersault_f_cm_np2_le_med_7 90 41 somersault
Turnk_r_somersault_f_cm_np4_fr_med_0 78 41 somersault
Turnk_r_somersault_f_cm_np4_fr_med_1 78 41 somersault
Uni-Koblenz_Normfreies_Turnen__WS_05_06__Pr_fung_somersault_f_cm_np2_ri_bad_0 78 41 somersault
Uni-Koblenz_Normfreies_Turnen__WS_05_06__Pr_fung_somersault_f_cm_np2_ri_bad_1 78 41 somersault
_Jumper_Boys___Pedrim_Naruto_-_Dive_Roll_Over_13_People_somersault_f_cm_np1_ri_bad_0 39 41 somersault
gimnasia_somersault_f_cm_np1_le_med_2 78 41 somersault
hechtsprung_2_somersault_f_cm_np1_le_bad_0 34 41 somersault
lk_sport_revolution_somersault_f_cm_np1_ba_med_0 78 41 somersault
lk_sport_revolution_somersault_f_cm_np1_ba_med_1 78 41 somersault
lk_sport_revolution_somersault_f_cm_np1_ba_med_2 78 41 somersault
me_turnen_somersault_f_cm_np1_fr_med_1 78 41 somersault
20070723_sfjff_waitingforrescue_stand_f_nm_np1_fr_med_0 48 42 stand
20070723_sfjff_waitingforrescue_stand_u_cm_np1_fr_med_2 49 42 stand
50_FIRST_DATES_stand_u_cm_np1_fr_med_25 49 42 stand
AmericanGangster_stand_f_nm_np1_fr_bad_34 48 42 stand
AmericanGangster_stand_u_cm_np1_ba_med_13 79 42 stand
AmericanGangster_stand_u_cm_np1_fr_bad_0 74 42 stand
AmericanGangster_stand_u_cm_np1_fr_bad_19 52 42 stand
AmericanGangster_stand_u_cm_np1_le_med_35 73 42 stand
AmericanGangster_stand_u_nm_np1_fr_med_55 49 42 stand
BLACK_HAWK_DOWN_stand_f_nm_np1_ba_med_14 51 42 stand
BLACK_HAWK_DOWN_stand_u_cm_np1_fr_med_35 47 42 stand
BLACK_HAWK_DOWN_stand_u_nm_np1_le_med_11 46 42 stand
BRIDGETOTERABITHIA_stand_f_nm_np1_fr_med_1 78 42 stand
BeforeNightFalls_stand_f_nm_np1_fr_med_3 131 42 stand
CasinoRoyale_stand_u_nm_np1_fr_med_1 83 42 stand
CharlieAndTheChocolateFactory_stand_f_nm_np1_ba_med_4 47 42 stand
ChildrenOfMen_stand_u_nm_np1_ba_med_1 78 42 stand
Crash_stand_f_nm_np1_le_bad_25 78 42 stand
Crash_stand_u_cm_np1_le_med_16 67 42 stand
Crash_stand_u_cm_np1_le_med_8 81 42 stand
Crash_stand_u_nm_np1_ri_med_23 77 42 stand
DONNIE_DARKO_stand_f_nm_np1_ri_med_2 76 42 stand
DONNIE_DARKO_stand_u_nm_np1_fr_med_3 73 42 stand
EverythingisIlluminated_stand_f_nm_np1_le_med_2 173 42 stand
Fellowship_6_stand_u_cm_np1_fr_med_10 77 42 stand
FestivalofColors_stand_f_nm_np1_fr_med_0 105 42 stand
Finding_Forrester_3_stand_u_cm_np1_fr_bad_10 110 42 stand
Glory_stand_u_cm_np1_fr_bad_20 90 42 stand
GoneBabyGone_stand_f_cm_np1_fr_med_0 65 42 stand
HP_PRISONER_OF_AZKABAN_stand_f_cm_np1_fr_bad_11 47 42 stand
HP_PRISONER_OF_AZKABAN_stand_f_cm_np1_le_bad_38 72 42 stand
HP_PRISONER_OF_AZKABAN_stand_f_cm_np1_ri_bad_18 54 42 stand
IamLegend_stand_f_cm_np1_fr_bad_27 46 42 stand
IamLegend_stand_f_cm_np1_ri_med_23 136 42 stand
IamLegend_stand_f_nm_np1_fr_med_20 77 42 stand
KUNG_FU_HUSTLE_stand_u_cm_np1_fr_med_34 72 42 stand
LivefreeorDieHard_stand_f_cm_np1_fr_med_5 83 42 stand
Man_Who_Cheated_Himself_512kb_stand_u_cm_np1_fr_med_11 108 42 stand
Narcotic1967256kb_stand_f_nm_np1_fr_med_2 77 42 stand
Oceans13_stand_u_nm_np1_fr_med_9 76 42 stand
OldSchool_stand_f_cm_np1_fr_med_6 53 42 stand
OldSchool_stand_f_nm_np1_fr_med_21 47 42 stand
OldSchool_stand_u_cm_np1_fr_med_18 72 42 stand
Panic_in_the_Streets_stand_u_cm_np1_ba_bad_0 77 42 stand
Panic_in_the_Streets_stand_u_cm_np1_ri_med_2 52 42 stand
Prelinger_HabitPat1954_stand_f_cm_np1_ri_med_1 83 42 stand
RATRACE_stand_f_cm_np1_fr_med_36 77 42 stand
RETURN_OF_THE_KING_stand_u_cm_np1_fr_med_12 53 42 stand
RushHour2_stand_u_cm_np1_fr_med_11 85 42 stand
Shadow_of_a_Doubt_stand_u_cm_np1_fr_med_3 106 42 stand
SoundAndTheStory_stand_f_cm_np1_ri_med_0 78 42 stand
SweeneyTodd_stand_f_nm_np1_fr_bad_24 46 42 stand
SweeneyTodd_stand_f_nm_np1_le_med_28 49 42 stand
SweeneyTodd_stand_u_cm_np1_fr_bad_38 49 42 stand
THE_PROTECTOR_stand_f_cm_np1_fr_med_57 48 42 stand
THE_PROTECTOR_stand_f_nm_np1_le_med_62 72 42 stand
TheBoondockSaints_stand_f_cm_np1_fr_med_112 47 42 stand
TheBoondockSaints_stand_f_cm_np1_fr_med_60 47 42 stand
TheBoondockSaints_stand_u_cm_np1_fr_med_19 49 42 stand
TheBoondockSaints_stand_u_cm_np1_le_med_116 47 42 stand
TheBoondockSaints_stand_u_cm_np2_ri_med_5 139 42 stand
TheBoondockSaints_stand_u_cm_np3_fr_med_101 73 42 stand
TheBoondockSaints_stand_u_nm_np1_ba_bad_38 82 42 stand
TheBoondockSaints_stand_u_nm_np1_le_med_102 47 42 stand
TheLastManOnearth_stand_f_nm_np1_fr_med_24 78 42 stand
TheLastManOnearth_stand_u_nm_np1_ri_bad_8 24 42 stand
Veoh_Alpha_Dog_1_stand_f_nm_np1_fr_med_41 50 42 stand
likebeckam_stand_f_nm_np1_fr_med_7 99 42 stand
likebeckam_stand_u_nm_np1_fr_goo_33 49 42 stand
prideandprejudice1_stand_u_nm_np1_fr_med_11 51 42 stand
8YearOldHitsaHomeRunBaseball_swing_baseball_f_cm_np1_fr_bad_0 64 43 swing_baseball
BaseBallSweetSwingsingle_swing_baseball_f_nm_np1_ba_bad_0 94 43 swing_baseball
BaseballHitinSlowMotion_swing_baseball_f_nm_np1_fr_bad_0 139 43 swing_baseball
BaseballHitinSlowMotion_swing_baseball_f_nm_np1_le_bad_1 50 43 swing_baseball
BaseballSwingAnalysis_swing_baseball_f_nm_np1_fr_med_11 132 43 swing_baseball
BaseballSwingAnalysis_swing_baseball_f_nm_np1_fr_med_12 120 43 swing_baseball
BaseballSwingAnalysis_swing_baseball_f_nm_np1_fr_med_14 207 43 swing_baseball
BaseballSwingAnalysis_swing_baseball_f_nm_np1_fr_med_15 305 43 swing_baseball
BaseballSwingAnalysis_swing_baseball_f_nm_np1_fr_med_17 224 43 swing_baseball
BaseballSwingAnalysis_swing_baseball_f_nm_np1_fr_med_18 216 43 swing_baseball
BaseballSwingAnalysis_swing_baseball_f_nm_np1_fr_med_8 149 43 swing_baseball
BaseballSwingAnalysis_swing_baseball_u_nm_np1_ba_med_0 156 43 swing_baseball
BaseballSwingAnalysis_swing_baseball_u_nm_np1_ba_med_1 105 43 swing_baseball
BaseballSwingAnalysis_swing_baseball_u_nm_np1_ba_med_2 135 43 swing_baseball
BaseballSwingAnalysis_swing_baseball_u_nm_np1_ba_med_3 136 43 swing_baseball
BaseballSwingAnalysis_swing_baseball_u_nm_np1_ba_med_4 122 43 swing_baseball
BaseballSwingAnalysis_swing_baseball_u_nm_np1_ba_med_5 267 43 swing_baseball
BaseballSwingAnalysis_swing_baseball_u_nm_np1_ba_med_6 337 43 swing_baseball
BaseballSwingAnalysis_swing_baseball_u_nm_np1_ba_med_7 212 43 swing_baseball
BaseballSwingAnalysis_swing_baseball_u_nm_np1_fr_med_10 145 43 swing_baseball
BaseballSwingAnalysis_swing_baseball_u_nm_np1_fr_med_13 131 43 swing_baseball
BaseballSwingAnalysis_swing_baseball_u_nm_np1_fr_med_16 229 43 swing_baseball
BaseballSwingAnalysis_swing_baseball_u_nm_np1_fr_med_19 249 43 swing_baseball
Fellowship_7_swing_baseball_u_nm_np1_fr_bad_14 41 43 swing_baseball
HittingaSingle_swing_baseball_f_cm_np1_fr_med_0 102 43 swing_baseball
HittingaSingle_swing_baseball_f_cm_np1_fr_med_1 111 43 swing_baseball
Hittingadouble(BXbaseball)_swing_baseball_f_nm_np1_ba_bad_0 131 43 swing_baseball
Hittingadouble(BXbaseball)_swing_baseball_f_nm_np1_ba_bad_1 138 43 swing_baseball
Hittingadouble(BXbaseball)_swing_baseball_f_nm_np1_ba_bad_2 83 43 swing_baseball
Hittingadouble(BXbaseball)_swing_baseball_f_nm_np1_ba_bad_3 96 43 swing_baseball
HowtoswingaBaseballbat_swing_baseball_f_nm_np1_le_bad_0 125 43 swing_baseball
HowtoswingaBaseballbat_swing_baseball_f_nm_np1_le_bad_1 141 43 swing_baseball
MarkTeixeiratripleagainstBoston_swing_baseball_f_cm_np1_ba_bad_0 79 43 swing_baseball
MattBolden(hittinginslowmotion)_swing_baseball_f_nm_np1_fr_bad_0 111 43 swing_baseball
SlowMotionBPHomeRun_swing_baseball_f_nm_np1_fr_bad_0 346 43 swing_baseball
SlowmotionBretthitsasingle_swing_baseball_f_cm_np1_ba_bad_0 91 43 swing_baseball
SlowmotionBretthitsasingle_swing_baseball_f_cm_np1_ba_bad_1 158 43 swing_baseball
Tannerafterwecorrected_swing_baseball_f_cm_np1_fr_bad_0 90 43 swing_baseball
Tannerafterwecorrected_swing_baseball_f_cm_np1_fr_bad_1 84 43 swing_baseball
Tannerafterwecorrected_swing_baseball_f_cm_np1_fr_bad_2 104 43 swing_baseball
Tannerafterwecorrected_swing_baseball_f_cm_np1_fr_bad_3 80 43 swing_baseball
hittingofftee2_swing_baseball_f_nm_np1_fr_med_0 105 43 swing_baseball
hittingofftee2_swing_baseball_f_nm_np1_fr_med_1 183 43 swing_baseball
hittingofftee2_swing_baseball_f_nm_np1_fr_med_10 121 43 swing_baseball
hittingofftee2_swing_baseball_f_nm_np1_fr_med_11 117 43 swing_baseball
hittingofftee2_swing_baseball_f_nm_np1_fr_med_2 149 43 swing_baseball
hittingofftee2_swing_baseball_f_nm_np1_fr_med_3 121 43 swing_baseball
hittingofftee2_swing_baseball_f_nm_np1_fr_med_4 141 43 swing_baseball
hittingofftee2_swing_baseball_f_nm_np1_fr_med_5 153 43 swing_baseball
hittingofftee2_swing_baseball_f_nm_np1_fr_med_6 121 43 swing_baseball
hittingofftee2_swing_baseball_f_nm_np1_fr_med_7 158 43 swing_baseball
hittingofftee2_swing_baseball_f_nm_np1_fr_med_8 127 43 swing_baseball
hittingofftee2_swing_baseball_f_nm_np1_fr_med_9 136 43 swing_baseball
longhomerunhomerunswingslowmotion_swing_baseball_f_cm_np1_ba_bad_0 193 43 swing_baseball
practicingmybaseballswing2009_swing_baseball_f_cm_np1_fr_med_11 96 43 swing_baseball
practicingmybaseballswing2009_swing_baseball_f_cm_np1_fr_med_14 110 43 swing_baseball
practicingmybaseballswing2009_swing_baseball_f_cm_np1_fr_med_15 114 43 swing_baseball
practicingmybaseballswing2009_swing_baseball_f_cm_np1_fr_med_16 122 43 swing_baseball
practicingmybaseballswing2009_swing_baseball_f_cm_np1_fr_med_17 137 43 swing_baseball
practicingmybaseballswing2009_swing_baseball_f_cm_np1_fr_med_18 125 43 swing_baseball
practicingmybaseballswing2009_swing_baseball_f_cm_np1_fr_med_19 159 43 swing_baseball
practicingmybaseballswing2009_swing_baseball_f_cm_np1_fr_med_3 77 43 swing_baseball
practicingmybaseballswing2009_swing_baseball_f_cm_np1_fr_med_4 140 43 swing_baseball
practicingmybaseballswing2009_swing_baseball_f_cm_np1_fr_med_5 114 43 swing_baseball
practicingmybaseballswing2009_swing_baseball_f_cm_np1_fr_med_6 140 43 swing_baseball
practicingmybaseballswing2009_swing_baseball_f_cm_np1_fr_med_7 147 43 swing_baseball
practicingmybaseballswing2009_swing_baseball_f_cm_np1_fr_med_8 93 43 swing_baseball
practicingmybaseballswing2009_swing_baseball_f_cm_np1_fr_med_9 107 43 swing_baseball
practicingmybaseballswing2009_swing_baseball_u_cm_np1_fr_med_1 107 43 swing_baseball
practicingmybaseballswing2009_swing_baseball_u_cm_np1_fr_med_10 114 43 swing_baseball
AHF_longsword_against_Rapier_and_Dagger_Fight_sword_f_cm_np2_ri_bad_0 41 44 sword
AHF_longsword_against_Rapier_and_Dagger_Fight_sword_f_cm_np2_ri_bad_1 39 44 sword
AHF_longsword_against_Rapier_and_Dagger_Fight_sword_f_cm_np2_ri_bad_2 45 44 sword
Agilitas_tv_Intro_Schwertkampf_in_der_R_stung_sword_u_cm_np2_fr_med_0 54 44 sword
Agilitas_tv_Intro_Schwertkampf_in_der_R_stung_sword_u_cm_np2_ri_med_1 45 44 sword
Best_fight_scene_in_history_of_movie_sword_u_cm_np2_fr_bad_1 73 44 sword
Black_Knight_sword_f_cm_np2_fr_goo_3 54 44 sword
Black_Knight_sword_u_cm_np2_ba_goo_1 78 44 sword
Black_Knight_sword_u_cm_np2_ba_goo_2 77 44 sword
Black_Knight_sword_u_cm_np2_le_goo_4 58 44 sword
Blade_Vs_Deacon_Frost_Sword_Fight_Scene_sword_f_cm_np2_fr_med_0 82 44 sword
Blade_Vs_Deacon_Frost_Sword_Fight_Scene_sword_f_cm_np2_le_med_1 62 44 sword
Blade_Vs_Deacon_Frost_Sword_Fight_Scene_sword_f_cm_np2_le_med_2 95 44 sword
Blood_And_Bone_(sword_fight_Scene)_sword_f_nm_np2_ri_bad_0 44 44 sword
Blood_And_Bone_(sword_fight_Scene)_sword_f_nm_np2_ri_med_1 50 44 sword
David_Carradine_vs__Michael_Jai_White_sword_u_nm_np2_fr_med_1 34 44 sword
David_Carradine_vs__Michael_Jai_White_sword_u_nm_np2_ri_med_2 54 44 sword
Fellowship_4_sword_u_cm_np1_fr_med_4 54 44 sword
Fellowship_5_sword_u_nm_np1_ri_med_5 39 44 sword
HIGHLANDER___TRAINING___WEEPING_OF_THE_SPIRITS_sword_f_cm_np2_fr_med_0 191 44 sword
HIGHLANDER___TRAINING___WEEPING_OF_THE_SPIRITS_sword_u_cm_np2_fr_med_1 106 44 sword
Kendo_sword_f_nm_np1_fr_bad_4 78 44 sword
Kendo_sword_f_nm_np1_fr_bad_5 78 44 sword
Kendo_sword_f_nm_np1_fr_bad_7 78 44 sword
Kendo_sword_f_nm_np2_ba_bad_0 78 44 sword
Kendo_sword_f_nm_np2_ba_bad_2 78 44 sword
MAF_Tenshin_Ryu_sword_f_cm_np2_le_med_1 93 44 sword
Medieval_Times_Knights_Battle_Sword_Fight_sword_f_cm_np2_ba_med_6 56 44 sword
Medieval_Times_Knights_Battle_Sword_Fight_sword_f_cm_np2_ba_med_7 46 44 sword
Medieval_Times_Knights_Battle_Sword_Fight_sword_f_cm_np2_fr_med_5 60 44 sword
Medieval_Times_Knights_Battle_Sword_Fight_sword_f_cm_np2_le_med_1 40 44 sword
Medieval_Times_Knights_Battle_Sword_Fight_sword_f_cm_np2_le_med_3 48 44 sword
Medieval_Times_Knights_Battle_Sword_Fight_sword_f_cm_np2_ri_med_2 39 44 sword
Medieval_Times_Knights_Battle_Sword_Fight_sword_f_cm_np2_ri_med_4 41 44 sword
Medieval_knight_fight_sword_f_cm_np1_ba_med_5 80 44 sword
Medieval_knight_fight_sword_f_cm_np1_le_med_0 79 44 sword
Medieval_knight_fight_sword_f_cm_np1_le_med_2 79 44 sword
Medieval_knight_fight_sword_f_cm_np1_ri_med_1 79 44 sword
Medieval_knight_fight_sword_f_cm_np1_ri_med_4 79 44 sword
Moonfleet_1955_rapier_vs_halberd_duel__Stewart_Granger_sword_u_cm_np2_ri_bad_0 44 44 sword
Obi-Wan_Kenobi__Anakin_Skywalker_and_Yoda_vs__Count_Dooku_sword_f_cm_np2_le_bad_1 74 44 sword
Obi-Wan_Kenobi__Anakin_Skywalker_and_Yoda_vs__Count_Dooku_sword_u_cm_np2_ri_bad_0 98 44 sword
Pirates_2_sword_f_cm_np2_le_med_4 90 44 sword
Pirates_6_sword_f_cm_np2_ba_bad_8 155 44 sword
Pirates_6_sword_f_cm_np2_ba_med_6 56 44 sword
RETURN_OF_THE_KING_sword_u_cm_np1_fr_med_53 48 44 sword
RETURN_OF_THE_KING_sword_u_nm_np1_fr_bad_42 25 44 sword
Return_of_the_King_4_sword_u_cm_np1_ba_med_1 47 44 sword
Return_of_the_King_4_sword_u_cm_np1_ri_bad_2 56 44 sword
Return_of_the_King_4_sword_u_cm_np1_ri_bad_7 63 44 sword
Return_of_the_King_9_sword_u_nm_np1_fr_bad_8 58 44 sword
Samurai_Fight_Scene_sword_u_cm_np1_le_goo_0 78 44 sword
Schwertkampf__in_Bechtolsheim_sword_f_cm_np2_ba_med_0 78 44 sword
Schwertkampf__in_Bechtolsheim_sword_f_cm_np2_le_med_2 78 44 sword
Schwertkampf__in_Bechtolsheim_sword_f_cm_np2_le_med_3 79 44 sword
Schwertkampf__in_Bechtolsheim_sword_f_cm_np2_ri_bad_4 78 44 sword
Schwertkampf__in_Bechtolsheim_sword_f_cm_np2_ri_med_1 78 44 sword
Stage_Combat_4_-_Sword_Fight_sword_f_cm_np2_fr_bad_0 80 44 sword
Stage_Combat_4_-_Sword_Fight_sword_f_cm_np2_le_bad_1 65 44 sword
Star_Wars_I_Light_Sabre_Battle_Re-cut_sword_f_cm_np2_ri_med_2 233 44 sword
Star_Wars_I_Light_Sabre_Battle_Re-cut_sword_u_cm_np2_ri_med_1 209 44 sword
Takeda_Ryu_Iaido_sword_f_nm_np1_fr_med_7 78 44 sword
Takeda_Ryu_Iaido_sword_f_nm_np1_le_med_5 78 44 sword
Takeda_Ryu_Iaido_sword_f_nm_np2_le_med_0 79 44 sword
Takeda_Ryu_Iaido_sword_f_nm_np2_le_med_1 77 44 sword
_Kill_Bill__Uma_Thruman_sword_fight_with_Lucy_liu_sword_f_nm_np2_le_med_3 111 44 sword
_Kill_Bill__Uma_Thruman_sword_fight_with_Lucy_liu_sword_f_nm_np2_ri_med_0 127 44 sword
_Kill_Bill__Uma_Thruman_sword_fight_with_Lucy_liu_sword_u_cm_np2_fr_med_1 85 44 sword
_Kill_Bill__Uma_Thruman_sword_fight_with_Lucy_liu_sword_u_cm_np2_fr_med_2 73 44 sword
late_medieval_longsword_duel_sword_f_cm_np2_fr_med_0 61 44 sword
Blade_Of_Fury_-_Scene_1_sword_exercise_f_cm_np1_fr_med_4 113 45 sword_exercise
Blade_Of_Fury_-_Scene_1_sword_exercise_f_cm_np1_ri_med_3 105 45 sword_exercise
Blade_Of_Fury_-_Scene_1_sword_exercise_f_nm_np1_ri_med_1 89 45 sword_exercise
Blade_Of_Fury_-_Scene_1_sword_exercise_u_cm_np1_ri_med_2 85 45 sword_exercise
Cold_Steel_Scottish_Broad_Sword_sword_exercise_u_cm_np1_fr_bad_1 30 45 sword_exercise
Eishin-Ryu_Iaido_sword_exercise_f_cm_np1_fr_bad_10 47 45 sword_exercise
Eishin-Ryu_Iaido_sword_exercise_f_cm_np1_fr_bad_11 57 45 sword_exercise
Eishin-Ryu_Iaido_sword_exercise_f_cm_np1_fr_bad_13 37 45 sword_exercise
Eishin-Ryu_Iaido_sword_exercise_f_cm_np1_le_bad_5 41 45 sword_exercise
Eishin-Ryu_Iaido_sword_exercise_f_cm_np1_le_bad_8 44 45 sword_exercise
Eishin-Ryu_Iaido_sword_exercise_f_cm_np1_ri_bad_3 57 45 sword_exercise
Eishin-Ryu_Iaido_sword_exercise_f_cm_np1_ri_bad_4 47 45 sword_exercise
Eishin-Ryu_Iaido_sword_exercise_f_cm_np1_ri_bad_6 56 45 sword_exercise
Eishin-Ryu_Iaido_sword_exercise_f_cm_np1_ri_bad_9 49 45 sword_exercise
Epee_Fencing_Attacks_-_Remises_sword_exercise_u_nm_np1_fr_bad_1 39 45 sword_exercise
Ghost_Dog_Sword_Swinging_Scene_sword_exercise_f_cm_np1_le_med_0 97 45 sword_exercise
Ghost_Dog_Sword_Swinging_Scene_sword_exercise_u_cm_np1_le_med_2 92 45 sword_exercise
Ghost_Dog_Sword_Swinging_Scene_sword_exercise_u_cm_np1_le_med_3 272 45 sword_exercise
Highlander_I_with_Christophe_Lambert_&_Sean_Connery_sword_exercise_f_cm_np2_ba_bad_0 132 45 sword_exercise
Highlander_Sword_School_wmv_sword_exercise_f_cm_np1_ba_bad_7 204 45 sword_exercise
Highlander_Sword_School_wmv_sword_exercise_f_cm_np1_fr_bad_6 257 45 sword_exercise
Highlander_Sword_School_wmv_sword_exercise_f_cm_np1_le_med_9 190 45 sword_exercise
Highlander_Sword_School_wmv_sword_exercise_f_cm_np2_fr_med_8 94 45 sword_exercise
Highlander_Sword_School_wmv_sword_exercise_f_cm_np2_le_med_4 327 45 sword_exercise
Highlander_Sword_School_wmv_sword_exercise_f_cm_np2_ri_med_3 147 45 sword_exercise
Highlander_Sword_School_wmv_sword_exercise_f_cm_np2_ri_med_5 91 45 sword_exercise
Highlander_Sword_School_wmv_sword_exercise_u_cm_np1_fr_med_0 91 45 sword_exercise
Highlander_Sword_School_wmv_sword_exercise_u_cm_np1_fr_med_1 98 45 sword_exercise
Highlander_Sword_School_wmv_sword_exercise_u_cm_np1_fr_med_2 122 45 sword_exercise
Highlander_Sword_School_wmv_sword_exercise_u_cm_np1_ri_med_10 86 45 sword_exercise
How_to_Fence_-_How_to_do_the_Balestra_sword_exercise_f_nm_np1_le_bad_0 66 45 sword_exercise
Kendo_Basics_sword_exercise_f_nm_np1_fr_bad_5 47 45 sword_exercise
Kendo_Basics_sword_exercise_f_nm_np1_le_bad_4 40 45 sword_exercise
Kendo_Basics_sword_exercise_f_nm_np1_ri_bad_7 45 45 sword_exercise
Kendo_Basics_sword_exercise_u_cm_np1_fr_bad_1 74 45 sword_exercise
Kendo_Basics_sword_exercise_u_cm_np1_le_bad_0 45 45 sword_exercise
Krav_Maga_Self_Defense_Techniques_-_Forward_Stab_Defense_Move_for_Krav_Maga_sword_exercise_u_cm_np1_fr_bad_1 41 45 sword_exercise
Kuroda_Sensei_Iai_do_sword_exercise_f_cm_np1_le_bad_0 50 45 sword_exercise
Kuroda_Sensei_Iai_do_sword_exercise_f_cm_np1_le_bad_1 49 45 sword_exercise
MAF_Tenshin_Ryu_sword_exercise_f_nm_np1_ri_bad_2 54 45 sword_exercise
MAF_Tenshin_Ryu_sword_exercise_f_nm_np2_fr_bad_4 50 45 sword_exercise
Nakayama_Aikido_Iaido_Part_3_sword_exercise_f_cm_np1_le_bad_1 38 45 sword_exercise
Samurai_Sword_Techniques_-_Samurai_Sword_Slashes_sword_exercise_f_nm_np1_fr_med_0 305 45 sword_exercise
Samurai_Sword_Techniques_-_Samurai_Sword_Slashes_sword_exercise_f_nm_np2_fr_med_2 102 45 sword_exercise
Samurai_Sword_Techniques_-_Samurai_Sword_Slashes_sword_exercise_f_nm_np2_fr_med_3 66 45 sword_exercise
Samurai_Sword_Techniques_-_Samurai_Sword_Slashes_sword_exercise_f_nm_np2_fr_med_4 70 45 sword_exercise
Spanish_counters_to_Italian_fencing_sword_exercise_f_cm_np2_le_bad_2 58 45 sword_exercise
Spanish_counters_to_Italian_fencing_sword_exercise_f_cm_np2_ri_bad_0 48 45 sword_exercise
Spanish_counters_to_Italian_fencing_sword_exercise_f_cm_np2_ri_bad_1 44 45 sword_exercise
Spirit_Of_The_Sword_Volume_1_DVD_sword_exercise_f_nm_np1_fr_bad_2 38 45 sword_exercise
Takeda_Ryu_Iaido_-_Batto_Giri_sword_exercise_f_nm_np1_le_bad_0 58 45 sword_exercise
Takeda_Ryu_Iaido_-_Batto_Giri_sword_exercise_f_nm_np1_le_bad_1 59 45 sword_exercise
Takeda_Ryu_Iaido_-_Batto_Giri_sword_exercise_f_nm_np1_le_bad_2 41 45 sword_exercise
VERGIL_(DEVIL_MAY_CRY)_swinging_his_sword_sword_exercise_f_cm_np1_fr_med_1 75 45 sword_exercise
VERGIL_(DEVIL_MAY_CRY)_swinging_his_sword_sword_exercise_f_cm_np1_fr_med_2 83 45 sword_exercise
VERGIL_(DEVIL_MAY_CRY)_swinging_his_sword_sword_exercise_f_cm_np1_fr_med_3 106 45 sword_exercise
VERGIL_(DEVIL_MAY_CRY)_swinging_his_sword_sword_exercise_f_cm_np1_fr_med_5 73 45 sword_exercise
japanese_sword_action_basic_swing_sword_exercise_u_cm_np1_le_med_0 157 45 sword_exercise
jonhs_netfreemovies_holygrail_sword_exercise_f_nm_np1_ba_bad_3 34 45 sword_exercise
samurai_training_sword_exercise_f_cm_np1_fr_med_0 73 45 sword_exercise
samurai_training_sword_exercise_f_cm_np1_fr_med_1 91 45 sword_exercise
samurai_training_sword_exercise_f_cm_np1_fr_med_10 177 45 sword_exercise
samurai_training_sword_exercise_f_cm_np1_fr_med_11 212 45 sword_exercise
samurai_training_sword_exercise_f_cm_np1_fr_med_12 145 45 sword_exercise
samurai_training_sword_exercise_f_cm_np1_fr_med_2 198 45 sword_exercise
samurai_training_sword_exercise_f_cm_np1_fr_med_4 106 45 sword_exercise
samurai_training_sword_exercise_f_cm_np1_fr_med_5 148 45 sword_exercise
samurai_training_sword_exercise_f_cm_np1_fr_med_6 185 45 sword_exercise
samurai_training_sword_exercise_f_cm_np1_fr_med_8 158 45 sword_exercise
samurai_training_sword_exercise_f_cm_np1_fr_med_9 134 45 sword_exercise
American_History_X_talk_h_nm_np1_fr_goo_20 230 46 talk
American_History_X_talk_u_nm_np1_fr_goo_21 116 46 talk
Fellowship_2_talk_h_nm_np1_fr_bad_6 167 46 talk
Fellowship_3_talk_h_nm_np1_fr_goo_1 95 46 talk
Fellowship_3_talk_u_nm_np1_fr_med_5 126 46 talk
Fellowship_5_talk_h_nm_np1_fr_goo_1 114 46 talk
Hamlet_(1996)_Fencing_Scenes_talk_u_cm_np1_fr_med_0 95 46 talk
Pirates_1_talk_h_nm_np1_fr_goo_2 118 46 talk
Pirates_1_talk_u_nm_np1_fr_med_6 126 46 talk
Pirates_3_talk_h_cm_np1_fr_goo_0 140 46 talk
Pirates_6_talk_h_nm_np1_fr_med_1 129 46 talk
Pirates_6_talk_u_nm_np1_fr_bad_0 166 46 talk
Pirates_7_talk_h_nm_np1_fr_goo_3 78 46 talk
Prelinger_FamilyLi1949_talk_h_cm_np1_le_goo_17 101 46 talk
Prelinger_FamilyLi1949_talk_h_cm_np1_le_med_8 134 46 talk
Prelinger_FamilyLi1949_talk_h_nm_np1_fr_goo_12 210 46 talk
Prelinger_FamilyLi1949_talk_h_nm_np1_fr_goo_14 119 46 talk
Prelinger_FamilyLi1949_talk_h_nm_np1_fr_goo_18 200 46 talk
Prelinger_FamilyLi1949_talk_h_nm_np1_fr_goo_19 108 46 talk
Prelinger_FamilyLi1949_talk_h_nm_np1_fr_goo_2 92 46 talk
Prelinger_FamilyLi1949_talk_h_nm_np1_fr_goo_21 95 46 talk
Prelinger_FamilyLi1949_talk_h_nm_np1_fr_goo_24 113 46 talk
Prelinger_FamilyLi1949_talk_h_nm_np1_fr_goo_25 161 46 talk
Prelinger_FamilyLi1949_talk_h_nm_np1_fr_goo_5 128 46 talk
Prelinger_FamilyLi1949_talk_h_nm_np1_fr_med_1 113 46 talk
Prelinger_FamilyLi1949_talk_h_nm_np1_fr_med_10 155 46 talk
Prelinger_FamilyLi1949_talk_h_nm_np1_fr_med_9 215 46 talk
Prelinger_FamilyLi1949_talk_u_nm_np1_fr_med_20 96 46 talk
Prelinger_FamilyLi1949_talk_u_nm_np1_fr_med_3 84 46 talk
Prelinger_FamilyLi1949_talk_u_nm_np1_le_med_4 90 46 talk
Prelinger_FamilyLi1949_talk_u_nm_np1_ri_med_23 72 46 talk
Prelinger_HabitPat1954_talk_u_nm_np1_fr_bad_6 182 46 talk
Prelinger_HabitPat1954_talk_u_nm_np1_fr_med_22 77 46 talk
Prelinger_HabitPat1954_talk_u_nm_np1_fr_med_23 104 46 talk
Prelinger_LetYours1940_talk_u_nm_np1_fr_med_1 294 46 talk
Return_of_the_King_2_talk_h_cm_np1_fr_goo_6 160 46 talk
Return_of_the_King_3_talk_h_nm_np1_fr_goo_2 124 46 talk
TheBoondockSaints_talk_h_cm_np1_fr_med_12 48 46 talk
The_Fugitive_3_talk_u_nm_np1_fr_med_4 169 46 talk
The_Fugitive_3_talk_u_nm_np1_fr_med_5 213 46 talk
The_Fugitive_5_talk_h_nm_np1_fr_goo_10 66 46 talk
The_Matrix_2_talk_h_nm_np1_fr_goo_2 191 46 talk
The_Matrix_5_talk_h_nm_np1_fr_goo_1 121 46 talk
The_Matrix_5_talk_u_cm_np1_ri_goo_0 189 46 talk
The_Matrix_Revolutions_5_talk_h_nm_np1_fr_goo_2 105 46 talk
Two_Towers_7_talk_h_cm_np1_fr_goo_0 155 46 talk
jonhs_netfreemovies_holygrail_talk_h_cm_np1_ri_goo_0 78 46 talk
jonhs_netfreemovies_holygrail_talk_h_cm_np1_ri_med_14 185 46 talk
jonhs_netfreemovies_holygrail_talk_h_nm_np1_fr_med_1 204 46 talk
jonhs_netfreemovies_holygrail_talk_h_nm_np1_fr_med_6 846 46 talk
jonhs_netfreemovies_holygrail_talk_h_nm_np1_fr_med_7 142 46 talk
jonhs_netfreemovies_holygrail_talk_u_nm_np1_le_med_17 447 46 talk
jonhs_netfreemovies_holygrail_talk_u_nm_np1_le_med_18 240 46 talk
prelinger_ControlY1950_talk_h_nm_np1_fr_goo_3 240 46 talk
prelinger_LetsPlay1949_talk_h_nm_np1_fr_goo_17 120 46 talk
prelinger_LetsPlay1949_talk_h_nm_np1_fr_goo_18 159 46 talk
prelinger_LetsPlay1949_talk_h_nm_np1_fr_goo_26 186 46 talk
prelinger_LetsPlay1949_talk_u_nm_np1_ri_med_2 132 46 talk
prelinger_TowardEm1954_talk_h_nm_np1_le_goo_6 107 46 talk
prelinger_TowardEm1954_talk_u_cm_np1_fr_med_0 318 46 talk
prelinger_TowardEm1954_talk_u_nm_np1_fr_med_1 62 46 talk
prelinger_they_grow_up_so_fast_1_talk_h_nm_np1_ri_goo_4 104 46 talk
veoh_harold_and_kumar_talk_h_nm_np1_fr_goo_17 183 46 talk
veoh_harold_and_kumar_talk_h_nm_np1_fr_goo_3 91 46 talk
veoh_harold_and_kumar_talk_h_nm_np1_fr_goo_9 121 46 talk
veoh_harold_and_kumar_talk_h_nm_np1_fr_med_18 94 46 talk
veoh_harold_and_kumar_talk_u_cm_np1_fr_goo_16 119 46 talk
veoh_harold_and_kumar_talk_u_cm_np1_fr_med_13 151 46 talk
veoh_harold_and_kumar_talk_u_nm_np1_fr_goo_1 135 46 talk
veoh_harold_and_kumar_talk_u_nm_np1_fr_goo_14 162 46 talk
2008-08-09GiantsGameDodgersPracticeClaytonKershaw_throw_f_cm_np1_fr_med_1 124 47 throw
2008-08-09GiantsGameDodgersPracticeClaytonKershaw_throw_f_cm_np1_fr_med_2 169 47 throw
AboutABoy_throw_f_nm_np1_ba_med_2 78 47 throw
AboutABoy_throw_u_nm_np1_ba_med_3 73 47 throw
AdamandAlvonplayingbasketball2_throw_f_nm_np1_fr_med_1 78 47 throw
BiomechanicsEvaluationofaPitcher_throw_f_cm_np1_ri_med_0 694 47 throw
Compilationknifethrowing_throw_u_nm_np1_ba_med_0 79 47 throw
Compilationknifethrowing_throw_u_nm_np1_ba_med_1 95 47 throw
Compilationknifethrowing_throw_u_nm_np1_ba_med_10 79 47 throw
Compilationknifethrowing_throw_u_nm_np1_ba_med_11 109 47 throw
Compilationknifethrowing_throw_u_nm_np1_ba_med_12 80 47 throw
Compilationknifethrowing_throw_u_nm_np1_ba_med_13 109 47 throw
Compilationknifethrowing_throw_u_nm_np1_ba_med_14 154 47 throw
Compilationknifethrowing_throw_u_nm_np1_ba_med_15 140 47 throw
Compilationknifethrowing_throw_u_nm_np1_ba_med_16 124 47 throw
Compilationknifethrowing_throw_u_nm_np1_ba_med_17 140 47 throw
Compilationknifethrowing_throw_u_nm_np1_ba_med_18 95 47 throw
Compilationknifethrowing_throw_u_nm_np1_ba_med_19 109 47 throw
Compilationknifethrowing_throw_u_nm_np1_ba_med_2 109 47 throw
Compilationknifethrowing_throw_u_nm_np1_ba_med_3 96 47 throw
Compilationknifethrowing_throw_u_nm_np1_ba_med_4 79 47 throw
Compilationknifethrowing_throw_u_nm_np1_ba_med_5 109 47 throw
Compilationknifethrowing_throw_u_nm_np1_ba_med_6 95 47 throw
Compilationknifethrowing_throw_u_nm_np1_ba_med_7 94 47 throw
Compilationknifethrowing_throw_u_nm_np1_ba_med_8 95 47 throw
Compilationknifethrowing_throw_u_nm_np1_ba_med_9 79 47 throw
Faith_Rewarded_throw_f_cm_np1_ba_med_74 138 47 throw
Faith_Rewarded_throw_f_cm_np1_fr_bad_14 53 47 throw
Faith_Rewarded_throw_f_cm_np1_le_med_13 73 47 throw
Faith_Rewarded_throw_f_nm_np1_ba_bad_79 75 47 throw
Faith_Rewarded_throw_f_nm_np1_fr_med_84 54 47 throw
Faith_Rewarded_throw_f_nm_np1_le_bad_76 36 47 throw
Faith_Rewarded_throw_f_nm_np1_ri_bad_9 89 47 throw
Faith_Rewarded_throw_u_cm_np1_ba_med_6 73 47 throw
Faith_Rewarded_throw_u_cm_np1_fr_med_2 126 47 throw
Faith_Rewarded_throw_u_cm_np1_fr_med_33 33 47 throw
Faith_Rewarded_throw_u_nm_np1_fr_bad_34 31 47 throw
Fellowship_5_throw_u_cm_np1_fr_med_9 32 47 throw
Fellowship_5_throw_u_cm_np1_ri_med_2 32 47 throw
Finding_Forrester_3_throw_u_nm_np1_fr_med_13 58 47 throw
IndianaJonesandTheTempleofDoom_throw_u_nm_np1_fr_med_4 47 47 throw
KUNG_FU_HUSTLE_throw_u_cm_np1_fr_med_1 47 47 throw
Knifethrowing1_throw_u_cm_np1_le_med_0 36 47 throw
Knifethrowing4knivestogethernospin_throw_f_nm_np1_ri_med_1 80 47 throw
Knifethrowing4knivestogethernospin_throw_u_nm_np1_ba_med_0 124 47 throw
LittleChildren_throw_u_nm_np1_fr_med_8 78 47 throw
NOVA_ELEGANTUNIVERSE2_throw_f_nm_np1_fr_med_2 53 47 throw
Pirates_4_throw_u_nm_np1_ba_med_4 62 47 throw
Pirates_6_throw_u_cm_np1_fr_med_3 61 47 throw
Prelinger_ActYourA1949_throw_f_cm_np1_ri_med_8 155 47 throw
Prelinger_ActYourA1949_throw_u_nm_np1_ri_med_13 47 47 throw
Return_of_the_King_12_throw_f_nm_np1_fr_med_0 29 47 throw
ScottKazmir_throw_f_cm_np1_fr_med_0 132 47 throw
ScottKazmir_throw_f_cm_np1_fr_med_1 116 47 throw
ScottKazmir_throw_f_cm_np1_fr_med_2 224 47 throw
Two_Towers_6_throw_h_cm_np1_fr_bad_3 44 47 throw
Veoh_Alpha_Dog_1_throw_f_cm_np1_le_med_5 54 47 throw
Veoh_Alpha_Dog_1_throw_f_cm_np2_fr_med_57 99 47 throw
Veoh_Alpha_Dog_1_throw_u_nm_np1_ri_med_25 31 47 throw
Wayne_Rooney_At_Home_Funny_Must_See_throw_u_cm_np1_fr_bad_1 76 47 throw
Webbpitching0045-8-08_throw_f_cm_np1_ba_med_0 128 47 throw
Webbpitching0045-8-08_throw_f_cm_np1_ba_med_1 200 47 throw
Webbpitching0045-8-08_throw_f_cm_np1_ba_med_2 188 47 throw
Webbpitching0045-8-08_throw_f_cm_np1_ba_med_3 117 47 throw
Webbpitching0045-8-08_throw_f_cm_np1_ba_med_4 138 47 throw
Webbpitching0045-8-08_throw_f_cm_np1_ba_med_5 153 47 throw
Webbpitching0045-8-08_throw_f_cm_np1_ba_med_6 153 47 throw
Webbpitching0045-8-08_throw_f_cm_np1_ba_med_7 131 47 throw
baseballpitchslowmotion_throw_f_nm_np1_fr_med_0 740 47 throw
prelinger_they_grow_up_so_fast_1_throw_f_nm_np1_fr_med_8 119 47 throw
310ToYuma_turn_h_nm_np1_ba_med_1 78 48 turn
50_FIRST_DATES_turn_f_nm_np1_le_bad_9 47 48 turn
50_FIRST_DATES_turn_u_nm_np1_fr_med_6 78 48 turn
AReporttoHomeBuilders_turn_u_nm_np1_ba_med_1 90 48 turn
A_Beautiful_Mind_1_turn_h_nm_np1_ri_goo_7 50 48 turn
A_Beautiful_Mind_1_turn_u_cm_np1_ri_goo_9 78 48 turn
A_Beautiful_Mind_1_turn_u_nm_np1_ri_med_5 64 48 turn
A_Beautiful_Mind_3_turn_u_nm_np1_fr_goo_0 94 48 turn
A_Beautiful_Mind_5_turn_u_cm_np1_le_med_2 45 48 turn
A_Beautiful_Mind_5_turn_u_nm_np1_le_med_4 63 48 turn
AgentCodyBanks_turn_h_nm_np1_le_med_3 62 48 turn
AgentCodyBanks_turn_h_nm_np1_ri_goo_14 62 48 turn
AgentCodyBanks_turn_h_nm_np1_ri_goo_6 56 48 turn
AgentCodyBanks_turn_u_cm_np1_ba_med_12 52 48 turn
AgentCodyBanks_turn_u_nm_np1_ba_med_1 47 48 turn
HP_PRISONER_OF_AZKABAN_turn_u_nm_np1_ba_med_34 46 48 turn
KUNG_FU_HUSTLE_turn_f_nm_np1_ba_med_28 52 48 turn
KUNG_FU_HUSTLE_turn_u_cm_np1_ba_med_24 47 48 turn
LivefreeorDieHard_turn_h_cm_np1_fr_med_3 47 48 turn
Oceans12_turn_h_nm_np1_ba_med_3 72 48 turn
Oceans12_turn_u_nm_np1_fr_med_14 74 48 turn
Oceans13_turn_u_cm_np1_ri_med_0 47 48 turn
Pirates_2_turn_h_cm_np1_fr_goo_2 35 48 turn
Pirates_4_turn_h_cm_np1_ba_goo_0 52 48 turn
RATRACE_turn_f_cm_np1_ba_med_15 47 48 turn
RATRACE_turn_u_nm_np1_fr_med_4 43 48 turn
RETURN_OF_THE_KING_turn_u_cm_np1_ba_med_4 44 48 turn
SoundAndTheStory_turn_u_nm_np1_ba_med_1 103 48 turn
SweeneyTodd_turn_h_cm_np1_fr_goo_36 47 48 turn
SweeneyTodd_turn_h_nm_np1_fr_goo_35 46 48 turn
SweeneyTodd_turn_h_nm_np1_le_bad_5 44 48 turn
SweeneyTodd_turn_u_nm_np1_ba_med_6 45 48 turn
SweeneyTodd_turn_u_nm_np1_fr_med_27 47 48 turn
TheBoondockSaints_turn_u_nm_np1_ba_med_13 49 48 turn
TheBoondockSaints_turn_u_nm_np1_fr_med_28 111 48 turn
TheBoondockSaints_turn_u_nm_np1_fr_med_31 73 48 turn
TheBoondockSaints_turn_u_nm_np1_le_med_72 51 48 turn
TheLastManOnearth_turn_u_nm_np1_le_med_11 72 48 turn
The_Departed_-_Part_2_turn_h_cm_np1_ri_med_6 78 48 turn
The_Fugitive_2_turn_h_cm_np1_ba_med_14 49 48 turn
The_Fugitive_2_turn_h_nm_np1_fr_goo_17 42 48 turn
The_Fugitive_2_turn_h_nm_np1_le_goo_3 53 48 turn
The_Fugitive_2_turn_u_nm_np1_ba_med_16 44 48 turn
The_Fugitive_2_turn_u_nm_np1_ri_med_4 31 48 turn
The_Fugitive_4_turn_u_cm_np1_le_med_2 61 48 turn
The_Fugitive_5_turn_h_cm_np1_fr_goo_7 78 48 turn
The_Fugitive_5_turn_u_nm_np1_ba_med_9 82 48 turn
The_Matrix_5_turn_h_nm_np1_ba_goo_12 90 48 turn
UNREPEATABLE_turn_u_nm_np1_ri_med_4 53 48 turn
Veoh_Alpha_Dog_1_turn_f_nm_np1_ri_med_44 82 48 turn
Veoh_Alpha_Dog_1_turn_u_nm_np1_le_med_19 54 48 turn
Veoh_Alpha_Dog_1_turn_u_nm_np2_ba_med_45 52 48 turn
Veoh_Alpha_Dog_2_turn_h_nm_np1_ba_med_7 48 48 turn
WeddingCrashers_turn_h_nm_np1_ba_goo_17 77 48 turn
WeddingCrashers_turn_h_nm_np1_fr_goo_10 74 48 turn
WeddingCrashers_turn_h_nm_np1_fr_goo_13 77 48 turn
WeddingCrashers_turn_h_nm_np1_ri_med_2 52 48 turn
WeddingCrashers_turn_u_cm_np1_ri_med_14 51 48 turn
WhatDreamsMayCome_turn_u_cm_np1_ba_med_2 83 48 turn
eddieizzardcircle_turn_f_nm_np1_le_med_1 74 48 turn
eddieizzardcircle_turn_f_nm_np1_ri_med_2 75 48 turn
eddieizzardcircle_turn_f_nm_np1_ri_med_4 78 48 turn
likebeckam_turn_f_cm_np1_ba_med_41 47 48 turn
likebeckam_turn_f_cm_np1_le_med_16 48 48 turn
likebeckam_turn_f_cm_np1_ri_med_43 45 48 turn
likebeckam_turn_f_nm_np1_fr_med_37 48 48 turn
likebeckam_turn_f_nm_np1_fr_med_38 45 48 turn
likebeckam_turn_u_cm_np1_ba_med_15 54 48 turn
nameunknown256kb_turn_u_nm_np1_le_med_0 76 48 turn
prelinger_LetsPlay1949_turn_u_nm_np1_ba_med_12 74 48 turn
20060723sfjffcookies_walk_u_nm_np1_ba_med_1 58 49 walk
20060723sfjffprofessionalhelp_walk_u_nm_np2_le_med_0 49 49 walk
AMADEUS_walk_f_nm_np1_fr_med_1 77 49 walk
AMADEUS_walk_u_nm_np1_fr_med_0 82 49 walk
AboutABoy_walk_f_nm_np1_fr_med_0 86 49 walk
AboutABoy_walk_f_nm_np1_le_med_6 81 49 walk
AgriculturalAviation_walk_f_nm_np1_le_med_0 78 49 walk
AgriculturalAviation_walk_f_nm_np1_le_med_1 86 49 walk
American_History_X_walk_f_cm_np1_ri_med_12 64 49 walk
BIG_FISH_walk_f_nm_np1_ba_med_8 104 49 walk
BIG_FISH_walk_f_nm_np1_fr_med_2 105 49 walk
BIG_FISH_walk_f_nm_np1_fr_med_23 77 49 walk
BeforeNightFalls_walk_f_cm_np1_le_med_2 259 49 walk
Catch_Me_If_You_Can_walk_f_cm_np1_fr_med_4 77 49 walk
CharlieAndTheChocolateFactory_walk_f_cm_np1_fr_med_9 50 49 walk
Crash_walk_u_cm_np1_ba_med_4 78 49 walk
EVOLUTION_walk_f_cm_np1_le_med_14 53 49 walk
EVOLUTION_walk_f_nm_np1_fr_bad_13 74 49 walk
Hitch_Part_1_walk_u_cm_np1_fr_goo_2 52 49 walk
IamLegend_walk_f_nm_np1_ba_med_9 103 49 walk
IamLegend_walk_l_nm_np1_ba_med_5 134 49 walk
KUNG_FU_HUSTLE_walk_f_cm_np1_fr_med_39 45 49 walk
KUNG_FU_HUSTLE_walk_f_nm_np1_le_med_29 76 49 walk
LONGESTYARD_walk_f_nm_np1_fr_med_6 109 49 walk
Man_Who_Cheated_Himself_512kb_walk_u_nm_np1_ba_med_1 77 49 walk
MeettheFockers_walk_f_nm_np1_ba_med_9 77 49 walk
MeettheFockers_walk_u_cm_np1_fr_goo_7 76 49 walk
MeettheParents_walk_f_cm_np1_fr_med_10 49 49 walk
NOVA_ELEGANTUNIVERSE1_walk_f_nm_np1_fr_med_2 81 49 walk
NOVA_ELEGANTUNIVERSE1_walk_u_nm_np1_ba_med_0 74 49 walk
NOVA_ELEGANTUNIVERSE1_walk_u_nm_np1_fr_bad_1 103 49 walk
NOVA_ELEGANTUNIVERSE1_walk_u_nm_np1_fr_med_5 72 49 walk
Narcotic19672256kb_walk_f_cm_np1_ri_med_2 202 49 walk
OldSchool_walk_f_nm_np1_fr_med_7 138 49 walk
Panic_in_the_Streets_walk_f_cm_np1_fr_med_11 52 49 walk
Panic_in_the_Streets_walk_u_cm_np1_ba_med_5 75 49 walk
Panic_in_the_Streets_walk_u_cm_np1_fr_med_3 76 49 walk
RETURN_OF_THE_KING_walk_f_cm_np1_ba_med_3 79 49 walk
RETURN_OF_THE_KING_walk_f_nm_np1_ba_med_25 49 49 walk
RETURN_OF_THE_KING_walk_u_nm_np1_fr_med_56 107 49 walk
RushHour2_walk_u_cm_np2_ri_med_5 78 49 walk
Shadow_of_a_Doubt_walk_f_cm_np1_fr_med_10 76 49 walk
Shadow_of_a_Doubt_walk_u_cm_np1_ba_bad_9 78 49 walk
Shadow_of_a_Doubt_walk_u_cm_np1_ba_med_1 73 49 walk
Shadow_of_a_Doubt_walk_u_cm_np1_ba_med_12 108 49 walk
Sixthsense_walk_f_nm_np1_fr_med_8 104 49 walk
Sixthsense_walk_u_nm_np1_fr_med_4 52 49 walk
Sixthsense_walk_u_nm_np1_fr_med_9 74 49 walk
TheLastManOnearth_walk_f_cm_np1_fr_med_36 130 49 walk
TheLastManOnearth_walk_f_nm_np1_fr_med_37 83 49 walk
TheLastManOnearth_walk_f_nm_np1_fr_med_41 82 49 walk
TheLastManOnearth_walk_u_cm_np1_le_med_20 76 49 walk
TheLittleShopofHorrors_walk_u_cm_np1_ri_med_1 51 49 walk
The_Departed_-_Part_2_walk_u_nm_np1_fr_med_2 52 49 walk
The_Departed_-_Part_2_walk_u_nm_np1_fr_med_3 78 49 walk
The_Fugitive_6_walk_u_cm_np1_ba_med_17 119 49 walk
TrumanShow_walk_f_cm_np1_le_med_2 108 49 walk
TrumanShow_walk_f_nm_np1_fr_med_23 76 49 walk
TrumanShow_walk_f_nm_np1_le_med_7 100 49 walk
Two_Towers_6_walk_u_cm_np1_fr_med_0 55 49 walk
Veoh_Alpha_Dog_2_walk_f_cm_np4_fr_med_15 137 49 walk
americanthrift1_walk_f_cm_np1_fr_med_2 79 49 walk
likebeckam_walk_f_cm_np1_fr_med_27 72 49 walk
likebeckam_walk_f_nm_np1_fr_med_10 46 49 walk
likebeckam_walk_f_nm_np1_fr_med_36 71 49 walk
prelinger_LetsBeGo1953_walk_f_cm_np1_ri_med_9 87 49 walk
prelinger_LetsPlay1949_walk_u_cm_np2_le_med_6 104 49 walk
prelinger_they_grow_up_so_fast_1_walk_f_cm_np10_ri_med_2 219 49 walk
prelinger_they_grow_up_so_fast_1_walk_f_nm_np1_fr_med_5 532 49 walk
preparationoffoods256kb_walk_f_cm_np1_ri_med_1 101 49 walk
20060723sfjffbartsinger_wave_f_cm_np1_ba_med_0 48 50 wave
21_wave_u_nm_np1_fr_goo_5 52 50 wave
Abschieds-winken_!!!!!!_Gruss_Guido_wave_u_cm_np1_fr_bad_0 104 50 wave
Abschieds-winken_!!!!!!_Gruss_Guido_wave_u_cm_np1_fr_bad_1 110 50 wave
AllThePresidentMen_wave_h_nm_np1_fr_med_6 50 50 wave
AmericanGangster_wave_u_cm_np1_fr_med_57 53 50 wave
American_History_X_wave_u_nm_np1_fr_med_16 50 50 wave
BuddhaPainter_wave_u_nm_np1_fr_med_1 137 50 wave
Bush_Wave_vs__Obama_Wave_and_Which_Commander-in-chief_Salutes_the_Best__You_Decide_wave_u_cm_np1_fr_med_0 204 50 wave
Bush_Wave_vs__Obama_Wave_and_Which_Commander-in-chief_Salutes_the_Best__You_Decide_wave_u_cm_np1_fr_med_1 83 50 wave
Bush_Wave_vs__Obama_Wave_and_Which_Commander-in-chief_Salutes_the_Best__You_Decide_wave_u_cm_np1_fr_med_10 78 50 wave
Bush_Wave_vs__Obama_Wave_and_Which_Commander-in-chief_Salutes_the_Best__You_Decide_wave_u_cm_np1_fr_med_3 78 50 wave
Bush_Wave_vs__Obama_Wave_and_Which_Commander-in-chief_Salutes_the_Best__You_Decide_wave_u_cm_np1_fr_med_4 78 50 wave
Bush_Wave_vs__Obama_Wave_and_Which_Commander-in-chief_Salutes_the_Best__You_Decide_wave_u_cm_np1_fr_med_5 95 50 wave
Bush_Wave_vs__Obama_Wave_and_Which_Commander-in-chief_Salutes_the_Best__You_Decide_wave_u_cm_np1_fr_med_7 203 50 wave
Bush_Wave_vs__Obama_Wave_and_Which_Commander-in-chief_Salutes_the_Best__You_Decide_wave_u_cm_np1_fr_med_8 102 50 wave
Bush_Wave_vs__Obama_Wave_and_Which_Commander-in-chief_Salutes_the_Best__You_Decide_wave_u_cm_np1_fr_med_9 126 50 wave
Bush_Wave_vs__Obama_Wave_and_Which_Commander-in-chief_Salutes_the_Best__You_Decide_wave_u_cm_np1_le_med_6 65 50 wave
CharlieAndTheChocolateFactory_wave_u_nm_np1_fr_bad_1 43 50 wave
CharlieAndTheChocolateFactory_wave_u_nm_np1_fr_med_2 77 50 wave
Chris_Benoit_waving_goodbye_wave_u_nm_np1_fr_med_0 84 50 wave
Chris_Benoit_waving_goodbye_wave_u_nm_np1_fr_med_1 78 50 wave
DONNIE_DARKO_wave_u_nm_np1_fr_goo_9 112 50 wave
DONNIE_DARKO_wave_u_nm_np1_le_goo_8 104 50 wave
Eurotrip_wave_u_nm_np1_fr_goo_4 52 50 wave
Gaye_waves_to_the_paparazzi_as_she_flees_New_York_after_stalking_Adam_Lambert_in_Central_Park_wave_u_cm_np1_fr_med_0 86 50 wave
HP_PRISONER_OF_AZKABAN_wave_f_cm_np1_fr_med_12 45 50 wave
HP_PRISONER_OF_AZKABAN_wave_u_nm_np1_ri_med_39 76 50 wave
Hands_Up__Clap_Hands_And_Wave!_wave_f_cm_np1_ri_med_0 86 50 wave
Hitch_Part_1_wave_u_nm_np1_fr_goo_1 76 50 wave
Hitch_Part_2_wave_h_nm_np1_fr_goo_12 76 50 wave
IamLegend_wave_u_nm_np1_ba_med_6 78 50 wave
IndianaJonesandTheTempleofDoom_wave_h_nm_np1_fr_med_2 48 50 wave
MUSE_Wave_Goodbye_in_Wembley_wave_u_cm_np3_fr_med_1 131 50 wave
MUSE_Wave_Goodbye_in_Wembley_wave_u_nm_np3_fr_med_0 103 50 wave
Maddin_winkt_wave_h_cm_np1_fr_med_1 79 50 wave
Maddin_winkt_wave_h_cm_np1_le_med_0 80 50 wave
Maya_beim_Winken_wave_f_cm_np1_fr_med_0 84 50 wave
Maya_beim_Winken_wave_f_cm_np1_fr_med_1 147 50 wave
Maya_beim_Winken_wave_f_cm_np1_fr_med_2 185 50 wave
Miro_Klose_winkt_wave_f_cm_np1_le_med_0 79 50 wave
Oceans12_wave_h_nm_np1_fr_goo_8 53 50 wave
Pirates_5_wave_h_nm_np1_fr_med_8 48 50 wave
Poldi_beim_Spiel_Deutschland_Schweden_16_8_wave_u_cm_np1_ri_med_0 78 50 wave
RATRACE_wave_f_nm_np1_fr_goo_37 71 50 wave
RATRACE_wave_f_nm_np1_fr_med_21 78 50 wave
RATRACE_wave_f_nm_np1_ri_med_10 47 50 wave
RATRACE_wave_u_cm_np1_fr_med_6 48 50 wave
RATRACE_wave_u_nm_np1_fr_med_27 76 50 wave
RATRACE_wave_u_nm_np1_fr_med_34 51 50 wave
RATRACE_wave_u_nm_np1_fr_med_9 22 50 wave
SchoolRulesHowTheyHelpUs_wave_f_nm_np1_ba_med_0 73 50 wave
Song_I_Can_Wave_My_Hands_-_Cullen_s_Abc_s_wave_u_cm_np1_fr_med_0 78 50 wave
Song_I_Can_Wave_My_Hands_-_Cullen_s_Abc_s_wave_u_cm_np1_fr_med_1 78 50 wave
Song_I_Can_Wave_My_Hands_-_Cullen_s_Abc_s_wave_u_cm_np1_fr_med_2 95 50 wave
Superbad_wave_f_cm_np1_fr_med_4 85 50 wave
TrumanShow_wave_f_nm_np1_fr_med_26 48 50 wave
TrumanShow_wave_u_nm_np1_fr_med_0 72 50 wave
TrumanShow_wave_u_nm_np1_fr_med_25 47 50 wave
UNREPEATABLE_wave_f_nm_np1_fr_med_5 73 50 wave
We_Wave_-_Premiere_wave_f_cm_np2_fr_med_0 89 50 wave
WeddingCrashers_wave_u_nm_np1_fr_goo_0 53 50 wave
Wie_man_winkt!!_wave_u_cm_np1_fr_med_0 78 50 wave
_I_ll_Just_Wave_My_Hand__sung_by_Cornerstone_Male_Choir_wave_u_cm_np1_fr_med_0 194 50 wave
_I_ll_Just_Wave_My_Hand__sung_by_Cornerstone_Male_Choir_wave_u_cm_np1_fr_med_1 169 50 wave
_I_ll_Just_Wave_My_Hand__sung_by_Cornerstone_Male_Choir_wave_u_cm_np1_fr_med_2 137 50 wave
eddieizzardcircle_wave_u_nm_np1_ri_med_8 51 50 wave
prelinger_LetsBeGo1953_wave_u_cm_np10_ba_med_2 104 50 wave
winKen_wave_u_cm_np1_ba_bad_0 42 50 wave
winKen_wave_u_cm_np1_ri_bad_1 144 50 wave
