# Supplementary material for: STA-TSN: Spatial-Temporal Attention Temporal Segment Network for action recognition in video
Source: PLoS One. 2022 Mar 17;17(3):e0265115. doi: 10.1371/journal.pone.0265115 (PMC8929560; doi:10.1371/journal.pone.0265115)
Supplement: S1 File — (ZIP) [file pone.0265115.s001.zip › ┤·┬δ/datasets/settings/hmdb51/val_flow_split3.txt]

April_09_brush_hair_u_nm_np1_ba_goo_0 407 0 brush_hair
April_09_brush_hair_u_nm_np1_ba_goo_1 393 0 brush_hair
April_09_brush_hair_u_nm_np1_ba_goo_2 321 0 brush_hair
Blonde_being_brushed_brush_hair_f_nm_np2_ri_med_0 77 0 brush_hair
Blonde_being_brushed_brush_hair_u_cm_np2_ri_med_1 272 0 brush_hair
Brushing_Hair_with_Beth_brush_hair_h_nm_np1_le_goo_0 212 0 brush_hair
Brushing_Hair_with_Beth_brush_hair_u_nm_np1_fr_goo_1 141 0 brush_hair
Brushing_Hair_with_Beth_brush_hair_u_nm_np1_fr_goo_2 310 0 brush_hair
Brushing_Her_Hair__[_NEW_AUDIO_]_UPDATED!!!!_brush_hair_h_cm_np1_fr_goo_0 316 0 brush_hair
Brushing_Her_Hair__[_NEW_AUDIO_]_UPDATED!!!!_brush_hair_h_cm_np1_le_goo_1 142 0 brush_hair
Brushing_Her_Hair__[_NEW_AUDIO_]_UPDATED!!!!_brush_hair_h_cm_np1_le_goo_2 256 0 brush_hair
Brushing_my_waist_lenth_hair_brush_hair_u_nm_np1_ba_goo_0 220 0 brush_hair
Brushing_my_waist_lenth_hair_brush_hair_u_nm_np1_ba_goo_1 177 0 brush_hair
Brushing_my_waist_lenth_hair_brush_hair_u_nm_np1_ba_goo_2 524 0 brush_hair
Lektion_3__-_Das_Haare_b_rsten_brush_hair_h_nm_np1_fr_med_1 95 0 brush_hair
Lektion_3__-_Das_Haare_b_rsten_brush_hair_h_nm_np1_fr_med_2 368 0 brush_hair
Lektion_3__-_Das_Haare_b_rsten_brush_hair_h_nm_np1_le_med_0 338 0 brush_hair
Slave_brush_my_hair_brush_hair_u_cm_np2_le_goo_0 461 0 brush_hair
Slave_brush_my_hair_brush_hair_u_cm_np2_le_goo_1 422 0 brush_hair
Slave_brush_my_hair_brush_hair_u_cm_np2_le_goo_2 346 0 brush_hair
Trannydude___Brushing_SyntheticHair___OhNOES!__those_fukin_knots!_brush_hair_u_nm_np1_fr_goo_0 262 0 brush_hair
Trannydude___Brushing_SyntheticHair___OhNOES!__those_fukin_knots!_brush_hair_u_nm_np1_fr_goo_1 237 0 brush_hair
Trannydude___Brushing_SyntheticHair___OhNOES!__those_fukin_knots!_brush_hair_u_nm_np1_fr_goo_2 416 0 brush_hair
brushing_hair_brush_hair_f_cm_np2_ri_goo_0 199 0 brush_hair
brushing_hair_brush_hair_f_nm_np2_ba_goo_2 161 0 brush_hair
brushing_hair_brush_hair_f_nm_np2_ba_goo_4 176 0 brush_hair
brushing_hair_brush_hair_f_nm_np2_ri_goo_1 229 0 brush_hair
brushing_hair_brush_hair_f_nm_np2_ri_goo_3 151 0 brush_hair
indianrapunzels_com---silky_long_hair_brushing_brush_hair_u_cm_np2_fr_goo_0 488 0 brush_hair
indianrapunzels_com---silky_long_hair_brushing_brush_hair_u_cm_np2_ri_goo_1 305 0 brush_hair
Bodenturnen_cartwheel_f_cm_np1_le_med_3 123 1 cartwheel
Bodenturnen_cartwheel_f_cm_np1_ri_med_2 90 1 cartwheel
Bodenturnen_cartwheel_f_cm_np1_ri_med_4 76 1 cartwheel
Cartwheel_Contest_cartwheel_f_cm_np1_fr_med_2 78 1 cartwheel
Cartwheel_Contest_cartwheel_f_cm_np1_fr_med_3 78 1 cartwheel
Cartwheel_Contest_cartwheel_f_cm_np2_fr_med_0 68 1 cartwheel
Cartwheel_Contest_cartwheel_f_cm_np2_fr_med_1 78 1 cartwheel
Handstandk_nig_cartwheel_f_cm_np1_le_med_0 52 1 cartwheel
Handstandk_nig_cartwheel_f_cm_np1_ri_med_4 76 1 cartwheel
How_to_Do_an_Aerial_-_Aerial_vs__Cartwheel_cartwheel_f_cm_np1_le_med_0 86 1 cartwheel
How_to_Do_an_Aerial_-_Aerial_vs__Cartwheel_cartwheel_f_cm_np1_ri_med_1 81 1 cartwheel
How_to_do_a_Cartwheel_cartwheel_f_nm_np1_le_med_1 98 1 cartwheel
How_to_do_a_Cartwheel_cartwheel_f_nm_np1_ri_med_0 100 1 cartwheel
Jessica_Heinz_-_Leverkusen_Cup_2006__floor_routine_cartwheel_f_cm_np1_le_med_2 43 1 cartwheel
Jessica_Heinz_-_Leverkusen_Cup_2006__floor_routine_cartwheel_f_cm_np1_le_med_5 37 1 cartwheel
Jessica_Heinz_-_Leverkusen_Cup_2006__floor_routine_cartwheel_f_cm_np1_ri_med_0 39 1 cartwheel
Jessica_Heinz_-_Leverkusen_Cup_2006__floor_routine_cartwheel_f_cm_np1_ri_med_4 40 1 cartwheel
Mirco_turnt_die_5_2_LAD___Schraube_rw_cartwheel_f_cm_np1_le_med_2 41 1 cartwheel
Mirco_turnt_die_5_2_LAD___Schraube_rw_cartwheel_f_cm_np1_ri_med_0 43 1 cartwheel
Mirco_turnt_die_5_2_LAD___Schraube_rw_cartwheel_f_cm_np1_ri_med_1 42 1 cartwheel
Mirco_turnt_die_5_2_LAD___Schraube_rw_cartwheel_f_cm_np1_ri_med_3 41 1 cartwheel
Monica_cartwheel_f_cm_np1_le_med_0 87 1 cartwheel
Monikas_Staatsexamen__Turnen_cartwheel_f_cm_np1_le_med_3 81 1 cartwheel
Monikas_Staatsexamen__Turnen_cartwheel_f_cm_np1_ri_med_4 79 1 cartwheel
Projekt_SPOHO_2008_-_27_02_08_-_Training-_Bodenk_r_3_cartwheel_f_cm_np1_le_med_3 78 1 cartwheel
Turnk_r_Pippi_Michel_cartwheel_f_cm_np2_le_med_6 82 1 cartwheel
Zwei_hoffnungslose_Pflegef_lle_beim_Turnen(Part4)_cartwheel_f_cm_np1_ri_bad_0 90 1 cartwheel
anna_turnen_cartwheel_f_cm_np1_le_bad_0 82 1 cartwheel
gimnasia_cartwheel_f_cm_np1_le_med_3 117 1 cartwheel
park_cartwheel_f_cm_np1_ba_med_0 77 1 cartwheel
Finding_Forrester_3_catch_f_nm_np2_ba_med_7 76 2 catch
Finding_Forrester_3_catch_u_cm_np1_fr_goo_11 40 2 catch
Frisbee_catch_f_cm_np1_fr_bad_2 35 2 catch
Frisbee_catch_f_cm_np1_ri_med_0 46 2 catch
Frisbee_catch_f_cm_np1_ri_med_1 52 2 catch
Goal_Keeping_Tips_catch_f_cm_np1_fr_med_0 69 2 catch
Goal_Keeping_Tips_catch_f_cm_np1_fr_med_2 60 2 catch
Goal_Keeping_Tips_catch_u_cm_np1_fr_med_1 57 2 catch
Goal_Keeping_Tips_catch_u_cm_np1_fr_med_3 72 2 catch
How_to_Play_Wide_Receiver_in_Football_-_How_to_Catch_a_High_Ball_in_Football_catch_f_nm_np1_ri_goo_0 42 2 catch
How_to_Play_Wide_Receiver_in_Football_-_How_to_Catch_a_High_Ball_in_Football_catch_f_nm_np1_ri_med_1 45 2 catch
Torwarttraining_catch_f_cm_np1_ba_bad_10 30 2 catch
Torwarttraining_catch_f_cm_np1_ba_bad_8 28 2 catch
Torwarttraining_catch_f_cm_np1_ba_bad_9 28 2 catch
Torwarttraining_catch_f_cm_np1_le_bad_11 35 2 catch
Torwarttraining_catch_f_cm_np1_le_bad_3 32 2 catch
Torwarttraining_catch_f_cm_np1_le_bad_5 30 2 catch
Torwarttraining_catch_u_cm_np1_fr_bad_4 28 2 catch
Torwarttraining_catch_u_cm_np1_le_bad_6 32 2 catch
Torwarttraining_catch_u_cm_np1_le_bad_7 32 2 catch
Torwarttraining_catch_u_cm_np1_ri_med_0 35 2 catch
Torwarttraining_catch_u_cm_np1_ri_med_1 39 2 catch
Torwarttraining_catch_u_cm_np1_ri_med_2 32 2 catch
torwart_de-Camp_2009_-_Hohe_B_lle_catch_f_cm_np1_ba_med_0 60 2 catch
torwart_de-Camp_2009_-_Hohe_B_lle_catch_f_cm_np1_ba_med_1 57 2 catch
torwart_de-Camp_2009_-_Hohe_B_lle_catch_f_cm_np1_ba_med_2 47 2 catch
torwart_de_-_Torwarttraining_Werder_Bremen_catch_f_cm_np1_ba_bad_0 39 2 catch
torwart_de_-_Torwarttraining_Werder_Bremen_catch_f_cm_np1_ba_bad_1 32 2 catch
torwart_de_-_Torwarttraining_Werder_Bremen_catch_f_cm_np1_fr_bad_2 45 2 catch
torwart_de_-_Torwarttraining_Werder_Bremen_catch_f_cm_np1_fr_bad_3 45 2 catch
Big_League_Chew_chew_h_nm_np1_fr_goo_0 155 3 chew
Big_League_Chew_chew_h_nm_np1_fr_goo_1 157 3 chew
Big_League_Chew_chew_h_nm_np1_fr_goo_2 179 3 chew
Bubble_Blowing_Bubble_Gum_chew_h_nm_np1_fr_bad_1 77 3 chew
Bubble_Blowing_Bubble_Gum_chew_h_nm_np1_fr_bad_2 113 3 chew
Bubble_gum!_XD_chew_h_cm_np1_fr_bad_2 77 3 chew
Bubble_gum!_XD_chew_h_cm_np1_fr_med_0 79 3 chew
Bubble_gum!_XD_chew_h_cm_np1_fr_med_1 109 3 chew
Dubble_bubble_compilation_-_all_on_8_pieces_chew_h_nm_np1_fr_med_0 71 3 chew
Dubble_bubble_compilation_-_all_on_8_pieces_chew_h_nm_np1_fr_med_1 127 3 chew
Fun_Chewing_Gum!_chew_h_nm_np1_fr_med_0 101 3 chew
Fun_Chewing_Gum!_chew_h_nm_np1_fr_med_1 125 3 chew
Fun_Chewing_Gum!_chew_h_nm_np1_fr_med_2 129 3 chew
Fun_Chewing_Gum!_chew_h_nm_np2_fr_med_3 95 3 chew
Fun_Chewing_Gum!_chew_h_nm_np2_fr_med_4 145 3 chew
Gum_Chewing_Girl_chew_h_nm_np1_fr_med_0 85 3 chew
Gum_Chewing_Girl_chew_h_nm_np1_fr_med_1 96 3 chew
Gum_Chewing_Girl_chew_h_nm_np1_fr_med_2 90 3 chew
Sexy_girl_on_the_bed_teasing_chew_u_nm_np1_fr_med_1 127 3 chew
Sexy_girl_on_the_bed_teasing_chew_u_nm_np1_fr_med_2 111 3 chew
Tara_Bush_blowing_bubbles_5_chew_h_nm_np1_fr_goo_0 78 3 chew
Tara_Bush_blowing_bubbles_5_chew_h_nm_np1_fr_goo_2 91 3 chew
Tara_Bush_blowing_bubbles_5_chew_h_nm_np1_le_goo_1 89 3 chew
WeddingCrashers_chew_h_nm_np1_fr_goo_6 51 3 chew
chewing_bubble_gum_chew_h_cm_np1_ri_bad_2 114 3 chew
chewing_bubble_gum_chew_h_cm_np1_ri_med_1 113 3 chew
lol_im_so_weird___BLOWIN_BUBBLE_GUM__oops_i_burped_at_the_end_my_bad_lol_chew_h_cm_np1_fr_med_0 77 3 chew
lol_im_so_weird___BLOWIN_BUBBLE_GUM__oops_i_burped_at_the_end_my_bad_lol_chew_h_cm_np1_le_med_1 94 3 chew
lol_im_so_weird___BLOWIN_BUBBLE_GUM__oops_i_burped_at_the_end_my_bad_lol_chew_h_nm_np1_fr_med_2 77 3 chew
prideandprejudice1_chew_u_nm_np1_fr_goo_6 74 3 chew
103_years_old_japanese_woman__Nao_is_clapping_with_piano_music_by_beethoven_clap_u_cm_np1_fr_med_1 77 4 clap
103_years_old_japanese_woman__Nao_is_clapping_with_piano_music_by_beethoven_clap_u_nm_np1_fr_med_0 73 4 clap
Alex_applauding_himself_clap_u_cm_np1_fr_med_1 76 4 clap
Alex_applauding_himself_clap_u_nm_np1_fr_med_0 77 4 clap
Baby_Bob_kann_klatschen_!_clap_u_cm_np1_fr_med_0 76 4 clap
Baby_Bob_kann_klatschen_!_clap_u_cm_np1_fr_med_1 76 4 clap
Baby_Bob_kann_klatschen_!_clap_u_cm_np1_fr_med_2 76 4 clap
Budam_-_Clap_Hands_clap_u_nm_np1_fr_med_0 76 4 clap
Budam_-_Clap_Hands_clap_u_nm_np1_fr_med_1 76 4 clap
Budam_-_Clap_Hands_clap_u_nm_np1_fr_med_2 52 4 clap
Clap_Hands_clap_u_nm_np1_fr_med_0 77 4 clap
Clap_Hands_clap_u_nm_np1_fr_med_1 77 4 clap
Clap_Hands_clap_u_nm_np1_fr_med_2 77 4 clap
Faith_Rewarded_clap_u_cm_np1_fr_med_43 42 4 clap
Faith_Rewarded_clap_u_cm_np1_le_med_0 84 4 clap
Faith_Rewarded_clap_u_cm_np1_ri_goo_1 51 4 clap
Faith_Rewarded_clap_u_nm_np1_fr_goo_87 63 4 clap
Hand_Clapping_Game__Bim_Bum__clap_f_nm_np2_fr_med_0 77 4 clap
Hand_Clapping_Game__Bim_Bum__clap_f_nm_np2_fr_med_1 77 4 clap
Hand_Clapping_Game__Bim_Bum__clap_f_nm_np2_fr_med_2 77 4 clap
My_Lil__Man_clapping_his_Hands_clap_u_nm_np1_fr_goo_0 77 4 clap
My_Lil__Man_clapping_his_Hands_clap_u_nm_np1_fr_med_1 76 4 clap
Song_I_Can_Wave_My_Hands_-_Cullen_s_Abc_s_clap_u_cm_np1_fr_med_3 78 4 clap
Song_I_Can_Wave_My_Hands_-_Cullen_s_Abc_s_clap_u_cm_np1_fr_med_4 80 4 clap
Song_I_Can_Wave_My_Hands_-_Cullen_s_Abc_s_clap_u_cm_np1_fr_med_5 93 4 clap
_Boom_Snap_Clap__challenge_clap_u_nm_np1_fr_med_0 77 4 clap
_Boom_Snap_Clap__challenge_clap_u_nm_np1_fr_med_1 77 4 clap
boomsnapclap!_clap_u_nm_np1_fr_med_0 77 4 clap
boomsnapclap!_clap_u_nm_np1_fr_med_1 76 4 clap
boomsnapclap!_clap_u_nm_np1_fr_med_2 77 4 clap
Climbing_Wall_Adventure_climb_f_cm_np1_ba_med_1 206 5 climb
Climbing_Wall_Adventure_climb_f_cm_np1_le_med_0 256 5 climb
Climbing_roof_in_TCA_climb_f_cm_np1_ba_med_0 305 5 climb
Climbing_roof_in_TCA_climb_f_cm_np1_ba_med_1 230 5 climb
Climbing_roof_in_TCA_climb_f_cm_np1_ba_med_2 626 5 climb
DM_Sportklettern_2006-_Finale_Herren_-_Markus_Hoppe_climb_f_cm_np1_ri_med_0 92 5 climb
DM_Sportklettern_2006-_Finale_Herren_-_Markus_Hoppe_climb_f_cm_np1_ri_med_1 109 5 climb
DM_Sportklettern_2006-_Video_Qualifikation_-_Julia_Winter_climb_f_cm_np1_ba_med_1 123 5 climb
DM_Sportklettern_2006-_Video_Qualifikation_-_Julia_Winter_climb_f_cm_np1_ba_med_2 101 5 climb
Dan_Osman_-_Speed_rock_climbing_climb_f_cm_np1_ba_bad_0 59 5 climb
Dan_Osman_-_Speed_rock_climbing_climb_f_cm_np1_ba_bad_1 77 5 climb
Dan_Osman_-_Speed_rock_climbing_climb_f_cm_np1_fr_bad_5 79 5 climb
Dan_Osman_-_Speed_rock_climbing_climb_f_cm_np1_le_bad_2 57 5 climb
Dan_Osman_-_Speed_rock_climbing_climb_f_cm_np1_le_bad_3 60 5 climb
Janini_an_der_Kletterwand_climb_f_cm_np1_ba_med_0 170 5 climb
Janini_an_der_Kletterwand_climb_f_cm_np1_ba_med_1 200 5 climb
Janini_an_der_Kletterwand_climb_f_cm_np1_ba_med_2 254 5 climb
Jez__roof_climbing_in_Mile_End_climb_f_cm_np1_ba_med_0 129 5 climb
Klettern_by_Kurt_Hackner_climb_f_cm_np1_ba_med_0 117 5 climb
Klettern_by_Kurt_Hackner_climb_f_cm_np1_ba_med_2 147 5 climb
Klettern_by_Kurt_Hackner_climb_f_cm_np1_le_med_1 114 5 climb
Mexican_Climbing_Fence_climb_f_cm_np1_ba_med_1 76 5 climb
Mexican_Climbing_Fence_climb_f_cm_np1_ba_med_2 77 5 climb
Mexican_Climbing_Fence_climb_f_cm_np1_ba_med_3 139 5 climb
Rock_Climbing_Nationals_08_Emily_Harrington_and_Lauren_Lee_climb_f_cm_np1_ba_med_0 153 5 climb
Rock_Climbing_Nationals_08_Emily_Harrington_and_Lauren_Lee_climb_f_cm_np1_ba_med_2 279 5 climb
Rock_Climbing_Nationals_08_Emily_Harrington_and_Lauren_Lee_climb_f_cm_np1_ba_med_3 192 5 climb
megan_roof_climbing_climb_f_cm_np1_ri_goo_0 148 5 climb
megan_roof_climbing_climb_f_cm_np1_ri_goo_1 75 5 climb
rope_climbing_climb_f_nm_np1_ba_med_1 119 5 climb
BATMAN_BEGINS_climb_stairs_f_cm_np1_ba_bad_15 47 6 climb_stairs
BIG_FISH_climb_stairs_f_nm_np1_fr_med_1 102 6 climb_stairs
Empire_State_Building_Run-Up_climb_stairs_f_cm_np1_ba_med_3 76 6 climb_stairs
Empire_State_Building_Run-Up_climb_stairs_f_cm_np1_fr_med_0 76 6 climb_stairs
H_I_I_T__Swamis_stairs_with_Max_Wettstein_featuring_Donna_Wettstein_climb_stairs_f_cm_np1_ba_med_4 77 6 climb_stairs
H_I_I_T__Swamis_stairs_with_Max_Wettstein_featuring_Donna_Wettstein_climb_stairs_f_cm_np1_ba_med_5 44 6 climb_stairs
H_I_I_T__Swamis_stairs_with_Max_Wettstein_featuring_Donna_Wettstein_climb_stairs_f_cm_np1_ba_med_6 67 6 climb_stairs
H_I_I_T__Swamis_stairs_with_Max_Wettstein_featuring_Donna_Wettstein_climb_stairs_f_cm_np1_ba_med_9 77 6 climb_stairs
H_I_I_T__Swamis_stairs_with_Max_Wettstein_featuring_Donna_Wettstein_climb_stairs_f_cm_np1_fr_med_8 77 6 climb_stairs
H_I_I_T__Swamis_stairs_with_Max_Wettstein_featuring_Donna_Wettstein_climb_stairs_f_cm_np2_ba_med_0 77 6 climb_stairs
H_I_I_T__Swamis_stairs_with_Max_Wettstein_featuring_Donna_Wettstein_climb_stairs_f_cm_np3_ba_med_1 77 6 climb_stairs
H_I_I_T__Swamis_stairs_with_Max_Wettstein_featuring_Donna_Wettstein_climb_stairs_f_cm_np3_ba_med_2 76 6 climb_stairs
H_I_I_T__Swamis_stairs_with_Max_Wettstein_featuring_Donna_Wettstein_climb_stairs_f_cm_np3_ba_med_3 76 6 climb_stairs
How_to_Exercise_Outdoors_-_Outdoor_Step_Running_Exercises_climb_stairs_f_cm_np1_fr_med_1 76 6 climb_stairs
How_to_Exercise_Outdoors_-_Outdoor_Step_Running_Exercises_climb_stairs_f_nm_np1_fr_med_0 76 6 climb_stairs
I_DO_NOT_Run_Up_Stairs_Like_A_GIRL_climb_stairs_l_cm_np1_ba_med_0 76 6 climb_stairs
I_DO_NOT_Run_Up_Stairs_Like_A_GIRL_climb_stairs_l_cm_np1_ba_med_1 76 6 climb_stairs
I_DO_NOT_Run_Up_Stairs_Like_A_GIRL_climb_stairs_l_cm_np1_ba_med_2 76 6 climb_stairs
I_DO_NOT_Run_Up_Stairs_Like_A_GIRL_climb_stairs_l_cm_np1_ba_med_3 76 6 climb_stairs
I_DO_NOT_Run_Up_Stairs_Like_A_GIRL_climb_stairs_l_cm_np1_ba_med_4 76 6 climb_stairs
I_DO_NOT_Run_Up_Stairs_Like_A_GIRL_climb_stairs_l_cm_np1_ba_med_5 76 6 climb_stairs
Jerry_Lewis_Cinderfella_dance_climb_stairs_f_nm_np1_fr_bad_0 78 6 climb_stairs
Jerry_Lewis_Cinderfella_dance_climb_stairs_f_nm_np1_fr_med_2 78 6 climb_stairs
Return_of_the_King_4_climb_stairs_f_cm_np1_ba_bad_6 101 6 climb_stairs
Stairs_to_Perpetual_Youth_and_Longevity___Taishan_(Mount_Tai)_climb_stairs_f_cm_np1_fr_med_1 93 6 climb_stairs
Stairs_to_Perpetual_Youth_and_Longevity___Taishan_(Mount_Tai)_climb_stairs_f_nm_np3_ba_med_0 77 6 climb_stairs
TheLastManOnearth_climb_stairs_f_cm_np1_ba_med_33 51 6 climb_stairs
TheLastManOnearth_climb_stairs_f_nm_np1_ba_med_56 46 6 climb_stairs
Walking_up_the_stairs_climb_stairs_l_cm_np1_ba_med_1 76 6 climb_stairs
Walking_up_the_stairs_climb_stairs_l_cm_np1_ba_med_2 112 6 climb_stairs
50_FIRST_DATES_dive_f_cm_np1_ri_bad_32 43 7 dive
50_FIRST_DATES_dive_f_cm_np1_ri_bad_35 44 7 dive
Bridge_diving_in_Mostar_dive_f_cm_np1_ri_bad_0 131 7 dive
Bungee_Jump_-_Shit_dive_u_cm_np1_ba_bad_0 53 7 dive
Bungee_Jumping_Europabr_cke_192m_dive_f_cm_np1_le_bad_3 54 7 dive
Bungee_Jumping_Europabr_cke_192m_dive_f_cm_np1_ri_bad_1 48 7 dive
Bungee_Jumping_Europabr_cke_192m_dive_f_cm_np1_ri_bad_4 72 7 dive
Bungee_Jumping_in_Switzerland_-_Compilation_Part_1_dive_f_cm_np1_fr_bad_0 49 7 dive
Bungee_Jumping_in_Switzerland_-_Compilation_Part_1_dive_f_cm_np1_fr_bad_1 59 7 dive
Bungee_Jumping_in_Switzerland_-__Compilation_Part_2_dive_f_cm_np1_fr_bad_0 53 7 dive
Bungee_Jumping_in_Switzerland_-__Compilation_Part_2_dive_f_cm_np1_fr_bad_2 59 7 dive
GoalKeeper_Training_2_dive_f_cm_np1_ba_bad_2 77 7 dive
GoalKeeper_Training_2_dive_f_cm_np1_ba_bad_4 77 7 dive
GoalKeeper_Training_2_dive_f_cm_np1_ba_bad_7 77 7 dive
GoalKeeper_Training_2_dive_f_cm_np1_le_bad_0 77 7 dive
GoalKeeper_Training_2_dive_f_cm_np1_le_bad_11 59 7 dive
GoalKeeper_Training_2_dive_f_cm_np1_le_bad_12 61 7 dive
GoalKeeper_Training_2_dive_f_cm_np1_le_bad_5 64 7 dive
GoalKeeper_Training_2_dive_f_cm_np1_le_bad_8 77 7 dive
GoalKeeper_Training_2_dive_f_cm_np1_ri_bad_1 58 7 dive
GoalKeeper_Training_2_dive_f_cm_np1_ri_bad_3 77 7 dive
GoalKeeper_Training_2_dive_f_cm_np1_ri_bad_6 77 7 dive
GoalKeeper_Training_2_dive_f_cm_np1_ri_bad_9 77 7 dive
K_pfer_vom_10_meter_turm_im_Freibad_Schw_bisch_Hall_dive_f_cm_np1_le_bad_0 83 7 dive
Parkour_Dive_dive_f_cm_np1_le_bad_0 79 7 dive
Pirates_3_dive_f_cm_np1_fr_bad_2 83 7 dive
Pirates_5_dive_f_cm_np1_ba_bad_0 48 7 dive
Pirates_5_dive_f_cm_np1_fr_bad_6 62 7 dive
Pirates_5_dive_f_cm_np1_le_bad_3 51 7 dive
Red_Bull_Cliff_Diving_2009_Croatia_-_Oliver_Pocher_dive_u_cm_np1_ba_bad_0 92 7 dive
A_point_about_drawing_swords_draw_sword_u_nm_np1_fr_med_0 76 8 draw_sword
A_point_about_drawing_swords_draw_sword_u_nm_np1_fr_med_1 76 8 draw_sword
A_point_about_drawing_swords_draw_sword_u_nm_np1_fr_med_2 76 8 draw_sword
Cold_Steel_Scottish_Broad_Sword_draw_sword_u_cm_np1_fr_med_0 41 8 draw_sword
DBK_Custom_Swords_-__Swordless__ScabbardBelt_draw_sword_u_nm_np1_fr_med_0 76 8 draw_sword
DBK_Custom_Swords_-__Swordless__ScabbardBelt_draw_sword_u_nm_np1_fr_med_1 76 8 draw_sword
DBK_Custom_Swords_-__Swordless__ScabbardBelt_draw_sword_u_nm_np1_fr_med_2 76 8 draw_sword
IAIDO_-_Training_TV-Bericht_10_2008_draw_sword_f_cm_np1_le_med_1 64 8 draw_sword
IAIDO_-_Training_TV-Bericht_10_2008_draw_sword_u_nm_np1_fr_med_0 51 8 draw_sword
Kendo_draw_sword_f_nm_np1_fr_bad_3 86 8 draw_sword
Kendo_draw_sword_f_nm_np1_fr_bad_8 78 8 draw_sword
Kuroda_Sensei_Iai_do_draw_sword_f_cm_np1_le_med_2 52 8 draw_sword
Ninja_(samurai_sword)_draw_sword_u_nm_np1_fr_med_0 76 8 draw_sword
Raito_Kata_from_Shindo_Munen_Ryu_Instructional_Video_draw_sword_f_nm_np1_fr_med_1 76 8 draw_sword
Raito_Kata_from_Shindo_Munen_Ryu_Instructional_Video_draw_sword_f_nm_np1_le_med_2 76 8 draw_sword
Raito_Kata_from_Shindo_Munen_Ryu_Instructional_Video_draw_sword_f_nm_np1_le_med_3 76 8 draw_sword
San-su_martial_arts_iaido_first_11_kata_draw_sword_f_cm_np1_ba_med_3 134 8 draw_sword
San-su_martial_arts_iaido_first_11_kata_draw_sword_f_cm_np1_fr_med_0 83 8 draw_sword
San-su_martial_arts_iaido_first_11_kata_draw_sword_f_cm_np1_fr_med_4 103 8 draw_sword
San-su_martial_arts_iaido_first_11_kata_draw_sword_f_cm_np1_fr_med_5 77 8 draw_sword
San-su_martial_arts_iaido_first_11_kata_draw_sword_f_cm_np1_le_med_1 94 8 draw_sword
San-su_martial_arts_iaido_first_11_kata_draw_sword_f_cm_np1_le_med_6 94 8 draw_sword
San-su_martial_arts_iaido_first_11_kata_draw_sword_f_cm_np1_le_med_7 129 8 draw_sword
San-su_martial_arts_iaido_first_11_kata_draw_sword_f_cm_np1_ri_med_2 79 8 draw_sword
San-su_martial_arts_iaido_first_11_kata_draw_sword_f_cm_np1_ri_med_8 98 8 draw_sword
Sensei_Mellone_en_Argentina__Mae__Iaido_kendo_draw_sword_f_cm_np1_fr_med_0 83 8 draw_sword
Takeda_Ryu_Iaido_draw_sword_f_nm_np1_fr_med_2 59 8 draw_sword
Takeda_Ryu_Iaido_draw_sword_f_nm_np1_fr_med_6 78 8 draw_sword
Takeda_Ryu_Iaido_draw_sword_f_nm_np1_ri_med_4 78 8 draw_sword
Two_Towers_6_draw_sword_h_nm_np1_ri_med_1 72 8 draw_sword
Basketball_Dribbling_-_Basketball_Dribbling-_Finger_Pads_dribble_f_cm_np1_fr_med_0 90 9 dribble
Basketball_Dribbling_-_Basketball_Dribbling-_Finger_Pads_dribble_f_cm_np1_fr_med_1 77 9 dribble
Basketball_Dribbling_-_Basketball_Dribbling-_Finger_Pads_dribble_f_nm_np2_le_med_4 99 9 dribble
Basketball_Dribbling_-_Basketball_Dribbling-_Finger_Pads_dribble_f_nm_np2_le_med_5 77 9 dribble
Basketball_Dribbling_-_Basketball_Dribbling-_Finger_Pads_dribble_f_nm_np2_le_med_6 77 9 dribble
Basketball_Dribbling_-_Basketball_Dribbling-_Having_a_Good_Base_dribble_f_cm_np2_le_med_2 77 9 dribble
Basketball_Dribbling_-_Basketball_Dribbling-_Having_a_Good_Base_dribble_f_cm_np2_ri_med_3 77 9 dribble
Basketball_Dribbling_-_Basketball_Dribbling-_Having_a_Good_Base_dribble_f_cm_np2_ri_med_4 77 9 dribble
Basketball_Dribbling_-_Basketball_Dribbling-_Having_a_Good_Base_dribble_f_nm_np2_le_med_1 77 9 dribble
Basketball_Dribbling_-_Basketball_Dribbling-_Having_a_Good_Base_dribble_f_nm_np2_ri_med_5 77 9 dribble
Basketball_Dribbling_Drills_-_The_12_Inch_Dribble_Drill_in_Basketball_dribble_f_cm_np1_fr_med_5 76 9 dribble
Basketball_Dribbling_Drills_-_The_12_Inch_Dribble_Drill_in_Basketball_dribble_f_cm_np1_le_med_3 76 9 dribble
Basketball_Dribbling_Drills_-_The_12_Inch_Dribble_Drill_in_Basketball_dribble_f_cm_np1_le_med_6 76 9 dribble
Basketball_Dribbling_Drills_-_The_12_Inch_Dribble_Drill_in_Basketball_dribble_f_cm_np1_le_med_7 76 9 dribble
Basketball_Dribbling_Drills_-_The_12_Inch_Dribble_Drill_in_Basketball_dribble_f_cm_np1_ri_med_0 76 9 dribble
Basketball_Dribbling_Tips__2_dribble_f_cm_np1_fr_med_0 76 9 dribble
Basketball_Dribbling_Tips__2_dribble_f_cm_np1_le_med_4 76 9 dribble
Basketball_Dribbling_Tips__2_dribble_f_cm_np1_le_med_5 76 9 dribble
Basketball_for_Beginners_-_How_to_Dribble_a_Basketball_dribble_f_cm_np1_fr_med_0 77 9 dribble
Basketball_for_Beginners_-_How_to_Dribble_a_Basketball_dribble_f_cm_np1_fr_med_2 80 9 dribble
Basketball_for_Beginners_-_How_to_Dribble_a_Basketball_dribble_f_nm_np1_fr_med_1 77 9 dribble
JordanWorld_sbest6yearoldBaller_dribble_f_cm_np1_fr_med_0 193 9 dribble
JordanWorld_sbest6yearoldBaller_dribble_f_cm_np1_fr_med_1 262 9 dribble
JordanWorld_sbest6yearoldBaller_dribble_f_cm_np1_fr_med_2 241 9 dribble
JordanWorld_sbest6yearoldBaller_dribble_f_cm_np1_fr_med_4 139 9 dribble
JordanWorld_sbest6yearoldBaller_dribble_f_cm_np1_fr_med_5 146 9 dribble
JordanWorld_sbest6yearoldBaller_dribble_f_cm_np1_fr_med_6 238 9 dribble
JordanWorld_sbest6yearoldBaller_dribble_f_cm_np1_fr_med_7 199 9 dribble
JordanWorld_sbest6yearoldBaller_dribble_f_cm_np1_fr_med_8 321 9 dribble
JordanWorld_sbest6yearoldBaller_dribble_f_cm_np1_fr_med_9 92 9 dribble
310ToYuma_drink_h_cm_np1_le_goo_3 92 10 drink
310ToYuma_drink_u_nm_np1_le_goo_5 117 10 drink
50_FIRST_DATES_drink_u_nm_np1_fr_goo_29 48 10 drink
AMADEUS_drink_u_nm_np1_fr_goo_11 77 10 drink
AmericanGangster_drink_h_nm_np1_fr_goo_17 108 10 drink
AmericanGangster_drink_h_nm_np1_fr_goo_27 77 10 drink
AmericanGangster_drink_h_nm_np1_fr_goo_53 102 10 drink
AmericanGangster_drink_h_nm_np1_fr_goo_68 101 10 drink
AmericanGangster_drink_h_nm_np1_fr_goo_69 83 10 drink
AmericanGangster_drink_h_nm_np1_ri_bad_4 81 10 drink
AmericanGangster_drink_h_nm_np1_ri_med_3 76 10 drink
AmericanGangster_drink_u_cm_np1_fr_med_52 102 10 drink
AmericanGangster_drink_u_nm_np1_fr_goo_44 78 10 drink
AmericanGangster_drink_u_nm_np1_fr_goo_67 136 10 drink
AmericanGangster_drink_u_nm_np1_fr_med_39 77 10 drink
AmericanGangster_drink_u_nm_np1_fr_med_47 106 10 drink
BATMAN_BEGINS_drink_h_nm_np1_fr_goo_13 47 10 drink
EVOLUTION_drink_u_cm_np1_fr_goo_11 82 10 drink
Eurotrip_drink_h_nm_np1_ri_goo_7 76 10 drink
RATRACE_drink_h_nm_np1_fr_goo_11 103 10 drink
RATRACE_drink_u_cm_np1_fr_goo_31 102 10 drink
RATRACE_drink_u_nm_np1_ri_goo_5 49 10 drink
RETURN_OF_THE_KING_drink_f_nm_np1_fr_med_9 81 10 drink
RETURN_OF_THE_KING_drink_h_cm_np1_ri_goo_48 196 10 drink
RETURN_OF_THE_KING_drink_h_nm_np1_fr_goo_54 105 10 drink
RETURN_OF_THE_KING_drink_h_nm_np1_ri_goo_13 101 10 drink
Return_of_the_King_5_drink_h_nm_np1_ri_goo_0 70 10 drink
The_House_on_Haunted_Hill_drink_u_nm_np1_fr_goo_2 53 10 drink
The_Matrix_3_drink_h_nm_np1_ri_goo_11 65 10 drink
TrumanShow_drink_h_nm_np1_ri_goo_22 76 10 drink
310ToYuma_eat_u_nm_np1_fr_med_4 77 11 eat
APOCALYPTO_eat_u_nm_np1_fr_goo_6 82 11 eat
American_History_X_eat_h_nm_np1_fr_goo_47 94 11 eat
BIG_FISH_eat_h_nm_np1_fr_goo_15 71 11 eat
BIG_FISH_eat_h_nm_np1_ri_goo_30 58 11 eat
BIG_FISH_eat_u_nm_np1_fr_goo_16 64 11 eat
BIG_FISH_eat_u_nm_np1_fr_goo_19 76 11 eat
CastAway1_eat_h_nm_np1_fr_goo_22 82 11 eat
CastAway1_eat_h_nm_np1_fr_goo_8 78 11 eat
CastAway1_eat_u_nm_np1_fr_med_23 137 11 eat
CastAway1_eat_u_nm_np2_fr_goo_6 77 11 eat
CastAway1_eat_u_nm_np2_fr_med_5 131 11 eat
Crash_eat_h_cm_np1_fr_med_11 77 11 eat
KUNG_FU_HUSTLE_eat_h_cm_np1_le_goo_25 101 11 eat
MeettheParents_eat_h_nm_np1_fr_goo_3 54 11 eat
MeettheParents_eat_u_nm_np1_fr_med_2 77 11 eat
Oceans11_eat_h_cm_np1_le_goo_2 77 11 eat
Oceans11_eat_u_cm_np1_fr_med_7 52 11 eat
Pirates_3_eat_h_cm_np1_fr_goo_3 73 11 eat
Pirates_3_eat_h_nm_np1_fr_goo_4 54 11 eat
Prelinger_HabitPat1954_eat_u_nm_np1_fr_goo_16 94 11 eat
Prelinger_HabitPat1954_eat_u_nm_np1_fr_goo_17 76 11 eat
RETURN_OF_THE_KING_eat_h_nm_np1_fr_goo_18 52 11 eat
RETURN_OF_THE_KING_eat_h_nm_np1_le_goo_19 46 11 eat
RETURN_OF_THE_KING_eat_h_nm_np1_le_goo_21 102 11 eat
RETURN_OF_THE_KING_eat_h_nm_np1_ri_bad_17 71 11 eat
RETURN_OF_THE_KING_eat_u_nm_np1_ri_med_20 106 11 eat
SocialSeminarGuy_eat_u_cm_np1_fr_med_0 100 11 eat
Two_Towers_1_eat_h_nm_np1_fr_goo_0 130 11 eat
preparationoffoods256kb_eat_h_cm_np1_le_goo_0 81 11 eat
American_History_X_fall_floor_f_cm_np1_ba_med_3 32 12 fall_floor
American_History_X_fall_floor_f_cm_np1_le_bad_1 108 12 fall_floor
American_History_X_fall_floor_f_nm_np1_ba_bad_10 61 12 fall_floor
BLACK_HAWK_DOWN_fall_floor_f_cm_np1_fr_bad_34 45 12 fall_floor
BLACK_HAWK_DOWN_fall_floor_f_cm_np1_ri_med_13 53 12 fall_floor
BLACK_HAWK_DOWN_fall_floor_u_cm_np1_fr_med_0 75 12 fall_floor
CasinoRoyale_fall_floor_f_cm_np1_fr_med_7 77 12 fall_floor
Catch_Me_If_You_Can_fall_floor_f_cm_np1_fr_med_0 77 12 fall_floor
EVOLUTION_fall_floor_f_nm_np1_ba_med_5 46 12 fall_floor
Fellowship_3_fall_floor_f_nm_np1_fr_med_3 57 12 fall_floor
Finding_Forrester_3_fall_floor_f_cm_np2_ri_med_1 77 12 fall_floor
Glory_fall_floor_f_cm_np1_ba_med_46 52 12 fall_floor
Glory_fall_floor_u_cm_np1_fr_med_55 146 12 fall_floor
KUNG_FU_HUSTLE_fall_floor_f_cm_np1_ba_bad_33 46 12 fall_floor
KUNG_FU_HUSTLE_fall_floor_f_cm_np1_ba_bad_49 48 12 fall_floor
KUNG_FU_HUSTLE_fall_floor_f_cm_np1_ba_med_35 46 12 fall_floor
KUNG_FU_HUSTLE_fall_floor_f_cm_np1_ba_med_50 72 12 fall_floor
KUNG_FU_HUSTLE_fall_floor_f_cm_np1_fr_bad_22 48 12 fall_floor
KUNG_FU_HUSTLE_fall_floor_f_cm_np1_fr_bad_36 72 12 fall_floor
KUNG_FU_HUSTLE_fall_floor_f_cm_np1_fr_bad_47 43 12 fall_floor
KUNG_FU_HUSTLE_fall_floor_f_cm_np1_fr_med_40 45 12 fall_floor
KUNG_FU_HUSTLE_fall_floor_f_nm_np1_ba_bad_23 47 12 fall_floor
KUNG_FU_HUSTLE_fall_floor_f_nm_np1_ba_bad_54 47 12 fall_floor
KUNG_FU_HUSTLE_fall_floor_f_nm_np1_le_bad_0 47 12 fall_floor
KUNG_FU_HUSTLE_fall_floor_f_nm_np1_le_med_13 53 12 fall_floor
KUNG_FU_HUSTLE_fall_floor_u_cm_np1_fr_med_8 47 12 fall_floor
KUNG_FU_HUSTLE_fall_floor_u_nm_np1_le_med_4 47 12 fall_floor
Prelinger_ActYourA1949_fall_floor_f_nm_np1_ri_med_9 76 12 fall_floor
RushHour2_fall_floor_f_cm_np1_fr_bad_3 76 12 fall_floor
Superbad_fall_floor_u_nm_np1_ba_bad_3 53 12 fall_floor
1899_Hamlet__the_Fencing_Scene_with_Laertes_fencing_f_cm_np2_le_med_1 139 13 fencing
1899_Hamlet__the_Fencing_Scene_with_Laertes_fencing_f_cm_np2_le_med_2 106 13 fencing
AHF_Rapier_fencing_f_cm_np2_le_bad_0 39 13 fencing
AHF_Rapier_fencing_f_cm_np2_le_bad_1 49 13 fencing
AHF_Rapier_fencing_f_cm_np2_le_bad_2 53 13 fencing
AHF_Rapier_fencing_f_cm_np2_ri_bad_3 49 13 fencing
AHF_Rapier_fencing_f_cm_np2_ri_bad_4 55 13 fencing
AHF_Rapier_fencing_f_cm_np2_ri_bad_6 37 13 fencing
Duel_with_Rapiers_fencing_f_cm_np2_ba_bad_1 44 13 fencing
Duel_with_Rapiers_fencing_f_cm_np2_ri_bad_2 45 13 fencing
Great_Movie_Lessons_-_The_First_Zorro_-_Mask_of_Zorro_fencing_u_cm_np2_le_goo_1 141 13 fencing
Great_Movie_Lessons_-_The_First_Zorro_-_Mask_of_Zorro_fencing_u_cm_np2_le_med_0 298 13 fencing
Hamlet_(1996)_Fencing_Scenes_fencing_u_cm_np2_fr_med_2 78 13 fencing
Hamlet_(1996)_Fencing_Scenes_fencing_u_cm_np2_fr_med_3 80 13 fencing
Mark_of_Zorro_-_Fencing_Fight_!_fencing_f_cm_np2_fr_goo_1 149 13 fencing
Mark_of_Zorro_-_Fencing_Fight_!_fencing_f_cm_np2_fr_goo_2 82 13 fencing
Mark_of_Zorro_-_Fencing_Fight_!_fencing_f_cm_np2_le_goo_0 266 13 fencing
Mark_of_Zorro_-_Fencing_Fight_!_fencing_u_cm_np2_fr_goo_3 179 13 fencing
Redrock_Fencing_Club_Stab_N_Grab_Week_9_fencing_f_cm_np2_le_bad_0 48 13 fencing
Redrock_Fencing_Club_Stab_N_Grab_Week_9_fencing_f_cm_np2_le_bad_4 50 13 fencing
Redrock_Fencing_Club_Stab_N_Grab_Week_9_fencing_f_cm_np2_ri_bad_1 43 13 fencing
Redrock_Fencing_Club_Stab_N_Grab_Week_9_fencing_f_cm_np2_ri_bad_3 46 13 fencing
Redrock_Fencing_Club_Stab_N_Grab_Week_9_fencing_f_cm_np2_ri_bad_5 49 13 fencing
Stage_Combat_Rapier_and_Dagger_fencing_f_cm_np2_le_bad_0 46 13 fencing
Stage_Combat_Rapier_and_Dagger_fencing_f_cm_np2_le_bad_1 42 13 fencing
Stage_Combat_Rapier_and_Dagger_fencing_f_cm_np2_ri_bad_2 43 13 fencing
Stage_Combat_Rapier_and_Dagger_fencing_f_cm_np2_ri_bad_3 45 13 fencing
Stage_Combat_Rapier_and_Dagger_fencing_f_cm_np2_ri_bad_4 46 13 fencing
The_Duel_-_Reel_Kick_Films_fencing_f_cm_np2_le_bad_0 41 13 fencing
The_Duel_-_Reel_Kick_Films_fencing_f_cm_np2_le_bad_1 40 13 fencing
17flaks_flic_flac_f_cm_np1_fr_med_0 77 14 flic_flac
17flaks_flic_flac_f_cm_np1_fr_med_1 77 14 flic_flac
17flaks_flic_flac_f_cm_np1_fr_med_2 77 14 flic_flac
6_Flick_Flacks_flic_flac_f_cm_np1_ri_med_0 66 14 flic_flac
6_Flick_Flacks_flic_flac_f_cm_np1_ri_med_1 76 14 flic_flac
6_Flick_Flacks_flic_flac_f_cm_np1_ri_med_2 76 14 flic_flac
6fach_Flick_Flack_flic_flac_f_cm_np1_le_med_0 77 14 flic_flac
6fach_Flick_Flack_flic_flac_f_cm_np1_le_med_1 75 14 flic_flac
6fach_Flick_Flack_flic_flac_f_cm_np1_le_med_2 77 14 flic_flac
7_Flickflacks_flic_flac_f_cm_np1_le_med_0 77 14 flic_flac
7_Flickflacks_flic_flac_f_cm_np1_le_med_1 77 14 flic_flac
7_Flickflacks_flic_flac_f_cm_np1_le_med_2 77 14 flic_flac
Acrobacias_de_un_fenomeno_flic_flac_f_cm_np1_ba_bad_6 43 14 flic_flac
Acrobacias_de_un_fenomeno_flic_flac_f_cm_np1_ba_bad_7 42 14 flic_flac
Acrobacias_de_un_fenomeno_flic_flac_f_cm_np1_fr_bad_0 36 14 flic_flac
Acrobacias_de_un_fenomeno_flic_flac_f_cm_np1_fr_bad_1 39 14 flic_flac
Bayer__Meisterin_Teresa_Stadler_flic_flac_f_cm_np1_ri_med_1 43 14 flic_flac
Billie_2007_p8_Boden_flic_flac_f_cm_np1_ri_bad_1 78 14 flic_flac
Boden_p8_flic_flac_f_cm_np1_le_med_2 80 14 flic_flac
Bodenturnen_2004_flic_flac_f_cm_np1_le_med_3 39 14 flic_flac
Bodenturnen_2004_flic_flac_f_cm_np1_ri_med_1 36 14 flic_flac
Bodenturnen_2004_flic_flac_f_cm_np1_ri_med_6 39 14 flic_flac
Flic-Flac_-_Illya_Kun_flic_flac_f_cm_np1_le_med_0 75 14 flic_flac
Flic-Flac_-_Illya_Kun_flic_flac_f_cm_np1_le_med_1 74 14 flic_flac
Flikflak_ala_Mustafa_flic_flac_f_cm_np1_le_med_0 76 14 flic_flac
Maikel_Flic_Flac_flic_flac_f_cm_np1_ri_med_0 76 14 flic_flac
Maikel_Flic_Flac_flic_flac_f_cm_np1_ri_med_1 76 14 flic_flac
Maikel_Flic_Flac_flic_flac_f_cm_np1_ri_med_2 76 14 flic_flac
Outdoor-Turnen_flic_flac_f_cm_np1_ri_med_2 58 14 flic_flac
anna_turnen_flic_flac_f_cm_np1_ri_bad_1 86 14 flic_flac
Cobra_Golf_-_Camilo_Villegas_golf_f_cm_np1_ri_goo_0 88 15 golf
Cobra_Golf_-_Camilo_Villegas_golf_f_cm_np1_ri_goo_1 86 15 golf
Evian_Masters_Junior_Cup_Highlights_2009_golf_f_nm_np1_ba_goo_2 61 15 golf
Evian_Masters_Junior_Cup_Highlights_2009_golf_f_nm_np1_fr_goo_1 84 15 golf
Evian_Masters_Junior_Cup_Highlights_2009_golf_f_nm_np1_ri_goo_3 76 15 golf
Finding_the_fairway_under_pressure_golf_f_cm_np1_ri_med_0 83 15 golf
Golf_Tips_-_Hit_The_Driver_300+_Yards!!!_golf_f_nm_np1_fr_med_0 88 15 golf
Huge_Drive!_Please_Rate_It_golf_f_cm_np1_ri_goo_0 75 15 golf
Lorena_Ochoa_et_Paula_Creamer_golf_f_cm_np1_le_med_0 76 15 golf
Lorena_Ochoa_et_Paula_Creamer_golf_f_cm_np1_le_med_1 72 15 golf
Mac_O_grady_Iron__08_golf_f_cm_np1_fr_med_0 77 15 golf
Mac_O_grady_driver_face__06_golf_f_cm_np1_fr_med_0 77 15 golf
Meena_Lee_golf_f_cm_np1_ba_med_0 75 15 golf
Meena_Lee_golf_f_cm_np1_ba_med_1 79 15 golf
Meena_Lee_golf_f_cm_np1_ba_med_2 86 15 golf
Mike_Weir_golf_f_cm_np1_fr_med_1 77 15 golf
Mike_Weir_golf_f_cm_np1_le_med_0 77 15 golf
Miyazato_Ai_golf_f_cm_np1_fr_med_0 81 15 golf
Nick_Faldo_golf_swing_explanation_golf_f_cm_np1_fr_bad_0 77 15 golf
Paula_Creamer_golf_f_cm_np1_ri_med_0 76 15 golf
Powergolf_Golf_Superdrive_mit_dem_Driver_340_Meter_golf_f_cm_np1_fr_med_0 77 15 golf
Sergio_Garcia_-_Southern_Hills_#15_IRON_golf_f_cm_np1_ri_med_0 56 15 golf
Sergio_Garcia_golf_f_cm_np1_ri_med_0 78 15 golf
Sergio_Garcia_golf_f_cm_np1_ri_med_1 78 15 golf
Steve_Elkington_1995_PGA_golf_f_cm_np1_ri_med_0 69 15 golf
Steve_Elkington_golf_f_cm_np1_ri_med_0 62 15 golf
bri_vega_golf_f_cm_np1_fr_med_0 76 15 golf
golf_golf_f_nm_np1_ri_goo_0 89 15 golf
golf_golf_f_nm_np1_ri_goo_1 100 15 golf
golf_golf_f_nm_np1_ri_goo_2 83 15 golf
3-er_handstand_aua_handstand_u_cm_np3_ba_med_0 71 16 handstand
Bodenturnen_im_sportunterricht_handstand_f_cm_np1_le_med_1 76 16 handstand
Gymnastics__-_How_to_Learn_a_Handstand_or_Handspring_handstand_f_cm_np1_ri_med_0 76 16 handstand
Handstand_Competition_3_handstand_f_cm_np1_fr_med_1 89 16 handstand
Handstand_Competition_3_handstand_f_cm_np1_fr_med_5 77 16 handstand
Handstand_Competition_3_handstand_f_cm_np1_fr_med_7 77 16 handstand
Handstand_Competition_3_handstand_f_cm_np1_fr_med_8 74 16 handstand
Handstand_Competition_3_handstand_f_cm_np1_le_med_3 79 16 handstand
Handstand_Competition_3_handstand_f_cm_np1_le_med_6 85 16 handstand
Handstand_Competition_handstand_f_cm_np1_le_med_0 77 16 handstand
Handstand_Competition_handstand_f_cm_np1_le_med_1 77 16 handstand
Handstand_Tutorial_2_handstand_f_nm_np1_le_med_0 78 16 handstand
Handstand_Tutorial_2_handstand_f_nm_np1_le_med_2 76 16 handstand
Handstand_tutorial_3_handstand_f_nm_np1_le_med_0 76 16 handstand
Health_handstand_f_cm_np1_ri_med_0 93 16 handstand
K!_Tour_08-_NORWICH_Madina_handstand_competition_handstand_f_cm_np1_le_med_0 77 16 handstand
Outdoor-Turnen_handstand_f_cm_np1_fr_med_0 76 16 handstand
Parada_de_mao_monstra_handstand_f_cm_np1_fr_med_0 75 16 handstand
Uni-Koblenz_Normfreies_Turnen__WS_05_06__Pr_fung_handstand_f_cm_np1_ri_bad_2 78 16 handstand
Yoga_teachers_practice_handstand_and_backbend_variations_handstand_f_nm_np1_ba_med_5 80 16 handstand
Yoga_teachers_practice_handstand_and_backbend_variations_handstand_f_nm_np1_fr_med_3 80 16 handstand
Yoga_teachers_practice_handstand_and_backbend_variations_handstand_f_nm_np1_ri_med_0 75 16 handstand
Yoga_teachers_practice_handstand_and_backbend_variations_handstand_f_nm_np1_ri_med_1 75 16 handstand
Yoga_teachers_practice_handstand_and_backbend_variations_handstand_f_nm_np1_ri_med_2 80 16 handstand
Zwei_hoffnungslose_Pflegef_lle_beim_Turnen(Part1)_handstand_f_cm_np1_ri_bad_0 78 16 handstand
Zwei_hoffnungslose_Pflegef_lle_beim_Turnen(Part3)_handstand_f_cm_np1_ri_bad_0 95 16 handstand
hand_stand_handstand_f_cm_np1_ba_med_1 78 16 handstand
hand_stand_handstand_f_cm_np1_ba_med_3 78 16 handstand
handstand_sandy_handstand_f_cm_np1_fr_med_1 78 16 handstand
handstand_sandy_handstand_f_cm_np1_le_med_0 78 16 handstand
24_Baseball_hits_in_31_seconds_hit_f_cm_np1_fr_bad_1 33 17 hit
24_Baseball_hits_in_31_seconds_hit_u_cm_np1_ba_bad_0 32 17 hit
BATMAN_BEGINS_hit_u_cm_np1_fr_bad_6 23 17 hit
EVOLUTION_hit_u_cm_np1_fr_bad_20 42 17 hit
Einde_van_Opel_Kadett_hit_f_cm_np1_le_bad_2 29 17 hit
Einde_van_Opel_Kadett_hit_f_cm_np1_le_bad_3 34 17 hit
Einde_van_Opel_Kadett_hit_f_cm_np1_ri_bad_10 30 17 hit
Einde_van_Opel_Kadett_hit_f_cm_np1_ri_bad_4 32 17 hit
Einde_van_Opel_Kadett_hit_f_cm_np1_ri_bad_5 29 17 hit
Einde_van_Opel_Kadett_hit_f_cm_np1_ri_bad_9 32 17 hit
Einde_van_Opel_Kadett_hit_u_cm_np1_fr_bad_0 29 17 hit
Einde_van_Opel_Kadett_hit_u_cm_np1_fr_bad_1 33 17 hit
Einde_van_Opel_Kadett_hit_u_cm_np2_fr_bad_6 39 17 hit
Einde_van_Opel_Kadett_hit_u_cm_np2_fr_bad_7 42 17 hit
Einde_van_Opel_Kadett_hit_u_cm_np2_fr_bad_8 29 17 hit
HARD_FACE_SLAP_COMPILATION_hit_f_cm_np1_fr_bad_0 48 17 hit
HARD_FACE_SLAP_COMPILATION_hit_u_cm_np1_ba_bad_1 55 17 hit
IamLegend_hit_u_cm_np1_fr_bad_14 47 17 hit
Jaten_getting_hit_with_stick_hit_f_cm_np1_ba_bad_0 30 17 hit
Mac_Smashing_hit_f_cm_np1_le_bad_2 37 17 hit
Mac_Smashing_hit_f_cm_np1_le_bad_3 38 17 hit
Mac_Smashing_hit_f_cm_np1_ri_bad_0 36 17 hit
Mac_Smashing_hit_f_cm_np1_ri_bad_1 32 17 hit
T_r_zerhacken_hit_f_cm_np1_le_bad_0 38 17 hit
TheBoondockSaints_hit_u_nm_np1_le_bad_104 43 17 hit
The_Fugitive_6_hit_u_cm_np1_ba_bad_13 43 17 hit
Vorschlaghammer_gegen_Kudugal_hit_f_cm_np1_ba_bad_0 35 17 hit
Vorschlaghammer_gegen_Kudugal_hit_f_cm_np1_ba_bad_1 46 17 hit
Vorschlaghammer_gegen_Kudugal_hit_f_cm_np1_ba_bad_2 41 17 hit
Vorschlaghammer_gegen_Kudugal_hit_f_cm_np1_ba_bad_3 46 17 hit
A_Beautiful_Mind_3_hug_u_cm_np2_ba_med_2 98 18 hug
Free_Hugs_-_Gratis_umarmung_hug_f_cm_np2_le_bad_9 40 18 hug
Free_Hugs_-_Gratis_umarmung_hug_f_cm_np2_le_med_6 50 18 hug
Free_Hugs_-_Gratis_umarmung_hug_u_cm_np2_ba_med_3 90 18 hug
Free_Hugs_-_Gratis_umarmung_hug_u_cm_np2_ba_med_7 46 18 hug
Free_Hugs_-_Gratis_umarmung_hug_u_cm_np2_le_med_1 78 18 hug
Free_Hugs_-_Gratis_umarmung_hug_u_cm_np2_le_med_10 68 18 hug
Free_Hugs_-_Gratis_umarmung_hug_u_cm_np2_le_med_11 57 18 hug
Free_Hugs_-_Gratis_umarmung_hug_u_cm_np2_le_med_12 40 18 hug
Free_Hugs_-_Gratis_umarmung_hug_u_cm_np2_le_med_15 59 18 hug
Free_Hugs_-_Gratis_umarmung_hug_u_cm_np2_le_med_16 51 18 hug
Free_Hugs_-_Gratis_umarmung_hug_u_cm_np2_le_med_18 42 18 hug
Free_Hugs_-_Gratis_umarmung_hug_u_cm_np2_le_med_2 71 18 hug
Free_Hugs_-_Gratis_umarmung_hug_u_cm_np4_le_med_13 78 18 hug
Free_Hugs_-_Paris_www_calins-gratuits_com_hug_f_cm_np2_ba_med_0 78 18 hug
Free_Hugs_-_Paris_www_calins-gratuits_com_hug_f_cm_np2_ba_med_4 78 18 hug
Free_Hugs_-_Paris_www_calins-gratuits_com_hug_f_cm_np2_ba_med_8 78 18 hug
Free_Hugs_-_Paris_www_calins-gratuits_com_hug_f_cm_np2_le_med_1 74 18 hug
Free_Hugs_-_Paris_www_calins-gratuits_com_hug_f_cm_np2_le_med_5 78 18 hug
Free_Hugs_-_Paris_www_calins-gratuits_com_hug_f_cm_np4_ba_med_2 78 18 hug
Free_Hugs_-_Paris_www_calins-gratuits_com_hug_u_cm_np2_ba_med_6 78 18 hug
Free_Hugs_-_Paris_www_calins-gratuits_com_hug_u_cm_np2_ba_med_9 78 18 hug
Free_Hugs_-_Paris_www_calins-gratuits_com_hug_u_cm_np2_le_med_10 78 18 hug
Free_Hugs_-_Paris_www_calins-gratuits_com_hug_u_cm_np2_le_med_12 78 18 hug
Free_Hugs_-_Paris_www_calins-gratuits_com_hug_u_cm_np2_le_med_13 78 18 hug
Free_Hugs_-_Paris_www_calins-gratuits_com_hug_u_cm_np2_le_med_15 51 18 hug
Free_Hugs_-_Paris_www_calins-gratuits_com_hug_u_cm_np2_le_med_3 78 18 hug
Free_Hugs_-_Paris_www_calins-gratuits_com_hug_u_cm_np2_le_med_7 79 18 hug
Jay_Leno_-_17_years_of_Mel_Gibson_on_the_Tonight_Show_hug_u_cm_np2_le_med_1 78 18 hug
veoh_harold_and_kumar_hug_f_cm_np2_le_med_7 74 18 hug
A_Beautiful_Mind_1_jump_f_cm_np1_ba_bad_3 66 19 jump
Arrasando_no_Le_Parkour_jump_f_cm_np1_le_bad_0 33 19 jump
Arrasando_no_Le_Parkour_jump_f_nm_np1_le_med_2 46 19 jump
Gregoire_Airman_showreel_2008_jump_f_cm_np1_ba_bad_1 48 19 jump
Gregoire_Airman_showreel_2008_jump_f_cm_np1_le_bad_0 57 19 jump
Gregoire_Airman_showreel_2008_jump_f_cm_np1_le_bad_4 55 19 jump
Gregoire_Airman_showreel_2008_jump_f_cm_np1_ri_bad_3 63 19 jump
Gregoire_Airman_showreel_2008_jump_f_cm_np1_ri_bad_5 40 19 jump
Gregoire_Airman_showreel_2008_jump_f_cm_np1_ri_bad_6 87 19 jump
KUNG_FU_HUSTLE_jump_f_cm_np1_fr_bad_16 49 19 jump
KUNG_FU_HUSTLE_jump_f_nm_np1_fr_bad_46 49 19 jump
Le_Parkour_TVCA_esporte_jump_f_cm_np1_fr_bad_1 60 19 jump
RATRACE_jump_f_cm_np1_ba_bad_3 47 19 jump
RATRACE_jump_f_cm_np1_fr_bad_40 46 19 jump
RATRACE_jump_f_nm_np1_ba_bad_29 43 19 jump
Sam_Cooksey_Goalkeeper_Training_jump_f_cm_np1_le_bad_10 45 19 jump
Sam_Cooksey_Goalkeeper_Training_jump_f_cm_np1_le_bad_2 48 19 jump
Sam_Cooksey_Goalkeeper_Training_jump_f_cm_np1_le_bad_3 50 19 jump
Sam_Cooksey_Goalkeeper_Training_jump_f_cm_np1_le_bad_4 57 19 jump
Sam_Cooksey_Goalkeeper_Training_jump_f_cm_np1_le_bad_8 51 19 jump
Sam_Cooksey_Goalkeeper_Training_jump_f_cm_np1_le_bad_9 42 19 jump
Sam_Cooksey_Goalkeeper_Training_jump_f_cm_np1_ri_bad_0 57 19 jump
Sam_Cooksey_Goalkeeper_Training_jump_f_cm_np1_ri_bad_1 51 19 jump
Sam_Cooksey_Goalkeeper_Training_jump_f_cm_np1_ri_bad_5 44 19 jump
Sommerland_Syd_sprung_in_den_tod_jump_f_cm_np1_fr_bad_0 63 19 jump
THE_PROTECTOR_jump_f_cm_np1_ba_bad_14 41 19 jump
THE_PROTECTOR_jump_f_nm_np1_fr_bad_95 20 19 jump
TheBoondockSaints_jump_f_cm_np1_ba_bad_67 47 19 jump
TheBoondockSaints_jump_u_cm_np1_fr_bad_83 47 19 jump
TheBoondockSaints_jump_u_cm_np1_ri_bad_127 47 19 jump
Best_fight_scene_in_history_of_movie_kick_f_cm_np2_ri_bad_0 106 20 kick
FOOT_2009_(REMI_GAILLARD)_kick_f_cm_np1_ba_med_5 55 20 kick
Prelinger_ActYourA1949_kick_f_nm_np1_ri_bad_10 62 20 kick
THE_PROTECTOR_kick_f_cm_np1_ba_bad_37 43 20 kick
THE_PROTECTOR_kick_f_cm_np1_ba_med_63 47 20 kick
THE_PROTECTOR_kick_f_cm_np1_ba_med_72 43 20 kick
THE_PROTECTOR_kick_f_cm_np1_fr_bad_53 21 20 kick
THE_PROTECTOR_kick_f_cm_np1_fr_med_4 40 20 kick
THE_PROTECTOR_kick_f_cm_np1_fr_med_48 43 20 kick
THE_PROTECTOR_kick_f_cm_np1_le_med_43 43 20 kick
THE_PROTECTOR_kick_f_cm_np1_ri_med_45 46 20 kick
THE_PROTECTOR_kick_f_cm_np1_ri_med_46 46 20 kick
THE_PROTECTOR_kick_f_cm_np1_ri_med_54 46 20 kick
THE_PROTECTOR_kick_f_cm_np1_ri_med_66 47 20 kick
THE_PROTECTOR_kick_f_cm_np2_ri_med_81 45 20 kick
THE_PROTECTOR_kick_f_nm_np1_ba_bad_17 42 20 kick
THE_PROTECTOR_kick_f_nm_np1_ba_bad_22 73 20 kick
THE_PROTECTOR_kick_f_nm_np1_ba_med_19 45 20 kick
THE_PROTECTOR_kick_f_nm_np1_ba_med_9 21 20 kick
THE_PROTECTOR_kick_f_nm_np1_fr_med_3 45 20 kick
THE_PROTECTOR_kick_f_nm_np1_fr_med_68 47 20 kick
THE_PROTECTOR_kick_f_nm_np2_fr_bad_78 43 20 kick
THE_PROTECTOR_kick_u_cm_np1_ba_bad_25 46 20 kick
THE_PROTECTOR_kick_u_cm_np1_ri_med_47 46 20 kick
The_Matrix_5_kick_f_cm_np1_fr_bad_16 47 20 kick
The_Matrix_5_kick_f_cm_np1_fr_med_19 49 20 kick
The_Matrix_5_kick_f_cm_np1_fr_med_6 53 20 kick
The_Matrix_5_kick_f_cm_np1_le_med_13 44 20 kick
The_Matrix_5_kick_u_nm_np1_fr_bad_14 41 20 kick
Two_Towers_6_kick_f_cm_np1_ba_bad_7 57 20 kick
Banned_Commercials_-_Nike_-_Soccer_vs_ninjas_kick_ball_f_cm_np1_le_med_6 37 21 kick_ball
Banned_Commercials_-_Nike_-_Soccer_vs_ninjas_kick_ball_f_cm_np1_ri_goo_5 35 21 kick_ball
Banned_Commercials_-_Nike_-_Soccer_vs_ninjas_kick_ball_f_nm_np1_fr_bad_7 38 21 kick_ball
Banned_Commercials_-_Nike_-_Soccer_vs_ninjas_kick_ball_f_nm_np1_fr_goo_0 47 21 kick_ball
Banned_Commercials_-_Nike_-_Soccer_vs_ninjas_kick_ball_f_nm_np1_fr_goo_2 36 21 kick_ball
Banned_Commercials_-_Nike_-_Soccer_vs_ninjas_kick_ball_f_nm_np1_fr_goo_3 45 21 kick_ball
Banned_Commercials_-_Nike_-_Soccer_vs_ninjas_kick_ball_f_nm_np1_fr_med_8 47 21 kick_ball
DWK_1_-_Der_ganze_Film_(Part_8_9)_kick_ball_f_cm_np1_ba_goo_0 81 21 kick_ball
Eine_andere_Liga_(10_10)_kick_ball_f_cm_np1_fr_med_1 84 21 kick_ball
Eine_andere_Liga_(10_10)_kick_ball_f_cm_np1_le_bad_0 64 21 kick_ball
FIFA_11_Gamescom-Trailer_kick_ball_f_cm_np1_ba_med_0 45 21 kick_ball
FIFA_11_Gamescom-Trailer_kick_ball_f_cm_np1_ba_med_3 47 21 kick_ball
FIFA_11_Gamescom-Trailer_kick_ball_f_cm_np1_ba_med_4 51 21 kick_ball
GOAL_2_living_the_dream_movie_part_2_kick_ball_f_cm_np1_fr_med_3 84 21 kick_ball
Goal_1_&_2_kick_ball_f_cm_np1_fr_goo_2 38 21 kick_ball
Goal_1_&_2_kick_ball_f_cm_np3_ri_med_3 34 21 kick_ball
Goal_1_&_2_kick_ball_f_cm_np4_fr_med_0 49 21 kick_ball
Goal_1_&_2_kick_ball_l_cm_np2_le_bad_1 57 21 kick_ball
LONGESTYARD_kick_ball_f_cm_np1_fr_bad_30 45 21 kick_ball
LONGESTYARD_kick_ball_f_cm_np1_le_bad_9 43 21 kick_ball
Nike_Soccer_Commercial_-_Good_vs__Evil_kick_ball_f_cm_np1_fr_med_0 65 21 kick_ball
Nike_Soccer_Commercial_-_Good_vs__Evil_kick_ball_f_cm_np1_fr_med_2 43 21 kick_ball
Nike_Soccer_Commercial_-_Good_vs__Evil_kick_ball_f_cm_np1_fr_med_3 55 21 kick_ball
Nike_Soccer_Commercial_-_Good_vs__Evil_kick_ball_f_cm_np1_le_med_1 44 21 kick_ball
The_Monk_Best_Bits_2_kick_ball_f_cm_np2_ri_med_2 57 21 kick_ball
The_Monk_Best_Bits_2_kick_ball_f_cm_np3_fr_med_0 42 21 kick_ball
metacafe_coolsoccer_kick_ball_f_cm_np1_ba_bad_10 64 21 kick_ball
metacafe_coolsoccer_kick_ball_f_cm_np1_ba_bad_4 47 21 kick_ball
metacafe_coolsoccer_kick_ball_f_cm_np1_ba_bad_7 98 21 kick_ball
metacafe_coolsoccer_kick_ball_u_cm_np1_ba_bad_9 50 21 kick_ball
Best_Kisses_in_TV_Movies_1_3_kiss_h_cm_np2_le_goo_4 140 22 kiss
Best_Kisses_in_TV_Movies_1_3_kiss_h_nm_np2_le_goo_0 151 22 kiss
Best_Kisses_in_TV_Movies_1_3_kiss_h_nm_np2_le_goo_2 130 22 kiss
Best_Kisses_in_TV_Movies_1_3_kiss_h_nm_np2_le_goo_6 124 22 kiss
Best_Kisses_in_TV_Movies_1_3_kiss_h_nm_np2_le_goo_7 136 22 kiss
Best_Kisses_in_TV_Movies_1_3_kiss_u_cm_np2_le_goo_8 208 22 kiss
Best_Kisses_in_TV_Movies_1_3_kiss_u_nm_np2_le_goo_3 87 22 kiss
Best_Kisses_in_TV_Movies_1_3_kiss_u_nm_np2_le_goo_5 175 22 kiss
Best_Kisses_in_TV_Movies_1_3_kiss_u_nm_np2_le_goo_9 281 22 kiss
Best_kisses_kiss_h_cm_np2_le_goo_0 168 22 kiss
Best_kisses_kiss_h_cm_np2_le_goo_1 154 22 kiss
Best_kisses_kiss_h_cm_np2_le_goo_10 225 22 kiss
Best_kisses_kiss_h_cm_np2_le_goo_2 166 22 kiss
Best_kisses_kiss_h_cm_np2_le_goo_6 541 22 kiss
Best_kisses_kiss_h_cm_np2_le_goo_7 374 22 kiss
Best_kisses_kiss_h_nm_np2_le_goo_3 156 22 kiss
Best_kisses_kiss_h_nm_np2_le_goo_5 195 22 kiss
Best_kisses_kiss_u_cm_np2_le_goo_4 155 22 kiss
Best_kisses_kiss_u_nm_np2_le_goo_9 116 22 kiss
Moviekissmontage_kiss_h_cm_np2_fr_med_4 108 22 kiss
Moviekissmontage_kiss_h_cm_np2_fr_med_8 78 22 kiss
Moviekissmontage_kiss_h_cm_np2_le_goo_0 138 22 kiss
Moviekissmontage_kiss_h_cm_np2_ri_goo_6 108 22 kiss
Moviekissmontage_kiss_u_cm_np2_fr_goo_5 80 22 kiss
Moviekissmontage_kiss_u_cm_np2_fr_med_1 186 22 kiss
Moviekissmontage_kiss_u_cm_np2_le_goo_2 183 22 kiss
Moviekissmontage_kiss_u_cm_np2_le_med_3 123 22 kiss
Moviekissmontage_kiss_u_cm_np2_le_med_7 168 22 kiss
Pirates_7_kiss_h_nm_np2_le_med_4 193 22 kiss
The_Matrix_Revolutions_5_kiss_h_nm_np2_le_med_0 83 22 kiss
American_History_X_laugh_h_nm_np1_fr_goo_44 96 23 laugh
Best_Of_Skype_Laughter_Chain_laugh_h_nm_np1_fr_bad_5 114 23 laugh
Best_Of_Skype_Laughter_Chain_laugh_h_nm_np1_fr_bad_9 168 23 laugh
Best_Of_Skype_Laughter_Chain_laugh_h_nm_np1_fr_goo_13 113 23 laugh
Best_Of_Skype_Laughter_Chain_laugh_h_nm_np1_fr_goo_14 153 23 laugh
Best_Of_Skype_Laughter_Chain_laugh_h_nm_np1_fr_goo_15 93 23 laugh
Best_Of_Skype_Laughter_Chain_laugh_h_nm_np1_fr_goo_16 77 23 laugh
Best_Of_Skype_Laughter_Chain_laugh_h_nm_np1_fr_med_0 266 23 laugh
Best_Of_Skype_Laughter_Chain_laugh_h_nm_np1_fr_med_11 107 23 laugh
Best_Of_Skype_Laughter_Chain_laugh_h_nm_np1_fr_med_23 110 23 laugh
Best_Of_Skype_Laughter_Chain_laugh_h_nm_np1_fr_med_27 150 23 laugh
Best_Of_Skype_Laughter_Chain_laugh_h_nm_np1_fr_med_3 178 23 laugh
Best_Of_Skype_Laughter_Chain_laugh_h_nm_np2_fr_med_1 156 23 laugh
Best_Of_Skype_Laughter_Chain_laugh_h_nm_np2_fr_med_10 212 23 laugh
Best_Of_Skype_Laughter_Chain_laugh_h_nm_np2_fr_med_2 138 23 laugh
Best_Of_Skype_Laughter_Chain_laugh_h_nm_np2_fr_med_20 292 23 laugh
Best_Of_Skype_Laughter_Chain_laugh_h_nm_np2_le_med_22 120 23 laugh
Best_Of_Skype_Laughter_Chain_laugh_h_nm_np3_fr_goo_6 156 23 laugh
Best_Of_Skype_Laughter_Chain_laugh_h_nm_np3_fr_med_24 147 23 laugh
Best_Of_Skype_Laughter_Chain_laugh_h_nm_np4_fr_med_25 113 23 laugh
Can_t_stop_laughing_laugh_u_cm_np1_fr_goo_0 209 23 laugh
Can_t_stop_laughing_laugh_u_cm_np1_fr_goo_1 263 23 laugh
Can_t_stop_laughing_laugh_u_cm_np1_fr_goo_2 165 23 laugh
Crazy_Drunk_Girl_Laugh_laugh_h_cm_np1_fr_goo_1 147 23 laugh
Crazy_Drunk_Girl_Laugh_laugh_h_cm_np1_fr_goo_2 123 23 laugh
Laughing_for_Skype_laugh_u_cm_np1_fr_goo_0 250 23 laugh
Skype_Laughter_by_Hungary_laugh_h_nm_np2_fr_goo_2 311 23 laugh
The_Matrix_Revolutions_2_laugh_h_nm_np1_fr_goo_5 231 23 laugh
skype_laughter_train___haughtbad_and_Da_Nannie_laugh_h_cm_np2_fr_med_1 285 23 laugh
skype_laughter_train___haughtbad_and_Da_Nannie_laugh_h_cm_np2_fr_med_2 145 23 laugh
AMADEUS_pick_u_nm_np1_fr_med_8 77 24 pick
AboutABoy_pick_h_nm_np1_le_goo_9 132 24 pick
Collecting_litter_on_the_woodland_ground_surface_pick_f_nm_np1_fr_med_0 108 24 pick
Die_Pfandpiraten_Doku_pick_f_cm_np1_ba_med_1 77 24 pick
Die_Pfandpiraten_Doku_pick_f_cm_np1_ba_med_2 83 24 pick
Die_Pfandpiraten_Doku_pick_f_cm_np1_le_med_0 77 24 pick
Dollar_Prank_at_Wally_World_pick_f_nm_np1_fr_med_0 78 24 pick
Dollar_Prank_at_Wally_World_pick_f_nm_np1_le_med_1 84 24 pick
Dollar_Prank_at_Wally_World_pick_f_nm_np1_le_med_2 78 24 pick
EverythingisIlluminated_pick_u_cm_np1_ba_goo_3 103 24 pick
Flaschenrolf_auf_Tour_pick_f_cm_np1_ba_bad_0 78 24 pick
Flaschenrolf_auf_Tour_pick_u_cm_np1_ba_bad_1 176 24 pick
Gattaca_pick_f_nm_np1_fr_med_1 107 24 pick
Gattaca_pick_f_nm_np1_ri_med_0 78 24 pick
IamLegendII_pick_u_cm_np1_fr_med_2 49 24 pick
IamLegendII_pick_u_cm_np1_le_med_3 78 24 pick
IamLegendII_pick_u_nm_np1_fr_bad_0 48 24 pick
IamLegendII_pick_u_nm_np1_fr_med_1 76 24 pick
NH_open_carry_litter_pickup_spurs_stunning_encountrs__1_of_2_pick_f_cm_np1_fr_med_0 148 24 pick
Pick_Up_Your_Trash!_pick_f_cm_np1_ba_med_1 78 24 pick
Pick_Up_Your_Trash!_pick_f_cm_np1_le_med_0 78 24 pick
Pilzesuchen_pick_f_cm_np1_fr_med_0 95 24 pick
RushHour2_pick_u_nm_np1_le_med_7 104 24 pick
Search_and_Identify_Golf_Ball_-_www_mulliganplus_com_pick_f_nm_np1_le_goo_0 164 24 pick
Torwarttraining_-_Impressionen_vom_1__FFC_Frankfurt_pick_f_cm_np1_fr_goo_3 51 24 pick
garbage_men_pick_f_cm_np1_ri_med_0 78 24 pick
garbage_men_pick_f_cm_np1_ri_med_1 78 24 pick
pick_up_trash_says_yeti_pick_f_cm_np1_le_med_1 93 24 pick
pick_up_trash_says_yeti_pick_f_cm_np1_le_med_2 82 24 pick
pick_up_trash_says_yeti_pick_f_cm_np1_ri_med_0 80 24 pick
Bar_Basics_-_How_to_Pour_Liquor_Accurately_by_Counting_pour_u_cm_np1_fr_med_0 78 25 pour
Bartender_School_Students_Practice_pour_u_cm_np1_fr_med_1 97 25 pour
Bartender_School_Students_Practice_pour_u_cm_np1_fr_med_2 86 25 pour
Bartender_School_Students_Practice_pour_u_cm_np1_fr_med_3 80 25 pour
Bartender_School_Students_Practice_pour_u_cm_np6_le_med_0 125 25 pour
How_To_Pour_Ice_Tea_pour_u_nm_np1_fr_med_0 132 25 pour
How_To_Pour_Ice_Tea_pour_u_nm_np1_fr_med_1 126 25 pour
How_To_Pour_Ice_Tea_pour_u_nm_np1_fr_med_2 98 25 pour
How_To_Pour_a_Franziskaner_pour_u_cm_np1_fr_med_0 326 25 pour
How_To_Pour_a_Franziskaner_pour_u_cm_np1_fr_med_1 153 25 pour
Intro_to_Bartending_-_Lesson_2-Highball_Drinks_pour_u_nm_np1_ri_med_0 120 25 pour
Intro_to_Bartending_-_Lesson_2-Highball_Drinks_pour_u_nm_np1_ri_med_1 85 25 pour
Intro_to_Bartending_-_Lesson_2-Highball_Drinks_pour_u_nm_np1_ri_med_2 119 25 pour
Kamikaze_Martini_Coctail_pour_u_nm_np1_fr_med_1 78 25 pour
Kamikaze_Martini_Coctail_pour_u_nm_np1_fr_med_2 194 25 pour
New_Orleans__best_cocktails-_Hot_Buttered_Rum_pour_u_nm_np1_fr_med_0 83 25 pour
New_Orleans__best_cocktails-_Hot_Buttered_Rum_pour_u_nm_np1_fr_med_1 171 25 pour
New_Orleans__best_cocktails-_Hot_Buttered_Rum_pour_u_nm_np1_fr_med_2 131 25 pour
Rum_Mixed_Drinks-_Part_4_-_How_to_Make_the_Cuba_Libre_Mixed_Drink_pour_u_nm_np1_fr_goo_0 78 25 pour
Rum_Mixed_Drinks-_Part_4_-_How_to_Make_the_Cuba_Libre_Mixed_Drink_pour_u_nm_np1_fr_goo_1 86 25 pour
Rum_Mixed_Drinks-_Part_4_-_How_to_Make_the_Cuba_Libre_Mixed_Drink_pour_u_nm_np1_fr_goo_2 101 25 pour
Spirit_Pouring_pour_u_nm_np1_fr_goo_0 150 25 pour
Spirit_Pouring_pour_u_nm_np1_fr_goo_1 78 25 pour
Traditional_Chinese_Tea_Ceremony_(Chinese)_pour_u_cm_np1_fr_med_0 209 25 pour
Traditional_Chinese_Tea_Ceremony_(Chinese)_pour_u_cm_np1_fr_med_1 189 25 pour
Traditional_Chinese_Tea_Ceremony_(Chinese)_pour_u_cm_np1_fr_med_2 78 25 pour
_Art_of_the_Drink__Flaming_Zombie_pour_u_nm_np2_fr_med_0 77 25 pour
crazy_german_guy_shows_how_do_they_pour_a_wheat_beer_pour_u_cm_np1_fr_goo_0 484 25 pour
crazy_german_guy_shows_how_do_they_pour_a_wheat_beer_pour_u_cm_np1_fr_goo_1 168 25 pour
crazy_german_guy_shows_how_do_they_pour_a_wheat_beer_pour_u_cm_np1_fr_goo_2 137 25 pour
10_Pull_Ups_pullup_f_nm_np1_fr_goo_0 69 26 pullup
10_Pull_Ups_pullup_f_nm_np1_fr_goo_1 79 26 pullup
10_Pull_Ups_pullup_f_nm_np1_fr_goo_2 79 26 pullup
12_Pull-ups_by_female_athlete_pullup_f_cm_np1_ba_med_0 78 26 pullup
12_Pull-ups_by_female_athlete_pullup_f_cm_np1_ba_med_1 78 26 pullup
12_Pull-ups_by_female_athlete_pullup_f_cm_np1_ba_med_2 78 26 pullup
A_HOT_Marine_Doing_Chinups_pullup_u_cm_np1_le_med_0 78 26 pullup
A_HOT_Marine_Doing_Chinups_pullup_u_cm_np1_le_med_1 78 26 pullup
A_HOT_Marine_Doing_Chinups_pullup_u_cm_np1_le_med_2 78 26 pullup
Arnold_Schwarzenegger_pull_ups_pullup_u_cm_np1_fr_bad_0 78 26 pullup
Arnold_Schwarzenegger_pull_ups_pullup_u_cm_np1_fr_bad_1 78 26 pullup
Arnold_Schwarzenegger_pull_ups_pullup_u_cm_np1_fr_bad_2 78 26 pullup
Konstantinovs_55_pullups_pullup_u_cm_np1_ri_med_0 78 26 pullup
Konstantinovs_55_pullups_pullup_u_cm_np1_ri_med_1 77 26 pullup
Konstantinovs_55_pullups_pullup_u_cm_np1_ri_med_2 78 26 pullup
Perfect_Pull_Up_-_How_To_Do_Pull_Ups_pullup_u_cm_np1_fr_goo_0 112 26 pullup
Perfect_Pull_Up_-_How_To_Do_Pull_Ups_pullup_u_cm_np1_fr_goo_1 82 26 pullup
Perfect_Pull_Up_-_How_To_Do_Pull_Ups_pullup_u_cm_np1_fr_goo_2 80 26 pullup
Strong_Girl_Gymnast_Does_20+_Pull_Ups_Chin_Up_marcusbondi_pullup_f_cm_np1_fr_med_0 77 26 pullup
Strong_Girl_Gymnast_Does_20+_Pull_Ups_Chin_Up_marcusbondi_pullup_f_cm_np1_fr_med_1 77 26 pullup
Strong_Girl_Gymnast_Does_20+_Pull_Ups_Chin_Up_marcusbondi_pullup_f_cm_np1_fr_med_2 77 26 pullup
Super_Training_Pull_Ups_pullup_f_cm_np1_ba_med_0 77 26 pullup
Super_Training_Pull_Ups_pullup_f_cm_np1_ba_med_1 77 26 pullup
Super_Training_Pull_Ups_pullup_f_cm_np1_ba_med_2 77 26 pullup
pull_ups_pullup_u_nm_np1_ba_med_0 78 26 pullup
pull_ups_pullup_u_nm_np1_ba_med_1 78 26 pullup
pull_ups_pullup_u_nm_np1_ba_med_2 78 26 pullup
pull_ups_pullup_u_nm_np1_fr_med_3 78 26 pullup
pull_ups_pullup_u_nm_np1_fr_med_4 78 26 pullup
pull_ups_pullup_u_nm_np1_fr_med_5 78 26 pullup
50_FIRST_DATES_punch_f_nm_np1_ri_med_15 45 27 punch
BATMAN_BEGINS_punch_h_nm_np1_ba_bad_7 46 27 punch
BoxingTipsHowtoMakeKnucklesStronger_punch_u_cm_np1_ri_goo_2 83 27 punch
BoxingTipsHowtoMakeKnucklesStronger_punch_u_cm_np1_ri_goo_3 94 27 punch
BoxingTipsHowtoMakeKnucklesStronger_punch_u_cm_np1_ri_goo_4 78 27 punch
Italian_Job_4_punch_u_cm_np1_fr_med_1 55 27 punch
PracticingBoxingonaDoubleEndBag-LeadRightwithaHook_punch_u_nm_np1_fr_med_0 102 27 punch
PracticingBoxingonaDoubleEndBag-LeadRightwithaHook_punch_u_nm_np1_fr_med_11 81 27 punch
PracticingBoxingonaDoubleEndBag-LeadRightwithaHook_punch_u_nm_np1_fr_med_13 98 27 punch
PracticingBoxingonaDoubleEndBag-LeadRightwithaHook_punch_u_nm_np1_fr_med_14 97 27 punch
PracticingBoxingonaDoubleEndBag-LeadRightwithaHook_punch_u_nm_np1_fr_med_2 84 27 punch
PracticingBoxingonaDoubleEndBag-LeadRightwithaHook_punch_u_nm_np1_fr_med_4 98 27 punch
PracticingBoxingonaDoubleEndBag-LeadRightwithaHook_punch_u_nm_np1_fr_med_5 90 27 punch
PracticingBoxingonaDoubleEndBag-LeadRightwithaHook_punch_u_nm_np1_fr_med_8 80 27 punch
PracticingBoxingonaDoubleEndBag-LeadRightwithaHook_punch_u_nm_np1_fr_med_9 88 27 punch
Return_of_the_King_10_punch_u_cm_np1_ri_med_1 36 27 punch
THE_PROTECTOR_punch_f_cm_np1_ba_med_26 47 27 punch
THE_PROTECTOR_punch_f_cm_np1_ba_med_49 47 27 punch
THE_PROTECTOR_punch_f_cm_np1_le_bad_32 43 27 punch
THE_PROTECTOR_punch_u_cm_np1_ba_med_82 43 27 punch
THE_PROTECTOR_punch_u_cm_np1_ri_med_76 43 27 punch
TheBoondockSaints_punch_h_nm_np1_fr_bad_105 47 27 punch
TheBoondockSaints_punch_u_cm_np1_ri_bad_68 43 27 punch
The_Matrix_3_punch_u_cm_np2_le_med_6 89 27 punch
The_Matrix_4_punch_u_cm_np1_fr_med_4 30 27 punch
The_Matrix_4_punch_u_nm_np1_fr_bad_3 39 27 punch
The_Matrix_5_punch_u_cm_np1_le_med_17 44 27 punch
The_Matrix_5_punch_u_nm_np1_ba_med_20 54 27 punch
kick__bruce_lee_v_s_japanese_punch_u_cm_np1_ri_bad_2 31 27 punch
kick__bruce_lee_v_s_japanese_punch_u_cm_np1_ri_bad_4 26 27 punch
Baby_Push_Cart_push_f_cm_np1_ri_bad_0 78 28 push
Baby_Push_Cart_push_f_cm_np1_ri_bad_1 78 28 push
Baby_Push_Cart_push_f_cm_np1_ri_bad_2 78 28 push
Box_Pull_Push_push_f_cm_np1_ba_bad_0 78 28 push
Box_Pull_Push_push_f_cm_np1_ba_bad_1 78 28 push
Box_Pull_Push_push_f_cm_np1_ba_bad_2 78 28 push
Box_Pull_Push_push_f_cm_np1_ba_bad_3 78 28 push
Brynley_pushing_Makayla_in_wagon_push_f_cm_np1_ba_bad_2 77 28 push
Brynley_pushing_Makayla_in_wagon_push_f_cm_np1_ba_bad_3 84 28 push
Brynley_pushing_Makayla_in_wagon_push_f_cm_np1_fr_bad_0 77 28 push
Brynley_pushing_Makayla_in_wagon_push_f_cm_np1_ri_bad_1 77 28 push
Davos_-_Anschieben_von_Michis_Auto_push_f_cm_np1_fr_bad_0 138 28 push
Davos_-_Anschieben_von_Michis_Auto_push_f_cm_np1_ri_med_1 79 28 push
Davos_-_Anschieben_von_Michis_Auto_push_f_cm_np4_ba_bad_2 78 28 push
Joshua_pushing_wagon_push_f_cm_np1_le_bad_0 69 28 push
Joshua_pushing_wagon_push_f_cm_np1_ri_bad_1 83 28 push
Neil_pushing_wagon_push_f_cm_np1_fr_bad_3 105 28 push
Neil_pushing_wagon_push_f_cm_np1_fr_bad_4 78 28 push
Neil_pushing_wagon_push_f_cm_np1_fr_bad_5 78 28 push
Neil_pushing_wagon_push_f_cm_np1_le_bad_0 68 28 push
Neil_pushing_wagon_push_f_cm_np1_le_bad_1 120 28 push
Neil_pushing_wagon_push_f_cm_np1_le_bad_2 85 28 push
Trevor_pushing_cart_push_f_cm_np1_ri_bad_0 70 28 push
Trevor_pushing_cart_push_f_cm_np1_ri_bad_1 86 28 push
Trevor_pushing_cart_push_f_cm_np1_ri_bad_2 100 28 push
prelinger_LetsBeGo1953_push_f_cm_np1_ba_med_11 98 28 push
pushing_cart_push_f_cm_np1_ba_bad_3 80 28 push
pushing_cart_push_f_cm_np1_le_bad_0 80 28 push
pushing_cart_push_f_cm_np1_le_bad_1 80 28 push
pushing_cart_push_f_cm_np1_le_bad_2 80 28 push
100_push_ups_by_a_GIRL!!!_pushup_f_nm_np1_fr_goo_0 80 29 pushup
100_push_ups_by_a_GIRL!!!_pushup_f_nm_np1_fr_goo_1 80 29 pushup
100_push_ups_by_a_GIRL!!!_pushup_f_nm_np1_fr_goo_2 80 29 pushup
38_push-ups!_Not_bad_for_a_girl_pushup_f_cm_np1_fr_med_0 80 29 pushup
38_push-ups!_Not_bad_for_a_girl_pushup_f_cm_np1_fr_med_1 80 29 pushup
38_push-ups!_Not_bad_for_a_girl_pushup_f_cm_np1_fr_med_2 80 29 pushup
38_push-ups!_Not_bad_for_a_girl_pushup_f_cm_np2_fr_med_3 80 29 pushup
38_push-ups!_Not_bad_for_a_girl_pushup_f_cm_np2_fr_med_4 80 29 pushup
38_push-ups!_Not_bad_for_a_girl_pushup_f_cm_np2_fr_med_5 80 29 pushup
Chest_Muscle_Group_(for_sexy_arms__shoulders__back_and_abs!)_pushup_u_nm_np1_le_goo_0 90 29 pushup
Chest_Muscle_Group_(for_sexy_arms__shoulders__back_and_abs!)_pushup_u_nm_np1_le_goo_1 112 29 pushup
Chest_Muscle_Group_(for_sexy_arms__shoulders__back_and_abs!)_pushup_u_nm_np1_le_goo_2 88 29 pushup
Chest_Muscle_Group_(for_sexy_arms__shoulders__back_and_abs!)_pushup_u_nm_np1_ri_goo_3 106 29 pushup
Chest_Muscle_Group_(for_sexy_arms__shoulders__back_and_abs!)_pushup_u_nm_np1_ri_goo_4 100 29 pushup
Chest_Muscle_Group_(for_sexy_arms__shoulders__back_and_abs!)_pushup_u_nm_np1_ri_goo_5 110 29 pushup
Day_19__100_Pushups_a_Day_Challenge!_(_Break_Your_Rules_)_pushup_f_nm_np1_fr_goo_0 78 29 pushup
Day_19__100_Pushups_a_Day_Challenge!_(_Break_Your_Rules_)_pushup_f_nm_np1_fr_goo_1 72 29 pushup
Day_19__100_Pushups_a_Day_Challenge!_(_Break_Your_Rules_)_pushup_f_nm_np1_fr_goo_2 78 29 pushup
Laura_-_PushUps_pushup_f_cm_np1_le_med_0 77 29 pushup
Laura_-_PushUps_pushup_f_cm_np1_le_med_1 77 29 pushup
Laura_-_PushUps_pushup_f_cm_np1_le_med_2 77 29 pushup
Pushups___The_Hardway!!!_Shaolin_Style_pushup_f_cm_np1_le_med_0 69 29 pushup
Pushups___The_Hardway!!!_Shaolin_Style_pushup_f_cm_np1_le_med_1 78 29 pushup
Pushups___The_Hardway!!!_Shaolin_Style_pushup_f_cm_np1_le_med_2 78 29 pushup
pseudo_planche_pushups_pushup_u_nm_np1_ri_bad_0 82 29 pushup
pseudo_planche_pushups_pushup_u_nm_np1_ri_bad_1 76 29 pushup
pseudo_planche_pushups_pushup_u_nm_np1_ri_bad_2 76 29 pushup
push-up_or_shut_up_(MLE)_pushup_f_cm_np1_le_med_0 79 29 pushup
push-up_or_shut_up_(MLE)_pushup_f_cm_np1_le_med_1 79 29 pushup
push-up_or_shut_up_(MLE)_pushup_f_cm_np1_le_med_2 79 29 pushup
1989_Tour_de_France_Final_Time_Trial_ride_bike_f_cm_np1_ba_med_0 114 30 ride_bike
1989_Tour_de_France_Final_Time_Trial_ride_bike_f_cm_np1_ba_med_1 244 30 ride_bike
1989_Tour_de_France_Final_Time_Trial_ride_bike_f_cm_np1_ba_med_2 167 30 ride_bike
1989_Tour_de_France_Final_Time_Trial_ride_bike_f_cm_np1_fr_med_6 123 30 ride_bike
1989_Tour_de_France_Final_Time_Trial_ride_bike_f_cm_np1_fr_med_7 178 30 ride_bike
1989_Tour_de_France_Final_Time_Trial_ride_bike_f_cm_np1_le_med_4 79 30 ride_bike
1989_Tour_de_France_Final_Time_Trial_ride_bike_f_cm_np1_ri_med_3 60 30 ride_bike
1989_Tour_de_France_Final_Time_Trial_ride_bike_f_cm_np1_ri_med_5 117 30 ride_bike
1996_Tour_de_France_-_Indurain_Cracks_ride_bike_f_cm_np1_ba_med_1 122 30 ride_bike
1996_Tour_de_France_-_Indurain_Cracks_ride_bike_f_cm_np1_le_med_0 77 30 ride_bike
1996_Tour_de_France_-_Indurain_Cracks_ride_bike_f_cm_np1_ri_med_2 83 30 ride_bike
1996_Tour_de_France_-_Indurain_Cracks_ride_bike_f_cm_np1_ri_med_3 77 30 ride_bike
1996_Tour_de_France_-_Indurain_Cracks_ride_bike_f_cm_np1_ri_med_4 77 30 ride_bike
Bicycle_Tips_ride_bike_f_cm_np1_ba_med_1 85 30 ride_bike
Bicycle_Tips_ride_bike_f_cm_np1_le_med_0 118 30 ride_bike
Bicycle_Tips_ride_bike_f_cm_np1_ri_med_2 78 30 ride_bike
Fahrrad_ride_bike_f_cm_np1_le_med_0 78 30 ride_bike
Kraftwerk_-_Tour_de_france_1983_Alternative_video_ride_bike_f_cm_np1_le_med_1 52 30 ride_bike
Kraftwerk_-_Tour_de_france_1983_Alternative_video_ride_bike_f_cm_np1_le_med_6 66 30 ride_bike
Kraftwerk_-_Tour_de_france_1983_Alternative_video_ride_bike_f_cm_np1_le_med_7 53 30 ride_bike
Kraftwerk_-_Tour_de_france_1983_Alternative_video_ride_bike_f_cm_np4_fr_med_0 78 30 ride_bike
Kraftwerk_-_Tour_de_france_1983_Alternative_video_ride_bike_f_cm_np4_fr_med_2 78 30 ride_bike
Kraftwerk_-_Tour_de_france_1983_Alternative_video_ride_bike_f_cm_np4_fr_med_5 126 30 ride_bike
Kraftwerk_-_Tour_de_france_1983_Alternative_video_ride_bike_l_cm_np1_le_med_3 78 30 ride_bike
Kraftwerk_-_Tour_de_france_1983_Alternative_video_ride_bike_l_cm_np1_le_med_4 78 30 ride_bike
Tour_de_France_2003_-_Armstrong_attacks_Ullrich_after_Fall_ride_bike_f_cm_np1_ba_med_2 144 30 ride_bike
Tour_de_France_2003_-_Armstrong_attacks_Ullrich_after_Fall_ride_bike_f_cm_np1_ba_med_3 82 30 ride_bike
Tour_de_France_2003_-_Armstrong_attacks_Ullrich_after_Fall_ride_bike_f_cm_np1_ba_med_4 78 30 ride_bike
Tour_de_France_2003_-_Armstrong_attacks_Ullrich_after_Fall_ride_bike_f_cm_np2_fr_med_0 72 30 ride_bike
Tour_de_France_2003_-_Armstrong_attacks_Ullrich_after_Fall_ride_bike_f_cm_np2_fr_med_1 106 30 ride_bike
ChelseaLately-Chelsea_ride_horse_f_cm_np1_le_med_3 78 31 ride_horse
ChelseaLately-Chelsea_ride_horse_f_cm_np1_le_med_4 109 31 ride_horse
ChelseaLately-Chelsea_ride_horse_f_cm_np1_le_med_5 126 31 ride_horse
ChelseaLately-Chelsea_ride_horse_f_cm_np1_le_med_6 131 31 ride_horse
ChelseaLately-Chelsea_ride_horse_u_cm_np1_ri_med_0 199 31 ride_horse
ChelseaLately-Chelsea_ride_horse_u_nm_np1_ba_med_1 82 31 ride_horse
ChikiMovie_ride_horse_f_cm_np1_fr_med_0 334 31 ride_horse
ChikiMovie_ride_horse_f_cm_np1_fr_med_1 289 31 ride_horse
ChikiMovie_ride_horse_f_cm_np1_le_med_4 173 31 ride_horse
ChikiMovie_ride_horse_f_cm_np1_le_med_5 109 31 ride_horse
ChikiMovie_ride_horse_f_cm_np1_le_med_6 91 31 ride_horse
ChikiMovie_ride_horse_f_cm_np1_le_med_8 75 31 ride_horse
ChikiMovie_ride_horse_f_cm_np1_ri_med_3 183 31 ride_horse
HorseRiding_ride_horse_f_cm_np1_ba_med_5 93 31 ride_horse
HorseRiding_ride_horse_f_cm_np1_ri_med_0 375 31 ride_horse
HorseRiding_ride_horse_f_cm_np1_ri_med_1 112 31 ride_horse
HorseRiding_ride_horse_f_cm_np1_ri_med_3 158 31 ride_horse
HorseRiding_ride_horse_f_cm_np1_ri_med_4 152 31 ride_horse
Paula_sHorsebackRidingLesson!7_22_08_ride_horse_f_cm_np1_ba_med_1 291 31 ride_horse
Paula_sHorsebackRidingLesson!7_22_08_ride_horse_f_cm_np1_ba_med_6 134 31 ride_horse
Paula_sHorsebackRidingLesson!7_22_08_ride_horse_f_cm_np1_fr_med_4 196 31 ride_horse
Paula_sHorsebackRidingLesson!7_22_08_ride_horse_f_cm_np1_le_med_2 305 31 ride_horse
Paula_sHorsebackRidingLesson!7_22_08_ride_horse_f_cm_np1_ri_med_3 150 31 ride_horse
Paula_sHorsebackRidingLesson!7_22_08_ride_horse_f_cm_np1_ri_med_5 136 31 ride_horse
Paula_sHorsebackRidingLesson!7_22_08_ride_horse_f_cm_np1_ri_med_7 137 31 ride_horse
Paula_sHorsebackRidingLesson!7_22_08_ride_horse_f_cm_np1_ri_med_8 136 31 ride_horse
Return_of_the_King_11_ride_horse_f_cm_np4_ba_med_4 91 31 ride_horse
Return_of_the_King_9_ride_horse_f_cm_np1_fr_med_4 69 31 ride_horse
Return_of_the_King_9_ride_horse_f_cm_np1_ri_med_2 85 31 ride_horse
Two_Towers_7_ride_horse_f_cm_np5_fr_med_1 98 31 ride_horse
20060723sfjffangelina_run_f_nm_np1_ri_med_1 32 32 run
20060723sfjffinallseriousness_run_u_cm_np1_fr_med_1 40 32 run
50_FIRST_DATES_run_f_nm_np1_ba_med_20 78 32 run
50_FIRST_DATES_run_f_nm_np1_fr_med_34 46 32 run
Age13_2_run_f_cm_np1_ba_med_1 111 32 run
AgentCodyBanks_run_f_cm_np1_ba_med_11 104 32 run
BATMAN_BEGINS_run_f_nm_np1_fr_med_14 52 32 run
Crash_run_f_cm_np1_fr_med_17 111 32 run
Crash_run_l_cm_np1_fr_med_21 35 32 run
GOAL_2_living_the_dream_movie_part_2_run_f_cm_np4_fr_med_1 46 32 run
Hitch_Part_2_run_f_cm_np1_fr_med_8 51 32 run
Hitch_Part_2_run_f_nm_np1_fr_med_11 75 32 run
RushHour2_run_f_cm_np1_fr_bad_1 52 32 run
Superbad_run_f_nm_np1_ba_med_2 79 32 run
TheLastManOnearth_run_f_cm_np1_ba_med_39 70 32 run
TheLastManOnearth_run_f_cm_np1_le_med_47 45 32 run
TheLastManOnearth_run_f_nm_np1_ba_bad_40 105 32 run
TheLastManOnearth_run_f_nm_np1_fr_bad_50 70 32 run
The_Fugitive_5_run_f_cm_np2_ri_med_2 93 32 run
The_House_on_Haunted_Hill_run_f_cm_np1_le_med_12 73 32 run
The_Matrix_1_run_f_cm_np1_fr_med_1 51 32 run
The_Matrix_Revolutions_5_run_u_cm_np1_le_med_4 85 32 run
TrumanShow_run_f_cm_np1_ba_med_13 43 32 run
TrumanShow_run_f_nm_np1_ba_med_19 78 32 run
TrumanShow_run_f_nm_np1_ba_med_21 49 32 run
TrumanShow_run_f_nm_np1_le_med_11 47 32 run
Two_Towers_1_run_f_cm_np2_ba_med_5 82 32 run
Two_Towers_1_run_f_cm_np2_fr_med_4 106 32 run
Two_Towers_1_run_f_cm_np3_ba_bad_2 112 32 run
Two_Towers_1_run_u_cm_np2_fr_bad_6 98 32 run
2008_Stockholm_Water_Prize_Award_Ceremony_shake_hands_u_nm_np2_le_med_0 77 33 shake_hands
A_Beautiful_Mind_5_shake_hands_f_nm_np2_ri_med_0 141 33 shake_hands
Bush_Shake_Hands_CNN_mov_shake_hands_u_cm_np2_ba_med_0 78 33 shake_hands
Bush_Shake_Hands_CNN_mov_shake_hands_u_cm_np2_ba_med_2 78 33 shake_hands
Celebrated_Israeli_Author_Snubs_Olmert_at_Prize_Giving_Ceremony_shake_hands_u_cm_np2_ba_med_0 80 33 shake_hands
Celebrated_Israeli_Author_Snubs_Olmert_at_Prize_Giving_Ceremony_shake_hands_u_cm_np2_ba_med_1 80 33 shake_hands
Emma_2008_Eurofinals_-_prize_giving_ceremony_Team_Pioneer_members_divx_shake_hands_f_cm_np2_ba_med_10 77 33 shake_hands
Emma_2008_Eurofinals_-_prize_giving_ceremony_Team_Pioneer_members_divx_shake_hands_f_cm_np2_fr_med_7 77 33 shake_hands
Emma_2008_Eurofinals_-_prize_giving_ceremony_Team_Pioneer_members_divx_shake_hands_f_cm_np2_le_bad_2 77 33 shake_hands
Emma_2008_Eurofinals_-_prize_giving_ceremony_Team_Pioneer_members_divx_shake_hands_u_cm_np2_le_med_0 77 33 shake_hands
Emma_2008_Eurofinals_-_prize_giving_ceremony_Team_Pioneer_members_divx_shake_hands_u_cm_np2_le_med_4 77 33 shake_hands
Emma_2008_Eurofinals_-_prize_giving_ceremony_Team_Pioneer_members_divx_shake_hands_u_cm_np2_le_med_5 77 33 shake_hands
Emma_2008_Eurofinals_-_prize_giving_ceremony_Team_Pioneer_members_divx_shake_hands_u_cm_np2_ri_med_8 77 33 shake_hands
Hand_Shake_Guy_shake_hands_f_cm_np2_le_med_5 78 33 shake_hands
Hand_Shake_Guy_shake_hands_f_nm_np2_le_med_3 78 33 shake_hands
Hand_Shake_Guy_shake_hands_f_nm_np2_le_med_4 78 33 shake_hands
Hand_Shake_Guy_shake_hands_u_nm_np2_le_med_0 66 33 shake_hands
Hand_Shake_Guy_shake_hands_u_nm_np2_le_med_1 78 33 shake_hands
Howard_Stern_on_Jay_Leno_-_First_Appearance_Part_1_2_shake_hands_f_cm_np2_le_bad_0 78 33 shake_hands
Inter-forum_futsal_tournament__prize_giving_ceremony_shake_hands_u_cm_np2_le_med_2 81 33 shake_hands
Inter-forum_futsal_tournament__prize_giving_ceremony_shake_hands_u_cm_np2_le_med_3 80 33 shake_hands
Jay_Leno_-_17_years_of_Mel_Gibson_on_the_Tonight_Show_shake_hands_u_cm_np2_le_med_0 78 33 shake_hands
Meeting_with_Boyko_Borisov__Prime_Minister_of_Bulgaria_shake_hands_u_cm_np2_le_med_1 107 33 shake_hands
Obama__Barroso_shake_hands_in_Prague_shake_hands_u_cm_np2_le_med_0 77 33 shake_hands
Slavi_Trifonov_-_Gaco_Bacov_11_02_08_shake_hands_u_cm_np2_le_bad_0 78 33 shake_hands
The_McCain-Obama_Post-Debate__Handshake__shake_hands_u_cm_np2_le_med_0 78 33 shake_hands
d173_graveyard_call_price_giving_ceremony_shake_hands_f_cm_np2_fr_med_2 78 33 shake_hands
d173_graveyard_call_price_giving_ceremony_shake_hands_f_cm_np2_le_med_0 78 33 shake_hands
d173_graveyard_call_price_giving_ceremony_shake_hands_f_cm_np2_le_med_6 78 33 shake_hands
johnny_depp_Oscar_Annual_Academy_Awards_shake_hands_u_cm_np2_le_bad_0 41 33 shake_hands
3PointJumpShotPractice-09_21_07_shoot_ball_f_nm_np1_ri_med_0 75 34 shoot_ball
3PointJumpShotPractice-09_21_07_shoot_ball_f_nm_np1_ri_med_1 84 34 shoot_ball
3PointJumpShotPractice-09_21_07_shoot_ball_f_nm_np1_ri_med_2 87 34 shoot_ball
3PointJumpShotPractice-09_21_07_shoot_ball_f_nm_np1_ri_med_6 87 34 shoot_ball
3PointJumpShotPractice-09_21_07_shoot_ball_f_nm_np1_ri_med_7 113 34 shoot_ball
Finding_Forrester_3_shoot_ball_f_nm_np2_ba_med_3 76 34 shoot_ball
Finding_Forrester_3_shoot_ball_f_nm_np2_ba_med_6 103 34 shoot_ball
Finding_Forrester_3_shoot_ball_f_nm_np2_ba_med_8 113 34 shoot_ball
Finding_Forrester_3_shoot_ball_f_nm_np2_ba_med_9 142 34 shoot_ball
JashaunKidsWhoRipAmazingBasketball_shoot_ball_f_cm_np1_ba_med_6 79 34 shoot_ball
JashaunKidsWhoRipAmazingBasketball_shoot_ball_f_cm_np1_le_med_4 72 34 shoot_ball
JashaunKidsWhoRipAmazingBasketball_shoot_ball_f_cm_np1_le_med_5 56 34 shoot_ball
JashaunKidsWhoRipAmazingBasketball_shoot_ball_u_cm_np1_le_med_3 78 34 shoot_ball
KELVIN_shoot_ball_u_cm_np1_ba_med_0 79 34 shoot_ball
KELVIN_shoot_ball_u_cm_np1_ba_med_1 109 34 shoot_ball
KELVIN_shoot_ball_u_cm_np1_ba_med_2 109 34 shoot_ball
KELVIN_shoot_ball_u_cm_np1_ba_med_3 123 34 shoot_ball
KELVIN_shoot_ball_u_cm_np1_ba_med_4 93 34 shoot_ball
KELVIN_shoot_ball_u_cm_np1_ba_med_6 89 34 shoot_ball
KELVIN_shoot_ball_u_cm_np1_ba_med_7 109 34 shoot_ball
LearnToShootFromTheMaster_shoot_ball_f_nm_np1_ba_med_0 112 34 shoot_ball
LearnToShootFromTheMaster_shoot_ball_f_nm_np1_ba_med_1 104 34 shoot_ball
LearnToShootFromTheMaster_shoot_ball_f_nm_np1_ba_med_2 80 34 shoot_ball
LearnToShootFromTheMaster_shoot_ball_f_nm_np1_ba_med_4 80 34 shoot_ball
LearnToShootFromTheMaster_shoot_ball_f_nm_np1_ba_med_5 88 34 shoot_ball
PlayingBasketballGotWater_shoot_ball_f_nm_np1_ba_med_0 78 34 shoot_ball
PlayingBasketballGotWater_shoot_ball_f_nm_np1_ba_med_3 54 34 shoot_ball
PlayingBasketballGotWater_shoot_ball_f_nm_np1_ba_med_6 78 34 shoot_ball
PlayingBasketballGotWater_shoot_ball_f_nm_np1_ri_med_1 94 34 shoot_ball
PlayingBasketballGotWater_shoot_ball_f_nm_np1_ri_med_2 78 34 shoot_ball
ArcherySVK_shoot_bow_u_cm_np1_fr_med_0 218 35 shoot_bow
ArcherySVK_shoot_bow_u_cm_np1_fr_med_1 290 35 shoot_bow
ArcherySVK_shoot_bow_u_cm_np1_fr_med_2 276 35 shoot_bow
Fellowship_5_shoot_bow_h_cm_np1_fr_med_7 51 35 shoot_bow
Fellowship_5_shoot_bow_h_nm_np1_fr_goo_3 34 35 shoot_bow
Fellowship_5_shoot_bow_h_nm_np1_fr_goo_4 28 35 shoot_bow
Fellowship_5_shoot_bow_u_cm_np1_fr_med_13 47 35 shoot_bow
HannahFront22May08_shoot_bow_u_nm_np1_fr_med_0 319 35 shoot_bow
HannahFront22May08_shoot_bow_u_nm_np1_fr_med_1 365 35 shoot_bow
MegaPrecisionArchery_shoot_bow_u_nm_np1_fr_med_0 454 35 shoot_bow
MegaPrecisionArchery_shoot_bow_u_nm_np1_fr_med_1 262 35 shoot_bow
MegaPrecisionArchery_shoot_bow_u_nm_np1_fr_med_2 367 35 shoot_bow
MegaPrecisionArchery_shoot_bow_u_nm_np1_fr_med_4 295 35 shoot_bow
MegaPrecisionArchery_shoot_bow_u_nm_np1_fr_med_5 393 35 shoot_bow
Meshooting3_shoot_bow_u_cm_np1_fr_med_0 200 35 shoot_bow
Meshooting3_shoot_bow_u_cm_np1_fr_med_2 190 35 shoot_bow
TurkishBowDrOzveri_shoot_bow_u_cm_np1_fr_med_0 78 35 shoot_bow
TurkishBowDrOzveri_shoot_bow_u_cm_np1_fr_med_1 123 35 shoot_bow
TurkishBowDrOzveri_shoot_bow_u_cm_np1_fr_med_2 90 35 shoot_bow
Two_Towers_6_shoot_bow_u_nm_np1_fr_med_2 46 35 shoot_bow
Updatedvideoofmeshootingteamusaarchery_shoot_bow_f_nm_np1_ba_med_0 226 35 shoot_bow
Updatedvideoofmeshootingteamusaarchery_shoot_bow_f_nm_np1_ri_med_1 304 35 shoot_bow
Updatedvideoofmeshootingteamusaarchery_shoot_bow_f_nm_np1_ri_med_5 333 35 shoot_bow
Updatedvideoofmeshootingteamusaarchery_shoot_bow_u_cm_np1_ri_med_4 199 35 shoot_bow
Updatedvideoofmeshootingteamusaarchery_shoot_bow_u_nm_np1_ba_med_2 208 35 shoot_bow
Updatedvideoofmeshootingteamusaarchery_shoot_bow_u_nm_np1_ba_med_7 236 35 shoot_bow
Updatedvideoofmeshootingteamusaarchery_shoot_bow_u_nm_np1_fr_med_3 229 35 shoot_bow
Updatedvideoofmeshootingteamusaarchery_shoot_bow_u_nm_np1_fr_med_8 262 35 shoot_bow
Updatedvideoofmeshootingteamusaarchery_shoot_bow_u_nm_np1_fr_med_9 259 35 shoot_bow
techniquefrontshot_shoot_bow_u_cm_np1_fr_med_0 348 35 shoot_bow
2xFullautoGlocks_shoot_gun_u_cm_np1_le_med_0 143 36 shoot_gun
Aplacetoshoot_shoot_gun_u_cm_np1_ba_med_3 81 36 shoot_gun
Aplacetoshoot_shoot_gun_u_cm_np1_le_med_0 110 36 shoot_gun
Aplacetoshoot_shoot_gun_u_cm_np1_le_med_1 84 36 shoot_gun
AprilshootinganMP5_shoot_gun_u_nm_np1_ri_med_0 219 36 shoot_gun
Fastestguninthewest_shoot_gun_f_nm_np1_ri_med_0 78 36 shoot_gun
FirearmsTraining_shoot_gun_f_cm_np1_ri_med_0 78 36 shoot_gun
FirearmsTraining_shoot_gun_f_cm_np1_ri_med_1 97 36 shoot_gun
FirearmsTraining_shoot_gun_f_nm_np2_le_med_10 111 36 shoot_gun
FirearmsTraining_shoot_gun_u_cm_np1_ba_med_5 153 36 shoot_gun
FirearmsTraining_shoot_gun_u_cm_np1_ri_med_2 237 36 shoot_gun
FirearmsTraining_shoot_gun_u_cm_np1_ri_med_8 283 36 shoot_gun
FirearmsTraining_shoot_gun_u_nm_np1_ri_goo_6 173 36 shoot_gun
FirearmsTraining_shoot_gun_u_nm_np1_ri_goo_9 201 36 shoot_gun
FirearmsTraining_shoot_gun_u_nm_np1_ri_med_11 90 36 shoot_gun
FirearmsTraining_shoot_gun_u_nm_np1_ri_med_3 96 36 shoot_gun
FirearmsTraining_shoot_gun_u_nm_np1_ri_med_4 97 36 shoot_gun
Glory_shoot_gun_h_nm_np1_fr_goo_12 44 36 shoot_gun
Glory_shoot_gun_u_nm_np1_fr_goo_11 87 36 shoot_gun
Glory_shoot_gun_u_nm_np1_fr_med_48 47 36 shoot_gun
Glory_shoot_gun_u_nm_np1_le_med_45 37 36 shoot_gun
Glory_shoot_gun_u_nm_np1_le_med_47 30 36 shoot_gun
Glory_shoot_gun_u_nm_np2_le_med_57 54 36 shoot_gun
MeShootin2_shoot_gun_u_nm_np1_ri_med_0 74 36 shoot_gun
MeShootin2_shoot_gun_u_nm_np1_ri_med_1 162 36 shoot_gun
MeShootin2_shoot_gun_u_nm_np1_ri_med_2 138 36 shoot_gun
The_Matrix_6_shoot_gun_f_nm_np1_ba_med_3 63 36 shoot_gun
The_Matrix_6_shoot_gun_u_nm_np1_ri_goo_4 45 36 shoot_gun
The_Matrix_6_shoot_gun_u_nm_np3_fr_goo_5 45 36 shoot_gun
Todd_Jarrett_on_pistol_shooting_shoot_gun_u_nm_np1_fr_med_0 78 36 shoot_gun
A_Beautiful_Mind_3_sit_f_cm_np1_fr_med_6 154 37 sit
A_Beautiful_Mind_3_sit_f_cm_np1_le_med_4 131 37 sit
AmericanGangster_sit_f_cm_np1_fr_med_70 78 37 sit
AmericanGangster_sit_f_cm_np1_le_med_43 48 37 sit
AmericanGangster_sit_f_cm_np2_fr_med_59 71 37 sit
AmericanGangster_sit_u_cm_np1_fr_med_26 77 37 sit
AmericanGangster_sit_u_cm_np1_le_med_61 76 37 sit
AmericanGangster_sit_u_cm_np1_ri_bad_10 74 37 sit
AmericanGangster_sit_u_cm_np1_ri_med_25 48 37 sit
AmericanGangster_sit_u_nm_np1_fr_med_29 84 37 sit
BIG_FISH_sit_f_nm_np1_fr_med_17 57 37 sit
CastAway1_sit_f_nm_np1_le_med_25 111 37 sit
Crash_sit_f_cm_np1_fr_med_5 64 37 sit
Crash_sit_u_cm_np1_fr_med_19 77 37 sit
Crash_sit_u_cm_np1_ri_med_22 77 37 sit
Crash_sit_u_nm_np1_le_goo_26 79 37 sit
EasternPromises_sit_f_cm_np1_ri_med_3 137 37 sit
NOVA_ELEGANTUNIVERSE3_sit_f_nm_np1_fr_med_2 52 37 sit
NoCountryForOldMen_sit_f_nm_np1_ri_med_6 138 37 sit
Prelinger_LetYours1940_sit_u_nm_np1_fr_med_0 136 37 sit
Sixthsense_sit_u_cm_np1_fr_med_3 78 37 sit
TheLittleShopofHorrors_sit_u_cm_np1_fr_med_4 77 37 sit
ThePerfectScore_sit_u_cm_np1_fr_med_0 79 37 sit
ThreeStories_sit_u_cm_np1_fr_med_1 54 37 sit
TrumanShow_sit_f_cm_np1_ri_med_15 53 37 sit
TrumanShow_sit_f_nm_np1_le_med_37 48 37 sit
WhatDreamsMayCome_sit_f_cm_np1_le_bad_3 137 37 sit
WhatDreamsMayCome_sit_f_cm_np1_ri_bad_0 77 37 sit
prelinger_LetsPlay1949_sit_f_nm_np1_fr_med_8 83 37 sit
prelinger_LetsPlay1949_sit_u_cm_np1_le_med_9 101 37 sit
AKC_coach_Torrin_Rhodan_showing_situp_kettlebell_movements_situp_f_cm_np1_le_goo_0 104 38 situp
AKC_coach_Torrin_Rhodan_showing_situp_kettlebell_movements_situp_f_cm_np1_le_goo_1 99 38 situp
AKC_coach_Torrin_Rhodan_showing_situp_kettlebell_movements_situp_f_cm_np1_le_goo_2 101 38 situp
Abs__Situps__Crunches_situp_u_cm_np1_ri_goo_0 78 38 situp
Abs__Situps__Crunches_situp_u_cm_np1_ri_goo_1 78 38 situp
Abs__Situps__Crunches_situp_u_cm_np1_ri_goo_2 78 38 situp
Abs__Situps__Crunches_situp_u_nm_np3_ri_goo_4 78 38 situp
Abs__Situps__Crunches_situp_u_nm_np3_ri_goo_5 137 38 situp
Abs__Situps__Crunches_situp_u_nm_np3_ri_goo_6 82 38 situp
Army_situp_video_for_ROTC_cadets_situp_f_cm_np1_le_med_0 78 38 situp
Army_situp_video_for_ROTC_cadets_situp_f_cm_np1_le_med_1 78 38 situp
Army_situp_video_for_ROTC_cadets_situp_f_cm_np1_le_med_2 78 38 situp
Incline_Dumbell_Situps_45lbs_2ndxpr_25x_situp_f_nm_np1_ri_med_0 128 38 situp
Incline_Dumbell_Situps_45lbs_2ndxpr_25x_situp_f_nm_np1_ri_med_1 120 38 situp
Incline_Dumbell_Situps_45lbs_2ndxpr_25x_situp_f_nm_np1_ri_med_2 112 38 situp
Mark_Pfeltz_Sets_World_Record_For_sit_ups_situp_f_nm_np1_fr_bad_2 112 38 situp
Mark_Pfeltz_Sets_World_Record_For_sit_ups_situp_f_nm_np1_fr_bad_3 96 38 situp
Mark_Pfeltz_Sets_World_Record_For_sit_ups_situp_f_nm_np1_ri_bad_0 104 38 situp
Mark_Pfeltz_Sets_World_Record_For_sit_ups_situp_f_nm_np1_ri_bad_1 111 38 situp
Sit_ups_and_crunch_situp_f_nm_np1_le_goo_0 93 38 situp
Sit_ups_and_crunch_situp_f_nm_np1_le_goo_1 88 38 situp
Sit_ups_and_crunch_situp_f_nm_np1_le_goo_2 93 38 situp
Tiger_Abs_-_Triple_Sit_Ups_situp_f_nm_np1_le_goo_0 86 38 situp
Tiger_Abs_-_Triple_Sit_Ups_situp_f_nm_np1_le_goo_1 90 38 situp
Tiger_Abs_-_Triple_Sit_Ups_situp_f_nm_np1_le_goo_2 81 38 situp
Timed_situps_1_minute_situp_f_nm_np1_ri_med_0 78 38 situp
Timed_situps_1_minute_situp_f_nm_np1_ri_med_1 78 38 situp
Timed_situps_1_minute_situp_f_nm_np1_ri_med_2 78 38 situp
kettlebell_training_for_pack_ABS_-_workout_situp_f_nm_np1_le_goo_0 127 38 situp
kettlebell_training_for_pack_ABS_-_workout_situp_f_nm_np1_le_goo_1 116 38 situp
Glory_smile_h_nm_np1_fr_med_5 65 39 smile
Glory_smile_h_nm_np1_le_goo_6 72 39 smile
My_smileEh_smile_h_nm_np1_fr_goo_0 78 39 smile
Re-_Show_your_Smile!_7_smile_h_nm_np1_fr_med_0 74 39 smile
SE7EN_SMILES_x3_smile_h_cm_np1_fr_goo_5 78 39 smile
SE7EN_SMILES_x3_smile_h_cm_np1_fr_goo_9 78 39 smile
SE7EN_SMILES_x3_smile_h_cm_np1_fr_med_0 46 39 smile
SE7EN_SMILES_x3_smile_h_cm_np1_fr_med_3 75 39 smile
SE7EN_SMILES_x3_smile_h_nm_np1_fr_bad_7 66 39 smile
SE7EN_SMILES_x3_smile_h_nm_np1_fr_med_1 35 39 smile
SE7EN_SMILES_x3_smile_h_nm_np1_fr_med_2 78 39 smile
SE7EN_SMILES_x3_smile_h_nm_np1_fr_med_4 78 39 smile
SE7EN_SMILES_x3_smile_h_nm_np1_fr_med_6 127 39 smile
SE7EN_SMILES_x3_smile_h_nm_np1_fr_med_8 78 39 smile
SMILES_FROM_OFF_THE_ROAD_2_-TREASURING_THE_GIRLCHILD_smile_h_cm_np1_fr_bad_1 79 39 smile
SMILES_FROM_OFF_THE_ROAD_2_-TREASURING_THE_GIRLCHILD_smile_h_nm_np1_fr_goo_2 79 39 smile
SMILES_FROM_OFF_THE_ROAD_2_-TREASURING_THE_GIRLCHILD_smile_h_nm_np1_fr_med_0 99 39 smile
SMILES_FROM_OFF_THE_ROAD_2_-TREASURING_THE_GIRLCHILD_smile_h_nm_np1_fr_med_3 58 39 smile
SMILES_FROM_OFF_THE_ROAD_3_-TRAVELS_WITH_A_HAT_smile_h_nm_np1_fr_bad_2 78 39 smile
SMILES_FROM_OFF_THE_ROAD_3_-TRAVELS_WITH_A_HAT_smile_h_nm_np1_fr_goo_0 86 39 smile
SMILES_FROM_OFF_THE_ROAD_3_-TRAVELS_WITH_A_HAT_smile_h_nm_np1_fr_goo_3 78 39 smile
SMILES_FROM_OFF_THE_ROAD_3_-TRAVELS_WITH_A_HAT_smile_h_nm_np1_fr_med_1 78 39 smile
SMILES_FROM_OFF_THE_ROAD_3_-TRAVELS_WITH_A_HAT_smile_h_nm_np1_fr_med_4 65 39 smile
SMILES_FROM_OFF_THE_ROAD_3_-TRAVELS_WITH_A_HAT_smile_h_nm_np1_fr_med_5 81 39 smile
Show_Your_Smile_-)_1_smile_h_nm_np1_fr_goo_0 78 39 smile
Smile!_smile_h_cm_np1_fr_goo_0 69 39 smile
Smile_-]_smile_h_nm_np1_fr_goo_0 69 39 smile
smile_collection_7_smile_h_nm_np1_fr_goo_0 77 39 smile
smile_collection_7_smile_h_nm_np1_fr_goo_1 109 39 smile
youtube_smile_response_smile_h_nm_np1_fr_goo_0 142 39 smile
Rauchen_f_r_Anf_nger_smoke_h_nm_np1_fr_med_0 198 40 smoke
Rauchen_f_r_Anf_nger_smoke_h_nm_np1_fr_med_1 155 40 smoke
Rauchen_f_r_Anf_nger_smoke_h_nm_np1_fr_med_2 168 40 smoke
Return_of_the_King_11_smoke_h_nm_np1_fr_med_0 56 40 smoke
Return_of_the_King_11_smoke_h_nm_np1_fr_med_2 114 40 smoke
Sara_beim_Rauchen_-_Volume_3_smoke_h_cm_np1_fr_bad_1 121 40 smoke
Sara_beim_Rauchen_-_Volume_3_smoke_h_cm_np1_fr_bad_2 124 40 smoke
Veoh_Alpha_Dog_1_smoke_h_nm_np1_fr_goo_20 108 40 smoke
Veoh_Alpha_Dog_1_smoke_h_nm_np1_fr_goo_4 89 40 smoke
Veoh_Alpha_Dog_1_smoke_h_nm_np1_fr_goo_53 99 40 smoke
Veoh_Alpha_Dog_1_smoke_h_nm_np1_fr_med_54 133 40 smoke
Veoh_Alpha_Dog_1_smoke_u_cm_np1_fr_med_8 124 40 smoke
Veoh_Alpha_Dog_1_smoke_u_cm_np1_ri_goo_9 160 40 smoke
Veoh_Alpha_Dog_1_smoke_u_nm_np1_fr_med_10 162 40 smoke
Veoh_Alpha_Dog_1_smoke_u_nm_np1_ri_med_17 91 40 smoke
passive_rauchen_smoke_h_cm_np1_ri_med_0 157 40 smoke
ricky_bobby_smoke_h_nm_np1_fr_med_0 43 40 smoke
smoking_1_smoke_h_cm_np1_ri_med_1 103 40 smoke
smoking_again_smoke_h_cm_np1_ba_goo_3 163 40 smoke
smoking_again_smoke_h_cm_np1_le_goo_0 181 40 smoke
smoking_again_smoke_h_cm_np1_le_goo_1 157 40 smoke
smoking_again_smoke_h_cm_np1_le_goo_2 172 40 smoke
smoking_smoke_h_nm_np1_fr_med_0 219 40 smoke
smoking_smoke_h_nm_np1_fr_med_2 193 40 smoke
smoking_smoking_-_tricks!_smoke_h_nm_np1_fr_goo_0 123 40 smoke
smoking_smoking_-_tricks!_smoke_h_nm_np1_fr_goo_1 228 40 smoke
smoking_smoking_-_tricks!_smoke_h_nm_np1_fr_med_2 223 40 smoke
you_like_a_nice_long_white_cig_smoke_u_nm_np1_ri_goo_0 234 40 smoke
you_like_a_nice_long_white_cig_smoke_u_nm_np1_ri_goo_1 373 40 smoke
you_like_a_nice_long_white_cig_smoke_u_nm_np1_ri_goo_2 230 40 smoke
Beginner_parkour_dive_roll_somersault_f_cm_np1_le_bad_0 35 41 somersault
Boden_p8_somersault_f_cm_np1_ba_med_0 70 41 somersault
Dive_and_roll_compilation_(Parkour)_somersault_f_cm_np1_fr_bad_2 38 41 somersault
Dive_and_roll_compilation_(Parkour)_somersault_f_cm_np1_le_bad_5 40 41 somersault
Dive_and_roll_compilation_(Parkour)_somersault_f_cm_np1_le_bad_6 33 41 somersault
Dive_and_roll_compilation_(Parkour)_somersault_f_cm_np1_le_bad_7 35 41 somersault
Dive_and_roll_compilation_(Parkour)_somersault_f_cm_np1_ri_bad_1 33 41 somersault
Ger_teturnen_Pr_fung_-_G_S_somersault_f_cm_np1_le_med_0 77 41 somersault
Ger_teturnen_Pr_fung_-_G_S_somersault_f_cm_np1_le_med_2 77 41 somersault
Ger_teturnen_Pr_fung_-_G_S_somersault_f_cm_np1_ri_med_1 77 41 somersault
Handstandk_nig_somersault_f_cm_np1_ba_med_5 76 41 somersault
Handstandk_nig_somersault_f_cm_np1_le_med_2 76 41 somersault
Juli_beim_Bodenturnen_MPG_somersault_f_cm_np1_ba_bad_2 78 41 somersault
Juli_beim_Bodenturnen_MPG_somersault_f_cm_np1_le_bad_1 78 41 somersault
Kristina_Goryunova_-_Floor_Exercise_-_2009_Tyson_American_Cu_somersault_f_cm_np1_le_med_1 76 41 somersault
LONGESTYARD_somersault_f_cm_np1_ba_bad_28 45 41 somersault
LONGESTYARD_somersault_f_cm_np1_le_bad_27 17 41 somersault
Le_Parkour_et_Accros_Kevin_Ryser_2008-2009_somersault_f_nm_np1_le_med_0 78 41 somersault
Massive_6_meter_dive_roll_somersault_f_cm_np1_le_bad_0 47 41 somersault
Projekt_SPOHO_2008_-_27_02_08_-_Training-_Bodenk_r_3_somersault_f_cm_np1_le_med_0 86 41 somersault
Rush_Hour_4_Turnk_r_somersault_f_cm_np2_le_med_0 78 41 somersault
Rush_Hour_4_Turnk_r_somersault_f_cm_np2_ri_med_1 78 41 somersault
Simon_Bodenturnen_somersault_f_cm_np1_fr_med_0 79 41 somersault
So_turnt_man_richtig!!!_somersault_f_cm_np1_fr_med_1 89 41 somersault
So_turnt_man_richtig!!!_somersault_f_cm_np1_fr_med_5 101 41 somersault
Turnexamen_Boden_somersault_f_cm_np1_ba_med_0 71 41 somersault
Turnexamen_Boden_somersault_f_cm_np1_ba_med_1 78 41 somersault
Turnexamen_Boden_somersault_f_cm_np1_ri_med_2 78 41 somersault
meine_Bodenk_r_somersault_f_cm_np1_ri_bad_0 90 41 somersault
meine_Bodenk_r_somersault_f_cm_np1_ri_bad_1 86 41 somersault
20060723sfjffangelina_stand_f_nm_np1_le_med_0 46 42 stand
20060723sfjffjewgotmail_stand_u_cm_np1_ri_med_0 48 42 stand
21_stand_f_nm_np1_fr_med_2 78 42 stand
AReporttoHomeBuilders_stand_u_cm_np1_le_med_0 84 42 stand
A_Beautiful_Mind_6_stand_u_cm_np1_fr_med_3 83 42 stand
AboutABoy_stand_u_nm_np1_fr_bad_7 77 42 stand
AgentCodyBanks_stand_u_cm_np1_fr_med_5 79 42 stand
American_History_X_stand_u_cm_np1_fr_med_38 87 42 stand
American_History_X_stand_u_cm_np1_le_med_41 54 42 stand
American_History_X_stand_u_nm_np1_fr_med_5 63 42 stand
Fellowship_3_stand_f_cm_np1_fr_bad_2 232 42 stand
Finding_Forrester_1_stand_u_cm_np1_le_bad_10 99 42 stand
GardenWiseA256kb_stand_f_cm_np1_fr_med_1 58 42 stand
Gossip1953256kb_stand_f_cm_np1_le_med_0 77 42 stand
Hitch_Part_1_stand_f_cm_np1_fr_med_6 51 42 stand
LONGESTYARD_stand_u_cm_np1_le_med_18 73 42 stand
Oceans12_stand_u_cm_np1_fr_med_13 75 42 stand
Prelinger_ActYourA1949_stand_f_cm_np1_fr_med_17 76 42 stand
Return_of_the_King_1_stand_f_cm_np1_fr_med_5 129 42 stand
RomeEpisode1_stand_f_cm_np1_fr_med_0 82 42 stand
StrangerThanFiction_stand_u_cm_np1_ri_med_0 74 42 stand
TheBigBangS01E01Pilot_stand_f_cm_np1_ri_med_1 51 42 stand
happy_go_lovely_stand_f_cm_np1_fr_med_19 101 42 stand
happy_go_lovely_stand_u_cm_np1_fr_bad_14 70 42 stand
happy_go_lovely_stand_u_nm_np1_fr_med_9 50 42 stand
happy_go_lovely_stand_u_nm_np1_ri_bad_8 71 42 stand
prelinger_ControlY1950_stand_f_cm_np1_fr_med_2 101 42 stand
prelinger_ControlY1950_stand_f_nm_np1_fr_med_14 71 42 stand
prelinger_ControlY1950_stand_f_nm_np1_fr_med_8 65 42 stand
prelinger_ControlY1950_stand_u_cm_np1_fr_med_0 100 42 stand
Faith_Rewarded_swing_baseball_f_cm_np1_ba_bad_20 44 43 swing_baseball
Faith_Rewarded_swing_baseball_f_cm_np1_ba_bad_35 193 43 swing_baseball
Faith_Rewarded_swing_baseball_f_cm_np1_le_bad_21 81 43 swing_baseball
Faith_Rewarded_swing_baseball_f_cm_np1_ri_bad_27 41 43 swing_baseball
Faith_Rewarded_swing_baseball_f_nm_np1_ba_bad_44 43 43 swing_baseball
Faith_Rewarded_swing_baseball_f_nm_np1_ba_bad_50 63 43 swing_baseball
Faith_Rewarded_swing_baseball_f_nm_np1_ba_bad_78 57 43 swing_baseball
Faith_Rewarded_swing_baseball_f_nm_np1_ba_med_28 49 43 swing_baseball
Faith_Rewarded_swing_baseball_f_nm_np1_ba_med_41 35 43 swing_baseball
Faith_Rewarded_swing_baseball_f_nm_np1_ba_med_80 68 43 swing_baseball
Faith_Rewarded_swing_baseball_f_nm_np1_fr_bad_17 83 43 swing_baseball
Faith_Rewarded_swing_baseball_f_nm_np1_fr_bad_40 63 43 swing_baseball
Faith_Rewarded_swing_baseball_f_nm_np1_fr_bad_49 52 43 swing_baseball
Faith_Rewarded_swing_baseball_f_nm_np1_fr_bad_69 109 43 swing_baseball
Faith_Rewarded_swing_baseball_f_nm_np1_fr_bad_72 58 43 swing_baseball
Faith_Rewarded_swing_baseball_f_nm_np1_fr_bad_73 61 43 swing_baseball
Faith_Rewarded_swing_baseball_f_nm_np1_fr_bad_88 67 43 swing_baseball
Faith_Rewarded_swing_baseball_f_nm_np1_fr_med_52 65 43 swing_baseball
Faith_Rewarded_swing_baseball_f_nm_np1_fr_med_81 58 43 swing_baseball
Faith_Rewarded_swing_baseball_f_nm_np1_le_bad_39 48 43 swing_baseball
Faith_Rewarded_swing_baseball_f_nm_np1_le_bad_51 79 43 swing_baseball
Faith_Rewarded_swing_baseball_f_nm_np1_le_bad_82 82 43 swing_baseball
Faith_Rewarded_swing_baseball_f_nm_np1_ri_bad_53 35 43 swing_baseball
Faith_Rewarded_swing_baseball_f_nm_np1_ri_bad_61 47 43 swing_baseball
Faith_Rewarded_swing_baseball_f_nm_np1_ri_med_62 39 43 swing_baseball
Faith_Rewarded_swing_baseball_u_nm_np1_fr_bad_45 49 43 swing_baseball
Hittingmechanics_swing_baseball_f_nm_np1_fr_bad_0 380 43 swing_baseball
MattBoldenDoubles(SlowMotion)_swing_baseball_f_cm_np1_fr_bad_0 138 43 swing_baseball
SlowMotionHomerAtOleMiss_swing_baseball_f_cm_np1_ba_bad_0 304 43 swing_baseball
The_Matrix_Revolutions_3_swing_baseball_u_nm_np1_fr_bad_0 51 43 swing_baseball
2006_Full_Contact_Medieval_Sword_Tournament_Final_sword_f_cm_np2_fr_bad_2 98 44 sword
Baddest_Fight_Scenes_EVER!_-_Kill_Bill__Vol___1_-_vs__Crazy_88_s_sword_f_cm_np2_ri_med_4 52 44 sword
Baddest_Fight_Scenes_EVER!_-_Kill_Bill__Vol___1_-_vs__Crazy_88_s_sword_f_nm_np6_ri_med_1 85 44 sword
Baddest_Fight_Scenes_EVER!_-_Kill_Bill__Vol___1_-_vs__Crazy_88_s_sword_f_nm_np6_ri_med_2 105 44 sword
Baddest_Fight_Scenes_EVER!_-_Kill_Bill__Vol___1_-_vs__Crazy_88_s_sword_u_cm_np6_ri_med_0 74 44 sword
Best_Sword_Fights_-_Vol__1_-__Rob_Roy__sword_u_cm_np2_fr_bad_2 41 44 sword
Best_Sword_Fights_-_Vol__1_-__Rob_Roy__sword_u_cm_np2_fr_med_1 53 44 sword
Duncan_Macleod_&_Amanda_Soulmates_Part_2_sword_u_cm_np2_fr_med_0 270 44 sword
Duncan_Macleod_&_Amanda_Soulmates_Part_2_sword_u_cm_np2_fr_med_2 90 44 sword
Duncan_Macleod_&_Amanda_Soulmates_Part_2_sword_u_cm_np2_le_med_1 67 44 sword
Fechten_mit_dem_langen_Schwert_sword_f_cm_np2_le_med_2 64 44 sword
Fechten_mit_dem_langen_Schwert_sword_f_cm_np2_le_med_3 49 44 sword
Fechten_mit_dem_langen_Schwert_sword_f_cm_np2_le_med_8 64 44 sword
Fechten_mit_dem_langen_Schwert_sword_u_cm_np2_fr_med_4 54 44 sword
Fechten_mit_dem_langen_Schwert_sword_u_cm_np2_fr_med_5 51 44 sword
Fechten_mit_dem_langen_Schwert_sword_u_cm_np2_le_med_7 47 44 sword
Gohatto_-_sword_fight_scene_sword_f_cm_np2_fr_med_0 78 44 sword
Gohatto_-_sword_fight_scene_sword_f_cm_np2_fr_med_1 78 44 sword
Medieval_sword_fight_sword_f_cm_np2_ba_med_3 78 44 sword
Medieval_sword_fight_sword_f_cm_np2_ri_med_2 78 44 sword
Stage_Combat_5_-_Sword_Fight_-_East_15_sword_f_cm_np2_le_bad_1 78 44 sword
Stage_Combat_5_-_Sword_Fight_-_East_15_sword_f_cm_np2_ri_bad_0 78 44 sword
The_Last_Samurai_-_In_Your_Honor_sword_f_nm_np2_le_bad_1 104 44 sword
The_Last_Samurai_-_In_Your_Honor_sword_f_nm_np3_fr_bad_0 56 44 sword
Ziyi_Zhang_vs__Michelle_Yeoh_best_fight_scene_ever_sword_f_cm_np2_le_med_1 109 44 sword
Ziyi_Zhang_vs__Michelle_Yeoh_best_fight_scene_ever_sword_u_cm_np2_fr_med_3 115 44 sword
Ziyi_Zhang_vs__Michelle_Yeoh_best_fight_scene_ever_sword_u_cm_np2_le_med_2 100 44 sword
Ziyi_Zhang_vs__Michelle_Yeoh_best_fight_scene_ever_sword_u_cm_np2_ri_med_0 105 44 sword
jonhs_netfreemovies_holygrail_sword_f_nm_np1_ba_med_9 78 44 sword
jonhs_netfreemovies_holygrail_sword_f_nm_np2_le_med_2 346 44 sword
HIGHLANDER_III_-_LOREENA_MCKENNITT_-_BONNY_PORTMORE_(HIGHLANDER_SCENES)_sword_exercise_u_cm_np1_fr_med_0 76 45 sword_exercise
HIGHLANDER_III_-_LOREENA_MCKENNITT_-_BONNY_PORTMORE_(HIGHLANDER_SCENES)_sword_exercise_u_cm_np1_fr_med_1 66 45 sword_exercise
HIGHLANDER_III_-_LOREENA_MCKENNITT_-_BONNY_PORTMORE_(HIGHLANDER_SCENES)_sword_exercise_u_cm_np1_ri_med_2 107 45 sword_exercise
IAIDO_-_Training_TV-Bericht_10_2008_sword_exercise_f_cm_np1_le_bad_2 36 45 sword_exercise
Iaido_13_katas_sword_exercise_f_nm_np1_fr_bad_1 70 45 sword_exercise
Iaido_13_katas_sword_exercise_f_nm_np1_fr_bad_10 75 45 sword_exercise
Iaido_13_katas_sword_exercise_f_nm_np1_fr_bad_3 73 45 sword_exercise
Iaido_13_katas_sword_exercise_f_nm_np1_fr_bad_4 85 45 sword_exercise
Iaido_13_katas_sword_exercise_f_nm_np1_fr_bad_6 49 45 sword_exercise
Iaido_video_instruction_series_Wehrhahn_Sensei_sword_exercise_f_nm_np1_le_bad_0 63 45 sword_exercise
Iaido_video_instruction_series_Wehrhahn_Sensei_sword_exercise_f_nm_np1_le_bad_1 73 45 sword_exercise
Iaido_video_instruction_series_Wehrhahn_Sensei_sword_exercise_f_nm_np1_le_bad_6 55 45 sword_exercise
Sensei_Mellone_en_Argentina__Mae__Iaido_kendo_sword_exercise_f_cm_np1_fr_bad_1 59 45 sword_exercise
Sensei_Mellone_en_Argentina__Mae__Iaido_kendo_sword_exercise_f_cm_np1_fr_bad_2 53 45 sword_exercise
Sword_and_Targe_Solo_Exercises_sword_exercise_f_cm_np1_fr_med_1 151 45 sword_exercise
Sword_and_Targe_Solo_Exercises_sword_exercise_f_cm_np1_fr_med_3 260 45 sword_exercise
Sword_and_Targe_Solo_Exercises_sword_exercise_f_cm_np1_fr_med_4 294 45 sword_exercise
Sword_and_Targe_Solo_Exercises_sword_exercise_f_cm_np1_fr_med_5 204 45 sword_exercise
Sword_and_Targe_Solo_Exercises_sword_exercise_f_cm_np1_le_med_0 110 45 sword_exercise
Sword_and_Targe_Solo_Exercises_sword_exercise_f_cm_np1_ri_med_7 167 45 sword_exercise
Sword_and_Targe_Solo_Exercises_sword_exercise_f_cm_np1_ri_med_9 167 45 sword_exercise
Sword_and_Targe_Solo_Exercises_sword_exercise_u_cm_np1_le_med_8 153 45 sword_exercise
The_Kurgan_sword_exercise_f_nm_np1_ri_med_0 85 45 sword_exercise
The_Last_Samurai_-_In_Your_Honor_sword_exercise_f_cm_np1_ri_bad_5 224 45 sword_exercise
The_Last_Samurai_-_In_Your_Honor_sword_exercise_f_cm_np5_fr_bad_2 64 45 sword_exercise
The_Last_Samurai_-_In_Your_Honor_sword_exercise_u_cm_np5_fr_bad_3 62 45 sword_exercise
samurai_sword_action_lesson_preview_sword_exercise_f_cm_np1_fr_med_1 265 45 sword_exercise
samurai_sword_action_lesson_preview_sword_exercise_f_cm_np1_le_med_0 184 45 sword_exercise
samurai_sword_action_lesson_preview_sword_exercise_f_cm_np1_le_med_3 131 45 sword_exercise
samurai_sword_action_lesson_preview_sword_exercise_f_cm_np1_ri_med_2 341 45 sword_exercise
Faith_Rewarded_talk_h_nm_np1_fr_goo_46 118 46 talk
Faith_Rewarded_talk_h_nm_np1_fr_goo_65 169 46 talk
Faith_Rewarded_talk_h_nm_np1_fr_goo_90 106 46 talk
Faith_Rewarded_talk_h_nm_np1_fr_goo_91 98 46 talk
Faith_Rewarded_talk_h_nm_np1_fr_goo_92 162 46 talk
Faith_Rewarded_talk_u_nm_np1_fr_goo_8 103 46 talk
Fellowship_4_talk_u_nm_np1_fr_med_0 121 46 talk
Fellowship_6_talk_h_cm_np1_fr_goo_14 57 46 talk
Fellowship_6_talk_h_cm_np1_fr_goo_7 95 46 talk
Fellowship_6_talk_h_nm_np1_fr_goo_12 165 46 talk
Fellowship_6_talk_u_cm_np1_fr_med_6 61 46 talk
Italian_Job_1_talk_h_nm_np1_fr_goo_2 90 46 talk
Italian_Job_1_talk_u_cm_np1_ri_goo_0 173 46 talk
Italian_Job_2_talk_h_nm_np1_fr_med_3 80 46 talk
Italian_Job_2_talk_h_nm_np1_fr_med_6 167 46 talk
Italian_Job_3_talk_h_nm_np1_ri_med_0 120 46 talk
Pirates_2_talk_h_nm_np1_fr_goo_1 128 46 talk
Pirates_5_talk_h_nm_np1_fr_goo_10 83 46 talk
Pirates_5_talk_h_nm_np1_fr_goo_14 176 46 talk
Prelinger_ActYourA1949_talk_h_nm_np1_fr_goo_15 218 46 talk
Prelinger_ActYourA1949_talk_h_nm_np1_fr_med_5 142 46 talk
Prelinger_ActYourA1949_talk_u_nm_np1_fr_med_3 101 46 talk
Prelinger_ActYourA1949_talk_u_nm_np1_fr_med_4 98 46 talk
Prelinger_ActYourA1949_talk_u_nm_np1_fr_med_6 148 46 talk
The_Fugitive_6_talk_h_nm_np1_fr_goo_0 125 46 talk
The_Fugitive_6_talk_h_nm_np1_fr_goo_3 95 46 talk
The_Fugitive_6_talk_h_nm_np1_fr_goo_9 128 46 talk
The_Matrix_1_talk_h_nm_np1_le_goo_2 146 46 talk
Two_Towers_5_talk_h_nm_np1_fr_goo_2 109 46 talk
Two_Towers_5_talk_h_nm_np1_fr_goo_5 112 46 talk
20060723sfjffangelina_throw_u_cm_np1_ba_med_4 30 47 throw
APOCALYPTO_throw_f_nm_np1_fr_med_1 53 47 throw
APOCALYPTO_throw_u_cm_np1_ri_med_0 70 47 throw
BaseballPitchingtarget_BaseballPitchingCage_throw_u_cm_np1_ba_med_1 99 47 throw
BaseballPitchingtarget_BaseballPitchingCage_throw_u_nm_np1_ba_med_0 117 47 throw
Fellowship_3_throw_u_nm_np1_fr_bad_4 29 47 throw
HowtoParticipateinKnife_throw_f_cm_np1_le_med_1 97 47 throw
HowtoParticipateinKnife_throw_u_cm_np1_ba_med_0 109 47 throw
KnifeThrowingJackDaggerDemoReel_throw_f_nm_np1_fr_med_1 199 47 throw
KnifeThrowingJackDaggerDemoReel_throw_f_nm_np1_fr_med_2 407 47 throw
KnifeThrowingJackDaggerDemoReel_throw_f_nm_np1_le_med_4 157 47 throw
KnifeThrowingJackDaggerDemoReel_throw_u_cm_np1_ba_med_6 47 47 throw
KnifeThrowingJackDaggerDemoReel_throw_u_cm_np1_ri_med_7 109 47 throw
KnifeThrowingJackDaggerDemoReel_throw_u_nm_np1_ba_med_0 93 47 throw
KnifeThrowingJackDaggerDemoReel_throw_u_nm_np1_ba_med_3 89 47 throw
KnifeThrowingJackDaggerDemoReel_throw_u_nm_np1_fr_med_5 44 47 throw
KnifeThrowing_throw_f_nm_np1_le_med_0 78 47 throw
KnifeThrowing_throw_f_nm_np1_le_med_1 78 47 throw
KnifeThrowing_throw_f_nm_np1_le_med_2 78 47 throw
KnifeThrowing_throw_f_nm_np1_le_med_3 78 47 throw
KnifeThrowing_throw_f_nm_np1_le_med_4 93 47 throw
SchoolRulesHowTheyHelpUs_throw_f_nm_np1_ba_med_3 106 47 throw
Shadow_of_a_Doubt_throw_u_cm_np1_ba_med_0 52 47 throw
Shadow_of_a_Doubt_throw_u_cm_np1_fr_med_5 51 47 throw
amazingballthrowingtricks_throw_f_cm_np1_fr_med_6 94 47 throw
amazingballthrowingtricks_throw_f_cm_np1_ri_med_1 79 47 throw
amazingballthrowingtricks_throw_f_cm_np1_ri_med_2 94 47 throw
amazingballthrowingtricks_throw_f_cm_np1_ri_med_4 78 47 throw
amazingballthrowingtricks_throw_f_nm_np1_ri_med_0 79 47 throw
amazingballthrowingtricks_throw_u_cm_np1_fr_med_3 78 47 throw
21_turn_h_cm_np1_fr_goo_12 78 48 turn
21_turn_h_cm_np1_fr_goo_13 79 48 turn
21_turn_h_nm_np1_fr_goo_4 77 48 turn
21_turn_u_nm_np1_ba_goo_6 109 48 turn
A_Beautiful_Mind_6_turn_f_cm_np1_le_med_6 76 48 turn
A_Beautiful_Mind_6_turn_u_cm_np1_ba_med_10 76 48 turn
Hitch_Part_2_turn_u_nm_np1_ba_med_4 75 48 turn
Hitch_Part_2_turn_u_nm_np1_fr_med_7 73 48 turn
Juno_turn_u_cm_np1_ba_med_3 75 48 turn
Juno_turn_u_nm_np1_ba_med_6 78 48 turn
Man_Who_Cheated_Himself_512kb_turn_u_nm_np1_fr_med_10 77 48 turn
Man_Who_Cheated_Himself_512kb_turn_u_nm_np1_fr_med_9 74 48 turn
MeettheFockers_turn_u_nm_np1_ba_med_0 52 48 turn
OldSchool_turn_f_cm_np1_ba_med_16 46 48 turn
OldSchool_turn_f_nm_np1_fr_med_22 47 48 turn
OldSchool_turn_f_nm_np1_fr_med_3 49 48 turn
OldSchool_turn_u_cm_np1_le_med_19 73 48 turn
Pirates_5_turn_h_nm_np1_ba_goo_9 55 48 turn
Pirates_5_turn_h_nm_np1_fr_goo_13 73 48 turn
Pirates_7_turn_h_nm_np2_fr_med_0 49 48 turn
Sixthsense_turn_f_nm_np1_ba_med_6 101 48 turn
Sixthsense_turn_u_cm_np1_ba_med_0 53 48 turn
TheBigBangS01E02TheBigBranHypothesis_turn_u_nm_np1_ri_med_2 52 48 turn
TheLittleShopofHorrors_turn_h_nm_np1_fr_med_11 74 48 turn
TheLittleShopofHorrors_turn_u_cm_np1_ba_med_2 135 48 turn
TheRoyalTenenbaums_turn_h_nm_np1_ba_goo_0 81 48 turn
ThreeStories_turn_u_cm_np1_fr_med_0 47 48 turn
Two_Towers_5_turn_u_nm_np1_ba_med_4 69 48 turn
happy_go_lovely_turn_u_nm_np1_ba_med_3 77 48 turn
prideandprejudice1_turn_f_nm_np1_ba_med_1 109 48 turn
20060723sfjffjewgotmail_walk_f_cm_np2_ba_med_2 47 49 walk
50_FIRST_DATES_walk_f_cm_np1_le_med_13 47 49 walk
AmericanGangster_walk_f_cm_np1_fr_med_58 106 49 walk
AmericanGangster_walk_f_cm_np1_ri_med_50 103 49 walk
AmericanGangster_walk_f_nm_np1_ba_med_30 77 49 walk
AmericanGangster_walk_f_nm_np1_fr_med_73 109 49 walk
AmericanGangster_walk_u_cm_np1_ba_med_37 109 49 walk
AmericanGangster_walk_u_cm_np1_ri_med_24 48 49 walk
BATMAN_BEGINS_walk_f_cm_np1_fr_med_4 100 49 walk
CastAway1_walk_f_nm_np1_fr_med_12 132 49 walk
Juno_walk_f_nm_np1_fr_med_1 78 49 walk
Oceans11_walk_u_cm_np1_fr_med_1 81 49 walk
Oceans12_walk_u_cm_np1_fr_med_17 75 49 walk
Oceans12_walk_u_cm_np1_ri_med_1 51 49 walk
Return_of_the_King_11_walk_f_cm_np2_ri_med_3 184 49 walk
SweeneyTodd_walk_f_cm_np1_le_med_7 52 49 walk
SweeneyTodd_walk_f_nm_np1_fr_med_29 49 49 walk
TheBigBangS01E02TheBigBranHypothesis_walk_f_nm_np1_le_med_3 103 49 walk
TheBoondockSaints_walk_u_cm_np1_fr_med_33 75 49 walk
TheBoondockSaints_walk_u_cm_np1_fr_med_49 49 49 walk
TheBoondockSaints_walk_u_cm_np1_ri_bad_126 71 49 walk
TheBoondockSaints_walk_u_cm_np1_ri_bad_90 71 49 walk
TheBoondockSaints_walk_u_cm_np1_ri_med_50 130 49 walk
TheBoondockSaints_walk_u_nm_np1_fr_med_24 46 49 walk
TheBoondockSaints_walk_u_nm_np1_le_med_84 52 49 walk
Veoh_Alpha_Dog_1_walk_f_cm_np2_fr_med_58 137 49 walk
Veoh_Alpha_Dog_1_walk_f_nm_np2_ba_med_55 168 49 walk
Veoh_Alpha_Dog_1_walk_f_nm_np3_ba_med_23 137 49 walk
happy_go_lovely_walk_f_cm_np1_fr_med_11 76 49 walk
happy_go_lovely_walk_u_cm_np1_fr_med_6 70 49 walk
50_FIRST_DATES_wave_f_cm_np1_fr_med_0 49 50 wave
50_FIRST_DATES_wave_u_cm_np1_fr_goo_30 52 50 wave
50_FIRST_DATES_wave_u_cm_np1_fr_med_1 47 50 wave
50_FIRST_DATES_wave_u_cm_np1_fr_med_36 78 50 wave
A_Beautiful_Mind_2_wave_u_cm_np1_ri_med_3 69 50 wave
BATMAN_BEGINS_wave_u_cm_np1_fr_med_19 52 50 wave
BIG_FISH_wave_u_nm_np1_fr_bad_4 83 50 wave
BIG_FISH_wave_u_nm_np1_fr_goo_10 70 50 wave
BIG_FISH_wave_u_nm_np1_fr_goo_9 55 50 wave
BIG_FISH_wave_u_nm_np1_le_goo_28 59 50 wave
BLACK_HAWK_DOWN_wave_u_nm_np1_ba_goo_19 52 50 wave
Bubble_Gum_Club_2_wave_h_nm_np2_fr_med_0 77 50 wave
CastAway1_wave_u_cm_np1_ri_med_4 77 50 wave
Crash_wave_u_cm_np1_ba_med_13 77 50 wave
EVOLUTION_wave_u_cm_np1_fr_med_4 81 50 wave
EVOLUTION_wave_u_nm_np1_fr_med_18 100 50 wave
EVOLUTION_wave_u_nm_np1_le_med_3 48 50 wave
KUNG_FU_HUSTLE_wave_f_nm_np1_fr_med_7 48 50 wave
L_cheln_Und_Winken_wave_h_cm_np1_fr_med_0 82 50 wave
L_cheln_Und_Winken_wave_h_cm_np1_fr_med_1 49 50 wave
Newall_Green_High_Students_Waving_Goodbye_wave_u_cm_np1_fr_bad_2 78 50 wave
Newall_Green_High_Students_Waving_Goodbye_wave_u_cm_np1_fr_med_0 72 50 wave
Newall_Green_High_Students_Waving_Goodbye_wave_u_cm_np3_fr_med_1 93 50 wave
OldSchool_wave_f_cm_np1_fr_med_13 47 50 wave
OldSchool_wave_u_nm_np1_fr_med_24 49 50 wave
likebeckam_wave_u_cm_np1_fr_med_6 43 50 wave
likebeckam_wave_u_cm_np1_le_med_20 47 50 wave
prideandprejudice1_wave_f_nm_np1_ri_med_14 83 50 wave
veoh_harold_and_kumar_wave_u_nm_np1_fr_goo_5 47 50 wave
wave_and_say_hi_wave_u_nm_np1_fr_med_0 94 50 wave
