# Supplementary material for: STA-TSN: Spatial-Temporal Attention Temporal Segment Network for action recognition in video
Source: PLoS One. 2022 Mar 17;17(3):e0265115. doi: 10.1371/journal.pone.0265115 (PMC8929560; doi:10.1371/journal.pone.0265115)
Supplement: S1 File — (ZIP) [file pone.0265115.s001.zip › ┤·┬δ/datasets/settings/hmdb51/val_rgb_split1.txt]

Aussie_Brunette_Brushing_Long_Hair_brush_hair_u_nm_np1_ba_med_3 438 0 brush_hair
Aussie_Brunette_Brushing_Long_Hair_brush_hair_u_nm_np1_fr_goo_1 527 0 brush_hair
Aussie_Brunette_Brushing_Long_Hair_brush_hair_u_nm_np1_fr_goo_2 646 0 brush_hair
Aussie_Brunette_Brushing_Long_Hair_brush_hair_u_nm_np1_fr_med_0 258 0 brush_hair
Brushing_Her_Hair__[_NEW_AUDIO_]_UPDATED!!!!_brush_hair_h_cm_np1_fr_goo_0 317 0 brush_hair
Brushing_Her_Hair__[_NEW_AUDIO_]_UPDATED!!!!_brush_hair_h_cm_np1_le_goo_1 143 0 brush_hair
Brushing_Her_Hair__[_NEW_AUDIO_]_UPDATED!!!!_brush_hair_h_cm_np1_le_goo_2 257 0 brush_hair
Brushing_my_long_hair_brush_hair_u_nm_np1_ba_goo_2 253 0 brush_hair
Brushing_my_long_hair_brush_hair_u_nm_np1_fr_goo_0 210 0 brush_hair
Brushing_my_long_hair_brush_hair_u_nm_np1_fr_goo_1 419 0 brush_hair
Chanta!____THAT_IS_long_blonde_hair!_brush_hair_u_cm_np1_fr_goo_2 321 0 brush_hair
Chanta!____THAT_IS_long_blonde_hair!_brush_hair_u_cm_np1_le_goo_0 405 0 brush_hair
Chanta!____THAT_IS_long_blonde_hair!_brush_hair_u_nm_np1_ri_goo_3 129 0 brush_hair
Ella_brushing_her_amazing_long_hair_brush_hair_u_cm_np1_ba_goo_0 127 0 brush_hair
Ella_brushing_her_amazing_long_hair_brush_hair_u_cm_np1_ba_goo_2 255 0 brush_hair
Ella_brushing_her_amazing_long_hair_brush_hair_u_cm_np1_ri_goo_1 338 0 brush_hair
Prelinger_HabitPat1954_brush_hair_h_nm_np1_ba_med_2 540 0 brush_hair
Prelinger_HabitPat1954_brush_hair_h_nm_np1_fr_med_26 140 0 brush_hair
Prelinger_HabitPat1954_brush_hair_u_cm_np1_le_med_10 274 0 brush_hair
Prelinger_HabitPat1954_brush_hair_u_nm_np1_le_goo_11 266 0 brush_hair
Silky_Straight_Hair_Original_brush_hair_h_nm_np1_ba_goo_0 386 0 brush_hair
Silky_Straight_Hair_Original_brush_hair_h_nm_np1_ba_goo_1 176 0 brush_hair
Silky_Straight_Hair_Original_brush_hair_u_nm_np1_ba_goo_2 305 0 brush_hair
brushing_jrs_hair_brush_hair_u_cm_np2_le_goo_1 281 0 brush_hair
me_brushing_my_hair_lol_i_was_being_silly_brush_hair_u_nm_np1_ba_goo_2 114 0 brush_hair
me_brushing_my_hair_lol_i_was_being_silly_brush_hair_u_nm_np1_fr_goo_0 244 0 brush_hair
me_brushing_my_hair_lol_i_was_being_silly_brush_hair_u_nm_np1_le_goo_1 187 0 brush_hair
me_brushing_my_hair_lol_i_was_being_silly_brush_hair_u_nm_np1_ri_goo_3 381 0 brush_hair
red_head_brush_hair_u_cm_np1_fr_goo_1 78 0 brush_hair
red_head_brush_hair_u_cm_np1_le_goo_2 184 0 brush_hair
Aerial_Cartwheel_Tutorial_By_Jujimufu_cartwheel_f_nm_np1_ri_med_0 93 1 cartwheel
Beim_Radschlag_Hose_gerissen_(Nick)_xD_cartwheel_f_cm_np1_ri_med_0 78 1 cartwheel
CarTwHeeL_PerFecT_cartwheel_f_cm_np1_le_med_0 87 1 cartwheel
Charlottes_Brilliant_Roly_Poly__Handstand_Thingy_cartwheel_f_cm_np1_le_bad_1 89 1 cartwheel
Gymnastics__-_Steps_to_Do_a_Cartwheel_cartwheel_f_nm_np1_le_med_0 110 1 cartwheel
Jessica_and_Gregs_Cartwheel_Competition_cartwheel_f_cm_np1_ba_med_1 78 1 cartwheel
Jessica_and_Gregs_Cartwheel_Competition_cartwheel_f_cm_np1_fr_med_3 79 1 cartwheel
Jessica_and_Gregs_Cartwheel_Competition_cartwheel_f_cm_np1_fr_med_5 77 1 cartwheel
Jessica_and_Gregs_Cartwheel_Competition_cartwheel_f_cm_np1_fr_med_6 76 1 cartwheel
Jessica_and_Gregs_Cartwheel_Competition_cartwheel_f_cm_np1_le_med_0 78 1 cartwheel
Jessica_and_Gregs_Cartwheel_Competition_cartwheel_f_cm_np1_le_med_4 79 1 cartwheel
Jessica_and_Gregs_Cartwheel_Competition_cartwheel_f_cm_np1_ri_med_2 79 1 cartwheel
Jessica_and_Gregs_Cartwheel_Competition_cartwheel_f_cm_np1_ri_med_7 76 1 cartwheel
Lynn_en_Chelsea_Turnen_cartwheel_f_cm_np2_le_med_0 62 1 cartwheel
Parada_de_mao_cartwheel_f_cm_np1_ba_med_1 77 1 cartwheel
Parada_de_mao_cartwheel_f_cm_np1_fr_med_2 74 1 cartwheel
Parada_de_mao_cartwheel_f_cm_np1_fr_med_3 77 1 cartwheel
Projekt_SPOHO_2008_-_27_02_08_-_Training-_Bodenk_r_4_cartwheel_f_cm_np1_ri_med_3 78 1 cartwheel
Zwei_hoffnungslose_Pflegef_lle_beim_Turnen(Part2)_cartwheel_f_cm_np1_le_bad_0 101 1 cartwheel
boden__bung_gaurunde_cartwheel_f_cm_np1_le_med_0 45 1 cartwheel
boden__bung_gaurunde_cartwheel_f_cm_np1_le_med_2 45 1 cartwheel
cartwheel_challange_cartwheel_f_cm_np2_le_med_0 67 1 cartwheel
cartwheel_challange_cartwheel_f_cm_np2_le_med_1 58 1 cartwheel
cartwheel_competition_43_year_old_vs__15_year_old_cartwheel_f_cm_np2_ri_med_0 78 1 cartwheel
how_to_do_a_cartwheel_cartwheel_f_cm_np1_ri_med_0 89 1 cartwheel
turnles!!_cartwheel_f_cm_np1_ri_med_0 60 1 cartwheel
turnles!!_cartwheel_f_cm_np1_ri_med_1 54 1 cartwheel
turnles!!_cartwheel_f_cm_np1_ri_med_3 79 1 cartwheel
turnles!!_cartwheel_f_cm_np1_ri_med_4 79 1 cartwheel
turnles!!_cartwheel_f_cm_np1_ri_med_6 51 1 cartwheel
Fangen_und_Werfen_catch_u_nm_np1_fr_bad_0 33 2 catch
Florian_Fromlowitz_beim_Training_der_U_21_Nationalmannschaft_catch_f_cm_np1_ri_med_0 30 2 catch
Florian_Fromlowitz_beim_Training_der_U_21_Nationalmannschaft_catch_f_cm_np1_ri_med_2 32 2 catch
Florian_Fromlowitz_beim_Training_der_U_21_Nationalmannschaft_catch_f_cm_np1_ri_med_4 32 2 catch
Florian_Fromlowitz_beim_Training_der_U_21_Nationalmannschaft_catch_u_cm_np1_le_med_1 32 2 catch
Florian_Fromlowitz_beim_Training_der_U_21_Nationalmannschaft_catch_u_cm_np1_le_med_3 35 2 catch
Florian_Fromlowitz_beim_Training_der_U_21_Nationalmannschaft_catch_u_cm_np1_le_med_5 32 2 catch
Goalkeeper_Training_Day_#_2_catch_f_cm_np1_ba_bad_3 39 2 catch
Goalkeeper_Training_Day_#_2_catch_f_cm_np1_ba_bad_4 42 2 catch
Goalkeeper_Training_Day_#_2_catch_f_cm_np1_ba_bad_5 32 2 catch
Goalkeeper_Training_Day_#_2_catch_f_cm_np1_fr_bad_0 42 2 catch
Goalkeeper_Training_Day_#_2_catch_f_cm_np1_fr_bad_1 42 2 catch
Goalkeeper_Training_Day_#_2_catch_f_cm_np1_fr_bad_2 36 2 catch
Goalkeeper_Training_Day_#_7_catch_f_cm_np1_ba_bad_2 39 2 catch
Goalkeeper_Training_Day_#_7_catch_f_cm_np1_le_bad_3 39 2 catch
Goalkeeper_Training_Day_#_7_catch_f_cm_np1_ri_med_0 39 2 catch
Goalkeeper_Training_Day_#_7_catch_f_cm_np1_ri_med_1 41 2 catch
Goalkeeper_Training_Day_#_7_catch_f_nm_np1_ri_bad_4 54 2 catch
Torwartraining_TuS_Koblenz_11_08_09_catch_f_cm_np1_le_bad_1 31 2 catch
Torwartraining_TuS_Koblenz_11_08_09_catch_f_cm_np1_le_bad_2 35 2 catch
Torwartraining_TuS_Koblenz_11_08_09_catch_f_cm_np1_ri_bad_0 35 2 catch
Torwarttraining_-_Impressionen_vom_1__FFC_Frankfurt_catch_f_cm_np1_ri_med_0 45 2 catch
Torwarttraining_-_Impressionen_vom_1__FFC_Frankfurt_catch_f_cm_np1_ri_med_1 36 2 catch
Torwarttraining_-_Impressionen_vom_1__FFC_Frankfurt_catch_f_cm_np1_ri_med_2 48 2 catch
Torwarttraining_2_(_sterreich)_catch_f_cm_np1_ba_goo_0 41 2 catch
Torwarttraining_2_(_sterreich)_catch_f_cm_np1_ba_goo_1 41 2 catch
Torwarttraining_2_(_sterreich)_catch_f_cm_np1_ba_goo_2 41 2 catch
Torwarttraining_2_(_sterreich)_catch_f_cm_np1_le_med_3 35 2 catch
Torwarttraining_2_(_sterreich)_catch_f_cm_np1_le_med_4 48 2 catch
Torwarttraining_2_(_sterreich)_catch_f_cm_np1_le_med_5 39 2 catch
Bubble_Gum_Club_2_chew_h_nm_np2_fr_med_1 81 3 chew
Bubble_blowing_3!_chew_h_nm_np1_le_bad_0 87 3 chew
Bubble_blowing_3!_chew_h_nm_np1_le_bad_1 99 3 chew
Bubble_blowing_3!_chew_h_nm_np1_le_bad_2 107 3 chew
Chewing_Gum_chew_h_nm_np1_fr_med_0 65 3 chew
Chewing_Gum_chew_h_nm_np1_fr_med_1 74 3 chew
How_to_Do_Basic_Mime_Skills_-_How_to_Mime_Chewing_Gum_chew_h_cm_np1_fr_med_0 87 3 chew
How_to_Do_Basic_Mime_Skills_-_How_to_Mime_Chewing_Gum_chew_h_cm_np1_fr_med_1 90 3 chew
How_to_Do_Basic_Mime_Skills_-_How_to_Mime_Chewing_Gum_chew_h_cm_np1_fr_med_2 77 3 chew
Loud_Chewing_chew_u_cm_np1_fr_med_0 77 3 chew
Loud_Chewing_chew_u_cm_np1_fr_med_1 76 3 chew
Me_chewing_hubba_bubba_bubble_gum_chew_h_nm_np1_fr_bad_1 116 3 chew
Me_chewing_hubba_bubba_bubble_gum_chew_h_nm_np1_fr_bad_2 91 3 chew
TheBoondockSaints_chew_h_nm_np1_fr_goo_48 72 3 chew
TheBoondockSaints_chew_u_cm_np1_le_med_35 77 3 chew
TheBoondockSaints_chew_u_nm_np1_fr_med_46 73 3 chew
Vid_Request-_Me_Blowing_Bubbles_-P_chew_h_nm_np1_fr_med_0 92 3 chew
Vid_Request-_Me_Blowing_Bubbles_-P_chew_h_nm_np1_fr_med_1 120 3 chew
Vid_Request-_Me_Blowing_Bubbles_-P_chew_h_nm_np1_fr_med_2 137 3 chew
blondeandbubbles_chew_h_nm_np1_fr_goo_0 95 3 chew
blondeandbubbles_chew_h_nm_np1_fr_goo_1 100 3 chew
chewing_gum_1_chew_h_nm_np1_fr_goo_0 77 3 chew
chewing_gum_1_chew_h_nm_np1_fr_goo_1 132 3 chew
chewing_gum_1_chew_h_nm_np1_fr_goo_2 117 3 chew
cotton_candy_bubble_gum_chew_h_nm_np1_fr_med_0 126 3 chew
cotton_candy_bubble_gum_chew_h_nm_np1_fr_med_1 98 3 chew
cotton_candy_bubble_gum_chew_h_nm_np1_fr_med_2 118 3 chew
random_gum_chewing_chew_h_cm_np1_fr_med_0 67 3 chew
random_gum_chewing_chew_h_nm_np1_fr_med_1 88 3 chew
random_gum_chewing_chew_h_nm_np1_fr_med_2 117 3 chew
103_years_old_japanese_woman__Nao_is_clapping_with_piano_music_by_beethoven_clap_u_cm_np1_fr_med_1 77 4 clap
103_years_old_japanese_woman__Nao_is_clapping_with_piano_music_by_beethoven_clap_u_nm_np1_fr_med_0 74 4 clap
Aishwarya_Rai_Burns_David_Letterman_in_his_own_show_clap_u_cm_np1_fr_bad_1 54 4 clap
Alex_applauding_himself_clap_u_cm_np1_fr_med_1 76 4 clap
Alex_applauding_himself_clap_u_nm_np1_fr_med_0 77 4 clap
Finding_Forrester_3_clap_u_nm_np1_ri_med_0 52 4 clap
LetThePeopleClap_clap_u_cm_np1_fr_med_1 379 4 clap
LetThePeopleClap_clap_u_cm_np1_fr_med_2 203 4 clap
Martin_klatscht_in_die_h_nde_und_FURZT_clap_u_cm_np1_fr_med_0 77 4 clap
Return_of_the_King_12_clap_u_nm_np1_fr_goo_4 69 4 clap
Standing_clap_f_cm_np1_fr_med_0 78 4 clap
Standing_clap_f_cm_np1_fr_med_1 78 4 clap
The_Slow_Clap_clap_u_cm_np1_fr_med_3 66 4 clap
The_Slow_Clap_clap_u_cm_np1_fr_med_4 33 4 clap
The_Slow_Clap_clap_u_cm_np2_fr_med_17 79 4 clap
The_Slow_Clap_clap_u_nm_np1_fr_bad_20 35 4 clap
The_Slow_Clap_clap_u_nm_np1_fr_bad_25 79 4 clap
The_Slow_Clap_clap_u_nm_np1_fr_bad_27 48 4 clap
The_Slow_Clap_clap_u_nm_np1_fr_med_0 78 4 clap
The_Slow_Clap_clap_u_nm_np1_fr_med_1 78 4 clap
The_Slow_Clap_clap_u_nm_np1_fr_med_12 77 4 clap
The_Slow_Clap_clap_u_nm_np1_fr_med_14 77 4 clap
The_Slow_Clap_clap_u_nm_np1_fr_med_2 23 4 clap
The_Slow_Clap_clap_u_nm_np1_fr_med_24 25 4 clap
The_Slow_Clap_clap_u_nm_np2_fr_bad_26 73 4 clap
The_Slow_Clap_clap_u_nm_np2_fr_med_22 56 4 clap
The_Slow_Clap_clap_u_nm_np2_fr_med_8 64 4 clap
The_Slow_Clap_clap_u_nm_np3_fr_med_11 48 4 clap
Theslowclap1_clap_f_cm_np1_fr_med_0 71 4 clap
that70_sshowslowclap_clap_u_nm_np1_fr_med_0 78 4 clap
Amazing_Wall_Climber_(Must_be_Seen_to_Be_Believed!)_climb_f_cm_np1_ba_bad_1 470 5 climb
Amazing_Wall_Climber_(Must_be_Seen_to_Be_Believed!)_climb_f_cm_np1_ba_bad_2 205 5 climb
Amazing_Wall_Climber_(Must_be_Seen_to_Be_Believed!)_climb_f_cm_np1_ri_bad_0 233 5 climb
Chiara_Kletterwand_climb_f_cm_np1_ba_bad_0 104 5 climb
India_Monkey_King_scales_new_heights_climb_f_cm_np1_ba_bad_1 83 5 climb
India_Monkey_King_scales_new_heights_climb_f_cm_np1_ba_med_0 90 5 climb
India_Monkey_King_scales_new_heights_climb_f_cm_np1_ba_med_2 78 5 climb
India_Monkey_King_scales_new_heights_climb_f_cm_np1_ba_med_4 114 5 climb
Kletter-WM_2005-_Bouldern_Finale_Damen__Vera_Kotasova_(CZE)_climb_f_cm_np1_ba_med_0 96 5 climb
Kletter-WM_2005-_Bouldern_Finale_Damen__Vera_Kotasova_(CZE)_climb_f_cm_np1_ba_med_1 142 5 climb
Kletter-WM_2005-_Bouldern_Finale_Damen__Vera_Kotasova_(CZE)_climb_f_cm_np1_ba_med_2 245 5 climb
Kletter-WM_2005-_Bouldern_Finale_Herren__Serik_Kazbekov_climb_f_cm_np1_ba_med_0 152 5 climb
Kletter-WM_2005-_Bouldern_Finale_Herren__Serik_Kazbekov_climb_f_cm_np1_ba_med_1 201 5 climb
Kletter-WM_2005-_Speed_Achtelfinale_Herren_Minatchev_Hroza_climb_f_cm_np2_ba_med_0 78 5 climb
Kletter-WM_2005-_Speed_Achtelfinale_Herren_Minatchev_Hroza_climb_f_cm_np2_ba_med_1 77 5 climb
Kletter-WM_2005-_Speed_Achtelfinale_Herren_Minatchev_Hroza_climb_f_cm_np2_ba_med_2 96 5 climb
Pole_Climbing_Challenging_gravity_climb_f_cm_np1_ba_med_2 89 5 climb
Pole_Climbing_Challenging_gravity_climb_f_cm_np1_le_med_0 77 5 climb
Pole_Climbing_Challenging_gravity_climb_f_cm_np1_le_med_1 76 5 climb
Rock_Climbing_-_Joshua_Tree_climb_f_nm_np1_ba_goo_0 625 5 climb
Rock_Climbing_-_Joshua_Tree_climb_f_nm_np1_ba_med_1 520 5 climb
Rock_Climbing_-_Joshua_Tree_climb_f_nm_np1_ba_med_2 329 5 climb
Seamus_OD_arms_exploding-_rope_climb_climb_f_cm_np1_ba_med_0 81 5 climb
Speed_Climbing_Contest_Sport_Schuster_M_nchen_climb_f_cm_np1_ba_med_0 85 5 climb
Speed_Climbing_Contest_Sport_Schuster_M_nchen_climb_f_cm_np1_ba_med_1 79 5 climb
Speed_Climbing_Contest_Sport_Schuster_M_nchen_climb_f_cm_np1_ba_med_2 75 5 climb
TANA_TEACHES_EVERONE_HOW_TO_CLIMB_A_FENCE_climb_f_cm_np1_ba_med_0 143 5 climb
rope_climb_Olivia_Age_4_climb_f_cm_np1_ba_med_1 104 5 climb
rope_climb_Olivia_Age_4_climb_f_cm_np1_fr_med_2 112 5 climb
rope_climb_Olivia_Age_4_climb_f_cm_np1_ri_med_0 83 5 climb
Baddest_Fight_Scenes_EVER!_-_Kill_Bill__Vol___1_-_vs__Crazy_88_s_climb_stairs_f_nm_np1_fr_med_3 131 6 climb_stairs
Beginner_Boxing_Lessons_-_Using_Stairs_for_Boxing_Training_climb_stairs_l_cm_np1_ba_med_0 76 6 climb_stairs
Beginner_Boxing_Lessons_-_Using_Stairs_for_Boxing_Training_climb_stairs_l_cm_np1_ba_med_1 76 6 climb_stairs
Beginner_Boxing_Lessons_-_Using_Stairs_for_Boxing_Training_climb_stairs_l_cm_np1_ba_med_2 76 6 climb_stairs
Braune_Stiefel_brown_boots_hot_high_heels_Treppen_steigen_Down-_and_upstairs_climb_stairs_l_cm_np1_ba_med_1 77 6 climb_stairs
Braune_Stiefel_brown_boots_hot_high_heels_Treppen_steigen_Down-_and_upstairs_climb_stairs_l_cm_np1_ri_med_3 76 6 climb_stairs
Braune_Stiefel_brown_boots_hot_high_heels_Treppen_steigen_Down-_and_upstairs_climb_stairs_l_cm_np1_ri_med_4 77 6 climb_stairs
GuardiansOfO256kb_climb_stairs_f_cm_np1_ba_med_0 173 6 climb_stairs
How_to_walk_in_high_heels_stilettos_up_and_down_stairs_climb_stairs_l_cm_np2_ri_med_0 93 6 climb_stairs
Increase_stride_length_by_running_stairs__working_step_over_action_speed_development_climb_stairs_f_cm_np1_le_med_1 74 6 climb_stairs
Increase_stride_length_by_running_stairs__working_step_over_action_speed_development_climb_stairs_f_cm_np1_le_med_2 75 6 climb_stairs
Micah_Lacerte_Running_Stairs___Great_cardio_for_fat_loss_climb_stairs_f_cm_np1_ba_med_3 76 6 climb_stairs
Micah_Lacerte_Running_Stairs___Great_cardio_for_fat_loss_climb_stairs_f_cm_np1_ba_med_4 77 6 climb_stairs
Micah_Lacerte_Running_Stairs___Great_cardio_for_fat_loss_climb_stairs_f_cm_np1_ba_med_5 76 6 climb_stairs
Micah_Lacerte_Running_Stairs___Great_cardio_for_fat_loss_climb_stairs_f_cm_np1_fr_med_1 77 6 climb_stairs
Micah_Lacerte_Running_Stairs___Great_cardio_for_fat_loss_climb_stairs_f_cm_np1_fr_med_2 77 6 climb_stairs
Piano_stairs__-_TheFunTheory_com_-_Rolighetsteorin_se_climb_stairs_f_cm_np2_fr_med_5 78 6 climb_stairs
Piano_stairs__-_TheFunTheory_com_-_Rolighetsteorin_se_climb_stairs_f_nm_np1_ba_med_0 89 6 climb_stairs
Piano_stairs__-_TheFunTheory_com_-_Rolighetsteorin_se_climb_stairs_f_nm_np2_ba_med_1 52 6 climb_stairs
Piano_stairs__-_TheFunTheory_com_-_Rolighetsteorin_se_climb_stairs_f_nm_np2_ba_med_6 76 6 climb_stairs
Piano_stairs__-_TheFunTheory_com_-_Rolighetsteorin_se_climb_stairs_f_nm_np2_fr_med_4 75 6 climb_stairs
Piano_stairs__-_TheFunTheory_com_-_Rolighetsteorin_se_climb_stairs_f_nm_np3_ba_med_2 77 6 climb_stairs
Piano_stairs__-_TheFunTheory_com_-_Rolighetsteorin_se_climb_stairs_f_nm_np3_ba_med_7 76 6 climb_stairs
Piano_stairs__-_TheFunTheory_com_-_Rolighetsteorin_se_climb_stairs_l_cm_np1_ba_med_8 66 6 climb_stairs
TheBoondockSaints_climb_stairs_f_cm_np3_ba_med_125 47 6 climb_stairs
TheBoondockSaints_climb_stairs_u_cm_np2_ba_med_30 133 6 climb_stairs
szenephoto_-_stevemachine_beim_treppensteigen_-_feuer_bung_climb_stairs_f_cm_np1_ba_bad_0 71 6 climb_stairs
treppensteigen_1_climb_stairs_f_cm_np2_fr_med_0 77 6 climb_stairs
treppensteigen_1_climb_stairs_f_cm_np2_fr_med_1 76 6 climb_stairs
treppensteigen_1_climb_stairs_f_cm_np2_fr_med_2 78 6 climb_stairs
BASE_Jumping_Compilation_-_Brilliant_dive_f_cm_np1_le_bad_0 65 7 dive
BASE_Jumping_Compilation_-_Brilliant_dive_f_cm_np1_le_bad_3 45 7 dive
BASE_Jumping_Compilation_-_Brilliant_dive_f_cm_np1_ri_bad_8 46 7 dive
BASE_Jumping_Compilation_-_Brilliant_dive_f_cm_np2_le_bad_5 51 7 dive
BASE_Jumping_Compilation_-_Brilliant_dive_u_cm_np1_ba_bad_4 42 7 dive
BASE_Jumping_Compilation_-_Brilliant_dive_u_cm_np1_ba_bad_7 33 7 dive
BungyjumpingAJHackettNewZealand_dive_f_cm_np1_ba_bad_2 80 7 dive
BungyjumpingAJHackettNewZealand_dive_f_cm_np1_ba_bad_3 155 7 dive
BungyjumpingAJHackettNewZealand_dive_f_cm_np1_fr_bad_1 110 7 dive
Butcho_dive_f_cm_np1_fr_bad_0 32 7 dive
Butcho_dive_f_cm_np1_fr_bad_1 48 7 dive
HP_PRISONER_OF_AZKABAN_dive_f_cm_np1_fr_bad_28 46 7 dive
Jeff_Bungee_Jumping_dive_f_cm_np1_fr_bad_0 37 7 dive
Jeff_Bungee_Jumping_dive_f_cm_np1_fr_bad_1 63 7 dive
Jeff_Bungee_Jumping_dive_f_cm_np1_ri_bad_2 65 7 dive
K_pfer_vom_Tim_dive_f_cm_np1_ri_bad_0 55 7 dive
K_pfer_von_10-Meter-Brett_dive_f_cm_np1_ri_bad_0 111 7 dive
Oberstrick_-_K_pfer_-_3m_dive_f_cm_np1_le_bad_0 80 7 dive
OldSchool_dive_f_cm_np2_ri_bad_15 50 7 dive
Parkour_Dive_dive_f_cm_np1_le_bad_1 80 7 dive
RATRACE_dive_f_cm_np1_le_bad_25 78 7 dive
Return_of_the_King_1_dive_f_cm_np1_fr_bad_10 189 7 dive
base_jumping_compilation_3_FMJ_dive_f_cm_np1_ba_bad_0 38 7 dive
base_jumping_compilation_3_FMJ_dive_f_cm_np1_le_bad_1 42 7 dive
base_jumping_compilation_3_FMJ_dive_f_cm_np1_ri_bad_2 35 7 dive
bungee_jumping_compilation_dive_f_cm_np1_le_bad_2 76 7 dive
bungee_jumping_compilation_dive_f_cm_np1_le_bad_4 76 7 dive
bungee_jumping_compilation_dive_f_cm_np1_le_med_0 78 7 dive
bungee_jumping_compilation_dive_f_cm_np1_ri_bad_3 77 7 dive
hecht_sprung_dive_f_cm_np1_ri_bad_0 78 7 dive
Eishin-Ryu_Iaido_draw_sword_f_cm_np1_fr_med_0 77 8 draw_sword
Eishin-Ryu_Iaido_draw_sword_f_cm_np1_fr_med_12 59 8 draw_sword
Eishin-Ryu_Iaido_draw_sword_f_cm_np1_fr_med_2 56 8 draw_sword
Iaido_13_katas_draw_sword_f_nm_np1_ba_med_2 81 8 draw_sword
Iaido_13_katas_draw_sword_f_nm_np1_fr_med_0 126 8 draw_sword
Iaido_13_katas_draw_sword_f_nm_np1_fr_med_12 97 8 draw_sword
Iaido_13_katas_draw_sword_f_nm_np1_fr_med_7 89 8 draw_sword
Iaido_13_katas_draw_sword_f_nm_np1_le_med_5 60 8 draw_sword
MAF_Tenshin_Ryu_draw_sword_f_cm_np1_fr_med_3 50 8 draw_sword
Muso_Jikiden_Eishinryu_in_Guldental_draw_sword_f_cm_np1_ba_med_2 117 8 draw_sword
Muso_Jikiden_Eishinryu_in_Guldental_draw_sword_f_cm_np1_le_med_3 87 8 draw_sword
Muso_Jikiden_Eishinryu_in_Guldental_draw_sword_f_cm_np1_le_med_4 76 8 draw_sword
Muso_Jikiden_Eishinryu_in_Guldental_draw_sword_f_cm_np1_ri_med_1 76 8 draw_sword
Nakayama_Aikido_Iaido_Part_3_draw_sword_f_cm_np1_le_med_0 46 8 draw_sword
Samurai_Fight_Scene_draw_sword_f_cm_np2_fr_goo_2 87 8 draw_sword
Tenshin_Ryu_Aikido_draw_sword_f_nm_np1_ri_med_0 77 8 draw_sword
The_Last_Samurai_-_In_Your_Honor_draw_sword_u_nm_np1_fr_med_6 70 8 draw_sword
The_Three_Musketeers_(1993)_Final_Battle_1_3_draw_sword_u_cm_np1_fr_med_1 40 8 draw_sword
The_Three_Musketeers_(1993)_Final_Battle_1_3_draw_sword_u_nm_np3_ri_med_0 54 8 draw_sword
Ukigumo_Kata_from_Hasegawa_Eishin_Ryu_draw_sword_f_nm_np1_fr_med_0 76 8 draw_sword
Ukigumo_Kata_from_Hasegawa_Eishin_Ryu_draw_sword_f_nm_np1_fr_med_2 91 8 draw_sword
Ukigumo_Kata_from_Hasegawa_Eishin_Ryu_draw_sword_f_nm_np1_le_med_1 76 8 draw_sword
Ukigumo_Kata_from_Hasegawa_Eishin_Ryu_draw_sword_f_nm_np1_le_med_3 76 8 draw_sword
VERGIL_(DEVIL_MAY_CRY)_swinging_his_sword_draw_sword_f_cm_np1_fr_med_0 54 8 draw_sword
VERGIL_(DEVIL_MAY_CRY)_swinging_his_sword_draw_sword_f_cm_np1_fr_med_4 103 8 draw_sword
Yet_another_point_about_drawing_swords_draw_sword_u_nm_np1_fr_med_0 77 8 draw_sword
Yet_another_point_about_drawing_swords_draw_sword_u_nm_np1_fr_med_1 77 8 draw_sword
Yet_another_point_about_drawing_swords_draw_sword_u_nm_np1_fr_med_2 78 8 draw_sword
Yet_another_point_about_drawing_swords_draw_sword_u_nm_np1_fr_med_3 76 8 draw_sword
Yet_another_point_about_drawing_swords_draw_sword_u_nm_np1_fr_med_4 77 8 draw_sword
10YearOldYouthBasketballStarBaller_dribble_f_cm_np1_ba_med_5 108 9 dribble
10YearOldYouthBasketballStarBaller_dribble_f_cm_np1_fr_med_0 148 9 dribble
10YearOldYouthBasketballStarBaller_dribble_f_cm_np1_fr_med_1 62 9 dribble
10YearOldYouthBasketballStarBaller_dribble_f_cm_np1_fr_med_7 358 9 dribble
10YearOldYouthBasketballStarBaller_dribble_f_cm_np1_fr_med_8 167 9 dribble
10YearOldYouthBasketballStarBaller_dribble_f_cm_np1_fr_med_9 152 9 dribble
10YearOldYouthBasketballStarBaller_dribble_f_cm_np1_ri_med_4 119 9 dribble
10YearOldYouthBasketballStarBaller_dribble_f_cm_np1_ri_med_6 154 9 dribble
10YearOldYouthBasketballStarBaller_dribble_f_nm_np1_ba_med_17 98 9 dribble
American_History_X_dribble_f_cm_np1_le_bad_15 59 9 dribble
Basketball_Dribbling_Drills_-_The_Left_dribble_f_nm_np1_fr_med_0 83 9 dribble
Basketball_Dribbling_Drills_-_The_Left_dribble_f_nm_np1_fr_med_1 76 9 dribble
Basketball_Dribbling_Drills_-_The_Left_dribble_f_nm_np1_fr_med_3 76 9 dribble
Basketball_Dribbling_Tips__2_dribble_f_cm_np1_fr_med_0 76 9 dribble
Basketball_Dribbling_Tips__2_dribble_f_cm_np1_fr_med_2 76 9 dribble
Basketball_Dribbling_Tips__2_dribble_f_cm_np1_le_med_3 76 9 dribble
Basketball_Dribbling_Tips__2_dribble_f_cm_np1_le_med_4 76 9 dribble
Basketball_Dribbling_Tips__2_dribble_f_cm_np1_le_med_5 76 9 dribble
Clay_sBasketballSkillz_dribble_f_nm_np1_fr_med_18 97 9 dribble
Clay_sBasketballSkillz_dribble_f_nm_np1_le_med_1 110 9 dribble
How_to_Improve_Your_Basketball_Skills_-_How_to_Dribble_a_Basketball_Between_the_Legs_dribble_f_cm_np1_fr_med_0 56 9 dribble
How_to_Improve_Your_Basketball_Skills_-_How_to_Dribble_a_Basketball_Between_the_Legs_dribble_f_cm_np1_fr_med_1 76 9 dribble
How_to_Improve_Your_Basketball_Skills_-_How_to_Dribble_a_Basketball_Between_the_Legs_dribble_f_cm_np1_fr_med_2 77 9 dribble
How_to_Improve_Your_Basketball_Skills_-_How_to_Dribble_a_Basketball_Between_the_Legs_dribble_f_cm_np1_ri_med_3 76 9 dribble
How_to_Improve_Your_Basketball_Skills_-_How_to_Dribble_a_Basketball_Between_the_Legs_dribble_f_cm_np1_ri_med_4 76 9 dribble
How_to_Improve_Your_Basketball_Skills_-_How_to_Dribble_a_Basketball_Between_the_Legs_dribble_f_cm_np1_ri_med_5 76 9 dribble
PlayingBasketball_dribble_f_nm_np1_fr_med_8 112 9 dribble
PlayingBasketball_dribble_f_nm_np1_le_med_4 165 9 dribble
PlayingBasketball_dribble_f_nm_np2_le_med_3 116 9 dribble
SarahPlayingBasketBall_dribble_f_cm_np1_le_med_1 109 9 dribble
50_FIRST_DATES_drink_u_nm_np1_fr_goo_29 48 10 drink
AMADEUS_drink_u_nm_np1_fr_goo_11 78 10 drink
American_History_X_drink_h_nm_np1_fr_goo_46 112 10 drink
BIG_FISH_drink_u_nm_np1_fr_goo_5 103 10 drink
CastAway1_drink_h_cm_np1_le_goo_17 233 10 drink
CastAway1_drink_u_nm_np1_ri_goo_7 79 10 drink
DONNIE_DARKO_drink_u_nm_np1_fr_goo_4 52 10 drink
EVOLUTION_drink_u_cm_np1_fr_goo_11 82 10 drink
Finding_Forrester_3_drink_h_nm_np1_fr_med_16 98 10 drink
Finding_Forrester_3_drink_u_nm_np1_fr_goo_15 135 10 drink
GardenWiseA256kb_drink_u_cm_np1_fr_goo_0 132 10 drink
Gattaca_drink_h_cm_np1_fr_goo_4 107 10 drink
Gattaca_drink_h_nm_np1_fr_goo_3 131 10 drink
KUNG_FU_HUSTLE_drink_h_cm_np1_fr_goo_5 79 10 drink
MeettheFockers_drink_u_cm_np1_fr_goo_4 53 10 drink
MeettheFockers_drink_u_nm_np1_fr_goo_10 74 10 drink
MeettheFockers_drink_u_nm_np1_fr_goo_6 51 10 drink
Oceans11_drink_h_nm_np1_fr_goo_3 79 10 drink
Oceans11_drink_h_nm_np1_fr_goo_4 82 10 drink
Oceans11_drink_h_nm_np1_fr_goo_8 55 10 drink
Oceans11_drink_h_nm_np1_le_goo_5 75 10 drink
Oceans13_drink_h_nm_np1_fr_goo_3 77 10 drink
Oceans13_drink_u_nm_np1_ri_goo_4 75 10 drink
Prelinger_HabitPat1954_drink_u_nm_np1_fr_goo_15 89 10 drink
Return_of_the_King_13_drink_h_nm_np1_fr_goo_1 109 10 drink
Return_of_the_King_13_drink_u_nm_np4_le_med_0 161 10 drink
The_Matrix_3_drink_h_nm_np1_ri_goo_11 66 10 drink
The_Matrix_3_drink_h_nm_np1_ri_goo_9 82 10 drink
The_Matrix_3_drink_u_nm_np1_ri_med_10 104 10 drink
gangboy256kb_drink_h_nm_np1_ri_goo_0 105 10 drink
20060723sfjffdabaum_eat_h_cm_np1_fr_goo_0 78 11 eat
AMADEUS_eat_u_nm_np1_fr_goo_10 78 11 eat
AMADEUS_eat_u_nm_np1_fr_med_5 78 11 eat
AMADEUS_eat_u_nm_np1_fr_med_6 78 11 eat
APOCALYPTO_eat_u_nm_np1_fr_goo_6 82 11 eat
Hitch_Part_2_eat_h_nm_np1_fr_goo_0 51 11 eat
IamLegendII_eat_h_nm_np1_le_goo_8 105 11 eat
IamLegendII_eat_u_nm_np1_fr_med_5 80 11 eat
IamLegendII_eat_u_nm_np1_fr_med_6 132 11 eat
LONGESTYARD_eat_h_cm_np1_ri_goo_23 70 11 eat
NOVA_ELEGANTUNIVERSE3_eat_h_nm_np1_ri_goo_0 111 11 eat
OldSchool_eat_h_nm_np1_fr_goo_20 47 11 eat
Return_of_the_King_5_eat_h_nm_np1_fr_goo_6 58 11 eat
Return_of_the_King_5_eat_h_nm_np1_le_goo_8 40 11 eat
Return_of_the_King_5_eat_h_nm_np1_ri_goo_5 66 11 eat
Return_of_the_King_5_eat_u_nm_np1_le_med_4 118 11 eat
SocialSeminarChanging_eat_u_cm_np1_fr_goo_2 135 11 eat
SocialSeminarChanging_eat_u_cm_np1_fr_med_1 160 11 eat
Superbad_eat_u_nm_np1_fr_goo_1 80 11 eat
SweeneyTodd_eat_h_nm_np1_fr_bad_1 101 11 eat
SweeneyTodd_eat_h_nm_np1_fr_goo_15 74 11 eat
SweeneyTodd_eat_u_cm_np1_le_med_39 77 11 eat
The_Departed_-_Part_1_eat_h_nm_np1_fr_goo_10 79 11 eat
The_Departed_-_Part_1_eat_h_nm_np1_fr_goo_4 75 11 eat
The_Departed_-_Part_1_eat_h_nm_np1_fr_goo_5 77 11 eat
The_Departed_-_Part_1_eat_u_nm_np1_fr_goo_1 52 11 eat
The_Departed_-_Part_1_eat_u_nm_np1_fr_med_2 52 11 eat
The_Departed_-_Part_1_eat_u_nm_np1_le_goo_0 79 11 eat
TrumanShow_eat_u_cm_np1_ri_med_27 107 11 eat
Two_Towers_3_eat_h_nm_np1_fr_goo_10 107 11 eat
50_FIRST_DATES_fall_floor_f_cm_np1_fr_med_14 49 12 fall_floor
BLACK_HAWK_DOWN_fall_floor_f_cm_np1_fr_bad_34 46 12 fall_floor
Fellowship_3_fall_floor_f_nm_np1_fr_med_3 58 12 fall_floor
Glory_fall_floor_f_cm_np1_fr_med_39 62 12 fall_floor
LONGESTYARD_fall_floor_f_cm_np1_ba_med_13 50 12 fall_floor
LONGESTYARD_fall_floor_f_cm_np1_fr_med_19 48 12 fall_floor
LONGESTYARD_fall_floor_f_cm_np1_fr_med_25 50 12 fall_floor
LONGESTYARD_fall_floor_f_cm_np1_le_bad_2 77 12 fall_floor
LONGESTYARD_fall_floor_f_cm_np1_le_med_17 47 12 fall_floor
LONGESTYARD_fall_floor_f_cm_np1_le_med_31 46 12 fall_floor
RATRACE_fall_floor_f_cm_np1_fr_med_2 79 12 fall_floor
RATRACE_fall_floor_u_cm_np1_fr_bad_23 52 12 fall_floor
RETURN_OF_THE_KING_fall_floor_f_cm_np1_ba_bad_36 46 12 fall_floor
RETURN_OF_THE_KING_fall_floor_f_cm_np1_fr_bad_30 48 12 fall_floor
RETURN_OF_THE_KING_fall_floor_f_cm_np1_fr_med_33 72 12 fall_floor
RETURN_OF_THE_KING_fall_floor_f_cm_np1_fr_med_39 25 12 fall_floor
RETURN_OF_THE_KING_fall_floor_f_nm_np1_fr_med_49 48 12 fall_floor
RETURN_OF_THE_KING_fall_floor_u_cm_np1_fr_med_37 44 12 fall_floor
RETURN_OF_THE_KING_fall_floor_u_nm_np2_ba_med_35 44 12 fall_floor
Return_of_the_King_4_fall_floor_u_cm_np1_fr_med_9 88 12 fall_floor
TheBoondockSaints_fall_floor_f_nm_np1_ba_bad_40 46 12 fall_floor
TheBoondockSaints_fall_floor_f_nm_np1_fr_med_65 43 12 fall_floor
TheBoondockSaints_fall_floor_f_nm_np2_ba_bad_66 45 12 fall_floor
TheBoondockSaints_fall_floor_u_cm_np1_ba_bad_82 48 12 fall_floor
TheBoondockSaints_fall_floor_u_cm_np1_fr_med_63 48 12 fall_floor
TheBoondockSaints_fall_floor_u_nm_np1_ba_med_97 48 12 fall_floor
TheBoondockSaints_fall_floor_u_nm_np2_fr_med_64 44 12 fall_floor
The_Matrix_Revolutions_6_fall_floor_f_cm_np1_fr_bad_3 68 12 fall_floor
Veoh_Alpha_Dog_1_fall_floor_f_cm_np1_fr_med_35 73 12 fall_floor
Veoh_Alpha_Dog_1_fall_floor_u_cm_np1_fr_med_46 59 12 fall_floor
Advanced_Rapier_fencing_f_cm_np2_le_bad_0 56 13 fencing
Advanced_Rapier_fencing_f_cm_np2_le_bad_3 42 13 fencing
Advanced_Rapier_fencing_f_cm_np2_le_bad_5 41 13 fencing
Advanced_Rapier_fencing_f_cm_np2_ri_bad_1 46 13 fencing
Advanced_Rapier_fencing_f_cm_np2_ri_bad_2 42 13 fencing
Die_Another_Day_-_Fencing_Scene_Part_1_[HD]_fencing_f_cm_np2_le_goo_0 72 13 fencing
Die_Another_Day_-_Fencing_Scene_Part_1_[HD]_fencing_u_cm_np2_ba_goo_1 72 13 fencing
Die_Another_Day_-_Fencing_Scene_Part_1_[HD]_fencing_u_cm_np2_fr_goo_2 81 13 fencing
Die_Another_Day_-_Fencing_Scene_Part_1_[HD]_fencing_u_cm_np2_fr_goo_3 89 13 fencing
Epee_Fencing_Attacks_-_Remises_fencing_f_nm_np2_le_bad_2 63 13 fencing
Hamlet_(1996)_Fencing_Scenes_fencing_f_cm_np2_fr_med_1 108 13 fencing
Hamlet_(1996)_Fencing_Scenes_fencing_u_cm_np2_fr_med_3 81 13 fencing
Hamlet_(1996)_Fencing_Scenes_fencing_u_cm_np2_ri_med_4 185 13 fencing
Rapier_at_Clinton_2007_fencing_f_cm_np2_le_bad_0 47 13 fencing
Rapier_at_Clinton_2007_fencing_f_cm_np2_le_bad_3 52 13 fencing
Rapier_at_Clinton_2007_fencing_f_cm_np2_le_bad_5 53 13 fencing
Rapier_at_Clinton_2007_fencing_f_cm_np2_ri_bad_1 47 13 fencing
Rapier_at_Clinton_2007_fencing_f_cm_np2_ri_bad_2 47 13 fencing
Rapier_at_Clinton_2007_fencing_f_cm_np2_ri_bad_4 53 13 fencing
Rapier_fencing_f_cm_np1_ri_med_0 78 13 fencing
Swordplay_Alliance_Rapier_and_Dagger_fight_fencing_f_cm_np2_le_bad_0 49 13 fencing
Swordplay_Alliance_Rapier_and_Dagger_fight_fencing_f_cm_np2_le_bad_4 53 13 fencing
Swordplay_Alliance_Rapier_and_Dagger_fight_fencing_f_cm_np2_le_bad_5 48 13 fencing
Swordplay_Alliance_Rapier_and_Dagger_fight_fencing_f_cm_np2_ri_bad_1 41 13 fencing
Swordplay_Alliance_Rapier_and_Dagger_fight_fencing_f_cm_np2_ri_bad_2 61 13 fencing
Swordplay_Alliance_Rapier_and_Dagger_fight_fencing_f_cm_np2_ri_bad_3 60 13 fencing
The_Duel_-_Reel_Kick_Films_fencing_f_cm_np2_le_bad_0 41 13 fencing
The_Duel_-_Reel_Kick_Films_fencing_f_cm_np2_le_bad_1 40 13 fencing
The_Three_Musketeers_(1993)_Final_Battle_1_3_fencing_u_cm_np2_fr_bad_3 40 13 fencing
The_Three_Musketeers_(1993)_Final_Battle_1_3_fencing_u_cm_np2_ri_bad_2 33 13 fencing
17flaks_flic_flac_f_cm_np1_fr_med_1 78 14 flic_flac
Bodenturnen_im_sportunterricht_flic_flac_f_cm_np1_le_med_3 76 14 flic_flac
Flick-flack_van_Yanniek_flic_flac_f_cm_np1_ri_med_0 51 14 flic_flac
Flikflak_ala_Mustafa_flic_flac_f_cm_np1_le_med_0 76 14 flic_flac
Gentleman_Flick_Flack_Salto_flic_flac_f_cm_np1_le_med_0 78 14 flic_flac
Gentleman_Flick_Flack_Salto_flic_flac_f_cm_np1_le_med_2 78 14 flic_flac
JOAKIN_(air_tricks_extreme)_flic_flac_f_cm_np1_ba_med_6 42 14 flic_flac
JOAKIN_(air_tricks_extreme)_flic_flac_f_cm_np1_fr_med_10 41 14 flic_flac
JOAKIN_(air_tricks_extreme)_flic_flac_f_cm_np1_fr_med_11 75 14 flic_flac
JOAKIN_(air_tricks_extreme)_flic_flac_f_cm_np1_le_bad_1 41 14 flic_flac
JOAKIN_(air_tricks_extreme)_flic_flac_f_cm_np1_le_med_0 41 14 flic_flac
JOAKIN_(air_tricks_extreme)_flic_flac_f_cm_np1_le_med_3 41 14 flic_flac
JOAKIN_(air_tricks_extreme)_flic_flac_f_cm_np1_le_med_4 41 14 flic_flac
JOAKIN_(air_tricks_extreme)_flic_flac_f_cm_np1_ri_med_7 76 14 flic_flac
JOAKIN_(air_tricks_extreme)_flic_flac_f_cm_np1_ri_med_8 62 14 flic_flac
JOAKIN_(air_tricks_extreme)_flic_flac_f_cm_np1_ri_med_9 42 14 flic_flac
Kristina_Goryunova_-_Floor_Exercise_-_2009_Tyson_American_Cu_flic_flac_f_cm_np1_ba_med_0 38 14 flic_flac
Kristina_Goryunova_-_Floor_Exercise_-_2009_Tyson_American_Cu_flic_flac_f_cm_np1_ba_med_2 46 14 flic_flac
My_Gymnastics_Outside_flic_flac_f_cm_np1_le_med_0 41 14 flic_flac
Outdoor-Turnen_flic_flac_f_cm_np1_ri_med_2 59 14 flic_flac
Round-Off_Flick_Flack!!_flic_flac_f_cm_np1_le_med_0 78 14 flic_flac
Round-Off_Flick_Flack!!_flic_flac_f_cm_np1_le_med_1 78 14 flic_flac
Round-off_flick_1_flic_flac_f_cm_np1_ri_med_0 76 14 flic_flac
Rush_Hour_4_Turnk_r_flic_flac_f_cm_np1_ri_med_4 78 14 flic_flac
Rush_Hour_4_Turnk_r_flic_flac_f_cm_np1_ri_med_5 78 14 flic_flac
Turnen_Training_flick_flack_salto_gymnastics_backhandspring_backtuck_flic_flac_f_cm_np1_fr_bad_3 53 14 flic_flac
Turnen_Training_flick_flack_salto_gymnastics_backhandspring_backtuck_flic_flac_f_cm_np1_ri_bad_0 77 14 flic_flac
Turnen_Training_flick_flack_salto_gymnastics_backhandspring_backtuck_flic_flac_f_cm_np1_ri_bad_1 74 14 flic_flac
Turnen_Training_flick_flack_salto_gymnastics_backhandspring_backtuck_flic_flac_f_cm_np1_ri_bad_4 60 14 flic_flac
boden__bung_gaurunde_flic_flac_f_cm_np1_ri_med_1 42 14 flic_flac
Angel_Cabrera_s_Golf_Swing_golf_f_cm_np1_ri_med_0 77 15 golf
Angry_Female_Golfer_golf_f_cm_np1_fr_bad_0 90 15 golf
Anna_Rawson_LPGA_golf_f_nm_np1_ri_goo_0 75 15 golf
Anna_Rawson_Lesson_side_by_side_golf_f_nm_np2_ba_goo_0 76 15 golf
Camilo_Villegas_Tee_Shot_golf_f_cm_np1_fr_goo_0 81 15 golf
Casie_Cathrea_golf_f_nm_np1_fr_med_0 68 15 golf
Davis_Love_III__Beautiful_swing!_golf_f_cm_np1_ri_med_0 77 15 golf
Eric_Axley_golf_f_cm_np1_le_goo_0 76 15 golf
Huge_Drive!_Please_Rate_It_golf_f_cm_np1_ri_goo_0 75 15 golf
Jeff_Ritter_-_More_Distance_golf_f_nm_np1_ri_med_0 76 15 golf
Jim_Furyk_Impression_golf_f_cm_np1_ri_med_0 76 15 golf
Jordan_Malinoff_and__Anthony_Kim_Practice_golf_f_cm_np1_ba_med_4 76 15 golf
Jordan_Malinoff_and__Anthony_Kim_Practice_golf_f_cm_np1_fr_med_0 109 15 golf
Jordan_Malinoff_and__Anthony_Kim_Practice_golf_f_cm_np1_fr_med_2 94 15 golf
Jordan_Malinoff_and__Anthony_Kim_Practice_golf_f_cm_np1_ri_med_1 93 15 golf
Jordan_Malinoff_and__Anthony_Kim_Practice_golf_f_cm_np1_ri_med_3 98 15 golf
Jordan_Malinoff_and__Anthony_Kim_Practice_golf_f_cm_np1_ri_med_5 108 15 golf
Jordan_Malinoff_and__Anthony_Kim_Practice_golf_f_cm_np1_ri_med_6 76 15 golf
Jordan_Malinoff_and__Anthony_Kim_Practice_golf_f_cm_np1_ri_med_7 76 15 golf
Lorena_Ochoa_golf_f_cm_np1_ri_med_0 76 15 golf
Michelle_Wie__Golf_Swing_golf_f_cm_np1_fr_med_0 77 15 golf
Mike_Weir_golf_f_cm_np1_fr_med_1 77 15 golf
Mike_Weir_golf_f_cm_np1_le_med_0 77 15 golf
Morgan_Pressel_golf_f_cm_np1_ri_goo_0 76 15 golf
Na_Yeon_Choi_practice_1_golf_f_nm_np1_ri_goo_0 78 15 golf
Na_Yeon_Choi_practice_1_golf_f_nm_np1_ri_goo_1 78 15 golf
Na_Yeon_Choi_practice_1_golf_f_nm_np1_ri_goo_2 77 15 golf
Paula_Creamer_-_Sybase_Classic_2009_golf_f_cm_np1_fr_med_0 78 15 golf
Probably_the_best_golf_shot_in_the_world_ever!!!_golf_f_cm_np1_ba_med_0 77 15 golf
Tiger_Woods_AMAZING_Shots_golf_f_cm_np1_ri_med_0 77 15 golf
Bodenturnen_f_r_Anf_nger_handstand_f_cm_np1_ri_med_0 66 16 handstand
Bodenturnen_f_r_Anf_nger_handstand_f_cm_np1_ri_med_1 77 16 handstand
Bodenturnen_im_sportunterricht_handstand_f_cm_np1_le_med_1 76 16 handstand
Gymnastic_handstand_handstand_f_nm_np1_le_med_1 77 16 handstand
Gymnastic_handstand_handstand_f_nm_np1_le_med_2 77 16 handstand
HAND_STAND_CONTEST_!_handstand_f_cm_np1_fr_med_1 76 16 handstand
HAND_STAND_CONTEST_!_handstand_f_cm_np3_fr_med_0 76 16 handstand
Handstand_Competition_1_handstand_f_cm_np2_ba_med_0 68 16 handstand
Handstand_Competition_1_handstand_f_cm_np2_ba_med_1 78 16 handstand
Handstand_competition_aha!_handstand_f_cm_np2_fr_bad_0 75 16 handstand
Handstand_tutorial_1_handstand_f_nm_np1_le_med_1 76 16 handstand
Handstandk_nig_handstand_f_cm_np1_ri_med_3 106 16 handstand
How_to_do_a_Handstand_handstand_f_nm_np1_ri_bad_0 74 16 handstand
How_to_do_a_Handstand_handstand_f_nm_np1_ri_bad_1 77 16 handstand
Learn_How_to_do_a_Handstand_handstand_f_nm_np1_ri_med_0 104 16 handstand
Learn_How_to_do_a_Handstand_handstand_f_nm_np1_ri_med_1 94 16 handstand
Parada_de_mao___wall_spin_handstand_f_cm_np2_le_med_0 68 16 handstand
Projekt_SPOHO_2008_-_27_02_08_-_Training-_Bodenk_r_4_handstand_f_cm_np1_le_med_1 78 16 handstand
Scorpion_handstand_handstand_f_nm_np1_ri_med_0 371 16 handstand
Turn_pr_fung_glaser_schule_handstand_f_cm_np1_le_med_2 78 16 handstand
Turnk_r_Pippi_Michel_handstand_f_cm_np2_le_med_5 79 16 handstand
Turnk_r_handstand_f_cm_np4_ba_med_2 101 16 handstand
Turnk_r_handstand_f_cm_np4_ba_med_3 89 16 handstand
handstand_tutorial___how_to_do_a_handstand_basic_breakdance_handstand_f_nm_np1_ri_med_1 114 16 handstand
handstand_tutorial___how_to_do_a_handstand_basic_breakdance_handstand_f_nm_np1_ri_med_2 78 16 handstand
handstands_1_handstand_f_cm_np1_fr_med_0 107 16 handstand
handstands_1_handstand_f_cm_np1_fr_med_1 98 16 handstand
handstands_1_handstand_f_cm_np1_fr_med_2 87 16 handstand
handstands_1_handstand_f_cm_np1_le_med_3 78 16 handstand
parada_de_mao_tai_ton_lon_dominio_do_corpo_handstand_f_cm_np1_fr_med_0 77 16 handstand
Baseball_Bat_V_S__Computer_Monitor_hit_f_cm_np1_fr_bad_3 29 17 hit
Baseball_Bat_V_S__Computer_Monitor_hit_f_cm_np1_ri_bad_1 26 17 hit
Baseball_Bat_V_S__Computer_Monitor_hit_f_cm_np1_ri_bad_2 30 17 hit
Collins_getting_hit_with_a_stick_on_the_head_hit_f_cm_np1_le_bad_3 41 17 hit
Collins_getting_hit_with_a_stick_on_the_head_hit_f_cm_np1_le_bad_4 42 17 hit
Destruction_of_a_TV_hit_f_cm_np1_ba_bad_1 34 17 hit
Destruction_of_a_TV_hit_f_cm_np1_le_bad_4 34 17 hit
Destruction_of_a_TV_hit_f_cm_np1_ri_bad_0 31 17 hit
Destruction_of_a_TV_hit_f_cm_np1_ri_bad_2 38 17 hit
Destruction_of_a_TV_hit_f_cm_np1_ri_bad_3 29 17 hit
Drum_Beats_-_Drum_Beats-_Slow_Blues_hit_u_cm_np1_le_bad_2 31 17 hit
HARD_FACE_SLAP_COMPILATION_-_THE_FUNNIEST_FACE_SLAPS_EVER!!_-_Old_school_Vids_hit_u_cm_np1_ba_bad_1 39 17 hit
HARD_FACE_SLAP_COMPILATION_-_THE_FUNNIEST_FACE_SLAPS_EVER!!_-_Old_school_Vids_hit_u_cm_np1_ri_bad_2 34 17 hit
Joey_Jordison_drum_solo_hit_u_cm_np1_ba_bad_0 27 17 hit
Joey_Jordison_drum_solo_hit_u_cm_np1_ba_bad_2 24 17 hit
Joey_Jordison_drum_solo_hit_u_cm_np1_le_bad_1 22 17 hit
Schnaaper_Crew__Eisbaden_(2007)_hit_f_cm_np1_ba_bad_4 53 17 hit
Schnaaper_Crew__Eisbaden_(2007)_hit_f_cm_np1_fr_bad_6 41 17 hit
Schnaaper_Crew__Eisbaden_(2007)_hit_f_cm_np1_le_bad_0 44 17 hit
Schnaaper_Crew__Eisbaden_(2007)_hit_f_cm_np1_le_bad_1 41 17 hit
Schnaaper_Crew__Eisbaden_(2007)_hit_f_cm_np1_le_bad_3 48 17 hit
SweeneyTodd_hit_u_nm_np1_fr_bad_2 48 17 hit
TV_Recycling_hit_f_cm_np1_fr_bad_5 33 17 hit
TV_Recycling_hit_f_cm_np1_le_bad_0 34 17 hit
TV_Recycling_hit_f_cm_np1_le_bad_1 30 17 hit
TrumanShow_hit_u_cm_np1_ba_bad_35 47 17 hit
Vorschlaghammer_hit_f_cm_np1_fr_bad_0 78 17 hit
Vorschlaghammer_hit_f_cm_np1_fr_bad_1 77 17 hit
Vorschlaghammer_hit_f_cm_np1_fr_bad_2 77 17 hit
chris_troy_getting_hit_in_the_back_with_a_stick_hit_f_cm_np1_ri_bad_0 37 17 hit
2007-05-26__Anni_hug_u_cm_np2_le_med_0 78 18 hug
American_Idol_Awards_Given_to_7_Winners_at_Walt_Disney_World_hug_u_cm_np2_ba_med_0 32 18 hug
American_Idol_Awards_Given_to_7_Winners_at_Walt_Disney_World_hug_u_cm_np2_ba_med_1 78 18 hug
American_Idol_Awards_Given_to_7_Winners_at_Walt_Disney_World_hug_u_cm_np2_ba_med_3 78 18 hug
American_Idol_Awards_Given_to_7_Winners_at_Walt_Disney_World_hug_u_cm_np2_le_med_4 78 18 hug
Cox_umarmt_JD!_hug_u_cm_np2_ba_med_0 75 18 hug
Free_Hugs_-_Gratis_umarmung_hug_f_cm_np2_le_bad_9 41 18 hug
Free_Hugs_-_Gratis_umarmung_hug_f_cm_np2_le_med_4 57 18 hug
Free_Hugs_-_Gratis_umarmung_hug_u_cm_np2_ba_med_17 65 18 hug
Free_Hugs_-_Gratis_umarmung_hug_u_cm_np2_ba_med_7 47 18 hug
Free_Hugs_-_Gratis_umarmung_hug_u_cm_np2_le_med_0 89 18 hug
Free_Hugs_-_Gratis_umarmung_hug_u_cm_np2_le_med_1 78 18 hug
Free_Hugs_-_Gratis_umarmung_hug_u_cm_np2_le_med_10 69 18 hug
Free_Hugs_-_Gratis_umarmung_hug_u_cm_np2_le_med_11 58 18 hug
Free_Hugs_-_Gratis_umarmung_hug_u_cm_np2_le_med_12 41 18 hug
Free_Hugs_-_Gratis_umarmung_hug_u_cm_np2_le_med_14 49 18 hug
Free_Hugs_-_Gratis_umarmung_hug_u_cm_np2_le_med_16 52 18 hug
Free_Hugs_-_Gratis_umarmung_hug_u_cm_np2_le_med_18 43 18 hug
Free_Hugs_-_Gratis_umarmung_hug_u_cm_np2_le_med_19 47 18 hug
Free_Hugs_-_Gratis_umarmung_hug_u_cm_np2_le_med_2 72 18 hug
Free_Hugs_-_Gratis_umarmung_hug_u_cm_np2_le_med_20 78 18 hug
Free_Hugs_-_Gratis_umarmung_hug_u_cm_np2_le_med_5 70 18 hug
Free_Hugs_-_Gratis_umarmung_hug_u_cm_np2_le_med_8 37 18 hug
Free_Hugs_-_Gratis_umarmung_hug_u_cm_np4_le_med_13 79 18 hug
Free_Hugs_-_Medellin_hug_f_cm_np2_ba_med_7 54 18 hug
Free_Hugs_-_Medellin_hug_f_cm_np2_le_med_3 53 18 hug
Free_Hugs_-_Medellin_hug_f_cm_np2_le_med_4 58 18 hug
Free_Hugs_-_Medellin_hug_f_cm_np4_le_med_10 69 18 hug
Free_Hugs_-_Medellin_hug_f_cm_np4_le_med_5 67 18 hug
Galena_Prehvalena_-_Slavi_Show_-_mnogo_smqh_hug_u_cm_np2_ba_med_0 77 18 hug
Faith_Rewarded_jump_f_cm_np1_ba_bad_15 74 19 jump
Faith_Rewarded_jump_f_cm_np1_ri_bad_24 92 19 jump
Faith_Rewarded_jump_f_nm_np1_ri_bad_86 70 19 jump
Faith_Rewarded_jump_f_nm_np1_ri_med_89 102 19 jump
Fellowship_2_jump_f_nm_np1_ba_bad_7 56 19 jump
Fellowship_2_jump_f_nm_np1_ri_bad_8 37 19 jump
Huge_Dive-Roll_jump_f_cm_np1_ri_bad_0 31 19 jump
Learn_Freerunning_and_Parkour__-_Diving_Kong_jump_f_cm_np1_ba_bad_1 32 19 jump
Learn_Freerunning_and_Parkour__-_Diving_Kong_jump_f_cm_np1_le_bad_2 55 19 jump
Learn_Freerunning_and_Parkour__-_Diving_Kong_jump_f_cm_np1_le_bad_3 35 19 jump
Learn_Freerunning_and_Parkour__-_Diving_Kong_jump_f_cm_np1_le_bad_5 44 19 jump
OldSchool_jump_f_nm_np1_fr_bad_26 23 19 jump
St__Louis_Goalkeeping__Academy_elite_training_jump_f_nm_np1_le_bad_13 48 19 jump
St__Louis_Goalkeeping__Academy_elite_training_jump_f_nm_np1_le_bad_15 41 19 jump
St__Louis_Goalkeeping__Academy_elite_training_jump_f_nm_np1_le_bad_3 53 19 jump
St__Louis_Goalkeeping__Academy_elite_training_jump_f_nm_np1_le_bad_4 54 19 jump
St__Louis_Goalkeeping__Academy_elite_training_jump_f_nm_np1_le_bad_5 57 19 jump
St__Louis_Goalkeeping__Academy_elite_training_jump_f_nm_np1_le_bad_7 46 19 jump
St__Louis_Goalkeeping__Academy_elite_training_jump_f_nm_np1_le_bad_8 50 19 jump
St__Louis_Goalkeeping__Academy_elite_training_jump_f_nm_np1_ri_bad_0 58 19 jump
St__Louis_Goalkeeping__Academy_elite_training_jump_f_nm_np1_ri_bad_1 66 19 jump
St__Louis_Goalkeeping__Academy_elite_training_jump_f_nm_np1_ri_bad_10 47 19 jump
St__Louis_Goalkeeping__Academy_elite_training_jump_f_nm_np1_ri_bad_11 51 19 jump
St__Louis_Goalkeeping__Academy_elite_training_jump_f_nm_np1_ri_bad_12 47 19 jump
St__Louis_Goalkeeping__Academy_elite_training_jump_f_nm_np1_ri_bad_14 50 19 jump
St__Louis_Goalkeeping__Academy_elite_training_jump_f_nm_np1_ri_bad_9 51 19 jump
Stadium_Plyometric_Workout_jump_f_cm_np1_ba_bad_5 38 19 jump
Stadium_Plyometric_Workout_jump_f_cm_np1_ba_bad_6 36 19 jump
Stadium_Plyometric_Workout_jump_f_cm_np1_ba_bad_7 34 19 jump
Stadium_Plyometric_Workout_jump_f_cm_np1_ba_med_8 34 19 jump
FOOT_2009_(REMI_GAILLARD)_kick_f_cm_np1_ba_med_5 56 20 kick
The_Matrix_2_kick_f_cm_np1_le_med_6 107 20 kick
The_Matrix_2_kick_f_cm_np1_ri_med_5 60 20 kick
The_Matrix_3_kick_f_cm_np1_fr_med_5 51 20 kick
The_Matrix_3_kick_f_cm_np1_le_med_2 34 20 kick
The_Matrix_3_kick_f_nm_np1_fr_med_0 38 20 kick
The_Matrix_3_kick_f_nm_np1_le_med_1 51 20 kick
The_Matrix_6_kick_f_nm_np1_fr_med_6 40 20 kick
kick__Baddest_Fight_Scenes_EVER!_-_Kickboxer_-_Part_1_of_2_kick_f_cm_np1_fr_med_11 29 20 kick
kick__Baddest_Fight_Scenes_EVER!_-_Kickboxer_-_Part_1_of_2_kick_f_nm_np1_ba_med_7 42 20 kick
kick__Baddest_Fight_Scenes_EVER!_-_Kickboxer_-_Part_1_of_2_kick_f_nm_np1_ri_bad_2 47 20 kick
kick__Baddest_Fight_Scenes_EVER!_-_Kickboxer_-_Part_1_of_2_kick_u_cm_np1_ba_med_1 51 20 kick
kick__Baddest_Fight_Scenes_EVER!_-_Kickboxer_-_Part_1_of_2_kick_u_cm_np1_ba_med_3 54 20 kick
kick__Baddest_Fight_Scenes_EVER!_-_Kickboxer_-_Part_1_of_2_kick_u_cm_np1_ba_med_5 46 20 kick
kick__Baddest_Fight_Scenes_EVER!_-_Kickboxer_-_Part_1_of_2_kick_u_cm_np1_ba_med_6 42 20 kick
kick__Baddest_Fight_Scenes_EVER!_-_Kickboxer_-_Part_1_of_2_kick_u_cm_np1_ba_med_8 44 20 kick
kick__Baddest_Fight_Scenes_EVER!_-_Kickboxer_-_Part_1_of_2_kick_u_cm_np1_ri_med_9 40 20 kick
kick__Best_fight_scene_of_all_time_kick_f_cm_np1_ba_bad_11 37 20 kick
kick__Best_fight_scene_of_all_time_kick_f_cm_np1_fr_bad_10 33 20 kick
kick__Best_fight_scene_of_all_time_kick_f_cm_np1_fr_bad_14 37 20 kick
kick__Best_fight_scene_of_all_time_kick_f_cm_np1_fr_bad_5 45 20 kick
kick__Best_fight_scene_of_all_time_kick_f_cm_np1_le_bad_0 39 20 kick
kick__Best_fight_scene_of_all_time_kick_f_cm_np1_le_bad_6 39 20 kick
kick__Best_fight_scene_of_all_time_kick_f_cm_np1_le_bad_8 36 20 kick
kick__Best_fight_scene_of_all_time_kick_f_cm_np1_ri_bad_1 42 20 kick
kick__Best_fight_scene_of_all_time_kick_f_cm_np1_ri_bad_3 36 20 kick
kick__Best_fight_scene_of_all_time_kick_f_cm_np1_ri_bad_4 30 20 kick
kick__Best_fight_scene_of_all_time_kick_u_cm_np1_fr_bad_12 38 20 kick
kick__Bruce_Lee_sidekick_kick_f_cm_np1_ri_med_1 60 20 kick
kick__Bruce_Lee_sidekick_kick_f_nm_np1_ri_med_0 59 20 kick
Britney_Spears_-_Comercial_Pepsi_soccer_kick_ball_f_nm_np1_ba_med_0 50 21 kick_ball
Britney_Spears_-_Comercial_Pepsi_soccer_kick_ball_f_nm_np1_fr_med_1 37 21 kick_ball
Britney_Spears_-_Comercial_Pepsi_soccer_kick_ball_f_nm_np1_fr_med_2 42 21 kick_ball
Britney_Spears_-_Comercial_Pepsi_soccer_kick_ball_f_nm_np1_fr_med_3 33 21 kick_ball
Britney_Spears_-_Comercial_Pepsi_soccer_kick_ball_f_nm_np1_fr_med_4 34 21 kick_ball
Britney_Spears_-_Comercial_Pepsi_soccer_kick_ball_l_nm_np1_fr_med_5 32 21 kick_ball
Das_Wunder_von_Bern_(Deutschland_2002_2003)_kick_ball_f_cm_np1_fr_goo_2 41 21 kick_ball
Das_Wunder_von_Bern_(Deutschland_2002_2003)_kick_ball_f_cm_np1_le_med_1 43 21 kick_ball
Das_Wunder_von_Bern_(Deutschland_2002_2003)_kick_ball_f_cm_np1_ri_goo_3 64 21 kick_ball
Das_Wunder_von_Bern_(Deutschland_2002_2003)_kick_ball_f_cm_np3_fr_med_0 43 21 kick_ball
FC_Venus_-_Ausschnitt_Teil_2_kick_ball_f_cm_np1_fr_med_0 57 21 kick_ball
FC_Venus_-_Ausschnitt_Teil_3_kick_ball_l_cm_np1_fr_med_0 39 21 kick_ball
FOOT_2009_(REMI_GAILLARD)_kick_ball_f_cm_np1_ba_bad_1 38 21 kick_ball
FOOT_2009_(REMI_GAILLARD)_kick_ball_f_cm_np1_ba_bad_2 52 21 kick_ball
FOOT_2009_(REMI_GAILLARD)_kick_ball_f_cm_np1_fr_bad_3 45 21 kick_ball
FOOT_2009_(REMI_GAILLARD)_kick_ball_f_cm_np1_fr_bad_4 45 21 kick_ball
GOAL_2_living_the_dream_movie_part_9_kick_ball_f_cm_np1_fr_med_0 65 21 kick_ball
How_to_Shoot_Penalty_Kicks_kick_ball_f_cm_np1_ba_bad_0 46 21 kick_ball
How_to_Shoot_Penalty_Kicks_kick_ball_f_cm_np1_ba_bad_1 45 21 kick_ball
How_to_Shoot_Penalty_Kicks_kick_ball_f_cm_np1_ba_bad_3 34 21 kick_ball
How_to_Shoot_Penalty_Kicks_kick_ball_f_cm_np1_ba_bad_4 39 21 kick_ball
How_to_Shoot_Penalty_Kicks_kick_ball_f_cm_np1_ba_bad_5 37 21 kick_ball
LittleChildren_kick_ball_l_cm_np1_ri_bad_4 49 21 kick_ball
Manchester_United_vs_Chelsea_Champion_League_final_2008_penalty_shootout_kick_ball_f_nm_np1_ba_bad_0 51 21 kick_ball
Manchester_United_vs_Chelsea_Champion_League_final_2008_penalty_shootout_kick_ball_f_nm_np1_ba_bad_1 43 21 kick_ball
Manchester_United_vs_Chelsea_Champion_League_final_2008_penalty_shootout_kick_ball_f_nm_np1_ba_bad_2 41 21 kick_ball
Nike_Soccer_Freestyle_kick_ball_f_cm_np1_ba_med_1 37 21 kick_ball
Nike_Soccer_Freestyle_kick_ball_f_cm_np1_fr_med_0 46 21 kick_ball
Nike_Soccer_Freestyle_kick_ball_f_cm_np1_le_med_2 50 21 kick_ball
funny_soccer_commercial_kick_ball_f_cm_np1_fr_med_0 47 21 kick_ball
5GreatHollywoodKisses_kiss_h_cm_np2_ri_goo_1 258 22 kiss
5GreatHollywoodKisses_kiss_h_nm_np2_ri_goo_0 174 22 kiss
5GreatHollywoodKisses_kiss_u_nm_np2_ri_goo_2 274 22 kiss
Moviekissmontage_kiss_h_cm_np2_fr_med_4 108 22 kiss
Moviekissmontage_kiss_h_cm_np2_fr_med_8 78 22 kiss
Moviekissmontage_kiss_h_cm_np2_le_goo_0 139 22 kiss
Moviekissmontage_kiss_h_cm_np2_ri_goo_6 109 22 kiss
Moviekissmontage_kiss_u_cm_np2_fr_goo_5 81 22 kiss
Moviekissmontage_kiss_u_cm_np2_fr_med_1 186 22 kiss
Moviekissmontage_kiss_u_cm_np2_le_goo_2 184 22 kiss
Moviekissmontage_kiss_u_cm_np2_le_med_3 123 22 kiss
Moviekissmontage_kiss_u_cm_np2_le_med_7 168 22 kiss
TVs_Best_Kisses_Top_50_(30_to_21)_kiss_f_cm_np2_le_goo_10 363 22 kiss
TVs_Best_Kisses_Top_50_(30_to_21)_kiss_f_cm_np2_le_goo_9 533 22 kiss
TVs_Best_Kisses_Top_50_(30_to_21)_kiss_f_nm_np2_le_goo_8 205 22 kiss
TVs_Best_Kisses_Top_50_(30_to_21)_kiss_h_cm_np2_le_goo_5 173 22 kiss
TVs_Best_Kisses_Top_50_(30_to_21)_kiss_h_nm_np2_le_goo_0 145 22 kiss
TVs_Best_Kisses_Top_50_(30_to_21)_kiss_h_nm_np2_le_goo_1 160 22 kiss
TVs_Best_Kisses_Top_50_(30_to_21)_kiss_h_nm_np2_le_goo_2 77 22 kiss
TVs_Best_Kisses_Top_50_(30_to_21)_kiss_h_nm_np2_le_goo_3 333 22 kiss
TVs_Best_Kisses_Top_50_(30_to_21)_kiss_h_nm_np2_le_goo_4 151 22 kiss
TVs_Best_Kisses_Top_50_(30_to_21)_kiss_u_cm_np2_le_goo_6 491 22 kiss
TVs_Best_Kisses_Top_50_(30_to_21)_kiss_u_nm_np2_le_goo_7 132 22 kiss
TVs_Best_Kisses_Top_50_(52_to_41)_kiss_h_nm_np2_le_goo_0 177 22 kiss
TVs_Best_Kisses_Top_50_(52_to_41)_kiss_h_nm_np2_le_goo_1 278 22 kiss
TVs_Best_Kisses_Top_50_(52_to_41)_kiss_h_nm_np2_le_goo_2 137 22 kiss
TVs_Best_Kisses_Top_50_(52_to_41)_kiss_h_nm_np2_le_goo_3 159 22 kiss
TVs_Best_Kisses_Top_50_(52_to_41)_kiss_u_cm_np2_le_goo_4 335 22 kiss
kiss_mix_kiss_f_cm_np2_le_med_0 78 22 kiss
kiss_mix_kiss_f_cm_np2_le_med_1 147 22 kiss
Chipmunk_Laugh_laugh_u_cm_np1_fr_med_0 247 23 laugh
Chipmunk_Laugh_laugh_u_cm_np1_fr_med_1 195 23 laugh
Glory_laugh_h_cm_np1_fr_med_3 56 23 laugh
Glory_laugh_h_nm_np1_fr_bad_4 87 23 laugh
Glory_laugh_u_nm_np1_fr_bad_19 82 23 laugh
Re-_Skype_Laughter_Chain_1_laugh_h_nm_np1_fr_goo_0 288 23 laugh
Re-_Skype_Laughter_Chain_1_laugh_h_nm_np1_fr_goo_1 139 23 laugh
Re-_Skype_Laughter_Chain_1_laugh_h_nm_np1_fr_goo_2 181 23 laugh
Re-_Skype_Laughter_Chain_3_laugh_h_nm_np2_fr_med_0 182 23 laugh
Re-_Skype_Laughter_Chain_3_laugh_h_nm_np2_fr_med_1 275 23 laugh
Re-_Skype_Laughter_Chain_3_laugh_h_nm_np2_fr_med_2 347 23 laugh
Re-_skype_laughter_chain_2_laugh_h_nm_np2_fr_goo_1 257 23 laugh
Re-_skype_laughter_chain_2_laugh_h_nm_np2_fr_goo_2 239 23 laugh
Skype_Laughter_Chain_laugh_h_cm_np1_fr_goo_11 207 23 laugh
Skype_Laughter_Chain_laugh_h_cm_np1_fr_goo_12 79 23 laugh
Skype_Laughter_Chain_laugh_h_cm_np1_fr_goo_13 161 23 laugh
Skype_Laughter_Chain_laugh_h_cm_np1_fr_goo_3 265 23 laugh
Skype_Laughter_Chain_laugh_h_cm_np1_fr_goo_5 213 23 laugh
Skype_Laughter_Chain_laugh_h_cm_np1_fr_goo_6 301 23 laugh
Skype_Laughter_Chain_laugh_h_cm_np1_fr_goo_7 154 23 laugh
Skype_Laughter_Chain_laugh_h_cm_np1_fr_goo_9 249 23 laugh
Skype_Laughter_Chain_laugh_u_cm_np1_fr_goo_0 136 23 laugh
Skype_Laughter_Chain_laugh_u_cm_np1_fr_goo_1 172 23 laugh
Skype_Laughter_Chain_laugh_u_cm_np1_fr_goo_2 234 23 laugh
Skype_Laughter_Chain_reaction_(-_laugh_u_nm_np2_ri_med_0 198 23 laugh
Skype_Laughter_Chain_reaction_(-_laugh_u_nm_np2_ri_med_2 179 23 laugh
YOU_need_to_see_colombe_laugh_!!!_laugh_h_cm_np1_fr_med_2 147 23 laugh
best_laugh_attack_ever!_laugh_h_nm_np1_fr_goo_0 255 23 laugh
best_laugh_attack_ever!_laugh_h_nm_np1_fr_goo_1 158 23 laugh
best_laugh_attack_ever!_laugh_h_nm_np1_fr_goo_2 273 23 laugh
AMADEUS_pick_u_nm_np1_fr_med_8 78 24 pick
Clay_sBasketballSkillz_pick_f_nm_np1_ba_med_0 80 24 pick
Clay_sBasketballSkillz_pick_f_nm_np1_ri_med_8 116 24 pick
Cleaning_The_Beach_Jeton_Bardhi__Dimitar_Chaprazov_pick_f_cm_np3_ba_bad_3 79 24 pick
Cleaning_The_Beach_Jeton_Bardhi__Dimitar_Chaprazov_pick_f_cm_np5_le_bad_1 79 24 pick
Cleaning_The_Beach_Jeton_Bardhi__Dimitar_Chaprazov_pick_f_cm_np5_le_bad_2 79 24 pick
David_Letterman_picks_up_trash_on_Broadway_pick_f_cm_np1_fr_med_0 78 24 pick
David_Letterman_picks_up_trash_on_Broadway_pick_f_cm_np3_ri_med_1 90 24 pick
Dollar_Prank_at_the_Rivertown_Mall_pick_f_cm_np1_le_med_0 78 24 pick
Dollar_Prank_at_the_Rivertown_Mall_pick_f_nm_np1_fr_med_1 78 24 pick
Dollar_Prank_at_the_Rivertown_Mall_pick_f_nm_np1_fr_med_3 78 24 pick
Dollar_Prank_at_the_Rivertown_Mall_pick_f_nm_np1_le_med_2 78 24 pick
NH-__Open_Carry_Litter_Pickup_in__troubled__neighborhood_pick_f_nm_np1_le_med_0 64 24 pick
Oceans13_pick_u_cm_np1_fr_med_2 50 24 pick
Oceans13_pick_u_nm_np1_ba_goo_5 49 24 pick
Oceans13_pick_u_nm_np1_ri_goo_7 50 24 pick
People_Fishing_pick_f_cm_np2_ri_med_0 79 24 pick
SafeInPort_pick_f_nm_np1_fr_med_1 80 24 pick
Stevie_And_Lindsay_Picking_Up_Garbage_pick_f_cm_np1_ba_med_0 80 24 pick
Stevie_And_Lindsay_Picking_Up_Garbage_pick_f_cm_np1_ri_med_3 80 24 pick
THE_WALLET_TRICK!!!_pick_f_cm_np1_fr_med_2 83 24 pick
THE_WALLET_TRICK!!!_pick_f_cm_np1_le_med_0 107 24 pick
THE_WALLET_TRICK!!!_pick_f_cm_np2_ba_med_1 83 24 pick
TheBigBangS01E02TheBigBranHypothesis_pick_u_cm_np1_le_med_1 79 24 pick
ThreeStories_pick_u_cm_np1_ri_goo_2 54 24 pick
ThreeStories_pick_u_cm_np1_ri_med_3 51 24 pick
Wallet_Trick_pick_f_cm_np1_le_bad_2 82 24 pick
Wallet_Trick_pick_f_cm_np1_ri_bad_3 79 24 pick
Wallet_Trick_pick_f_cm_np4_ri_med_0 79 24 pick
nameunknown256kb_pick_u_nm_np1_le_med_2 111 24 pick
Bartender_of_America_Bartending_School_pour_u_cm_np1_fr_med_0 93 25 pour
Bartender_of_America_Bartending_School_pour_u_cm_np1_fr_med_1 81 25 pour
Bartender_of_America_Bartending_School_pour_u_cm_np1_fr_med_2 99 25 pour
Basic_Vodka_Recipes_-_How_to_Make_a_Shirley_Temple_pour_u_cm_np1_fr_med_0 290 25 pour
Basic_Vodka_Recipes_-_How_to_Make_a_Shirley_Temple_pour_u_cm_np1_fr_med_1 187 25 pour
Bottoms_Up_-_Bartending_Lesson__Licor_43_Dreamsicle_pour_u_nm_np2_fr_goo_0 228 25 pour
Bottoms_Up_-_Bartending_Lesson__Licor_43_Dreamsicle_pour_u_nm_np2_fr_goo_1 102 25 pour
Chinese_tea_ceremony_pour_u_cm_np1_fr_goo_0 110 25 pour
Chinese_tea_ceremony_pour_u_cm_np1_fr_goo_1 158 25 pour
Chinese_tea_ceremony_pour_u_cm_np1_fr_goo_2 104 25 pour
Cuba_Libre_-_Just_do_it_with_Drinkadrink_com_pour_u_nm_np1_fr_goo_0 98 25 pour
Flaming_B52_Shot_Drink_pour_u_nm_np1_fr_med_0 132 25 pour
Flaming_B52_Shot_Drink_pour_u_nm_np1_fr_med_1 426 25 pour
Flaming_B52_Shot_Drink_pour_u_nm_np1_fr_med_2 266 25 pour
KOREAN_TEA_CEREMONY_-_Simple_Demo_pour_u_nm_np1_fr_med_0 426 25 pour
KOREAN_TEA_CEREMONY_-_Simple_Demo_pour_u_nm_np1_fr_med_1 176 25 pour
KOREAN_TEA_CEREMONY_-_Simple_Demo_pour_u_nm_np1_fr_med_2 173 25 pour
My_First_Hefeweizen_pour_u_nm_np1_ri_med_0 325 25 pour
My_First_Hefeweizen_pour_u_nm_np1_ri_med_1 140 25 pour
My_First_Hefeweizen_pour_u_nm_np1_ri_med_2 242 25 pour
Pomegranate_Martini_Cocktail_Recipes_pour_u_cm_np1_fr_med_0 125 25 pour
Pomegranate_Martini_Cocktail_Recipes_pour_u_cm_np1_fr_med_1 91 25 pour
Pomegranate_Martini_Cocktail_Recipes_pour_u_cm_np1_fr_med_2 123 25 pour
Riedel_-_How_to_Pour_a_Glass_of_Wine_pour_u_nm_np1_fr_goo_0 166 25 pour
Robin_and_the_magical_tea_pour_pour_u_cm_np1_fr_goo_0 238 25 pour
Tea_in_Wudang_pour_u_nm_np1_fr_med_0 144 25 pour
Tea_in_Wudang_pour_u_nm_np1_fr_med_1 178 25 pour
Tea_in_Wudang_pour_u_nm_np1_fr_med_2 102 25 pour
The_Pomegranate_Martini_pour_u_cm_np1_fr_med_1 32 25 pour
The_Pomegranate_Martini_pour_u_nm_np1_fr_med_0 111 25 pour
20_Marine_Corps_Pull_Ups_-_JimmyDShea_pullup_f_cm_np1_ba_bad_3 78 26 pullup
20_Marine_Corps_Pull_Ups_-_JimmyDShea_pullup_f_cm_np1_ba_bad_4 78 26 pullup
20_Marine_Corps_Pull_Ups_-_JimmyDShea_pullup_u_cm_np1_ba_bad_0 78 26 pullup
20_Marine_Corps_Pull_Ups_-_JimmyDShea_pullup_u_cm_np1_ba_bad_1 78 26 pullup
20_Marine_Corps_Pull_Ups_-_JimmyDShea_pullup_u_cm_np1_ba_bad_2 78 26 pullup
30_(dead-hang)_pull-ups_pullup_u_cm_np1_ba_med_0 80 26 pullup
30_(dead-hang)_pull-ups_pullup_u_cm_np1_ba_med_1 80 26 pullup
30_(dead-hang)_pull-ups_pullup_u_cm_np1_ba_med_2 80 26 pullup
32_Pull-ups_at_193IBS_pullup_f_cm_np1_ba_med_0 80 26 pullup
32_Pull-ups_at_193IBS_pullup_f_cm_np1_ba_med_1 80 26 pullup
32_Pull-ups_at_193IBS_pullup_f_cm_np1_ba_med_2 80 26 pullup
35_pull_ups_pullup_f_nm_np1_fr_goo_0 78 26 pullup
35_pull_ups_pullup_f_nm_np1_fr_goo_1 77 26 pullup
35_pull_ups_pullup_f_nm_np1_fr_goo_2 78 26 pullup
FREESTYLIN_ON_THE_PULL-BAR_pullup_u_cm_np1_fr_med_0 78 26 pullup
FREESTYLIN_ON_THE_PULL-BAR_pullup_u_cm_np1_fr_med_1 77 26 pullup
FREESTYLIN_ON_THE_PULL-BAR_pullup_u_cm_np1_le_med_2 78 26 pullup
Pull-ups-_Nicole_Weeks_pullup_u_cm_np1_le_goo_0 78 26 pullup
Pull-ups-_Nicole_Weeks_pullup_u_cm_np1_le_goo_1 77 26 pullup
Pull-ups-_Nicole_Weeks_pullup_u_cm_np1_le_goo_2 78 26 pullup
Pull-ups_+_Push_ups-_a_time-saving_workout_pullup_u_cm_np1_ri_med_0 78 26 pullup
Pull-ups_+_Push_ups-_a_time-saving_workout_pullup_u_cm_np1_ri_med_1 78 26 pullup
Pull-ups_+_Push_ups-_a_time-saving_workout_pullup_u_cm_np1_ri_med_2 78 26 pullup
Random_Pull_Up_Exercises_pullup_f_nm_np1_ba_med_0 78 26 pullup
Random_Pull_Up_Exercises_pullup_f_nm_np1_ba_med_1 78 26 pullup
Random_Pull_Up_Exercises_pullup_f_nm_np1_fr_med_2 78 26 pullup
Random_Pull_Up_Exercises_pullup_f_nm_np1_fr_med_3 78 26 pullup
girl_pull_ups_fitness_exercise_pullups_pullup_f_cm_np1_fr_med_0 78 26 pullup
girl_pull_ups_fitness_exercise_pullups_pullup_f_cm_np1_fr_med_1 78 26 pullup
girl_pull_ups_fitness_exercise_pullups_pullup_f_cm_np1_fr_med_2 86 26 pullup
A_Beautiful_Mind_4_punch_h_nm_np1_ba_med_11 38 27 punch
AdvancedBoxingTechniquesandExercises_punch_u_nm_np1_ba_med_23 171 27 punch
AdvancedBoxingTechniquesandExercises_punch_u_nm_np1_ba_med_5 78 27 punch
AdvancedBoxingTechniquesandExercises_punch_u_nm_np1_ba_med_7 58 27 punch
AdvancedBoxingTechniquesandExercises_punch_u_nm_np1_fr_med_0 56 27 punch
AdvancedBoxingTechniquesandExercises_punch_u_nm_np1_fr_med_12 71 27 punch
AdvancedBoxingTechniquesandExercises_punch_u_nm_np1_fr_med_16 76 27 punch
AdvancedBoxingTechniquesandExercises_punch_u_nm_np1_le_med_3 108 27 punch
AdvancedBoxingTechniquesandExercises_punch_u_nm_np1_le_med_4 81 27 punch
AdvancedBoxingTechniquesandExercises_punch_u_nm_np1_ri_med_10 110 27 punch
AdvancedBoxingTechniquesandExercises_punch_u_nm_np1_ri_med_13 99 27 punch
AdvancedBoxingTechniquesandExercises_punch_u_nm_np1_ri_med_18 50 27 punch
AdvancedBoxingTechniquesandExercises_punch_u_nm_np1_ri_med_21 89 27 punch
AdvancedBoxingTechniquesandExercises_punch_u_nm_np1_ri_med_6 52 27 punch
AdvancedBoxingTechniquesandExercises_punch_u_nm_np1_ri_med_8 68 27 punch
AdvancedBoxingTechniquesandExercises_punch_u_nm_np1_ri_med_9 46 27 punch
BeginnerKyokushinKarateTechniques_punch_f_nm_np2_fr_med_1 356 27 punch
BoxingTipsHowtoBuildPunchingPower_punch_u_cm_np1_fr_goo_0 79 27 punch
BoxingTipsHowtoBuildPunchingPower_punch_u_cm_np1_fr_goo_1 78 27 punch
BoxingTipsHowtoBuildPunchingPower_punch_u_cm_np1_fr_med_3 78 27 punch
BoxingTipsHowtoBuildPunchingPower_punch_u_cm_np1_fr_med_4 94 27 punch
Glory_punch_f_nm_np1_fr_med_36 62 27 punch
Glory_punch_u_cm_np1_ba_med_50 61 27 punch
Glory_punch_u_cm_np1_fr_bad_37 32 27 punch
HARD_FACE_SLAP_COMPILATION_-_THE_FUNNIEST_FACE_SLAPS_EVER!!_-_Old_school_Vids_punch_f_cm_np1_fr_bad_0 29 27 punch
Italian_Job_4_punch_u_cm_np1_fr_med_1 56 27 punch
Return_of_the_King_4_punch_u_cm_np1_le_bad_0 44 27 punch
The_Departed_-_Part_1_punch_h_cm_np1_fr_bad_3 47 27 punch
Two_Towers_3_punch_u_cm_np1_fr_bad_3 33 27 punch
Two_Towers_3_punch_u_nm_np1_fr_bad_4 38 27 punch
American_History_X_push_u_nm_np1_ba_med_22 51 28 push
Ashleigh_Staley_Truck_Push_push_f_cm_np1_ba_med_4 78 28 push
Ashleigh_Staley_Truck_Push_push_f_cm_np1_ri_med_0 108 28 push
Ashleigh_Staley_Truck_Push_push_f_cm_np1_ri_med_1 100 28 push
Big_Bebe_walking_and_pushing_her_lion_in_a_box!_push_f_cm_np1_ba_bad_1 79 28 push
Big_Bebe_walking_and_pushing_her_lion_in_a_box!_push_f_cm_np1_ba_bad_4 78 28 push
Big_Bebe_walking_and_pushing_her_lion_in_a_box!_push_f_cm_np1_ba_bad_7 79 28 push
Big_Bebe_walking_and_pushing_her_lion_in_a_box!_push_f_cm_np1_fr_bad_3 87 28 push
Big_Bebe_walking_and_pushing_her_lion_in_a_box!_push_f_cm_np1_fr_bad_5 79 28 push
Big_Bebe_walking_and_pushing_her_lion_in_a_box!_push_f_cm_np1_le_bad_6 78 28 push
Big_Bebe_walking_and_pushing_her_lion_in_a_box!_push_f_cm_np1_ri_bad_2 79 28 push
Box_Pull_Push_push_f_cm_np1_ba_bad_2 78 28 push
Box_Pull_Push_push_f_cm_np1_ba_bad_3 78 28 push
Davos_-_Anschieben_von_Michis_Auto_push_f_cm_np1_fr_bad_0 138 28 push
Dodge_Truck_Push_80_ft__23_seconds!_push_f_cm_np1_le_bad_1 79 28 push
Dodge_Truck_Push_80_ft__23_seconds!_push_f_cm_np1_le_bad_3 79 28 push
Kommandant__muss_Auto_schieben_push_f_cm_np1_le_bad_5 79 28 push
Kommandant__muss_Auto_schieben_push_f_cm_np1_ri_bad_0 79 28 push
Kommandant__muss_Auto_schieben_push_f_cm_np1_ri_bad_1 79 28 push
Kommandant__muss_Auto_schieben_push_f_cm_np1_ri_bad_2 79 28 push
Kommandant__muss_Auto_schieben_push_f_cm_np1_ri_bad_3 79 28 push
Pushing_Music_Table_push_f_cm_np1_ba_bad_0 104 28 push
Pushing_Music_Table_push_f_cm_np1_ba_bad_6 97 28 push
Pushing_Music_Table_push_f_cm_np1_fr_bad_3 129 28 push
Pushing_Music_Table_push_f_cm_np1_fr_bad_8 78 28 push
Pushing_Music_Table_push_f_cm_np1_le_bad_5 78 28 push
Pushing_Music_Table_push_f_cm_np1_ri_bad_2 85 28 push
Pushing_Music_Table_push_f_cm_np1_ri_bad_7 91 28 push
Pushing_Music_Table_push_u_cm_np1_fr_bad_4 94 28 push
cmd_pushing_box_2_push_f_cm_np1_ba_bad_0 78 28 push
38_push-ups!_Not_bad_for_a_girl_pushup_f_cm_np1_fr_med_0 81 29 pushup
38_push-ups!_Not_bad_for_a_girl_pushup_f_cm_np1_fr_med_1 80 29 pushup
38_push-ups!_Not_bad_for_a_girl_pushup_f_cm_np1_fr_med_2 80 29 pushup
38_push-ups!_Not_bad_for_a_girl_pushup_f_cm_np2_fr_med_3 81 29 pushup
38_push-ups!_Not_bad_for_a_girl_pushup_f_cm_np2_fr_med_4 81 29 pushup
38_push-ups!_Not_bad_for_a_girl_pushup_f_cm_np2_fr_med_5 80 29 pushup
Girl_doing_30_GOOD_Push_Ups_pushup_f_nm_np1_le_goo_0 78 29 pushup
Girl_doing_30_GOOD_Push_Ups_pushup_f_nm_np1_le_goo_1 78 29 pushup
Girl_doing_30_GOOD_Push_Ups_pushup_f_nm_np1_le_goo_2 78 29 pushup
Ninja_Warrior_Ultimate_Push_up_Training_pushup_f_nm_np1_le_goo_0 78 29 pushup
Ninja_Warrior_Ultimate_Push_up_Training_pushup_f_nm_np1_le_goo_1 77 29 pushup
Ninja_Warrior_Ultimate_Push_up_Training_pushup_f_nm_np1_le_goo_2 78 29 pushup
PUSH_UP_pushup_f_cm_np1_fr_med_0 78 29 pushup
PUSH_UP_pushup_f_cm_np1_fr_med_1 78 29 pushup
PUSH_UP_pushup_f_cm_np1_fr_med_2 78 29 pushup
PUSH_UP_pushup_u_cm_np1_ba_med_3 78 29 pushup
PUSH_UP_pushup_u_cm_np1_ba_med_4 78 29 pushup
PUSH_UP_pushup_u_cm_np1_ba_med_5 67 29 pushup
Push_Up_Battle_pushup_u_cm_np2_le_bad_1 80 29 pushup
Push_Up_Battle_pushup_u_cm_np2_le_bad_2 80 29 pushup
Push_Up_Battle_pushup_u_nm_np2_le_bad_0 80 29 pushup
Push_Up_Workout_--_Do_100_Total_Pushups_In_A_Row_pushup_f_nm_np1_le_med_0 79 29 pushup
Push_Up_Workout_--_Do_100_Total_Pushups_In_A_Row_pushup_f_nm_np1_le_med_1 79 29 pushup
Push_Up_Workout_--_Do_100_Total_Pushups_In_A_Row_pushup_f_nm_np1_le_med_2 79 29 pushup
Push_Up_fitness_training_video_pushup_f_nm_np1_le_goo_0 103 29 pushup
Push_Up_fitness_training_video_pushup_f_nm_np1_le_goo_1 85 29 pushup
Push_Up_fitness_training_video_pushup_f_nm_np1_le_goo_2 92 29 pushup
push_ups_pushup_f_nm_np1_ri_goo_0 79 29 pushup
push_ups_pushup_f_nm_np1_ri_goo_1 78 29 pushup
push_ups_pushup_f_nm_np1_ri_goo_2 79 29 pushup
Fahrrad_fahren_mit_Albert_ride_bike_f_cm_np1_ba_med_0 158 30 ride_bike
Fahrrad_fahren_mit_Albert_ride_bike_f_cm_np1_ba_med_1 152 30 ride_bike
Fahrrad_fahren_mit_Albert_ride_bike_f_cm_np1_le_med_2 140 30 ride_bike
Learn_How_To_Ride_A_Bike_at_Any_Age_ride_bike_f_cm_np1_ba_med_1 78 30 ride_bike
Learn_How_To_Ride_A_Bike_at_Any_Age_ride_bike_f_cm_np1_ba_med_4 78 30 ride_bike
Learn_How_To_Ride_A_Bike_at_Any_Age_ride_bike_f_cm_np1_ba_med_7 78 30 ride_bike
Learn_How_To_Ride_A_Bike_at_Any_Age_ride_bike_f_cm_np1_fr_med_3 78 30 ride_bike
Learn_How_To_Ride_A_Bike_at_Any_Age_ride_bike_f_cm_np1_fr_med_6 77 30 ride_bike
Learn_How_To_Ride_A_Bike_at_Any_Age_ride_bike_f_cm_np1_fr_med_9 78 30 ride_bike
Learn_How_To_Ride_A_Bike_at_Any_Age_ride_bike_f_cm_np1_le_med_2 111 30 ride_bike
Learn_How_To_Ride_A_Bike_at_Any_Age_ride_bike_f_cm_np1_le_med_5 78 30 ride_bike
Learn_How_To_Ride_A_Bike_at_Any_Age_ride_bike_f_cm_np1_le_med_8 77 30 ride_bike
Learn_How_To_Ride_A_Bike_at_Any_Age_ride_bike_f_cm_np1_ri_med_0 77 30 ride_bike
Learn_How_To_Ride_A_Bike_at_Any_Age_ride_bike_f_cm_np1_ri_med_10 77 30 ride_bike
Learn_How_To_Ride_A_Bike_at_Any_Age_ride_bike_f_cm_np1_ri_med_11 78 30 ride_bike
Schuodde_kann_kein_Fahrrad_fahren_ride_bike_f_cm_np1_le_med_1 80 30 ride_bike
Schuodde_kann_kein_Fahrrad_fahren_ride_bike_f_cm_np1_le_med_2 80 30 ride_bike
Schuodde_kann_kein_Fahrrad_fahren_ride_bike_l_cm_np1_le_med_0 107 30 ride_bike
Tour_de_France_2009_ETAPA_16_ESPN_ESP__Kilometros_finales_ride_bike_f_cm_np1_ba_bad_2 54 30 ride_bike
Tour_de_France_2009_ETAPA_16_ESPN_ESP__Kilometros_finales_ride_bike_f_cm_np1_ba_med_0 78 30 ride_bike
Tour_de_France_2009_ETAPA_16_ESPN_ESP__Kilometros_finales_ride_bike_f_cm_np1_fr_med_3 116 30 ride_bike
Tour_de_France_2009_ETAPA_16_ESPN_ESP__Kilometros_finales_ride_bike_f_cm_np1_fr_med_4 78 30 ride_bike
Tour_de_France_2009_ETAPA_16_ESPN_ESP__Kilometros_finales_ride_bike_f_cm_np1_fr_med_5 78 30 ride_bike
Tour_de_France_2009_ETAPA_16_ESPN_ESP__Kilometros_finales_ride_bike_f_cm_np1_ri_bad_1 79 30 ride_bike
Yorki_Kassy_beim_Fahrrad_fahren_ride_bike_f_cm_np1_fr_med_3 93 30 ride_bike
Yorki_Kassy_beim_Fahrrad_fahren_ride_bike_f_cm_np1_le_med_0 105 30 ride_bike
Yorki_Kassy_beim_Fahrrad_fahren_ride_bike_f_cm_np1_le_med_2 83 30 ride_bike
Yorki_Kassy_beim_Fahrrad_fahren_ride_bike_f_cm_np1_ri_med_1 116 30 ride_bike
lady_on_bike_ride_bike_f_cm_np1_ba_med_1 78 30 ride_bike
lady_on_bike_ride_bike_f_cm_np1_ri_med_0 78 30 ride_bike
BethEventingTraingGeorge_ride_horse_f_cm_np1_fr_med_5 140 31 ride_horse
BethEventingTraingGeorge_ride_horse_f_cm_np1_fr_med_7 261 31 ride_horse
BethEventingTraingGeorge_ride_horse_f_cm_np1_le_med_2 93 31 ride_horse
BethEventingTraingGeorge_ride_horse_f_cm_np1_ri_med_0 133 31 ride_horse
BethEventingTraingGeorge_ride_horse_f_cm_np1_ri_med_1 73 31 ride_horse
BethEventingTraingGeorge_ride_horse_f_cm_np1_ri_med_3 110 31 ride_horse
BethEventingTraingGeorge_ride_horse_f_cm_np1_ri_med_4 97 31 ride_horse
BethEventingTraingGeorge_ride_horse_f_cm_np1_ri_med_6 171 31 ride_horse
BethEventingTraingGeorge_ride_horse_f_cm_np1_ri_med_8 95 31 ride_horse
CrossCountry_ride_horse_f_cm_np1_fr_med_1 96 31 ride_horse
CrossCountry_ride_horse_f_cm_np1_fr_med_11 102 31 ride_horse
CrossCountry_ride_horse_f_cm_np1_fr_med_8 151 31 ride_horse
CrossCountry_ride_horse_f_cm_np1_le_med_10 83 31 ride_horse
CrossCountry_ride_horse_f_cm_np1_le_med_2 70 31 ride_horse
CrossCountry_ride_horse_f_cm_np1_le_med_3 192 31 ride_horse
CrossCountry_ride_horse_f_cm_np1_le_med_4 93 31 ride_horse
CrossCountry_ride_horse_u_cm_np1_le_med_6 114 31 ride_horse
DressageandJumping_ride_horse_f_cm_np1_fr_med_2 225 31 ride_horse
DressageandJumping_ride_horse_f_cm_np1_ri_med_0 258 31 ride_horse
FullyAlive(Request)_ride_horse_f_cm_np1_ri_med_0 97 31 ride_horse
Glory_ride_horse_f_cm_np1_le_med_53 99 31 ride_horse
Glory_ride_horse_f_nm_np1_fr_med_14 107 31 ride_horse
Glory_ride_horse_f_nm_np4_fr_bad_0 104 31 ride_horse
HorseRiding_ride_horse_f_cm_np1_ba_med_5 93 31 ride_horse
HorseRiding_ride_horse_f_cm_np1_le_med_6 132 31 ride_horse
HorseRiding_ride_horse_f_cm_np1_le_med_7 183 31 ride_horse
HorseRiding_ride_horse_f_cm_np1_ri_med_1 113 31 ride_horse
Return_of_the_King_2_ride_horse_f_cm_np1_ba_med_7 56 31 ride_horse
Return_of_the_King_2_ride_horse_f_cm_np6_ba_bad_0 156 31 ride_horse
Return_of_the_King_6_ride_horse_f_cm_np3_ba_med_0 122 31 ride_horse
20060723sfjffbumblebeesuitman_run_f_cm_np2_ri_med_1 68 32 run
Age13_1_run_f_nm_np1_fr_med_2 132 32 run
American_History_X_run_f_cm_np1_le_med_17 157 32 run
BIG_FISH_run_f_cm_np1_ba_bad_14 61 32 run
BIG_FISH_run_f_cm_np1_fr_med_33 52 32 run
BLACK_HAWK_DOWN_run_f_cm_np1_ba_med_27 85 32 run
BLACK_HAWK_DOWN_run_f_cm_np1_ba_med_30 72 32 run
BLACK_HAWK_DOWN_run_f_cm_np1_fr_bad_22 23 32 run
BLACK_HAWK_DOWN_run_f_cm_np1_fr_med_10 49 32 run
BLACK_HAWK_DOWN_run_f_cm_np1_le_med_18 48 32 run
BLACK_HAWK_DOWN_run_f_nm_np1_ba_med_31 47 32 run
BLACK_HAWK_DOWN_run_f_nm_np1_ri_med_17 20 32 run
BLACK_HAWK_DOWN_run_l_nm_np1_ba_med_33 48 32 run
Catch_Me_If_You_Can_run_u_cm_np1_fr_med_9 83 32 run
Fellowship_2_run_f_cm_np2_fr_med_5 70 32 run
Fellowship_6_run_f_cm_np1_fr_med_8 98 32 run
GOAL_2_living_the_dream_movie_part_2_run_f_cm_np4_fr_med_1 47 32 run
IamLegend_run_f_nm_np1_le_med_3 78 32 run
Juno_run_f_cm_np1_ba_med_5 104 32 run
Man_Who_Cheated_Himself_512kb_run_f_cm_np1_fr_bad_4 77 32 run
Man_Who_Cheated_Himself_512kb_run_f_cm_np1_le_bad_5 54 32 run
The_Matrix_1_run_f_cm_np1_fr_bad_0 58 32 run
The_Matrix_3_run_f_cm_np1_ba_med_8 43 32 run
The_Matrix_3_run_f_cm_np1_ri_med_7 44 32 run
likebeckam_run_f_cm_np1_ba_med_22 48 32 run
likebeckam_run_f_cm_np1_fr_med_5 107 32 run
likebeckam_run_f_cm_np1_ri_med_0 47 32 run
likebeckam_run_f_nm_np1_fr_bad_12 48 32 run
veoh_harold_and_kumar_run_f_nm_np2_fr_bad_10 89 32 run
veoh_harold_and_kumar_run_f_nm_np2_fr_med_6 42 32 run
2009_NJEHA_Conference__Awards_Ceremony_-_Part_1_shake_hands_u_cm_np2_le_med_0 78 33 shake_hands
Anna_Wintour_on_David_Letterman__Part_1_shake_hands_f_cm_np2_le_med_0 84 33 shake_hands
BSS_2008_-_Wentworth_Miller_erh_lt_gol__Otto_Shootingstar_shake_hands_u_cm_np2_le_med_0 83 33 shake_hands
BSS_2008_-_Wentworth_Miller_erh_lt_gol__Otto_Shootingstar_shake_hands_u_cm_np2_le_med_1 80 33 shake_hands
BSS_2008_-_Wentworth_Miller_erh_lt_gol__Otto_Shootingstar_shake_hands_u_cm_np2_le_med_2 79 33 shake_hands
Bill_Clinton_Statue_Unveiled_In_Kosovo_shake_hands_f_cm_np2_le_bad_0 79 33 shake_hands
Bush_Shake_Hands_CNN_mov_shake_hands_u_cm_np2_ba_med_0 78 33 shake_hands
Bush_Shake_Hands_CNN_mov_shake_hands_u_cm_np4_le_med_1 78 33 shake_hands
CSU_Cesar_Chavez_Day_Celebration_and_Award_Ceremony_2009_Part_7_shake_hands_f_cm_np2_le_med_6 78 33 shake_hands
CSU_Cesar_Chavez_Day_Celebration_and_Award_Ceremony_2009_Part_7_shake_hands_u_cm_np2_le_med_7 78 33 shake_hands
Howard_Stern_on_Jay_Leno_-_First_Appearance_Part_1_2_shake_hands_f_cm_np2_le_bad_0 78 33 shake_hands
INFORMS_-_Franz_Edelman_Award_Ceremony_full_length_5_of_8_shake_hands_f_nm_np2_le_med_0 78 33 shake_hands
INFORMS_-_Franz_Edelman_Award_Ceremony_full_length_5_of_8_shake_hands_f_nm_np2_le_med_1 78 33 shake_hands
IPL_Awards_Ceremony_shake_hands_f_cm_np2_ba_med_1 77 33 shake_hands
IPL_Awards_Ceremony_shake_hands_u_cm_np2_ba_med_3 78 33 shake_hands
IPL_Awards_Ceremony_shake_hands_u_cm_np2_ba_med_5 78 33 shake_hands
IPL_Awards_Ceremony_shake_hands_u_cm_np2_ba_med_6 77 33 shake_hands
IPL_Awards_Ceremony_shake_hands_u_cm_np2_ba_med_7 78 33 shake_hands
Johnny_Vegas_Presents_An_Award_shake_hands_u_cm_np2_ri_med_0 79 33 shake_hands
Meeting_with_Boyko_Borisov__Prime_Minister_of_Bulgaria_shake_hands_u_cm_np2_le_med_0 79 33 shake_hands
Prix_de_Lausanne_2009_-_Prizegiving_Ceremony_Part_2_shake_hands_u_cm_np2_ba_med_1 78 33 shake_hands
Prix_de_Lausanne_2009_-_Prizegiving_Ceremony_Part_2_shake_hands_u_cm_np2_le_med_0 78 33 shake_hands
Prize_Giving_Ceremony_1_shake_hands_f_cm_np1_ri_med_0 78 33 shake_hands
Prize_Giving_Ceremony_1_shake_hands_f_cm_np2_ba_med_2 77 33 shake_hands
Prize_Giving_Ceremony_of_MWC_VI_shake_hands_u_cm_np2_le_med_0 80 33 shake_hands
Sonny_Rollins_Polar_Music__Prize_2007_Award_Ceremony_shake_hands_u_nm_np2_le_med_0 71 33 shake_hands
Veoh_Alpha_Dog_1_shake_hands_u_cm_np2_ri_med_0 67 33 shake_hands
Vor_dem_Treffen_Merkel_shake_hands_f_cm_np2_fr_med_1 79 33 shake_hands
Vor_dem_Treffen_Merkel_shake_hands_f_cm_np2_le_med_2 78 33 shake_hands
Vor_dem_Treffen_Merkel_shake_hands_f_nm_np2_le_med_0 78 33 shake_hands
10YearOldYouthBasketballStarBaller_shoot_ball_f_cm_np1_ba_med_3 41 34 shoot_ball
10YearOldYouthBasketballStarBaller_shoot_ball_f_nm_np1_ba_med_11 80 34 shoot_ball
10YearOldYouthBasketballStarBaller_shoot_ball_f_nm_np1_ba_med_12 80 34 shoot_ball
10YearOldYouthBasketballStarBaller_shoot_ball_f_nm_np1_ba_med_14 78 34 shoot_ball
10YearOldYouthBasketballStarBaller_shoot_ball_f_nm_np1_ri_med_10 56 34 shoot_ball
BrandonWebmanplayingbasketball_shoot_ball_f_nm_np1_ba_med_1 78 34 shoot_ball
BrandonWebmanplayingbasketball_shoot_ball_f_nm_np1_ba_med_3 78 34 shoot_ball
BrandonWebmanplayingbasketball_shoot_ball_f_nm_np1_ba_med_4 140 34 shoot_ball
BrandonWebmanplayingbasketball_shoot_ball_f_nm_np1_ba_med_5 79 34 shoot_ball
BrandonWebmanplayingbasketball_shoot_ball_f_nm_np1_ba_med_6 93 34 shoot_ball
BrandonWebmanplayingbasketball_shoot_ball_f_nm_np1_ba_med_8 124 34 shoot_ball
BrandonWebmanplayingbasketball_shoot_ball_f_nm_np1_le_med_0 79 34 shoot_ball
BrandonWebmanplayingbasketball_shoot_ball_f_nm_np1_le_med_2 229 34 shoot_ball
LeeHomandBlackieplayingbasketball_shoot_ball_u_cm_np1_ri_med_1 94 34 shoot_ball
PlayingBasketball_shoot_ball_f_nm_np1_ba_med_6 78 34 shoot_ball
PlayingBasketball_shoot_ball_f_nm_np1_ba_med_7 68 34 shoot_ball
PlayingBasketball_shoot_ball_f_nm_np1_ri_med_1 78 34 shoot_ball
ReggieMillerTakesonThreeAverageGuysinaShootout_shoot_ball_f_cm_np1_fr_med_15 49 34 shoot_ball
ReggieMillerTakesonThreeAverageGuysinaShootout_shoot_ball_u_nm_np1_ba_med_1 80 34 shoot_ball
ReggieMillerTakesonThreeAverageGuysinaShootout_shoot_ball_u_nm_np1_ba_med_10 75 34 shoot_ball
ReggieMillerTakesonThreeAverageGuysinaShootout_shoot_ball_u_nm_np1_ba_med_13 102 34 shoot_ball
ReggieMillerTakesonThreeAverageGuysinaShootout_shoot_ball_u_nm_np1_ba_med_16 77 34 shoot_ball
ReggieMillerTakesonThreeAverageGuysinaShootout_shoot_ball_u_nm_np1_ba_med_17 73 34 shoot_ball
ReggieMillerTakesonThreeAverageGuysinaShootout_shoot_ball_u_nm_np1_ba_med_19 124 34 shoot_ball
ReggieMillerTakesonThreeAverageGuysinaShootout_shoot_ball_u_nm_np1_ba_med_3 77 34 shoot_ball
ReggieMillerTakesonThreeAverageGuysinaShootout_shoot_ball_u_nm_np1_ba_med_4 74 34 shoot_ball
ReggieMillerTakesonThreeAverageGuysinaShootout_shoot_ball_u_nm_np1_ba_med_6 79 34 shoot_ball
ReggieMillerTakesonThreeAverageGuysinaShootout_shoot_ball_u_nm_np1_ba_med_7 73 34 shoot_ball
ReggieMillerTakesonThreeAverageGuysinaShootout_shoot_ball_u_nm_np1_ba_med_9 72 34 shoot_ball
ReggieMillerTakesonThreeAverageGuysinaShootout_shoot_ball_u_nm_np1_le_med_20 65 34 shoot_ball
11_4_08ErikaRecurveBack_shoot_bow_u_nm_np1_ba_med_0 292 35 shoot_bow
11_4_08ErikaRecurveBack_shoot_bow_u_nm_np1_ba_med_1 331 35 shoot_bow
ArcheryFastShooting_shoot_bow_u_nm_np1_fr_med_1 78 35 shoot_bow
ArcheryFastShooting_shoot_bow_u_nm_np1_fr_med_10 78 35 shoot_bow
ArcheryFastShooting_shoot_bow_u_nm_np1_fr_med_11 78 35 shoot_bow
ArcheryFastShooting_shoot_bow_u_nm_np1_fr_med_12 66 35 shoot_bow
ArcheryFastShooting_shoot_bow_u_nm_np1_fr_med_15 78 35 shoot_bow
ArcheryFastShooting_shoot_bow_u_nm_np1_fr_med_17 64 35 shoot_bow
ArcheryFastShooting_shoot_bow_u_nm_np1_fr_med_18 94 35 shoot_bow
ArcheryFastShooting_shoot_bow_u_nm_np1_fr_med_19 89 35 shoot_bow
ArcheryFastShooting_shoot_bow_u_nm_np1_fr_med_20 78 35 shoot_bow
ArcheryFastShooting_shoot_bow_u_nm_np1_fr_med_21 106 35 shoot_bow
ArcheryFastShooting_shoot_bow_u_nm_np1_fr_med_22 123 35 shoot_bow
ArcheryFastShooting_shoot_bow_u_nm_np1_fr_med_23 108 35 shoot_bow
ArcheryFastShooting_shoot_bow_u_nm_np1_fr_med_5 78 35 shoot_bow
ArcheryFastShooting_shoot_bow_u_nm_np1_fr_med_6 78 35 shoot_bow
ArcheryFastShooting_shoot_bow_u_nm_np1_fr_med_7 78 35 shoot_bow
ArcheryFastShooting_shoot_bow_u_nm_np1_fr_med_9 78 35 shoot_bow
ArcheryMaster_shoot_bow_u_cm_np1_fr_med_4 303 35 shoot_bow
ArcheryMaster_shoot_bow_u_cm_np1_fr_med_5 349 35 shoot_bow
ArcheryMaster_shoot_bow_u_cm_np1_ri_med_0 324 35 shoot_bow
ArcheryMaster_shoot_bow_u_cm_np1_ri_med_1 349 35 shoot_bow
ArcheryMaster_shoot_bow_u_cm_np1_ri_med_3 349 35 shoot_bow
Fellowship_7_shoot_bow_h_nm_np1_fr_med_8 58 35 shoot_bow
Fellowship_7_shoot_bow_u_nm_np1_fr_goo_7 36 35 shoot_bow
Return_of_the_King_9_shoot_bow_u_cm_np2_fr_med_9 44 35 shoot_bow
TURKISHRECURVEBOW_shoot_bow_u_cm_np1_ba_med_1 124 35 shoot_bow
TurkishBowAdnan_shoot_bow_u_cm_np1_fr_goo_0 99 35 shoot_bow
erikafrontcompound6feb09_shoot_bow_f_nm_np1_fr_med_0 294 35 shoot_bow
trainingat70m_shoot_bow_u_cm_np1_fr_med_0 233 35 shoot_bow
2xFullautoGlocks_shoot_gun_u_cm_np1_le_med_0 143 36 shoot_gun
American_History_X_shoot_gun_u_cm_np1_ba_med_36 73 36 shoot_gun
American_History_X_shoot_gun_u_cm_np1_fr_med_2 38 36 shoot_gun
American_History_X_shoot_gun_u_cm_np1_le_med_4 53 36 shoot_gun
American_History_X_shoot_gun_u_nm_np1_fr_goo_49 40 36 shoot_gun
DefensivePistolShootingTechniques_shoot_gun_f_nm_np1_fr_med_0 138 36 shoot_gun
DefensivePistolShootingTechniques_shoot_gun_f_nm_np1_fr_med_1 122 36 shoot_gun
DefensivePistolShootingTechniques_shoot_gun_f_nm_np1_fr_med_3 80 36 shoot_gun
DefensivePistolShootingTechniques_shoot_gun_f_nm_np1_fr_med_6 77 36 shoot_gun
DefensivePistolShootingTechniques_shoot_gun_f_nm_np1_ri_med_5 85 36 shoot_gun
GLOCK17_shoot_gun_f_nm_np1_fr_med_4 72 36 shoot_gun
GLOCK17_shoot_gun_f_nm_np1_fr_med_5 86 36 shoot_gun
GLOCK17_shoot_gun_u_nm_np1_fr_med_6 108 36 shoot_gun
GLOCK17_shoot_gun_u_nm_np1_ri_goo_7 77 36 shoot_gun
GLOCK17_shoot_gun_u_nm_np1_ri_goo_8 90 36 shoot_gun
GLOCK17_shoot_gun_u_nm_np1_ri_med_0 63 36 shoot_gun
GLOCK17_shoot_gun_u_nm_np1_ri_med_1 86 36 shoot_gun
GLOCK17_shoot_gun_u_nm_np1_ri_med_2 84 36 shoot_gun
Hip_Firing_the_SAW_shoot_gun_u_cm_np1_ba_med_0 79 36 shoot_gun
Hip_Firing_the_SAW_shoot_gun_u_cm_np1_ba_med_1 79 36 shoot_gun
Hip_Firing_the_SAW_shoot_gun_u_cm_np1_ba_med_2 80 36 shoot_gun
Pirates_5_shoot_gun_h_nm_np1_le_goo_2 47 36 shoot_gun
Pirates_5_shoot_gun_u_nm_np1_fr_goo_4 33 36 shoot_gun
TheBoondockSaints_shoot_gun_u_cm_np1_fr_med_107 49 36 shoot_gun
TheBoondockSaints_shoot_gun_u_cm_np1_ri_med_109 46 36 shoot_gun
TiffanywithSpringfieldArmoryXD9_shoot_gun_u_nm_np1_ri_med_0 79 36 shoot_gun
TiffanywithSpringfieldArmoryXD9_shoot_gun_u_nm_np1_ri_med_1 94 36 shoot_gun
TiffanywithSpringfieldArmoryXD9_shoot_gun_u_nm_np1_ri_med_2 79 36 shoot_gun
TiffanywithSpringfieldArmoryXD9_shoot_gun_u_nm_np1_ri_med_3 56 36 shoot_gun
deserteagle_shoot_gun_u_cm_np1_ri_goo_0 176 36 shoot_gun
AMADEUS_sit_u_nm_np1_fr_med_4 77 37 sit
AgentCodyBanks_sit_u_cm_np1_fr_goo_4 77 37 sit
AllThePresidentMen_sit_f_nm_np1_fr_goo_3 75 37 sit
AllThePresidentMen_sit_f_nm_np1_ri_med_7 104 37 sit
BATMAN_BEGINS_sit_u_cm_np1_ba_med_10 51 37 sit
CharlieAndTheChocolateFactory_sit_f_nm_np1_fr_med_3 53 37 sit
CharlieAndTheChocolateFactory_sit_f_nm_np1_le_med_7 46 37 sit
IamLegendII_sit_f_cm_np1_fr_med_7 201 37 sit
IamLegendII_sit_f_nm_np1_le_med_4 54 37 sit
Juno_sit_u_cm_np1_fr_goo_7 80 37 sit
Man_Who_Cheated_Himself_512kb_sit_u_cm_np1_fr_med_3 76 37 sit
Man_Who_Cheated_Himself_512kb_sit_u_cm_np1_ri_med_6 104 37 sit
NOVA_ELEGANTUNIVERSE3_sit_f_nm_np1_fr_med_2 52 37 sit
RETURN_OF_THE_KING_sit_f_nm_np1_le_bad_8 76 37 sit
RETURN_OF_THE_KING_sit_u_cm_np1_le_med_7 103 37 sit
RomeEpisode1_sit_u_cm_np1_fr_goo_1 107 37 sit
SweeneyTodd_sit_f_cm_np1_fr_bad_16 53 37 sit
SweeneyTodd_sit_f_nm_np1_fr_bad_34 79 37 sit
SweeneyTodd_sit_u_cm_np1_fr_med_14 48 37 sit
SweeneyTodd_sit_u_cm_np1_fr_med_21 70 37 sit
SweeneyTodd_sit_u_cm_np1_le_med_19 48 37 sit
SweeneyTodd_sit_u_nm_np1_le_med_20 71 37 sit
TheBoondockSaints_sit_f_cm_np1_ri_med_42 77 37 sit
TheBoondockSaints_sit_f_nm_np1_fr_med_71 102 37 sit
TheBoondockSaints_sit_u_cm_np1_fr_med_29 77 37 sit
TheBoondockSaints_sit_u_cm_np1_fr_med_34 76 37 sit
TheBoondockSaints_sit_u_cm_np1_le_med_15 73 37 sit
TheBoondockSaints_sit_u_nm_np10_ba_med_0 106 37 sit
TheRoyalTenenbaums_sit_u_nm_np1_fr_med_2 76 37 sit
TheRoyalTenenbaums_sit_u_nm_np1_fr_med_4 78 37 sit
5_Min_Tone_Abs_Workout_2__Fitness_Training_w__Tammy_situp_f_nm_np1_fr_goo_2 98 38 situp
5_Min_Tone_Abs_Workout_2__Fitness_Training_w__Tammy_situp_f_nm_np1_fr_goo_3 107 38 situp
5_Min_Tone_Abs_Workout_2__Fitness_Training_w__Tammy_situp_f_nm_np1_fr_goo_4 102 38 situp
5_Min_Tone_Abs_Workout_2__Fitness_Training_w__Tammy_situp_f_nm_np1_le_goo_0 104 38 situp
5_Min_Tone_Abs_Workout_2__Fitness_Training_w__Tammy_situp_f_nm_np1_le_goo_1 101 38 situp
5_Min_Tone_Abs_Workout_2__Fitness_Training_w__Tammy_situp_f_nm_np1_le_goo_5 109 38 situp
6_Minute_Abs_Routine_situp_f_nm_np1_ri_bad_0 78 38 situp
6_Minute_Abs_Routine_situp_f_nm_np1_ri_bad_3 78 38 situp
6_Minute_Abs_Routine_situp_f_nm_np1_ri_bad_4 78 38 situp
6_Minute_Abs_Routine_situp_f_nm_np2_le_bad_1 78 38 situp
6_Minute_Abs_Routine_situp_f_nm_np2_le_bad_2 66 38 situp
6_Minute_Abs_Routine_situp_f_nm_np2_le_bad_5 78 38 situp
AKC_coach_Torrin_Rhodan_showing_situp_kettlebell_movements_situp_f_cm_np1_le_goo_0 104 38 situp
AKC_coach_Torrin_Rhodan_showing_situp_kettlebell_movements_situp_f_cm_np1_le_goo_1 99 38 situp
AKC_coach_Torrin_Rhodan_showing_situp_kettlebell_movements_situp_f_cm_np1_le_goo_2 101 38 situp
Basic_Exercise_Plans_-_How_to_Perform_a_Sit-Up_situp_f_nm_np1_ri_goo_0 188 38 situp
Basic_Exercise_Plans_-_How_to_Perform_a_Sit-Up_situp_f_nm_np1_ri_goo_1 129 38 situp
Ninja_Warrior_Ultimate_Six_Pack_Abs_Sit_up_Training_situp_f_nm_np1_ri_med_0 78 38 situp
Ninja_Warrior_Ultimate_Six_Pack_Abs_Sit_up_Training_situp_f_nm_np1_ri_med_1 78 38 situp
Ninja_Warrior_Ultimate_Six_Pack_Abs_Sit_up_Training_situp_f_nm_np1_ri_med_2 78 38 situp
Rutina_de_Abdominales___Abs_Exercise_situp_f_cm_np1_ri_goo_0 78 38 situp
Rutina_de_Abdominales___Abs_Exercise_situp_f_cm_np1_ri_goo_1 78 38 situp
Rutina_de_Abdominales___Abs_Exercise_situp_f_cm_np1_ri_goo_2 78 38 situp
Sit_Ups_for_6pack_Abs___Forgotten_Abdominal_Exercise_situp_f_nm_np1_le_med_0 91 38 situp
Sit_Ups_for_6pack_Abs___Forgotten_Abdominal_Exercise_situp_f_nm_np1_le_med_1 108 38 situp
Sit_Ups_for_6pack_Abs___Forgotten_Abdominal_Exercise_situp_f_nm_np1_le_med_2 103 38 situp
Waschbrettbauch_I-__bung_von_fitness_com_situp_f_nm_np1_ba_goo_0 81 38 situp
Waschbrettbauch_I-__bung_von_fitness_com_situp_f_nm_np1_ba_goo_1 108 38 situp
crazy_105_sit-ups_situp_f_cm_np2_le_med_0 78 38 situp
crazy_105_sit-ups_situp_f_cm_np2_le_med_1 78 38 situp
Me_smiling_smile_h_nm_np1_fr_goo_0 78 39 smile
Pirates_3_smile_h_nm_np1_ri_goo_1 60 39 smile
Prelinger_ActYourA1949_smile_u_nm_np1_fr_med_19 36 39 smile
Re-_Show_your_Smile!_1_smile_h_nm_np1_fr_goo_0 83 39 smile
Re-_Show_your_Smile!_8_smile_h_nm_np1_fr_goo_0 77 39 smile
SE7EN_SMILES_x3_smile_h_cm_np1_fr_goo_5 79 39 smile
SE7EN_SMILES_x3_smile_h_cm_np1_fr_goo_9 78 39 smile
SE7EN_SMILES_x3_smile_h_cm_np1_fr_med_0 47 39 smile
SE7EN_SMILES_x3_smile_h_cm_np1_fr_med_10 47 39 smile
SE7EN_SMILES_x3_smile_h_cm_np1_fr_med_3 76 39 smile
SE7EN_SMILES_x3_smile_h_nm_np1_fr_bad_7 67 39 smile
SE7EN_SMILES_x3_smile_h_nm_np1_fr_med_1 36 39 smile
SE7EN_SMILES_x3_smile_h_nm_np1_fr_med_2 79 39 smile
SE7EN_SMILES_x3_smile_h_nm_np1_fr_med_4 79 39 smile
SE7EN_SMILES_x3_smile_h_nm_np1_fr_med_6 127 39 smile
SE7EN_SMILES_x3_smile_h_nm_np1_fr_med_8 78 39 smile
SMILES_FROM_OFF_THE_ROAD_2_-TREASURING_THE_GIRLCHILD_smile_h_cm_np1_fr_bad_1 80 39 smile
SMILES_FROM_OFF_THE_ROAD_2_-TREASURING_THE_GIRLCHILD_smile_h_nm_np1_fr_goo_2 79 39 smile
SMILES_FROM_OFF_THE_ROAD_2_-TREASURING_THE_GIRLCHILD_smile_h_nm_np1_fr_med_0 99 39 smile
SMILES_FROM_OFF_THE_ROAD_2_-TREASURING_THE_GIRLCHILD_smile_h_nm_np1_fr_med_3 59 39 smile
SMILES_FROM_OFF_THE_ROAD_3_-TRAVELS_WITH_A_HAT_smile_h_nm_np1_fr_bad_2 78 39 smile
SMILES_FROM_OFF_THE_ROAD_3_-TRAVELS_WITH_A_HAT_smile_h_nm_np1_fr_goo_0 86 39 smile
SMILES_FROM_OFF_THE_ROAD_3_-TRAVELS_WITH_A_HAT_smile_h_nm_np1_fr_goo_3 78 39 smile
SMILES_FROM_OFF_THE_ROAD_3_-TRAVELS_WITH_A_HAT_smile_h_nm_np1_fr_med_1 79 39 smile
SMILES_FROM_OFF_THE_ROAD_3_-TRAVELS_WITH_A_HAT_smile_h_nm_np1_fr_med_4 65 39 smile
SMILES_FROM_OFF_THE_ROAD_3_-TRAVELS_WITH_A_HAT_smile_h_nm_np1_fr_med_5 81 39 smile
Two_Towers_3_smile_h_nm_np1_fr_goo_7 78 39 smile
showyoursmile_smile_h_nm_np1_fr_goo_0 79 39 smile
smile_collection_7_smile_h_nm_np1_fr_goo_0 77 39 smile
smile_collection_7_smile_h_nm_np1_fr_goo_1 109 39 smile
A_Beautiful_Mind_1_smoke_h_nm_np1_fr_goo_8 60 40 smoke
A_Beautiful_Mind_2_smoke_u_cm_np1_fr_goo_0 79 40 smoke
A_Beginners_Guide_to_Smoking_smoke_u_cm_np1_ri_bad_0 80 40 smoke
Glory_smoke_h_nm_np1_fr_goo_41 108 40 smoke
Glory_smoke_h_nm_np1_fr_goo_42 88 40 smoke
Glory_smoke_u_nm_np1_le_goo_34 79 40 smoke
Glory_smoke_u_nm_np1_le_goo_35 69 40 smoke
How_to_smoke_smoke_h_nm_np1_fr_goo_0 122 40 smoke
How_to_smoke_smoke_h_nm_np1_fr_goo_1 110 40 smoke
Raucher_TRICK_xD_smoke_h_cm_np1_fr_med_0 129 40 smoke
Raucher_TRICK_xD_smoke_u_cm_np1_fr_med_1 124 40 smoke
Raucher_TRICK_xD_smoke_u_cm_np1_fr_med_2 147 40 smoke
Raucher_TRICK_xD_smoke_u_cm_np1_fr_med_3 116 40 smoke
Rich_smoking_experience_smoke_h_nm_np1_fr_med_0 216 40 smoke
Rich_smoking_experience_smoke_h_nm_np1_fr_med_1 225 40 smoke
Rich_smoking_experience_smoke_h_nm_np1_le_med_3 234 40 smoke
Veoh_Alpha_Dog_2_smoke_h_cm_np1_fr_med_4 76 40 smoke
Veoh_Alpha_Dog_2_smoke_h_nm_np1_ri_goo_12 78 40 smoke
girl_smoking_a_cigarette_smoke_h_nm_np1_fr_med_0 114 40 smoke
girl_smoking_a_cigarette_smoke_h_nm_np1_fr_med_1 168 40 smoke
girl_smoking_a_cigarette_smoke_h_nm_np1_fr_med_2 154 40 smoke
girl_smoking_smoke_h_cm_np1_ri_goo_0 142 40 smoke
girl_smoking_smoke_h_cm_np1_ri_goo_1 101 40 smoke
girl_smoking_smoke_h_cm_np1_ri_goo_2 107 40 smoke
smoking_a_cigarette_smoke_h_nm_np1_fr_med_0 278 40 smoke
smoking_a_cigarette_smoke_h_nm_np1_fr_med_1 247 40 smoke
smoking_a_cigarette_smoke_h_nm_np1_fr_med_2 354 40 smoke
zigarette_rauchen_smoke_h_nm_np1_fr_med_0 63 40 smoke
zigarette_rauchen_smoke_h_nm_np1_fr_med_1 180 40 smoke
zigarette_rauchen_smoke_h_nm_np1_fr_med_2 161 40 smoke
Bodenk_r_Spo_08_somersault_f_cm_np1_le_med_0 77 41 somersault
Kristina_Goryunova_-_Floor_Exercise_-_2009_Tyson_American_Cu_somersault_f_cm_np1_le_med_1 77 41 somersault
Monikas_Staatsexamen__Turnen_somersault_f_cm_np1_ba_med_1 78 41 somersault
Monikas_Staatsexamen__Turnen_somersault_f_cm_np1_le_med_5 78 41 somersault
Parkour_Napoli_-_Dive_Roll_somersault_f_cm_np1_le_bad_0 37 41 somersault
Paul_Hamm_on_Floor_Exercise_at_2008_Pacific_Rim_somersault_f_cm_np1_fr_med_0 80 41 somersault
Paul_Hamm_on_Floor_Exercise_at_2008_Pacific_Rim_somersault_f_cm_np1_le_med_2 80 41 somersault
Philli_beim_Bodenturnen_somersault_f_cm_np1_ri_bad_0 70 41 somersault
Philli_beim_Bodenturnen_somersault_f_cm_np1_ri_bad_5 120 41 somersault
Pirates_7_somersault_f_cm_np1_ri_bad_1 41 41 somersault
Projekt_SPOHO_2008_-_27_02_08_-_Training-_Bodenk_r_3_somersault_f_cm_np1_le_med_0 87 41 somersault
Projekt_SPOHO_2008_-_27_02_08_-_Training-_Bodenk_r_4_somersault_f_cm_np1_le_med_2 78 41 somersault
Projekt_SPOHO_2008_-_27_02_08_-_Training-_Bodenk_r_4_somersault_f_cm_np1_ri_med_0 78 41 somersault
Purzelbaum_bei_der_Aufstiegsfeier_somersault_f_cm_np1_ri_med_0 79 41 somersault
Rush_Hour_4_Turnk_r_somersault_f_cm_np2_ri_med_1 78 41 somersault
Turnen_Uni_Osnabr_ck_Boden_(Einf_hrung)_somersault_f_cm_np1_ba_med_1 78 41 somersault
Turnen_Uni_Osnabr_ck_Boden_(Einf_hrung)_somersault_f_cm_np1_ri_med_0 78 41 somersault
Turnk_r_Pippi_Michel_somersault_f_cm_np1_fr_med_0 79 41 somersault
Turnk_r_Pippi_Michel_somersault_f_cm_np1_fr_med_1 79 41 somersault
Turnk_r_Pippi_Michel_somersault_f_cm_np1_fr_med_2 79 41 somersault
Turnk_r_Pippi_Michel_somersault_f_cm_np2_le_med_7 90 41 somersault
Turnk_r_Pippi_Michel_somersault_f_cm_np2_ri_med_3 100 41 somersault
Turnk_r_Pippi_Michel_somersault_f_cm_np2_ri_med_4 79 41 somersault
Uni-Koblenz_Normfreies_Turnen__WS_05_06__Pr_fung_somersault_f_cm_np2_ri_bad_0 78 41 somersault
Uni-Koblenz_Normfreies_Turnen__WS_05_06__Pr_fung_somersault_f_cm_np2_ri_bad_1 78 41 somersault
hechtsprung_2_somersault_f_cm_np1_le_bad_0 34 41 somersault
hechtsprung_xx_somersault_f_cm_np2_fr_bad_0 32 41 somersault
lk_sport_revolution_somersault_f_cm_np1_ba_med_0 78 41 somersault
lk_sport_revolution_somersault_f_cm_np1_ba_med_1 78 41 somersault
lk_sport_revolution_somersault_f_cm_np1_ba_med_2 78 41 somersault
20060723sfjffjewgotmail_stand_u_cm_np1_ri_med_0 48 42 stand
AllThePresidentMen_stand_u_nm_np1_le_med_1 77 42 stand
AmericanGangster_stand_f_nm_np1_le_med_33 83 42 stand
AmericanGangster_stand_u_cm_np1_fr_bad_0 74 42 stand
AmericanGangster_stand_u_cm_np1_fr_bad_19 52 42 stand
AmericanGangster_stand_u_nm_np1_fr_med_55 49 42 stand
BIG_FISH_stand_u_nm_np1_fr_med_27 60 42 stand
BLACK_HAWK_DOWN_stand_f_nm_np1_ba_med_14 51 42 stand
BLACK_HAWK_DOWN_stand_u_cm_np1_fr_med_35 47 42 stand
BLACK_HAWK_DOWN_stand_u_nm_np1_le_med_11 46 42 stand
CastAway1_stand_f_nm_np1_le_med_24 62 42 stand
ChildrenOfMen_stand_u_nm_np1_ba_med_1 78 42 stand
Crash_stand_f_cm_np1_le_med_15 78 42 stand
Crash_stand_f_cm_np1_ri_bad_12 77 42 stand
Crash_stand_u_cm_np1_fr_med_28 90 42 stand
Crash_stand_u_nm_np1_le_med_6 78 42 stand
FestivalofColors_stand_f_nm_np1_fr_med_0 105 42 stand
Finding_Forrester_3_stand_u_cm_np1_fr_bad_10 110 42 stand
GardenWiseA256kb_stand_f_cm_np1_fr_med_1 59 42 stand
LONGESTYARD_stand_u_cm_np1_le_med_18 74 42 stand
RATRACE_stand_f_cm_np1_fr_med_36 77 42 stand
RATRACE_stand_f_cm_np1_le_med_35 45 42 stand
RATRACE_stand_f_cm_np1_ri_med_28 78 42 stand
RETURN_OF_THE_KING_stand_f_cm_np1_fr_med_55 47 42 stand
RETURN_OF_THE_KING_stand_f_nm_np1_ri_bad_23 78 42 stand
RETURN_OF_THE_KING_stand_u_cm_np1_fr_med_12 53 42 stand
RomeEpisode1_stand_f_cm_np1_fr_med_0 83 42 stand
RushHour2_stand_u_cm_np1_fr_med_11 85 42 stand
SchoolRulesHowTheyHelpUs_stand_u_nm_np1_fr_med_1 102 42 stand
SoundAndTheStory_stand_f_cm_np1_ri_med_0 78 42 stand
8YearOldHitsaHomeRunBaseball_swing_baseball_f_cm_np1_fr_bad_0 64 43 swing_baseball
BaseBallSweetSwingsingle_swing_baseball_f_nm_np1_ba_bad_0 94 43 swing_baseball
Faith_Rewarded_swing_baseball_f_cm_np1_ba_bad_11 74 43 swing_baseball
Faith_Rewarded_swing_baseball_f_cm_np1_le_bad_21 81 43 swing_baseball
Faith_Rewarded_swing_baseball_f_cm_np1_ri_bad_37 52 43 swing_baseball
Faith_Rewarded_swing_baseball_f_nm_np0_fr_bad_67 58 43 swing_baseball
Faith_Rewarded_swing_baseball_f_nm_np1_ba_bad_22 59 43 swing_baseball
Faith_Rewarded_swing_baseball_f_nm_np1_ba_bad_77 39 43 swing_baseball
Faith_Rewarded_swing_baseball_f_nm_np1_ba_bad_78 57 43 swing_baseball
Faith_Rewarded_swing_baseball_f_nm_np1_ba_med_23 73 43 swing_baseball
Faith_Rewarded_swing_baseball_f_nm_np1_ba_med_28 50 43 swing_baseball
Faith_Rewarded_swing_baseball_f_nm_np1_ba_med_41 36 43 swing_baseball
Faith_Rewarded_swing_baseball_f_nm_np1_ba_med_80 68 43 swing_baseball
Faith_Rewarded_swing_baseball_f_nm_np1_fr_bad_26 44 43 swing_baseball
Faith_Rewarded_swing_baseball_f_nm_np1_fr_bad_36 52 43 swing_baseball
Faith_Rewarded_swing_baseball_f_nm_np1_fr_bad_64 65 43 swing_baseball
Faith_Rewarded_swing_baseball_f_nm_np1_fr_bad_70 59 43 swing_baseball
Faith_Rewarded_swing_baseball_f_nm_np1_fr_bad_72 59 43 swing_baseball
Faith_Rewarded_swing_baseball_f_nm_np1_fr_bad_85 42 43 swing_baseball
Faith_Rewarded_swing_baseball_f_nm_np1_fr_med_75 92 43 swing_baseball
Faith_Rewarded_swing_baseball_f_nm_np1_le_bad_38 33 43 swing_baseball
Faith_Rewarded_swing_baseball_f_nm_np1_le_bad_47 61 43 swing_baseball
Faith_Rewarded_swing_baseball_f_nm_np1_le_bad_51 79 43 swing_baseball
Faith_Rewarded_swing_baseball_f_nm_np1_ri_med_62 40 43 swing_baseball
Faith_Rewarded_swing_baseball_u_nm_np1_le_bad_12 36 43 swing_baseball
Faith_Rewarded_swing_baseball_u_nm_np1_ri_bad_48 43 43 swing_baseball
MattBolden(hittinginslowmotion)_swing_baseball_f_nm_np1_fr_bad_0 111 43 swing_baseball
Tannerafterwecorrected_swing_baseball_f_cm_np1_fr_bad_0 90 43 swing_baseball
Tannerafterwecorrected_swing_baseball_f_cm_np1_fr_bad_1 84 43 swing_baseball
Tannerafterwecorrected_swing_baseball_f_cm_np1_fr_bad_2 104 43 swing_baseball
AHF_longsword_against_Rapier_and_Dagger_Fight_sword_f_cm_np2_ri_bad_0 41 44 sword
AHF_longsword_against_Rapier_and_Dagger_Fight_sword_f_cm_np2_ri_bad_1 39 44 sword
Fellowship_4_sword_u_cm_np1_fr_med_4 54 44 sword
HIGHLANDER___TRAINING___WEEPING_OF_THE_SPIRITS_sword_f_cm_np2_fr_med_0 191 44 sword
HIGHLANDER___TRAINING___WEEPING_OF_THE_SPIRITS_sword_u_cm_np2_fr_med_1 106 44 sword
Medieval_Times_Knights_Battle_Sword_Fight_sword_f_cm_np2_ba_med_6 56 44 sword
Medieval_Times_Knights_Battle_Sword_Fight_sword_f_cm_np2_ba_med_7 46 44 sword
Medieval_Times_Knights_Battle_Sword_Fight_sword_f_cm_np2_fr_med_5 60 44 sword
Medieval_Times_Knights_Battle_Sword_Fight_sword_f_cm_np2_le_bad_0 40 44 sword
Medieval_Times_Knights_Battle_Sword_Fight_sword_f_cm_np2_le_med_3 48 44 sword
Medieval_Times_Knights_Battle_Sword_Fight_sword_f_cm_np2_ri_med_2 39 44 sword
Medieval_Times_Knights_Battle_Sword_Fight_sword_f_cm_np2_ri_med_4 41 44 sword
Medieval_knight_fight_sword_f_cm_np1_ri_med_1 79 44 sword
Medieval_knight_fight_sword_f_cm_np1_ri_med_3 79 44 sword
Medieval_knight_fight_sword_f_cm_np1_ri_med_4 79 44 sword
Moonfleet_1955_rapier_vs_halberd_duel__Stewart_Granger_sword_u_cm_np2_ri_bad_0 44 44 sword
Obi-Wan_Kenobi__Anakin_Skywalker_and_Yoda_vs__Count_Dooku_sword_f_cm_np2_fr_bad_3 108 44 sword
Obi-Wan_Kenobi__Anakin_Skywalker_and_Yoda_vs__Count_Dooku_sword_f_cm_np2_le_bad_1 74 44 sword
Obi-Wan_Kenobi__Anakin_Skywalker_and_Yoda_vs__Count_Dooku_sword_f_cm_np2_ri_bad_2 89 44 sword
Pirates_2_sword_f_cm_np2_le_med_4 90 44 sword
Pirates_2_sword_u_cm_np1_fr_med_3 58 44 sword
RETURN_OF_THE_KING_sword_u_cm_np1_fr_med_53 48 44 sword
RETURN_OF_THE_KING_sword_u_nm_np1_fr_bad_42 25 44 sword
Samurai_Fight_Scene_sword_u_cm_np1_ba_goo_1 55 44 sword
Samurai_Fight_Scene_sword_u_cm_np1_le_goo_0 78 44 sword
Takeda_Ryu_Iaido_sword_f_nm_np1_fr_med_3 78 44 sword
Takeda_Ryu_Iaido_sword_f_nm_np1_fr_med_7 78 44 sword
Takeda_Ryu_Iaido_sword_f_nm_np1_le_med_5 78 44 sword
Takeda_Ryu_Iaido_sword_f_nm_np2_le_med_0 79 44 sword
Takeda_Ryu_Iaido_sword_f_nm_np2_le_med_1 77 44 sword
Conan_gets_an_upgrade!_sword_exercise_u_cm_np1_ri_med_0 327 45 sword_exercise
Conan_gets_an_upgrade!_sword_exercise_u_cm_np1_ri_med_1 182 45 sword_exercise
Epee_Fencing_Attacks_-_Remises_sword_exercise_u_nm_np1_fr_bad_0 60 45 sword_exercise
Epee_Fencing_Attacks_-_Remises_sword_exercise_u_nm_np1_fr_bad_1 39 45 sword_exercise
Ghost_Dog_Sword_Swinging_Scene_sword_exercise_u_cm_np1_le_med_1 86 45 sword_exercise
Ghost_Dog_Sword_Swinging_Scene_sword_exercise_u_cm_np1_le_med_2 92 45 sword_exercise
Highlander_I_with_Christophe_Lambert_&_Sean_Connery_sword_exercise_f_cm_np2_ba_med_1 292 45 sword_exercise
Kendo_Basics_sword_exercise_f_cm_np1_le_bad_2 66 45 sword_exercise
Kendo_Basics_sword_exercise_f_cm_np2_le_bad_3 41 45 sword_exercise
Kendo_Basics_sword_exercise_f_nm_np1_fr_bad_5 47 45 sword_exercise
Kendo_Basics_sword_exercise_f_nm_np1_le_bad_4 40 45 sword_exercise
Kendo_Basics_sword_exercise_f_nm_np1_ri_bad_6 66 45 sword_exercise
Kendo_Basics_sword_exercise_f_nm_np1_ri_bad_7 45 45 sword_exercise
Kendo_Basics_sword_exercise_u_cm_np1_fr_bad_1 74 45 sword_exercise
MAF_Tenshin_Ryu_sword_exercise_f_nm_np1_ri_bad_2 54 45 sword_exercise
MAF_Tenshin_Ryu_sword_exercise_f_nm_np2_fr_bad_4 50 45 sword_exercise
Spanish_counters_to_Italian_fencing_sword_exercise_f_cm_np2_le_bad_2 58 45 sword_exercise
Spanish_counters_to_Italian_fencing_sword_exercise_f_cm_np2_ri_bad_1 44 45 sword_exercise
VERGIL_(DEVIL_MAY_CRY)_swinging_his_sword_sword_exercise_f_cm_np1_fr_med_1 75 45 sword_exercise
VERGIL_(DEVIL_MAY_CRY)_swinging_his_sword_sword_exercise_f_cm_np1_fr_med_3 106 45 sword_exercise
VERGIL_(DEVIL_MAY_CRY)_swinging_his_sword_sword_exercise_f_cm_np1_fr_med_5 73 45 sword_exercise
samurai_training_sword_exercise_f_cm_np1_fr_med_1 91 45 sword_exercise
samurai_training_sword_exercise_f_cm_np1_fr_med_10 177 45 sword_exercise
samurai_training_sword_exercise_f_cm_np1_fr_med_11 212 45 sword_exercise
samurai_training_sword_exercise_f_cm_np1_fr_med_2 198 45 sword_exercise
samurai_training_sword_exercise_f_cm_np1_fr_med_3 256 45 sword_exercise
samurai_training_sword_exercise_f_cm_np1_fr_med_5 148 45 sword_exercise
samurai_training_sword_exercise_f_cm_np1_fr_med_6 185 45 sword_exercise
samurai_training_sword_exercise_f_cm_np1_fr_med_7 68 45 sword_exercise
samurai_training_sword_exercise_f_cm_np1_fr_med_9 134 45 sword_exercise
American_History_X_talk_h_nm_np1_fr_goo_20 230 46 talk
American_History_X_talk_u_nm_np1_fr_goo_21 116 46 talk
Fellowship_3_talk_h_nm_np1_fr_goo_1 95 46 talk
Fellowship_3_talk_u_nm_np1_fr_med_5 126 46 talk
Hamlet_(1996)_Fencing_Scenes_talk_u_cm_np1_fr_med_0 95 46 talk
Pirates_4_talk_h_nm_np1_fr_med_2 92 46 talk
Pirates_7_talk_h_nm_np1_fr_goo_3 78 46 talk
Prelinger_FamilyLi1949_talk_h_nm_np1_fr_goo_12 210 46 talk
Prelinger_FamilyLi1949_talk_h_nm_np1_fr_goo_13 341 46 talk
Prelinger_FamilyLi1949_talk_h_nm_np1_fr_goo_14 119 46 talk
Prelinger_FamilyLi1949_talk_h_nm_np1_fr_goo_15 137 46 talk
Prelinger_FamilyLi1949_talk_h_nm_np1_fr_goo_19 108 46 talk
Prelinger_FamilyLi1949_talk_h_nm_np1_fr_goo_2 92 46 talk
Prelinger_FamilyLi1949_talk_h_nm_np1_fr_goo_21 95 46 talk
Prelinger_FamilyLi1949_talk_h_nm_np1_fr_goo_24 113 46 talk
Prelinger_FamilyLi1949_talk_h_nm_np1_fr_goo_5 128 46 talk
Prelinger_FamilyLi1949_talk_h_nm_np1_fr_med_10 155 46 talk
Prelinger_FamilyLi1949_talk_h_nm_np1_fr_med_9 215 46 talk
Prelinger_FamilyLi1949_talk_u_nm_np1_fr_med_20 96 46 talk
Prelinger_FamilyLi1949_talk_u_nm_np1_fr_med_3 84 46 talk
Prelinger_FamilyLi1949_talk_u_nm_np1_ri_med_23 72 46 talk
TheBoondockSaints_talk_h_cm_np1_fr_med_12 48 46 talk
The_Fugitive_5_talk_h_nm_np1_fr_goo_10 66 46 talk
The_Fugitive_5_talk_u_nm_np1_fr_goo_11 99 46 talk
The_Matrix_2_talk_h_nm_np1_fr_goo_2 191 46 talk
Two_Towers_5_talk_h_nm_np1_fr_goo_2 110 46 talk
prelinger_TowardEm1954_talk_h_nm_np1_le_goo_6 107 46 talk
prelinger_TowardEm1954_talk_u_nm_np1_fr_med_1 62 46 talk
prelinger_they_grow_up_so_fast_1_talk_h_nm_np1_ri_goo_4 104 46 talk
prelinger_they_grow_up_so_fast_1_talk_u_nm_np1_fr_goo_13 191 46 talk
AboutABoy_throw_f_nm_np1_ba_med_2 78 47 throw
AboutABoy_throw_u_nm_np1_ba_med_3 73 47 throw
Fellowship_5_throw_u_cm_np1_fr_med_9 32 47 throw
Fellowship_5_throw_u_cm_np1_ri_med_2 32 47 throw
IndianaJonesandTheTempleofDoom_throw_u_nm_np1_fr_med_4 47 47 throw
KnifeThrowingJackDaggerDemoReel_throw_f_nm_np1_fr_med_1 200 47 throw
KnifeThrowingJackDaggerDemoReel_throw_f_nm_np1_fr_med_2 408 47 throw
KnifeThrowingJackDaggerDemoReel_throw_u_cm_np1_ba_med_6 48 47 throw
KnifeThrowingJackDaggerDemoReel_throw_u_cm_np1_ri_med_7 109 47 throw
KnifeThrowingJackDaggerDemoReel_throw_u_nm_np1_ba_med_0 94 47 throw
KnifeThrowingJackDaggerDemoReel_throw_u_nm_np1_ba_med_3 90 47 throw
KnifeThrowingJackDaggerDemoReel_throw_u_nm_np1_fr_med_5 45 47 throw
KnifeThrowing_throw_f_nm_np1_le_med_0 78 47 throw
KnifeThrowing_throw_f_nm_np1_le_med_1 78 47 throw
KnifeThrowing_throw_f_nm_np1_le_med_2 78 47 throw
KnifeThrowing_throw_f_nm_np1_le_med_3 78 47 throw
KnifeThrowing_throw_f_nm_np1_le_med_4 93 47 throw
Pirates_4_throw_u_nm_np1_ba_med_4 62 47 throw
Prelinger_ActYourA1949_throw_f_cm_np1_ri_med_8 155 47 throw
Prelinger_ActYourA1949_throw_u_nm_np1_ri_med_13 47 47 throw
Return_of_the_King_12_throw_f_nm_np1_fr_med_0 29 47 throw
Wayne_Rooney_At_Home_Funny_Must_See_throw_u_cm_np1_fr_bad_1 76 47 throw
Webbpitching0045-8-08_throw_f_cm_np1_ba_med_0 128 47 throw
Webbpitching0045-8-08_throw_f_cm_np1_ba_med_1 200 47 throw
Webbpitching0045-8-08_throw_f_cm_np1_ba_med_2 188 47 throw
Webbpitching0045-8-08_throw_f_cm_np1_ba_med_3 117 47 throw
Webbpitching0045-8-08_throw_f_cm_np1_ba_med_4 138 47 throw
Webbpitching0045-8-08_throw_f_cm_np1_ba_med_5 153 47 throw
Webbpitching0045-8-08_throw_f_cm_np1_ba_med_6 153 47 throw
Webbpitching0045-8-08_throw_f_cm_np1_ba_med_7 131 47 throw
A_Beautiful_Mind_1_turn_h_nm_np1_ri_goo_10 54 48 turn
A_Beautiful_Mind_1_turn_u_cm_np1_ri_goo_9 78 48 turn
Italian_Job_2_turn_h_nm_np1_ri_med_7 55 48 turn
Italian_Job_2_turn_u_nm_np1_ba_med_4 66 48 turn
Juno_turn_u_cm_np1_ba_med_3 75 48 turn
NoCountryForOldMen_turn_u_nm_np1_le_med_3 103 48 turn
Oceans13_turn_h_cm_np1_fr_goo_10 77 48 turn
SchoolRulesHowTheyHelpUs_turn_u_nm_np1_ri_med_4 82 48 turn
TheBigBangS01E02TheBigBranHypothesis_turn_u_nm_np1_ri_med_2 52 48 turn
TheLastManOnearth_turn_f_nm_np1_fr_med_44 53 48 turn
TheLastManOnearth_turn_u_nm_np1_le_med_11 72 48 turn
The_Departed_-_Part_1_turn_h_cm_np1_ri_goo_11 75 48 turn
The_Fugitive_4_turn_h_nm_np1_fr_goo_4 75 48 turn
The_Fugitive_5_turn_u_nm_np1_ba_med_0 41 48 turn
The_Fugitive_5_turn_u_nm_np1_ba_med_9 82 48 turn
The_Fugitive_6_turn_h_cm_np1_fr_goo_1 69 48 turn
The_Fugitive_6_turn_h_cm_np1_le_goo_2 66 48 turn
The_Fugitive_6_turn_u_cm_np1_le_med_4 72 48 turn
The_Matrix_5_turn_h_nm_np1_ba_goo_7 31 48 turn
ThreeStories_turn_u_cm_np1_fr_med_0 48 48 turn
Two_Towers_5_turn_u_nm_np1_ba_med_4 69 48 turn
Veoh_Alpha_Dog_2_turn_u_nm_np1_fr_med_24 60 48 turn
Veoh_Alpha_Dog_2_turn_u_nm_np1_le_med_1 114 48 turn
Veoh_Alpha_Dog_2_turn_u_nm_np1_ri_med_2 67 48 turn
Veoh_Alpha_Dog_2_turn_u_nm_np2_ri_med_18 77 48 turn
likebeckam_turn_f_cm_np1_ba_med_41 47 48 turn
likebeckam_turn_f_cm_np1_ba_med_44 48 48 turn
likebeckam_turn_f_cm_np1_le_med_16 48 48 turn
likebeckam_turn_f_cm_np1_ri_med_43 45 48 turn
likebeckam_turn_f_nm_np1_fr_med_38 45 48 turn
AmericanGangster_walk_f_cm_np1_le_bad_8 48 49 walk
AmericanGangster_walk_f_nm_np1_ba_med_72 73 49 walk
AmericanGangster_walk_f_nm_np1_fr_med_38 75 49 walk
AmericanGangster_walk_f_nm_np1_fr_med_6 111 49 walk
AmericanGangster_walk_u_cm_np1_ba_med_37 110 49 walk
AmericanGangster_walk_u_nm_np1_fr_med_15 75 49 walk
BIG_FISH_walk_f_nm_np1_fr_med_2 105 49 walk
Eurotrip_walk_f_nm_np1_fr_med_8 104 49 walk
EverythingisIlluminated_walk_f_nm_np1_le_med_0 101 49 walk
HP_PRISONER_OF_AZKABAN_walk_f_cm_np1_ba_med_23 76 49 walk
HP_PRISONER_OF_AZKABAN_walk_f_cm_np1_ri_med_2 47 49 walk
Hitch_Part_1_walk_u_cm_np1_fr_med_0 79 49 walk
IamLegend_walk_f_nm_np1_fr_med_17 103 49 walk
LONGESTYARD_walk_f_nm_np1_fr_med_6 109 49 walk
MeettheFockers_walk_f_nm_np1_ba_med_9 77 49 walk
MeettheFockers_walk_u_cm_np1_fr_goo_7 76 49 walk
Panic_in_the_Streets_walk_u_cm_np1_ba_med_5 75 49 walk
Panic_in_the_Streets_walk_u_nm_np1_fr_med_4 73 49 walk
Prelinger_HabitPat1954_walk_f_nm_np6_fr_med_20 339 49 walk
Prelinger_LetYours1940_walk_f_nm_np1_ba_med_5 134 49 walk
RATRACE_walk_f_cm_np1_ba_med_17 80 49 walk
SafeInPort_walk_f_nm_np1_ba_med_2 163 49 walk
Sixthsense_walk_u_nm_np1_fr_med_4 52 49 walk
Veoh_Alpha_Dog_1_walk_f_nm_np1_ri_med_24 80 49 walk
Veoh_Alpha_Dog_1_walk_u_cm_np1_fr_med_13 106 49 walk
Veoh_Alpha_Dog_2_walk_f_cm_np2_ri_med_10 203 49 walk
Veoh_Alpha_Dog_2_walk_f_nm_np4_fr_med_17 189 49 walk
Veoh_Alpha_Dog_2_walk_u_nm_np1_le_med_29 79 49 walk
prideandprejudice1_walk_f_nm_np1_fr_med_4 73 49 walk
prideandprejudice1_walk_u_nm_np1_fr_med_8 79 49 walk
20060723sfjffbartsinger_wave_f_cm_np1_ba_med_0 48 50 wave
American_History_X_wave_u_nm_np1_fr_med_16 50 50 wave
BATMAN_BEGINS_wave_u_cm_np1_fr_med_19 53 50 wave
Bubble_Gum_Club_2_wave_h_nm_np2_fr_med_0 77 50 wave
Bush_Wave_vs__Obama_Wave_and_Which_Commander-in-chief_Salutes_the_Best__You_Decide_wave_u_cm_np1_fr_med_0 204 50 wave
Bush_Wave_vs__Obama_Wave_and_Which_Commander-in-chief_Salutes_the_Best__You_Decide_wave_u_cm_np1_fr_med_1 83 50 wave
Bush_Wave_vs__Obama_Wave_and_Which_Commander-in-chief_Salutes_the_Best__You_Decide_wave_u_cm_np1_fr_med_10 78 50 wave
Bush_Wave_vs__Obama_Wave_and_Which_Commander-in-chief_Salutes_the_Best__You_Decide_wave_u_cm_np1_fr_med_2 97 50 wave
Bush_Wave_vs__Obama_Wave_and_Which_Commander-in-chief_Salutes_the_Best__You_Decide_wave_u_cm_np1_fr_med_3 78 50 wave
Bush_Wave_vs__Obama_Wave_and_Which_Commander-in-chief_Salutes_the_Best__You_Decide_wave_u_cm_np1_fr_med_4 78 50 wave
Bush_Wave_vs__Obama_Wave_and_Which_Commander-in-chief_Salutes_the_Best__You_Decide_wave_u_cm_np1_fr_med_7 203 50 wave
Bush_Wave_vs__Obama_Wave_and_Which_Commander-in-chief_Salutes_the_Best__You_Decide_wave_u_cm_np1_fr_med_8 102 50 wave
Bush_Wave_vs__Obama_Wave_and_Which_Commander-in-chief_Salutes_the_Best__You_Decide_wave_u_cm_np1_fr_med_9 126 50 wave
Bush_Wave_vs__Obama_Wave_and_Which_Commander-in-chief_Salutes_the_Best__You_Decide_wave_u_cm_np1_le_med_6 65 50 wave
DONNIE_DARKO_wave_u_nm_np1_fr_goo_9 112 50 wave
DONNIE_DARKO_wave_u_nm_np1_le_goo_8 104 50 wave
Eurotrip_wave_u_nm_np1_fr_goo_4 52 50 wave
Gaye_waves_to_the_paparazzi_as_she_flees_New_York_after_stalking_Adam_Lambert_in_Central_Park_wave_u_cm_np1_fr_med_0 86 50 wave
HP_PRISONER_OF_AZKABAN_wave_f_cm_np1_fr_med_12 45 50 wave
HP_PRISONER_OF_AZKABAN_wave_u_nm_np1_ri_med_39 76 50 wave
Hands_Up__Clap_Hands_And_Wave!_wave_f_cm_np1_ri_med_0 86 50 wave
Hitch_Part_1_wave_u_nm_np1_fr_goo_1 76 50 wave
IamLegend_wave_u_nm_np1_ba_med_6 78 50 wave
Miro_Klose_winkt_wave_f_cm_np1_le_med_0 79 50 wave
OldSchool_wave_f_cm_np1_fr_med_13 48 50 wave
Pirates_5_wave_h_nm_np1_fr_med_8 48 50 wave
TrumanShow_wave_f_nm_np1_fr_med_26 48 50 wave
TrumanShow_wave_u_nm_np1_fr_med_0 72 50 wave
TrumanShow_wave_u_nm_np1_fr_med_25 47 50 wave
WeddingCrashers_wave_u_nm_np1_fr_goo_0 53 50 wave
