# Supplementary material for: STA-TSN: Spatial-Temporal Attention Temporal Segment Network for action recognition in video
Source: PLoS One. 2022 Mar 17;17(3):e0265115. doi: 10.1371/journal.pone.0265115 (PMC8929560; doi:10.1371/journal.pone.0265115)
Supplement: S1 File — (ZIP) [file pone.0265115.s001.zip › ┤·┬δ/datasets/settings/hmdb51/val_rgb_split2.txt]

Aussie_Brunette_Brushing_Hair_II_brush_hair_u_nm_np1_ri_med_3 158 0 brush_hair
Aussie_Brunette_Brushing_Hair_II_brush_hair_u_nm_np2_le_goo_0 136 0 brush_hair
Aussie_Brunette_Brushing_Hair_II_brush_hair_u_nm_np2_le_goo_1 358 0 brush_hair
Aussie_Brunette_Brushing_Hair_II_brush_hair_u_nm_np2_le_med_2 190 0 brush_hair
Brunette_Foxyanya_ultra_silky_long_hair_brushing_hairjob_brush_hair_f_nm_np1_fr_goo_1 254 0 brush_hair
Brunette_Foxyanya_ultra_silky_long_hair_brushing_hairjob_brush_hair_f_nm_np1_fr_goo_2 245 0 brush_hair
Brunette_Foxyanya_ultra_silky_long_hair_brushing_hairjob_brush_hair_f_nm_np1_fr_goo_4 113 0 brush_hair
Brunette_Foxyanya_ultra_silky_long_hair_brushing_hairjob_brush_hair_f_nm_np1_le_goo_3 180 0 brush_hair
Brunette_Foxyanya_ultra_silky_long_hair_brushing_hairjob_brush_hair_h_cm_np2_ri_goo_6 158 0 brush_hair
Brunette_Foxyanya_ultra_silky_long_hair_brushing_hairjob_brush_hair_h_nm_np2_ri_goo_5 273 0 brush_hair
Brushing_hair__the_right_way_brush_hair_u_nm_np1_fr_goo_0 225 0 brush_hair
Brushing_hair__the_right_way_brush_hair_u_nm_np1_fr_goo_1 226 0 brush_hair
Brushing_hair__the_right_way_brush_hair_u_nm_np1_fr_goo_2 347 0 brush_hair
Brushing_my_hair_-_December_2008_brush_hair_u_cm_np1_ba_goo_1 330 0 brush_hair
Brushing_my_hair_-_December_2008_brush_hair_u_cm_np1_ba_goo_2 333 0 brush_hair
Brushing_my_hair_-_December_2008_brush_hair_u_nm_np1_ba_goo_0 469 0 brush_hair
Ella_brushing_her_long_blonde_hair___again_brush_hair_u_cm_np1_ba_goo_0 410 0 brush_hair
Ella_brushing_her_long_blonde_hair___again_brush_hair_u_cm_np1_ba_goo_2 277 0 brush_hair
Ella_brushing_her_long_blonde_hair___again_brush_hair_u_cm_np1_le_goo_1 304 0 brush_hair
My_Hair_Routine_brush_hair_h_nm_np1_le_goo_0 394 0 brush_hair
brush_my_hair_without_wearing_the_glasses_brush_hair_u_nm_np1_fr_goo_0 455 0 brush_hair
brush_my_hair_without_wearing_the_glasses_brush_hair_u_nm_np1_fr_goo_1 142 0 brush_hair
brush_my_hair_without_wearing_the_glasses_brush_hair_u_nm_np1_fr_goo_2 213 0 brush_hair
brushing_hair_2_brush_hair_h_nm_np1_ba_med_0 457 0 brush_hair
brushing_hair_2_brush_hair_h_nm_np1_ba_med_1 259 0 brush_hair
brushing_hair_2_brush_hair_h_nm_np1_ba_med_2 242 0 brush_hair
brushing_raychel_s_hair_brush_hair_u_cm_np2_ri_goo_0 266 0 brush_hair
brushing_raychel_s_hair_brush_hair_u_cm_np2_ri_goo_1 409 0 brush_hair
brushing_raychel_s_hair_brush_hair_u_cm_np2_ri_goo_2 275 0 brush_hair
rebecca_golden_hair_brush_hair_h_nm_np1_ba_goo_0 258 0 brush_hair
Bayer__Meisterin_Teresa_Stadler_cartwheel_f_cm_np1_le_med_0 41 1 cartwheel
Bayer__Meisterin_Teresa_Stadler_cartwheel_f_cm_np1_le_med_2 44 1 cartwheel
Bodenturnen_2004_cartwheel_f_cm_np1_le_med_0 39 1 cartwheel
Bodenturnen_2004_cartwheel_f_cm_np1_le_med_4 41 1 cartwheel
Bodenturnen_2004_cartwheel_f_cm_np1_le_med_5 39 1 cartwheel
Bodenturnen_2004_cartwheel_f_cm_np1_ri_med_2 41 1 cartwheel
Bodenturnen_im_sportunterricht_cartwheel_f_cm_np1_ri_med_2 48 1 cartwheel
Bodenturnen_im_sportunterricht_cartwheel_f_cm_np1_ri_med_4 96 1 cartwheel
Cartwheel_Competition_cartwheel_f_cm_np1_le_med_0 69 1 cartwheel
Cartwheel_Competition_cartwheel_f_cm_np1_le_med_2 78 1 cartwheel
Cartwheel_Competition_cartwheel_f_cm_np1_le_med_4 78 1 cartwheel
Cartwheel_Competition_cartwheel_f_cm_np1_ri_med_1 78 1 cartwheel
Cartwheel_Competition_cartwheel_f_cm_np1_ri_med_3 78 1 cartwheel
Cartwheel_Competition_cartwheel_f_cm_np1_ri_med_5 78 1 cartwheel
Estrela_mini_kelly_cartwheel_f_cm_np1_ri_med_0 46 1 cartwheel
Geena_und_die_Radschl_ge___;-)_cartwheel_f_cm_np1_fr_med_2 78 1 cartwheel
Geena_und_die_Radschl_ge___;-)_cartwheel_f_cm_np1_le_med_3 78 1 cartwheel
Geena_und_die_Radschl_ge___;-)_cartwheel_f_cm_np1_ri_med_0 78 1 cartwheel
Geena_und_die_Radschl_ge___;-)_cartwheel_f_cm_np1_ri_med_1 78 1 cartwheel
Gymnastics_-_How_to_Do_a_Perfect_Cartwheel_cartwheel_f_cm_np1_le_med_1 100 1 cartwheel
Gymnastics_-_How_to_Do_a_Perfect_Cartwheel_cartwheel_f_cm_np1_ri_med_0 81 1 cartwheel
Gymnastics__-_Steps_to_Do_a_Cartwheel_cartwheel_f_nm_np1_le_med_0 110 1 cartwheel
Jennis_Bodenk_r_cartwheel_f_cm_np1_fr_med_3 80 1 cartwheel
Simon_Bodenturnen_cartwheel_f_cm_np1_ba_med_2 44 1 cartwheel
Simon_Bodenturnen_cartwheel_f_cm_np1_fr_med_4 41 1 cartwheel
cartwheels_in_heels_cartwheel_f_cm_np1_fr_med_0 78 1 cartwheel
gimnasia_cartwheel_f_cm_np1_le_med_3 117 1 cartwheel
how_to_do_a_cartwheel_cartwheel_f_cm_np1_ri_med_0 89 1 cartwheel
jenny_~_rad_cartwheel_f_cm_np1_ri_med_0 72 1 cartwheel
park_cartwheel_f_cm_np1_ba_med_0 78 1 cartwheel
Ball_hochwerfen_-_Rolle_-_Ball_fangen_(Timo_3)_catch_f_cm_np1_le_goo_0 37 2 catch
Ball_hochwerfen_-_Rolle_-_Ball_fangen_(Timo_3)_catch_f_cm_np1_ri_med_1 39 2 catch
Ballfangen_catch_u_cm_np1_fr_goo_0 53 2 catch
Ballfangen_catch_u_cm_np1_fr_goo_1 36 2 catch
Ballfangen_catch_u_cm_np1_fr_goo_2 35 2 catch
How_to_Play_Wide_Receiver_in_Football_-_How_to_Catch_a_High_Ball_in_Football_catch_f_nm_np1_ri_goo_0 42 2 catch
How_to_Play_Wide_Receiver_in_Football_-_How_to_Catch_a_High_Ball_in_Football_catch_f_nm_np1_ri_med_1 45 2 catch
Phillies_dad_catches_foul_ball_before_daughter_tosses_it_away_catch_f_cm_np1_ba_bad_0 35 2 catch
Seldin_Lipovic_-_Willi_Weber__Torwarttraining__catch_f_cm_np1_ba_bad_7 48 2 catch
Seldin_Lipovic_-_Willi_Weber__Torwarttraining__catch_f_cm_np1_ba_bad_8 48 2 catch
Seldin_Lipovic_-_Willi_Weber__Torwarttraining__catch_f_cm_np1_fr_bad_3 33 2 catch
Seldin_Lipovic_-_Willi_Weber__Torwarttraining__catch_f_cm_np1_fr_bad_5 55 2 catch
Seldin_Lipovic_-_Willi_Weber__Torwarttraining__catch_f_cm_np1_fr_bad_6 54 2 catch
Seldin_Lipovic_-_Willi_Weber__Torwarttraining__catch_f_cm_np1_le_bad_2 33 2 catch
Seldin_Lipovic_-_Willi_Weber__Torwarttraining__catch_f_cm_np1_le_bad_4 36 2 catch
Seldin_Lipovic_-_Willi_Weber__Torwarttraining__catch_f_cm_np1_le_med_1 39 2 catch
Seldin_Lipovic_-_Willi_Weber__Torwarttraining__catch_u_cm_np1_fr_bad_0 40 2 catch
Torwarttraining_Arminia_Bielefeld_catch_f_cm_np1_ba_med_0 35 2 catch
Torwarttraining_Arminia_Bielefeld_catch_f_cm_np1_ba_med_1 35 2 catch
Torwarttraining_Arminia_Bielefeld_catch_f_cm_np1_ba_med_2 31 2 catch
Torwarttraining_Arminia_Bielefeld_catch_f_cm_np1_le_med_3 32 2 catch
Torwarttraining_Arminia_Bielefeld_catch_f_cm_np1_le_med_6 35 2 catch
Torwarttraining_Arminia_Bielefeld_catch_f_cm_np1_le_med_8 32 2 catch
Torwarttraining_Arminia_Bielefeld_catch_f_cm_np1_ri_med_4 35 2 catch
Torwarttraining_Arminia_Bielefeld_catch_f_cm_np1_ri_med_5 35 2 catch
Torwarttraining_Arminia_Bielefeld_catch_f_cm_np1_ri_med_7 32 2 catch
torwart_de-Camp_2009-_Training_hoher_B_lle_mit_Airbodies_catch_f_cm_np1_ba_bad_1 39 2 catch
torwart_de-Camp_2009-_Training_hoher_B_lle_mit_Airbodies_catch_f_cm_np1_ba_bad_4 47 2 catch
torwart_de-Camp_2009-_Training_hoher_B_lle_mit_Airbodies_catch_f_cm_np1_fr_bad_0 37 2 catch
torwart_de-Camp_2009-_Training_hoher_B_lle_mit_Airbodies_catch_f_cm_np1_fr_bad_3 45 2 catch
#2_Gum_chew_h_nm_np1_fr_med_0 78 3 chew
#2_Gum_chew_h_nm_np1_fr_med_1 121 3 chew
#2_Gum_chew_h_nm_np1_fr_med_2 124 3 chew
Blowing_Bubbles!_chew_h_nm_np1_fr_goo_2 149 3 chew
Blowing_Bubbles!_chew_h_nm_np1_fr_med_1 115 3 chew
Bubble_Blowing_Bubble_Gum_chew_h_nm_np1_fr_bad_0 112 3 chew
Bubble_Blowing_Bubble_Gum_chew_h_nm_np1_fr_bad_1 77 3 chew
Bubble_Blowing_Bubble_Gum_chew_h_nm_np1_fr_bad_2 114 3 chew
Bubblegum_Wigger_chew_h_nm_np1_fr_goo_1 71 3 chew
Bubblegum_Wigger_chew_h_nm_np1_fr_med_2 57 3 chew
Double_bubble_in_one_big_bubble_-D_chew_h_cm_np1_fr_goo_0 78 3 chew
Double_bubble_in_one_big_bubble_-D_chew_h_nm_np1_fr_goo_1 81 3 chew
Double_bubble_in_one_big_bubble_-D_chew_h_nm_np1_fr_goo_2 86 3 chew
Kaugummiblase_1_chew_h_cm_np1_le_med_0 77 3 chew
Kaugummiblase_1_chew_h_cm_np1_le_med_2 77 3 chew
Mr__Bubblegum_chew_h_nm_np1_fr_med_0 88 3 chew
Mr__Bubblegum_chew_h_nm_np1_fr_med_2 103 3 chew
Scott_Can_t_Make_His_Bubblegum_Pop_chew_h_nm_np1_fr_med_0 107 3 chew
Scott_Can_t_Make_His_Bubblegum_Pop_chew_h_nm_np1_fr_med_1 78 3 chew
Scott_Can_t_Make_His_Bubblegum_Pop_chew_h_nm_np1_fr_med_2 88 3 chew
Sweet_Candy_Bubbles_chew_h_cm_np1_fr_med_0 90 3 chew
Sweet_Candy_Bubbles_chew_h_cm_np1_fr_med_1 109 3 chew
Sweet_Candy_Bubbles_chew_h_cm_np1_fr_med_2 123 3 chew
Wanda_Su_and_niece__T__blowing_bubbles_chew_u_nm_np2_fr_med_0 96 3 chew
Wanda_Su_and_niece__T__blowing_bubbles_chew_u_nm_np2_fr_med_2 130 3 chew
Wanda_Su_and_niece__T__blowing_bubbles_chew_u_nm_np2_le_med_3 83 3 chew
blondeandbubbles_chew_h_nm_np1_fr_goo_0 95 3 chew
blondeandbubbles_chew_h_nm_np1_fr_goo_1 100 3 chew
chewing_gum_2_chew_h_cm_np1_fr_med_0 89 3 chew
chewing_gum_2_chew_h_cm_np1_fr_med_1 128 3 chew
Baby_Bob_kann_klatschen_!_clap_u_cm_np1_fr_med_0 76 4 clap
Baby_Bob_kann_klatschen_!_clap_u_cm_np1_fr_med_1 76 4 clap
Baby_Bob_kann_klatschen_!_clap_u_cm_np1_fr_med_2 76 4 clap
Boom_Snap_Clap_clap_u_nm_np1_fr_med_0 78 4 clap
Boom_Snap_Clap_clap_u_nm_np1_fr_med_1 78 4 clap
Budam_-_Clap_Hands_clap_u_nm_np1_fr_med_0 77 4 clap
Budam_-_Clap_Hands_clap_u_nm_np1_fr_med_1 76 4 clap
Budam_-_Clap_Hands_clap_u_nm_np1_fr_med_2 53 4 clap
Clap_Hands_clap_u_nm_np1_fr_med_0 77 4 clap
Clap_Hands_clap_u_nm_np1_fr_med_1 77 4 clap
Clap_Hands_clap_u_nm_np1_fr_med_2 77 4 clap
Flamenco_Dance_Steps_-_Flamenco_Dance_Soft_Claps_clap_u_cm_np1_fr_goo_0 78 4 clap
Flamenco_Dance_Steps_-_Flamenco_Dance_Soft_Claps_clap_u_cm_np1_fr_goo_1 78 4 clap
Flamenco_Dance_Steps_-_Flamenco_Dance_Soft_Claps_clap_u_cm_np1_fr_goo_2 77 4 clap
LetThePeopleClap_clap_u_cm_np1_fr_med_0 255 4 clap
LetThePeopleClap_clap_u_cm_np1_fr_med_1 379 4 clap
LetThePeopleClap_clap_u_cm_np1_fr_med_2 203 4 clap
LetThePeopleClap_clap_u_cm_np1_fr_med_3 315 4 clap
NotAnotherTeenMovieslowclap_clap_u_cm_np1_fr_med_1 94 4 clap
NotAnotherTeenMovieslowclap_clap_u_cm_np1_fr_med_2 93 4 clap
NotAnotherTeenMovieslowclap_clap_u_cm_np5_fr_med_3 101 4 clap
NotAnotherTeenMovieslowclap_clap_u_nm_np1_fr_med_0 112 4 clap
RE-_Boom_Snap_Clap_clap_u_nm_np1_fr_med_0 77 4 clap
RE-_Boom_Snap_Clap_clap_u_nm_np1_fr_med_1 77 4 clap
_Boom_Snap_Clap__challenge_clap_u_nm_np1_fr_med_0 77 4 clap
_Boom_Snap_Clap__challenge_clap_u_nm_np1_fr_med_1 78 4 clap
boom_snap_clap_(challenge)_HARDCORE_VERSION!_clap_u_nm_np1_fr_bad_0 77 4 clap
boom_snap_clap_(challenge)_HARDCORE_VERSION!_clap_u_nm_np1_fr_bad_1 77 4 clap
boom_snap_clap_(challenge)_clap_u_nm_np1_fr_med_0 78 4 clap
boom_snap_clap_(challenge)_clap_u_nm_np1_fr_med_1 41 4 clap
(HQ)_Rock_Climbing_-_Free_Solo_Speed_Climb_-_Dan_Osman_climb_f_cm_np1_ba_med_0 74 5 climb
(HQ)_Rock_Climbing_-_Free_Solo_Speed_Climb_-_Dan_Osman_climb_f_cm_np1_fr_med_4 149 5 climb
(HQ)_Rock_Climbing_-_Free_Solo_Speed_Climb_-_Dan_Osman_climb_f_cm_np1_fr_med_5 77 5 climb
(HQ)_Rock_Climbing_-_Free_Solo_Speed_Climb_-_Dan_Osman_climb_f_cm_np1_le_med_2 242 5 climb
(HQ)_Rock_Climbing_-_Free_Solo_Speed_Climb_-_Dan_Osman_climb_f_cm_np1_le_med_3 195 5 climb
Alban_Hayoz_solo_climb_(klettern)_climb_f_cm_np1_ba_med_0 88 5 climb
Alban_Hayoz_solo_climb_(klettern)_climb_f_cm_np1_ba_med_2 129 5 climb
Alban_Hayoz_solo_climb_(klettern)_climb_f_nm_np1_ba_med_1 119 5 climb
Axel_beim_Klettern_an_der_Unisportwand_climb_f_cm_np1_ba_med_2 165 5 climb
Axel_beim_Klettern_an_der_Unisportwand_climb_f_cm_np1_ba_med_3 143 5 climb
Axel_beim_Klettern_an_der_Unisportwand_climb_f_cm_np2_ba_med_0 90 5 climb
Axel_beim_Klettern_an_der_Unisportwand_climb_f_cm_np2_ba_med_1 130 5 climb
Bristol_UCR_roof_climb_climb_f_cm_np1_ba_bad_0 726 5 climb
Bristol_UCR_roof_climb_climb_f_cm_np1_ba_bad_1 591 5 climb
Bristol_UCR_roof_climb_climb_f_cm_np1_ba_bad_2 351 5 climb
Climbing_Wall_Traverse_climb_f_cm_np1_ba_med_0 171 5 climb
DM_Sportklettern_2006-_Qualifikation_-_Andreas_Bindhammer_climb_f_cm_np1_ba_med_0 157 5 climb
DM_Sportklettern_2006-_Qualifikation_-_Andreas_Bindhammer_climb_f_cm_np1_ba_med_1 165 5 climb
DM_Sportklettern_2006-_Qualifikation_-_Andreas_Bindhammer_climb_f_cm_np1_ba_med_2 173 5 climb
Julius_Haushammer___Klettern_und_Bouldern___1979_climb_f_cm_np1_ba_med_0 141 5 climb
Julius_Haushammer___Klettern_und_Bouldern___1979_climb_f_cm_np1_ba_med_1 128 5 climb
Julius_Haushammer___Klettern_und_Bouldern___1979_climb_f_cm_np1_ba_med_2 149 5 climb
Kletter-WM_2005-_Bouldern_Finale_Damen__Vera_Kotasova_(CZE)_climb_f_cm_np1_ba_med_0 96 5 climb
Kletter-WM_2005-_Bouldern_Finale_Damen__Vera_Kotasova_(CZE)_climb_f_cm_np1_ba_med_2 245 5 climb
Kletter-WM_2005-_Bouldern_Finale_Herren__Serik_Kazbekov_climb_f_cm_np1_ba_med_0 152 5 climb
Kletter-WM_2005-_Bouldern_Finale_Herren__Serik_Kazbekov_climb_f_cm_np1_ba_med_1 201 5 climb
Return_of_the_King_4_climb_f_cm_np1_ba_med_3 124 5 climb
SafeInPort_climb_f_nm_np1_ba_med_0 141 5 climb
Sarah_und_die_Kletterwand_climb_f_cm_np1_ri_bad_0 92 5 climb
Sarah_und_die_Kletterwand_climb_f_cm_np1_ri_bad_2 146 5 climb
Bruno_Walks_up_Stairs_-_Chicago_Dog_Training_-_We_can_teach_ANYTHING_to_a_dog!!!!_climb_stairs_f_cm_np1_fr_med_0 89 6 climb_stairs
Bruno_Walks_up_Stairs_-_Chicago_Dog_Training_-_We_can_teach_ANYTHING_to_a_dog!!!!_climb_stairs_f_cm_np1_fr_med_1 86 6 climb_stairs
Bruno_Walks_up_Stairs_-_Chicago_Dog_Training_-_We_can_teach_ANYTHING_to_a_dog!!!!_climb_stairs_f_cm_np1_fr_med_2 87 6 climb_stairs
Empire_State_Building_Run-Up_climb_stairs_f_cm_np1_ba_med_1 76 6 climb_stairs
Empire_State_Building_Run-Up_climb_stairs_f_cm_np1_ba_med_3 77 6 climb_stairs
Empire_State_Building_Run-Up_climb_stairs_f_cm_np1_fr_med_0 76 6 climb_stairs
Empire_State_Building_Run-Up_climb_stairs_f_cm_np2_ba_med_2 76 6 climb_stairs
Fellowship_6_climb_stairs_f_cm_np1_ba_med_3 124 6 climb_stairs
Fellowship_6_climb_stairs_f_nm_np1_ba_bad_4 92 6 climb_stairs
Finding_Forrester_1_climb_stairs_u_cm_np1_fr_med_7 143 6 climb_stairs
How_to_Exercise_Outdoors_-_Outdoor_Step_Running_Exercises_climb_stairs_f_cm_np1_fr_med_1 76 6 climb_stairs
How_to_Exercise_Outdoors_-_Outdoor_Step_Running_Exercises_climb_stairs_f_nm_np1_fr_med_0 76 6 climb_stairs
Intense_Cardio_Session-_Stairs_climb_stairs_f_cm_np1_ba_med_0 78 6 climb_stairs
Intense_Cardio_Session-_Stairs_climb_stairs_f_cm_np1_ba_med_1 76 6 climb_stairs
Intense_Cardio_Session-_Stairs_climb_stairs_f_cm_np1_ba_med_2 78 6 climb_stairs
Outdoor_Agility_Training_-_Outdoor_Stair_Run_Drill_for_Agility_climb_stairs_f_cm_np1_ba_med_0 77 6 climb_stairs
Outdoor_Agility_Training_-_Outdoor_Stair_Run_Drill_for_Agility_climb_stairs_f_cm_np1_ba_med_1 77 6 climb_stairs
Outdoor_Agility_Training_-_Outdoor_Stair_Run_Drill_for_Agility_climb_stairs_f_cm_np1_ba_med_2 77 6 climb_stairs
Sports_Training_-_Speed_Workouts_-_Stair_Running_climb_stairs_f_nm_np1_ba_med_0 75 6 climb_stairs
Sports_Training_-_Speed_Workouts_-_Stair_Running_climb_stairs_f_nm_np1_ba_med_1 76 6 climb_stairs
Sports_Training_-_Speed_Workouts_-_Stair_Running_climb_stairs_f_nm_np1_ba_med_2 75 6 climb_stairs
Stadium_Plyometric_Workout_climb_stairs_l_cm_np1_ba_med_3 35 6 climb_stairs
Stadium_Plyometric_Workout_climb_stairs_l_cm_np1_ba_med_4 35 6 climb_stairs
Stadium_Plyometric_Workout_climb_stairs_l_cm_np1_ri_med_0 37 6 climb_stairs
Stadium_Plyometric_Workout_climb_stairs_l_cm_np1_ri_med_1 34 6 climb_stairs
Stadium_Plyometric_Workout_climb_stairs_l_cm_np1_ri_med_2 43 6 climb_stairs
Stairs_to_Perpetual_Youth_and_Longevity___Taishan_(Mount_Tai)_climb_stairs_f_cm_np1_fr_med_1 94 6 climb_stairs
Stairs_to_Perpetual_Youth_and_Longevity___Taishan_(Mount_Tai)_climb_stairs_f_nm_np3_ba_med_0 78 6 climb_stairs
TheLastManOnearth_climb_stairs_f_cm_np1_ba_med_33 51 6 climb_stairs
TheLastManOnearth_climb_stairs_f_nm_np1_ba_med_56 47 6 climb_stairs
96_Meter_Bungy-Jump__Jauntal_02_dive_f_cm_np1_ri_bad_0 119 7 dive
96_Meter_Bungy-Jump__Jauntal_03_dive_f_cm_np1_ri_bad_0 112 7 dive
Bridge_diving_in_Mostar_dive_f_cm_np1_fr_bad_1 211 7 dive
Bridge_diving_in_Mostar_dive_f_cm_np1_le_bad_2 120 7 dive
Bridge_diving_in_Mostar_dive_f_cm_np1_ri_bad_0 132 7 dive
Bridge_diving_in_Mostar_dive_f_cm_np1_ri_bad_3 420 7 dive
Bridge_diving_in_Mostar_dive_f_cm_np2_fr_bad_4 122 7 dive
BungyjumpingAJHackettNewZealand_dive_f_cm_np1_ba_bad_2 80 7 dive
BungyjumpingAJHackettNewZealand_dive_f_cm_np1_ba_bad_3 155 7 dive
BungyjumpingAJHackettNewZealand_dive_f_cm_np1_fr_bad_1 110 7 dive
BungyjumpingAJHackettNewZealand_dive_f_cm_np1_ri_bad_0 155 7 dive
Extreme_Cliffdiving_dive_f_cm_np1_le_bad_0 125 7 dive
Extreme_Cliffdiving_dive_f_cm_np1_le_bad_1 250 7 dive
Extreme_Cliffdiving_dive_f_cm_np1_le_bad_2 195 7 dive
Extreme_Cliffdiving_dive_f_cm_np1_le_bad_3 254 7 dive
Fellowship_7_dive_f_cm_np1_ba_bad_0 38 7 dive
IamLegend_dive_f_nm_np1_fr_bad_19 47 7 dive
K_pfer_ins_Eiswasser_trendfun_net_dive_f_cm_np1_ba_bad_0 41 7 dive
Matze_-_Wanne_mit_Angriff_-_Butcho_K_pfer_-_1m_dive_f_cm_np1_fr_bad_0 51 7 dive
Musical_Bungee_Jump_Compilation_-_Don_t_Stop_Me_Now_by_Queen_dive_f_cm_np1_le_bad_2 30 7 dive
Musical_Bungee_Jump_Compilation_-_Don_t_Stop_Me_Now_by_Queen_dive_f_cm_np1_le_bad_4 32 7 dive
Musical_Bungee_Jump_Compilation_-_Don_t_Stop_Me_Now_by_Queen_dive_f_cm_np1_le_bad_5 45 7 dive
Musical_Bungee_Jump_Compilation_-_Don_t_Stop_Me_Now_by_Queen_dive_f_cm_np1_ri_bad_0 46 7 dive
Musical_Bungee_Jump_Compilation_-_Don_t_Stop_Me_Now_by_Queen_dive_f_cm_np1_ri_bad_1 47 7 dive
Musical_Bungee_Jump_Compilation_-_Don_t_Stop_Me_Now_by_Queen_dive_f_cm_np1_ri_bad_3 47 7 dive
OldSchool_dive_f_cm_np2_ri_bad_15 50 7 dive
Pirates_3_dive_f_cm_np1_fr_bad_2 84 7 dive
Return_of_the_King_1_dive_f_cm_np1_fr_bad_10 189 7 dive
Return_of_the_King_1_dive_f_cm_np1_fr_bad_11 85 7 dive
TheBoondockSaints_dive_f_cm_np1_ba_bad_39 48 7 dive
19th_Century_Cavalry_Sabre_Draw_draw_sword_u_nm_np1_fr_bad_0 79 8 draw_sword
19th_Century_Cavalry_Sabre_Draw_draw_sword_u_nm_np1_fr_bad_1 76 8 draw_sword
Albion_Mercenary_Draw_Cutting_(From_the_Scabbard)_draw_sword_u_cm_np1_fr_med_0 78 8 draw_sword
Albion_Mercenary_Draw_Cutting_(From_the_Scabbard)_draw_sword_u_cm_np1_fr_med_1 83 8 draw_sword
Albion_Mercenary_Draw_Cutting_(From_the_Scabbard)_draw_sword_u_cm_np1_fr_med_2 77 8 draw_sword
Christian_Martial_Arts_-_Yeshua-Do_Shimmyo_Ken-Ryu_Iai-jutsu_draw_sword_f_nm_np1_fr_med_0 77 8 draw_sword
Drawing_Katana_from_Back_draw_sword_u_nm_np1_fr_med_0 94 8 draw_sword
Fight_Science_-_Shinkendo_draw_sword_f_cm_np1_fr_med_1 68 8 draw_sword
Fight_Science_-_Shinkendo_draw_sword_f_cm_np3_fr_med_0 72 8 draw_sword
Iaido_video_instruction_series_Wehrhahn_Sensei_draw_sword_f_nm_np1_le_med_2 44 8 draw_sword
Iaido_video_instruction_series_Wehrhahn_Sensei_draw_sword_f_nm_np1_le_med_4 53 8 draw_sword
Iaido_video_instruction_series_Wehrhahn_Sensei_draw_sword_f_nm_np1_le_med_5 73 8 draw_sword
Muso_Jikiden_Eishin_ryu_iaido_draw_sword_f_cm_np1_fr_med_0 58 8 draw_sword
Muso_Jikiden_Eishin_ryu_iaido_draw_sword_f_cm_np1_le_med_2 42 8 draw_sword
Muso_Jikiden_Eishin_ryu_iaido_draw_sword_f_cm_np1_le_med_4 90 8 draw_sword
Muso_Jikiden_Eishin_ryu_iaido_draw_sword_f_cm_np1_ri_med_1 49 8 draw_sword
Muso_Jikiden_Eishin_ryu_iaido_draw_sword_f_cm_np1_ri_med_3 47 8 draw_sword
Raito_Kata_from_Shindo_Munen_Ryu_Instructional_Video_draw_sword_f_nm_np1_fr_med_0 76 8 draw_sword
Raito_Kata_from_Shindo_Munen_Ryu_Instructional_Video_draw_sword_f_nm_np1_fr_med_1 76 8 draw_sword
Raito_Kata_from_Shindo_Munen_Ryu_Instructional_Video_draw_sword_f_nm_np1_le_med_2 76 8 draw_sword
Raito_Kata_from_Shindo_Munen_Ryu_Instructional_Video_draw_sword_f_nm_np1_le_med_3 76 8 draw_sword
Spirit_Of_The_Sword_Volume_1_DVD_draw_sword_f_nm_np1_fr_med_0 53 8 draw_sword
Spirit_Of_The_Sword_Volume_1_DVD_draw_sword_f_nm_np1_fr_med_1 43 8 draw_sword
Tatehiza_draw_sword_f_nm_np1_fr_med_0 76 8 draw_sword
Tatehiza_draw_sword_f_nm_np1_fr_med_1 97 8 draw_sword
Tatehiza_draw_sword_f_nm_np1_fr_med_2 83 8 draw_sword
The_Three_Musketeers_(1993)-_The_First_Fight_draw_sword_u_cm_np4_fr_med_0 79 8 draw_sword
iai_do_examination_(The_Samurai_girl_from_Kyrgyzstan)_part_1_draw_sword_f_cm_np1_ba_med_1 78 8 draw_sword
iai_do_examination_(The_Samurai_girl_from_Kyrgyzstan)_part_1_draw_sword_f_cm_np1_le_med_0 86 8 draw_sword
iai_do_examination_(The_Samurai_girl_from_Kyrgyzstan)_part_1_draw_sword_f_cm_np1_le_med_2 69 8 draw_sword
AdamandAlvonplayingbasketball1_dribble_f_cm_np1_fr_med_5 95 9 dribble
AdamandAlvonplayingbasketball1_dribble_f_cm_np1_le_med_8 68 9 dribble
AdamandAlvonplayingbasketball1_dribble_f_nm_np1_fr_med_9 96 9 dribble
Basketball_Dribbling_-_Basketball_Dribbling-_Practice_With_2_Balls_dribble_f_nm_np2_fr_med_1 77 9 dribble
Basketball_Dribbling_-_Basketball_Dribbling-_Practice_With_2_Balls_dribble_f_nm_np2_fr_med_2 77 9 dribble
Basketball_Dribbling_-_Basketball_Dribbling-_Practice_With_2_Balls_dribble_f_nm_np2_fr_med_4 77 9 dribble
Basketball_Dribbling_-_Basketball_Dribbling-_Practice_With_2_Balls_dribble_f_nm_np2_fr_med_5 77 9 dribble
Basketball_Dribbling_Tips_dribble_f_cm_np1_fr_med_3 76 9 dribble
Basketball_Dribbling_Tips_dribble_f_cm_np1_fr_med_5 76 9 dribble
Basketball_Dribbling_Tips_dribble_f_cm_np1_le_med_7 60 9 dribble
Basketball_Dribbling_Tips_dribble_f_cm_np1_ri_med_1 76 9 dribble
Basketball_Dribbling_Tips_dribble_f_cm_np1_ri_med_4 76 9 dribble
Basketball_Training-_Amazing_3_ball_and_4_ball_dribbling_dribble_f_cm_np1_fr_bad_1 78 9 dribble
Basketball_Training-_Amazing_3_ball_and_4_ball_dribbling_dribble_f_cm_np1_fr_med_0 79 9 dribble
Basketball_Training-_Amazing_3_ball_and_4_ball_dribbling_dribble_f_cm_np1_fr_med_2 79 9 dribble
Basketball_Training-_Amazing_3_ball_and_4_ball_dribbling_dribble_f_cm_np1_le_med_3 78 9 dribble
Explosive_Guard_Dribbling_Basketball_Workout_(Jason_Otter)_dribble_f_cm_np1_ba_med_3 76 9 dribble
Explosive_Guard_Dribbling_Basketball_Workout_(Jason_Otter)_dribble_f_cm_np1_ba_med_5 76 9 dribble
Explosive_Guard_Dribbling_Basketball_Workout_(Jason_Otter)_dribble_f_cm_np1_fr_med_0 77 9 dribble
Explosive_Guard_Dribbling_Basketball_Workout_(Jason_Otter)_dribble_f_cm_np1_fr_med_1 76 9 dribble
Explosive_Guard_Dribbling_Basketball_Workout_(Jason_Otter)_dribble_f_cm_np1_ri_med_4 77 9 dribble
Sibu_Malaysia_Vacation_little_brother_dribbling_basketball_Sarawak_dribble_f_cm_np1_ba_bad_4 76 9 dribble
Sibu_Malaysia_Vacation_little_brother_dribbling_basketball_Sarawak_dribble_f_cm_np1_ba_med_6 76 9 dribble
Sibu_Malaysia_Vacation_little_brother_dribbling_basketball_Sarawak_dribble_f_cm_np1_fr_med_0 66 9 dribble
Sibu_Malaysia_Vacation_little_brother_dribbling_basketball_Sarawak_dribble_f_cm_np1_fr_med_1 76 9 dribble
Sibu_Malaysia_Vacation_little_brother_dribbling_basketball_Sarawak_dribble_f_cm_np1_le_med_2 76 9 dribble
Sibu_Malaysia_Vacation_little_brother_dribbling_basketball_Sarawak_dribble_f_cm_np1_ri_med_7 76 9 dribble
World_Record_Basketball_Dribbler_dribble_f_cm_np1_fr_med_0 77 9 dribble
World_Record_Basketball_Dribbler_dribble_f_cm_np1_le_med_1 59 9 dribble
World_Record_Basketball_Dribbler_dribble_f_cm_np1_le_med_2 77 9 dribble
21_drink_u_nm_np1_fr_goo_9 59 10 drink
BLACK_HAWK_DOWN_drink_h_nm_np1_fr_bad_36 20 10 drink
BLACK_HAWK_DOWN_drink_h_nm_np1_fr_goo_37 47 10 drink
BLACK_HAWK_DOWN_drink_h_nm_np1_fr_goo_39 47 10 drink
BLACK_HAWK_DOWN_drink_u_nm_np1_fr_goo_38 77 10 drink
BLACK_HAWK_DOWN_drink_u_nm_np1_fr_goo_4 47 10 drink
EasternPromises_drink_u_nm_np1_ri_goo_0 78 10 drink
EasternPromises_drink_u_nm_np2_fr_goo_1 108 10 drink
GoneBabyGone_drink_h_cm_np1_fr_goo_1 72 10 drink
Hitch_Part_2_drink_h_nm_np1_le_goo_5 53 10 drink
IndianaJonesandTheTempleofDoom_drink_h_nm_np1_fr_goo_1 78 10 drink
LONGESTYARD_drink_u_cm_np1_fr_goo_1 80 10 drink
MeettheFockers_drink_u_cm_np1_fr_goo_4 53 10 drink
MeettheParents_drink_u_nm_np1_fr_goo_4 53 10 drink
Oceans12_drink_u_nm_np1_fr_goo_15 75 10 drink
Return_of_the_King_2_drink_h_nm_np1_fr_goo_2 118 10 drink
Return_of_the_King_2_drink_h_nm_np1_fr_goo_4 45 10 drink
Return_of_the_King_2_drink_h_nm_np1_fr_goo_5 78 10 drink
TheBoondockSaints_drink_f_cm_np1_fr_med_114 46 10 drink
TheBoondockSaints_drink_h_nm_np1_ri_med_16 48 10 drink
TheBoondockSaints_drink_u_cm_np1_fr_med_115 103 10 drink
TheBoondockSaints_drink_u_cm_np1_fr_med_78 53 10 drink
TheBoondockSaints_drink_u_nm_np1_fr_med_74 48 10 drink
TheBoondockSaints_drink_u_nm_np1_fr_med_75 22 10 drink
TheLastManOnearth_drink_u_nm_np1_fr_goo_6 49 10 drink
TheLastManOnearth_drink_u_nm_np1_fr_goo_7 78 10 drink
TheLastManOnearth_drink_u_nm_np1_fr_med_34 107 10 drink
The_Departed_-_Part_1_drink_h_nm_np1_fr_goo_6 75 10 drink
The_Departed_-_Part_1_drink_h_nm_np1_fr_goo_8 75 10 drink
prideandprejudice1_drink_u_nm_np1_fr_goo_12 78 10 drink
20060723sfjffsomelikeitwarmed_eat_u_cm_np1_ri_med_3 77 11 eat
BIG_FISH_eat_h_nm_np1_fr_goo_15 72 11 eat
BIG_FISH_eat_u_nm_np1_fr_goo_16 65 11 eat
BIG_FISH_eat_u_nm_np1_fr_goo_19 77 11 eat
BeforeNightFalls_eat_u_nm_np1_fr_med_0 81 11 eat
CastAway2_eat_h_cm_np1_fr_goo_1 185 11 eat
CastAway2_eat_u_nm_np1_fr_med_0 222 11 eat
CharlieAndTheChocolateFactory_eat_h_nm_np1_fr_goo_10 108 11 eat
CharlieAndTheChocolateFactory_eat_h_nm_np1_fr_goo_21 46 11 eat
CharlieAndTheChocolateFactory_eat_h_nm_np1_fr_goo_8 78 11 eat
CharlieAndTheChocolateFactory_eat_h_nm_np1_fr_med_23 85 11 eat
CharlieAndTheChocolateFactory_eat_h_nm_np1_ri_goo_6 50 11 eat
CharlieAndTheChocolateFactory_eat_u_nm_np1_fr_goo_22 79 11 eat
CharlieAndTheChocolateFactory_eat_u_nm_np1_le_med_0 51 11 eat
IamLegend_eat_h_nm_np1_ri_goo_26 81 11 eat
IamLegend_eat_u_nm_np1_fr_med_15 76 11 eat
IamLegend_eat_u_nm_np1_ri_med_2 102 11 eat
NoCountryForOldMen_eat_u_nm_np1_fr_med_2 77 11 eat
Oceans12_eat_h_nm_np1_fr_goo_4 55 11 eat
RATRACE_eat_h_nm_np1_fr_goo_12 53 11 eat
THE_PROTECTOR_eat_h_cm_np1_fr_goo_51 84 11 eat
THE_PROTECTOR_eat_u_nm_np1_le_goo_16 79 11 eat
THE_PROTECTOR_eat_u_nm_np1_le_goo_58 76 11 eat
THE_PROTECTOR_eat_u_nm_np1_le_goo_59 77 11 eat
TheBoondockSaints_eat_h_nm_np1_fr_med_81 48 11 eat
TheBoondockSaints_eat_u_cm_np1_fr_bad_76 46 11 eat
TheBoondockSaints_eat_u_nm_np1_fr_goo_47 77 11 eat
WeddingCrashers_eat_h_cm_np1_fr_med_4 52 11 eat
WeddingCrashers_eat_h_nm_np1_fr_goo_12 74 11 eat
WeddingCrashers_eat_h_nm_np1_fr_goo_8 73 11 eat
20060723sfjfffightcoldplay_fall_floor_f_cm_np1_fr_med_0 53 12 fall_floor
50_FIRST_DATES_fall_floor_f_cm_np1_fr_med_14 49 12 fall_floor
BATMAN_BEGINS_fall_floor_f_cm_np1_ba_med_3 48 12 fall_floor
BIG_FISH_fall_floor_f_cm_np1_fr_med_24 70 12 fall_floor
BIG_FISH_fall_floor_f_nm_np1_fr_bad_21 46 12 fall_floor
BIG_FISH_fall_floor_f_nm_np1_fr_med_26 78 12 fall_floor
CastAway1_fall_floor_u_nm_np1_fr_med_11 56 12 fall_floor
Fellowship_4_fall_floor_u_cm_np1_fr_med_5 85 12 fall_floor
Return_of_the_King_8_fall_floor_f_cm_np1_ba_med_2 38 12 fall_floor
SweeneyTodd_fall_floor_u_nm_np1_fr_bad_12 46 12 fall_floor
THE_PROTECTOR_fall_floor_f_cm_np1_ba_bad_31 45 12 fall_floor
THE_PROTECTOR_fall_floor_f_cm_np1_ba_bad_87 48 12 fall_floor
THE_PROTECTOR_fall_floor_f_cm_np1_ba_med_6 42 12 fall_floor
THE_PROTECTOR_fall_floor_f_cm_np1_ba_med_85 47 12 fall_floor
THE_PROTECTOR_fall_floor_f_cm_np1_fr_bad_41 46 12 fall_floor
THE_PROTECTOR_fall_floor_f_cm_np1_fr_med_33 45 12 fall_floor
THE_PROTECTOR_fall_floor_f_cm_np1_fr_med_36 47 12 fall_floor
THE_PROTECTOR_fall_floor_f_cm_np1_le_med_75 46 12 fall_floor
THE_PROTECTOR_fall_floor_f_cm_np1_le_med_98 76 12 fall_floor
THE_PROTECTOR_fall_floor_f_cm_np1_ri_bad_73 49 12 fall_floor
THE_PROTECTOR_fall_floor_f_nm_np1_ba_bad_20 49 12 fall_floor
THE_PROTECTOR_fall_floor_f_nm_np1_ba_bad_74 47 12 fall_floor
THE_PROTECTOR_fall_floor_f_nm_np1_ba_bad_94 47 12 fall_floor
THE_PROTECTOR_fall_floor_f_nm_np1_fr_bad_100 137 12 fall_floor
THE_PROTECTOR_fall_floor_f_nm_np1_fr_med_18 81 12 fall_floor
THE_PROTECTOR_fall_floor_f_nm_np1_fr_med_61 82 12 fall_floor
THE_PROTECTOR_fall_floor_f_nm_np1_le_bad_67 46 12 fall_floor
THE_PROTECTOR_fall_floor_u_cm_np1_ba_med_86 49 12 fall_floor
THE_PROTECTOR_fall_floor_u_cm_np1_fr_med_56 44 12 fall_floor
Two_Towers_3_fall_floor_u_cm_np1_fr_med_6 86 12 fall_floor
Fencing_Epee_fencing_f_cm_np2_le_bad_0 43 13 fencing
Fencing_Epee_fencing_f_cm_np2_le_bad_1 43 13 fencing
Fencing_Epee_fencing_f_cm_np2_le_bad_2 56 13 fencing
Jolly_Jack_Junior_Fight_Scene_fencing_f_cm_np2_le_bad_0 43 13 fencing
Jolly_Jack_Junior_Fight_Scene_fencing_f_cm_np2_le_bad_1 47 13 fencing
Jolly_Jack_Junior_Fight_Scene_fencing_f_cm_np2_le_bad_3 47 13 fencing
Jolly_Jack_Junior_Fight_Scene_fencing_f_cm_np2_ri_bad_2 45 13 fencing
Jolly_Jack_Junior_Fight_Scene_fencing_f_cm_np2_ri_bad_4 42 13 fencing
Rapier_Fencing_gone_bad_fencing_f_cm_np2_ri_bad_0 41 13 fencing
Rapier_and_Rotella_(Shield)_Second_Bout_Nick_vs__Gareth_fencing_f_cm_np2_le_bad_1 51 13 fencing
Rapier_and_Rotella_(Shield)_Second_Bout_Nick_vs__Gareth_fencing_f_cm_np2_le_bad_2 47 13 fencing
Rapier_and_Rotella_(Shield)_Second_Bout_Nick_vs__Gareth_fencing_f_cm_np2_le_bad_4 42 13 fencing
Rapier_and_Rotella_(Shield)_Second_Bout_Nick_vs__Gareth_fencing_f_cm_np2_ri_bad_0 39 13 fencing
Rapier_and_Rotella_(Shield)_Second_Bout_Nick_vs__Gareth_fencing_f_cm_np2_ri_bad_3 47 13 fencing
Rapier_and_Rotella_(Shield)_Second_Bout_Nick_vs__Gareth_fencing_f_cm_np2_ri_bad_5 56 13 fencing
Rapier_fencing_f_cm_np1_ri_med_0 78 13 fencing
Rapier_vs_longsword_Mike_fencing_f_cm_np2_le_bad_1 46 13 fencing
Rapier_vs_longsword_Mike_fencing_f_cm_np2_ri_bad_0 48 13 fencing
Rapier_vs_longsword_Mike_fencing_f_cm_np2_ri_bad_2 45 13 fencing
Rapier_vs_longsword_Mike_fencing_f_cm_np2_ri_bad_3 50 13 fencing
The_Avengers__Ralph_Fiennes__fencing_scene_fencing_u_cm_np2_ba_med_3 76 13 fencing
The_Avengers__Ralph_Fiennes__fencing_scene_fencing_u_cm_np2_fr_med_1 95 13 fencing
The_Avengers__Ralph_Fiennes__fencing_scene_fencing_u_cm_np2_fr_med_2 132 13 fencing
The_Avengers__Ralph_Fiennes__fencing_scene_fencing_u_cm_np2_fr_med_4 84 13 fencing
The_Three_Musketeers_(1993)_Final_Battle_2_3_fencing_f_cm_np2_ri_bad_1 35 13 fencing
The_Three_Musketeers_(1993)_Final_Battle_2_3_fencing_u_cm_np1_fr_bad_0 39 13 fencing
Zorro_(Funny_Fight_Scene)_fencing_f_cm_np2_fr_med_3 144 13 fencing
Zorro_(Funny_Fight_Scene)_fencing_f_cm_np2_le_goo_0 95 13 fencing
Zorro_(Funny_Fight_Scene)_fencing_u_cm_np1_le_bad_2 66 13 fencing
Zorro_(Funny_Fight_Scene)_fencing_u_cm_np2_fr_bad_1 52 13 fencing
Cati_Flic_Flac_flic_flac_f_cm_np1_ri_med_0 75 14 flic_flac
Cati_Flic_Flac_flic_flac_f_cm_np1_ri_med_1 75 14 flic_flac
Cati_Flic_Flac_flic_flac_f_cm_np1_ri_med_2 75 14 flic_flac
Flic_Flacs_flic_flac_f_cm_np1_ba_med_1 77 14 flic_flac
Flic_Flacs_flic_flac_f_cm_np1_ri_med_2 77 14 flic_flac
Flic_Flacs_flic_flac_f_cm_np1_ri_med_3 77 14 flic_flac
Flic_Flacs_flic_flac_f_cm_np1_ri_med_4 78 14 flic_flac
Flick-flack_van_Yanniek_flic_flac_f_cm_np1_ri_med_0 51 14 flic_flac
Flick_Flack_Session__ber_den_Hauptmark_Trier_flic_flac_f_cm_np1_fr_bad_0 77 14 flic_flac
Flick_Flack_Session__ber_den_Hauptmark_Trier_flic_flac_f_cm_np1_fr_bad_1 76 14 flic_flac
Flick_Flack_Session__ber_den_Hauptmark_Trier_flic_flac_f_cm_np1_fr_bad_2 77 14 flic_flac
Flick_Flack_flic_flac_f_cm_np1_le_med_0 64 14 flic_flac
Meto_Demo_BHS__Flick_Flack_flic_flac_f_cm_np1_ba_med_0 68 14 flic_flac
Meto_Demo_BHS__Flick_Flack_flic_flac_f_cm_np1_ba_med_2 78 14 flic_flac
Meto_Demo_BHS__Flick_Flack_flic_flac_f_cm_np1_le_med_6 65 14 flic_flac
Meto_Demo_BHS__Flick_Flack_flic_flac_f_cm_np1_le_med_7 77 14 flic_flac
Meto_Demo_BHS__Flick_Flack_flic_flac_f_cm_np1_le_med_8 78 14 flic_flac
Meto_Demo_BHS__Flick_Flack_flic_flac_f_cm_np1_ri_med_3 78 14 flic_flac
Meto_Demo_BHS__Flick_Flack_flic_flac_f_cm_np1_ri_med_4 78 14 flic_flac
Meto_Demo_BHS__Flick_Flack_flic_flac_f_cm_np1_ri_med_5 77 14 flic_flac
Rondat-dubbel_flickflack_flic_flac_f_cm_np1_le_med_0 78 14 flic_flac
Rondat-dubbel_flickflack_flic_flac_f_cm_np1_le_med_1 60 14 flic_flac
Round-off_flick_1_flic_flac_f_cm_np1_ri_med_0 76 14 flic_flac
Roundoff_Flick_flic_flac_f_cm_np1_fr_bad_0 78 14 flic_flac
Rush_Hour_4_Turnk_r_flic_flac_f_cm_np1_ri_med_5 78 14 flic_flac
flic_flac_mortal_flic_flac_f_cm_np1_ba_bad_0 50 14 flic_flac
turnles!!_flic_flac_f_cm_np1_le_med_2 23 14 flic_flac
turnles!!_flic_flac_f_cm_np1_le_med_5 65 14 flic_flac
turnles!!_flic_flac_f_cm_np1_le_med_7 79 14 flic_flac
turnles!!_flic_flac_f_cm_np1_le_med_8 79 14 flic_flac
Anna_Rawson_Driver_Practice_golf_f_nm_np1_ri_bad_0 77 15 golf
Anthony_Kim_s_drive_hits_spectator_s_butt_-_that_had_to_sting!_golf_f_cm_np1_ri_goo_0 76 15 golf
Ariya_Swing_golf_f_cm_np1_fr_bad_0 84 15 golf
Ben_Hogan_Swing_golf_f_nm_np1_ri_med_1 76 15 golf
Ben_Hogan_Swing_golf_f_nm_np1_ri_med_2 77 15 golf
Charles_Barkley_Golfing_golf_f_cm_np1_fr_med_0 76 15 golf
Cobra_Golf_-_Camilo_Villegas_golf_f_cm_np1_ri_goo_1 86 15 golf
Davis_Love_III__Beautiful_swing!_golf_f_cm_np1_ri_med_0 77 15 golf
Geoff_Ogilvy_golf_f_cm_np1_fr_goo_0 97 15 golf
Golf_Swing_#6Iron_golf_f_cm_np1_fr_med_0 69 15 golf
Golf_Swing_#6Iron_golf_f_cm_np1_fr_med_1 70 15 golf
Golf_Swing_#6Iron_golf_f_cm_np1_fr_med_2 67 15 golf
Golf_Swing_#6Iron_golf_f_cm_np1_ri_med_3 65 15 golf
Golf_Swing_#6Iron_golf_f_cm_np1_ri_med_4 65 15 golf
Golf_Swing_#6Iron_golf_f_cm_np1_ri_med_5 78 15 golf
Golfswing_golf_f_cm_np1_fr_goo_0 86 15 golf
Golfswing_golf_f_cm_np1_ri_goo_1 83 15 golf
Jeff_Ritter_-_Power_Drill_golf_f_nm_np1_ri_med_0 76 15 golf
Jim_Furyk_1_golf_f_cm_np1_fr_med_0 77 15 golf
Lorena_Ochoa_et_Paula_Creamer_golf_f_cm_np1_le_med_0 76 15 golf
Lorena_Ochoa_et_Paula_Creamer_golf_f_cm_np1_le_med_1 73 15 golf
Michelle_Wie_Powerful_Set-Up_and_Swing_golf_f_cm_np1_ri_med_0 77 15 golf
Michelle_Wie_bombs_a_drive_golf_f_cm_np1_ba_med_0 83 15 golf
Morgan_Pressel_golf_f_cm_np1_ri_goo_0 76 15 golf
Natalie_Gulbis_golf_f_cm_np1_ba_med_0 85 15 golf
Rate_my_golf_swing__driver_and_9_iron_golf_f_cm_np1_le_med_2 77 15 golf
Rate_my_golf_swing__driver_and_9_iron_golf_f_cm_np1_ri_med_0 91 15 golf
Rate_my_golf_swing__driver_and_9_iron_golf_f_cm_np1_ri_med_1 77 15 golf
golf_golf_f_nm_np1_ri_goo_0 89 15 golf
golf_golf_f_nm_np1_ri_goo_1 101 15 golf
DSHS_Pflicht_Bodenturnen_BAS_1_Bachelor_Spoho_handstand_f_cm_np1_le_med_1 76 16 handstand
Gymnastics__-_How_to_Learn_a_Handstand_or_Handspring_handstand_f_cm_np1_ri_med_0 76 16 handstand
Handstand_contest!_handstand_f_cm_np1_le_med_1 81 16 handstand
Handstand_contest!_handstand_f_nm_np1_fr_med_0 76 16 handstand
Learn_How_to_do_a_Handstand_handstand_f_nm_np1_ri_med_0 104 16 handstand
Learn_How_to_do_a_Handstand_handstand_f_nm_np1_ri_med_1 94 16 handstand
Long_Handstand_-_Two_Minutes_handstand_f_nm_np1_ri_med_0 78 16 handstand
Monikas_Staatsexamen__Turnen_handstand_f_cm_np1_ba_med_0 53 16 handstand
Monikas_Staatsexamen__Turnen_handstand_f_cm_np1_ba_med_2 79 16 handstand
Outdoor-Turnen_handstand_f_cm_np1_ba_med_1 76 16 handstand
Outdoor-Turnen_handstand_f_cm_np1_fr_med_0 77 16 handstand
Parada_de_mao_handstand_f_cm_np1_ba_med_4 78 16 handstand
Parada_de_mao_handstand_f_cm_np1_fr_med_0 72 16 handstand
Philli_beim_Bodenturnen_handstand_f_cm_np1_ri_bad_1 79 16 handstand
Philli_beim_Bodenturnen_handstand_f_cm_np1_ri_bad_2 79 16 handstand
Philli_beim_Bodenturnen_handstand_f_cm_np1_ri_bad_4 79 16 handstand
Projekt_SPOHO_2008_-_27_02_08_-_Training-_Bodenk_r_3_handstand_f_cm_np1_le_med_2 90 16 handstand
Projekt_SPOHO_2008_-_27_02_08_-_Training-_Bodenk_r_3_handstand_f_cm_np1_ri_med_1 105 16 handstand
SAFE_NO-WALL_HANDSTAND_ESCAPE_PLAN_handstand_f_nm_np1_ri_med_0 83 16 handstand
SAFE_NO-WALL_HANDSTAND_ESCAPE_PLAN_handstand_f_nm_np1_ri_med_1 78 16 handstand
Scorpion_handstand_handstand_f_nm_np1_ri_med_0 371 16 handstand
So_turnt_man_richtig!!!_handstand_f_nm_np1_fr_med_2 78 16 handstand
So_turnt_man_richtig!!!_handstand_f_nm_np1_fr_med_3 78 16 handstand
So_turnt_man_richtig!!!_handstand_f_nm_np1_fr_med_4 78 16 handstand
Turn_pr_fung_glaser_schule_handstand_f_cm_np1_le_med_2 78 16 handstand
doppel_handstand_handstand_f_cm_np2_ba_med_0 78 16 handstand
gimnasia_handstand_f_cm_np1_le_med_0 106 16 handstand
gimnasia_handstand_f_cm_np1_le_med_1 89 16 handstand
hand_stands_handstand_f_cm_np1_fr_med_0 79 16 handstand
parada_de_mao_tai_ton_lon_dominio_do_corpo_handstand_f_cm_np1_fr_med_0 77 16 handstand
A_compilation_of_slaps_hit_f_cm_np1_ba_bad_0 32 17 hit
Blues_Shuffle_Drum_Beats_-_Blues_Drum_Beats-_Crash_on__Four_And__hit_u_cm_np1_le_bad_0 26 17 hit
Failure_of_Printers_(printer_destruction_video)_hit_f_cm_np1_ri_bad_0 28 17 hit
Failure_of_Printers_(printer_destruction_video)_hit_f_cm_np1_ri_bad_1 31 17 hit
KUNG_FU_HUSTLE_hit_f_cm_np1_fr_bad_18 49 17 hit
KUNG_FU_HUSTLE_hit_u_nm_np1_fr_bad_17 52 17 hit
KUNG_FU_HUSTLE_hit_u_nm_np1_fr_bad_52 78 17 hit
Opel_vs_Vorschlaghammer_hit_f_cm_np1_ba_bad_2 35 17 hit
Opel_vs_Vorschlaghammer_hit_f_cm_np1_le_bad_6 30 17 hit
Opel_vs_Vorschlaghammer_hit_u_cm_np1_ba_bad_4 33 17 hit
Opel_vs_Vorschlaghammer_hit_u_cm_np1_le_bad_0 35 17 hit
Opel_vs_Vorschlaghammer_hit_u_cm_np1_le_bad_1 30 17 hit
Opel_vs_Vorschlaghammer_hit_u_cm_np1_le_bad_5 36 17 hit
T_r_zerhacken_hit_f_cm_np1_le_bad_0 38 17 hit
The_Fugitive_6_hit_u_cm_np1_ba_bad_13 44 17 hit
Vorschlaghammer__die_Erste_hit_f_cm_np1_ba_bad_2 41 17 hit
Vorschlaghammer__die_Erste_hit_f_cm_np1_ri_bad_0 43 17 hit
Vorschlaghammer__die_Erste_hit_f_cm_np1_ri_bad_1 36 17 hit
When_It_s_Nice_Out_hit_f_cm_np1_fr_bad_2 34 17 hit
When_It_s_Nice_Out_hit_f_cm_np1_fr_bad_3 32 17 hit
When_It_s_Nice_Out_hit_f_cm_np1_fr_bad_4 29 17 hit
When_It_s_Nice_Out_hit_f_cm_np1_le_bad_0 32 17 hit
When_It_s_Nice_Out_hit_f_cm_np1_le_bad_1 32 17 hit
schrank_kaput_geschlagen_hit_u_cm_np1_ba_bad_0 35 17 hit
schrank_kaput_geschlagen_hit_u_cm_np1_ba_bad_1 37 17 hit
schrank_kaput_geschlagen_hit_u_cm_np1_ba_bad_3 33 17 hit
xbox_360_massive_destruction_hit_f_cm_np1_fr_bad_3 31 17 hit
xbox_360_massive_destruction_hit_f_cm_np1_fr_bad_4 33 17 hit
xbox_360_massive_destruction_hit_f_cm_np1_ri_bad_1 32 17 hit
xbox_360_massive_destruction_hit_f_cm_np1_ri_bad_2 28 17 hit
A_Beautiful_Mind_4_hug_u_cm_np2_ba_goo_14 103 18 hug
Awards_Ceremony_hug_u_cm_np2_le_med_0 79 18 hug
CSU_Cesar_Chavez_Day_Celebration_and_Award_Ceremony_2009_Part_7_hug_u_cm_np2_le_med_8 78 18 hug
Calins_gratuits_a_Paris_-_Free_Hugs_France_-_version_longue_hug_f_cm_np2_ba_med_0 53 18 hug
Calins_gratuits_a_Paris_-_Free_Hugs_France_-_version_longue_hug_f_cm_np2_ba_med_2 65 18 hug
Calins_gratuits_a_Paris_-_Free_Hugs_France_-_version_longue_hug_f_cm_np2_le_med_1 90 18 hug
Calins_gratuits_a_Paris_-_Free_Hugs_France_-_version_longue_hug_f_cm_np2_le_med_15 101 18 hug
Calins_gratuits_a_Paris_-_Free_Hugs_France_-_version_longue_hug_f_cm_np2_le_med_20 87 18 hug
Calins_gratuits_a_Paris_-_Free_Hugs_France_-_version_longue_hug_f_cm_np4_ba_med_6 126 18 hug
Calins_gratuits_a_Paris_-_Free_Hugs_France_-_version_longue_hug_u_cm_np2_ba_med_13 48 18 hug
Calins_gratuits_a_Paris_-_Free_Hugs_France_-_version_longue_hug_u_cm_np2_ba_med_18 72 18 hug
Calins_gratuits_a_Paris_-_Free_Hugs_France_-_version_longue_hug_u_cm_np2_ba_med_19 52 18 hug
Calins_gratuits_a_Paris_-_Free_Hugs_France_-_version_longue_hug_u_cm_np2_ba_med_21 59 18 hug
Calins_gratuits_a_Paris_-_Free_Hugs_France_-_version_longue_hug_u_cm_np2_ba_med_22 54 18 hug
Calins_gratuits_a_Paris_-_Free_Hugs_France_-_version_longue_hug_u_cm_np2_ba_med_24 72 18 hug
Calins_gratuits_a_Paris_-_Free_Hugs_France_-_version_longue_hug_u_cm_np2_ba_med_3 110 18 hug
Calins_gratuits_a_Paris_-_Free_Hugs_France_-_version_longue_hug_u_cm_np2_le_med_10 45 18 hug
Calins_gratuits_a_Paris_-_Free_Hugs_France_-_version_longue_hug_u_cm_np2_le_med_11 95 18 hug
Calins_gratuits_a_Paris_-_Free_Hugs_France_-_version_longue_hug_u_cm_np2_le_med_12 131 18 hug
Calins_gratuits_a_Paris_-_Free_Hugs_France_-_version_longue_hug_u_cm_np2_le_med_14 71 18 hug
Calins_gratuits_a_Paris_-_Free_Hugs_France_-_version_longue_hug_u_cm_np2_le_med_16 67 18 hug
Calins_gratuits_a_Paris_-_Free_Hugs_France_-_version_longue_hug_u_cm_np2_le_med_17 46 18 hug
Calins_gratuits_a_Paris_-_Free_Hugs_France_-_version_longue_hug_u_cm_np2_le_med_23 62 18 hug
Calins_gratuits_a_Paris_-_Free_Hugs_France_-_version_longue_hug_u_cm_np2_le_med_25 51 18 hug
Calins_gratuits_a_Paris_-_Free_Hugs_France_-_version_longue_hug_u_cm_np2_le_med_27 80 18 hug
Calins_gratuits_a_Paris_-_Free_Hugs_France_-_version_longue_hug_u_cm_np2_le_med_5 36 18 hug
Calins_gratuits_a_Paris_-_Free_Hugs_France_-_version_longue_hug_u_cm_np2_le_med_9 53 18 hug
Calins_gratuits_a_Paris_-_Free_Hugs_France_-_version_longue_hug_u_cm_np3_le_med_28 100 18 hug
Cleaning_The_Beach_Jeton_Bardhi__Dimitar_Chaprazov_hug_u_cm_np2_le_med_0 79 18 hug
d173_graveyard_call_price_giving_ceremony_hug_f_cm_np2_ba_med_1 78 18 hug
A_Beautiful_Mind_1_jump_f_cm_np1_ba_bad_3 67 19 jump
BLACK_HAWK_DOWN_jump_f_cm_np1_ri_bad_8 108 19 jump
BLACK_HAWK_DOWN_jump_f_cm_np1_ri_bad_9 23 19 jump
Documentario_Le_Parkour_Londrina_jump_f_cm_np1_ba_bad_12 34 19 jump
Documentario_Le_Parkour_Londrina_jump_f_cm_np1_fr_bad_10 54 19 jump
Documentario_Le_Parkour_Londrina_jump_f_cm_np1_fr_bad_9 50 19 jump
Documentario_Le_Parkour_Londrina_jump_f_cm_np1_ri_bad_5 40 19 jump
Documentario_Le_Parkour_Londrina_jump_f_cm_np1_ri_bad_6 40 19 jump
Documentario_Le_Parkour_Londrina_jump_f_nm_np1_ba_bad_0 61 19 jump
Documentario_Le_Parkour_Londrina_jump_f_nm_np1_ri_bad_3 62 19 jump
Documentario_Le_Parkour_Londrina_jump_f_nm_np1_ri_bad_4 42 19 jump
Documentario_Le_Parkour_Londrina_jump_f_nm_np1_ri_bad_7 39 19 jump
Fellowship_2_jump_f_nm_np1_ba_bad_7 56 19 jump
Fellowship_2_jump_f_nm_np1_ri_bad_8 37 19 jump
Goalkeeper_Felix_Schwake_jump_f_cm_np1_le_bad_5 48 19 jump
Goalkeeper_Felix_Schwake_jump_f_cm_np1_le_bad_6 48 19 jump
Goalkeeper_Felix_Schwake_jump_f_cm_np1_le_bad_8 51 19 jump
Goalkeeper_Felix_Schwake_jump_f_cm_np1_ri_bad_0 53 19 jump
Goalkeeper_Felix_Schwake_jump_f_cm_np1_ri_bad_1 52 19 jump
Goalkeeper_Felix_Schwake_jump_f_cm_np1_ri_bad_2 49 19 jump
Goalkeeper_Felix_Schwake_jump_f_nm_np1_le_bad_7 59 19 jump
Goalkeeper_Felix_Schwake_jump_f_nm_np1_ri_bad_4 49 19 jump
NOVA_ELEGANTUNIVERSE1_jump_f_nm_np1_le_bad_4 73 19 jump
RETURN_OF_THE_KING_jump_f_cm_np1_fr_bad_29 45 19 jump
RETURN_OF_THE_KING_jump_f_nm_np1_fr_bad_40 72 19 jump
Two_Towers_6_jump_f_nm_np1_le_bad_8 39 19 jump
Two_Towers_6_jump_f_nm_np1_le_bad_9 42 19 jump
likebeckam_jump_l_cm_np1_ri_bad_17 49 19 jump
prelinger_ControlY1950_jump_f_nm_np1_fr_bad_13 54 19 jump
prelinger_ControlY1950_jump_f_nm_np1_fr_bad_6 42 19 jump
50_FIRST_DATES_kick_f_cm_np1_ba_med_19 48 20 kick
KUNG_FU_HUSTLE_kick_f_cm_np1_fr_bad_9 51 20 kick
KUNG_FU_HUSTLE_kick_f_cm_np1_fr_med_15 44 20 kick
KUNG_FU_HUSTLE_kick_f_cm_np1_fr_med_44 43 20 kick
KUNG_FU_HUSTLE_kick_f_cm_np1_fr_med_45 20 20 kick
KUNG_FU_HUSTLE_kick_f_cm_np1_fr_med_58 47 20 kick
KUNG_FU_HUSTLE_kick_f_cm_np1_le_med_10 22 20 kick
KUNG_FU_HUSTLE_kick_f_nm_np1_fr_bad_37 53 20 kick
KUNG_FU_HUSTLE_kick_u_cm_np1_fr_med_11 46 20 kick
The_Matrix_6_kick_f_nm_np1_fr_med_6 40 20 kick
The_Matrix_Revolutions_6_kick_f_cm_np1_ba_med_7 37 20 kick
The_Matrix_Revolutions_6_kick_f_cm_np1_ri_med_0 38 20 kick
The_Matrix_Revolutions_6_kick_f_nm_np1_ri_med_4 62 20 kick
The_Matrix_Revolutions_6_kick_u_nm_np1_fr_med_6 74 20 kick
jonhs_netfreemovies_holygrail_kick_f_nm_np1_fr_med_4 62 20 kick
jonhs_netfreemovies_holygrail_kick_f_nm_np1_ri_med_11 64 20 kick
kick__bruce_lee_v_s_japanese_kick_f_cm_np1_ba_bad_10 40 20 kick
kick__bruce_lee_v_s_japanese_kick_f_cm_np1_ba_bad_14 37 20 kick
kick__bruce_lee_v_s_japanese_kick_f_cm_np1_ba_bad_15 40 20 kick
kick__bruce_lee_v_s_japanese_kick_f_cm_np1_le_bad_13 41 20 kick
kick__bruce_lee_v_s_japanese_kick_f_cm_np1_le_bad_17 38 20 kick
kick__bruce_lee_v_s_japanese_kick_f_cm_np1_le_bad_19 41 20 kick
kick__bruce_lee_v_s_japanese_kick_f_cm_np1_ri_bad_12 35 20 kick
kick__bruce_lee_v_s_japanese_kick_f_cm_np1_ri_bad_18 35 20 kick
kick__bruce_lee_v_s_japanese_kick_f_cm_np1_ri_bad_6 35 20 kick
kick__bruce_lee_v_s_japanese_kick_u_cm_np1_fr_bad_5 38 20 kick
kick__bruce_lee_v_s_japanese_kick_u_cm_np1_le_bad_16 32 20 kick
kick__bruce_lee_v_s_japanese_kick_u_cm_np1_ri_bad_0 35 20 kick
kick__bruce_lee_v_s_japanese_kick_u_cm_np1_ri_bad_8 40 20 kick
kick__bruce_lee_v_s_japanese_kick_u_cm_np1_ri_bad_9 32 20 kick
Amazing_Soccer_#2_kick_ball_f_cm_np1_fr_bad_1 39 21 kick_ball
Amazing_Soccer_#2_kick_ball_f_cm_np1_fr_bad_3 30 21 kick_ball
Amazing_Soccer_#2_kick_ball_f_cm_np1_fr_bad_4 59 21 kick_ball
Amazing_Soccer_#2_kick_ball_f_cm_np1_fr_bad_6 43 21 kick_ball
Amazing_Soccer_#2_kick_ball_f_cm_np1_le_bad_2 32 21 kick_ball
BRIAN_CLOUGH_-_ON_THE_TRAINING_GROUND_kick_ball_f_cm_np1_ri_med_0 66 21 kick_ball
DWK_1_-_Der_ganze_Film_(Part_8_9)_kick_ball_f_cm_np1_ba_goo_0 82 21 kick_ball
Dhan_Dhana_Dhan_Goal_(2007)_w__Eng_Sub_-_Watch_Online_-_3_16_kick_ball_f_cm_np1_fr_goo_0 53 21 kick_ball
Dhan_Dhana_Dhan_Goal_(2007)_w__Eng_Sub_-_Watch_Online_-_3_16_kick_ball_f_cm_np1_fr_med_1 41 21 kick_ball
Dhan_Dhana_Dhan_Goal_(2007)_w__Eng_Sub_-_Watch_Online_-_3_16_kick_ball_f_cm_np1_le_med_2 46 21 kick_ball
Goal_1_&_2_kick_ball_f_cm_np1_fr_goo_2 39 21 kick_ball
Goal_1_&_2_kick_ball_f_cm_np3_ri_med_3 35 21 kick_ball
Goal_1_&_2_kick_ball_f_cm_np4_fr_med_0 50 21 kick_ball
Lattenknaller_-_M_nner_wie_wir_(Teil_11)_kick_ball_f_cm_np1_fr_goo_0 59 21 kick_ball
Lattenknaller_-_M_nner_wie_wir_(Teil_11)_kick_ball_f_cm_np1_ri_med_2 52 21 kick_ball
Lattenknaller_-_M_nner_wie_wir_(Teil_11)_kick_ball_f_cm_np5_le_med_1 39 21 kick_ball
Ribery_Torwandschiessen_Sportstudio_kick_ball_f_cm_np1_fr_med_0 68 21 kick_ball
Ribery_Torwandschiessen_Sportstudio_kick_ball_f_nm_np1_ba_goo_1 41 21 kick_ball
Ribery_Torwandschiessen_Sportstudio_kick_ball_f_nm_np1_ba_goo_2 37 21 kick_ball
Ribery_Torwandschiessen_Sportstudio_kick_ball_f_nm_np1_ba_med_10 78 21 kick_ball
Ribery_Torwandschiessen_Sportstudio_kick_ball_f_nm_np1_ba_med_3 80 21 kick_ball
Ribery_Torwandschiessen_Sportstudio_kick_ball_f_nm_np1_ba_med_4 104 21 kick_ball
Ribery_Torwandschiessen_Sportstudio_kick_ball_f_nm_np1_ba_med_5 84 21 kick_ball
Ribery_Torwandschiessen_Sportstudio_kick_ball_l_nm_np1_ba_med_6 75 21 kick_ball
Ribery_Torwandschiessen_Sportstudio_kick_ball_l_nm_np1_ba_med_8 62 21 kick_ball
Wayne_Rooney_At_Home_Funny_Must_See_kick_ball_f_cm_np1_ba_med_6 69 21 kick_ball
Wayne_Rooney_At_Home_Funny_Must_See_kick_ball_f_cm_np1_le_bad_4 41 21 kick_ball
Wayne_Rooney_At_Home_Funny_Must_See_kick_ball_f_cm_np1_le_bad_5 102 21 kick_ball
funny_soccer_commercial_kick_ball_f_cm_np1_fr_med_0 47 21 kick_ball
funny_soccer_commercial_kick_ball_f_cm_np1_ri_med_1 70 21 kick_ball
Best_Kisses_in_TV_Movies_1_3_kiss_h_cm_np2_le_goo_1 437 22 kiss
Best_Kisses_in_TV_Movies_1_3_kiss_h_cm_np2_le_goo_4 140 22 kiss
Best_Kisses_in_TV_Movies_1_3_kiss_h_nm_np2_le_goo_0 152 22 kiss
Best_Kisses_in_TV_Movies_1_3_kiss_h_nm_np2_le_goo_2 130 22 kiss
Best_Kisses_in_TV_Movies_1_3_kiss_h_nm_np2_le_goo_6 124 22 kiss
Best_Kisses_in_TV_Movies_1_3_kiss_h_nm_np2_le_goo_7 137 22 kiss
Best_Kisses_in_TV_Movies_1_3_kiss_u_cm_np2_le_goo_8 209 22 kiss
Best_Kisses_in_TV_Movies_1_3_kiss_u_nm_np2_le_goo_3 88 22 kiss
Best_Kisses_in_TV_Movies_1_3_kiss_u_nm_np2_le_goo_5 176 22 kiss
Best_Kisses_in_TV_Movies_1_3_kiss_u_nm_np2_le_goo_9 281 22 kiss
Hangingbyamomentfavoritekisses_kiss_h_cm_np2_le_goo_0 184 22 kiss
Hangingbyamomentfavoritekisses_kiss_h_cm_np2_ri_goo_2 219 22 kiss
Hangingbyamomentfavoritekisses_kiss_h_cm_np2_ri_goo_6 257 22 kiss
Hangingbyamomentfavoritekisses_kiss_h_cm_np2_ri_goo_9 183 22 kiss
Hangingbyamomentfavoritekisses_kiss_h_nm_np2_ri_goo_4 169 22 kiss
Hangingbyamomentfavoritekisses_kiss_u_cm_np2_le_goo_8 199 22 kiss
Hangingbyamomentfavoritekisses_kiss_u_cm_np2_le_med_5 229 22 kiss
Hangingbyamomentfavoritekisses_kiss_u_cm_np2_ri_med_1 190 22 kiss
Hangingbyamomentfavoritekisses_kiss_u_nm_np2_le_goo_3 246 22 kiss
Hangingbyamomentfavoritekisses_kiss_u_nm_np2_ri_goo_7 213 22 kiss
Moviekissmontage_kiss_h_cm_np2_fr_med_4 108 22 kiss
Moviekissmontage_kiss_h_cm_np2_fr_med_8 78 22 kiss
Moviekissmontage_kiss_h_cm_np2_le_goo_0 139 22 kiss
Moviekissmontage_kiss_h_cm_np2_ri_goo_6 109 22 kiss
Moviekissmontage_kiss_u_cm_np2_fr_goo_5 81 22 kiss
Moviekissmontage_kiss_u_cm_np2_fr_med_1 186 22 kiss
Moviekissmontage_kiss_u_cm_np2_le_med_3 123 22 kiss
Moviekissmontage_kiss_u_cm_np2_le_med_7 168 22 kiss
Pirates_7_kiss_h_nm_np2_le_med_4 193 22 kiss
Two_Towers_4_kiss_h_nm_np2_ri_goo_0 158 22 kiss
Best_Of_Skype_Laughter_Chain_laugh_h_nm_np1_fr_bad_17 177 23 laugh
Best_Of_Skype_Laughter_Chain_laugh_h_nm_np1_fr_goo_12 99 23 laugh
Best_Of_Skype_Laughter_Chain_laugh_h_nm_np1_fr_goo_16 78 23 laugh
Best_Of_Skype_Laughter_Chain_laugh_h_nm_np1_fr_goo_8 112 23 laugh
Best_Of_Skype_Laughter_Chain_laugh_h_nm_np1_fr_med_18 156 23 laugh
Best_Of_Skype_Laughter_Chain_laugh_h_nm_np1_fr_med_23 110 23 laugh
Best_Of_Skype_Laughter_Chain_laugh_h_nm_np1_fr_med_26 212 23 laugh
Best_Of_Skype_Laughter_Chain_laugh_h_nm_np1_fr_med_27 150 23 laugh
Best_Of_Skype_Laughter_Chain_laugh_h_nm_np1_fr_med_3 179 23 laugh
Best_Of_Skype_Laughter_Chain_laugh_h_nm_np2_fr_med_1 156 23 laugh
Best_Of_Skype_Laughter_Chain_laugh_h_nm_np2_fr_med_19 176 23 laugh
Best_Of_Skype_Laughter_Chain_laugh_h_nm_np2_fr_med_2 139 23 laugh
Best_Of_Skype_Laughter_Chain_laugh_h_nm_np2_fr_med_20 292 23 laugh
Best_Of_Skype_Laughter_Chain_laugh_h_nm_np2_le_med_21 152 23 laugh
Best_Of_Skype_Laughter_Chain_laugh_h_nm_np4_fr_bad_29 223 23 laugh
Best_Of_Skype_Laughter_Chain_laugh_h_nm_np4_fr_med_25 114 23 laugh
Best_laugh_ever_laugh_h_cm_np1_fr_goo_1 225 23 laugh
Best_laugh_ever_laugh_h_cm_np1_fr_goo_2 237 23 laugh
Charlie_Can_t_Stop_Laughing_laugh_u_cm_np1_fr_goo_1 195 23 laugh
Der_Lachsack___Laughing_Bag___keep_on_smiling_;0)_laugh_h_cm_np1_fr_med_0 336 23 laugh
Der_Lachsack___Laughing_Bag___keep_on_smiling_;0)_laugh_h_cm_np1_fr_med_2 225 23 laugh
Laughing_for_Skype_laugh_f_cm_np1_fr_goo_1 130 23 laugh
Laughing_for_Skype_laugh_h_cm_np1_fr_goo_2 145 23 laugh
Laughing_for_Skype_laugh_u_cm_np1_fr_goo_0 250 23 laugh
Return_of_the_King_12_laugh_h_nm_np1_fr_goo_3 95 23 laugh
Skype_Laughter_Chain_Reaction_laugh_h_cm_np1_fr_goo_1 616 23 laugh
Skype_Laughter_Chain_Reaction_laugh_h_cm_np1_fr_goo_2 114 23 laugh
big_al_and_gaz_Skype_Laughter_Chain_laugh_h_cm_np1_ri_bad_1 202 23 laugh
laughing_out_her_brains_laugh_u_cm_np1_fr_med_1 310 23 laugh
laughing_out_her_brains_laugh_u_cm_np1_fr_med_3 180 23 laugh
#122_Cleaning_Up_The_Beach_In_Chiba__Japan_pick_f_nm_np1_fr_bad_1 224 24 pick
#122_Cleaning_Up_The_Beach_In_Chiba__Japan_pick_f_nm_np1_le_bad_2 116 24 pick
#122_Cleaning_Up_The_Beach_In_Chiba__Japan_pick_f_nm_np1_ri_bad_0 68 24 pick
BuriedTreasure_pick_u_cm_np1_le_goo_1 109 24 pick
Catch_Me_If_You_Can_pick_f_cm_np1_ri_med_5 77 24 pick
Collecting_litter_on_the_woodland_ground_surface_pick_f_nm_np1_fr_med_0 108 24 pick
Derren_Brown_-_Abondoned_Wallet_Trick_pick_f_cm_np1_le_med_0 80 24 pick
Fishing_For_People_pick_f_cm_np1_fr_med_3 82 24 pick
Fishing_For_People_pick_f_cm_np1_ri_med_2 98 24 pick
Fishing_For_People_pick_f_cm_np1_ri_med_5 90 24 pick
Fishing_For_People_pick_f_cm_np2_le_med_4 105 24 pick
Fishing_For_People_pick_f_cm_np2_ri_med_1 78 24 pick
Fishing_For_People_pick_f_nm_np2_ba_med_0 79 24 pick
GardenWiseB256kb_pick_f_nm_np1_le_med_0 77 24 pick
Juno_pick_u_cm_np1_le_bad_9 103 24 pick
Juno_pick_u_nm_np1_fr_goo_2 78 24 pick
Magic_Boys-_Der_Portmonai_Trick_pick_l_nm_np1_ri_med_0 77 24 pick
NH_gun_owners_react_to_detention_with_armed_litter_pickup_pick_f_cm_np1_ba_med_0 79 24 pick
NH_gun_owners_react_to_detention_with_armed_litter_pickup_pick_f_cm_np3_ba_bad_1 79 24 pick
NH_gun_owners_react_to_detention_with_armed_litter_pickup_pick_u_cm_np1_ba_med_2 61 24 pick
Portemonnaie-Trick_Openair_Lumnezia_2008_Nr__2_pick_f_cm_np2_fr_med_0 83 24 pick
Prelinger_HabitPat1954_pick_f_cm_np1_fr_med_28 140 24 pick
Prelinger_HabitPat1954_pick_u_nm_np1_le_med_9 110 24 pick
RushHour2_pick_u_nm_np1_le_med_7 104 24 pick
Yep__I_m_picking_up_trash_today_pick_f_cm_np1_fr_med_1 79 24 pick
Yep__I_m_picking_up_trash_today_pick_f_cm_np1_ri_med_0 91 24 pick
americanthrift1_pick_u_cm_np1_fr_med_1 75 24 pick
nameunknown256kb_pick_u_nm_np1_le_med_2 111 24 pick
prelinger_they_grow_up_so_fast_1_pick_f_nm_np1_fr_med_10 78 24 pick
prelinger_they_grow_up_so_fast_1_pick_u_nm_np1_ri_med_1 74 24 pick
Basic_Vodka_Recipes_-_How_to_Make_a_Shirley_Temple_pour_u_cm_np1_fr_med_0 290 25 pour
Basic_Vodka_Recipes_-_How_to_Make_a_Shirley_Temple_pour_u_cm_np1_fr_med_1 187 25 pour
Become_a_Professional_Bartender_pour_u_cm_np1_fr_med_0 93 25 pour
Become_a_Professional_Bartender_pour_u_cm_np1_fr_med_1 89 25 pour
Become_a_Professional_Bartender_pour_u_cm_np1_fr_med_2 83 25 pour
Bottoms_Up_-_Bartending_Lesson__The_Margarita!_pour_u_nm_np1_fr_goo_0 116 25 pour
Bottoms_Up_-_Bartending_Lesson__The_Margarita!_pour_u_nm_np1_fr_goo_1 99 25 pour
Bottoms_Up_-_Bartending_Lesson__The_Margarita!_pour_u_nm_np1_fr_goo_2 78 25 pour
Cachaca_cocktails_pour_u_nm_np1_fr_med_0 107 25 pour
Cachaca_cocktails_pour_u_nm_np1_fr_med_1 93 25 pour
Cachaca_cocktails_pour_u_nm_np1_fr_med_2 177 25 pour
Drink_#18_-_Apple_martini_pour_u_nm_np1_fr_goo_1 101 25 pour
Drink_#18_-_Apple_martini_pour_u_nm_np1_fr_goo_2 87 25 pour
How_To_Pour_a_Franziskaner_pour_u_cm_np1_fr_med_0 327 25 pour
How_To_Pour_a_Franziskaner_pour_u_cm_np1_fr_med_1 153 25 pour
How_to_Build_a_Cocktail_pour_u_nm_np1_fr_med_0 147 25 pour
How_to_Build_a_Cocktail_pour_u_nm_np1_fr_med_1 117 25 pour
How_to_Build_a_Cocktail_pour_u_nm_np1_fr_med_2 242 25 pour
How_to_pour_wine_Bar_Basics_5_Bartending_tips_-_Rockstar_Bartender_pour_u_nm_np1_fr_med_0 374 25 pour
Mixing_Popular_Rum_Drinks_-_Making_a_Flaming_Zombie_Cocktail_pour_u_nm_np1_fr_goo_0 113 25 pour
Mixing_Popular_Rum_Drinks_-_Making_a_Flaming_Zombie_Cocktail_pour_u_nm_np1_fr_goo_1 109 25 pour
Spectacular_tea_pouring_pour_u_cm_np1_ri_med_0 71 25 pour
Spectacular_tea_pouring_pour_u_cm_np1_ri_med_1 80 25 pour
Spectacular_tea_pouring_pour_u_cm_np1_ri_med_2 80 25 pour
Traditional_Chinese_Tea_Ceremony_(Chinese)_pour_u_cm_np1_fr_med_0 209 25 pour
Traditional_Chinese_Tea_Ceremony_(Chinese)_pour_u_cm_np1_fr_med_1 189 25 pour
Traditional_Chinese_Tea_Ceremony_(Chinese)_pour_u_cm_np1_fr_med_2 78 25 pour
Video_Bartending_Guide_-_Kamikaze_Shot_Recipe_-_Vodka_Shots_pour_u_nm_np1_fr_med_0 116 25 pour
Video_Bartending_Guide_-_Kamikaze_Shot_Recipe_-_Vodka_Shots_pour_u_nm_np1_fr_med_1 79 25 pour
prelinger_LetsPlay1949_pour_u_nm_np1_fr_goo_15 75 25 pour
100_pullups_pullup_f_nm_np1_fr_med_1 80 26 pullup
100_pullups_pullup_f_nm_np1_fr_med_2 80 26 pullup
100_pullups_pullup_u_nm_np1_fr_med_0 80 26 pullup
22_Pull-ups_with_Speed_and_Perfect_Form_pullup_f_cm_np1_ba_med_0 77 26 pullup
22_Pull-ups_with_Speed_and_Perfect_Form_pullup_f_cm_np1_ba_med_1 77 26 pullup
22_Pull-ups_with_Speed_and_Perfect_Form_pullup_f_cm_np1_ba_med_2 77 26 pullup
46_Pull_ups_pullup_f_cm_np1_fr_bad_0 79 26 pullup
46_Pull_ups_pullup_f_cm_np1_fr_bad_1 79 26 pullup
46_Pull_ups_pullup_f_cm_np1_fr_bad_2 79 26 pullup
50_pull_ups_made_in_germany_pullup_f_nm_np1_le_med_2 78 26 pullup
Girl_does_12_pull-ups_pullup_u_cm_np1_ba_med_0 83 26 pullup
Girl_does_12_pull-ups_pullup_u_cm_np1_ba_med_1 83 26 pullup
Girl_does_12_pull-ups_pullup_u_cm_np1_ba_med_2 83 26 pullup
Metaphysics_Pull_up_specialist_pullup_u_cm_np1_ba_med_0 80 26 pullup
Metaphysics_Pull_up_specialist_pullup_u_cm_np1_ba_med_1 80 26 pullup
Metaphysics_Pull_up_specialist_pullup_u_cm_np1_ba_med_2 54 26 pullup
Metaphysics_Pull_up_specialist_pullup_u_cm_np1_fr_med_3 80 26 pullup
Metaphysics_Pull_up_specialist_pullup_u_cm_np1_fr_med_4 80 26 pullup
Metaphysics_Pull_up_specialist_pullup_u_cm_np1_fr_med_5 66 26 pullup
Proper_Way_to_Do_Pull_Ups_pullup_f_nm_np1_ri_goo_0 79 26 pullup
Proper_Way_to_Do_Pull_Ups_pullup_f_nm_np1_ri_goo_1 41 26 pullup
Proper_Way_to_Do_Pull_Ups_pullup_f_nm_np1_ri_goo_2 79 26 pullup
Proper_Way_to_Do_Pull_Ups_pullup_u_nm_np1_ri_goo_3 82 26 pullup
Proper_Way_to_Do_Pull_Ups_pullup_u_nm_np1_ri_goo_4 104 26 pullup
Pull-ups-_Nicole_Weeks_pullup_u_cm_np1_le_goo_0 78 26 pullup
Pull-ups-_Nicole_Weeks_pullup_u_cm_np1_le_goo_1 77 26 pullup
Pull-ups-_Nicole_Weeks_pullup_u_cm_np1_le_goo_2 78 26 pullup
Pull_ups-_77_for_8_minutes_without_rest_pullup_u_cm_np1_fr_bad_0 78 26 pullup
Pull_ups-_77_for_8_minutes_without_rest_pullup_u_cm_np1_fr_bad_1 78 26 pullup
Pull_ups-_77_for_8_minutes_without_rest_pullup_u_cm_np1_fr_bad_2 78 26 pullup
Crash_punch_h_cm_np1_ri_med_18 35 27 punch
HARD_FACE_SLAP_COMPILATION_punch_u_cm_np1_ri_bad_2 56 27 punch
KUNG_FU_HUSTLE_punch_u_cm_np1_fr_med_14 48 27 punch
KUNG_FU_HUSTLE_punch_u_cm_np1_fr_med_30 46 27 punch
KUNG_FU_HUSTLE_punch_u_cm_np2_ri_med_31 44 27 punch
KUNG_FU_HUSTLE_punch_u_nm_np1_ri_med_32 44 27 punch
KUNG_FU_HUSTLE_punch_u_nm_np1_ri_med_51 48 27 punch
PracticingBoxingonaDoubleEndBag-LeadRightwithaHook_punch_u_nm_np1_fr_med_0 102 27 punch
PracticingBoxingonaDoubleEndBag-LeadRightwithaHook_punch_u_nm_np1_fr_med_1 102 27 punch
PracticingBoxingonaDoubleEndBag-LeadRightwithaHook_punch_u_nm_np1_fr_med_10 80 27 punch
PracticingBoxingonaDoubleEndBag-LeadRightwithaHook_punch_u_nm_np1_fr_med_11 81 27 punch
PracticingBoxingonaDoubleEndBag-LeadRightwithaHook_punch_u_nm_np1_fr_med_12 89 27 punch
PracticingBoxingonaDoubleEndBag-LeadRightwithaHook_punch_u_nm_np1_fr_med_3 89 27 punch
PracticingBoxingonaDoubleEndBag-LeadRightwithaHook_punch_u_nm_np1_fr_med_6 84 27 punch
PracticingBoxingonaDoubleEndBag-LeadRightwithaHook_punch_u_nm_np1_fr_med_9 88 27 punch
RETURN_OF_THE_KING_punch_u_cm_np1_ri_med_34 44 27 punch
Return_of_the_King_5_punch_u_nm_np1_fr_bad_2 31 27 punch
TheBoondockSaints_punch_f_cm_np1_ri_bad_36 48 27 punch
TheBoondockSaints_punch_u_cm_np1_ri_bad_68 43 27 punch
TheBoondockSaints_punch_u_nm_np1_le_bad_37 22 27 punch
The_Fugitive_6_punch_u_cm_np1_ba_med_12 42 27 punch
The_Matrix_5_punch_u_cm_np1_fr_med_18 36 27 punch
The_Matrix_5_punch_u_cm_np1_le_med_15 69 27 punch
The_Matrix_5_punch_u_nm_np1_ba_med_20 55 27 punch
The_Matrix_Revolutions_6_punch_u_nm_np1_fr_med_9 34 27 punch
The_Matrix_Revolutions_6_punch_u_nm_np1_le_med_5 82 27 punch
The_Matrix_Revolutions_6_punch_u_nm_np2_ri_med_1 42 27 punch
TrumanShow_punch_u_cm_np1_ba_bad_30 45 27 punch
Two_Towers_6_punch_h_nm_np1_fr_med_10 33 27 punch
Two_Towers_6_punch_u_cm_np1_ri_med_6 41 27 punch
Alexander_pushing_the_table_push_f_cm_np1_ba_bad_1 77 28 push
Alexander_pushing_the_table_push_f_cm_np1_le_bad_0 77 28 push
Alexander_pushing_the_table_push_f_cm_np1_ri_bad_3 77 28 push
Alexander_pushing_the_table_push_u_cm_np1_fr_med_2 78 28 push
Cross_Pushing_Table_push_f_cm_np1_ba_bad_2 82 28 push
Cross_Pushing_Table_push_f_cm_np1_fr_bad_7 90 28 push
Cross_Pushing_Table_push_f_cm_np1_ri_bad_4 86 28 push
Cross_Pushing_Table_push_u_cm_np1_fr_bad_6 107 28 push
Joel_Pushing_Box_push_f_cm_np1_ba_bad_1 98 28 push
Joel_Pushing_Box_push_f_cm_np1_ri_bad_0 214 28 push
Pushing_train_-_Me_and_my_friend_-_Worlds_strongest_men_push_f_cm_np1_ba_bad_6 79 28 push
Pushing_train_-_Me_and_my_friend_-_Worlds_strongest_men_push_f_cm_np2_ba_bad_3 78 28 push
Pushing_train_-_Me_and_my_friend_-_Worlds_strongest_men_push_f_cm_np2_ba_bad_4 107 28 push
Pushing_train_-_Me_and_my_friend_-_Worlds_strongest_men_push_f_cm_np2_ba_bad_5 119 28 push
Pushing_train_-_Me_and_my_friend_-_Worlds_strongest_men_push_f_cm_np2_ri_bad_0 174 28 push
Pushing_train_-_Me_and_my_friend_-_Worlds_strongest_men_push_f_cm_np2_ri_bad_1 153 28 push
extreme_table_pushing_push_f_cm_np1_le_bad_1 78 28 push
extreme_table_pushing_push_f_cm_np1_ri_bad_0 61 28 push
extreme_table_pushing_push_f_cm_np1_ri_bad_3 79 28 push
micah_pushing_wagon_push_f_cm_np1_le_bad_0 72 28 push
micah_pushing_wagon_push_f_cm_np1_le_bad_1 116 28 push
micah_pushing_wagon_push_f_cm_np1_le_bad_2 79 28 push
pushing_box_around_house_push_f_cm_np1_fr_med_0 83 28 push
pushing_box_around_house_push_f_cm_np1_le_med_2 65 28 push
pushing_box_around_house_push_u_cm_np1_fr_med_1 98 28 push
pushing_box_car_on_train_push_f_cm_np5_ba_bad_0 99 28 push
pushing_box_car_on_train_push_f_cm_np5_ba_bad_1 130 28 push
pushing_cart_push_f_cm_np1_ba_bad_3 81 28 push
pushing_cart_push_f_cm_np1_le_bad_0 81 28 push
pushing_cart_push_f_cm_np1_le_bad_2 81 28 push
100_Push-ups_Initial_Test_hundredpushups_com_pushup_f_nm_np1_fr_goo_0 78 29 pushup
100_Push-ups_Initial_Test_hundredpushups_com_pushup_f_nm_np1_fr_goo_1 77 29 pushup
100_Push-ups_Initial_Test_hundredpushups_com_pushup_f_nm_np1_fr_goo_2 78 29 pushup
Angela_pushup_u_cm_np1_le_med_0 78 29 pushup
Angela_pushup_u_cm_np1_le_med_1 78 29 pushup
Angela_pushup_u_cm_np1_le_med_2 78 29 pushup
Chest_workout-_hip_pushups_pushup_u_nm_np1_fr_med_3 132 29 pushup
Chest_workout-_hip_pushups_pushup_u_nm_np1_fr_med_4 142 29 pushup
Chest_workout-_hip_pushups_pushup_u_nm_np1_ri_med_0 227 29 pushup
Chest_workout-_hip_pushups_pushup_u_nm_np1_ri_med_1 229 29 pushup
Chest_workout-_hip_pushups_pushup_u_nm_np1_ri_med_2 146 29 pushup
Exercise_Clip_-_Push-up_Improvement_with_SGT_Ken_pushup_f_cm_np1_fr_med_0 78 29 pushup
Exercise_Clip_-_Push-up_Improvement_with_SGT_Ken_pushup_f_cm_np1_fr_med_1 78 29 pushup
Exercise_Clip_-_Push-up_Improvement_with_SGT_Ken_pushup_f_cm_np1_fr_med_2 78 29 pushup
Lori_Does_Desktop_Pushups_pushup_f_nm_np1_le_goo_0 78 29 pushup
Lori_Does_Desktop_Pushups_pushup_f_nm_np1_le_goo_1 78 29 pushup
Lori_Does_Desktop_Pushups_pushup_f_nm_np1_le_goo_2 78 29 pushup
Luke_s_Push_Up_Challenge_pushup_f_cm_np1_fr_goo_0 79 29 pushup
Luke_s_Push_Up_Challenge_pushup_f_cm_np1_fr_goo_1 78 29 pushup
Luke_s_Push_Up_Challenge_pushup_f_cm_np1_fr_goo_2 79 29 pushup
Luke_s_Push_Up_Challenge_pushup_f_cm_np1_fr_goo_4 79 29 pushup
Push_Ups_1_pushup_f_nm_np1_le_med_0 78 29 pushup
Push_Ups_1_pushup_f_nm_np1_le_med_1 78 29 pushup
Push_Ups_1_pushup_f_nm_np1_le_med_2 78 29 pushup
Pushups_Workout__Push_Up_protein__Part_One_pushup_f_cm_np1_le_bad_3 79 29 pushup
Pushups_Workout__Push_Up_protein__Part_One_pushup_f_cm_np1_le_bad_4 79 29 pushup
Pushups_Workout__Push_Up_protein__Part_One_pushup_f_cm_np1_le_bad_5 79 29 pushup
Pushups_Workout__Push_Up_protein__Part_One_pushup_f_cm_np1_ri_bad_0 79 29 pushup
Pushups_Workout__Push_Up_protein__Part_One_pushup_f_cm_np1_ri_bad_1 79 29 pushup
Pushups_Workout__Push_Up_protein__Part_One_pushup_f_cm_np1_ri_bad_2 79 29 pushup
#437_How_To_Ride_A_Bike_ride_bike_f_cm_np1_ba_med_0 79 30 ride_bike
#437_How_To_Ride_A_Bike_ride_bike_f_cm_np1_ba_med_1 79 30 ride_bike
#437_How_To_Ride_A_Bike_ride_bike_f_cm_np1_ba_med_3 79 30 ride_bike
#437_How_To_Ride_A_Bike_ride_bike_f_cm_np1_fr_med_2 79 30 ride_bike
CSC_and_the_2007__Sydney_to_the_Gong__bike_ride_ride_bike_f_cm_np1_ri_med_0 79 30 ride_bike
CSC_and_the_2007__Sydney_to_the_Gong__bike_ride_ride_bike_f_cm_np1_ri_med_1 74 30 ride_bike
David_beim_Fahrrad_fahren_X_x_ride_bike_f_cm_np1_ba_med_2 78 30 ride_bike
David_beim_Fahrrad_fahren_X_x_ride_bike_f_cm_np1_fr_med_3 108 30 ride_bike
David_beim_Fahrrad_fahren_X_x_ride_bike_f_cm_np1_le_med_0 79 30 ride_bike
David_beim_Fahrrad_fahren_X_x_ride_bike_f_cm_np1_ri_med_1 79 30 ride_bike
David_beim_Fahrrad_fahren_X_x_ride_bike_f_cm_np1_ri_med_4 91 30 ride_bike
Fahrrad_fahren_ride_bike_f_cm_np2_le_med_0 142 30 ride_bike
Fahrrad_fahren_ride_bike_f_cm_np2_le_med_1 155 30 ride_bike
Fahrrad_fahren_ride_bike_f_cm_np2_le_med_2 135 30 ride_bike
Finding_Forrester_4_ride_bike_f_cm_np1_fr_bad_5 191 30 ride_bike
Radfahren_um_die_Aggertalsperre_06_09_2009_ride_bike_f_cm_np1_ba_med_12 80 30 ride_bike
Radfahren_um_die_Aggertalsperre_06_09_2009_ride_bike_f_cm_np1_ba_med_13 79 30 ride_bike
Radfahren_um_die_Aggertalsperre_06_09_2009_ride_bike_f_cm_np1_ba_med_7 92 30 ride_bike
Radfahren_um_die_Aggertalsperre_06_09_2009_ride_bike_f_cm_np1_fr_med_10 79 30 ride_bike
Radfahren_um_die_Aggertalsperre_06_09_2009_ride_bike_f_cm_np1_le_med_3 79 30 ride_bike
Radfahren_um_die_Aggertalsperre_06_09_2009_ride_bike_f_cm_np1_le_med_5 79 30 ride_bike
Radfahren_um_die_Aggertalsperre_06_09_2009_ride_bike_f_cm_np2_ba_med_11 92 30 ride_bike
Radfahren_um_die_Aggertalsperre_06_09_2009_ride_bike_f_cm_np2_fr_med_15 79 30 ride_bike
Radfahren_um_die_Aggertalsperre_06_09_2009_ride_bike_f_cm_np2_le_med_14 80 30 ride_bike
Radfahren_um_die_Aggertalsperre_06_09_2009_ride_bike_f_cm_np2_le_med_16 81 30 ride_bike
Radfahren_um_die_Aggertalsperre_06_09_2009_ride_bike_f_cm_np2_le_med_2 80 30 ride_bike
Radfahren_um_die_Aggertalsperre_06_09_2009_ride_bike_f_cm_np2_ri_med_0 133 30 ride_bike
Radfahren_um_die_Aggertalsperre_06_09_2009_ride_bike_f_cm_np2_ri_med_1 79 30 ride_bike
Radfahren_um_die_Aggertalsperre_06_09_2009_ride_bike_f_cm_np2_ri_med_6 80 30 ride_bike
Radfahren_um_die_Aggertalsperre_06_09_2009_ride_bike_l_cm_np1_ba_med_8 80 30 ride_bike
Alifestyle_ride_horse_f_cm_np1_fr_med_4 289 31 ride_horse
Alifestyle_ride_horse_f_cm_np1_le_med_0 196 31 ride_horse
Alifestyle_ride_horse_f_cm_np1_le_med_2 99 31 ride_horse
Alifestyle_ride_horse_f_cm_np1_le_med_5 431 31 ride_horse
Alifestyle_ride_horse_f_cm_np1_le_med_7 339 31 ride_horse
Alifestyle_ride_horse_f_cm_np1_ri_med_1 361 31 ride_horse
Alifestyle_ride_horse_f_cm_np1_ri_med_3 66 31 ride_horse
Alifestyle_ride_horse_f_cm_np1_ri_med_6 110 31 ride_horse
BackBreakingFun_ride_horse_f_cm_np1_ba_med_1 350 31 ride_horse
BackBreakingFun_ride_horse_f_cm_np1_le_med_0 143 31 ride_horse
BackBreakingFun_ride_horse_f_cm_np1_le_med_2 215 31 ride_horse
Caspar_ride_horse_f_cm_np1_le_med_5 133 31 ride_horse
Caspar_ride_horse_f_cm_np1_ri_med_0 140 31 ride_horse
Caspar_ride_horse_f_cm_np1_ri_med_1 160 31 ride_horse
Caspar_ride_horse_f_cm_np1_ri_med_2 140 31 ride_horse
Caspar_ride_horse_f_cm_np1_ri_med_3 375 31 ride_horse
Caspar_ride_horse_f_cm_np1_ri_med_4 314 31 ride_horse
Fellowship_4_ride_horse_f_cm_np1_le_med_2 71 31 ride_horse
Fellowship_4_ride_horse_u_cm_np1_fr_med_1 118 31 ride_horse
Mylifehorseriding_ride_horse_f_cm_np1_ba_med_2 130 31 ride_horse
Mylifehorseriding_ride_horse_f_cm_np1_fr_med_3 171 31 ride_horse
Mylifehorseriding_ride_horse_f_cm_np1_le_med_4 146 31 ride_horse
Mylifehorseriding_ride_horse_f_cm_np1_le_med_6 74 31 ride_horse
Mylifehorseriding_ride_horse_f_cm_np1_ri_med_0 208 31 ride_horse
Mylifehorseriding_ride_horse_f_cm_np1_ri_med_1 181 31 ride_horse
Mylifehorseriding_ride_horse_f_nm_np1_fr_med_5 149 31 ride_horse
Return_of_the_King_2_ride_horse_f_cm_np1_ba_bad_8 105 31 ride_horse
Return_of_the_King_2_ride_horse_f_cm_np1_ba_med_7 56 31 ride_horse
darksideofhorseracing_ride_horse_f_cm_np1_fr_med_1 106 31 ride_horse
darksideofhorseracing_ride_horse_f_cm_np4_ri_med_0 105 31 ride_horse
20060723sfjffbartsinger_run_f_nm_np1_fr_med_1 37 32 run
20060723sfjffsomelikeitwarmed_run_f_nm_np1_fr_med_6 57 32 run
APOCALYPTO_run_u_nm_np1_fr_med_3 101 32 run
A_Beautiful_Mind_5_run_u_cm_np1_fr_med_7 77 32 run
AmericanGangster_run_f_cm_np1_le_med_18 49 32 run
AmericanGangster_run_u_cm_np1_ri_med_65 45 32 run
CharlieAndTheChocolateFactory_run_f_nm_np1_fr_bad_15 78 32 run
CharlieAndTheChocolateFactory_run_f_nm_np1_fr_med_24 23 32 run
LONGESTYARD_run_f_cm_np1_ba_med_24 47 32 run
LONGESTYARD_run_f_cm_np1_le_med_15 23 32 run
LONGESTYARD_run_f_cm_np1_ri_med_32 52 32 run
Man_Who_Cheated_Himself_512kb_run_f_cm_np1_le_bad_5 54 32 run
THE_PROTECTOR_run_f_cm_np1_ba_med_28 49 32 run
THE_PROTECTOR_run_f_cm_np1_ba_med_44 76 32 run
THE_PROTECTOR_run_f_cm_np1_le_med_15 46 32 run
THE_PROTECTOR_run_f_cm_np1_ri_med_101 78 32 run
THE_PROTECTOR_run_f_nm_np1_ba_med_12 48 32 run
THE_PROTECTOR_run_f_nm_np1_fr_med_21 23 32 run
THE_PROTECTOR_run_f_nm_np1_fr_med_71 47 32 run
The_Fugitive_2_run_f_cm_np1_fr_med_1 102 32 run
The_Fugitive_2_run_f_nm_np3_fr_med_15 98 32 run
The_Fugitive_6_run_f_cm_np1_fr_med_19 68 32 run
The_Matrix_1_run_f_cm_np1_fr_bad_0 58 32 run
The_Matrix_1_run_f_cm_np1_fr_med_1 52 32 run
The_Matrix_3_run_f_cm_np1_ba_med_8 43 32 run
The_Matrix_6_run_f_cm_np1_ba_med_1 74 32 run
The_Matrix_6_run_f_nm_np1_fr_med_7 50 32 run
Veoh_Alpha_Dog_1_run_f_cm_np3_ba_med_34 54 32 run
gangboy256kb_run_f_nm_np1_ba_med_1 109 32 run
jonhs_netfreemovies_holygrail_run_f_nm_np1_fr_bad_5 66 32 run
40_Trofeo_S_A_R__Princesa_Sofia_Price_Giving_Ceremony_shake_hands_f_cm_np2_le_bad_2 77 33 shake_hands
40_Trofeo_S_A_R__Princesa_Sofia_Price_Giving_Ceremony_shake_hands_u_cm_np2_le_med_0 78 33 shake_hands
40_Trofeo_S_A_R__Princesa_Sofia_Price_Giving_Ceremony_shake_hands_u_cm_np2_le_med_1 78 33 shake_hands
ANNA_BESSONOVA_in_Mie_WC_2009_-_Elegance_Award_Ceremony_shake_hands_u_cm_np2_le_med_0 79 33 shake_hands
ANNA_BESSONOVA_in_Mie_WC_2009_-_Elegance_Award_Ceremony_shake_hands_u_cm_np2_le_med_1 70 33 shake_hands
A_Beautiful_Mind_1_shake_hands_u_nm_np2_le_med_1 130 33 shake_hands
Aishwarya_Rai_Burns_David_Letterman_in_his_own_show_shake_hands_f_cm_np2_le_bad_0 78 33 shake_hands
Geri_Halliwell_-_Look_At_Me_+_Interview_(Jay_Leno_1999)_shake_hands_f_cm_np2_le_med_0 78 33 shake_hands
Howard_Stern_on_Jay_Leno_-_First_Appearance_Part_1_2_shake_hands_f_cm_np2_le_bad_0 78 33 shake_hands
Kibaki_and_Raila_shake_hands_-_Jan_24__08_shake_hands_u_cm_np2_fr_med_0 79 33 shake_hands
Kibaki_and_Raila_shake_hands_-_Jan_24__08_shake_hands_u_cm_np2_le_med_2 101 33 shake_hands
Obama_and_Chavez_shaking_hands_shake_hands_u_cm_np2_fr_med_0 79 33 shake_hands
Paramotor_Worlds_2009-_Prize_Giving_Ceremony_shake_hands_f_cm_np2_ri_med_0 77 33 shake_hands
Pittsburgh_Penguins_Awards_Ceremony_2009_shake_hands_u_cm_np2_le_med_1 80 33 shake_hands
Pittsburgh_Penguins_Awards_Ceremony_2009_shake_hands_u_cm_np2_le_med_2 79 33 shake_hands
Price_giving_ceremony_shake_hands_f_cm_np2_ba_bad_4 77 33 shake_hands
RailsConf_09-___Ruby_Heroes_Award_Ceremony__shake_hands_u_cm_np2_ba_med_6 78 33 shake_hands
RailsConf_09-___Ruby_Heroes_Award_Ceremony__shake_hands_u_cm_np2_ba_med_7 78 33 shake_hands
RailsConf_09-___Ruby_Heroes_Award_Ceremony__shake_hands_u_cm_np2_le_med_0 78 33 shake_hands
RailsConf_09-___Ruby_Heroes_Award_Ceremony__shake_hands_u_cm_np2_le_med_1 78 33 shake_hands
RailsConf_09-___Ruby_Heroes_Award_Ceremony__shake_hands_u_cm_np2_le_med_2 78 33 shake_hands
RailsConf_09-___Ruby_Heroes_Award_Ceremony__shake_hands_u_cm_np2_le_med_5 78 33 shake_hands
RailsConf_09-___Ruby_Heroes_Award_Ceremony__shake_hands_u_cm_np2_ri_med_3 78 33 shake_hands
RailsConf_09-___Ruby_Heroes_Award_Ceremony__shake_hands_u_cm_np2_ri_med_4 78 33 shake_hands
Speech_Day_2009_(Part_9)_shake_hands_f_cm_np2_le_med_2 78 33 shake_hands
Speech_Day_2009_(Part_9)_shake_hands_f_cm_np2_le_med_4 78 33 shake_hands
Speech_Day_2009_(Part_9)_shake_hands_f_cm_np2_le_med_5 78 33 shake_hands
Speech_Day_2009_(Part_9)_shake_hands_f_cm_np2_le_med_6 78 33 shake_hands
Speech_Day_2009_(Part_9)_shake_hands_f_cm_np2_le_med_7 78 33 shake_hands
Speech_Day_2009_(Part_9)_shake_hands_f_nm_np2_le_med_0 70 33 shake_hands
10YearOldYouthBasketballStarBaller_shoot_ball_f_nm_np1_ba_med_11 80 34 shoot_ball
10YearOldYouthBasketballStarBaller_shoot_ball_f_nm_np1_ba_med_13 79 34 shoot_ball
10YearOldYouthBasketballStarBaller_shoot_ball_f_nm_np1_ba_med_14 78 34 shoot_ball
10YearOldYouthBasketballStarBaller_shoot_ball_f_nm_np1_ba_med_16 94 34 shoot_ball
10YearOldYouthBasketballStarBaller_shoot_ball_f_nm_np1_ri_med_10 56 34 shoot_ball
AdamandAlvonplayingbasketball1_shoot_ball_f_cm_np1_ba_med_7 54 34 shoot_ball
AdamandAlvonplayingbasketball1_shoot_ball_f_cm_np1_le_med_1 78 34 shoot_ball
AdamandAlvonplayingbasketball1_shoot_ball_f_cm_np1_le_med_10 53 34 shoot_ball
AdamandAlvonplayingbasketball1_shoot_ball_f_cm_np1_le_med_6 42 34 shoot_ball
AdamandAlvonplayingbasketball1_shoot_ball_f_nm_np1_ba_med_11 78 34 shoot_ball
AdamandAlvonplayingbasketball1_shoot_ball_u_cm_np1_le_med_0 78 34 shoot_ball
Anamazingbasketballshot_shoot_ball_f_cm_np1_ba_med_0 60 34 shoot_ball
Clay_sBasketballSkillz_shoot_ball_f_nm_np1_ba_med_13 63 34 shoot_ball
Clay_sBasketballSkillz_shoot_ball_f_nm_np1_ba_med_14 80 34 shoot_ball
Clay_sBasketballSkillz_shoot_ball_f_nm_np1_ba_med_15 55 34 shoot_ball
Clay_sBasketballSkillz_shoot_ball_f_nm_np1_ba_med_2 96 34 shoot_ball
Clay_sBasketballSkillz_shoot_ball_f_nm_np1_ba_med_3 65 34 shoot_ball
Clay_sBasketballSkillz_shoot_ball_f_nm_np1_ba_med_4 66 34 shoot_ball
Clay_sBasketballSkillz_shoot_ball_f_nm_np1_ba_med_6 65 34 shoot_ball
Clay_sBasketballSkillz_shoot_ball_f_nm_np1_ba_med_7 80 34 shoot_ball
Clay_sBasketballSkillz_shoot_ball_u_nm_np1_ba_med_11 55 34 shoot_ball
Clay_sBasketballSkillz_shoot_ball_u_nm_np1_ba_med_16 80 34 shoot_ball
Clay_sBasketballSkillz_shoot_ball_u_nm_np1_ba_med_17 69 34 shoot_ball
ImprovingBasketballSkills-BasketballNBA3-PointShots_shoot_ball_f_nm_np1_ri_med_0 83 34 shoot_ball
ImprovingBasketballSkills-BasketballNBA3-PointShots_shoot_ball_f_nm_np1_ri_med_1 152 34 shoot_ball
WeTheKingsplaying_shoot_ball_u_cm_np1_ba_med_4 110 34 shoot_ball
WeTheKingsplaying_shoot_ball_u_cm_np1_ba_med_5 96 34 shoot_ball
WeTheKingsplaying_shoot_ball_u_cm_np1_ba_med_6 80 34 shoot_ball
WeTheKingsplaying_shoot_ball_u_cm_np1_ba_med_7 80 34 shoot_ball
WeTheKingsplaying_shoot_ball_u_cm_np1_ri_med_1 81 34 shoot_ball
11408ErikaRecurvefront_shoot_bow_u_nm_np1_fr_med_0 232 35 shoot_bow
11408ErikaRecurvefront_shoot_bow_u_nm_np1_fr_med_1 262 35 shoot_bow
6arrowswithin30seconds_shoot_bow_f_nm_np1_fr_med_0 80 35 shoot_bow
6arrowswithin30seconds_shoot_bow_f_nm_np1_fr_med_2 80 35 shoot_bow
6arrowswithin30seconds_shoot_bow_f_nm_np1_fr_med_3 80 35 shoot_bow
6arrowswithin30seconds_shoot_bow_f_nm_np1_fr_med_4 80 35 shoot_bow
ArcherShootsFOBArrowat100Yards_shoot_bow_u_nm_np1_fr_med_1 469 35 shoot_bow
ArcherySVK_shoot_bow_u_cm_np1_fr_med_0 218 35 shoot_bow
ArcherySVK_shoot_bow_u_cm_np1_fr_med_1 290 35 shoot_bow
ArcherySVK_shoot_bow_u_cm_np1_fr_med_2 276 35 shoot_bow
Hannahfront23may08_shoot_bow_u_nm_np1_fr_med_0 288 35 shoot_bow
Hannahfront23may08_shoot_bow_u_nm_np1_fr_med_1 239 35 shoot_bow
JuanReneSerranoSemifinal_shoot_bow_u_cm_np1_fr_goo_0 307 35 shoot_bow
JuanReneSerranoSemifinal_shoot_bow_u_cm_np1_fr_goo_6 206 35 shoot_bow
JuanReneSerranoSemifinal_shoot_bow_u_cm_np1_fr_goo_7 289 35 shoot_bow
JuanReneSerranoSemifinal_shoot_bow_u_cm_np1_fr_med_3 312 35 shoot_bow
JuanReneSerranoSemifinal_shoot_bow_u_cm_np1_le_goo_4 191 35 shoot_bow
MegaPrecisionArchery_shoot_bow_u_nm_np1_fr_med_0 455 35 shoot_bow
MegaPrecisionArchery_shoot_bow_u_nm_np1_fr_med_1 263 35 shoot_bow
MegaPrecisionArchery_shoot_bow_u_nm_np1_fr_med_2 368 35 shoot_bow
MegaPrecisionArchery_shoot_bow_u_nm_np1_fr_med_3 307 35 shoot_bow
MegaPrecisionArchery_shoot_bow_u_nm_np1_fr_med_4 296 35 shoot_bow
MegaPrecisionArchery_shoot_bow_u_nm_np1_fr_med_5 394 35 shoot_bow
Return_of_the_King_1_shoot_bow_u_cm_np1_fr_med_9 58 35 shoot_bow
Shootingarecurve_shoot_bow_u_cm_np1_fr_med_5 105 35 shoot_bow
Shootingarecurve_shoot_bow_u_nm_np1_fr_med_0 119 35 shoot_bow
Shootingarecurve_shoot_bow_u_nm_np1_fr_med_1 146 35 shoot_bow
Shootingarecurve_shoot_bow_u_nm_np1_fr_med_2 107 35 shoot_bow
Shootingarecurve_shoot_bow_u_nm_np1_fr_med_3 112 35 shoot_bow
Shootingarecurve_shoot_bow_u_nm_np1_fr_med_4 124 35 shoot_bow
Dual9mm_shoot_gun_u_cm_np1_ri_goo_0 165 36 shoot_gun
Italian_Job_1_shoot_gun_u_cm_np1_fr_med_4 38 36 shoot_gun
Italian_Job_1_shoot_gun_u_nm_np1_fr_med_3 36 36 shoot_gun
Shootingagunforthefirsttimeever_shoot_gun_u_cm_np1_ri_med_0 366 36 shoot_gun
Shootingagunforthefirsttimeever_shoot_gun_u_cm_np1_ri_med_1 403 36 shoot_gun
Shootingattherange_shoot_gun_f_cm_np1_ri_med_2 140 36 shoot_gun
Shootingattherange_shoot_gun_f_nm_np1_ri_med_0 70 36 shoot_gun
Shootingattherange_shoot_gun_f_nm_np1_ri_med_3 111 36 shoot_gun
Shootingattherange_shoot_gun_u_nm_np1_ri_med_1 65 36 shoot_gun
TanyaShooting_shoot_gun_u_cm_np1_ri_med_2 65 36 shoot_gun
TanyaShooting_shoot_gun_u_nm_np1_ba_med_0 92 36 shoot_gun
TanyaShooting_shoot_gun_u_nm_np1_ba_med_1 125 36 shoot_gun
TanyaShooting_shoot_gun_u_nm_np1_ri_med_3 90 36 shoot_gun
TanyaShooting_shoot_gun_u_nm_np1_ri_med_4 80 36 shoot_gun
The_Matrix_5_shoot_gun_f_nm_np4_le_med_3 37 36 shoot_gun
The_Matrix_5_shoot_gun_h_cm_np1_fr_goo_5 53 36 shoot_gun
The_Matrix_5_shoot_gun_h_nm_np1_fr_goo_8 65 36 shoot_gun
The_Matrix_5_shoot_gun_u_cm_np1_fr_goo_2 37 36 shoot_gun
The_Matrix_5_shoot_gun_u_cm_np1_fr_goo_4 75 36 shoot_gun
The_Matrix_5_shoot_gun_u_nm_np1_fr_med_9 48 36 shoot_gun
Veoh_Alpha_Dog_1_shoot_gun_f_nm_np3_fr_med_16 54 36 shoot_gun
Veoh_Alpha_Dog_1_shoot_gun_u_nm_np1_fr_goo_18 48 36 shoot_gun
shooting_shoot_gun_u_nm_np1_le_med_0 78 36 shoot_gun
shooting_shoot_gun_u_nm_np1_le_med_1 96 36 shoot_gun
shooting_shoot_gun_u_nm_np1_le_med_2 59 36 shoot_gun
shooting_shoot_gun_u_nm_np1_le_med_3 83 36 shoot_gun
shooting_shoot_gun_u_nm_np1_le_med_4 86 36 shoot_gun
shooting_shoot_gun_u_nm_np1_le_med_5 99 36 shoot_gun
shooting_shoot_gun_u_nm_np1_le_med_6 78 36 shoot_gun
shooting_shoot_gun_u_nm_np1_le_med_8 82 36 shoot_gun
A_Beautiful_Mind_3_sit_f_cm_np1_fr_med_6 155 37 sit
American_History_X_sit_u_cm_np1_fr_med_6 83 37 sit
American_History_X_sit_u_cm_np1_fr_med_8 123 37 sit
BIG_FISH_sit_f_nm_np1_fr_med_17 58 37 sit
BRIDGETOTERABITHIA_sit_f_nm_np1_fr_med_0 77 37 sit
BRIDGETOTERABITHIA_sit_u_nm_np1_fr_med_4 78 37 sit
EasternPromises_sit_f_nm_np1_fr_med_2 191 37 sit
EasternPromises_sit_f_nm_np1_ri_med_4 80 37 sit
Finding_Forrester_1_sit_u_cm_np1_le_med_9 110 37 sit
HP_PRISONER_OF_AZKABAN_sit_f_cm_np1_fr_med_20 81 37 sit
HP_PRISONER_OF_AZKABAN_sit_f_cm_np1_fr_med_3 47 37 sit
HP_PRISONER_OF_AZKABAN_sit_f_cm_np1_le_bad_16 100 37 sit
HP_PRISONER_OF_AZKABAN_sit_u_cm_np1_ri_med_10 48 37 sit
Hitch_Part_2_sit_u_cm_np1_le_med_9 53 37 sit
IamLegendII_sit_f_cm_np1_fr_med_7 201 37 sit
IamLegend_sit_f_cm_np1_fr_med_21 131 37 sit
IamLegend_sit_f_cm_np1_fr_med_24 78 37 sit
IamLegend_sit_f_nm_np1_le_med_1 48 37 sit
Juno_sit_f_cm_np1_fr_med_4 47 37 sit
Prelinger_FamilyLi1949_sit_f_cm_np1_fr_med_0 104 37 sit
Prelinger_HabitPat1954_sit_u_cm_np1_le_med_8 75 37 sit
Shadow_of_a_Doubt_sit_u_cm_np1_fr_med_11 73 37 sit
The_Departed_-_Part_1_sit_u_nm_np1_fr_med_9 52 37 sit
The_House_on_Haunted_Hill_sit_u_cm_np1_fr_med_17 77 37 sit
TrumanShow_sit_f_cm_np1_ri_med_15 53 37 sit
TrumanShow_sit_u_nm_np1_fr_med_14 48 37 sit
likebeckam_sit_f_cm_np1_ba_med_35 49 37 sit
likebeckam_sit_f_cm_np1_le_med_28 72 37 sit
likebeckam_sit_f_nm_np1_le_bad_29 23 37 sit
prelinger_ControlY1950_sit_f_cm_np1_fr_med_1 66 37 sit
Ab_Workout__(_6_pack_abs_)_[_ab_exercises_for_ripped_abs_]_situp_f_nm_np1_le_goo_0 78 38 situp
Ab_Workout__(_6_pack_abs_)_[_ab_exercises_for_ripped_abs_]_situp_f_nm_np1_le_goo_1 78 38 situp
Ab_Workout__(_6_pack_abs_)_[_ab_exercises_for_ripped_abs_]_situp_f_nm_np1_le_goo_2 78 38 situp
Body_Flex_-_How2_-_Sit-Up_situp_f_nm_np1_le_goo_0 93 38 situp
Body_Flex_-_How2_-_Sit-Up_situp_f_nm_np1_le_goo_1 98 38 situp
Body_Flex_-_How2_-_Sit-Up_situp_f_nm_np1_le_goo_2 108 38 situp
Britney_Spears__Ab_Workout_Revealed_Video_situp_f_cm_np1_ri_goo_0 126 38 situp
Britney_Spears__Ab_Workout_Revealed_Video_situp_f_cm_np1_ri_goo_1 109 38 situp
Get_six_pack_abs_in_6_minutes_on_your_couch__This_Works!_situp_f_nm_np1_ba_med_0 78 38 situp
Get_six_pack_abs_in_6_minutes_on_your_couch__This_Works!_situp_f_nm_np1_ba_med_2 78 38 situp
How_to_Do_Proper_Situps_situp_f_cm_np1_le_goo_0 75 38 situp
How_to_Do_Proper_Situps_situp_f_cm_np1_le_goo_1 82 38 situp
How_to_Do_Proper_Situps_situp_f_cm_np1_le_goo_2 77 38 situp
How_to_get_a_six_pack_in_3minutes_EXPLOSIVE_RESULTS_IN_YOUR_4_WEEKS_situp_f_nm_np1_ri_med_0 78 38 situp
How_to_get_a_six_pack_in_3minutes_EXPLOSIVE_RESULTS_IN_YOUR_4_WEEKS_situp_f_nm_np1_ri_med_1 78 38 situp
How_to_get_a_six_pack_in_3minutes_EXPLOSIVE_RESULTS_IN_YOUR_4_WEEKS_situp_f_nm_np1_ri_med_2 78 38 situp
Mark_Pfeltz_Sets_World_Record_For_sit_ups_situp_f_nm_np1_fr_bad_2 112 38 situp
Mark_Pfeltz_Sets_World_Record_For_sit_ups_situp_f_nm_np1_fr_bad_3 97 38 situp
Mark_Pfeltz_Sets_World_Record_For_sit_ups_situp_f_nm_np1_fr_bad_4 103 38 situp
Mark_Pfeltz_Sets_World_Record_For_sit_ups_situp_f_nm_np1_ri_bad_0 104 38 situp
Mark_Pfeltz_Sets_World_Record_For_sit_ups_situp_f_nm_np1_ri_bad_1 111 38 situp
Sit_ups_situp_f_nm_np1_ri_goo_0 78 38 situp
Sit_ups_situp_f_nm_np1_ri_goo_1 84 38 situp
Sit_ups_situp_f_nm_np1_ri_goo_2 82 38 situp
situps_situp_f_cm_np1_le_med_1 78 38 situp
situps_situp_f_cm_np1_le_med_2 78 38 situp
situps_situp_f_cm_np3_ri_med_4 78 38 situp
situps_situp_f_cm_np3_ri_med_5 78 38 situp
situps_situp_f_cm_np3_ri_med_6 78 38 situp
situps_situp_f_nm_np1_ri_med_3 78 38 situp
Prelinger_HabitPat1954_smile_h_nm_np1_fr_goo_27 119 39 smile
Re-_Show_Your_Smile_smile_h_nm_np1_fr_goo_0 78 39 smile
Re-_Show_your_Smile!_2_smile_h_nm_np1_fr_goo_0 79 39 smile
Re-_Show_your_Smile!_3_smile_h_nm_np1_fr_goo_0 80 39 smile
Re-_Show_your_Smile!_9_smile_h_nm_np1_fr_med_0 78 39 smile
Return_of_the_King_1_smile_h_nm_np1_fr_goo_6 61 39 smile
Return_of_the_King_4_smile_h_nm_np1_fr_goo_4 69 39 smile
SE7EN_SMILES_x3_smile_h_cm_np1_fr_goo_5 79 39 smile
SE7EN_SMILES_x3_smile_h_cm_np1_fr_goo_9 78 39 smile
SE7EN_SMILES_x3_smile_h_cm_np1_fr_med_0 47 39 smile
SE7EN_SMILES_x3_smile_h_cm_np1_fr_med_10 47 39 smile
SE7EN_SMILES_x3_smile_h_cm_np1_fr_med_3 76 39 smile
SE7EN_SMILES_x3_smile_h_nm_np1_fr_bad_7 67 39 smile
SE7EN_SMILES_x3_smile_h_nm_np1_fr_med_1 36 39 smile
SE7EN_SMILES_x3_smile_h_nm_np1_fr_med_4 79 39 smile
SE7EN_SMILES_x3_smile_h_nm_np1_fr_med_6 127 39 smile
SE7EN_SMILES_x3_smile_h_nm_np1_fr_med_8 78 39 smile
SMILES_FROM_OFF_THE_ROAD_2_-TREASURING_THE_GIRLCHILD_smile_h_cm_np1_fr_bad_1 80 39 smile
SMILES_FROM_OFF_THE_ROAD_2_-TREASURING_THE_GIRLCHILD_smile_h_nm_np1_fr_goo_2 79 39 smile
SMILES_FROM_OFF_THE_ROAD_2_-TREASURING_THE_GIRLCHILD_smile_h_nm_np1_fr_med_0 99 39 smile
SMILES_FROM_OFF_THE_ROAD_2_-TREASURING_THE_GIRLCHILD_smile_h_nm_np1_fr_med_3 59 39 smile
SMILES_FROM_OFF_THE_ROAD_3_-TRAVELS_WITH_A_HAT_smile_h_nm_np1_fr_bad_2 78 39 smile
SMILES_FROM_OFF_THE_ROAD_3_-TRAVELS_WITH_A_HAT_smile_h_nm_np1_fr_goo_0 86 39 smile
SMILES_FROM_OFF_THE_ROAD_3_-TRAVELS_WITH_A_HAT_smile_h_nm_np1_fr_goo_3 78 39 smile
SMILES_FROM_OFF_THE_ROAD_3_-TRAVELS_WITH_A_HAT_smile_h_nm_np1_fr_med_1 79 39 smile
SMILES_FROM_OFF_THE_ROAD_3_-TRAVELS_WITH_A_HAT_smile_h_nm_np1_fr_med_4 65 39 smile
SMILES_FROM_OFF_THE_ROAD_3_-TRAVELS_WITH_A_HAT_smile_h_nm_np1_fr_med_5 81 39 smile
prelinger_LetsPlay1949_smile_h_nm_np1_fr_goo_27 99 39 smile
prelinger_LetsPlay1949_smile_h_nm_np1_le_goo_25 185 39 smile
prelinger_LetsPlay1949_smile_u_nm_np1_ri_med_21 90 39 smile
A_Beautiful_Mind_1_smoke_h_nm_np1_fr_goo_8 60 40 smoke
American_History_X_smoke_h_nm_np1_fr_goo_26 59 40 smoke
American_History_X_smoke_h_nm_np1_fr_goo_29 186 40 smoke
American_History_X_smoke_h_nm_np1_ri_med_45 65 40 smoke
American_History_X_smoke_u_nm_np1_fr_med_43 80 40 smoke
Buckle-Up_smoke_h_cm_np1_ri_goo_0 73 40 smoke
How_to_smoke_smoke_h_nm_np1_fr_goo_0 122 40 smoke
How_to_smoke_smoke_h_nm_np1_fr_goo_1 110 40 smoke
Prelinger_LetYours1940_smoke_f_nm_np1_fr_med_6 245 40 smoke
Raucher_Antiraucher_Werbung_smoke_h_cm_np1_fr_goo_2 119 40 smoke
Raucher_Antiraucher_Werbung_smoke_h_cm_np1_fr_med_1 70 40 smoke
Raucher_Antiraucher_Werbung_smoke_u_cm_np1_fr_med_0 89 40 smoke
Return_of_the_King_1_smoke_h_cm_np1_fr_goo_7 64 40 smoke
Return_of_the_King_1_smoke_h_nm_np1_ri_goo_3 70 40 smoke
nice_smoking_girl_smoke_h_nm_np1_le_med_0 155 40 smoke
nice_smoking_girl_smoke_h_nm_np1_le_med_1 286 40 smoke
nice_smoking_girl_smoke_h_nm_np1_le_med_2 246 40 smoke
raucher_smoke_u_nm_np1_fr_med_0 118 40 smoke
raucher_smoke_u_nm_np1_fr_med_1 190 40 smoke
raucher_smoke_u_nm_np1_fr_med_2 259 40 smoke
ricky_bobby_smoke_h_nm_np1_fr_med_0 44 40 smoke
smoking_2_smoke_h_cm_np1_ba_goo_2 104 40 smoke
smoking_2_smoke_h_cm_np1_ba_med_4 61 40 smoke
smoking_2_smoke_h_cm_np1_ba_med_5 80 40 smoke
smoking_2_smoke_h_cm_np1_ri_med_0 133 40 smoke
smoking_2_smoke_h_cm_np1_ri_med_1 203 40 smoke
smoking_2_smoke_h_cm_np1_ri_med_3 89 40 smoke
smoking_video_smoke_h_nm_np1_fr_goo_1 443 40 smoke
smoking_video_smoke_h_nm_np1_fr_goo_2 313 40 smoke
smoking_video_smoke_h_nm_np1_fr_med_0 189 40 smoke
48_Putzelb_ume_hintereinander_Mare_somersault_f_cm_np1_le_bad_0 79 41 somersault
48_Putzelb_ume_hintereinander_Mare_somersault_f_cm_np1_le_bad_1 79 41 somersault
48_Putzelb_ume_hintereinander_Mare_somersault_f_cm_np1_le_bad_2 79 41 somersault
Billie_2007_p8_Boden_somersault_f_cm_np1_ba_bad_0 78 41 somersault
Boden-K_r_somersault_f_cm_np1_ri_med_1 80 41 somersault
Boden-K_r_somersault_f_cm_np1_ri_med_2 80 41 somersault
Bodenk_r_somersault_f_cm_np1_fr_med_5 80 41 somersault
Bodenk_r_somersault_f_cm_np1_le_med_0 80 41 somersault
Bodenk_r_somersault_f_cm_np1_le_med_4 80 41 somersault
Bodenk_r_somersault_f_cm_np1_ri_med_1 80 41 somersault
Bodenk_r_somersault_f_cm_np1_ri_med_2 80 41 somersault
Bodenk_r_somersault_f_cm_np1_ri_med_6 80 41 somersault
Bodenturnen_f_r_Anf_nger_somersault_f_cm_np1_fr_med_2 76 41 somersault
Bodenturnen_im_sportunterricht_somersault_f_cm_np1_le_med_0 76 41 somersault
DSHS_Pflicht_Bodenturnen_BAS_1_Bachelor_Spoho_somersault_f_cm_np1_le_med_2 77 41 somersault
Dive_Roll_Over_Concrete_Gap_somersault_f_cm_np1_le_bad_0 36 41 somersault
Le_Parkour_et_Accros_Kevin_Ryser_2008-2009_somersault_f_cm_np1_le_med_1 79 41 somersault
Learn_Freerunning_and_Parkour_-_Diving_Roll_somersault_f_cm_np1_ba_bad_1 35 41 somersault
Learn_Freerunning_and_Parkour_-_Diving_Roll_somersault_f_cm_np1_ba_bad_2 66 41 somersault
Learn_Freerunning_and_Parkour_-_Diving_Roll_somersault_f_cm_np1_le_bad_0 36 41 somersault
Learn_Freerunning_and_Parkour_-_Diving_Roll_somersault_f_cm_np1_le_bad_5 37 41 somersault
Parkour_Napoli_-_Dive_Roll_somersault_f_cm_np1_le_bad_0 37 41 somersault
Parkour_Napoli_-_Dive_Roll_somersault_f_cm_np1_le_bad_1 39 41 somersault
Purzelbaum_bei_der_Aufstiegsfeier_somersault_f_cm_np1_ri_med_1 81 41 somersault
Sport_LK_Bodenturnk_r_somersault_f_cm_np1_le_bad_3 53 41 somersault
Sport_LK_Bodenturnk_r_somersault_f_cm_np1_ri_bad_2 78 41 somersault
Sport_LK_Bodenturnk_r_somersault_f_cm_np2_ri_bad_1 78 41 somersault
Sport_LK_Bodenturnk_r_somersault_f_cm_np3_ba_bad_0 78 41 somersault
Turn_pr_fung_glaser_schule_somersault_f_cm_np1_le_med_1 79 41 somersault
Turnen_Lisa_en_Janine_op_de_Balk_somersault_f_cm_np1_ri_bad_1 77 41 somersault
20070723_sfjff_waitingforrescue_stand_f_nm_np1_fr_med_0 48 42 stand
20070723_sfjff_waitingforrescue_stand_u_cm_np1_fr_med_2 49 42 stand
BRIDGETOTERABITHIA_stand_f_nm_np1_fr_med_1 78 42 stand
DONNIE_DARKO_stand_f_nm_np1_ri_med_2 76 42 stand
DONNIE_DARKO_stand_u_nm_np1_fr_med_3 73 42 stand
EverythingisIlluminated_stand_f_nm_np1_le_med_2 173 42 stand
Finding_Forrester_1_stand_u_cm_np1_le_bad_10 99 42 stand
GardenWiseA256kb_stand_f_cm_np1_fr_med_1 59 42 stand
Gossip1953256kb_stand_f_cm_np1_le_med_0 77 42 stand
HP_PRISONER_OF_AZKABAN_stand_f_cm_np1_fr_bad_11 47 42 stand
HP_PRISONER_OF_AZKABAN_stand_f_cm_np1_fr_med_4 53 42 stand
IndianaJonesandTheTempleofDoom_stand_f_nm_np1_ri_med_3 52 42 stand
Man_Who_Cheated_Himself_512kb_stand_u_cm_np1_fr_med_11 108 42 stand
Man_Who_Cheated_Himself_512kb_stand_u_nm_np1_ba_med_0 74 42 stand
Narcotic1967256kb_stand_f_nm_np1_fr_med_2 77 42 stand
OldSchool_stand_f_nm_np1_fr_med_21 47 42 stand
OldSchool_stand_u_cm_np1_ri_med_8 282 42 stand
Panic_in_the_Streets_stand_f_nm_np1_fr_med_8 75 42 stand
Panic_in_the_Streets_stand_u_cm_np1_ba_bad_0 77 42 stand
Panic_in_the_Streets_stand_u_cm_np1_ri_med_2 52 42 stand
SweeneyTodd_stand_f_cm_np1_le_med_10 78 42 stand
SweeneyTodd_stand_f_cm_np1_ri_med_33 52 42 stand
SweeneyTodd_stand_f_nm_np1_fr_bad_24 46 42 stand
SweeneyTodd_stand_f_nm_np1_le_med_28 49 42 stand
SweeneyTodd_stand_f_nm_np1_ri_med_18 54 42 stand
SweeneyTodd_stand_u_cm_np1_fr_bad_38 49 42 stand
THE_PROTECTOR_stand_f_nm_np1_le_med_62 72 42 stand
TheLastManOnearth_stand_f_nm_np1_fr_med_24 78 42 stand
Veoh_Alpha_Dog_1_stand_f_nm_np1_fr_med_41 50 42 stand
likebeckam_stand_f_nm_np1_fr_med_7 99 42 stand
BaseballHitinSlowMotion_swing_baseball_f_nm_np1_fr_bad_0 139 43 swing_baseball
Faith_Rewarded_swing_baseball_f_cm_np1_ba_bad_11 74 43 swing_baseball
Faith_Rewarded_swing_baseball_f_cm_np1_fr_bad_29 149 43 swing_baseball
Faith_Rewarded_swing_baseball_f_cm_np1_ri_bad_27 42 43 swing_baseball
Faith_Rewarded_swing_baseball_f_nm_np1_ba_bad_22 59 43 swing_baseball
Faith_Rewarded_swing_baseball_f_nm_np1_ba_bad_54 44 43 swing_baseball
Faith_Rewarded_swing_baseball_f_nm_np1_ba_bad_58 77 43 swing_baseball
Faith_Rewarded_swing_baseball_f_nm_np1_ba_bad_60 69 43 swing_baseball
Faith_Rewarded_swing_baseball_f_nm_np1_ba_med_23 73 43 swing_baseball
Faith_Rewarded_swing_baseball_f_nm_np1_ba_med_28 50 43 swing_baseball
Faith_Rewarded_swing_baseball_f_nm_np1_ba_med_41 36 43 swing_baseball
Faith_Rewarded_swing_baseball_f_nm_np1_fr_bad_55 169 43 swing_baseball
Faith_Rewarded_swing_baseball_f_nm_np1_fr_bad_56 136 43 swing_baseball
Faith_Rewarded_swing_baseball_f_nm_np1_fr_bad_64 65 43 swing_baseball
Faith_Rewarded_swing_baseball_f_nm_np1_fr_bad_66 54 43 swing_baseball
Faith_Rewarded_swing_baseball_f_nm_np1_fr_bad_69 110 43 swing_baseball
Faith_Rewarded_swing_baseball_f_nm_np1_fr_bad_85 42 43 swing_baseball
Faith_Rewarded_swing_baseball_f_nm_np1_fr_med_52 66 43 swing_baseball
Faith_Rewarded_swing_baseball_f_nm_np1_le_bad_38 33 43 swing_baseball
Faith_Rewarded_swing_baseball_f_nm_np1_le_bad_39 49 43 swing_baseball
Faith_Rewarded_swing_baseball_f_nm_np1_le_bad_42 45 43 swing_baseball
Faith_Rewarded_swing_baseball_f_nm_np1_le_bad_82 82 43 swing_baseball
Faith_Rewarded_swing_baseball_f_nm_np1_le_med_19 58 43 swing_baseball
Faith_Rewarded_swing_baseball_f_nm_np1_le_med_30 64 43 swing_baseball
Faith_Rewarded_swing_baseball_f_nm_np1_ri_bad_4 45 43 swing_baseball
Faith_Rewarded_swing_baseball_u_cm_np1_ri_bad_3 59 43 swing_baseball
HittingaSingle_swing_baseball_f_cm_np1_fr_med_1 111 43 swing_baseball
Hittingadouble(BXbaseball)_swing_baseball_f_nm_np1_ba_bad_2 83 43 swing_baseball
Hittingadouble(BXbaseball)_swing_baseball_f_nm_np1_ba_bad_3 96 43 swing_baseball
VenomSwingIceman_swing_baseball_f_cm_np1_fr_bad_0 283 43 swing_baseball
Best_Sword_Fights_-_Vol__1_-__Rob_Roy__sword_f_cm_np2_ba_bad_0 48 44 sword
Best_Sword_Fights_-_Vol__1_-__Rob_Roy__sword_u_cm_np2_fr_bad_2 41 44 sword
Best_fight_scene_in_history_of_movie_sword_u_cm_np2_fr_bad_1 73 44 sword
Blade_Vs_Deacon_Frost_Sword_Fight_Scene_sword_f_cm_np2_fr_med_0 82 44 sword
Blade_Vs_Deacon_Frost_Sword_Fight_Scene_sword_f_cm_np2_le_med_1 62 44 sword
Blade_Vs_Deacon_Frost_Sword_Fight_Scene_sword_f_cm_np2_le_med_2 95 44 sword
David_Carradine_vs__Michael_Jai_White_sword_u_nm_np2_fr_med_0 37 44 sword
David_Carradine_vs__Michael_Jai_White_sword_u_nm_np2_fr_med_1 34 44 sword
David_Carradine_vs__Michael_Jai_White_sword_u_nm_np2_ri_med_2 54 44 sword
Pirates_6_sword_f_cm_np2_ba_bad_8 155 44 sword
Pirates_6_sword_f_cm_np2_ba_med_6 56 44 sword
Schwertkampf__in_Bechtolsheim_sword_f_cm_np2_ba_med_0 78 44 sword
Schwertkampf__in_Bechtolsheim_sword_f_cm_np2_le_med_2 78 44 sword
Schwertkampf__in_Bechtolsheim_sword_f_cm_np2_le_med_3 79 44 sword
Schwertkampf__in_Bechtolsheim_sword_f_cm_np2_ri_bad_4 78 44 sword
Schwertkampf__in_Bechtolsheim_sword_f_cm_np2_ri_med_1 78 44 sword
Stage_Combat_4_-_Sword_Fight_sword_f_cm_np2_fr_bad_0 80 44 sword
Stage_Combat_4_-_Sword_Fight_sword_f_cm_np2_le_bad_1 65 44 sword
Star_Wars_I_Light_Sabre_Battle_Re-cut_sword_f_cm_np2_ba_med_0 110 44 sword
Star_Wars_I_Light_Sabre_Battle_Re-cut_sword_f_cm_np2_ba_med_3 127 44 sword
Star_Wars_I_Light_Sabre_Battle_Re-cut_sword_f_cm_np2_ri_med_2 233 44 sword
Star_Wars_I_Light_Sabre_Battle_Re-cut_sword_u_cm_np2_ri_med_1 209 44 sword
The_Last_Samurai_-_In_Your_Honor_sword_f_nm_np2_le_bad_1 105 44 sword
The_Last_Samurai_-_In_Your_Honor_sword_f_nm_np3_fr_bad_0 57 44 sword
_Kill_Bill__Uma_Thruman_sword_fight_with_Lucy_liu_sword_f_nm_np2_le_med_3 111 44 sword
_Kill_Bill__Uma_Thruman_sword_fight_with_Lucy_liu_sword_f_nm_np2_ri_med_0 127 44 sword
_Kill_Bill__Uma_Thruman_sword_fight_with_Lucy_liu_sword_u_cm_np2_fr_med_1 85 44 sword
_Kill_Bill__Uma_Thruman_sword_fight_with_Lucy_liu_sword_u_cm_np2_fr_med_2 73 44 sword
late_medieval_longsword_duel_sword_f_cm_np2_fr_med_0 61 44 sword
late_medieval_longsword_duel_sword_u_cm_np2_ri_med_1 78 44 sword
Eishin-Ryu_Iaido_sword_exercise_f_cm_np1_fr_bad_11 57 45 sword_exercise
Eishin-Ryu_Iaido_sword_exercise_f_cm_np1_fr_bad_13 37 45 sword_exercise
Eishin-Ryu_Iaido_sword_exercise_f_cm_np1_le_bad_5 41 45 sword_exercise
Eishin-Ryu_Iaido_sword_exercise_f_cm_np1_ri_bad_3 57 45 sword_exercise
Eishin-Ryu_Iaido_sword_exercise_f_cm_np1_ri_bad_6 56 45 sword_exercise
Eishin-Ryu_Iaido_sword_exercise_f_cm_np1_ri_bad_7 46 45 sword_exercise
Eishin-Ryu_Iaido_sword_exercise_f_cm_np1_ri_bad_9 49 45 sword_exercise
Epee_Fencing_Attacks_-_Remises_sword_exercise_u_nm_np1_fr_bad_0 60 45 sword_exercise
Epee_Fencing_Attacks_-_Remises_sword_exercise_u_nm_np1_fr_bad_1 39 45 sword_exercise
Fellowship_7_sword_exercise_u_nm_np1_fr_bad_11 42 45 sword_exercise
Highlander_Sword_School_wmv_sword_exercise_f_cm_np1_ba_bad_7 204 45 sword_exercise
Highlander_Sword_School_wmv_sword_exercise_f_cm_np1_fr_bad_6 257 45 sword_exercise
Highlander_Sword_School_wmv_sword_exercise_f_cm_np2_fr_med_8 94 45 sword_exercise
Highlander_Sword_School_wmv_sword_exercise_f_cm_np2_le_med_4 327 45 sword_exercise
Highlander_Sword_School_wmv_sword_exercise_f_cm_np2_ri_med_3 147 45 sword_exercise
Highlander_Sword_School_wmv_sword_exercise_f_cm_np2_ri_med_5 91 45 sword_exercise
Highlander_Sword_School_wmv_sword_exercise_u_cm_np1_fr_med_0 91 45 sword_exercise
Highlander_Sword_School_wmv_sword_exercise_u_cm_np1_fr_med_1 98 45 sword_exercise
Highlander_Sword_School_wmv_sword_exercise_u_cm_np1_fr_med_2 122 45 sword_exercise
Highlander_Sword_School_wmv_sword_exercise_u_cm_np1_ri_med_10 86 45 sword_exercise
How_to_Fence_-_How_to_do_the_Balestra_sword_exercise_f_nm_np1_le_bad_0 66 45 sword_exercise
IAIDO_-_Training_TV-Bericht_10_2008_sword_exercise_f_cm_np1_le_bad_2 37 45 sword_exercise
Kuroda_Sensei_Iai_do_sword_exercise_f_cm_np1_le_bad_1 49 45 sword_exercise
Kuroda_Sensei_Iai_do_sword_exercise_f_cm_np1_le_bad_3 45 45 sword_exercise
Samurai_Sword_Techniques_-_Samurai_Sword_Slashes_sword_exercise_f_nm_np1_fr_med_0 305 45 sword_exercise
Samurai_Sword_Techniques_-_Samurai_Sword_Slashes_sword_exercise_f_nm_np2_fr_med_2 102 45 sword_exercise
Samurai_Sword_Techniques_-_Samurai_Sword_Slashes_sword_exercise_f_nm_np2_fr_med_3 66 45 sword_exercise
Samurai_Sword_Techniques_-_Samurai_Sword_Slashes_sword_exercise_u_nm_np1_fr_med_1 134 45 sword_exercise
Takeda_Ryu_Iaido_-_Batto_Giri_sword_exercise_f_nm_np1_fr_bad_3 50 45 sword_exercise
Takeda_Ryu_Iaido_-_Batto_Giri_sword_exercise_f_nm_np1_le_bad_2 41 45 sword_exercise
Fellowship_3_talk_h_nm_np1_fr_goo_1 95 46 talk
Fellowship_5_talk_h_cm_np1_ri_goo_0 141 46 talk
Fellowship_5_talk_h_nm_np1_fr_goo_1 114 46 talk
Italian_Job_2_talk_h_nm_np1_fr_med_3 81 46 talk
Italian_Job_2_talk_h_nm_np1_fr_med_6 165 46 talk
Pirates_1_talk_h_nm_np1_fr_goo_2 118 46 talk
Pirates_1_talk_h_nm_np1_ri_med_1 204 46 talk
Pirates_1_talk_u_nm_np1_fr_med_6 126 46 talk
Pirates_6_talk_h_nm_np1_fr_med_1 129 46 talk
Prelinger_LetYours1940_talk_h_nm_np1_fr_goo_2 242 46 talk
Prelinger_LetYours1940_talk_u_nm_np1_fr_med_1 294 46 talk
The_Fugitive_3_talk_u_nm_np1_fr_med_4 169 46 talk
The_Fugitive_3_talk_u_nm_np1_fr_med_5 213 46 talk
The_Matrix_3_talk_h_nm_np1_fr_goo_13 110 46 talk
Two_Towers_7_talk_h_cm_np1_fr_goo_0 155 46 talk
prelinger_ControlY1950_talk_h_nm_np1_fr_goo_3 240 46 talk
prelinger_LetsPlay1949_talk_h_nm_np1_fr_goo_17 120 46 talk
prelinger_LetsPlay1949_talk_h_nm_np1_fr_goo_18 159 46 talk
prelinger_LetsPlay1949_talk_h_nm_np1_fr_goo_26 186 46 talk
prelinger_LetsPlay1949_talk_u_nm_np1_fr_med_20 149 46 talk
prelinger_LetsPlay1949_talk_u_nm_np1_ri_med_2 132 46 talk
veoh_harold_and_kumar_talk_h_nm_np1_fr_goo_0 113 46 talk
veoh_harold_and_kumar_talk_h_nm_np1_fr_goo_17 183 46 talk
veoh_harold_and_kumar_talk_h_nm_np1_fr_goo_3 91 46 talk
veoh_harold_and_kumar_talk_h_nm_np1_fr_goo_9 121 46 talk
veoh_harold_and_kumar_talk_h_nm_np1_fr_med_18 94 46 talk
veoh_harold_and_kumar_talk_u_cm_np1_fr_goo_16 119 46 talk
veoh_harold_and_kumar_talk_u_cm_np1_fr_med_13 151 46 talk
veoh_harold_and_kumar_talk_u_nm_np1_fr_goo_1 135 46 talk
veoh_harold_and_kumar_talk_u_nm_np1_fr_goo_14 162 46 talk
BiomechanicsEvaluationofaPitcher_throw_f_cm_np1_ri_med_0 694 47 throw
Faith_Rewarded_throw_f_cm_np1_ba_med_74 138 47 throw
Faith_Rewarded_throw_f_cm_np1_fr_bad_14 53 47 throw
Faith_Rewarded_throw_f_cm_np1_le_med_13 73 47 throw
Faith_Rewarded_throw_f_nm_np1_ba_bad_79 75 47 throw
Faith_Rewarded_throw_f_nm_np1_fr_med_84 54 47 throw
Faith_Rewarded_throw_f_nm_np1_le_bad_76 36 47 throw
Faith_Rewarded_throw_f_nm_np1_ri_bad_9 89 47 throw
Faith_Rewarded_throw_u_cm_np1_ba_med_6 73 47 throw
Faith_Rewarded_throw_u_cm_np1_fr_med_2 126 47 throw
Faith_Rewarded_throw_u_cm_np1_fr_med_33 33 47 throw
Faith_Rewarded_throw_u_nm_np1_fr_bad_34 31 47 throw
Finding_Forrester_3_throw_u_nm_np1_fr_med_13 58 47 throw
KnifeThrowingJackDaggerDemoReel_throw_f_nm_np1_fr_med_1 200 47 throw
KnifeThrowingJackDaggerDemoReel_throw_f_nm_np1_fr_med_2 408 47 throw
KnifeThrowingJackDaggerDemoReel_throw_f_nm_np1_le_med_4 158 47 throw
KnifeThrowingJackDaggerDemoReel_throw_u_cm_np1_ba_med_6 48 47 throw
KnifeThrowingJackDaggerDemoReel_throw_u_cm_np1_ri_med_7 109 47 throw
KnifeThrowingJackDaggerDemoReel_throw_u_nm_np1_ba_med_0 94 47 throw
KnifeThrowingJackDaggerDemoReel_throw_u_nm_np1_ba_med_3 90 47 throw
KnifeThrowingJackDaggerDemoReel_throw_u_nm_np1_fr_med_5 45 47 throw
Knifethrowing1_throw_u_cm_np1_le_med_0 36 47 throw
Knifethrowing4knivestogethernospin_throw_f_nm_np1_ri_med_1 80 47 throw
Knifethrowing4knivestogethernospin_throw_u_nm_np1_ba_med_0 124 47 throw
Pirates_4_throw_u_nm_np1_ba_med_4 62 47 throw
Pirates_6_throw_u_cm_np1_fr_med_3 61 47 throw
SchoolRulesHowTheyHelpUs_throw_f_nm_np1_ba_med_3 107 47 throw
Veoh_Alpha_Dog_1_throw_f_cm_np1_le_med_5 54 47 throw
Veoh_Alpha_Dog_1_throw_f_cm_np2_fr_med_57 99 47 throw
Veoh_Alpha_Dog_1_throw_u_nm_np1_ri_med_25 31 47 throw
310ToYuma_turn_h_nm_np1_ba_med_1 78 48 turn
AgentCodyBanks_turn_h_cm_np1_ba_goo_8 77 48 turn
AgentCodyBanks_turn_h_nm_np1_fr_med_2 78 48 turn
AgentCodyBanks_turn_u_cm_np1_ba_med_12 52 48 turn
AgentCodyBanks_turn_u_cm_np1_le_med_7 62 48 turn
AgentCodyBanks_turn_u_nm_np1_fr_med_15 103 48 turn
HP_PRISONER_OF_AZKABAN_turn_f_cm_np1_ri_med_15 78 48 turn
HP_PRISONER_OF_AZKABAN_turn_u_cm_np1_fr_med_22 47 48 turn
HP_PRISONER_OF_AZKABAN_turn_u_nm_np1_fr_med_40 46 48 turn
NOVA_ELEGANTUNIVERSE2_turn_f_nm_np1_ba_med_1 53 48 turn
OldSchool_turn_f_nm_np1_fr_med_3 49 48 turn
OldSchool_turn_u_cm_np1_le_med_19 73 48 turn
RATRACE_turn_h_nm_np1_ba_med_32 45 48 turn
RATRACE_turn_u_nm_np1_ba_med_1 52 48 turn
The_Fugitive_2_turn_u_nm_np1_ba_goo_18 54 48 turn
The_Fugitive_2_turn_u_nm_np1_le_goo_0 54 48 turn
The_Fugitive_5_turn_u_nm_np1_ba_med_9 82 48 turn
The_Fugitive_6_turn_h_cm_np1_fr_goo_1 69 48 turn
The_Fugitive_6_turn_u_cm_np1_le_goo_8 90 48 turn
The_Fugitive_6_turn_u_cm_np1_le_med_4 72 48 turn
The_Matrix_Revolutions_4_turn_u_nm_np3_ba_med_0 35 48 turn
Veoh_Alpha_Dog_2_turn_h_nm_np1_ri_goo_13 82 48 turn
Veoh_Alpha_Dog_2_turn_u_nm_np1_ri_med_2 67 48 turn
WeddingCrashers_turn_h_nm_np1_ba_goo_17 77 48 turn
WeddingCrashers_turn_h_nm_np1_fr_goo_10 74 48 turn
WeddingCrashers_turn_h_nm_np1_fr_goo_18 77 48 turn
WeddingCrashers_turn_h_nm_np1_ri_med_2 52 48 turn
WeddingCrashers_turn_u_cm_np1_ri_goo_11 105 48 turn
WeddingCrashers_turn_u_nm_np1_fr_med_9 52 48 turn
prelinger_LetsPlay1949_turn_u_nm_np1_ba_med_12 74 48 turn
20060723sfjffcomeback_walk_u_cm_np1_ri_med_2 43 49 walk
20060723sfjffkillerskiss_walk_f_cm_np1_fr_med_1 83 49 walk
50_FIRST_DATES_walk_f_cm_np1_fr_med_7 47 49 walk
50_FIRST_DATES_walk_f_cm_np1_le_med_33 71 49 walk
50_FIRST_DATES_walk_u_nm_np1_ba_med_27 74 49 walk
AMADEUS_walk_u_nm_np1_fr_med_0 82 49 walk
AgentCodyBanks_walk_u_cm_np1_fr_med_10 62 49 walk
AgentCodyBanks_walk_u_nm_np1_ba_med_0 44 49 walk
AgriculturalAviation_walk_f_nm_np1_le_med_0 78 49 walk
AgriculturalAviation_walk_f_nm_np1_le_med_1 86 49 walk
CasinoRoyale_walk_u_nm_np1_ba_med_2 78 49 walk
DONNIE_DARKO_walk_f_nm_np1_fr_med_5 78 49 walk
Hitch_Part_2_walk_h_cm_np1_fr_med_3 75 49 walk
LittleChildren_walk_f_cm_np1_fr_med_3 165 49 walk
Man_Who_Cheated_Himself_512kb_walk_u_cm_np1_ri_med_2 77 49 walk
NOVA_ELEGANTUNIVERSE3_walk_f_nm_np1_ba_med_1 71 49 walk
TheLastManOnearth_walk_f_cm_np1_fr_med_4 103 49 walk
TheLastManOnearth_walk_f_nm_np1_ba_med_26 49 49 walk
TheLastManOnearth_walk_f_nm_np1_fr_med_21 76 49 walk
TheLastManOnearth_walk_f_nm_np1_fr_med_53 105 49 walk
TheLastManOnearth_walk_u_cm_np1_ri_med_10 75 49 walk
Veoh_Alpha_Dog_1_walk_f_cm_np1_ba_med_7 210 49 walk
Veoh_Alpha_Dog_1_walk_f_nm_np2_fr_med_39 134 49 walk
Veoh_Alpha_Dog_1_walk_u_cm_np1_ri_med_59 85 49 walk
Veoh_Alpha_Dog_2_walk_f_nm_np1_fr_med_9 102 49 walk
WeddingCrashers_walk_u_nm_np1_fr_med_16 76 49 walk
gangboy256kb_walk_f_nm_np1_fr_med_2 202 49 walk
likebeckam_walk_f_nm_np1_fr_med_8 53 49 walk
likebeckam_walk_u_cm_np1_ba_med_40 51 49 walk
prelinger_LetsBeGo1953_walk_f_nm_np1_fr_med_0 231 49 walk
21_wave_u_nm_np1_fr_goo_5 52 50 wave
AmericanGangster_wave_u_cm_np1_fr_med_57 53 50 wave
BuddhaPainter_wave_u_nm_np1_fr_med_1 137 50 wave
Crash_wave_u_cm_np1_ba_med_13 77 50 wave
Hitch_Part_2_wave_h_nm_np1_fr_goo_12 76 50 wave
IamLegend_wave_u_nm_np1_ba_med_6 78 50 wave
MUSE_Wave_Goodbye_in_Wembley_wave_u_cm_np3_fr_med_1 131 50 wave
MUSE_Wave_Goodbye_in_Wembley_wave_u_nm_np3_fr_med_0 103 50 wave
Maddin_winkt_wave_h_cm_np1_fr_med_1 79 50 wave
Maddin_winkt_wave_h_cm_np1_le_med_0 80 50 wave
Maya_beim_Winken_wave_f_cm_np1_fr_med_0 84 50 wave
Maya_beim_Winken_wave_f_cm_np1_fr_med_1 147 50 wave
Maya_beim_Winken_wave_f_cm_np1_fr_med_2 185 50 wave
Oceans12_wave_h_nm_np1_fr_goo_8 53 50 wave
RATRACE_wave_f_nm_np1_fr_goo_37 71 50 wave
RATRACE_wave_f_nm_np1_fr_med_21 78 50 wave
RATRACE_wave_f_nm_np1_ri_med_10 47 50 wave
RATRACE_wave_u_cm_np1_fr_med_6 48 50 wave
RATRACE_wave_u_nm_np1_fr_med_27 76 50 wave
RATRACE_wave_u_nm_np1_fr_med_9 22 50 wave
Song_I_Can_Wave_My_Hands_-_Cullen_s_Abc_s_wave_u_cm_np1_fr_med_0 78 50 wave
Song_I_Can_Wave_My_Hands_-_Cullen_s_Abc_s_wave_u_cm_np1_fr_med_1 78 50 wave
Song_I_Can_Wave_My_Hands_-_Cullen_s_Abc_s_wave_u_cm_np1_fr_med_2 95 50 wave
UNREPEATABLE_wave_f_nm_np1_fr_med_5 73 50 wave
_I_ll_Just_Wave_My_Hand__sung_by_Cornerstone_Male_Choir_wave_u_cm_np1_fr_med_0 194 50 wave
_I_ll_Just_Wave_My_Hand__sung_by_Cornerstone_Male_Choir_wave_u_cm_np1_fr_med_1 169 50 wave
_I_ll_Just_Wave_My_Hand__sung_by_Cornerstone_Male_Choir_wave_u_cm_np1_fr_med_2 137 50 wave
wave_and_say_hi_wave_u_nm_np1_fr_med_0 94 50 wave
winKen_wave_u_cm_np1_ba_bad_0 42 50 wave
winKen_wave_u_cm_np1_ri_bad_1 144 50 wave
