# Supplementary material for: STA-TSN: Spatial-Temporal Attention Temporal Segment Network for action recognition in video
Source: PLoS One. 2022 Mar 17;17(3):e0265115. doi: 10.1371/journal.pone.0265115 (PMC8929560; doi:10.1371/journal.pone.0265115)
Supplement: S1 File — (ZIP) [file pone.0265115.s001.zip › ┤·┬δ/datasets/settings/hmdb51/val_rgb_split3.txt]

April_09_brush_hair_u_nm_np1_ba_goo_0 408 0 brush_hair
April_09_brush_hair_u_nm_np1_ba_goo_1 394 0 brush_hair
April_09_brush_hair_u_nm_np1_ba_goo_2 322 0 brush_hair
Blonde_being_brushed_brush_hair_f_nm_np2_ri_med_0 78 0 brush_hair
Blonde_being_brushed_brush_hair_u_cm_np2_ri_med_1 273 0 brush_hair
Brushing_Hair_with_Beth_brush_hair_h_nm_np1_le_goo_0 213 0 brush_hair
Brushing_Hair_with_Beth_brush_hair_u_nm_np1_fr_goo_1 141 0 brush_hair
Brushing_Hair_with_Beth_brush_hair_u_nm_np1_fr_goo_2 311 0 brush_hair
Brushing_Her_Hair__[_NEW_AUDIO_]_UPDATED!!!!_brush_hair_h_cm_np1_fr_goo_0 317 0 brush_hair
Brushing_Her_Hair__[_NEW_AUDIO_]_UPDATED!!!!_brush_hair_h_cm_np1_le_goo_1 143 0 brush_hair
Brushing_Her_Hair__[_NEW_AUDIO_]_UPDATED!!!!_brush_hair_h_cm_np1_le_goo_2 257 0 brush_hair
Brushing_my_waist_lenth_hair_brush_hair_u_nm_np1_ba_goo_0 220 0 brush_hair
Brushing_my_waist_lenth_hair_brush_hair_u_nm_np1_ba_goo_1 177 0 brush_hair
Brushing_my_waist_lenth_hair_brush_hair_u_nm_np1_ba_goo_2 525 0 brush_hair
Lektion_3__-_Das_Haare_b_rsten_brush_hair_h_nm_np1_fr_med_1 96 0 brush_hair
Lektion_3__-_Das_Haare_b_rsten_brush_hair_h_nm_np1_fr_med_2 369 0 brush_hair
Lektion_3__-_Das_Haare_b_rsten_brush_hair_h_nm_np1_le_med_0 339 0 brush_hair
Slave_brush_my_hair_brush_hair_u_cm_np2_le_goo_0 460 0 brush_hair
Slave_brush_my_hair_brush_hair_u_cm_np2_le_goo_1 423 0 brush_hair
Slave_brush_my_hair_brush_hair_u_cm_np2_le_goo_2 347 0 brush_hair
Trannydude___Brushing_SyntheticHair___OhNOES!__those_fukin_knots!_brush_hair_u_nm_np1_fr_goo_0 262 0 brush_hair
Trannydude___Brushing_SyntheticHair___OhNOES!__those_fukin_knots!_brush_hair_u_nm_np1_fr_goo_1 237 0 brush_hair
Trannydude___Brushing_SyntheticHair___OhNOES!__those_fukin_knots!_brush_hair_u_nm_np1_fr_goo_2 417 0 brush_hair
brushing_hair_brush_hair_f_cm_np2_ri_goo_0 199 0 brush_hair
brushing_hair_brush_hair_f_nm_np2_ba_goo_2 161 0 brush_hair
brushing_hair_brush_hair_f_nm_np2_ba_goo_4 176 0 brush_hair
brushing_hair_brush_hair_f_nm_np2_ri_goo_1 229 0 brush_hair
brushing_hair_brush_hair_f_nm_np2_ri_goo_3 152 0 brush_hair
indianrapunzels_com---silky_long_hair_brushing_brush_hair_u_cm_np2_fr_goo_0 489 0 brush_hair
indianrapunzels_com---silky_long_hair_brushing_brush_hair_u_cm_np2_ri_goo_1 306 0 brush_hair
Bodenturnen_cartwheel_f_cm_np1_le_med_3 122 1 cartwheel
Bodenturnen_cartwheel_f_cm_np1_ri_med_2 90 1 cartwheel
Bodenturnen_cartwheel_f_cm_np1_ri_med_4 77 1 cartwheel
Cartwheel_Contest_cartwheel_f_cm_np1_fr_med_2 78 1 cartwheel
Cartwheel_Contest_cartwheel_f_cm_np1_fr_med_3 78 1 cartwheel
Cartwheel_Contest_cartwheel_f_cm_np2_fr_med_0 69 1 cartwheel
Cartwheel_Contest_cartwheel_f_cm_np2_fr_med_1 78 1 cartwheel
Handstandk_nig_cartwheel_f_cm_np1_le_med_0 52 1 cartwheel
Handstandk_nig_cartwheel_f_cm_np1_ri_med_4 76 1 cartwheel
How_to_Do_an_Aerial_-_Aerial_vs__Cartwheel_cartwheel_f_cm_np1_le_med_0 86 1 cartwheel
How_to_Do_an_Aerial_-_Aerial_vs__Cartwheel_cartwheel_f_cm_np1_ri_med_1 81 1 cartwheel
How_to_do_a_Cartwheel_cartwheel_f_nm_np1_le_med_1 99 1 cartwheel
How_to_do_a_Cartwheel_cartwheel_f_nm_np1_ri_med_0 100 1 cartwheel
Jessica_Heinz_-_Leverkusen_Cup_2006__floor_routine_cartwheel_f_cm_np1_le_med_2 44 1 cartwheel
Jessica_Heinz_-_Leverkusen_Cup_2006__floor_routine_cartwheel_f_cm_np1_le_med_5 38 1 cartwheel
Jessica_Heinz_-_Leverkusen_Cup_2006__floor_routine_cartwheel_f_cm_np1_ri_med_0 39 1 cartwheel
Jessica_Heinz_-_Leverkusen_Cup_2006__floor_routine_cartwheel_f_cm_np1_ri_med_4 41 1 cartwheel
Mirco_turnt_die_5_2_LAD___Schraube_rw_cartwheel_f_cm_np1_le_med_2 41 1 cartwheel
Mirco_turnt_die_5_2_LAD___Schraube_rw_cartwheel_f_cm_np1_ri_med_0 44 1 cartwheel
Mirco_turnt_die_5_2_LAD___Schraube_rw_cartwheel_f_cm_np1_ri_med_1 42 1 cartwheel
Mirco_turnt_die_5_2_LAD___Schraube_rw_cartwheel_f_cm_np1_ri_med_3 41 1 cartwheel
Monica_cartwheel_f_cm_np1_le_med_0 87 1 cartwheel
Monikas_Staatsexamen__Turnen_cartwheel_f_cm_np1_le_med_3 81 1 cartwheel
Monikas_Staatsexamen__Turnen_cartwheel_f_cm_np1_ri_med_4 79 1 cartwheel
Projekt_SPOHO_2008_-_27_02_08_-_Training-_Bodenk_r_3_cartwheel_f_cm_np1_le_med_3 78 1 cartwheel
Turnk_r_Pippi_Michel_cartwheel_f_cm_np2_le_med_6 82 1 cartwheel
Zwei_hoffnungslose_Pflegef_lle_beim_Turnen(Part4)_cartwheel_f_cm_np1_ri_bad_0 90 1 cartwheel
anna_turnen_cartwheel_f_cm_np1_le_bad_0 82 1 cartwheel
gimnasia_cartwheel_f_cm_np1_le_med_3 117 1 cartwheel
park_cartwheel_f_cm_np1_ba_med_0 78 1 cartwheel
Finding_Forrester_3_catch_f_nm_np2_ba_med_7 76 2 catch
Finding_Forrester_3_catch_u_cm_np1_fr_goo_11 41 2 catch
Frisbee_catch_f_cm_np1_fr_bad_2 35 2 catch
Frisbee_catch_f_cm_np1_ri_med_0 47 2 catch
Frisbee_catch_f_cm_np1_ri_med_1 52 2 catch
Goal_Keeping_Tips_catch_f_cm_np1_fr_med_0 70 2 catch
Goal_Keeping_Tips_catch_f_cm_np1_fr_med_2 60 2 catch
Goal_Keeping_Tips_catch_u_cm_np1_fr_med_1 57 2 catch
Goal_Keeping_Tips_catch_u_cm_np1_fr_med_3 72 2 catch
How_to_Play_Wide_Receiver_in_Football_-_How_to_Catch_a_High_Ball_in_Football_catch_f_nm_np1_ri_goo_0 42 2 catch
How_to_Play_Wide_Receiver_in_Football_-_How_to_Catch_a_High_Ball_in_Football_catch_f_nm_np1_ri_med_1 45 2 catch
Torwarttraining_catch_f_cm_np1_ba_bad_10 30 2 catch
Torwarttraining_catch_f_cm_np1_ba_bad_8 28 2 catch
Torwarttraining_catch_f_cm_np1_ba_bad_9 28 2 catch
Torwarttraining_catch_f_cm_np1_le_bad_11 35 2 catch
Torwarttraining_catch_f_cm_np1_le_bad_3 32 2 catch
Torwarttraining_catch_f_cm_np1_le_bad_5 30 2 catch
Torwarttraining_catch_u_cm_np1_fr_bad_4 29 2 catch
Torwarttraining_catch_u_cm_np1_le_bad_6 32 2 catch
Torwarttraining_catch_u_cm_np1_le_bad_7 32 2 catch
Torwarttraining_catch_u_cm_np1_ri_med_0 35 2 catch
Torwarttraining_catch_u_cm_np1_ri_med_1 39 2 catch
Torwarttraining_catch_u_cm_np1_ri_med_2 32 2 catch
torwart_de-Camp_2009_-_Hohe_B_lle_catch_f_cm_np1_ba_med_0 60 2 catch
torwart_de-Camp_2009_-_Hohe_B_lle_catch_f_cm_np1_ba_med_1 57 2 catch
torwart_de-Camp_2009_-_Hohe_B_lle_catch_f_cm_np1_ba_med_2 47 2 catch
torwart_de_-_Torwarttraining_Werder_Bremen_catch_f_cm_np1_ba_bad_0 39 2 catch
torwart_de_-_Torwarttraining_Werder_Bremen_catch_f_cm_np1_ba_bad_1 32 2 catch
torwart_de_-_Torwarttraining_Werder_Bremen_catch_f_cm_np1_fr_bad_2 45 2 catch
torwart_de_-_Torwarttraining_Werder_Bremen_catch_f_cm_np1_fr_bad_3 45 2 catch
Big_League_Chew_chew_h_nm_np1_fr_goo_0 155 3 chew
Big_League_Chew_chew_h_nm_np1_fr_goo_1 157 3 chew
Big_League_Chew_chew_h_nm_np1_fr_goo_2 180 3 chew
Bubble_Blowing_Bubble_Gum_chew_h_nm_np1_fr_bad_1 77 3 chew
Bubble_Blowing_Bubble_Gum_chew_h_nm_np1_fr_bad_2 114 3 chew
Bubble_gum!_XD_chew_h_cm_np1_fr_bad_2 77 3 chew
Bubble_gum!_XD_chew_h_cm_np1_fr_med_0 80 3 chew
Bubble_gum!_XD_chew_h_cm_np1_fr_med_1 110 3 chew
Dubble_bubble_compilation_-_all_on_8_pieces_chew_h_nm_np1_fr_med_0 71 3 chew
Dubble_bubble_compilation_-_all_on_8_pieces_chew_h_nm_np1_fr_med_1 127 3 chew
Fun_Chewing_Gum!_chew_h_nm_np1_fr_med_0 101 3 chew
Fun_Chewing_Gum!_chew_h_nm_np1_fr_med_1 125 3 chew
Fun_Chewing_Gum!_chew_h_nm_np1_fr_med_2 129 3 chew
Fun_Chewing_Gum!_chew_h_nm_np2_fr_med_3 95 3 chew
Fun_Chewing_Gum!_chew_h_nm_np2_fr_med_4 145 3 chew
Gum_Chewing_Girl_chew_h_nm_np1_fr_med_0 85 3 chew
Gum_Chewing_Girl_chew_h_nm_np1_fr_med_1 96 3 chew
Gum_Chewing_Girl_chew_h_nm_np1_fr_med_2 90 3 chew
Sexy_girl_on_the_bed_teasing_chew_u_nm_np1_fr_med_1 127 3 chew
Sexy_girl_on_the_bed_teasing_chew_u_nm_np1_fr_med_2 111 3 chew
Tara_Bush_blowing_bubbles_5_chew_h_nm_np1_fr_goo_0 78 3 chew
Tara_Bush_blowing_bubbles_5_chew_h_nm_np1_fr_goo_2 91 3 chew
Tara_Bush_blowing_bubbles_5_chew_h_nm_np1_le_goo_1 89 3 chew
WeddingCrashers_chew_h_nm_np1_fr_goo_6 52 3 chew
chewing_bubble_gum_chew_h_cm_np1_ri_bad_2 114 3 chew
chewing_bubble_gum_chew_h_cm_np1_ri_med_1 113 3 chew
lol_im_so_weird___BLOWIN_BUBBLE_GUM__oops_i_burped_at_the_end_my_bad_lol_chew_h_cm_np1_fr_med_0 77 3 chew
lol_im_so_weird___BLOWIN_BUBBLE_GUM__oops_i_burped_at_the_end_my_bad_lol_chew_h_cm_np1_le_med_1 94 3 chew
lol_im_so_weird___BLOWIN_BUBBLE_GUM__oops_i_burped_at_the_end_my_bad_lol_chew_h_nm_np1_fr_med_2 78 3 chew
prideandprejudice1_chew_u_nm_np1_fr_goo_6 75 3 chew
103_years_old_japanese_woman__Nao_is_clapping_with_piano_music_by_beethoven_clap_u_cm_np1_fr_med_1 77 4 clap
103_years_old_japanese_woman__Nao_is_clapping_with_piano_music_by_beethoven_clap_u_nm_np1_fr_med_0 74 4 clap
Alex_applauding_himself_clap_u_cm_np1_fr_med_1 76 4 clap
Alex_applauding_himself_clap_u_nm_np1_fr_med_0 77 4 clap
Baby_Bob_kann_klatschen_!_clap_u_cm_np1_fr_med_0 76 4 clap
Baby_Bob_kann_klatschen_!_clap_u_cm_np1_fr_med_1 76 4 clap
Baby_Bob_kann_klatschen_!_clap_u_cm_np1_fr_med_2 76 4 clap
Budam_-_Clap_Hands_clap_u_nm_np1_fr_med_0 77 4 clap
Budam_-_Clap_Hands_clap_u_nm_np1_fr_med_1 76 4 clap
Budam_-_Clap_Hands_clap_u_nm_np1_fr_med_2 53 4 clap
Clap_Hands_clap_u_nm_np1_fr_med_0 77 4 clap
Clap_Hands_clap_u_nm_np1_fr_med_1 77 4 clap
Clap_Hands_clap_u_nm_np1_fr_med_2 77 4 clap
Faith_Rewarded_clap_u_cm_np1_fr_med_43 42 4 clap
Faith_Rewarded_clap_u_cm_np1_le_med_0 85 4 clap
Faith_Rewarded_clap_u_cm_np1_ri_goo_1 52 4 clap
Faith_Rewarded_clap_u_nm_np1_fr_goo_87 64 4 clap
Hand_Clapping_Game__Bim_Bum__clap_f_nm_np2_fr_med_0 77 4 clap
Hand_Clapping_Game__Bim_Bum__clap_f_nm_np2_fr_med_1 77 4 clap
Hand_Clapping_Game__Bim_Bum__clap_f_nm_np2_fr_med_2 77 4 clap
My_Lil__Man_clapping_his_Hands_clap_u_nm_np1_fr_goo_0 77 4 clap
My_Lil__Man_clapping_his_Hands_clap_u_nm_np1_fr_med_1 76 4 clap
Song_I_Can_Wave_My_Hands_-_Cullen_s_Abc_s_clap_u_cm_np1_fr_med_3 78 4 clap
Song_I_Can_Wave_My_Hands_-_Cullen_s_Abc_s_clap_u_cm_np1_fr_med_4 80 4 clap
Song_I_Can_Wave_My_Hands_-_Cullen_s_Abc_s_clap_u_cm_np1_fr_med_5 93 4 clap
_Boom_Snap_Clap__challenge_clap_u_nm_np1_fr_med_0 77 4 clap
_Boom_Snap_Clap__challenge_clap_u_nm_np1_fr_med_1 78 4 clap
boomsnapclap!_clap_u_nm_np1_fr_med_0 77 4 clap
boomsnapclap!_clap_u_nm_np1_fr_med_1 76 4 clap
boomsnapclap!_clap_u_nm_np1_fr_med_2 77 4 clap
Climbing_Wall_Adventure_climb_f_cm_np1_ba_med_1 206 5 climb
Climbing_Wall_Adventure_climb_f_cm_np1_le_med_0 256 5 climb
Climbing_roof_in_TCA_climb_f_cm_np1_ba_med_0 306 5 climb
Climbing_roof_in_TCA_climb_f_cm_np1_ba_med_1 231 5 climb
Climbing_roof_in_TCA_climb_f_cm_np1_ba_med_2 627 5 climb
DM_Sportklettern_2006-_Finale_Herren_-_Markus_Hoppe_climb_f_cm_np1_ri_med_0 92 5 climb
DM_Sportklettern_2006-_Finale_Herren_-_Markus_Hoppe_climb_f_cm_np1_ri_med_1 109 5 climb
DM_Sportklettern_2006-_Video_Qualifikation_-_Julia_Winter_climb_f_cm_np1_ba_med_1 123 5 climb
DM_Sportklettern_2006-_Video_Qualifikation_-_Julia_Winter_climb_f_cm_np1_ba_med_2 102 5 climb
Dan_Osman_-_Speed_rock_climbing_climb_f_cm_np1_ba_bad_0 59 5 climb
Dan_Osman_-_Speed_rock_climbing_climb_f_cm_np1_ba_bad_1 77 5 climb
Dan_Osman_-_Speed_rock_climbing_climb_f_cm_np1_fr_bad_5 79 5 climb
Dan_Osman_-_Speed_rock_climbing_climb_f_cm_np1_le_bad_2 57 5 climb
Dan_Osman_-_Speed_rock_climbing_climb_f_cm_np1_le_bad_3 61 5 climb
Janini_an_der_Kletterwand_climb_f_cm_np1_ba_med_0 170 5 climb
Janini_an_der_Kletterwand_climb_f_cm_np1_ba_med_1 200 5 climb
Janini_an_der_Kletterwand_climb_f_cm_np1_ba_med_2 255 5 climb
Jez__roof_climbing_in_Mile_End_climb_f_cm_np1_ba_med_0 129 5 climb
Klettern_by_Kurt_Hackner_climb_f_cm_np1_ba_med_0 118 5 climb
Klettern_by_Kurt_Hackner_climb_f_cm_np1_ba_med_2 147 5 climb
Klettern_by_Kurt_Hackner_climb_f_cm_np1_le_med_1 114 5 climb
Mexican_Climbing_Fence_climb_f_cm_np1_ba_med_1 77 5 climb
Mexican_Climbing_Fence_climb_f_cm_np1_ba_med_2 77 5 climb
Mexican_Climbing_Fence_climb_f_cm_np1_ba_med_3 139 5 climb
Rock_Climbing_Nationals_08_Emily_Harrington_and_Lauren_Lee_climb_f_cm_np1_ba_med_0 154 5 climb
Rock_Climbing_Nationals_08_Emily_Harrington_and_Lauren_Lee_climb_f_cm_np1_ba_med_2 279 5 climb
Rock_Climbing_Nationals_08_Emily_Harrington_and_Lauren_Lee_climb_f_cm_np1_ba_med_3 193 5 climb
megan_roof_climbing_climb_f_cm_np1_ri_goo_0 149 5 climb
megan_roof_climbing_climb_f_cm_np1_ri_goo_1 76 5 climb
rope_climbing_climb_f_nm_np1_ba_med_1 119 5 climb
BATMAN_BEGINS_climb_stairs_f_cm_np1_ba_bad_15 48 6 climb_stairs
BIG_FISH_climb_stairs_f_nm_np1_fr_med_1 102 6 climb_stairs
Empire_State_Building_Run-Up_climb_stairs_f_cm_np1_ba_med_3 77 6 climb_stairs
Empire_State_Building_Run-Up_climb_stairs_f_cm_np1_fr_med_0 76 6 climb_stairs
H_I_I_T__Swamis_stairs_with_Max_Wettstein_featuring_Donna_Wettstein_climb_stairs_f_cm_np1_ba_med_4 77 6 climb_stairs
H_I_I_T__Swamis_stairs_with_Max_Wettstein_featuring_Donna_Wettstein_climb_stairs_f_cm_np1_ba_med_5 45 6 climb_stairs
H_I_I_T__Swamis_stairs_with_Max_Wettstein_featuring_Donna_Wettstein_climb_stairs_f_cm_np1_ba_med_6 68 6 climb_stairs
H_I_I_T__Swamis_stairs_with_Max_Wettstein_featuring_Donna_Wettstein_climb_stairs_f_cm_np1_ba_med_9 78 6 climb_stairs
H_I_I_T__Swamis_stairs_with_Max_Wettstein_featuring_Donna_Wettstein_climb_stairs_f_cm_np1_fr_med_8 78 6 climb_stairs
H_I_I_T__Swamis_stairs_with_Max_Wettstein_featuring_Donna_Wettstein_climb_stairs_f_cm_np2_ba_med_0 78 6 climb_stairs
H_I_I_T__Swamis_stairs_with_Max_Wettstein_featuring_Donna_Wettstein_climb_stairs_f_cm_np3_ba_med_1 78 6 climb_stairs
H_I_I_T__Swamis_stairs_with_Max_Wettstein_featuring_Donna_Wettstein_climb_stairs_f_cm_np3_ba_med_2 76 6 climb_stairs
H_I_I_T__Swamis_stairs_with_Max_Wettstein_featuring_Donna_Wettstein_climb_stairs_f_cm_np3_ba_med_3 76 6 climb_stairs
How_to_Exercise_Outdoors_-_Outdoor_Step_Running_Exercises_climb_stairs_f_cm_np1_fr_med_1 76 6 climb_stairs
How_to_Exercise_Outdoors_-_Outdoor_Step_Running_Exercises_climb_stairs_f_nm_np1_fr_med_0 76 6 climb_stairs
I_DO_NOT_Run_Up_Stairs_Like_A_GIRL_climb_stairs_l_cm_np1_ba_med_0 76 6 climb_stairs
I_DO_NOT_Run_Up_Stairs_Like_A_GIRL_climb_stairs_l_cm_np1_ba_med_1 76 6 climb_stairs
I_DO_NOT_Run_Up_Stairs_Like_A_GIRL_climb_stairs_l_cm_np1_ba_med_2 76 6 climb_stairs
I_DO_NOT_Run_Up_Stairs_Like_A_GIRL_climb_stairs_l_cm_np1_ba_med_3 76 6 climb_stairs
I_DO_NOT_Run_Up_Stairs_Like_A_GIRL_climb_stairs_l_cm_np1_ba_med_4 76 6 climb_stairs
I_DO_NOT_Run_Up_Stairs_Like_A_GIRL_climb_stairs_l_cm_np1_ba_med_5 76 6 climb_stairs
Jerry_Lewis_Cinderfella_dance_climb_stairs_f_nm_np1_fr_bad_0 78 6 climb_stairs
Jerry_Lewis_Cinderfella_dance_climb_stairs_f_nm_np1_fr_med_2 78 6 climb_stairs
Return_of_the_King_4_climb_stairs_f_cm_np1_ba_bad_6 101 6 climb_stairs
Stairs_to_Perpetual_Youth_and_Longevity___Taishan_(Mount_Tai)_climb_stairs_f_cm_np1_fr_med_1 94 6 climb_stairs
Stairs_to_Perpetual_Youth_and_Longevity___Taishan_(Mount_Tai)_climb_stairs_f_nm_np3_ba_med_0 78 6 climb_stairs
TheLastManOnearth_climb_stairs_f_cm_np1_ba_med_33 51 6 climb_stairs
TheLastManOnearth_climb_stairs_f_nm_np1_ba_med_56 47 6 climb_stairs
Walking_up_the_stairs_climb_stairs_l_cm_np1_ba_med_1 76 6 climb_stairs
Walking_up_the_stairs_climb_stairs_l_cm_np1_ba_med_2 112 6 climb_stairs
50_FIRST_DATES_dive_f_cm_np1_ri_bad_32 44 7 dive
50_FIRST_DATES_dive_f_cm_np1_ri_bad_35 45 7 dive
Bridge_diving_in_Mostar_dive_f_cm_np1_ri_bad_0 132 7 dive
Bungee_Jump_-_Shit_dive_u_cm_np1_ba_bad_0 53 7 dive
Bungee_Jumping_Europabr_cke_192m_dive_f_cm_np1_le_bad_3 55 7 dive
Bungee_Jumping_Europabr_cke_192m_dive_f_cm_np1_ri_bad_1 49 7 dive
Bungee_Jumping_Europabr_cke_192m_dive_f_cm_np1_ri_bad_4 73 7 dive
Bungee_Jumping_in_Switzerland_-_Compilation_Part_1_dive_f_cm_np1_fr_bad_0 50 7 dive
Bungee_Jumping_in_Switzerland_-_Compilation_Part_1_dive_f_cm_np1_fr_bad_1 60 7 dive
Bungee_Jumping_in_Switzerland_-__Compilation_Part_2_dive_f_cm_np1_fr_bad_0 54 7 dive
Bungee_Jumping_in_Switzerland_-__Compilation_Part_2_dive_f_cm_np1_fr_bad_2 60 7 dive
GoalKeeper_Training_2_dive_f_cm_np1_ba_bad_2 78 7 dive
GoalKeeper_Training_2_dive_f_cm_np1_ba_bad_4 78 7 dive
GoalKeeper_Training_2_dive_f_cm_np1_ba_bad_7 77 7 dive
GoalKeeper_Training_2_dive_f_cm_np1_le_bad_0 77 7 dive
GoalKeeper_Training_2_dive_f_cm_np1_le_bad_11 59 7 dive
GoalKeeper_Training_2_dive_f_cm_np1_le_bad_12 62 7 dive
GoalKeeper_Training_2_dive_f_cm_np1_le_bad_5 64 7 dive
GoalKeeper_Training_2_dive_f_cm_np1_le_bad_8 77 7 dive
GoalKeeper_Training_2_dive_f_cm_np1_ri_bad_1 58 7 dive
GoalKeeper_Training_2_dive_f_cm_np1_ri_bad_3 78 7 dive
GoalKeeper_Training_2_dive_f_cm_np1_ri_bad_6 78 7 dive
GoalKeeper_Training_2_dive_f_cm_np1_ri_bad_9 78 7 dive
K_pfer_vom_10_meter_turm_im_Freibad_Schw_bisch_Hall_dive_f_cm_np1_le_bad_0 84 7 dive
Parkour_Dive_dive_f_cm_np1_le_bad_0 80 7 dive
Pirates_3_dive_f_cm_np1_fr_bad_2 84 7 dive
Pirates_5_dive_f_cm_np1_ba_bad_0 49 7 dive
Pirates_5_dive_f_cm_np1_fr_bad_6 63 7 dive
Pirates_5_dive_f_cm_np1_le_bad_3 51 7 dive
Red_Bull_Cliff_Diving_2009_Croatia_-_Oliver_Pocher_dive_u_cm_np1_ba_bad_0 92 7 dive
A_point_about_drawing_swords_draw_sword_u_nm_np1_fr_med_0 76 8 draw_sword
A_point_about_drawing_swords_draw_sword_u_nm_np1_fr_med_1 76 8 draw_sword
A_point_about_drawing_swords_draw_sword_u_nm_np1_fr_med_2 76 8 draw_sword
Cold_Steel_Scottish_Broad_Sword_draw_sword_u_cm_np1_fr_med_0 41 8 draw_sword
DBK_Custom_Swords_-__Swordless__ScabbardBelt_draw_sword_u_nm_np1_fr_med_0 76 8 draw_sword
DBK_Custom_Swords_-__Swordless__ScabbardBelt_draw_sword_u_nm_np1_fr_med_1 76 8 draw_sword
DBK_Custom_Swords_-__Swordless__ScabbardBelt_draw_sword_u_nm_np1_fr_med_2 76 8 draw_sword
IAIDO_-_Training_TV-Bericht_10_2008_draw_sword_f_cm_np1_le_med_1 64 8 draw_sword
IAIDO_-_Training_TV-Bericht_10_2008_draw_sword_u_nm_np1_fr_med_0 51 8 draw_sword
Kendo_draw_sword_f_nm_np1_fr_bad_3 86 8 draw_sword
Kendo_draw_sword_f_nm_np1_fr_bad_8 78 8 draw_sword
Kuroda_Sensei_Iai_do_draw_sword_f_cm_np1_le_med_2 52 8 draw_sword
Ninja_(samurai_sword)_draw_sword_u_nm_np1_fr_med_0 76 8 draw_sword
Raito_Kata_from_Shindo_Munen_Ryu_Instructional_Video_draw_sword_f_nm_np1_fr_med_1 76 8 draw_sword
Raito_Kata_from_Shindo_Munen_Ryu_Instructional_Video_draw_sword_f_nm_np1_le_med_2 76 8 draw_sword
Raito_Kata_from_Shindo_Munen_Ryu_Instructional_Video_draw_sword_f_nm_np1_le_med_3 76 8 draw_sword
San-su_martial_arts_iaido_first_11_kata_draw_sword_f_cm_np1_ba_med_3 135 8 draw_sword
San-su_martial_arts_iaido_first_11_kata_draw_sword_f_cm_np1_fr_med_0 83 8 draw_sword
San-su_martial_arts_iaido_first_11_kata_draw_sword_f_cm_np1_fr_med_4 104 8 draw_sword
San-su_martial_arts_iaido_first_11_kata_draw_sword_f_cm_np1_fr_med_5 77 8 draw_sword
San-su_martial_arts_iaido_first_11_kata_draw_sword_f_cm_np1_le_med_1 94 8 draw_sword
San-su_martial_arts_iaido_first_11_kata_draw_sword_f_cm_np1_le_med_6 94 8 draw_sword
San-su_martial_arts_iaido_first_11_kata_draw_sword_f_cm_np1_le_med_7 129 8 draw_sword
San-su_martial_arts_iaido_first_11_kata_draw_sword_f_cm_np1_ri_med_2 79 8 draw_sword
San-su_martial_arts_iaido_first_11_kata_draw_sword_f_cm_np1_ri_med_8 98 8 draw_sword
Sensei_Mellone_en_Argentina__Mae__Iaido_kendo_draw_sword_f_cm_np1_fr_med_0 84 8 draw_sword
Takeda_Ryu_Iaido_draw_sword_f_nm_np1_fr_med_2 59 8 draw_sword
Takeda_Ryu_Iaido_draw_sword_f_nm_np1_fr_med_6 78 8 draw_sword
Takeda_Ryu_Iaido_draw_sword_f_nm_np1_ri_med_4 78 8 draw_sword
Two_Towers_6_draw_sword_h_nm_np1_ri_med_1 73 8 draw_sword
Basketball_Dribbling_-_Basketball_Dribbling-_Finger_Pads_dribble_f_cm_np1_fr_med_0 90 9 dribble
Basketball_Dribbling_-_Basketball_Dribbling-_Finger_Pads_dribble_f_cm_np1_fr_med_1 77 9 dribble
Basketball_Dribbling_-_Basketball_Dribbling-_Finger_Pads_dribble_f_nm_np2_le_med_4 99 9 dribble
Basketball_Dribbling_-_Basketball_Dribbling-_Finger_Pads_dribble_f_nm_np2_le_med_5 77 9 dribble
Basketball_Dribbling_-_Basketball_Dribbling-_Finger_Pads_dribble_f_nm_np2_le_med_6 77 9 dribble
Basketball_Dribbling_-_Basketball_Dribbling-_Having_a_Good_Base_dribble_f_cm_np2_le_med_2 77 9 dribble
Basketball_Dribbling_-_Basketball_Dribbling-_Having_a_Good_Base_dribble_f_cm_np2_ri_med_3 77 9 dribble
Basketball_Dribbling_-_Basketball_Dribbling-_Having_a_Good_Base_dribble_f_cm_np2_ri_med_4 77 9 dribble
Basketball_Dribbling_-_Basketball_Dribbling-_Having_a_Good_Base_dribble_f_nm_np2_le_med_1 77 9 dribble
Basketball_Dribbling_-_Basketball_Dribbling-_Having_a_Good_Base_dribble_f_nm_np2_ri_med_5 77 9 dribble
Basketball_Dribbling_Drills_-_The_12_Inch_Dribble_Drill_in_Basketball_dribble_f_cm_np1_fr_med_5 76 9 dribble
Basketball_Dribbling_Drills_-_The_12_Inch_Dribble_Drill_in_Basketball_dribble_f_cm_np1_le_med_3 76 9 dribble
Basketball_Dribbling_Drills_-_The_12_Inch_Dribble_Drill_in_Basketball_dribble_f_cm_np1_le_med_6 76 9 dribble
Basketball_Dribbling_Drills_-_The_12_Inch_Dribble_Drill_in_Basketball_dribble_f_cm_np1_le_med_7 77 9 dribble
Basketball_Dribbling_Drills_-_The_12_Inch_Dribble_Drill_in_Basketball_dribble_f_cm_np1_ri_med_0 76 9 dribble
Basketball_Dribbling_Tips__2_dribble_f_cm_np1_fr_med_0 76 9 dribble
Basketball_Dribbling_Tips__2_dribble_f_cm_np1_le_med_4 76 9 dribble
Basketball_Dribbling_Tips__2_dribble_f_cm_np1_le_med_5 76 9 dribble
Basketball_for_Beginners_-_How_to_Dribble_a_Basketball_dribble_f_cm_np1_fr_med_0 77 9 dribble
Basketball_for_Beginners_-_How_to_Dribble_a_Basketball_dribble_f_cm_np1_fr_med_2 80 9 dribble
Basketball_for_Beginners_-_How_to_Dribble_a_Basketball_dribble_f_nm_np1_fr_med_1 77 9 dribble
JordanWorld_sbest6yearoldBaller_dribble_f_cm_np1_fr_med_0 193 9 dribble
JordanWorld_sbest6yearoldBaller_dribble_f_cm_np1_fr_med_1 263 9 dribble
JordanWorld_sbest6yearoldBaller_dribble_f_cm_np1_fr_med_2 241 9 dribble
JordanWorld_sbest6yearoldBaller_dribble_f_cm_np1_fr_med_4 140 9 dribble
JordanWorld_sbest6yearoldBaller_dribble_f_cm_np1_fr_med_5 146 9 dribble
JordanWorld_sbest6yearoldBaller_dribble_f_cm_np1_fr_med_6 238 9 dribble
JordanWorld_sbest6yearoldBaller_dribble_f_cm_np1_fr_med_7 200 9 dribble
JordanWorld_sbest6yearoldBaller_dribble_f_cm_np1_fr_med_8 322 9 dribble
JordanWorld_sbest6yearoldBaller_dribble_f_cm_np1_fr_med_9 92 9 dribble
310ToYuma_drink_h_cm_np1_le_goo_3 93 10 drink
310ToYuma_drink_u_nm_np1_le_goo_5 117 10 drink
50_FIRST_DATES_drink_u_nm_np1_fr_goo_29 48 10 drink
AMADEUS_drink_u_nm_np1_fr_goo_11 78 10 drink
AmericanGangster_drink_h_nm_np1_fr_goo_17 108 10 drink
AmericanGangster_drink_h_nm_np1_fr_goo_27 78 10 drink
AmericanGangster_drink_h_nm_np1_fr_goo_53 102 10 drink
AmericanGangster_drink_h_nm_np1_fr_goo_68 101 10 drink
AmericanGangster_drink_h_nm_np1_fr_goo_69 83 10 drink
AmericanGangster_drink_h_nm_np1_ri_bad_4 81 10 drink
AmericanGangster_drink_h_nm_np1_ri_med_3 76 10 drink
AmericanGangster_drink_u_cm_np1_fr_med_52 103 10 drink
AmericanGangster_drink_u_nm_np1_fr_goo_44 79 10 drink
AmericanGangster_drink_u_nm_np1_fr_goo_67 136 10 drink
AmericanGangster_drink_u_nm_np1_fr_med_39 77 10 drink
AmericanGangster_drink_u_nm_np1_fr_med_47 107 10 drink
BATMAN_BEGINS_drink_h_nm_np1_fr_goo_13 48 10 drink
EVOLUTION_drink_u_cm_np1_fr_goo_11 82 10 drink
Eurotrip_drink_h_nm_np1_ri_goo_7 77 10 drink
RATRACE_drink_h_nm_np1_fr_goo_11 103 10 drink
RATRACE_drink_u_cm_np1_fr_goo_31 103 10 drink
RATRACE_drink_u_nm_np1_ri_goo_5 49 10 drink
RETURN_OF_THE_KING_drink_f_nm_np1_fr_med_9 81 10 drink
RETURN_OF_THE_KING_drink_h_cm_np1_ri_goo_48 196 10 drink
RETURN_OF_THE_KING_drink_h_nm_np1_fr_goo_54 105 10 drink
RETURN_OF_THE_KING_drink_h_nm_np1_ri_goo_13 102 10 drink
Return_of_the_King_5_drink_h_nm_np1_ri_goo_0 70 10 drink
The_House_on_Haunted_Hill_drink_u_nm_np1_fr_goo_2 54 10 drink
The_Matrix_3_drink_h_nm_np1_ri_goo_11 66 10 drink
TrumanShow_drink_h_nm_np1_ri_goo_22 76 10 drink
310ToYuma_eat_u_nm_np1_fr_med_4 78 11 eat
APOCALYPTO_eat_u_nm_np1_fr_goo_6 82 11 eat
American_History_X_eat_h_nm_np1_fr_goo_47 95 11 eat
BIG_FISH_eat_h_nm_np1_fr_goo_15 72 11 eat
BIG_FISH_eat_h_nm_np1_ri_goo_30 58 11 eat
BIG_FISH_eat_u_nm_np1_fr_goo_16 65 11 eat
BIG_FISH_eat_u_nm_np1_fr_goo_19 77 11 eat
CastAway1_eat_h_nm_np1_fr_goo_22 82 11 eat
CastAway1_eat_h_nm_np1_fr_goo_8 78 11 eat
CastAway1_eat_u_nm_np1_fr_med_23 137 11 eat
CastAway1_eat_u_nm_np2_fr_goo_6 77 11 eat
CastAway1_eat_u_nm_np2_fr_med_5 131 11 eat
Crash_eat_h_cm_np1_fr_med_11 78 11 eat
KUNG_FU_HUSTLE_eat_h_cm_np1_le_goo_25 102 11 eat
MeettheParents_eat_h_nm_np1_fr_goo_3 54 11 eat
MeettheParents_eat_u_nm_np1_fr_med_2 77 11 eat
Oceans11_eat_h_cm_np1_le_goo_2 78 11 eat
Oceans11_eat_u_cm_np1_fr_med_7 52 11 eat
Pirates_3_eat_h_cm_np1_fr_goo_3 74 11 eat
Pirates_3_eat_h_nm_np1_fr_goo_4 55 11 eat
Prelinger_HabitPat1954_eat_u_nm_np1_fr_goo_16 95 11 eat
Prelinger_HabitPat1954_eat_u_nm_np1_fr_goo_17 77 11 eat
RETURN_OF_THE_KING_eat_h_nm_np1_fr_goo_18 52 11 eat
RETURN_OF_THE_KING_eat_h_nm_np1_le_goo_19 47 11 eat
RETURN_OF_THE_KING_eat_h_nm_np1_le_goo_21 103 11 eat
RETURN_OF_THE_KING_eat_h_nm_np1_ri_bad_17 72 11 eat
RETURN_OF_THE_KING_eat_u_nm_np1_ri_med_20 107 11 eat
SocialSeminarGuy_eat_u_cm_np1_fr_med_0 100 11 eat
Two_Towers_1_eat_h_nm_np1_fr_goo_0 131 11 eat
preparationoffoods256kb_eat_h_cm_np1_le_goo_0 82 11 eat
American_History_X_fall_floor_f_cm_np1_ba_med_3 33 12 fall_floor
American_History_X_fall_floor_f_cm_np1_le_bad_1 109 12 fall_floor
American_History_X_fall_floor_f_nm_np1_ba_bad_10 62 12 fall_floor
BLACK_HAWK_DOWN_fall_floor_f_cm_np1_fr_bad_34 46 12 fall_floor
BLACK_HAWK_DOWN_fall_floor_f_cm_np1_ri_med_13 53 12 fall_floor
BLACK_HAWK_DOWN_fall_floor_u_cm_np1_fr_med_0 76 12 fall_floor
CasinoRoyale_fall_floor_f_cm_np1_fr_med_7 78 12 fall_floor
Catch_Me_If_You_Can_fall_floor_f_cm_np1_fr_med_0 77 12 fall_floor
EVOLUTION_fall_floor_f_nm_np1_ba_med_5 47 12 fall_floor
Fellowship_3_fall_floor_f_nm_np1_fr_med_3 58 12 fall_floor
Finding_Forrester_3_fall_floor_f_cm_np2_ri_med_1 77 12 fall_floor
Glory_fall_floor_f_cm_np1_ba_med_46 53 12 fall_floor
Glory_fall_floor_u_cm_np1_fr_med_55 147 12 fall_floor
KUNG_FU_HUSTLE_fall_floor_f_cm_np1_ba_bad_33 46 12 fall_floor
KUNG_FU_HUSTLE_fall_floor_f_cm_np1_ba_bad_49 48 12 fall_floor
KUNG_FU_HUSTLE_fall_floor_f_cm_np1_ba_med_35 47 12 fall_floor
KUNG_FU_HUSTLE_fall_floor_f_cm_np1_ba_med_50 73 12 fall_floor
KUNG_FU_HUSTLE_fall_floor_f_cm_np1_fr_bad_22 48 12 fall_floor
KUNG_FU_HUSTLE_fall_floor_f_cm_np1_fr_bad_36 73 12 fall_floor
KUNG_FU_HUSTLE_fall_floor_f_cm_np1_fr_bad_47 44 12 fall_floor
KUNG_FU_HUSTLE_fall_floor_f_cm_np1_fr_med_40 45 12 fall_floor
KUNG_FU_HUSTLE_fall_floor_f_nm_np1_ba_bad_23 48 12 fall_floor
KUNG_FU_HUSTLE_fall_floor_f_nm_np1_ba_bad_54 48 12 fall_floor
KUNG_FU_HUSTLE_fall_floor_f_nm_np1_le_bad_0 48 12 fall_floor
KUNG_FU_HUSTLE_fall_floor_f_nm_np1_le_med_13 53 12 fall_floor
KUNG_FU_HUSTLE_fall_floor_u_cm_np1_fr_med_8 48 12 fall_floor
KUNG_FU_HUSTLE_fall_floor_u_nm_np1_le_med_4 48 12 fall_floor
Prelinger_ActYourA1949_fall_floor_f_nm_np1_ri_med_9 76 12 fall_floor
RushHour2_fall_floor_f_cm_np1_fr_bad_3 77 12 fall_floor
Superbad_fall_floor_u_nm_np1_ba_bad_3 53 12 fall_floor
1899_Hamlet__the_Fencing_Scene_with_Laertes_fencing_f_cm_np2_le_med_1 140 13 fencing
1899_Hamlet__the_Fencing_Scene_with_Laertes_fencing_f_cm_np2_le_med_2 107 13 fencing
AHF_Rapier_fencing_f_cm_np2_le_bad_0 39 13 fencing
AHF_Rapier_fencing_f_cm_np2_le_bad_1 50 13 fencing
AHF_Rapier_fencing_f_cm_np2_le_bad_2 53 13 fencing
AHF_Rapier_fencing_f_cm_np2_ri_bad_3 50 13 fencing
AHF_Rapier_fencing_f_cm_np2_ri_bad_4 56 13 fencing
AHF_Rapier_fencing_f_cm_np2_ri_bad_6 38 13 fencing
Duel_with_Rapiers_fencing_f_cm_np2_ba_bad_1 44 13 fencing
Duel_with_Rapiers_fencing_f_cm_np2_ri_bad_2 45 13 fencing
Great_Movie_Lessons_-_The_First_Zorro_-_Mask_of_Zorro_fencing_u_cm_np2_le_goo_1 141 13 fencing
Great_Movie_Lessons_-_The_First_Zorro_-_Mask_of_Zorro_fencing_u_cm_np2_le_med_0 298 13 fencing
Hamlet_(1996)_Fencing_Scenes_fencing_u_cm_np2_fr_med_2 79 13 fencing
Hamlet_(1996)_Fencing_Scenes_fencing_u_cm_np2_fr_med_3 81 13 fencing
Mark_of_Zorro_-_Fencing_Fight_!_fencing_f_cm_np2_fr_goo_1 149 13 fencing
Mark_of_Zorro_-_Fencing_Fight_!_fencing_f_cm_np2_fr_goo_2 83 13 fencing
Mark_of_Zorro_-_Fencing_Fight_!_fencing_f_cm_np2_le_goo_0 266 13 fencing
Mark_of_Zorro_-_Fencing_Fight_!_fencing_u_cm_np2_fr_goo_3 180 13 fencing
Redrock_Fencing_Club_Stab_N_Grab_Week_9_fencing_f_cm_np2_le_bad_0 48 13 fencing
Redrock_Fencing_Club_Stab_N_Grab_Week_9_fencing_f_cm_np2_le_bad_4 50 13 fencing
Redrock_Fencing_Club_Stab_N_Grab_Week_9_fencing_f_cm_np2_ri_bad_1 43 13 fencing
Redrock_Fencing_Club_Stab_N_Grab_Week_9_fencing_f_cm_np2_ri_bad_3 46 13 fencing
Redrock_Fencing_Club_Stab_N_Grab_Week_9_fencing_f_cm_np2_ri_bad_5 50 13 fencing
Stage_Combat_Rapier_and_Dagger_fencing_f_cm_np2_le_bad_0 46 13 fencing
Stage_Combat_Rapier_and_Dagger_fencing_f_cm_np2_le_bad_1 42 13 fencing
Stage_Combat_Rapier_and_Dagger_fencing_f_cm_np2_ri_bad_2 43 13 fencing
Stage_Combat_Rapier_and_Dagger_fencing_f_cm_np2_ri_bad_3 45 13 fencing
Stage_Combat_Rapier_and_Dagger_fencing_f_cm_np2_ri_bad_4 46 13 fencing
The_Duel_-_Reel_Kick_Films_fencing_f_cm_np2_le_bad_0 41 13 fencing
The_Duel_-_Reel_Kick_Films_fencing_f_cm_np2_le_bad_1 40 13 fencing
17flaks_flic_flac_f_cm_np1_fr_med_0 78 14 flic_flac
17flaks_flic_flac_f_cm_np1_fr_med_1 78 14 flic_flac
17flaks_flic_flac_f_cm_np1_fr_med_2 78 14 flic_flac
6_Flick_Flacks_flic_flac_f_cm_np1_ri_med_0 66 14 flic_flac
6_Flick_Flacks_flic_flac_f_cm_np1_ri_med_1 76 14 flic_flac
6_Flick_Flacks_flic_flac_f_cm_np1_ri_med_2 76 14 flic_flac
6fach_Flick_Flack_flic_flac_f_cm_np1_le_med_0 78 14 flic_flac
6fach_Flick_Flack_flic_flac_f_cm_np1_le_med_1 76 14 flic_flac
6fach_Flick_Flack_flic_flac_f_cm_np1_le_med_2 77 14 flic_flac
7_Flickflacks_flic_flac_f_cm_np1_le_med_0 77 14 flic_flac
7_Flickflacks_flic_flac_f_cm_np1_le_med_1 78 14 flic_flac
7_Flickflacks_flic_flac_f_cm_np1_le_med_2 77 14 flic_flac
Acrobacias_de_un_fenomeno_flic_flac_f_cm_np1_ba_bad_6 43 14 flic_flac
Acrobacias_de_un_fenomeno_flic_flac_f_cm_np1_ba_bad_7 42 14 flic_flac
Acrobacias_de_un_fenomeno_flic_flac_f_cm_np1_fr_bad_0 36 14 flic_flac
Acrobacias_de_un_fenomeno_flic_flac_f_cm_np1_fr_bad_1 39 14 flic_flac
Bayer__Meisterin_Teresa_Stadler_flic_flac_f_cm_np1_ri_med_1 44 14 flic_flac
Billie_2007_p8_Boden_flic_flac_f_cm_np1_ri_bad_1 78 14 flic_flac
Boden_p8_flic_flac_f_cm_np1_le_med_2 80 14 flic_flac
Bodenturnen_2004_flic_flac_f_cm_np1_le_med_3 39 14 flic_flac
Bodenturnen_2004_flic_flac_f_cm_np1_ri_med_1 36 14 flic_flac
Bodenturnen_2004_flic_flac_f_cm_np1_ri_med_6 39 14 flic_flac
Flic-Flac_-_Illya_Kun_flic_flac_f_cm_np1_le_med_0 76 14 flic_flac
Flic-Flac_-_Illya_Kun_flic_flac_f_cm_np1_le_med_1 75 14 flic_flac
Flikflak_ala_Mustafa_flic_flac_f_cm_np1_le_med_0 76 14 flic_flac
Maikel_Flic_Flac_flic_flac_f_cm_np1_ri_med_0 77 14 flic_flac
Maikel_Flic_Flac_flic_flac_f_cm_np1_ri_med_1 77 14 flic_flac
Maikel_Flic_Flac_flic_flac_f_cm_np1_ri_med_2 77 14 flic_flac
Outdoor-Turnen_flic_flac_f_cm_np1_ri_med_2 59 14 flic_flac
anna_turnen_flic_flac_f_cm_np1_ri_bad_1 86 14 flic_flac
Cobra_Golf_-_Camilo_Villegas_golf_f_cm_np1_ri_goo_0 88 15 golf
Cobra_Golf_-_Camilo_Villegas_golf_f_cm_np1_ri_goo_1 86 15 golf
Evian_Masters_Junior_Cup_Highlights_2009_golf_f_nm_np1_ba_goo_2 62 15 golf
Evian_Masters_Junior_Cup_Highlights_2009_golf_f_nm_np1_fr_goo_1 85 15 golf
Evian_Masters_Junior_Cup_Highlights_2009_golf_f_nm_np1_ri_goo_3 77 15 golf
Finding_the_fairway_under_pressure_golf_f_cm_np1_ri_med_0 83 15 golf
Golf_Tips_-_Hit_The_Driver_300+_Yards!!!_golf_f_nm_np1_fr_med_0 89 15 golf
Huge_Drive!_Please_Rate_It_golf_f_cm_np1_ri_goo_0 75 15 golf
Lorena_Ochoa_et_Paula_Creamer_golf_f_cm_np1_le_med_0 76 15 golf
Lorena_Ochoa_et_Paula_Creamer_golf_f_cm_np1_le_med_1 73 15 golf
Mac_O_grady_Iron__08_golf_f_cm_np1_fr_med_0 78 15 golf
Mac_O_grady_driver_face__06_golf_f_cm_np1_fr_med_0 78 15 golf
Meena_Lee_golf_f_cm_np1_ba_med_0 75 15 golf
Meena_Lee_golf_f_cm_np1_ba_med_1 79 15 golf
Meena_Lee_golf_f_cm_np1_ba_med_2 86 15 golf
Mike_Weir_golf_f_cm_np1_fr_med_1 77 15 golf
Mike_Weir_golf_f_cm_np1_le_med_0 77 15 golf
Miyazato_Ai_golf_f_cm_np1_fr_med_0 81 15 golf
Nick_Faldo_golf_swing_explanation_golf_f_cm_np1_fr_bad_0 77 15 golf
Paula_Creamer_golf_f_cm_np1_ri_med_0 76 15 golf
Powergolf_Golf_Superdrive_mit_dem_Driver_340_Meter_golf_f_cm_np1_fr_med_0 77 15 golf
Sergio_Garcia_-_Southern_Hills_#15_IRON_golf_f_cm_np1_ri_med_0 56 15 golf
Sergio_Garcia_golf_f_cm_np1_ri_med_0 78 15 golf
Sergio_Garcia_golf_f_cm_np1_ri_med_1 78 15 golf
Steve_Elkington_1995_PGA_golf_f_cm_np1_ri_med_0 70 15 golf
Steve_Elkington_golf_f_cm_np1_ri_med_0 62 15 golf
bri_vega_golf_f_cm_np1_fr_med_0 76 15 golf
golf_golf_f_nm_np1_ri_goo_0 89 15 golf
golf_golf_f_nm_np1_ri_goo_1 101 15 golf
golf_golf_f_nm_np1_ri_goo_2 83 15 golf
3-er_handstand_aua_handstand_u_cm_np3_ba_med_0 72 16 handstand
Bodenturnen_im_sportunterricht_handstand_f_cm_np1_le_med_1 76 16 handstand
Gymnastics__-_How_to_Learn_a_Handstand_or_Handspring_handstand_f_cm_np1_ri_med_0 76 16 handstand
Handstand_Competition_3_handstand_f_cm_np1_fr_med_1 89 16 handstand
Handstand_Competition_3_handstand_f_cm_np1_fr_med_5 78 16 handstand
Handstand_Competition_3_handstand_f_cm_np1_fr_med_7 77 16 handstand
Handstand_Competition_3_handstand_f_cm_np1_fr_med_8 75 16 handstand
Handstand_Competition_3_handstand_f_cm_np1_le_med_3 80 16 handstand
Handstand_Competition_3_handstand_f_cm_np1_le_med_6 86 16 handstand
Handstand_Competition_handstand_f_cm_np1_le_med_0 77 16 handstand
Handstand_Competition_handstand_f_cm_np1_le_med_1 77 16 handstand
Handstand_Tutorial_2_handstand_f_nm_np1_le_med_0 78 16 handstand
Handstand_Tutorial_2_handstand_f_nm_np1_le_med_2 77 16 handstand
Handstand_tutorial_3_handstand_f_nm_np1_le_med_0 76 16 handstand
Health_handstand_f_cm_np1_ri_med_0 93 16 handstand
K!_Tour_08-_NORWICH_Madina_handstand_competition_handstand_f_cm_np1_le_med_0 77 16 handstand
Outdoor-Turnen_handstand_f_cm_np1_fr_med_0 77 16 handstand
Parada_de_mao_monstra_handstand_f_cm_np1_fr_med_0 75 16 handstand
Uni-Koblenz_Normfreies_Turnen__WS_05_06__Pr_fung_handstand_f_cm_np1_ri_bad_2 78 16 handstand
Yoga_teachers_practice_handstand_and_backbend_variations_handstand_f_nm_np1_ba_med_5 80 16 handstand
Yoga_teachers_practice_handstand_and_backbend_variations_handstand_f_nm_np1_fr_med_3 80 16 handstand
Yoga_teachers_practice_handstand_and_backbend_variations_handstand_f_nm_np1_ri_med_0 76 16 handstand
Yoga_teachers_practice_handstand_and_backbend_variations_handstand_f_nm_np1_ri_med_1 76 16 handstand
Yoga_teachers_practice_handstand_and_backbend_variations_handstand_f_nm_np1_ri_med_2 80 16 handstand
Zwei_hoffnungslose_Pflegef_lle_beim_Turnen(Part1)_handstand_f_cm_np1_ri_bad_0 78 16 handstand
Zwei_hoffnungslose_Pflegef_lle_beim_Turnen(Part3)_handstand_f_cm_np1_ri_bad_0 96 16 handstand
hand_stand_handstand_f_cm_np1_ba_med_1 78 16 handstand
hand_stand_handstand_f_cm_np1_ba_med_3 78 16 handstand
handstand_sandy_handstand_f_cm_np1_fr_med_1 78 16 handstand
handstand_sandy_handstand_f_cm_np1_le_med_0 78 16 handstand
24_Baseball_hits_in_31_seconds_hit_f_cm_np1_fr_bad_1 34 17 hit
24_Baseball_hits_in_31_seconds_hit_u_cm_np1_ba_bad_0 33 17 hit
BATMAN_BEGINS_hit_u_cm_np1_fr_bad_6 23 17 hit
EVOLUTION_hit_u_cm_np1_fr_bad_20 43 17 hit
Einde_van_Opel_Kadett_hit_f_cm_np1_le_bad_2 29 17 hit
Einde_van_Opel_Kadett_hit_f_cm_np1_le_bad_3 34 17 hit
Einde_van_Opel_Kadett_hit_f_cm_np1_ri_bad_10 30 17 hit
Einde_van_Opel_Kadett_hit_f_cm_np1_ri_bad_4 32 17 hit
Einde_van_Opel_Kadett_hit_f_cm_np1_ri_bad_5 29 17 hit
Einde_van_Opel_Kadett_hit_f_cm_np1_ri_bad_9 32 17 hit
Einde_van_Opel_Kadett_hit_u_cm_np1_fr_bad_0 29 17 hit
Einde_van_Opel_Kadett_hit_u_cm_np1_fr_bad_1 33 17 hit
Einde_van_Opel_Kadett_hit_u_cm_np2_fr_bad_6 39 17 hit
Einde_van_Opel_Kadett_hit_u_cm_np2_fr_bad_7 42 17 hit
Einde_van_Opel_Kadett_hit_u_cm_np2_fr_bad_8 29 17 hit
HARD_FACE_SLAP_COMPILATION_hit_f_cm_np1_fr_bad_0 48 17 hit
HARD_FACE_SLAP_COMPILATION_hit_u_cm_np1_ba_bad_1 55 17 hit
IamLegend_hit_u_cm_np1_fr_bad_14 47 17 hit
Jaten_getting_hit_with_stick_hit_f_cm_np1_ba_bad_0 30 17 hit
Mac_Smashing_hit_f_cm_np1_le_bad_2 37 17 hit
Mac_Smashing_hit_f_cm_np1_le_bad_3 38 17 hit
Mac_Smashing_hit_f_cm_np1_ri_bad_0 36 17 hit
Mac_Smashing_hit_f_cm_np1_ri_bad_1 32 17 hit
T_r_zerhacken_hit_f_cm_np1_le_bad_0 38 17 hit
TheBoondockSaints_hit_u_nm_np1_le_bad_104 44 17 hit
The_Fugitive_6_hit_u_cm_np1_ba_bad_13 44 17 hit
Vorschlaghammer_gegen_Kudugal_hit_f_cm_np1_ba_bad_0 35 17 hit
Vorschlaghammer_gegen_Kudugal_hit_f_cm_np1_ba_bad_1 47 17 hit
Vorschlaghammer_gegen_Kudugal_hit_f_cm_np1_ba_bad_2 41 17 hit
Vorschlaghammer_gegen_Kudugal_hit_f_cm_np1_ba_bad_3 46 17 hit
A_Beautiful_Mind_3_hug_u_cm_np2_ba_med_2 99 18 hug
Free_Hugs_-_Gratis_umarmung_hug_f_cm_np2_le_bad_9 41 18 hug
Free_Hugs_-_Gratis_umarmung_hug_f_cm_np2_le_med_6 51 18 hug
Free_Hugs_-_Gratis_umarmung_hug_u_cm_np2_ba_med_3 91 18 hug
Free_Hugs_-_Gratis_umarmung_hug_u_cm_np2_ba_med_7 47 18 hug
Free_Hugs_-_Gratis_umarmung_hug_u_cm_np2_le_med_1 78 18 hug
Free_Hugs_-_Gratis_umarmung_hug_u_cm_np2_le_med_10 69 18 hug
Free_Hugs_-_Gratis_umarmung_hug_u_cm_np2_le_med_11 58 18 hug
Free_Hugs_-_Gratis_umarmung_hug_u_cm_np2_le_med_12 41 18 hug
Free_Hugs_-_Gratis_umarmung_hug_u_cm_np2_le_med_15 60 18 hug
Free_Hugs_-_Gratis_umarmung_hug_u_cm_np2_le_med_16 52 18 hug
Free_Hugs_-_Gratis_umarmung_hug_u_cm_np2_le_med_18 43 18 hug
Free_Hugs_-_Gratis_umarmung_hug_u_cm_np2_le_med_2 72 18 hug
Free_Hugs_-_Gratis_umarmung_hug_u_cm_np4_le_med_13 79 18 hug
Free_Hugs_-_Paris_www_calins-gratuits_com_hug_f_cm_np2_ba_med_0 78 18 hug
Free_Hugs_-_Paris_www_calins-gratuits_com_hug_f_cm_np2_ba_med_4 79 18 hug
Free_Hugs_-_Paris_www_calins-gratuits_com_hug_f_cm_np2_ba_med_8 78 18 hug
Free_Hugs_-_Paris_www_calins-gratuits_com_hug_f_cm_np2_le_med_1 75 18 hug
Free_Hugs_-_Paris_www_calins-gratuits_com_hug_f_cm_np2_le_med_5 78 18 hug
Free_Hugs_-_Paris_www_calins-gratuits_com_hug_f_cm_np4_ba_med_2 78 18 hug
Free_Hugs_-_Paris_www_calins-gratuits_com_hug_u_cm_np2_ba_med_6 78 18 hug
Free_Hugs_-_Paris_www_calins-gratuits_com_hug_u_cm_np2_ba_med_9 78 18 hug
Free_Hugs_-_Paris_www_calins-gratuits_com_hug_u_cm_np2_le_med_10 78 18 hug
Free_Hugs_-_Paris_www_calins-gratuits_com_hug_u_cm_np2_le_med_12 78 18 hug
Free_Hugs_-_Paris_www_calins-gratuits_com_hug_u_cm_np2_le_med_13 79 18 hug
Free_Hugs_-_Paris_www_calins-gratuits_com_hug_u_cm_np2_le_med_15 52 18 hug
Free_Hugs_-_Paris_www_calins-gratuits_com_hug_u_cm_np2_le_med_3 79 18 hug
Free_Hugs_-_Paris_www_calins-gratuits_com_hug_u_cm_np2_le_med_7 80 18 hug
Jay_Leno_-_17_years_of_Mel_Gibson_on_the_Tonight_Show_hug_u_cm_np2_le_med_1 79 18 hug
veoh_harold_and_kumar_hug_f_cm_np2_le_med_7 74 18 hug
A_Beautiful_Mind_1_jump_f_cm_np1_ba_bad_3 67 19 jump
Arrasando_no_Le_Parkour_jump_f_cm_np1_le_bad_0 34 19 jump
Arrasando_no_Le_Parkour_jump_f_nm_np1_le_med_2 46 19 jump
Gregoire_Airman_showreel_2008_jump_f_cm_np1_ba_bad_1 48 19 jump
Gregoire_Airman_showreel_2008_jump_f_cm_np1_le_bad_0 57 19 jump
Gregoire_Airman_showreel_2008_jump_f_cm_np1_le_bad_4 56 19 jump
Gregoire_Airman_showreel_2008_jump_f_cm_np1_ri_bad_3 63 19 jump
Gregoire_Airman_showreel_2008_jump_f_cm_np1_ri_bad_5 40 19 jump
Gregoire_Airman_showreel_2008_jump_f_cm_np1_ri_bad_6 87 19 jump
KUNG_FU_HUSTLE_jump_f_cm_np1_fr_bad_16 50 19 jump
KUNG_FU_HUSTLE_jump_f_nm_np1_fr_bad_46 49 19 jump
Le_Parkour_TVCA_esporte_jump_f_cm_np1_fr_bad_1 61 19 jump
RATRACE_jump_f_cm_np1_ba_bad_3 48 19 jump
RATRACE_jump_f_cm_np1_fr_bad_40 47 19 jump
RATRACE_jump_f_nm_np1_ba_bad_29 44 19 jump
Sam_Cooksey_Goalkeeper_Training_jump_f_cm_np1_le_bad_10 45 19 jump
Sam_Cooksey_Goalkeeper_Training_jump_f_cm_np1_le_bad_2 48 19 jump
Sam_Cooksey_Goalkeeper_Training_jump_f_cm_np1_le_bad_3 50 19 jump
Sam_Cooksey_Goalkeeper_Training_jump_f_cm_np1_le_bad_4 57 19 jump
Sam_Cooksey_Goalkeeper_Training_jump_f_cm_np1_le_bad_8 51 19 jump
Sam_Cooksey_Goalkeeper_Training_jump_f_cm_np1_le_bad_9 42 19 jump
Sam_Cooksey_Goalkeeper_Training_jump_f_cm_np1_ri_bad_0 57 19 jump
Sam_Cooksey_Goalkeeper_Training_jump_f_cm_np1_ri_bad_1 51 19 jump
Sam_Cooksey_Goalkeeper_Training_jump_f_cm_np1_ri_bad_5 44 19 jump
Sommerland_Syd_sprung_in_den_tod_jump_f_cm_np1_fr_bad_0 64 19 jump
THE_PROTECTOR_jump_f_cm_np1_ba_bad_14 41 19 jump
THE_PROTECTOR_jump_f_nm_np1_fr_bad_95 20 19 jump
TheBoondockSaints_jump_f_cm_np1_ba_bad_67 48 19 jump
TheBoondockSaints_jump_u_cm_np1_fr_bad_83 47 19 jump
TheBoondockSaints_jump_u_cm_np1_ri_bad_127 48 19 jump
Best_fight_scene_in_history_of_movie_kick_f_cm_np2_ri_bad_0 107 20 kick
FOOT_2009_(REMI_GAILLARD)_kick_f_cm_np1_ba_med_5 56 20 kick
Prelinger_ActYourA1949_kick_f_nm_np1_ri_bad_10 62 20 kick
THE_PROTECTOR_kick_f_cm_np1_ba_bad_37 43 20 kick
THE_PROTECTOR_kick_f_cm_np1_ba_med_63 48 20 kick
THE_PROTECTOR_kick_f_cm_np1_ba_med_72 44 20 kick
THE_PROTECTOR_kick_f_cm_np1_fr_bad_53 21 20 kick
THE_PROTECTOR_kick_f_cm_np1_fr_med_4 41 20 kick
THE_PROTECTOR_kick_f_cm_np1_fr_med_48 43 20 kick
THE_PROTECTOR_kick_f_cm_np1_le_med_43 43 20 kick
THE_PROTECTOR_kick_f_cm_np1_ri_med_45 46 20 kick
THE_PROTECTOR_kick_f_cm_np1_ri_med_46 46 20 kick
THE_PROTECTOR_kick_f_cm_np1_ri_med_54 47 20 kick
THE_PROTECTOR_kick_f_cm_np1_ri_med_66 47 20 kick
THE_PROTECTOR_kick_f_cm_np2_ri_med_81 45 20 kick
THE_PROTECTOR_kick_f_nm_np1_ba_bad_17 42 20 kick
THE_PROTECTOR_kick_f_nm_np1_ba_bad_22 74 20 kick
THE_PROTECTOR_kick_f_nm_np1_ba_med_19 46 20 kick
THE_PROTECTOR_kick_f_nm_np1_ba_med_9 21 20 kick
THE_PROTECTOR_kick_f_nm_np1_fr_med_3 46 20 kick
THE_PROTECTOR_kick_f_nm_np1_fr_med_68 48 20 kick
THE_PROTECTOR_kick_f_nm_np2_fr_bad_78 44 20 kick
THE_PROTECTOR_kick_u_cm_np1_ba_bad_25 47 20 kick
THE_PROTECTOR_kick_u_cm_np1_ri_med_47 46 20 kick
The_Matrix_5_kick_f_cm_np1_fr_bad_16 47 20 kick
The_Matrix_5_kick_f_cm_np1_fr_med_19 50 20 kick
The_Matrix_5_kick_f_cm_np1_fr_med_6 54 20 kick
The_Matrix_5_kick_f_cm_np1_le_med_13 45 20 kick
The_Matrix_5_kick_u_nm_np1_fr_bad_14 42 20 kick
Two_Towers_6_kick_f_cm_np1_ba_bad_7 58 20 kick
Banned_Commercials_-_Nike_-_Soccer_vs_ninjas_kick_ball_f_cm_np1_le_med_6 38 21 kick_ball
Banned_Commercials_-_Nike_-_Soccer_vs_ninjas_kick_ball_f_cm_np1_ri_goo_5 36 21 kick_ball
Banned_Commercials_-_Nike_-_Soccer_vs_ninjas_kick_ball_f_nm_np1_fr_bad_7 39 21 kick_ball
Banned_Commercials_-_Nike_-_Soccer_vs_ninjas_kick_ball_f_nm_np1_fr_goo_0 48 21 kick_ball
Banned_Commercials_-_Nike_-_Soccer_vs_ninjas_kick_ball_f_nm_np1_fr_goo_2 37 21 kick_ball
Banned_Commercials_-_Nike_-_Soccer_vs_ninjas_kick_ball_f_nm_np1_fr_goo_3 46 21 kick_ball
Banned_Commercials_-_Nike_-_Soccer_vs_ninjas_kick_ball_f_nm_np1_fr_med_8 48 21 kick_ball
DWK_1_-_Der_ganze_Film_(Part_8_9)_kick_ball_f_cm_np1_ba_goo_0 82 21 kick_ball
Eine_andere_Liga_(10_10)_kick_ball_f_cm_np1_fr_med_1 85 21 kick_ball
Eine_andere_Liga_(10_10)_kick_ball_f_cm_np1_le_bad_0 64 21 kick_ball
FIFA_11_Gamescom-Trailer_kick_ball_f_cm_np1_ba_med_0 46 21 kick_ball
FIFA_11_Gamescom-Trailer_kick_ball_f_cm_np1_ba_med_3 48 21 kick_ball
FIFA_11_Gamescom-Trailer_kick_ball_f_cm_np1_ba_med_4 52 21 kick_ball
GOAL_2_living_the_dream_movie_part_2_kick_ball_f_cm_np1_fr_med_3 85 21 kick_ball
Goal_1_&_2_kick_ball_f_cm_np1_fr_goo_2 39 21 kick_ball
Goal_1_&_2_kick_ball_f_cm_np3_ri_med_3 35 21 kick_ball
Goal_1_&_2_kick_ball_f_cm_np4_fr_med_0 50 21 kick_ball
Goal_1_&_2_kick_ball_l_cm_np2_le_bad_1 58 21 kick_ball
LONGESTYARD_kick_ball_f_cm_np1_fr_bad_30 46 21 kick_ball
LONGESTYARD_kick_ball_f_cm_np1_le_bad_9 43 21 kick_ball
Nike_Soccer_Commercial_-_Good_vs__Evil_kick_ball_f_cm_np1_fr_med_0 66 21 kick_ball
Nike_Soccer_Commercial_-_Good_vs__Evil_kick_ball_f_cm_np1_fr_med_2 44 21 kick_ball
Nike_Soccer_Commercial_-_Good_vs__Evil_kick_ball_f_cm_np1_fr_med_3 56 21 kick_ball
Nike_Soccer_Commercial_-_Good_vs__Evil_kick_ball_f_cm_np1_le_med_1 45 21 kick_ball
The_Monk_Best_Bits_2_kick_ball_f_cm_np2_ri_med_2 58 21 kick_ball
The_Monk_Best_Bits_2_kick_ball_f_cm_np3_fr_med_0 43 21 kick_ball
metacafe_coolsoccer_kick_ball_f_cm_np1_ba_bad_10 65 21 kick_ball
metacafe_coolsoccer_kick_ball_f_cm_np1_ba_bad_4 48 21 kick_ball
metacafe_coolsoccer_kick_ball_f_cm_np1_ba_bad_7 99 21 kick_ball
metacafe_coolsoccer_kick_ball_u_cm_np1_ba_bad_9 51 21 kick_ball
Best_Kisses_in_TV_Movies_1_3_kiss_h_cm_np2_le_goo_4 140 22 kiss
Best_Kisses_in_TV_Movies_1_3_kiss_h_nm_np2_le_goo_0 152 22 kiss
Best_Kisses_in_TV_Movies_1_3_kiss_h_nm_np2_le_goo_2 130 22 kiss
Best_Kisses_in_TV_Movies_1_3_kiss_h_nm_np2_le_goo_6 124 22 kiss
Best_Kisses_in_TV_Movies_1_3_kiss_h_nm_np2_le_goo_7 137 22 kiss
Best_Kisses_in_TV_Movies_1_3_kiss_u_cm_np2_le_goo_8 209 22 kiss
Best_Kisses_in_TV_Movies_1_3_kiss_u_nm_np2_le_goo_3 88 22 kiss
Best_Kisses_in_TV_Movies_1_3_kiss_u_nm_np2_le_goo_5 176 22 kiss
Best_Kisses_in_TV_Movies_1_3_kiss_u_nm_np2_le_goo_9 281 22 kiss
Best_kisses_kiss_h_cm_np2_le_goo_0 168 22 kiss
Best_kisses_kiss_h_cm_np2_le_goo_1 155 22 kiss
Best_kisses_kiss_h_cm_np2_le_goo_10 225 22 kiss
Best_kisses_kiss_h_cm_np2_le_goo_2 167 22 kiss
Best_kisses_kiss_h_cm_np2_le_goo_6 542 22 kiss
Best_kisses_kiss_h_cm_np2_le_goo_7 375 22 kiss
Best_kisses_kiss_h_nm_np2_le_goo_3 157 22 kiss
Best_kisses_kiss_h_nm_np2_le_goo_5 195 22 kiss
Best_kisses_kiss_u_cm_np2_le_goo_4 155 22 kiss
Best_kisses_kiss_u_nm_np2_le_goo_9 117 22 kiss
Moviekissmontage_kiss_h_cm_np2_fr_med_4 108 22 kiss
Moviekissmontage_kiss_h_cm_np2_fr_med_8 78 22 kiss
Moviekissmontage_kiss_h_cm_np2_le_goo_0 139 22 kiss
Moviekissmontage_kiss_h_cm_np2_ri_goo_6 109 22 kiss
Moviekissmontage_kiss_u_cm_np2_fr_goo_5 81 22 kiss
Moviekissmontage_kiss_u_cm_np2_fr_med_1 186 22 kiss
Moviekissmontage_kiss_u_cm_np2_le_goo_2 184 22 kiss
Moviekissmontage_kiss_u_cm_np2_le_med_3 123 22 kiss
Moviekissmontage_kiss_u_cm_np2_le_med_7 168 22 kiss
Pirates_7_kiss_h_nm_np2_le_med_4 193 22 kiss
The_Matrix_Revolutions_5_kiss_h_nm_np2_le_med_0 84 22 kiss
American_History_X_laugh_h_nm_np1_fr_goo_44 96 23 laugh
Best_Of_Skype_Laughter_Chain_laugh_h_nm_np1_fr_bad_5 115 23 laugh
Best_Of_Skype_Laughter_Chain_laugh_h_nm_np1_fr_bad_9 168 23 laugh
Best_Of_Skype_Laughter_Chain_laugh_h_nm_np1_fr_goo_13 113 23 laugh
Best_Of_Skype_Laughter_Chain_laugh_h_nm_np1_fr_goo_14 154 23 laugh
Best_Of_Skype_Laughter_Chain_laugh_h_nm_np1_fr_goo_15 93 23 laugh
Best_Of_Skype_Laughter_Chain_laugh_h_nm_np1_fr_goo_16 78 23 laugh
Best_Of_Skype_Laughter_Chain_laugh_h_nm_np1_fr_med_0 266 23 laugh
Best_Of_Skype_Laughter_Chain_laugh_h_nm_np1_fr_med_11 108 23 laugh
Best_Of_Skype_Laughter_Chain_laugh_h_nm_np1_fr_med_23 110 23 laugh
Best_Of_Skype_Laughter_Chain_laugh_h_nm_np1_fr_med_27 150 23 laugh
Best_Of_Skype_Laughter_Chain_laugh_h_nm_np1_fr_med_3 179 23 laugh
Best_Of_Skype_Laughter_Chain_laugh_h_nm_np2_fr_med_1 156 23 laugh
Best_Of_Skype_Laughter_Chain_laugh_h_nm_np2_fr_med_10 212 23 laugh
Best_Of_Skype_Laughter_Chain_laugh_h_nm_np2_fr_med_2 139 23 laugh
Best_Of_Skype_Laughter_Chain_laugh_h_nm_np2_fr_med_20 292 23 laugh
Best_Of_Skype_Laughter_Chain_laugh_h_nm_np2_le_med_22 120 23 laugh
Best_Of_Skype_Laughter_Chain_laugh_h_nm_np3_fr_goo_6 156 23 laugh
Best_Of_Skype_Laughter_Chain_laugh_h_nm_np3_fr_med_24 147 23 laugh
Best_Of_Skype_Laughter_Chain_laugh_h_nm_np4_fr_med_25 114 23 laugh
Can_t_stop_laughing_laugh_u_cm_np1_fr_goo_0 209 23 laugh
Can_t_stop_laughing_laugh_u_cm_np1_fr_goo_1 264 23 laugh
Can_t_stop_laughing_laugh_u_cm_np1_fr_goo_2 165 23 laugh
Crazy_Drunk_Girl_Laugh_laugh_h_cm_np1_fr_goo_1 147 23 laugh
Crazy_Drunk_Girl_Laugh_laugh_h_cm_np1_fr_goo_2 123 23 laugh
Laughing_for_Skype_laugh_u_cm_np1_fr_goo_0 250 23 laugh
Skype_Laughter_by_Hungary_laugh_h_nm_np2_fr_goo_2 312 23 laugh
The_Matrix_Revolutions_2_laugh_h_nm_np1_fr_goo_5 231 23 laugh
skype_laughter_train___haughtbad_and_Da_Nannie_laugh_h_cm_np2_fr_med_1 283 23 laugh
skype_laughter_train___haughtbad_and_Da_Nannie_laugh_h_cm_np2_fr_med_2 146 23 laugh
AMADEUS_pick_u_nm_np1_fr_med_8 78 24 pick
AboutABoy_pick_h_nm_np1_le_goo_9 133 24 pick
Collecting_litter_on_the_woodland_ground_surface_pick_f_nm_np1_fr_med_0 108 24 pick
Die_Pfandpiraten_Doku_pick_f_cm_np1_ba_med_1 77 24 pick
Die_Pfandpiraten_Doku_pick_f_cm_np1_ba_med_2 84 24 pick
Die_Pfandpiraten_Doku_pick_f_cm_np1_le_med_0 77 24 pick
Dollar_Prank_at_Wally_World_pick_f_nm_np1_fr_med_0 78 24 pick
Dollar_Prank_at_Wally_World_pick_f_nm_np1_le_med_1 84 24 pick
Dollar_Prank_at_Wally_World_pick_f_nm_np1_le_med_2 78 24 pick
EverythingisIlluminated_pick_u_cm_np1_ba_goo_3 104 24 pick
Flaschenrolf_auf_Tour_pick_f_cm_np1_ba_bad_0 78 24 pick
Flaschenrolf_auf_Tour_pick_u_cm_np1_ba_bad_1 176 24 pick
Gattaca_pick_f_nm_np1_fr_med_1 107 24 pick
Gattaca_pick_f_nm_np1_ri_med_0 78 24 pick
IamLegendII_pick_u_cm_np1_fr_med_2 49 24 pick
IamLegendII_pick_u_cm_np1_le_med_3 78 24 pick
IamLegendII_pick_u_nm_np1_fr_bad_0 48 24 pick
IamLegendII_pick_u_nm_np1_fr_med_1 76 24 pick
NH_open_carry_litter_pickup_spurs_stunning_encountrs__1_of_2_pick_f_cm_np1_fr_med_0 148 24 pick
Pick_Up_Your_Trash!_pick_f_cm_np1_ba_med_1 79 24 pick
Pick_Up_Your_Trash!_pick_f_cm_np1_le_med_0 79 24 pick
Pilzesuchen_pick_f_cm_np1_fr_med_0 96 24 pick
RushHour2_pick_u_nm_np1_le_med_7 104 24 pick
Search_and_Identify_Golf_Ball_-_www_mulliganplus_com_pick_f_nm_np1_le_goo_0 164 24 pick
Torwarttraining_-_Impressionen_vom_1__FFC_Frankfurt_pick_f_cm_np1_fr_goo_3 51 24 pick
garbage_men_pick_f_cm_np1_ri_med_0 79 24 pick
garbage_men_pick_f_cm_np1_ri_med_1 79 24 pick
pick_up_trash_says_yeti_pick_f_cm_np1_le_med_1 93 24 pick
pick_up_trash_says_yeti_pick_f_cm_np1_le_med_2 82 24 pick
pick_up_trash_says_yeti_pick_f_cm_np1_ri_med_0 80 24 pick
Bar_Basics_-_How_to_Pour_Liquor_Accurately_by_Counting_pour_u_cm_np1_fr_med_0 78 25 pour
Bartender_School_Students_Practice_pour_u_cm_np1_fr_med_1 98 25 pour
Bartender_School_Students_Practice_pour_u_cm_np1_fr_med_2 86 25 pour
Bartender_School_Students_Practice_pour_u_cm_np1_fr_med_3 80 25 pour
Bartender_School_Students_Practice_pour_u_cm_np6_le_med_0 126 25 pour
How_To_Pour_Ice_Tea_pour_u_nm_np1_fr_med_0 132 25 pour
How_To_Pour_Ice_Tea_pour_u_nm_np1_fr_med_1 126 25 pour
How_To_Pour_Ice_Tea_pour_u_nm_np1_fr_med_2 99 25 pour
How_To_Pour_a_Franziskaner_pour_u_cm_np1_fr_med_0 327 25 pour
How_To_Pour_a_Franziskaner_pour_u_cm_np1_fr_med_1 153 25 pour
Intro_to_Bartending_-_Lesson_2-Highball_Drinks_pour_u_nm_np1_ri_med_0 120 25 pour
Intro_to_Bartending_-_Lesson_2-Highball_Drinks_pour_u_nm_np1_ri_med_1 85 25 pour
Intro_to_Bartending_-_Lesson_2-Highball_Drinks_pour_u_nm_np1_ri_med_2 119 25 pour
Kamikaze_Martini_Coctail_pour_u_nm_np1_fr_med_1 78 25 pour
Kamikaze_Martini_Coctail_pour_u_nm_np1_fr_med_2 194 25 pour
New_Orleans__best_cocktails-_Hot_Buttered_Rum_pour_u_nm_np1_fr_med_0 83 25 pour
New_Orleans__best_cocktails-_Hot_Buttered_Rum_pour_u_nm_np1_fr_med_1 171 25 pour
New_Orleans__best_cocktails-_Hot_Buttered_Rum_pour_u_nm_np1_fr_med_2 131 25 pour
Rum_Mixed_Drinks-_Part_4_-_How_to_Make_the_Cuba_Libre_Mixed_Drink_pour_u_nm_np1_fr_goo_0 78 25 pour
Rum_Mixed_Drinks-_Part_4_-_How_to_Make_the_Cuba_Libre_Mixed_Drink_pour_u_nm_np1_fr_goo_1 86 25 pour
Rum_Mixed_Drinks-_Part_4_-_How_to_Make_the_Cuba_Libre_Mixed_Drink_pour_u_nm_np1_fr_goo_2 101 25 pour
Spirit_Pouring_pour_u_nm_np1_fr_goo_0 150 25 pour
Spirit_Pouring_pour_u_nm_np1_fr_goo_1 78 25 pour
Traditional_Chinese_Tea_Ceremony_(Chinese)_pour_u_cm_np1_fr_med_0 209 25 pour
Traditional_Chinese_Tea_Ceremony_(Chinese)_pour_u_cm_np1_fr_med_1 189 25 pour
Traditional_Chinese_Tea_Ceremony_(Chinese)_pour_u_cm_np1_fr_med_2 78 25 pour
_Art_of_the_Drink__Flaming_Zombie_pour_u_nm_np2_fr_med_0 77 25 pour
crazy_german_guy_shows_how_do_they_pour_a_wheat_beer_pour_u_cm_np1_fr_goo_0 485 25 pour
crazy_german_guy_shows_how_do_they_pour_a_wheat_beer_pour_u_cm_np1_fr_goo_1 168 25 pour
crazy_german_guy_shows_how_do_they_pour_a_wheat_beer_pour_u_cm_np1_fr_goo_2 137 25 pour
10_Pull_Ups_pullup_f_nm_np1_fr_goo_0 69 26 pullup
10_Pull_Ups_pullup_f_nm_np1_fr_goo_1 80 26 pullup
10_Pull_Ups_pullup_f_nm_np1_fr_goo_2 79 26 pullup
12_Pull-ups_by_female_athlete_pullup_f_cm_np1_ba_med_0 78 26 pullup
12_Pull-ups_by_female_athlete_pullup_f_cm_np1_ba_med_1 78 26 pullup
12_Pull-ups_by_female_athlete_pullup_f_cm_np1_ba_med_2 78 26 pullup
A_HOT_Marine_Doing_Chinups_pullup_u_cm_np1_le_med_0 78 26 pullup
A_HOT_Marine_Doing_Chinups_pullup_u_cm_np1_le_med_1 78 26 pullup
A_HOT_Marine_Doing_Chinups_pullup_u_cm_np1_le_med_2 78 26 pullup
Arnold_Schwarzenegger_pull_ups_pullup_u_cm_np1_fr_bad_0 78 26 pullup
Arnold_Schwarzenegger_pull_ups_pullup_u_cm_np1_fr_bad_1 78 26 pullup
Arnold_Schwarzenegger_pull_ups_pullup_u_cm_np1_fr_bad_2 78 26 pullup
Konstantinovs_55_pullups_pullup_u_cm_np1_ri_med_0 78 26 pullup
Konstantinovs_55_pullups_pullup_u_cm_np1_ri_med_1 77 26 pullup
Konstantinovs_55_pullups_pullup_u_cm_np1_ri_med_2 78 26 pullup
Perfect_Pull_Up_-_How_To_Do_Pull_Ups_pullup_u_cm_np1_fr_goo_0 112 26 pullup
Perfect_Pull_Up_-_How_To_Do_Pull_Ups_pullup_u_cm_np1_fr_goo_1 82 26 pullup
Perfect_Pull_Up_-_How_To_Do_Pull_Ups_pullup_u_cm_np1_fr_goo_2 80 26 pullup
Strong_Girl_Gymnast_Does_20+_Pull_Ups_Chin_Up_marcusbondi_pullup_f_cm_np1_fr_med_0 77 26 pullup
Strong_Girl_Gymnast_Does_20+_Pull_Ups_Chin_Up_marcusbondi_pullup_f_cm_np1_fr_med_1 77 26 pullup
Strong_Girl_Gymnast_Does_20+_Pull_Ups_Chin_Up_marcusbondi_pullup_f_cm_np1_fr_med_2 77 26 pullup
Super_Training_Pull_Ups_pullup_f_cm_np1_ba_med_0 77 26 pullup
Super_Training_Pull_Ups_pullup_f_cm_np1_ba_med_1 77 26 pullup
Super_Training_Pull_Ups_pullup_f_cm_np1_ba_med_2 77 26 pullup
pull_ups_pullup_u_nm_np1_ba_med_0 78 26 pullup
pull_ups_pullup_u_nm_np1_ba_med_1 78 26 pullup
pull_ups_pullup_u_nm_np1_ba_med_2 78 26 pullup
pull_ups_pullup_u_nm_np1_fr_med_3 78 26 pullup
pull_ups_pullup_u_nm_np1_fr_med_4 78 26 pullup
pull_ups_pullup_u_nm_np1_fr_med_5 78 26 pullup
50_FIRST_DATES_punch_f_nm_np1_ri_med_15 45 27 punch
BATMAN_BEGINS_punch_h_nm_np1_ba_bad_7 47 27 punch
BoxingTipsHowtoMakeKnucklesStronger_punch_u_cm_np1_ri_goo_2 83 27 punch
BoxingTipsHowtoMakeKnucklesStronger_punch_u_cm_np1_ri_goo_3 94 27 punch
BoxingTipsHowtoMakeKnucklesStronger_punch_u_cm_np1_ri_goo_4 78 27 punch
Italian_Job_4_punch_u_cm_np1_fr_med_1 56 27 punch
PracticingBoxingonaDoubleEndBag-LeadRightwithaHook_punch_u_nm_np1_fr_med_0 102 27 punch
PracticingBoxingonaDoubleEndBag-LeadRightwithaHook_punch_u_nm_np1_fr_med_11 81 27 punch
PracticingBoxingonaDoubleEndBag-LeadRightwithaHook_punch_u_nm_np1_fr_med_13 98 27 punch
PracticingBoxingonaDoubleEndBag-LeadRightwithaHook_punch_u_nm_np1_fr_med_14 97 27 punch
PracticingBoxingonaDoubleEndBag-LeadRightwithaHook_punch_u_nm_np1_fr_med_2 84 27 punch
PracticingBoxingonaDoubleEndBag-LeadRightwithaHook_punch_u_nm_np1_fr_med_4 98 27 punch
PracticingBoxingonaDoubleEndBag-LeadRightwithaHook_punch_u_nm_np1_fr_med_5 90 27 punch
PracticingBoxingonaDoubleEndBag-LeadRightwithaHook_punch_u_nm_np1_fr_med_8 80 27 punch
PracticingBoxingonaDoubleEndBag-LeadRightwithaHook_punch_u_nm_np1_fr_med_9 88 27 punch
Return_of_the_King_10_punch_u_cm_np1_ri_med_1 37 27 punch
THE_PROTECTOR_punch_f_cm_np1_ba_med_26 47 27 punch
THE_PROTECTOR_punch_f_cm_np1_ba_med_49 47 27 punch
THE_PROTECTOR_punch_f_cm_np1_le_bad_32 43 27 punch
THE_PROTECTOR_punch_u_cm_np1_ba_med_82 44 27 punch
THE_PROTECTOR_punch_u_cm_np1_ri_med_76 44 27 punch
TheBoondockSaints_punch_h_nm_np1_fr_bad_105 48 27 punch
TheBoondockSaints_punch_u_cm_np1_ri_bad_68 43 27 punch
The_Matrix_3_punch_u_cm_np2_le_med_6 90 27 punch
The_Matrix_4_punch_u_cm_np1_fr_med_4 31 27 punch
The_Matrix_4_punch_u_nm_np1_fr_bad_3 40 27 punch
The_Matrix_5_punch_u_cm_np1_le_med_17 44 27 punch
The_Matrix_5_punch_u_nm_np1_ba_med_20 55 27 punch
kick__bruce_lee_v_s_japanese_punch_u_cm_np1_ri_bad_2 32 27 punch
kick__bruce_lee_v_s_japanese_punch_u_cm_np1_ri_bad_4 27 27 punch
Baby_Push_Cart_push_f_cm_np1_ri_bad_0 78 28 push
Baby_Push_Cart_push_f_cm_np1_ri_bad_1 78 28 push
Baby_Push_Cart_push_f_cm_np1_ri_bad_2 78 28 push
Box_Pull_Push_push_f_cm_np1_ba_bad_0 78 28 push
Box_Pull_Push_push_f_cm_np1_ba_bad_1 78 28 push
Box_Pull_Push_push_f_cm_np1_ba_bad_2 78 28 push
Box_Pull_Push_push_f_cm_np1_ba_bad_3 78 28 push
Brynley_pushing_Makayla_in_wagon_push_f_cm_np1_ba_bad_2 77 28 push
Brynley_pushing_Makayla_in_wagon_push_f_cm_np1_ba_bad_3 84 28 push
Brynley_pushing_Makayla_in_wagon_push_f_cm_np1_fr_bad_0 77 28 push
Brynley_pushing_Makayla_in_wagon_push_f_cm_np1_ri_bad_1 77 28 push
Davos_-_Anschieben_von_Michis_Auto_push_f_cm_np1_fr_bad_0 138 28 push
Davos_-_Anschieben_von_Michis_Auto_push_f_cm_np1_ri_med_1 79 28 push
Davos_-_Anschieben_von_Michis_Auto_push_f_cm_np4_ba_bad_2 78 28 push
Joshua_pushing_wagon_push_f_cm_np1_le_bad_0 69 28 push
Joshua_pushing_wagon_push_f_cm_np1_ri_bad_1 83 28 push
Neil_pushing_wagon_push_f_cm_np1_fr_bad_3 105 28 push
Neil_pushing_wagon_push_f_cm_np1_fr_bad_4 78 28 push
Neil_pushing_wagon_push_f_cm_np1_fr_bad_5 78 28 push
Neil_pushing_wagon_push_f_cm_np1_le_bad_0 68 28 push
Neil_pushing_wagon_push_f_cm_np1_le_bad_1 120 28 push
Neil_pushing_wagon_push_f_cm_np1_le_bad_2 85 28 push
Trevor_pushing_cart_push_f_cm_np1_ri_bad_0 71 28 push
Trevor_pushing_cart_push_f_cm_np1_ri_bad_1 86 28 push
Trevor_pushing_cart_push_f_cm_np1_ri_bad_2 101 28 push
prelinger_LetsBeGo1953_push_f_cm_np1_ba_med_11 99 28 push
pushing_cart_push_f_cm_np1_ba_bad_3 81 28 push
pushing_cart_push_f_cm_np1_le_bad_0 81 28 push
pushing_cart_push_f_cm_np1_le_bad_1 81 28 push
pushing_cart_push_f_cm_np1_le_bad_2 81 28 push
100_push_ups_by_a_GIRL!!!_pushup_f_nm_np1_fr_goo_0 80 29 pushup
100_push_ups_by_a_GIRL!!!_pushup_f_nm_np1_fr_goo_1 80 29 pushup
100_push_ups_by_a_GIRL!!!_pushup_f_nm_np1_fr_goo_2 80 29 pushup
38_push-ups!_Not_bad_for_a_girl_pushup_f_cm_np1_fr_med_0 81 29 pushup
38_push-ups!_Not_bad_for_a_girl_pushup_f_cm_np1_fr_med_1 80 29 pushup
38_push-ups!_Not_bad_for_a_girl_pushup_f_cm_np1_fr_med_2 80 29 pushup
38_push-ups!_Not_bad_for_a_girl_pushup_f_cm_np2_fr_med_3 81 29 pushup
38_push-ups!_Not_bad_for_a_girl_pushup_f_cm_np2_fr_med_4 81 29 pushup
38_push-ups!_Not_bad_for_a_girl_pushup_f_cm_np2_fr_med_5 80 29 pushup
Chest_Muscle_Group_(for_sexy_arms__shoulders__back_and_abs!)_pushup_u_nm_np1_le_goo_0 90 29 pushup
Chest_Muscle_Group_(for_sexy_arms__shoulders__back_and_abs!)_pushup_u_nm_np1_le_goo_1 112 29 pushup
Chest_Muscle_Group_(for_sexy_arms__shoulders__back_and_abs!)_pushup_u_nm_np1_le_goo_2 88 29 pushup
Chest_Muscle_Group_(for_sexy_arms__shoulders__back_and_abs!)_pushup_u_nm_np1_ri_goo_3 106 29 pushup
Chest_Muscle_Group_(for_sexy_arms__shoulders__back_and_abs!)_pushup_u_nm_np1_ri_goo_4 100 29 pushup
Chest_Muscle_Group_(for_sexy_arms__shoulders__back_and_abs!)_pushup_u_nm_np1_ri_goo_5 111 29 pushup
Day_19__100_Pushups_a_Day_Challenge!_(_Break_Your_Rules_)_pushup_f_nm_np1_fr_goo_0 78 29 pushup
Day_19__100_Pushups_a_Day_Challenge!_(_Break_Your_Rules_)_pushup_f_nm_np1_fr_goo_1 73 29 pushup
Day_19__100_Pushups_a_Day_Challenge!_(_Break_Your_Rules_)_pushup_f_nm_np1_fr_goo_2 78 29 pushup
Laura_-_PushUps_pushup_f_cm_np1_le_med_0 77 29 pushup
Laura_-_PushUps_pushup_f_cm_np1_le_med_1 77 29 pushup
Laura_-_PushUps_pushup_f_cm_np1_le_med_2 77 29 pushup
Pushups___The_Hardway!!!_Shaolin_Style_pushup_f_cm_np1_le_med_0 69 29 pushup
Pushups___The_Hardway!!!_Shaolin_Style_pushup_f_cm_np1_le_med_1 78 29 pushup
Pushups___The_Hardway!!!_Shaolin_Style_pushup_f_cm_np1_le_med_2 78 29 pushup
pseudo_planche_pushups_pushup_u_nm_np1_ri_bad_0 82 29 pushup
pseudo_planche_pushups_pushup_u_nm_np1_ri_bad_1 76 29 pushup
pseudo_planche_pushups_pushup_u_nm_np1_ri_bad_2 76 29 pushup
push-up_or_shut_up_(MLE)_pushup_f_cm_np1_le_med_0 79 29 pushup
push-up_or_shut_up_(MLE)_pushup_f_cm_np1_le_med_1 80 29 pushup
push-up_or_shut_up_(MLE)_pushup_f_cm_np1_le_med_2 79 29 pushup
1989_Tour_de_France_Final_Time_Trial_ride_bike_f_cm_np1_ba_med_0 114 30 ride_bike
1989_Tour_de_France_Final_Time_Trial_ride_bike_f_cm_np1_ba_med_1 245 30 ride_bike
1989_Tour_de_France_Final_Time_Trial_ride_bike_f_cm_np1_ba_med_2 168 30 ride_bike
1989_Tour_de_France_Final_Time_Trial_ride_bike_f_cm_np1_fr_med_6 123 30 ride_bike
1989_Tour_de_France_Final_Time_Trial_ride_bike_f_cm_np1_fr_med_7 178 30 ride_bike
1989_Tour_de_France_Final_Time_Trial_ride_bike_f_cm_np1_le_med_4 79 30 ride_bike
1989_Tour_de_France_Final_Time_Trial_ride_bike_f_cm_np1_ri_med_3 61 30 ride_bike
1989_Tour_de_France_Final_Time_Trial_ride_bike_f_cm_np1_ri_med_5 118 30 ride_bike
1996_Tour_de_France_-_Indurain_Cracks_ride_bike_f_cm_np1_ba_med_1 122 30 ride_bike
1996_Tour_de_France_-_Indurain_Cracks_ride_bike_f_cm_np1_le_med_0 78 30 ride_bike
1996_Tour_de_France_-_Indurain_Cracks_ride_bike_f_cm_np1_ri_med_2 84 30 ride_bike
1996_Tour_de_France_-_Indurain_Cracks_ride_bike_f_cm_np1_ri_med_3 78 30 ride_bike
1996_Tour_de_France_-_Indurain_Cracks_ride_bike_f_cm_np1_ri_med_4 78 30 ride_bike
Bicycle_Tips_ride_bike_f_cm_np1_ba_med_1 85 30 ride_bike
Bicycle_Tips_ride_bike_f_cm_np1_le_med_0 118 30 ride_bike
Bicycle_Tips_ride_bike_f_cm_np1_ri_med_2 78 30 ride_bike
Fahrrad_ride_bike_f_cm_np1_le_med_0 79 30 ride_bike
Kraftwerk_-_Tour_de_france_1983_Alternative_video_ride_bike_f_cm_np1_le_med_1 52 30 ride_bike
Kraftwerk_-_Tour_de_france_1983_Alternative_video_ride_bike_f_cm_np1_le_med_6 66 30 ride_bike
Kraftwerk_-_Tour_de_france_1983_Alternative_video_ride_bike_f_cm_np1_le_med_7 54 30 ride_bike
Kraftwerk_-_Tour_de_france_1983_Alternative_video_ride_bike_f_cm_np4_fr_med_0 78 30 ride_bike
Kraftwerk_-_Tour_de_france_1983_Alternative_video_ride_bike_f_cm_np4_fr_med_2 78 30 ride_bike
Kraftwerk_-_Tour_de_france_1983_Alternative_video_ride_bike_f_cm_np4_fr_med_5 126 30 ride_bike
Kraftwerk_-_Tour_de_france_1983_Alternative_video_ride_bike_l_cm_np1_le_med_3 78 30 ride_bike
Kraftwerk_-_Tour_de_france_1983_Alternative_video_ride_bike_l_cm_np1_le_med_4 78 30 ride_bike
Tour_de_France_2003_-_Armstrong_attacks_Ullrich_after_Fall_ride_bike_f_cm_np1_ba_med_2 144 30 ride_bike
Tour_de_France_2003_-_Armstrong_attacks_Ullrich_after_Fall_ride_bike_f_cm_np1_ba_med_3 83 30 ride_bike
Tour_de_France_2003_-_Armstrong_attacks_Ullrich_after_Fall_ride_bike_f_cm_np1_ba_med_4 78 30 ride_bike
Tour_de_France_2003_-_Armstrong_attacks_Ullrich_after_Fall_ride_bike_f_cm_np2_fr_med_0 73 30 ride_bike
Tour_de_France_2003_-_Armstrong_attacks_Ullrich_after_Fall_ride_bike_f_cm_np2_fr_med_1 106 30 ride_bike
ChelseaLately-Chelsea_ride_horse_f_cm_np1_le_med_3 79 31 ride_horse
ChelseaLately-Chelsea_ride_horse_f_cm_np1_le_med_4 110 31 ride_horse
ChelseaLately-Chelsea_ride_horse_f_cm_np1_le_med_5 127 31 ride_horse
ChelseaLately-Chelsea_ride_horse_f_cm_np1_le_med_6 132 31 ride_horse
ChelseaLately-Chelsea_ride_horse_u_cm_np1_ri_med_0 200 31 ride_horse
ChelseaLately-Chelsea_ride_horse_u_nm_np1_ba_med_1 83 31 ride_horse
ChikiMovie_ride_horse_f_cm_np1_fr_med_0 335 31 ride_horse
ChikiMovie_ride_horse_f_cm_np1_fr_med_1 289 31 ride_horse
ChikiMovie_ride_horse_f_cm_np1_le_med_4 174 31 ride_horse
ChikiMovie_ride_horse_f_cm_np1_le_med_5 109 31 ride_horse
ChikiMovie_ride_horse_f_cm_np1_le_med_6 92 31 ride_horse
ChikiMovie_ride_horse_f_cm_np1_le_med_8 75 31 ride_horse
ChikiMovie_ride_horse_f_cm_np1_ri_med_3 183 31 ride_horse
HorseRiding_ride_horse_f_cm_np1_ba_med_5 93 31 ride_horse
HorseRiding_ride_horse_f_cm_np1_ri_med_0 376 31 ride_horse
HorseRiding_ride_horse_f_cm_np1_ri_med_1 113 31 ride_horse
HorseRiding_ride_horse_f_cm_np1_ri_med_3 159 31 ride_horse
HorseRiding_ride_horse_f_cm_np1_ri_med_4 153 31 ride_horse
Paula_sHorsebackRidingLesson!7_22_08_ride_horse_f_cm_np1_ba_med_1 291 31 ride_horse
Paula_sHorsebackRidingLesson!7_22_08_ride_horse_f_cm_np1_ba_med_6 134 31 ride_horse
Paula_sHorsebackRidingLesson!7_22_08_ride_horse_f_cm_np1_fr_med_4 197 31 ride_horse
Paula_sHorsebackRidingLesson!7_22_08_ride_horse_f_cm_np1_le_med_2 306 31 ride_horse
Paula_sHorsebackRidingLesson!7_22_08_ride_horse_f_cm_np1_ri_med_3 150 31 ride_horse
Paula_sHorsebackRidingLesson!7_22_08_ride_horse_f_cm_np1_ri_med_5 136 31 ride_horse
Paula_sHorsebackRidingLesson!7_22_08_ride_horse_f_cm_np1_ri_med_7 137 31 ride_horse
Paula_sHorsebackRidingLesson!7_22_08_ride_horse_f_cm_np1_ri_med_8 136 31 ride_horse
Return_of_the_King_11_ride_horse_f_cm_np4_ba_med_4 92 31 ride_horse
Return_of_the_King_9_ride_horse_f_cm_np1_fr_med_4 69 31 ride_horse
Return_of_the_King_9_ride_horse_f_cm_np1_ri_med_2 86 31 ride_horse
Two_Towers_7_ride_horse_f_cm_np5_fr_med_1 98 31 ride_horse
20060723sfjffangelina_run_f_nm_np1_ri_med_1 32 32 run
20060723sfjffinallseriousness_run_u_cm_np1_fr_med_1 41 32 run
50_FIRST_DATES_run_f_nm_np1_ba_med_20 78 32 run
50_FIRST_DATES_run_f_nm_np1_fr_med_34 47 32 run
Age13_2_run_f_cm_np1_ba_med_1 111 32 run
AgentCodyBanks_run_f_cm_np1_ba_med_11 105 32 run
BATMAN_BEGINS_run_f_nm_np1_fr_med_14 52 32 run
Crash_run_f_cm_np1_fr_med_17 111 32 run
Crash_run_l_cm_np1_fr_med_21 36 32 run
GOAL_2_living_the_dream_movie_part_2_run_f_cm_np4_fr_med_1 47 32 run
Hitch_Part_2_run_f_cm_np1_fr_med_8 51 32 run
Hitch_Part_2_run_f_nm_np1_fr_med_11 75 32 run
RushHour2_run_f_cm_np1_fr_bad_1 53 32 run
Superbad_run_f_nm_np1_ba_med_2 80 32 run
TheLastManOnearth_run_f_cm_np1_ba_med_39 71 32 run
TheLastManOnearth_run_f_cm_np1_le_med_47 46 32 run
TheLastManOnearth_run_f_nm_np1_ba_bad_40 106 32 run
TheLastManOnearth_run_f_nm_np1_fr_bad_50 71 32 run
The_Fugitive_5_run_f_cm_np2_ri_med_2 93 32 run
The_House_on_Haunted_Hill_run_f_cm_np1_le_med_12 73 32 run
The_Matrix_1_run_f_cm_np1_fr_med_1 52 32 run
The_Matrix_Revolutions_5_run_u_cm_np1_le_med_4 86 32 run
TrumanShow_run_f_cm_np1_ba_med_13 44 32 run
TrumanShow_run_f_nm_np1_ba_med_19 78 32 run
TrumanShow_run_f_nm_np1_ba_med_21 49 32 run
TrumanShow_run_f_nm_np1_le_med_11 48 32 run
Two_Towers_1_run_f_cm_np2_ba_med_5 82 32 run
Two_Towers_1_run_f_cm_np2_fr_med_4 107 32 run
Two_Towers_1_run_f_cm_np3_ba_bad_2 113 32 run
Two_Towers_1_run_u_cm_np2_fr_bad_6 99 32 run
2008_Stockholm_Water_Prize_Award_Ceremony_shake_hands_u_nm_np2_le_med_0 78 33 shake_hands
A_Beautiful_Mind_5_shake_hands_f_nm_np2_ri_med_0 141 33 shake_hands
Bush_Shake_Hands_CNN_mov_shake_hands_u_cm_np2_ba_med_0 78 33 shake_hands
Bush_Shake_Hands_CNN_mov_shake_hands_u_cm_np2_ba_med_2 78 33 shake_hands
Celebrated_Israeli_Author_Snubs_Olmert_at_Prize_Giving_Ceremony_shake_hands_u_cm_np2_ba_med_0 80 33 shake_hands
Celebrated_Israeli_Author_Snubs_Olmert_at_Prize_Giving_Ceremony_shake_hands_u_cm_np2_ba_med_1 80 33 shake_hands
Emma_2008_Eurofinals_-_prize_giving_ceremony_Team_Pioneer_members_divx_shake_hands_f_cm_np2_ba_med_10 77 33 shake_hands
Emma_2008_Eurofinals_-_prize_giving_ceremony_Team_Pioneer_members_divx_shake_hands_f_cm_np2_fr_med_7 77 33 shake_hands
Emma_2008_Eurofinals_-_prize_giving_ceremony_Team_Pioneer_members_divx_shake_hands_f_cm_np2_le_bad_2 77 33 shake_hands
Emma_2008_Eurofinals_-_prize_giving_ceremony_Team_Pioneer_members_divx_shake_hands_u_cm_np2_le_med_0 77 33 shake_hands
Emma_2008_Eurofinals_-_prize_giving_ceremony_Team_Pioneer_members_divx_shake_hands_u_cm_np2_le_med_4 78 33 shake_hands
Emma_2008_Eurofinals_-_prize_giving_ceremony_Team_Pioneer_members_divx_shake_hands_u_cm_np2_le_med_5 77 33 shake_hands
Emma_2008_Eurofinals_-_prize_giving_ceremony_Team_Pioneer_members_divx_shake_hands_u_cm_np2_ri_med_8 77 33 shake_hands
Hand_Shake_Guy_shake_hands_f_cm_np2_le_med_5 78 33 shake_hands
Hand_Shake_Guy_shake_hands_f_nm_np2_le_med_3 78 33 shake_hands
Hand_Shake_Guy_shake_hands_f_nm_np2_le_med_4 78 33 shake_hands
Hand_Shake_Guy_shake_hands_u_nm_np2_le_med_0 67 33 shake_hands
Hand_Shake_Guy_shake_hands_u_nm_np2_le_med_1 78 33 shake_hands
Howard_Stern_on_Jay_Leno_-_First_Appearance_Part_1_2_shake_hands_f_cm_np2_le_bad_0 78 33 shake_hands
Inter-forum_futsal_tournament__prize_giving_ceremony_shake_hands_u_cm_np2_le_med_2 81 33 shake_hands
Inter-forum_futsal_tournament__prize_giving_ceremony_shake_hands_u_cm_np2_le_med_3 81 33 shake_hands
Jay_Leno_-_17_years_of_Mel_Gibson_on_the_Tonight_Show_shake_hands_u_cm_np2_le_med_0 78 33 shake_hands
Meeting_with_Boyko_Borisov__Prime_Minister_of_Bulgaria_shake_hands_u_cm_np2_le_med_1 108 33 shake_hands
Obama__Barroso_shake_hands_in_Prague_shake_hands_u_cm_np2_le_med_0 78 33 shake_hands
Slavi_Trifonov_-_Gaco_Bacov_11_02_08_shake_hands_u_cm_np2_le_bad_0 78 33 shake_hands
The_McCain-Obama_Post-Debate__Handshake__shake_hands_u_cm_np2_le_med_0 78 33 shake_hands
d173_graveyard_call_price_giving_ceremony_shake_hands_f_cm_np2_fr_med_2 78 33 shake_hands
d173_graveyard_call_price_giving_ceremony_shake_hands_f_cm_np2_le_med_0 78 33 shake_hands
d173_graveyard_call_price_giving_ceremony_shake_hands_f_cm_np2_le_med_6 78 33 shake_hands
johnny_depp_Oscar_Annual_Academy_Awards_shake_hands_u_cm_np2_le_bad_0 41 33 shake_hands
3PointJumpShotPractice-09_21_07_shoot_ball_f_nm_np1_ri_med_0 75 34 shoot_ball
3PointJumpShotPractice-09_21_07_shoot_ball_f_nm_np1_ri_med_1 84 34 shoot_ball
3PointJumpShotPractice-09_21_07_shoot_ball_f_nm_np1_ri_med_2 87 34 shoot_ball
3PointJumpShotPractice-09_21_07_shoot_ball_f_nm_np1_ri_med_6 87 34 shoot_ball
3PointJumpShotPractice-09_21_07_shoot_ball_f_nm_np1_ri_med_7 113 34 shoot_ball
Finding_Forrester_3_shoot_ball_f_nm_np2_ba_med_3 77 34 shoot_ball
Finding_Forrester_3_shoot_ball_f_nm_np2_ba_med_6 104 34 shoot_ball
Finding_Forrester_3_shoot_ball_f_nm_np2_ba_med_8 114 34 shoot_ball
Finding_Forrester_3_shoot_ball_f_nm_np2_ba_med_9 143 34 shoot_ball
JashaunKidsWhoRipAmazingBasketball_shoot_ball_f_cm_np1_ba_med_6 79 34 shoot_ball
JashaunKidsWhoRipAmazingBasketball_shoot_ball_f_cm_np1_le_med_4 73 34 shoot_ball
JashaunKidsWhoRipAmazingBasketball_shoot_ball_f_cm_np1_le_med_5 57 34 shoot_ball
JashaunKidsWhoRipAmazingBasketball_shoot_ball_u_cm_np1_le_med_3 78 34 shoot_ball
KELVIN_shoot_ball_u_cm_np1_ba_med_0 79 34 shoot_ball
KELVIN_shoot_ball_u_cm_np1_ba_med_1 109 34 shoot_ball
KELVIN_shoot_ball_u_cm_np1_ba_med_2 109 34 shoot_ball
KELVIN_shoot_ball_u_cm_np1_ba_med_3 123 34 shoot_ball
KELVIN_shoot_ball_u_cm_np1_ba_med_4 93 34 shoot_ball
KELVIN_shoot_ball_u_cm_np1_ba_med_6 89 34 shoot_ball
KELVIN_shoot_ball_u_cm_np1_ba_med_7 109 34 shoot_ball
LearnToShootFromTheMaster_shoot_ball_f_nm_np1_ba_med_0 113 34 shoot_ball
LearnToShootFromTheMaster_shoot_ball_f_nm_np1_ba_med_1 105 34 shoot_ball
LearnToShootFromTheMaster_shoot_ball_f_nm_np1_ba_med_2 81 34 shoot_ball
LearnToShootFromTheMaster_shoot_ball_f_nm_np1_ba_med_4 81 34 shoot_ball
LearnToShootFromTheMaster_shoot_ball_f_nm_np1_ba_med_5 88 34 shoot_ball
PlayingBasketballGotWater_shoot_ball_f_nm_np1_ba_med_0 78 34 shoot_ball
PlayingBasketballGotWater_shoot_ball_f_nm_np1_ba_med_3 54 34 shoot_ball
PlayingBasketballGotWater_shoot_ball_f_nm_np1_ba_med_6 79 34 shoot_ball
PlayingBasketballGotWater_shoot_ball_f_nm_np1_ri_med_1 94 34 shoot_ball
PlayingBasketballGotWater_shoot_ball_f_nm_np1_ri_med_2 78 34 shoot_ball
ArcherySVK_shoot_bow_u_cm_np1_fr_med_0 218 35 shoot_bow
ArcherySVK_shoot_bow_u_cm_np1_fr_med_1 290 35 shoot_bow
ArcherySVK_shoot_bow_u_cm_np1_fr_med_2 276 35 shoot_bow
Fellowship_5_shoot_bow_h_cm_np1_fr_med_7 52 35 shoot_bow
Fellowship_5_shoot_bow_h_nm_np1_fr_goo_3 35 35 shoot_bow
Fellowship_5_shoot_bow_h_nm_np1_fr_goo_4 29 35 shoot_bow
Fellowship_5_shoot_bow_u_cm_np1_fr_med_13 48 35 shoot_bow
HannahFront22May08_shoot_bow_u_nm_np1_fr_med_0 319 35 shoot_bow
HannahFront22May08_shoot_bow_u_nm_np1_fr_med_1 366 35 shoot_bow
MegaPrecisionArchery_shoot_bow_u_nm_np1_fr_med_0 455 35 shoot_bow
MegaPrecisionArchery_shoot_bow_u_nm_np1_fr_med_1 263 35 shoot_bow
MegaPrecisionArchery_shoot_bow_u_nm_np1_fr_med_2 368 35 shoot_bow
MegaPrecisionArchery_shoot_bow_u_nm_np1_fr_med_4 296 35 shoot_bow
MegaPrecisionArchery_shoot_bow_u_nm_np1_fr_med_5 394 35 shoot_bow
Meshooting3_shoot_bow_u_cm_np1_fr_med_0 200 35 shoot_bow
Meshooting3_shoot_bow_u_cm_np1_fr_med_2 191 35 shoot_bow
TurkishBowDrOzveri_shoot_bow_u_cm_np1_fr_med_0 78 35 shoot_bow
TurkishBowDrOzveri_shoot_bow_u_cm_np1_fr_med_1 123 35 shoot_bow
TurkishBowDrOzveri_shoot_bow_u_cm_np1_fr_med_2 90 35 shoot_bow
Two_Towers_6_shoot_bow_u_nm_np1_fr_med_2 47 35 shoot_bow
Updatedvideoofmeshootingteamusaarchery_shoot_bow_f_nm_np1_ba_med_0 227 35 shoot_bow
Updatedvideoofmeshootingteamusaarchery_shoot_bow_f_nm_np1_ri_med_1 305 35 shoot_bow
Updatedvideoofmeshootingteamusaarchery_shoot_bow_f_nm_np1_ri_med_5 334 35 shoot_bow
Updatedvideoofmeshootingteamusaarchery_shoot_bow_u_cm_np1_ri_med_4 200 35 shoot_bow
Updatedvideoofmeshootingteamusaarchery_shoot_bow_u_nm_np1_ba_med_2 208 35 shoot_bow
Updatedvideoofmeshootingteamusaarchery_shoot_bow_u_nm_np1_ba_med_7 237 35 shoot_bow
Updatedvideoofmeshootingteamusaarchery_shoot_bow_u_nm_np1_fr_med_3 230 35 shoot_bow
Updatedvideoofmeshootingteamusaarchery_shoot_bow_u_nm_np1_fr_med_8 263 35 shoot_bow
Updatedvideoofmeshootingteamusaarchery_shoot_bow_u_nm_np1_fr_med_9 259 35 shoot_bow
techniquefrontshot_shoot_bow_u_cm_np1_fr_med_0 349 35 shoot_bow
2xFullautoGlocks_shoot_gun_u_cm_np1_le_med_0 143 36 shoot_gun
Aplacetoshoot_shoot_gun_u_cm_np1_ba_med_3 81 36 shoot_gun
Aplacetoshoot_shoot_gun_u_cm_np1_le_med_0 110 36 shoot_gun
Aplacetoshoot_shoot_gun_u_cm_np1_le_med_1 84 36 shoot_gun
AprilshootinganMP5_shoot_gun_u_nm_np1_ri_med_0 220 36 shoot_gun
Fastestguninthewest_shoot_gun_f_nm_np1_ri_med_0 78 36 shoot_gun
FirearmsTraining_shoot_gun_f_cm_np1_ri_med_0 78 36 shoot_gun
FirearmsTraining_shoot_gun_f_cm_np1_ri_med_1 97 36 shoot_gun
FirearmsTraining_shoot_gun_f_nm_np2_le_med_10 112 36 shoot_gun
FirearmsTraining_shoot_gun_u_cm_np1_ba_med_5 154 36 shoot_gun
FirearmsTraining_shoot_gun_u_cm_np1_ri_med_2 237 36 shoot_gun
FirearmsTraining_shoot_gun_u_cm_np1_ri_med_8 283 36 shoot_gun
FirearmsTraining_shoot_gun_u_nm_np1_ri_goo_6 174 36 shoot_gun
FirearmsTraining_shoot_gun_u_nm_np1_ri_goo_9 201 36 shoot_gun
FirearmsTraining_shoot_gun_u_nm_np1_ri_med_11 90 36 shoot_gun
FirearmsTraining_shoot_gun_u_nm_np1_ri_med_3 96 36 shoot_gun
FirearmsTraining_shoot_gun_u_nm_np1_ri_med_4 98 36 shoot_gun
Glory_shoot_gun_h_nm_np1_fr_goo_12 44 36 shoot_gun
Glory_shoot_gun_u_nm_np1_fr_goo_11 88 36 shoot_gun
Glory_shoot_gun_u_nm_np1_fr_med_48 48 36 shoot_gun
Glory_shoot_gun_u_nm_np1_le_med_45 38 36 shoot_gun
Glory_shoot_gun_u_nm_np1_le_med_47 31 36 shoot_gun
Glory_shoot_gun_u_nm_np2_le_med_57 55 36 shoot_gun
MeShootin2_shoot_gun_u_nm_np1_ri_med_0 74 36 shoot_gun
MeShootin2_shoot_gun_u_nm_np1_ri_med_1 162 36 shoot_gun
MeShootin2_shoot_gun_u_nm_np1_ri_med_2 138 36 shoot_gun
The_Matrix_6_shoot_gun_f_nm_np1_ba_med_3 64 36 shoot_gun
The_Matrix_6_shoot_gun_u_nm_np1_ri_goo_4 46 36 shoot_gun
The_Matrix_6_shoot_gun_u_nm_np3_fr_goo_5 46 36 shoot_gun
Todd_Jarrett_on_pistol_shooting_shoot_gun_u_nm_np1_fr_med_0 79 36 shoot_gun
A_Beautiful_Mind_3_sit_f_cm_np1_fr_med_6 155 37 sit
A_Beautiful_Mind_3_sit_f_cm_np1_le_med_4 131 37 sit
AmericanGangster_sit_f_cm_np1_fr_med_70 78 37 sit
AmericanGangster_sit_f_cm_np1_le_med_43 48 37 sit
AmericanGangster_sit_f_cm_np2_fr_med_59 72 37 sit
AmericanGangster_sit_u_cm_np1_fr_med_26 78 37 sit
AmericanGangster_sit_u_cm_np1_le_med_61 77 37 sit
AmericanGangster_sit_u_cm_np1_ri_bad_10 75 37 sit
AmericanGangster_sit_u_cm_np1_ri_med_25 48 37 sit
AmericanGangster_sit_u_nm_np1_fr_med_29 84 37 sit
BIG_FISH_sit_f_nm_np1_fr_med_17 58 37 sit
CastAway1_sit_f_nm_np1_le_med_25 111 37 sit
Crash_sit_f_cm_np1_fr_med_5 65 37 sit
Crash_sit_u_cm_np1_fr_med_19 77 37 sit
Crash_sit_u_cm_np1_ri_med_22 77 37 sit
Crash_sit_u_nm_np1_le_goo_26 79 37 sit
EasternPromises_sit_f_cm_np1_ri_med_3 137 37 sit
NOVA_ELEGANTUNIVERSE3_sit_f_nm_np1_fr_med_2 52 37 sit
NoCountryForOldMen_sit_f_nm_np1_ri_med_6 138 37 sit
Prelinger_LetYours1940_sit_u_nm_np1_fr_med_0 137 37 sit
Sixthsense_sit_u_cm_np1_fr_med_3 78 37 sit
TheLittleShopofHorrors_sit_u_cm_np1_fr_med_4 77 37 sit
ThePerfectScore_sit_u_cm_np1_fr_med_0 79 37 sit
ThreeStories_sit_u_cm_np1_fr_med_1 55 37 sit
TrumanShow_sit_f_cm_np1_ri_med_15 53 37 sit
TrumanShow_sit_f_nm_np1_le_med_37 49 37 sit
WhatDreamsMayCome_sit_f_cm_np1_le_bad_3 137 37 sit
WhatDreamsMayCome_sit_f_cm_np1_ri_bad_0 78 37 sit
prelinger_LetsPlay1949_sit_f_nm_np1_fr_med_8 83 37 sit
prelinger_LetsPlay1949_sit_u_cm_np1_le_med_9 101 37 sit
AKC_coach_Torrin_Rhodan_showing_situp_kettlebell_movements_situp_f_cm_np1_le_goo_0 104 38 situp
AKC_coach_Torrin_Rhodan_showing_situp_kettlebell_movements_situp_f_cm_np1_le_goo_1 99 38 situp
AKC_coach_Torrin_Rhodan_showing_situp_kettlebell_movements_situp_f_cm_np1_le_goo_2 101 38 situp
Abs__Situps__Crunches_situp_u_cm_np1_ri_goo_0 78 38 situp
Abs__Situps__Crunches_situp_u_cm_np1_ri_goo_1 78 38 situp
Abs__Situps__Crunches_situp_u_cm_np1_ri_goo_2 78 38 situp
Abs__Situps__Crunches_situp_u_nm_np3_ri_goo_4 78 38 situp
Abs__Situps__Crunches_situp_u_nm_np3_ri_goo_5 137 38 situp
Abs__Situps__Crunches_situp_u_nm_np3_ri_goo_6 83 38 situp
Army_situp_video_for_ROTC_cadets_situp_f_cm_np1_le_med_0 78 38 situp
Army_situp_video_for_ROTC_cadets_situp_f_cm_np1_le_med_1 78 38 situp
Army_situp_video_for_ROTC_cadets_situp_f_cm_np1_le_med_2 78 38 situp
Incline_Dumbell_Situps_45lbs_2ndxpr_25x_situp_f_nm_np1_ri_med_0 129 38 situp
Incline_Dumbell_Situps_45lbs_2ndxpr_25x_situp_f_nm_np1_ri_med_1 120 38 situp
Incline_Dumbell_Situps_45lbs_2ndxpr_25x_situp_f_nm_np1_ri_med_2 112 38 situp
Mark_Pfeltz_Sets_World_Record_For_sit_ups_situp_f_nm_np1_fr_bad_2 112 38 situp
Mark_Pfeltz_Sets_World_Record_For_sit_ups_situp_f_nm_np1_fr_bad_3 97 38 situp
Mark_Pfeltz_Sets_World_Record_For_sit_ups_situp_f_nm_np1_ri_bad_0 104 38 situp
Mark_Pfeltz_Sets_World_Record_For_sit_ups_situp_f_nm_np1_ri_bad_1 111 38 situp
Sit_ups_and_crunch_situp_f_nm_np1_le_goo_0 93 38 situp
Sit_ups_and_crunch_situp_f_nm_np1_le_goo_1 89 38 situp
Sit_ups_and_crunch_situp_f_nm_np1_le_goo_2 93 38 situp
Tiger_Abs_-_Triple_Sit_Ups_situp_f_nm_np1_le_goo_0 86 38 situp
Tiger_Abs_-_Triple_Sit_Ups_situp_f_nm_np1_le_goo_1 90 38 situp
Tiger_Abs_-_Triple_Sit_Ups_situp_f_nm_np1_le_goo_2 81 38 situp
Timed_situps_1_minute_situp_f_nm_np1_ri_med_0 78 38 situp
Timed_situps_1_minute_situp_f_nm_np1_ri_med_1 78 38 situp
Timed_situps_1_minute_situp_f_nm_np1_ri_med_2 78 38 situp
kettlebell_training_for_pack_ABS_-_workout_situp_f_nm_np1_le_goo_0 127 38 situp
kettlebell_training_for_pack_ABS_-_workout_situp_f_nm_np1_le_goo_1 116 38 situp
Glory_smile_h_nm_np1_fr_med_5 66 39 smile
Glory_smile_h_nm_np1_le_goo_6 73 39 smile
My_smileEh_smile_h_nm_np1_fr_goo_0 78 39 smile
Re-_Show_your_Smile!_7_smile_h_nm_np1_fr_med_0 74 39 smile
SE7EN_SMILES_x3_smile_h_cm_np1_fr_goo_5 79 39 smile
SE7EN_SMILES_x3_smile_h_cm_np1_fr_goo_9 78 39 smile
SE7EN_SMILES_x3_smile_h_cm_np1_fr_med_0 47 39 smile
SE7EN_SMILES_x3_smile_h_cm_np1_fr_med_3 76 39 smile
SE7EN_SMILES_x3_smile_h_nm_np1_fr_bad_7 67 39 smile
SE7EN_SMILES_x3_smile_h_nm_np1_fr_med_1 36 39 smile
SE7EN_SMILES_x3_smile_h_nm_np1_fr_med_2 79 39 smile
SE7EN_SMILES_x3_smile_h_nm_np1_fr_med_4 79 39 smile
SE7EN_SMILES_x3_smile_h_nm_np1_fr_med_6 127 39 smile
SE7EN_SMILES_x3_smile_h_nm_np1_fr_med_8 78 39 smile
SMILES_FROM_OFF_THE_ROAD_2_-TREASURING_THE_GIRLCHILD_smile_h_cm_np1_fr_bad_1 80 39 smile
SMILES_FROM_OFF_THE_ROAD_2_-TREASURING_THE_GIRLCHILD_smile_h_nm_np1_fr_goo_2 79 39 smile
SMILES_FROM_OFF_THE_ROAD_2_-TREASURING_THE_GIRLCHILD_smile_h_nm_np1_fr_med_0 99 39 smile
SMILES_FROM_OFF_THE_ROAD_2_-TREASURING_THE_GIRLCHILD_smile_h_nm_np1_fr_med_3 59 39 smile
SMILES_FROM_OFF_THE_ROAD_3_-TRAVELS_WITH_A_HAT_smile_h_nm_np1_fr_bad_2 78 39 smile
SMILES_FROM_OFF_THE_ROAD_3_-TRAVELS_WITH_A_HAT_smile_h_nm_np1_fr_goo_0 86 39 smile
SMILES_FROM_OFF_THE_ROAD_3_-TRAVELS_WITH_A_HAT_smile_h_nm_np1_fr_goo_3 78 39 smile
SMILES_FROM_OFF_THE_ROAD_3_-TRAVELS_WITH_A_HAT_smile_h_nm_np1_fr_med_1 79 39 smile
SMILES_FROM_OFF_THE_ROAD_3_-TRAVELS_WITH_A_HAT_smile_h_nm_np1_fr_med_4 65 39 smile
SMILES_FROM_OFF_THE_ROAD_3_-TRAVELS_WITH_A_HAT_smile_h_nm_np1_fr_med_5 81 39 smile
Show_Your_Smile_-)_1_smile_h_nm_np1_fr_goo_0 78 39 smile
Smile!_smile_h_cm_np1_fr_goo_0 69 39 smile
Smile_-]_smile_h_nm_np1_fr_goo_0 69 39 smile
smile_collection_7_smile_h_nm_np1_fr_goo_0 77 39 smile
smile_collection_7_smile_h_nm_np1_fr_goo_1 109 39 smile
youtube_smile_response_smile_h_nm_np1_fr_goo_0 143 39 smile
Rauchen_f_r_Anf_nger_smoke_h_nm_np1_fr_med_0 198 40 smoke
Rauchen_f_r_Anf_nger_smoke_h_nm_np1_fr_med_1 155 40 smoke
Rauchen_f_r_Anf_nger_smoke_h_nm_np1_fr_med_2 168 40 smoke
Return_of_the_King_11_smoke_h_nm_np1_fr_med_0 57 40 smoke
Return_of_the_King_11_smoke_h_nm_np1_fr_med_2 115 40 smoke
Sara_beim_Rauchen_-_Volume_3_smoke_h_cm_np1_fr_bad_1 121 40 smoke
Sara_beim_Rauchen_-_Volume_3_smoke_h_cm_np1_fr_bad_2 124 40 smoke
Veoh_Alpha_Dog_1_smoke_h_nm_np1_fr_goo_20 108 40 smoke
Veoh_Alpha_Dog_1_smoke_h_nm_np1_fr_goo_4 90 40 smoke
Veoh_Alpha_Dog_1_smoke_h_nm_np1_fr_goo_53 99 40 smoke
Veoh_Alpha_Dog_1_smoke_h_nm_np1_fr_med_54 133 40 smoke
Veoh_Alpha_Dog_1_smoke_u_cm_np1_fr_med_8 124 40 smoke
Veoh_Alpha_Dog_1_smoke_u_cm_np1_ri_goo_9 160 40 smoke
Veoh_Alpha_Dog_1_smoke_u_nm_np1_fr_med_10 163 40 smoke
Veoh_Alpha_Dog_1_smoke_u_nm_np1_ri_med_17 91 40 smoke
passive_rauchen_smoke_h_cm_np1_ri_med_0 157 40 smoke
ricky_bobby_smoke_h_nm_np1_fr_med_0 44 40 smoke
smoking_1_smoke_h_cm_np1_ri_med_1 103 40 smoke
smoking_again_smoke_h_cm_np1_ba_goo_3 164 40 smoke
smoking_again_smoke_h_cm_np1_le_goo_0 182 40 smoke
smoking_again_smoke_h_cm_np1_le_goo_1 158 40 smoke
smoking_again_smoke_h_cm_np1_le_goo_2 173 40 smoke
smoking_smoke_h_nm_np1_fr_med_0 220 40 smoke
smoking_smoke_h_nm_np1_fr_med_2 193 40 smoke
smoking_smoking_-_tricks!_smoke_h_nm_np1_fr_goo_0 123 40 smoke
smoking_smoking_-_tricks!_smoke_h_nm_np1_fr_goo_1 228 40 smoke
smoking_smoking_-_tricks!_smoke_h_nm_np1_fr_med_2 224 40 smoke
you_like_a_nice_long_white_cig_smoke_u_nm_np1_ri_goo_0 234 40 smoke
you_like_a_nice_long_white_cig_smoke_u_nm_np1_ri_goo_1 374 40 smoke
you_like_a_nice_long_white_cig_smoke_u_nm_np1_ri_goo_2 231 40 smoke
Beginner_parkour_dive_roll_somersault_f_cm_np1_le_bad_0 36 41 somersault
Boden_p8_somersault_f_cm_np1_ba_med_0 70 41 somersault
Dive_and_roll_compilation_(Parkour)_somersault_f_cm_np1_fr_bad_2 39 41 somersault
Dive_and_roll_compilation_(Parkour)_somersault_f_cm_np1_le_bad_5 41 41 somersault
Dive_and_roll_compilation_(Parkour)_somersault_f_cm_np1_le_bad_6 34 41 somersault
Dive_and_roll_compilation_(Parkour)_somersault_f_cm_np1_le_bad_7 36 41 somersault
Dive_and_roll_compilation_(Parkour)_somersault_f_cm_np1_ri_bad_1 34 41 somersault
Ger_teturnen_Pr_fung_-_G_S_somersault_f_cm_np1_le_med_0 77 41 somersault
Ger_teturnen_Pr_fung_-_G_S_somersault_f_cm_np1_le_med_2 77 41 somersault
Ger_teturnen_Pr_fung_-_G_S_somersault_f_cm_np1_ri_med_1 77 41 somersault
Handstandk_nig_somersault_f_cm_np1_ba_med_5 76 41 somersault
Handstandk_nig_somersault_f_cm_np1_le_med_2 76 41 somersault
Juli_beim_Bodenturnen_MPG_somersault_f_cm_np1_ba_bad_2 78 41 somersault
Juli_beim_Bodenturnen_MPG_somersault_f_cm_np1_le_bad_1 79 41 somersault
Kristina_Goryunova_-_Floor_Exercise_-_2009_Tyson_American_Cu_somersault_f_cm_np1_le_med_1 77 41 somersault
LONGESTYARD_somersault_f_cm_np1_ba_bad_28 46 41 somersault
LONGESTYARD_somersault_f_cm_np1_le_bad_27 17 41 somersault
Le_Parkour_et_Accros_Kevin_Ryser_2008-2009_somersault_f_nm_np1_le_med_0 79 41 somersault
Massive_6_meter_dive_roll_somersault_f_cm_np1_le_bad_0 48 41 somersault
Projekt_SPOHO_2008_-_27_02_08_-_Training-_Bodenk_r_3_somersault_f_cm_np1_le_med_0 87 41 somersault
Rush_Hour_4_Turnk_r_somersault_f_cm_np2_le_med_0 78 41 somersault
Rush_Hour_4_Turnk_r_somersault_f_cm_np2_ri_med_1 78 41 somersault
Simon_Bodenturnen_somersault_f_cm_np1_fr_med_0 79 41 somersault
So_turnt_man_richtig!!!_somersault_f_cm_np1_fr_med_1 90 41 somersault
So_turnt_man_richtig!!!_somersault_f_cm_np1_fr_med_5 101 41 somersault
Turnexamen_Boden_somersault_f_cm_np1_ba_med_0 71 41 somersault
Turnexamen_Boden_somersault_f_cm_np1_ba_med_1 78 41 somersault
Turnexamen_Boden_somersault_f_cm_np1_ri_med_2 78 41 somersault
meine_Bodenk_r_somersault_f_cm_np1_ri_bad_0 90 41 somersault
meine_Bodenk_r_somersault_f_cm_np1_ri_bad_1 87 41 somersault
20060723sfjffangelina_stand_f_nm_np1_le_med_0 47 42 stand
20060723sfjffjewgotmail_stand_u_cm_np1_ri_med_0 48 42 stand
21_stand_f_nm_np1_fr_med_2 78 42 stand
AReporttoHomeBuilders_stand_u_cm_np1_le_med_0 84 42 stand
A_Beautiful_Mind_6_stand_u_cm_np1_fr_med_3 84 42 stand
AboutABoy_stand_u_nm_np1_fr_bad_7 77 42 stand
AgentCodyBanks_stand_u_cm_np1_fr_med_5 79 42 stand
American_History_X_stand_u_cm_np1_fr_med_38 87 42 stand
American_History_X_stand_u_cm_np1_le_med_41 55 42 stand
American_History_X_stand_u_nm_np1_fr_med_5 63 42 stand
Fellowship_3_stand_f_cm_np1_fr_bad_2 232 42 stand
Finding_Forrester_1_stand_u_cm_np1_le_bad_10 99 42 stand
GardenWiseA256kb_stand_f_cm_np1_fr_med_1 59 42 stand
Gossip1953256kb_stand_f_cm_np1_le_med_0 77 42 stand
Hitch_Part_1_stand_f_cm_np1_fr_med_6 51 42 stand
LONGESTYARD_stand_u_cm_np1_le_med_18 74 42 stand
Oceans12_stand_u_cm_np1_fr_med_13 75 42 stand
Prelinger_ActYourA1949_stand_f_cm_np1_fr_med_17 77 42 stand
Return_of_the_King_1_stand_f_cm_np1_fr_med_5 129 42 stand
RomeEpisode1_stand_f_cm_np1_fr_med_0 83 42 stand
StrangerThanFiction_stand_u_cm_np1_ri_med_0 75 42 stand
TheBigBangS01E01Pilot_stand_f_cm_np1_ri_med_1 52 42 stand
happy_go_lovely_stand_f_cm_np1_fr_med_19 102 42 stand
happy_go_lovely_stand_u_cm_np1_fr_bad_14 71 42 stand
happy_go_lovely_stand_u_nm_np1_fr_med_9 51 42 stand
happy_go_lovely_stand_u_nm_np1_ri_bad_8 71 42 stand
prelinger_ControlY1950_stand_f_cm_np1_fr_med_2 102 42 stand
prelinger_ControlY1950_stand_f_nm_np1_fr_med_14 72 42 stand
prelinger_ControlY1950_stand_f_nm_np1_fr_med_8 66 42 stand
prelinger_ControlY1950_stand_u_cm_np1_fr_med_0 101 42 stand
Faith_Rewarded_swing_baseball_f_cm_np1_ba_bad_20 45 43 swing_baseball
Faith_Rewarded_swing_baseball_f_cm_np1_ba_bad_35 193 43 swing_baseball
Faith_Rewarded_swing_baseball_f_cm_np1_le_bad_21 81 43 swing_baseball
Faith_Rewarded_swing_baseball_f_cm_np1_ri_bad_27 42 43 swing_baseball
Faith_Rewarded_swing_baseball_f_nm_np1_ba_bad_44 44 43 swing_baseball
Faith_Rewarded_swing_baseball_f_nm_np1_ba_bad_50 64 43 swing_baseball
Faith_Rewarded_swing_baseball_f_nm_np1_ba_bad_78 57 43 swing_baseball
Faith_Rewarded_swing_baseball_f_nm_np1_ba_med_28 50 43 swing_baseball
Faith_Rewarded_swing_baseball_f_nm_np1_ba_med_41 36 43 swing_baseball
Faith_Rewarded_swing_baseball_f_nm_np1_ba_med_80 68 43 swing_baseball
Faith_Rewarded_swing_baseball_f_nm_np1_fr_bad_17 84 43 swing_baseball
Faith_Rewarded_swing_baseball_f_nm_np1_fr_bad_40 64 43 swing_baseball
Faith_Rewarded_swing_baseball_f_nm_np1_fr_bad_49 52 43 swing_baseball
Faith_Rewarded_swing_baseball_f_nm_np1_fr_bad_69 110 43 swing_baseball
Faith_Rewarded_swing_baseball_f_nm_np1_fr_bad_72 59 43 swing_baseball
Faith_Rewarded_swing_baseball_f_nm_np1_fr_bad_73 62 43 swing_baseball
Faith_Rewarded_swing_baseball_f_nm_np1_fr_bad_88 68 43 swing_baseball
Faith_Rewarded_swing_baseball_f_nm_np1_fr_med_52 66 43 swing_baseball
Faith_Rewarded_swing_baseball_f_nm_np1_fr_med_81 59 43 swing_baseball
Faith_Rewarded_swing_baseball_f_nm_np1_le_bad_39 49 43 swing_baseball
Faith_Rewarded_swing_baseball_f_nm_np1_le_bad_51 79 43 swing_baseball
Faith_Rewarded_swing_baseball_f_nm_np1_le_bad_82 82 43 swing_baseball
Faith_Rewarded_swing_baseball_f_nm_np1_ri_bad_53 36 43 swing_baseball
Faith_Rewarded_swing_baseball_f_nm_np1_ri_bad_61 48 43 swing_baseball
Faith_Rewarded_swing_baseball_f_nm_np1_ri_med_62 40 43 swing_baseball
Faith_Rewarded_swing_baseball_u_nm_np1_fr_bad_45 50 43 swing_baseball
Hittingmechanics_swing_baseball_f_nm_np1_fr_bad_0 381 43 swing_baseball
MattBoldenDoubles(SlowMotion)_swing_baseball_f_cm_np1_fr_bad_0 138 43 swing_baseball
SlowMotionHomerAtOleMiss_swing_baseball_f_cm_np1_ba_bad_0 305 43 swing_baseball
The_Matrix_Revolutions_3_swing_baseball_u_nm_np1_fr_bad_0 51 43 swing_baseball
2006_Full_Contact_Medieval_Sword_Tournament_Final_sword_f_cm_np2_fr_bad_2 98 44 sword
Baddest_Fight_Scenes_EVER!_-_Kill_Bill__Vol___1_-_vs__Crazy_88_s_sword_f_cm_np2_ri_med_4 53 44 sword
Baddest_Fight_Scenes_EVER!_-_Kill_Bill__Vol___1_-_vs__Crazy_88_s_sword_f_nm_np6_ri_med_1 85 44 sword
Baddest_Fight_Scenes_EVER!_-_Kill_Bill__Vol___1_-_vs__Crazy_88_s_sword_f_nm_np6_ri_med_2 106 44 sword
Baddest_Fight_Scenes_EVER!_-_Kill_Bill__Vol___1_-_vs__Crazy_88_s_sword_u_cm_np6_ri_med_0 74 44 sword
Best_Sword_Fights_-_Vol__1_-__Rob_Roy__sword_u_cm_np2_fr_bad_2 41 44 sword
Best_Sword_Fights_-_Vol__1_-__Rob_Roy__sword_u_cm_np2_fr_med_1 54 44 sword
Duncan_Macleod_&_Amanda_Soulmates_Part_2_sword_u_cm_np2_fr_med_0 271 44 sword
Duncan_Macleod_&_Amanda_Soulmates_Part_2_sword_u_cm_np2_fr_med_2 91 44 sword
Duncan_Macleod_&_Amanda_Soulmates_Part_2_sword_u_cm_np2_le_med_1 68 44 sword
Fechten_mit_dem_langen_Schwert_sword_f_cm_np2_le_med_2 65 44 sword
Fechten_mit_dem_langen_Schwert_sword_f_cm_np2_le_med_3 50 44 sword
Fechten_mit_dem_langen_Schwert_sword_f_cm_np2_le_med_8 65 44 sword
Fechten_mit_dem_langen_Schwert_sword_u_cm_np2_fr_med_4 55 44 sword
Fechten_mit_dem_langen_Schwert_sword_u_cm_np2_fr_med_5 52 44 sword
Fechten_mit_dem_langen_Schwert_sword_u_cm_np2_le_med_7 48 44 sword
Gohatto_-_sword_fight_scene_sword_f_cm_np2_fr_med_0 78 44 sword
Gohatto_-_sword_fight_scene_sword_f_cm_np2_fr_med_1 78 44 sword
Medieval_sword_fight_sword_f_cm_np2_ba_med_3 78 44 sword
Medieval_sword_fight_sword_f_cm_np2_ri_med_2 78 44 sword
Stage_Combat_5_-_Sword_Fight_-_East_15_sword_f_cm_np2_le_bad_1 78 44 sword
Stage_Combat_5_-_Sword_Fight_-_East_15_sword_f_cm_np2_ri_bad_0 78 44 sword
The_Last_Samurai_-_In_Your_Honor_sword_f_nm_np2_le_bad_1 105 44 sword
The_Last_Samurai_-_In_Your_Honor_sword_f_nm_np3_fr_bad_0 57 44 sword
Ziyi_Zhang_vs__Michelle_Yeoh_best_fight_scene_ever_sword_f_cm_np2_le_med_1 109 44 sword
Ziyi_Zhang_vs__Michelle_Yeoh_best_fight_scene_ever_sword_u_cm_np2_fr_med_3 116 44 sword
Ziyi_Zhang_vs__Michelle_Yeoh_best_fight_scene_ever_sword_u_cm_np2_le_med_2 100 44 sword
Ziyi_Zhang_vs__Michelle_Yeoh_best_fight_scene_ever_sword_u_cm_np2_ri_med_0 105 44 sword
jonhs_netfreemovies_holygrail_sword_f_nm_np1_ba_med_9 79 44 sword
jonhs_netfreemovies_holygrail_sword_f_nm_np2_le_med_2 347 44 sword
HIGHLANDER_III_-_LOREENA_MCKENNITT_-_BONNY_PORTMORE_(HIGHLANDER_SCENES)_sword_exercise_u_cm_np1_fr_med_0 77 45 sword_exercise
HIGHLANDER_III_-_LOREENA_MCKENNITT_-_BONNY_PORTMORE_(HIGHLANDER_SCENES)_sword_exercise_u_cm_np1_fr_med_1 67 45 sword_exercise
HIGHLANDER_III_-_LOREENA_MCKENNITT_-_BONNY_PORTMORE_(HIGHLANDER_SCENES)_sword_exercise_u_cm_np1_ri_med_2 108 45 sword_exercise
IAIDO_-_Training_TV-Bericht_10_2008_sword_exercise_f_cm_np1_le_bad_2 37 45 sword_exercise
Iaido_13_katas_sword_exercise_f_nm_np1_fr_bad_1 71 45 sword_exercise
Iaido_13_katas_sword_exercise_f_nm_np1_fr_bad_10 75 45 sword_exercise
Iaido_13_katas_sword_exercise_f_nm_np1_fr_bad_3 73 45 sword_exercise
Iaido_13_katas_sword_exercise_f_nm_np1_fr_bad_4 85 45 sword_exercise
Iaido_13_katas_sword_exercise_f_nm_np1_fr_bad_6 50 45 sword_exercise
Iaido_video_instruction_series_Wehrhahn_Sensei_sword_exercise_f_nm_np1_le_bad_0 63 45 sword_exercise
Iaido_video_instruction_series_Wehrhahn_Sensei_sword_exercise_f_nm_np1_le_bad_1 74 45 sword_exercise
Iaido_video_instruction_series_Wehrhahn_Sensei_sword_exercise_f_nm_np1_le_bad_6 55 45 sword_exercise
Sensei_Mellone_en_Argentina__Mae__Iaido_kendo_sword_exercise_f_cm_np1_fr_bad_1 59 45 sword_exercise
Sensei_Mellone_en_Argentina__Mae__Iaido_kendo_sword_exercise_f_cm_np1_fr_bad_2 53 45 sword_exercise
Sword_and_Targe_Solo_Exercises_sword_exercise_f_cm_np1_fr_med_1 151 45 sword_exercise
Sword_and_Targe_Solo_Exercises_sword_exercise_f_cm_np1_fr_med_3 261 45 sword_exercise
Sword_and_Targe_Solo_Exercises_sword_exercise_f_cm_np1_fr_med_4 294 45 sword_exercise
Sword_and_Targe_Solo_Exercises_sword_exercise_f_cm_np1_fr_med_5 204 45 sword_exercise
Sword_and_Targe_Solo_Exercises_sword_exercise_f_cm_np1_le_med_0 110 45 sword_exercise
Sword_and_Targe_Solo_Exercises_sword_exercise_f_cm_np1_ri_med_7 167 45 sword_exercise
Sword_and_Targe_Solo_Exercises_sword_exercise_f_cm_np1_ri_med_9 167 45 sword_exercise
Sword_and_Targe_Solo_Exercises_sword_exercise_u_cm_np1_le_med_8 153 45 sword_exercise
The_Kurgan_sword_exercise_f_nm_np1_ri_med_0 86 45 sword_exercise
The_Last_Samurai_-_In_Your_Honor_sword_exercise_f_cm_np1_ri_bad_5 224 45 sword_exercise
The_Last_Samurai_-_In_Your_Honor_sword_exercise_f_cm_np5_fr_bad_2 65 45 sword_exercise
The_Last_Samurai_-_In_Your_Honor_sword_exercise_u_cm_np5_fr_bad_3 63 45 sword_exercise
samurai_sword_action_lesson_preview_sword_exercise_f_cm_np1_fr_med_1 266 45 sword_exercise
samurai_sword_action_lesson_preview_sword_exercise_f_cm_np1_le_med_0 185 45 sword_exercise
samurai_sword_action_lesson_preview_sword_exercise_f_cm_np1_le_med_3 132 45 sword_exercise
samurai_sword_action_lesson_preview_sword_exercise_f_cm_np1_ri_med_2 342 45 sword_exercise
Faith_Rewarded_talk_h_nm_np1_fr_goo_46 119 46 talk
Faith_Rewarded_talk_h_nm_np1_fr_goo_65 170 46 talk
Faith_Rewarded_talk_h_nm_np1_fr_goo_90 107 46 talk
Faith_Rewarded_talk_h_nm_np1_fr_goo_91 99 46 talk
Faith_Rewarded_talk_h_nm_np1_fr_goo_92 163 46 talk
Faith_Rewarded_talk_u_nm_np1_fr_goo_8 104 46 talk
Fellowship_4_talk_u_nm_np1_fr_med_0 122 46 talk
Fellowship_6_talk_h_cm_np1_fr_goo_14 58 46 talk
Fellowship_6_talk_h_cm_np1_fr_goo_7 96 46 talk
Fellowship_6_talk_h_nm_np1_fr_goo_12 166 46 talk
Fellowship_6_talk_u_cm_np1_fr_med_6 62 46 talk
Italian_Job_1_talk_h_nm_np1_fr_goo_2 90 46 talk
Italian_Job_1_talk_u_cm_np1_ri_goo_0 172 46 talk
Italian_Job_2_talk_h_nm_np1_fr_med_3 81 46 talk
Italian_Job_2_talk_h_nm_np1_fr_med_6 165 46 talk
Italian_Job_3_talk_h_nm_np1_ri_med_0 121 46 talk
Pirates_2_talk_h_nm_np1_fr_goo_1 129 46 talk
Pirates_5_talk_h_nm_np1_fr_goo_10 84 46 talk
Pirates_5_talk_h_nm_np1_fr_goo_14 176 46 talk
Prelinger_ActYourA1949_talk_h_nm_np1_fr_goo_15 219 46 talk
Prelinger_ActYourA1949_talk_h_nm_np1_fr_med_5 143 46 talk
Prelinger_ActYourA1949_talk_u_nm_np1_fr_med_3 102 46 talk
Prelinger_ActYourA1949_talk_u_nm_np1_fr_med_4 98 46 talk
Prelinger_ActYourA1949_talk_u_nm_np1_fr_med_6 149 46 talk
The_Fugitive_6_talk_h_nm_np1_fr_goo_0 126 46 talk
The_Fugitive_6_talk_h_nm_np1_fr_goo_3 95 46 talk
The_Fugitive_6_talk_h_nm_np1_fr_goo_9 128 46 talk
The_Matrix_1_talk_h_nm_np1_le_goo_2 146 46 talk
Two_Towers_5_talk_h_nm_np1_fr_goo_2 110 46 talk
Two_Towers_5_talk_h_nm_np1_fr_goo_5 112 46 talk
20060723sfjffangelina_throw_u_cm_np1_ba_med_4 30 47 throw
APOCALYPTO_throw_f_nm_np1_fr_med_1 54 47 throw
APOCALYPTO_throw_u_cm_np1_ri_med_0 71 47 throw
BaseballPitchingtarget_BaseballPitchingCage_throw_u_cm_np1_ba_med_1 99 47 throw
BaseballPitchingtarget_BaseballPitchingCage_throw_u_nm_np1_ba_med_0 117 47 throw
Fellowship_3_throw_u_nm_np1_fr_bad_4 30 47 throw
HowtoParticipateinKnife_throw_f_cm_np1_le_med_1 97 47 throw
HowtoParticipateinKnife_throw_u_cm_np1_ba_med_0 109 47 throw
KnifeThrowingJackDaggerDemoReel_throw_f_nm_np1_fr_med_1 200 47 throw
KnifeThrowingJackDaggerDemoReel_throw_f_nm_np1_fr_med_2 408 47 throw
KnifeThrowingJackDaggerDemoReel_throw_f_nm_np1_le_med_4 158 47 throw
KnifeThrowingJackDaggerDemoReel_throw_u_cm_np1_ba_med_6 48 47 throw
KnifeThrowingJackDaggerDemoReel_throw_u_cm_np1_ri_med_7 109 47 throw
KnifeThrowingJackDaggerDemoReel_throw_u_nm_np1_ba_med_0 94 47 throw
KnifeThrowingJackDaggerDemoReel_throw_u_nm_np1_ba_med_3 90 47 throw
KnifeThrowingJackDaggerDemoReel_throw_u_nm_np1_fr_med_5 45 47 throw
KnifeThrowing_throw_f_nm_np1_le_med_0 78 47 throw
KnifeThrowing_throw_f_nm_np1_le_med_1 78 47 throw
KnifeThrowing_throw_f_nm_np1_le_med_2 78 47 throw
KnifeThrowing_throw_f_nm_np1_le_med_3 78 47 throw
KnifeThrowing_throw_f_nm_np1_le_med_4 93 47 throw
SchoolRulesHowTheyHelpUs_throw_f_nm_np1_ba_med_3 107 47 throw
Shadow_of_a_Doubt_throw_u_cm_np1_ba_med_0 52 47 throw
Shadow_of_a_Doubt_throw_u_cm_np1_fr_med_5 52 47 throw
amazingballthrowingtricks_throw_f_cm_np1_fr_med_6 94 47 throw
amazingballthrowingtricks_throw_f_cm_np1_ri_med_1 80 47 throw
amazingballthrowingtricks_throw_f_cm_np1_ri_med_2 94 47 throw
amazingballthrowingtricks_throw_f_cm_np1_ri_med_4 78 47 throw
amazingballthrowingtricks_throw_f_nm_np1_ri_med_0 79 47 throw
amazingballthrowingtricks_throw_u_cm_np1_fr_med_3 78 47 throw
21_turn_h_cm_np1_fr_goo_12 79 48 turn
21_turn_h_cm_np1_fr_goo_13 79 48 turn
21_turn_h_nm_np1_fr_goo_4 78 48 turn
21_turn_u_nm_np1_ba_goo_6 110 48 turn
A_Beautiful_Mind_6_turn_f_cm_np1_le_med_6 76 48 turn
A_Beautiful_Mind_6_turn_u_cm_np1_ba_med_10 76 48 turn
Hitch_Part_2_turn_u_nm_np1_ba_med_4 76 48 turn
Hitch_Part_2_turn_u_nm_np1_fr_med_7 73 48 turn
Juno_turn_u_cm_np1_ba_med_3 75 48 turn
Juno_turn_u_nm_np1_ba_med_6 79 48 turn
Man_Who_Cheated_Himself_512kb_turn_u_nm_np1_fr_med_10 78 48 turn
Man_Who_Cheated_Himself_512kb_turn_u_nm_np1_fr_med_9 74 48 turn
MeettheFockers_turn_u_nm_np1_ba_med_0 52 48 turn
OldSchool_turn_f_cm_np1_ba_med_16 47 48 turn
OldSchool_turn_f_nm_np1_fr_med_22 47 48 turn
OldSchool_turn_f_nm_np1_fr_med_3 49 48 turn
OldSchool_turn_u_cm_np1_le_med_19 73 48 turn
Pirates_5_turn_h_nm_np1_ba_goo_9 56 48 turn
Pirates_5_turn_h_nm_np1_fr_goo_13 74 48 turn
Pirates_7_turn_h_nm_np2_fr_med_0 50 48 turn
Sixthsense_turn_f_nm_np1_ba_med_6 101 48 turn
Sixthsense_turn_u_cm_np1_ba_med_0 54 48 turn
TheBigBangS01E02TheBigBranHypothesis_turn_u_nm_np1_ri_med_2 52 48 turn
TheLittleShopofHorrors_turn_h_nm_np1_fr_med_11 74 48 turn
TheLittleShopofHorrors_turn_u_cm_np1_ba_med_2 135 48 turn
TheRoyalTenenbaums_turn_h_nm_np1_ba_goo_0 81 48 turn
ThreeStories_turn_u_cm_np1_fr_med_0 48 48 turn
Two_Towers_5_turn_u_nm_np1_ba_med_4 69 48 turn
happy_go_lovely_turn_u_nm_np1_ba_med_3 78 48 turn
prideandprejudice1_turn_f_nm_np1_ba_med_1 110 48 turn
20060723sfjffjewgotmail_walk_f_cm_np2_ba_med_2 48 49 walk
50_FIRST_DATES_walk_f_cm_np1_le_med_13 47 49 walk
AmericanGangster_walk_f_cm_np1_fr_med_58 107 49 walk
AmericanGangster_walk_f_cm_np1_ri_med_50 104 49 walk
AmericanGangster_walk_f_nm_np1_ba_med_30 78 49 walk
AmericanGangster_walk_f_nm_np1_fr_med_73 109 49 walk
AmericanGangster_walk_u_cm_np1_ba_med_37 110 49 walk
AmericanGangster_walk_u_cm_np1_ri_med_24 49 49 walk
BATMAN_BEGINS_walk_f_cm_np1_fr_med_4 101 49 walk
CastAway1_walk_f_nm_np1_fr_med_12 132 49 walk
Juno_walk_f_nm_np1_fr_med_1 79 49 walk
Oceans11_walk_u_cm_np1_fr_med_1 81 49 walk
Oceans12_walk_u_cm_np1_fr_med_17 75 49 walk
Oceans12_walk_u_cm_np1_ri_med_1 51 49 walk
Return_of_the_King_11_walk_f_cm_np2_ri_med_3 185 49 walk
SweeneyTodd_walk_f_cm_np1_le_med_7 53 49 walk
SweeneyTodd_walk_f_nm_np1_fr_med_29 49 49 walk
TheBigBangS01E02TheBigBranHypothesis_walk_f_nm_np1_le_med_3 104 49 walk
TheBoondockSaints_walk_u_cm_np1_fr_med_33 75 49 walk
TheBoondockSaints_walk_u_cm_np1_fr_med_49 49 49 walk
TheBoondockSaints_walk_u_cm_np1_ri_bad_126 71 49 walk
TheBoondockSaints_walk_u_cm_np1_ri_bad_90 72 49 walk
TheBoondockSaints_walk_u_cm_np1_ri_med_50 131 49 walk
TheBoondockSaints_walk_u_nm_np1_fr_med_24 46 49 walk
TheBoondockSaints_walk_u_nm_np1_le_med_84 52 49 walk
Veoh_Alpha_Dog_1_walk_f_cm_np2_fr_med_58 137 49 walk
Veoh_Alpha_Dog_1_walk_f_nm_np2_ba_med_55 169 49 walk
Veoh_Alpha_Dog_1_walk_f_nm_np3_ba_med_23 138 49 walk
happy_go_lovely_walk_f_cm_np1_fr_med_11 77 49 walk
happy_go_lovely_walk_u_cm_np1_fr_med_6 71 49 walk
50_FIRST_DATES_wave_f_cm_np1_fr_med_0 49 50 wave
50_FIRST_DATES_wave_u_cm_np1_fr_goo_30 53 50 wave
50_FIRST_DATES_wave_u_cm_np1_fr_med_1 48 50 wave
50_FIRST_DATES_wave_u_cm_np1_fr_med_36 78 50 wave
A_Beautiful_Mind_2_wave_u_cm_np1_ri_med_3 70 50 wave
BATMAN_BEGINS_wave_u_cm_np1_fr_med_19 53 50 wave
BIG_FISH_wave_u_nm_np1_fr_bad_4 84 50 wave
BIG_FISH_wave_u_nm_np1_fr_goo_10 71 50 wave
BIG_FISH_wave_u_nm_np1_fr_goo_9 56 50 wave
BIG_FISH_wave_u_nm_np1_le_goo_28 60 50 wave
BLACK_HAWK_DOWN_wave_u_nm_np1_ba_goo_19 52 50 wave
Bubble_Gum_Club_2_wave_h_nm_np2_fr_med_0 77 50 wave
CastAway1_wave_u_cm_np1_ri_med_4 78 50 wave
Crash_wave_u_cm_np1_ba_med_13 77 50 wave
EVOLUTION_wave_u_cm_np1_fr_med_4 82 50 wave
EVOLUTION_wave_u_nm_np1_fr_med_18 101 50 wave
EVOLUTION_wave_u_nm_np1_le_med_3 49 50 wave
KUNG_FU_HUSTLE_wave_f_nm_np1_fr_med_7 48 50 wave
L_cheln_Und_Winken_wave_h_cm_np1_fr_med_0 83 50 wave
L_cheln_Und_Winken_wave_h_cm_np1_fr_med_1 49 50 wave
Newall_Green_High_Students_Waving_Goodbye_wave_u_cm_np1_fr_bad_2 79 50 wave
Newall_Green_High_Students_Waving_Goodbye_wave_u_cm_np1_fr_med_0 73 50 wave
Newall_Green_High_Students_Waving_Goodbye_wave_u_cm_np3_fr_med_1 94 50 wave
OldSchool_wave_f_cm_np1_fr_med_13 48 50 wave
OldSchool_wave_u_nm_np1_fr_med_24 50 50 wave
likebeckam_wave_u_cm_np1_fr_med_6 43 50 wave
likebeckam_wave_u_cm_np1_le_med_20 47 50 wave
prideandprejudice1_wave_f_nm_np1_ri_med_14 83 50 wave
veoh_harold_and_kumar_wave_u_nm_np1_fr_goo_5 47 50 wave
wave_and_say_hi_wave_u_nm_np1_fr_med_0 94 50 wave
