# Supplementary material for: STA-TSN: Spatial-Temporal Attention Temporal Segment Network for action recognition in video
Source: PLoS One. 2022 Mar 17;17(3):e0265115. doi: 10.1371/journal.pone.0265115 (PMC8929560; doi:10.1371/journal.pone.0265115)
Supplement: S1 File — (ZIP) [file pone.0265115.s001.zip › ┤·┬δ/datasets/settings/ucf101/train_flow_split1.txt]

v_ApplyEyeMakeup_g08_c01 119 0
v_ApplyEyeMakeup_g08_c02 116 0
v_ApplyEyeMakeup_g08_c03 145 0
v_ApplyEyeMakeup_g08_c04 223 0
v_ApplyEyeMakeup_g08_c05 275 0
v_ApplyEyeMakeup_g09_c01 175 0
v_ApplyEyeMakeup_g09_c02 257 0
v_ApplyEyeMakeup_g09_c03 209 0
v_ApplyEyeMakeup_g09_c04 190 0
v_ApplyEyeMakeup_g09_c05 193 0
v_ApplyEyeMakeup_g09_c06 187 0
v_ApplyEyeMakeup_g09_c07 260 0
v_ApplyEyeMakeup_g10_c01 152 0
v_ApplyEyeMakeup_g10_c02 97 0
v_ApplyEyeMakeup_g10_c03 105 0
v_ApplyEyeMakeup_g10_c04 123 0
v_ApplyEyeMakeup_g10_c05 119 0
v_ApplyEyeMakeup_g11_c01 139 0
v_ApplyEyeMakeup_g11_c02 177 0
v_ApplyEyeMakeup_g11_c03 124 0
v_ApplyEyeMakeup_g11_c04 137 0
v_ApplyEyeMakeup_g11_c05 179 0
v_ApplyEyeMakeup_g12_c01 225 0
v_ApplyEyeMakeup_g12_c02 119 0
v_ApplyEyeMakeup_g12_c03 140 0
v_ApplyEyeMakeup_g12_c04 207 0
v_ApplyEyeMakeup_g12_c05 126 0
v_ApplyEyeMakeup_g12_c06 211 0
v_ApplyEyeMakeup_g13_c01 174 0
v_ApplyEyeMakeup_g13_c02 98 0
v_ApplyEyeMakeup_g13_c03 167 0
v_ApplyEyeMakeup_g13_c04 119 0
v_ApplyEyeMakeup_g13_c05 118 0
v_ApplyEyeMakeup_g13_c06 136 0
v_ApplyEyeMakeup_g14_c01 184 0
v_ApplyEyeMakeup_g14_c02 185 0
v_ApplyEyeMakeup_g14_c03 236 0
v_ApplyEyeMakeup_g14_c04 131 0
v_ApplyEyeMakeup_g14_c05 159 0
v_ApplyEyeMakeup_g15_c01 168 0
v_ApplyEyeMakeup_g15_c02 192 0
v_ApplyEyeMakeup_g15_c03 231 0
v_ApplyEyeMakeup_g15_c04 186 0
v_ApplyEyeMakeup_g15_c05 258 0
v_ApplyEyeMakeup_g15_c06 196 0
v_ApplyEyeMakeup_g15_c07 181 0
v_ApplyEyeMakeup_g16_c01 124 0
v_ApplyEyeMakeup_g16_c02 232 0
v_ApplyEyeMakeup_g16_c03 113 0
v_ApplyEyeMakeup_g16_c04 97 0
v_ApplyEyeMakeup_g16_c05 200 0
v_ApplyEyeMakeup_g17_c01 115 0
v_ApplyEyeMakeup_g17_c02 172 0
v_ApplyEyeMakeup_g17_c03 93 0
v_ApplyEyeMakeup_g17_c04 104 0
v_ApplyEyeMakeup_g17_c05 181 0
v_ApplyEyeMakeup_g18_c01 158 0
v_ApplyEyeMakeup_g18_c02 169 0
v_ApplyEyeMakeup_g18_c03 156 0
v_ApplyEyeMakeup_g18_c04 223 0
v_ApplyEyeMakeup_g18_c05 186 0
v_ApplyEyeMakeup_g19_c01 179 0
v_ApplyEyeMakeup_g19_c02 242 0
v_ApplyEyeMakeup_g19_c03 125 0
v_ApplyEyeMakeup_g19_c04 130 0
v_ApplyEyeMakeup_g20_c01 181 0
v_ApplyEyeMakeup_g20_c02 157 0
v_ApplyEyeMakeup_g20_c03 129 0
v_ApplyEyeMakeup_g20_c04 219 0
v_ApplyEyeMakeup_g20_c05 112 0
v_ApplyEyeMakeup_g20_c06 180 0
v_ApplyEyeMakeup_g21_c01 180 0
v_ApplyEyeMakeup_g21_c02 94 0
v_ApplyEyeMakeup_g21_c03 126 0
v_ApplyEyeMakeup_g21_c04 226 0
v_ApplyEyeMakeup_g21_c05 89 0
v_ApplyEyeMakeup_g22_c01 169 0
v_ApplyEyeMakeup_g22_c02 256 0
v_ApplyEyeMakeup_g22_c03 146 0
v_ApplyEyeMakeup_g22_c04 207 0
v_ApplyEyeMakeup_g22_c05 242 0
v_ApplyEyeMakeup_g23_c01 134 0
v_ApplyEyeMakeup_g23_c02 130 0
v_ApplyEyeMakeup_g23_c03 124 0
v_ApplyEyeMakeup_g23_c04 199 0
v_ApplyEyeMakeup_g23_c05 203 0
v_ApplyEyeMakeup_g23_c06 139 0
v_ApplyEyeMakeup_g24_c01 257 0
v_ApplyEyeMakeup_g24_c02 104 0
v_ApplyEyeMakeup_g24_c03 101 0
v_ApplyEyeMakeup_g24_c04 207 0
v_ApplyEyeMakeup_g24_c05 198 0
v_ApplyEyeMakeup_g24_c06 221 0
v_ApplyEyeMakeup_g24_c07 193 0
v_ApplyEyeMakeup_g25_c01 240 0
v_ApplyEyeMakeup_g25_c02 128 0
v_ApplyEyeMakeup_g25_c03 124 0
v_ApplyEyeMakeup_g25_c04 176 0
v_ApplyEyeMakeup_g25_c05 92 0
v_ApplyEyeMakeup_g25_c06 108 0
v_ApplyEyeMakeup_g25_c07 144 0
v_ApplyLipstick_g08_c01 180 1
v_ApplyLipstick_g08_c02 218 1
v_ApplyLipstick_g08_c03 269 1
v_ApplyLipstick_g08_c04 309 1
v_ApplyLipstick_g09_c01 98 1
v_ApplyLipstick_g09_c02 243 1
v_ApplyLipstick_g09_c03 246 1
v_ApplyLipstick_g09_c04 209 1
v_ApplyLipstick_g10_c01 104 1
v_ApplyLipstick_g10_c02 138 1
v_ApplyLipstick_g10_c03 116 1
v_ApplyLipstick_g10_c04 246 1
v_ApplyLipstick_g11_c01 142 1
v_ApplyLipstick_g11_c02 198 1
v_ApplyLipstick_g11_c03 107 1
v_ApplyLipstick_g11_c04 156 1
v_ApplyLipstick_g12_c01 197 1
v_ApplyLipstick_g12_c02 105 1
v_ApplyLipstick_g12_c03 140 1
v_ApplyLipstick_g12_c04 276 1
v_ApplyLipstick_g12_c05 177 1
v_ApplyLipstick_g13_c01 212 1
v_ApplyLipstick_g13_c02 154 1
v_ApplyLipstick_g13_c03 163 1
v_ApplyLipstick_g13_c04 209 1
v_ApplyLipstick_g14_c01 175 1
v_ApplyLipstick_g14_c02 189 1
v_ApplyLipstick_g14_c03 173 1
v_ApplyLipstick_g14_c04 104 1
v_ApplyLipstick_g15_c01 159 1
v_ApplyLipstick_g15_c02 135 1
v_ApplyLipstick_g15_c03 132 1
v_ApplyLipstick_g15_c04 150 1
v_ApplyLipstick_g15_c05 140 1
v_ApplyLipstick_g16_c01 127 1
v_ApplyLipstick_g16_c02 164 1
v_ApplyLipstick_g16_c03 144 1
v_ApplyLipstick_g16_c04 172 1
v_ApplyLipstick_g16_c05 155 1
v_ApplyLipstick_g17_c01 160 1
v_ApplyLipstick_g17_c02 150 1
v_ApplyLipstick_g17_c03 141 1
v_ApplyLipstick_g17_c04 124 1
v_ApplyLipstick_g17_c05 140 1
v_ApplyLipstick_g18_c01 102 1
v_ApplyLipstick_g18_c02 138 1
v_ApplyLipstick_g18_c03 139 1
v_ApplyLipstick_g18_c04 118 1
v_ApplyLipstick_g19_c01 174 1
v_ApplyLipstick_g19_c02 110 1
v_ApplyLipstick_g19_c03 153 1
v_ApplyLipstick_g19_c04 154 1
v_ApplyLipstick_g20_c01 96 1
v_ApplyLipstick_g20_c02 107 1
v_ApplyLipstick_g20_c03 193 1
v_ApplyLipstick_g20_c04 139 1
v_ApplyLipstick_g20_c05 89 1
v_ApplyLipstick_g21_c01 84 1
v_ApplyLipstick_g21_c02 156 1
v_ApplyLipstick_g21_c03 142 1
v_ApplyLipstick_g21_c04 192 1
v_ApplyLipstick_g21_c05 131 1
v_ApplyLipstick_g22_c01 177 1
v_ApplyLipstick_g22_c02 175 1
v_ApplyLipstick_g22_c03 168 1
v_ApplyLipstick_g22_c04 176 1
v_ApplyLipstick_g22_c05 262 1
v_ApplyLipstick_g22_c06 171 1
v_ApplyLipstick_g22_c07 88 1
v_ApplyLipstick_g23_c01 211 1
v_ApplyLipstick_g23_c02 151 1
v_ApplyLipstick_g23_c03 134 1
v_ApplyLipstick_g23_c04 217 1
v_ApplyLipstick_g24_c01 113 1
v_ApplyLipstick_g24_c02 218 1
v_ApplyLipstick_g24_c03 116 1
v_ApplyLipstick_g24_c04 116 1
v_ApplyLipstick_g24_c05 287 1
v_ApplyLipstick_g25_c01 160 1
v_ApplyLipstick_g25_c02 150 1
v_ApplyLipstick_g25_c03 185 1
v_ApplyLipstick_g25_c04 200 1
v_Archery_g08_c01 362 2
v_Archery_g08_c02 115 2
v_Archery_g08_c03 325 2
v_Archery_g08_c04 342 2
v_Archery_g08_c05 366 2
v_Archery_g09_c01 98 2
v_Archery_g09_c02 82 2
v_Archery_g09_c03 81 2
v_Archery_g09_c04 94 2
v_Archery_g09_c05 95 2
v_Archery_g09_c06 84 2
v_Archery_g09_c07 106 2
v_Archery_g10_c01 110 2
v_Archery_g10_c02 139 2
v_Archery_g10_c03 202 2
v_Archery_g10_c04 207 2
v_Archery_g10_c05 187 2
v_Archery_g10_c06 175 2
v_Archery_g10_c07 125 2
v_Archery_g11_c01 192 2
v_Archery_g11_c02 301 2
v_Archery_g11_c03 294 2
v_Archery_g11_c04 257 2
v_Archery_g11_c05 209 2
v_Archery_g11_c06 242 2
v_Archery_g11_c07 263 2
v_Archery_g12_c01 354 2
v_Archery_g12_c02 397 2
v_Archery_g12_c03 435 2
v_Archery_g12_c04 194 2
v_Archery_g13_c01 148 2
v_Archery_g13_c02 146 2
v_Archery_g13_c03 159 2
v_Archery_g13_c04 165 2
v_Archery_g13_c05 184 2
v_Archery_g13_c06 163 2
v_Archery_g13_c07 189 2
v_Archery_g14_c01 206 2
v_Archery_g14_c02 219 2
v_Archery_g14_c03 168 2
v_Archery_g14_c04 243 2
v_Archery_g15_c01 109 2
v_Archery_g15_c02 183 2
v_Archery_g15_c03 184 2
v_Archery_g15_c04 202 2
v_Archery_g15_c05 174 2
v_Archery_g15_c06 173 2
v_Archery_g15_c07 174 2
v_Archery_g16_c01 150 2
v_Archery_g16_c02 224 2
v_Archery_g16_c03 205 2
v_Archery_g16_c04 117 2
v_Archery_g16_c05 261 2
v_Archery_g17_c01 145 2
v_Archery_g17_c02 93 2
v_Archery_g17_c03 95 2
v_Archery_g17_c04 65 2
v_Archery_g18_c01 166 2
v_Archery_g18_c02 290 2
v_Archery_g18_c03 198 2
v_Archery_g18_c04 167 2
v_Archery_g18_c05 151 2
v_Archery_g18_c06 159 2
v_Archery_g18_c07 139 2
v_Archery_g19_c01 129 2
v_Archery_g19_c02 89 2
v_Archery_g19_c03 158 2
v_Archery_g19_c04 91 2
v_Archery_g20_c01 90 2
v_Archery_g20_c02 84 2
v_Archery_g20_c03 93 2
v_Archery_g20_c04 98 2
v_Archery_g20_c05 119 2
v_Archery_g20_c06 115 2
v_Archery_g20_c07 97 2
v_Archery_g21_c01 100 2
v_Archery_g21_c02 174 2
v_Archery_g21_c03 217 2
v_Archery_g21_c04 204 2
v_Archery_g22_c01 64 2
v_Archery_g22_c02 69 2
v_Archery_g22_c03 90 2
v_Archery_g22_c04 72 2
v_Archery_g22_c05 67 2
v_Archery_g23_c01 122 2
v_Archery_g23_c02 114 2
v_Archery_g23_c03 110 2
v_Archery_g23_c04 104 2
v_Archery_g23_c05 90 2
v_Archery_g23_c06 85 2
v_Archery_g23_c07 83 2
v_Archery_g24_c01 90 2
v_Archery_g24_c02 240 2
v_Archery_g24_c03 109 2
v_Archery_g24_c04 120 2
v_Archery_g24_c05 126 2
v_Archery_g24_c06 121 2
v_Archery_g25_c01 207 2
v_Archery_g25_c02 188 2
v_Archery_g25_c03 202 2
v_Archery_g25_c04 258 2
v_Archery_g25_c05 203 2
v_Archery_g25_c06 234 2
v_Archery_g25_c07 132 2
v_BabyCrawling_g08_c01 204 3
v_BabyCrawling_g08_c02 110 3
v_BabyCrawling_g08_c03 112 3
v_BabyCrawling_g08_c04 94 3
v_BabyCrawling_g09_c01 143 3
v_BabyCrawling_g09_c02 221 3
v_BabyCrawling_g09_c03 135 3
v_BabyCrawling_g09_c04 205 3
v_BabyCrawling_g09_c05 103 3
v_BabyCrawling_g09_c06 118 3
v_BabyCrawling_g10_c01 141 3
v_BabyCrawling_g10_c02 115 3
v_BabyCrawling_g10_c03 99 3
v_BabyCrawling_g10_c04 183 3
v_BabyCrawling_g10_c05 119 3
v_BabyCrawling_g11_c01 105 3
v_BabyCrawling_g11_c02 102 3
v_BabyCrawling_g11_c03 98 3
v_BabyCrawling_g11_c04 108 3
v_BabyCrawling_g12_c01 102 3
v_BabyCrawling_g12_c02 138 3
v_BabyCrawling_g12_c03 95 3
v_BabyCrawling_g12_c04 103 3
v_BabyCrawling_g12_c05 184 3
v_BabyCrawling_g12_c06 123 3
v_BabyCrawling_g13_c01 140 3
v_BabyCrawling_g13_c02 125 3
v_BabyCrawling_g13_c03 109 3
v_BabyCrawling_g13_c04 147 3
v_BabyCrawling_g13_c05 84 3
v_BabyCrawling_g13_c06 166 3
v_BabyCrawling_g14_c01 121 3
v_BabyCrawling_g14_c02 107 3
v_BabyCrawling_g14_c03 175 3
v_BabyCrawling_g14_c04 221 3
v_BabyCrawling_g15_c01 197 3
v_BabyCrawling_g15_c02 220 3
v_BabyCrawling_g15_c03 100 3
v_BabyCrawling_g15_c04 178 3
v_BabyCrawling_g15_c05 216 3
v_BabyCrawling_g15_c06 163 3
v_BabyCrawling_g16_c01 157 3
v_BabyCrawling_g16_c02 194 3
v_BabyCrawling_g16_c03 170 3
v_BabyCrawling_g16_c04 206 3
v_BabyCrawling_g16_c05 222 3
v_BabyCrawling_g16_c06 190 3
v_BabyCrawling_g17_c01 140 3
v_BabyCrawling_g17_c02 116 3
v_BabyCrawling_g17_c03 107 3
v_BabyCrawling_g17_c04 173 3
v_BabyCrawling_g17_c05 108 3
v_BabyCrawling_g18_c01 197 3
v_BabyCrawling_g18_c02 226 3
v_BabyCrawling_g18_c03 163 3
v_BabyCrawling_g18_c04 203 3
v_BabyCrawling_g18_c05 171 3
v_BabyCrawling_g18_c06 179 3
v_BabyCrawling_g19_c01 93 3
v_BabyCrawling_g19_c02 169 3
v_BabyCrawling_g19_c03 159 3
v_BabyCrawling_g19_c04 143 3
v_BabyCrawling_g19_c05 234 3
v_BabyCrawling_g20_c01 260 3
v_BabyCrawling_g20_c02 240 3
v_BabyCrawling_g20_c03 262 3
v_BabyCrawling_g20_c04 127 3
v_BabyCrawling_g20_c05 177 3
v_BabyCrawling_g20_c06 212 3
v_BabyCrawling_g20_c07 249 3
v_BabyCrawling_g21_c01 150 3
v_BabyCrawling_g21_c02 117 3
v_BabyCrawling_g21_c03 144 3
v_BabyCrawling_g21_c04 188 3
v_BabyCrawling_g22_c01 241 3
v_BabyCrawling_g22_c02 196 3
v_BabyCrawling_g22_c03 158 3
v_BabyCrawling_g22_c04 192 3
v_BabyCrawling_g22_c05 181 3
v_BabyCrawling_g22_c06 91 3
v_BabyCrawling_g22_c07 115 3
v_BabyCrawling_g23_c01 115 3
v_BabyCrawling_g23_c02 110 3
v_BabyCrawling_g23_c03 110 3
v_BabyCrawling_g23_c04 178 3
v_BabyCrawling_g24_c01 193 3
v_BabyCrawling_g24_c02 178 3
v_BabyCrawling_g24_c03 123 3
v_BabyCrawling_g24_c04 116 3
v_BabyCrawling_g24_c05 111 3
v_BabyCrawling_g24_c06 179 3
v_BabyCrawling_g25_c01 292 3
v_BabyCrawling_g25_c02 151 3
v_BabyCrawling_g25_c03 141 3
v_BabyCrawling_g25_c04 157 3
v_BabyCrawling_g25_c05 173 3
v_BabyCrawling_g25_c06 247 3
v_BalanceBeam_g08_c01 139 4
v_BalanceBeam_g08_c02 124 4
v_BalanceBeam_g08_c03 124 4
v_BalanceBeam_g08_c04 115 4
v_BalanceBeam_g09_c01 99 4
v_BalanceBeam_g09_c02 78 4
v_BalanceBeam_g09_c03 174 4
v_BalanceBeam_g09_c04 205 4
v_BalanceBeam_g10_c01 78 4
v_BalanceBeam_g10_c02 68 4
v_BalanceBeam_g10_c03 104 4
v_BalanceBeam_g10_c04 121 4
v_BalanceBeam_g11_c01 109 4
v_BalanceBeam_g11_c02 67 4
v_BalanceBeam_g11_c03 126 4
v_BalanceBeam_g11_c04 115 4
v_BalanceBeam_g12_c01 74 4
v_BalanceBeam_g12_c02 68 4
v_BalanceBeam_g12_c03 169 4
v_BalanceBeam_g12_c04 95 4
v_BalanceBeam_g13_c01 135 4
v_BalanceBeam_g13_c02 124 4
v_BalanceBeam_g13_c03 136 4
v_BalanceBeam_g13_c04 64 4
v_BalanceBeam_g13_c05 108 4
v_BalanceBeam_g14_c01 144 4
v_BalanceBeam_g14_c02 94 4
v_BalanceBeam_g14_c03 200 4
v_BalanceBeam_g14_c04 152 4
v_BalanceBeam_g15_c01 88 4
v_BalanceBeam_g15_c02 74 4
v_BalanceBeam_g15_c03 124 4
v_BalanceBeam_g15_c04 97 4
v_BalanceBeam_g16_c01 123 4
v_BalanceBeam_g16_c02 109 4
v_BalanceBeam_g16_c03 111 4
v_BalanceBeam_g16_c04 99 4
v_BalanceBeam_g17_c01 190 4
v_BalanceBeam_g17_c02 109 4
v_BalanceBeam_g17_c03 320 4
v_BalanceBeam_g17_c04 229 4
v_BalanceBeam_g17_c05 206 4
v_BalanceBeam_g17_c06 109 4
v_BalanceBeam_g18_c01 124 4
v_BalanceBeam_g18_c02 144 4
v_BalanceBeam_g18_c03 180 4
v_BalanceBeam_g18_c04 110 4
v_BalanceBeam_g19_c01 152 4
v_BalanceBeam_g19_c02 90 4
v_BalanceBeam_g19_c03 117 4
v_BalanceBeam_g19_c04 124 4
v_BalanceBeam_g20_c01 83 4
v_BalanceBeam_g20_c02 99 4
v_BalanceBeam_g20_c03 99 4
v_BalanceBeam_g20_c04 90 4
v_BalanceBeam_g21_c01 131 4
v_BalanceBeam_g21_c02 104 4
v_BalanceBeam_g21_c03 124 4
v_BalanceBeam_g21_c04 124 4
v_BalanceBeam_g21_c05 114 4
v_BalanceBeam_g22_c01 94 4
v_BalanceBeam_g22_c02 95 4
v_BalanceBeam_g22_c03 109 4
v_BalanceBeam_g22_c04 114 4
v_BalanceBeam_g23_c01 124 4
v_BalanceBeam_g23_c02 88 4
v_BalanceBeam_g23_c03 56 4
v_BalanceBeam_g23_c04 106 4
v_BalanceBeam_g23_c05 110 4
v_BalanceBeam_g24_c01 85 4
v_BalanceBeam_g24_c02 89 4
v_BalanceBeam_g24_c03 99 4
v_BalanceBeam_g24_c04 82 4
v_BalanceBeam_g25_c01 79 4
v_BalanceBeam_g25_c02 109 4
v_BalanceBeam_g25_c03 91 4
v_BalanceBeam_g25_c04 101 4
v_BandMarching_g08_c01 118 5
v_BandMarching_g08_c02 144 5
v_BandMarching_g08_c03 94 5
v_BandMarching_g08_c04 101 5
v_BandMarching_g08_c05 204 5
v_BandMarching_g08_c06 218 5
v_BandMarching_g08_c07 139 5
v_BandMarching_g09_c01 94 5
v_BandMarching_g09_c02 105 5
v_BandMarching_g09_c03 101 5
v_BandMarching_g09_c04 86 5
v_BandMarching_g09_c05 249 5
v_BandMarching_g09_c06 117 5
v_BandMarching_g09_c07 131 5
v_BandMarching_g10_c01 141 5
v_BandMarching_g10_c02 138 5
v_BandMarching_g10_c03 111 5
v_BandMarching_g10_c04 160 5
v_BandMarching_g10_c05 187 5
v_BandMarching_g10_c06 137 5
v_BandMarching_g10_c07 147 5
v_BandMarching_g11_c01 295 5
v_BandMarching_g11_c02 300 5
v_BandMarching_g11_c03 388 5
v_BandMarching_g11_c04 270 5
v_BandMarching_g11_c05 431 5
v_BandMarching_g11_c06 391 5
v_BandMarching_g11_c07 246 5
v_BandMarching_g12_c01 487 5
v_BandMarching_g12_c02 428 5
v_BandMarching_g12_c03 259 5
v_BandMarching_g12_c04 293 5
v_BandMarching_g12_c05 294 5
v_BandMarching_g12_c06 268 5
v_BandMarching_g13_c01 410 5
v_BandMarching_g13_c02 242 5
v_BandMarching_g13_c03 263 5
v_BandMarching_g13_c04 302 5
v_BandMarching_g13_c05 177 5
v_BandMarching_g14_c01 143 5
v_BandMarching_g14_c02 230 5
v_BandMarching_g14_c03 219 5
v_BandMarching_g14_c04 210 5
v_BandMarching_g14_c05 215 5
v_BandMarching_g14_c06 206 5
v_BandMarching_g15_c01 309 5
v_BandMarching_g15_c02 238 5
v_BandMarching_g15_c03 352 5
v_BandMarching_g15_c04 256 5
v_BandMarching_g15_c05 470 5
v_BandMarching_g15_c06 184 5
v_BandMarching_g15_c07 166 5
v_BandMarching_g16_c01 240 5
v_BandMarching_g16_c02 232 5
v_BandMarching_g16_c03 108 5
v_BandMarching_g16_c04 108 5
v_BandMarching_g16_c05 158 5
v_BandMarching_g16_c06 139 5
v_BandMarching_g16_c07 117 5
v_BandMarching_g17_c01 124 5
v_BandMarching_g17_c02 173 5
v_BandMarching_g17_c03 159 5
v_BandMarching_g17_c04 145 5
v_BandMarching_g18_c01 477 5
v_BandMarching_g18_c02 213 5
v_BandMarching_g18_c03 309 5
v_BandMarching_g18_c04 183 5
v_BandMarching_g18_c05 171 5
v_BandMarching_g18_c06 183 5
v_BandMarching_g19_c01 277 5
v_BandMarching_g19_c02 278 5
v_BandMarching_g19_c03 306 5
v_BandMarching_g19_c04 259 5
v_BandMarching_g19_c05 330 5
v_BandMarching_g19_c06 377 5
v_BandMarching_g19_c07 389 5
v_BandMarching_g20_c01 175 5
v_BandMarching_g20_c02 188 5
v_BandMarching_g20_c03 164 5
v_BandMarching_g20_c04 164 5
v_BandMarching_g20_c05 219 5
v_BandMarching_g20_c06 152 5
v_BandMarching_g21_c01 322 5
v_BandMarching_g21_c02 322 5
v_BandMarching_g21_c03 168 5
v_BandMarching_g21_c04 442 5
v_BandMarching_g21_c05 322 5
v_BandMarching_g21_c06 335 5
v_BandMarching_g22_c01 253 5
v_BandMarching_g22_c02 130 5
v_BandMarching_g22_c03 262 5
v_BandMarching_g22_c04 247 5
v_BandMarching_g22_c05 127 5
v_BandMarching_g23_c01 208 5
v_BandMarching_g23_c02 283 5
v_BandMarching_g23_c03 261 5
v_BandMarching_g23_c04 211 5
v_BandMarching_g23_c05 114 5
v_BandMarching_g23_c06 164 5
v_BandMarching_g24_c01 339 5
v_BandMarching_g24_c02 173 5
v_BandMarching_g24_c03 191 5
v_BandMarching_g24_c04 217 5
v_BandMarching_g24_c05 191 5
v_BandMarching_g24_c06 255 5
v_BandMarching_g25_c01 199 5
v_BandMarching_g25_c02 125 5
v_BandMarching_g25_c03 154 5
v_BandMarching_g25_c04 88 5
v_BandMarching_g25_c05 104 5
v_BandMarching_g25_c06 156 5
v_BandMarching_g25_c07 213 5
v_BaseballPitch_g08_c01 110 6
v_BaseballPitch_g08_c02 103 6
v_BaseballPitch_g08_c03 99 6
v_BaseballPitch_g08_c04 94 6
v_BaseballPitch_g08_c05 109 6
v_BaseballPitch_g08_c06 105 6
v_BaseballPitch_g08_c07 103 6
v_BaseballPitch_g09_c01 66 6
v_BaseballPitch_g09_c02 74 6
v_BaseballPitch_g09_c03 71 6
v_BaseballPitch_g09_c04 62 6
v_BaseballPitch_g09_c05 61 6
v_BaseballPitch_g09_c06 66 6
v_BaseballPitch_g09_c07 98 6
v_BaseballPitch_g10_c01 100 6
v_BaseballPitch_g10_c02 171 6
v_BaseballPitch_g10_c03 117 6
v_BaseballPitch_g10_c04 117 6
v_BaseballPitch_g10_c05 101 6
v_BaseballPitch_g11_c01 103 6
v_BaseballPitch_g11_c02 73 6
v_BaseballPitch_g11_c03 67 6
v_BaseballPitch_g11_c04 57 6
v_BaseballPitch_g11_c05 76 6
v_BaseballPitch_g12_c01 125 6
v_BaseballPitch_g12_c02 126 6
v_BaseballPitch_g12_c03 97 6
v_BaseballPitch_g12_c04 59 6
v_BaseballPitch_g13_c01 125 6
v_BaseballPitch_g13_c02 122 6
v_BaseballPitch_g13_c03 139 6
v_BaseballPitch_g13_c04 130 6
v_BaseballPitch_g13_c05 74 6
v_BaseballPitch_g13_c06 74 6
v_BaseballPitch_g13_c07 107 6
v_BaseballPitch_g14_c01 103 6
v_BaseballPitch_g14_c02 137 6
v_BaseballPitch_g14_c03 96 6
v_BaseballPitch_g14_c04 108 6
v_BaseballPitch_g15_c01 69 6
v_BaseballPitch_g15_c02 72 6
v_BaseballPitch_g15_c03 74 6
v_BaseballPitch_g15_c04 85 6
v_BaseballPitch_g15_c05 72 6
v_BaseballPitch_g15_c06 78 6
v_BaseballPitch_g15_c07 81 6
v_BaseballPitch_g16_c01 86 6
v_BaseballPitch_g16_c02 105 6
v_BaseballPitch_g16_c03 125 6
v_BaseballPitch_g16_c04 96 6
v_BaseballPitch_g16_c05 83 6
v_BaseballPitch_g16_c06 77 6
v_BaseballPitch_g17_c01 133 6
v_BaseballPitch_g17_c02 101 6
v_BaseballPitch_g17_c03 86 6
v_BaseballPitch_g17_c04 79 6
v_BaseballPitch_g17_c05 72 6
v_BaseballPitch_g17_c06 67 6
v_BaseballPitch_g17_c07 65 6
v_BaseballPitch_g18_c01 69 6
v_BaseballPitch_g18_c02 135 6
v_BaseballPitch_g18_c03 135 6
v_BaseballPitch_g18_c04 78 6
v_BaseballPitch_g18_c05 173 6
v_BaseballPitch_g18_c06 66 6
v_BaseballPitch_g18_c07 74 6
v_BaseballPitch_g19_c01 108 6
v_BaseballPitch_g19_c02 154 6
v_BaseballPitch_g19_c03 154 6
v_BaseballPitch_g19_c04 132 6
v_BaseballPitch_g19_c05 93 6
v_BaseballPitch_g20_c01 110 6
v_BaseballPitch_g20_c02 109 6
v_BaseballPitch_g20_c03 93 6
v_BaseballPitch_g20_c04 101 6
v_BaseballPitch_g21_c01 160 6
v_BaseballPitch_g21_c02 87 6
v_BaseballPitch_g21_c03 151 6
v_BaseballPitch_g21_c04 151 6
v_BaseballPitch_g22_c01 103 6
v_BaseballPitch_g22_c02 103 6
v_BaseballPitch_g22_c03 90 6
v_BaseballPitch_g22_c04 93 6
v_BaseballPitch_g22_c05 69 6
v_BaseballPitch_g22_c06 70 6
v_BaseballPitch_g22_c07 68 6
v_BaseballPitch_g23_c01 112 6
v_BaseballPitch_g23_c02 83 6
v_BaseballPitch_g23_c03 77 6
v_BaseballPitch_g23_c04 107 6
v_BaseballPitch_g23_c05 115 6
v_BaseballPitch_g23_c06 107 6
v_BaseballPitch_g23_c07 103 6
v_BaseballPitch_g24_c01 145 6
v_BaseballPitch_g24_c02 118 6
v_BaseballPitch_g24_c03 140 6
v_BaseballPitch_g24_c04 115 6
v_BaseballPitch_g24_c05 128 6
v_BaseballPitch_g24_c06 119 6
v_BaseballPitch_g24_c07 125 6
v_BaseballPitch_g25_c01 132 6
v_BaseballPitch_g25_c02 100 6
v_BaseballPitch_g25_c03 72 6
v_BaseballPitch_g25_c04 113 6
v_BaseballPitch_g25_c05 110 6
v_BaseballPitch_g25_c06 122 6
v_BaseballPitch_g25_c07 131 6
v_Basketball_g08_c01 170 7
v_Basketball_g08_c02 83 7
v_Basketball_g08_c03 95 7
v_Basketball_g08_c04 100 7
v_Basketball_g09_c01 110 7
v_Basketball_g09_c02 103 7
v_Basketball_g09_c03 84 7
v_Basketball_g09_c04 100 7
v_Basketball_g09_c05 121 7
v_Basketball_g10_c01 127 7
v_Basketball_g10_c02 123 7
v_Basketball_g10_c03 115 7
v_Basketball_g10_c04 102 7
v_Basketball_g10_c05 116 7
v_Basketball_g11_c01 104 7
v_Basketball_g11_c02 142 7
v_Basketball_g11_c03 74 7
v_Basketball_g11_c04 76 7
v_Basketball_g11_c05 86 7
v_Basketball_g12_c01 272 7
v_Basketball_g12_c02 183 7
v_Basketball_g12_c03 136 7
v_Basketball_g12_c04 227 7
v_Basketball_g12_c05 229 7
v_Basketball_g13_c01 298 7
v_Basketball_g13_c02 323 7
v_Basketball_g13_c03 310 7
v_Basketball_g13_c04 292 7
v_Basketball_g14_c01 80 7
v_Basketball_g14_c02 130 7
v_Basketball_g14_c03 88 7
v_Basketball_g14_c04 87 7
v_Basketball_g14_c05 90 7
v_Basketball_g15_c01 119 7
v_Basketball_g15_c02 151 7
v_Basketball_g15_c03 194 7
v_Basketball_g15_c04 111 7
v_Basketball_g15_c05 173 7
v_Basketball_g15_c06 184 7
v_Basketball_g15_c07 163 7
v_Basketball_g16_c01 481 7
v_Basketball_g16_c02 491 7
v_Basketball_g16_c03 124 7
v_Basketball_g16_c04 89 7
v_Basketball_g16_c05 445 7
v_Basketball_g16_c06 314 7
v_Basketball_g17_c01 152 7
v_Basketball_g17_c02 113 7
v_Basketball_g17_c03 213 7
v_Basketball_g17_c04 83 7
v_Basketball_g18_c01 235 7
v_Basketball_g18_c02 101 7
v_Basketball_g18_c03 173 7
v_Basketball_g18_c04 186 7
v_Basketball_g18_c05 142 7
v_Basketball_g19_c01 77 7
v_Basketball_g19_c02 142 7
v_Basketball_g19_c03 119 7
v_Basketball_g19_c04 117 7
v_Basketball_g19_c05 150 7
v_Basketball_g19_c06 100 7
v_Basketball_g19_c07 136 7
v_Basketball_g20_c01 119 7
v_Basketball_g20_c02 174 7
v_Basketball_g20_c03 104 7
v_Basketball_g20_c04 119 7
v_Basketball_g20_c05 119 7
v_Basketball_g20_c06 87 7
v_Basketball_g20_c07 73 7
v_Basketball_g21_c01 69 7
v_Basketball_g21_c02 99 7
v_Basketball_g21_c03 181 7
v_Basketball_g21_c04 129 7
v_Basketball_g21_c05 179 7
v_Basketball_g21_c06 83 7
v_Basketball_g22_c01 119 7
v_Basketball_g22_c02 101 7
v_Basketball_g22_c03 131 7
v_Basketball_g22_c04 100 7
v_Basketball_g22_c05 87 7
v_Basketball_g22_c06 100 7
v_Basketball_g22_c07 98 7
v_Basketball_g23_c01 137 7
v_Basketball_g23_c02 119 7
v_Basketball_g23_c03 119 7
v_Basketball_g23_c04 118 7
v_Basketball_g23_c05 102 7
v_Basketball_g23_c06 96 7
v_Basketball_g24_c01 132 7
v_Basketball_g24_c02 119 7
v_Basketball_g24_c03 116 7
v_Basketball_g24_c04 119 7
v_Basketball_g25_c01 124 7
v_Basketball_g25_c02 178 7
v_Basketball_g25_c03 145 7
v_Basketball_g25_c04 107 7
v_Basketball_g25_c05 179 7
v_Basketball_g25_c06 110 7
v_Basketball_g25_c07 130 7
v_BasketballDunk_g08_c01 50 8
v_BasketballDunk_g08_c02 65 8
v_BasketballDunk_g08_c03 58 8
v_BasketballDunk_g08_c04 58 8
v_BasketballDunk_g08_c05 86 8
v_BasketballDunk_g09_c01 84 8
v_BasketballDunk_g09_c02 71 8
v_BasketballDunk_g09_c03 81 8
v_BasketballDunk_g09_c04 80 8
v_BasketballDunk_g09_c05 60 8
v_BasketballDunk_g10_c01 90 8
v_BasketballDunk_g10_c02 59 8
v_BasketballDunk_g10_c03 69 8
v_BasketballDunk_g10_c04 68 8
v_BasketballDunk_g10_c05 97 8
v_BasketballDunk_g11_c01 114 8
v_BasketballDunk_g11_c02 83 8
v_BasketballDunk_g11_c03 94 8
v_BasketballDunk_g11_c04 85 8
v_BasketballDunk_g11_c05 90 8
v_BasketballDunk_g12_c01 49 8
v_BasketballDunk_g12_c02 55 8
v_BasketballDunk_g12_c03 69 8
v_BasketballDunk_g12_c04 57 8
v_BasketballDunk_g12_c05 67 8
v_BasketballDunk_g13_c01 46 8
v_BasketballDunk_g13_c02 66 8
v_BasketballDunk_g13_c03 105 8
v_BasketballDunk_g13_c04 71 8
v_BasketballDunk_g14_c01 87 8
v_BasketballDunk_g14_c02 81 8
v_BasketballDunk_g14_c03 86 8
v_BasketballDunk_g14_c04 87 8
v_BasketballDunk_g14_c05 81 8
v_BasketballDunk_g14_c06 124 8
v_BasketballDunk_g14_c07 97 8
v_BasketballDunk_g15_c01 76 8
v_BasketballDunk_g15_c02 81 8
v_BasketballDunk_g15_c03 123 8
v_BasketballDunk_g15_c04 101 8
v_BasketballDunk_g15_c05 78 8
v_BasketballDunk_g15_c06 101 8
v_BasketballDunk_g15_c07 79 8
v_BasketballDunk_g16_c01 75 8
v_BasketballDunk_g16_c02 74 8
v_BasketballDunk_g16_c03 63 8
v_BasketballDunk_g16_c04 58 8
v_BasketballDunk_g16_c05 73 8
v_BasketballDunk_g16_c06 75 8
v_BasketballDunk_g17_c01 70 8
v_BasketballDunk_g17_c02 65 8
v_BasketballDunk_g17_c03 73 8
v_BasketballDunk_g17_c04 82 8
v_BasketballDunk_g17_c05 60 8
v_BasketballDunk_g17_c06 60 8
v_BasketballDunk_g17_c07 74 8
v_BasketballDunk_g18_c01 75 8
v_BasketballDunk_g18_c02 66 8
v_BasketballDunk_g18_c03 73 8
v_BasketballDunk_g18_c04 50 8
v_BasketballDunk_g18_c05 73 8
v_BasketballDunk_g18_c06 66 8
v_BasketballDunk_g19_c01 73 8
v_BasketballDunk_g19_c02 50 8
v_BasketballDunk_g19_c03 57 8
v_BasketballDunk_g19_c04 52 8
v_BasketballDunk_g20_c01 65 8
v_BasketballDunk_g20_c02 52 8
v_BasketballDunk_g20_c03 66 8
v_BasketballDunk_g20_c04 77 8
v_BasketballDunk_g20_c05 71 8
v_BasketballDunk_g20_c06 71 8
v_BasketballDunk_g21_c01 83 8
v_BasketballDunk_g21_c02 94 8
v_BasketballDunk_g21_c03 115 8
v_BasketballDunk_g21_c04 147 8
v_BasketballDunk_g22_c01 71 8
v_BasketballDunk_g22_c02 67 8
v_BasketballDunk_g22_c03 110 8
v_BasketballDunk_g22_c04 95 8
v_BasketballDunk_g23_c01 90 8
v_BasketballDunk_g23_c02 84 8
v_BasketballDunk_g23_c03 110 8
v_BasketballDunk_g23_c04 136 8
v_BasketballDunk_g23_c05 92 8
v_BasketballDunk_g24_c01 84 8
v_BasketballDunk_g24_c02 104 8
v_BasketballDunk_g24_c03 77 8
v_BasketballDunk_g24_c04 154 8
v_BasketballDunk_g24_c05 167 8
v_BasketballDunk_g25_c01 81 8
v_BasketballDunk_g25_c02 116 8
v_BasketballDunk_g25_c03 80 8
v_BasketballDunk_g25_c04 88 8
v_BenchPress_g08_c01 63 9
v_BenchPress_g08_c02 60 9
v_BenchPress_g08_c03 56 9
v_BenchPress_g08_c04 59 9
v_BenchPress_g08_c05 186 9
v_BenchPress_g08_c06 85 9
v_BenchPress_g08_c07 71 9
v_BenchPress_g09_c01 84 9
v_BenchPress_g09_c02 69 9
v_BenchPress_g09_c03 68 9
v_BenchPress_g09_c04 67 9
v_BenchPress_g09_c05 62 9
v_BenchPress_g09_c06 210 9
v_BenchPress_g09_c07 108 9
v_BenchPress_g10_c01 111 9
v_BenchPress_g10_c02 107 9
v_BenchPress_g10_c03 242 9
v_BenchPress_g10_c04 133 9
v_BenchPress_g11_c01 97 9
v_BenchPress_g11_c02 94 9
v_BenchPress_g11_c03 92 9
v_BenchPress_g11_c04 250 9
v_BenchPress_g11_c05 113 9
v_BenchPress_g12_c01 64 9
v_BenchPress_g12_c02 62 9
v_BenchPress_g12_c03 193 9
v_BenchPress_g12_c04 102 9
v_BenchPress_g12_c05 83 9
v_BenchPress_g12_c06 72 9
v_BenchPress_g12_c07 67 9
v_BenchPress_g13_c01 139 9
v_BenchPress_g13_c02 92 9
v_BenchPress_g13_c03 199 9
v_BenchPress_g13_c04 145 9
v_BenchPress_g13_c05 140 9
v_BenchPress_g13_c06 101 9
v_BenchPress_g13_c07 102 9
v_BenchPress_g14_c01 95 9
v_BenchPress_g14_c02 98 9
v_BenchPress_g14_c03 104 9
v_BenchPress_g14_c04 304 9
v_BenchPress_g14_c05 211 9
v_BenchPress_g14_c06 177 9
v_BenchPress_g14_c07 104 9
v_BenchPress_g15_c01 66 9
v_BenchPress_g15_c02 63 9
v_BenchPress_g15_c03 71 9
v_BenchPress_g15_c04 169 9
v_BenchPress_g15_c05 64 9
v_BenchPress_g15_c06 44 9
v_BenchPress_g16_c01 106 9
v_BenchPress_g16_c02 98 9
v_BenchPress_g16_c03 99 9
v_BenchPress_g16_c04 217 9
v_BenchPress_g16_c05 123 9
v_BenchPress_g17_c01 70 9
v_BenchPress_g17_c02 67 9
v_BenchPress_g17_c03 64 9
v_BenchPress_g17_c04 311 9
v_BenchPress_g17_c05 171 9
v_BenchPress_g17_c06 116 9
v_BenchPress_g17_c07 71 9
v_BenchPress_g18_c01 92 9
v_BenchPress_g18_c02 100 9
v_BenchPress_g18_c03 273 9
v_BenchPress_g18_c04 126 9
v_BenchPress_g18_c05 111 9
v_BenchPress_g18_c06 109 9
v_BenchPress_g18_c07 77 9
v_BenchPress_g19_c01 91 9
v_BenchPress_g19_c02 85 9
v_BenchPress_g19_c03 81 9
v_BenchPress_g19_c04 248 9
v_BenchPress_g19_c05 120 9
v_BenchPress_g19_c06 102 9
v_BenchPress_g20_c01 86 9
v_BenchPress_g20_c02 80 9
v_BenchPress_g20_c03 90 9
v_BenchPress_g20_c04 209 9
v_BenchPress_g20_c05 89 9
v_BenchPress_g20_c06 87 9
v_BenchPress_g20_c07 80 9
v_BenchPress_g21_c01 187 9
v_BenchPress_g21_c02 109 9
v_BenchPress_g21_c03 92 9
v_BenchPress_g21_c04 290 9
v_BenchPress_g22_c01 87 9
v_BenchPress_g22_c02 77 9
v_BenchPress_g22_c03 73 9
v_BenchPress_g22_c04 70 9
v_BenchPress_g22_c05 70 9
v_BenchPress_g22_c06 273 9
v_BenchPress_g22_c07 131 9
v_BenchPress_g23_c01 130 9
v_BenchPress_g23_c02 125 9
v_BenchPress_g23_c03 175 9
v_BenchPress_g23_c04 163 9
v_BenchPress_g23_c05 126 9
v_BenchPress_g24_c01 68 9
v_BenchPress_g24_c02 68 9
v_BenchPress_g24_c03 63 9
v_BenchPress_g24_c04 165 9
v_BenchPress_g24_c05 110 9
v_BenchPress_g24_c06 79 9
v_BenchPress_g24_c07 73 9
v_BenchPress_g25_c01 106 9
v_BenchPress_g25_c02 107 9
v_BenchPress_g25_c03 96 9
v_BenchPress_g25_c04 215 9
v_BenchPress_g25_c05 221 9
v_BenchPress_g25_c06 122 9
v_BenchPress_g25_c07 129 9
v_Biking_g08_c01 200 10
v_Biking_g08_c02 122 10
v_Biking_g08_c03 200 10
v_Biking_g08_c04 200 10
v_Biking_g08_c05 239 10
v_Biking_g08_c06 239 10
v_Biking_g09_c01 179 10
v_Biking_g09_c02 179 10
v_Biking_g09_c03 200 10
v_Biking_g09_c04 195 10
v_Biking_g10_c01 239 10
v_Biking_g10_c02 239 10
v_Biking_g10_c03 239 10
v_Biking_g10_c04 239 10
v_Biking_g10_c05 239 10
v_Biking_g10_c06 239 10
v_Biking_g11_c01 150 10
v_Biking_g11_c02 150 10
v_Biking_g11_c03 130 10
v_Biking_g11_c04 209 10
v_Biking_g11_c05 154 10
v_Biking_g11_c06 151 10
v_Biking_g12_c01 239 10
v_Biking_g12_c02 202 10
v_Biking_g12_c03 200 10
v_Biking_g12_c04 200 10
v_Biking_g13_c01 150 10
v_Biking_g13_c02 150 10
v_Biking_g13_c03 108 10
v_Biking_g13_c04 239 10
v_Biking_g13_c05 238 10
v_Biking_g13_c06 162 10
v_Biking_g14_c01 125 10
v_Biking_g14_c02 168 10
v_Biking_g14_c03 140 10
v_Biking_g14_c04 156 10
v_Biking_g15_c01 239 10
v_Biking_g15_c02 239 10
v_Biking_g15_c03 239 10
v_Biking_g15_c04 239 10
v_Biking_g15_c05 239 10
v_Biking_g16_c01 239 10
v_Biking_g16_c02 198 10
v_Biking_g16_c03 166 10
v_Biking_g16_c04 179 10
v_Biking_g16_c05 239 10
v_Biking_g17_c01 151 10
v_Biking_g17_c02 239 10
v_Biking_g17_c03 179 10
v_Biking_g17_c04 203 10
v_Biking_g17_c05 203 10
v_Biking_g17_c06 239 10
v_Biking_g18_c01 150 10
v_Biking_g18_c02 180 10
v_Biking_g18_c03 194 10
v_Biking_g18_c04 180 10
v_Biking_g18_c05 208 10
v_Biking_g18_c06 239 10
v_Biking_g19_c01 150 10
v_Biking_g19_c02 150 10
v_Biking_g19_c03 150 10
v_Biking_g19_c04 150 10
v_Biking_g20_c01 329 10
v_Biking_g20_c02 339 10
v_Biking_g20_c03 335 10
v_Biking_g20_c04 323 10
v_Biking_g20_c05 353 10
v_Biking_g20_c06 357 10
v_Biking_g20_c07 358 10
v_Biking_g21_c01 239 10
v_Biking_g21_c02 239 10
v_Biking_g21_c03 121 10
v_Biking_g21_c04 239 10
v_Biking_g21_c05 206 10
v_Biking_g21_c06 239 10
v_Biking_g21_c07 179 10
v_Biking_g22_c01 218 10
v_Biking_g22_c02 140 10
v_Biking_g22_c03 338 10
v_Biking_g22_c04 408 10
v_Biking_g22_c05 205 10
v_Biking_g23_c01 534 10
v_Biking_g23_c02 597 10
v_Biking_g23_c03 447 10
v_Biking_g23_c04 446 10
v_Biking_g24_c01 179 10
v_Biking_g24_c02 212 10
v_Biking_g24_c03 166 10
v_Biking_g24_c04 208 10
v_Biking_g24_c05 239 10
v_Biking_g24_c06 247 10
v_Biking_g24_c07 179 10
v_Biking_g25_c01 150 10
v_Biking_g25_c02 150 10
v_Biking_g25_c03 174 10
v_Biking_g25_c04 200 10
v_Billiards_g08_c01 318 11
v_Billiards_g08_c02 352 11
v_Billiards_g08_c03 318 11
v_Billiards_g08_c04 195 11
v_Billiards_g08_c05 322 11
v_Billiards_g08_c06 329 11
v_Billiards_g09_c01 219 11
v_Billiards_g09_c02 368 11
v_Billiards_g09_c03 208 11
v_Billiards_g09_c04 286 11
v_Billiards_g09_c05 241 11
v_Billiards_g09_c06 221 11
v_Billiards_g09_c07 216 11
v_Billiards_g10_c01 333 11
v_Billiards_g10_c02 336 11
v_Billiards_g10_c03 354 11
v_Billiards_g10_c04 343 11
v_Billiards_g10_c05 326 11
v_Billiards_g11_c01 255 11
v_Billiards_g11_c02 240 11
v_Billiards_g11_c03 249 11
v_Billiards_g11_c04 289 11
v_Billiards_g11_c05 317 11
v_Billiards_g11_c06 366 11
v_Billiards_g11_c07 280 11
v_Billiards_g12_c01 330 11
v_Billiards_g12_c02 303 11
v_Billiards_g12_c03 427 11
v_Billiards_g12_c04 234 11
v_Billiards_g12_c05 141 11
v_Billiards_g12_c06 222 11
v_Billiards_g12_c07 371 11
v_Billiards_g13_c01 237 11
v_Billiards_g13_c02 286 11
v_Billiards_g13_c03 297 11
v_Billiards_g13_c04 244 11
v_Billiards_g13_c05 240 11
v_Billiards_g13_c06 299 11
v_Billiards_g13_c07 294 11
v_Billiards_g14_c01 272 11
v_Billiards_g14_c02 258 11
v_Billiards_g14_c03 229 11
v_Billiards_g14_c04 233 11
v_Billiards_g14_c05 294 11
v_Billiards_g14_c06 292 11
v_Billiards_g14_c07 201 11
v_Billiards_g15_c01 329 11
v_Billiards_g15_c02 270 11
v_Billiards_g15_c03 235 11
v_Billiards_g15_c04 269 11
v_Billiards_g15_c05 245 11
v_Billiards_g15_c06 297 11
v_Billiards_g15_c07 333 11
v_Billiards_g16_c01 237 11
v_Billiards_g16_c02 224 11
v_Billiards_g16_c03 257 11
v_Billiards_g16_c04 293 11
v_Billiards_g16_c05 404 11
v_Billiards_g17_c01 274 11
v_Billiards_g17_c02 273 11
v_Billiards_g17_c03 401 11
v_Billiards_g17_c04 295 11
v_Billiards_g17_c05 339 11
v_Billiards_g18_c01 145 11
v_Billiards_g18_c02 246 11
v_Billiards_g18_c03 180 11
v_Billiards_g18_c04 216 11
v_Billiards_g18_c05 177 11
v_Billiards_g18_c06 241 11
v_Billiards_g18_c07 259 11
v_Billiards_g19_c01 287 11
v_Billiards_g19_c02 311 11
v_Billiards_g19_c03 211 11
v_Billiards_g19_c04 91 11
v_Billiards_g19_c05 378 11
v_Billiards_g19_c06 248 11
v_Billiards_g19_c07 381 11
v_Billiards_g20_c01 292 11
v_Billiards_g20_c02 289 11
v_Billiards_g20_c03 228 11
v_Billiards_g20_c04 216 11
v_Billiards_g21_c01 257 11
v_Billiards_g21_c02 305 11
v_Billiards_g21_c03 451 11
v_Billiards_g21_c04 241 11
v_Billiards_g21_c05 361 11
v_Billiards_g21_c06 265 11
v_Billiards_g21_c07 230 11
v_Billiards_g22_c01 186 11
v_Billiards_g22_c02 165 11
v_Billiards_g22_c03 293 11
v_Billiards_g22_c04 175 11
v_Billiards_g22_c05 133 11
v_Billiards_g23_c01 308 11
v_Billiards_g23_c02 318 11
v_Billiards_g23_c03 289 11
v_Billiards_g23_c04 345 11
v_Billiards_g24_c01 200 11
v_Billiards_g24_c02 255 11
v_Billiards_g24_c03 302 11
v_Billiards_g24_c04 317 11
v_Billiards_g24_c05 234 11
v_Billiards_g24_c06 278 11
v_Billiards_g25_c01 191 11
v_Billiards_g25_c02 271 11
v_Billiards_g25_c03 240 11
v_Billiards_g25_c04 294 11
v_Billiards_g25_c05 296 11
v_Billiards_g25_c06 306 11
v_Billiards_g25_c07 250 11
v_BlowDryHair_g08_c01 367 12
v_BlowDryHair_g08_c02 332 12
v_BlowDryHair_g08_c03 490 12
v_BlowDryHair_g08_c04 406 12
v_BlowDryHair_g08_c05 441 12
v_BlowDryHair_g08_c06 427 12
v_BlowDryHair_g08_c07 429 12
v_BlowDryHair_g09_c01 623 12
v_BlowDryHair_g09_c02 568 12
v_BlowDryHair_g09_c03 551 12
v_BlowDryHair_g09_c04 566 12
v_BlowDryHair_g10_c01 209 12
v_BlowDryHair_g10_c02 327 12
v_BlowDryHair_g10_c03 326 12
v_BlowDryHair_g10_c04 293 12
v_BlowDryHair_g10_c05 186 12
v_BlowDryHair_g10_c06 176 12
v_BlowDryHair_g10_c07 176 12
v_BlowDryHair_g11_c01 550 12
v_BlowDryHair_g11_c02 442 12
v_BlowDryHair_g11_c03 413 12
v_BlowDryHair_g11_c04 517 12
v_BlowDryHair_g11_c05 390 12
v_BlowDryHair_g11_c06 439 12
v_BlowDryHair_g11_c07 439 12
v_BlowDryHair_g12_c01 607 12
v_BlowDryHair_g12_c02 583 12
v_BlowDryHair_g12_c03 514 12
v_BlowDryHair_g12_c04 630 12
v_BlowDryHair_g12_c05 321 12
v_BlowDryHair_g12_c06 269 12
v_BlowDryHair_g13_c01 159 12
v_BlowDryHair_g13_c02 187 12
v_BlowDryHair_g13_c03 230 12
v_BlowDryHair_g13_c04 168 12
v_BlowDryHair_g14_c01 218 12
v_BlowDryHair_g14_c02 241 12
v_BlowDryHair_g14_c03 198 12
v_BlowDryHair_g14_c04 199 12
v_BlowDryHair_g14_c05 211 12
v_BlowDryHair_g15_c01 96 12
v_BlowDryHair_g15_c02 111 12
v_BlowDryHair_g15_c03 75 12
v_BlowDryHair_g15_c04 72 12
v_BlowDryHair_g15_c05 109 12
v_BlowDryHair_g16_c01 118 12
v_BlowDryHair_g16_c02 122 12
v_BlowDryHair_g16_c03 120 12
v_BlowDryHair_g16_c04 119 12
v_BlowDryHair_g17_c01 256 12
v_BlowDryHair_g17_c02 251 12
v_BlowDryHair_g17_c03 349 12
v_BlowDryHair_g17_c04 215 12
v_BlowDryHair_g17_c05 222 12
v_BlowDryHair_g18_c01 293 12
v_BlowDryHair_g18_c02 289 12
v_BlowDryHair_g18_c03 228 12
v_BlowDryHair_g18_c04 282 12
v_BlowDryHair_g18_c05 240 12
v_BlowDryHair_g19_c01 204 12
v_BlowDryHair_g19_c02 207 12
v_BlowDryHair_g19_c03 129 12
v_BlowDryHair_g19_c04 86 12
v_BlowDryHair_g20_c01 156 12
v_BlowDryHair_g20_c02 223 12
v_BlowDryHair_g20_c03 149 12
v_BlowDryHair_g20_c04 102 12
v_BlowDryHair_g20_c05 191 12
v_BlowDryHair_g21_c01 196 12
v_BlowDryHair_g21_c02 108 12
v_BlowDryHair_g21_c03 157 12
v_BlowDryHair_g21_c04 129 12
v_BlowDryHair_g21_c05 145 12
v_BlowDryHair_g21_c06 143 12
v_BlowDryHair_g22_c01 233 12
v_BlowDryHair_g22_c02 122 12
v_BlowDryHair_g22_c03 163 12
v_BlowDryHair_g22_c04 178 12
v_BlowDryHair_g23_c01 390 12
v_BlowDryHair_g23_c02 142 12
v_BlowDryHair_g23_c03 154 12
v_BlowDryHair_g23_c04 184 12
v_BlowDryHair_g23_c05 378 12
v_BlowDryHair_g23_c06 281 12
v_BlowDryHair_g23_c07 456 12
v_BlowDryHair_g24_c01 100 12
v_BlowDryHair_g24_c02 82 12
v_BlowDryHair_g24_c03 99 12
v_BlowDryHair_g24_c04 95 12
v_BlowDryHair_g25_c01 68 12
v_BlowDryHair_g25_c02 124 12
v_BlowDryHair_g25_c03 116 12
v_BlowDryHair_g25_c04 68 12
v_BlowingCandles_g08_c01 75 13
v_BlowingCandles_g08_c02 84 13
v_BlowingCandles_g08_c03 100 13
v_BlowingCandles_g08_c04 49 13
v_BlowingCandles_g09_c01 86 13
v_BlowingCandles_g09_c02 82 13
v_BlowingCandles_g09_c03 91 13
v_BlowingCandles_g09_c04 175 13
v_BlowingCandles_g10_c01 80 13
v_BlowingCandles_g10_c02 158 13
v_BlowingCandles_g10_c03 82 13
v_BlowingCandles_g10_c04 161 13
v_BlowingCandles_g11_c01 70 13
v_BlowingCandles_g11_c02 49 13
v_BlowingCandles_g11_c03 74 13
v_BlowingCandles_g11_c04 134 13
v_BlowingCandles_g12_c01 49 13
v_BlowingCandles_g12_c02 149 13
v_BlowingCandles_g12_c03 100 13
v_BlowingCandles_g12_c04 85 13
v_BlowingCandles_g12_c05 95 13
v_BlowingCandles_g12_c06 144 13
v_BlowingCandles_g13_c01 74 13
v_BlowingCandles_g13_c02 93 13
v_BlowingCandles_g13_c03 82 13
v_BlowingCandles_g13_c04 205 13
v_BlowingCandles_g14_c01 230 13
v_BlowingCandles_g14_c02 127 13
v_BlowingCandles_g14_c03 149 13
v_BlowingCandles_g14_c04 152 13
v_BlowingCandles_g15_c01 136 13
v_BlowingCandles_g15_c02 55 13
v_BlowingCandles_g15_c03 64 13
v_BlowingCandles_g15_c04 74 13
v_BlowingCandles_g16_c01 234 13
v_BlowingCandles_g16_c02 68 13
v_BlowingCandles_g16_c03 50 13
v_BlowingCandles_g16_c04 160 13
v_BlowingCandles_g17_c01 67 13
v_BlowingCandles_g17_c02 166 13
v_BlowingCandles_g17_c03 166 13
v_BlowingCandles_g17_c04 278 13
v_BlowingCandles_g18_c01 100 13
v_BlowingCandles_g18_c02 89 13
v_BlowingCandles_g18_c03 124 13
v_BlowingCandles_g18_c04 94 13
v_BlowingCandles_g19_c01 103 13
v_BlowingCandles_g19_c02 51 13
v_BlowingCandles_g19_c03 114 13
v_BlowingCandles_g19_c04 49 13
v_BlowingCandles_g20_c01 229 13
v_BlowingCandles_g20_c02 59 13
v_BlowingCandles_g20_c03 112 13
v_BlowingCandles_g20_c04 124 13
v_BlowingCandles_g21_c01 67 13
v_BlowingCandles_g21_c02 93 13
v_BlowingCandles_g21_c03 55 13
v_BlowingCandles_g21_c04 62 13
v_BlowingCandles_g22_c01 134 13
v_BlowingCandles_g22_c02 65 13
v_BlowingCandles_g22_c03 49 13
v_BlowingCandles_g22_c04 163 13
v_BlowingCandles_g23_c01 55 13
v_BlowingCandles_g23_c02 53 13
v_BlowingCandles_g23_c03 49 13
v_BlowingCandles_g23_c04 127 13
v_BlowingCandles_g24_c01 64 13
v_BlowingCandles_g24_c02 109 13
v_BlowingCandles_g24_c03 129 13
v_BlowingCandles_g24_c04 39 13
v_BlowingCandles_g25_c01 149 13
v_BlowingCandles_g25_c02 174 13
v_BlowingCandles_g25_c03 39 13
v_BlowingCandles_g25_c04 52 13
v_BlowingCandles_g25_c05 55 13
v_BlowingCandles_g25_c06 80 13
v_BodyWeightSquats_g08_c01 75 14
v_BodyWeightSquats_g08_c02 105 14
v_BodyWeightSquats_g08_c03 48 14
v_BodyWeightSquats_g08_c04 103 14
v_BodyWeightSquats_g09_c01 199 14
v_BodyWeightSquats_g09_c02 200 14
v_BodyWeightSquats_g09_c03 114 14
v_BodyWeightSquats_g09_c04 122 14
v_BodyWeightSquats_g09_c05 228 14
v_BodyWeightSquats_g09_c06 259 14
v_BodyWeightSquats_g09_c07 232 14
v_BodyWeightSquats_g10_c01 167 14
v_BodyWeightSquats_g10_c02 159 14
v_BodyWeightSquats_g10_c03 151 14
v_BodyWeightSquats_g10_c04 147 14
v_BodyWeightSquats_g10_c05 157 14
v_BodyWeightSquats_g11_c01 80 14
v_BodyWeightSquats_g11_c02 94 14
v_BodyWeightSquats_g11_c03 85 14
v_BodyWeightSquats_g11_c04 76 14
v_BodyWeightSquats_g12_c01 236 14
v_BodyWeightSquats_g12_c02 142 14
v_BodyWeightSquats_g12_c03 119 14
v_BodyWeightSquats_g12_c04 192 14
v_BodyWeightSquats_g13_c01 111 14
v_BodyWeightSquats_g13_c02 61 14
v_BodyWeightSquats_g13_c03 114 14
v_BodyWeightSquats_g13_c04 74 14
v_BodyWeightSquats_g14_c01 109 14
v_BodyWeightSquats_g14_c02 113 14
v_BodyWeightSquats_g14_c03 113 14
v_BodyWeightSquats_g14_c04 110 14
v_BodyWeightSquats_g15_c01 141 14
v_BodyWeightSquats_g15_c02 121 14
v_BodyWeightSquats_g15_c03 136 14
v_BodyWeightSquats_g15_c04 125 14
v_BodyWeightSquats_g16_c01 73 14
v_BodyWeightSquats_g16_c02 74 14
v_BodyWeightSquats_g16_c03 80 14
v_BodyWeightSquats_g16_c04 76 14
v_BodyWeightSquats_g17_c01 179 14
v_BodyWeightSquats_g17_c02 173 14
v_BodyWeightSquats_g17_c03 169 14
v_BodyWeightSquats_g17_c04 143 14
v_BodyWeightSquats_g18_c01 202 14
v_BodyWeightSquats_g18_c02 213 14
v_BodyWeightSquats_g18_c03 210 14
v_BodyWeightSquats_g18_c04 222 14
v_BodyWeightSquats_g19_c01 134 14
v_BodyWeightSquats_g19_c02 111 14
v_BodyWeightSquats_g19_c03 143 14
v_BodyWeightSquats_g19_c04 107 14
v_BodyWeightSquats_g20_c01 99 14
v_BodyWeightSquats_g20_c02 173 14
v_BodyWeightSquats_g20_c03 93 14
v_BodyWeightSquats_g20_c04 163 14
v_BodyWeightSquats_g20_c05 135 14
v_BodyWeightSquats_g20_c06 166 14
v_BodyWeightSquats_g21_c01 50 14
v_BodyWeightSquats_g21_c02 63 14
v_BodyWeightSquats_g21_c03 53 14
v_BodyWeightSquats_g21_c04 86 14
v_BodyWeightSquats_g22_c01 89 14
v_BodyWeightSquats_g22_c02 61 14
v_BodyWeightSquats_g22_c03 137 14
v_BodyWeightSquats_g22_c04 61 14
v_BodyWeightSquats_g23_c01 51 14
v_BodyWeightSquats_g23_c02 75 14
v_BodyWeightSquats_g23_c03 72 14
v_BodyWeightSquats_g23_c04 65 14
v_BodyWeightSquats_g24_c01 229 14
v_BodyWeightSquats_g24_c02 220 14
v_BodyWeightSquats_g24_c03 235 14
v_BodyWeightSquats_g24_c04 236 14
v_BodyWeightSquats_g24_c05 77 14
v_BodyWeightSquats_g25_c01 102 14
v_BodyWeightSquats_g25_c02 109 14
v_BodyWeightSquats_g25_c03 115 14
v_BodyWeightSquats_g25_c04 107 14
v_BodyWeightSquats_g25_c05 105 14
v_BodyWeightSquats_g25_c06 100 14
v_BodyWeightSquats_g25_c07 124 14
v_Bowling_g08_c01 119 15
v_Bowling_g08_c02 118 15
v_Bowling_g08_c03 99 15
v_Bowling_g08_c04 129 15
v_Bowling_g08_c05 134 15
v_Bowling_g08_c06 155 15
v_Bowling_g08_c07 152 15
v_Bowling_g09_c01 120 15
v_Bowling_g09_c02 134 15
v_Bowling_g09_c03 117 15
v_Bowling_g09_c04 128 15
v_Bowling_g09_c05 134 15
v_Bowling_g09_c06 125 15
v_Bowling_g09_c07 121 15
v_Bowling_g10_c01 119 15
v_Bowling_g10_c02 129 15
v_Bowling_g10_c03 129 15
v_Bowling_g10_c04 138 15
v_Bowling_g10_c05 134 15
v_Bowling_g10_c06 124 15
v_Bowling_g10_c07 104 15
v_Bowling_g11_c01 131 15
v_Bowling_g11_c02 130 15
v_Bowling_g11_c03 61 15
v_Bowling_g11_c04 149 15
v_Bowling_g11_c05 173 15
v_Bowling_g11_c06 86 15
v_Bowling_g11_c07 143 15
v_Bowling_g12_c01 78 15
v_Bowling_g12_c02 104 15
v_Bowling_g12_c03 100 15
v_Bowling_g12_c04 89 15
v_Bowling_g13_c01 117 15
v_Bowling_g13_c02 127 15
v_Bowling_g13_c03 118 15
v_Bowling_g13_c04 140 15
v_Bowling_g13_c05 106 15
v_Bowling_g13_c06 140 15
v_Bowling_g14_c01 126 15
v_Bowling_g14_c02 116 15
v_Bowling_g14_c03 128 15
v_Bowling_g14_c04 126 15
v_Bowling_g14_c05 131 15
v_Bowling_g15_c01 84 15
v_Bowling_g15_c02 82 15
v_Bowling_g15_c03 101 15
v_Bowling_g15_c04 86 15
v_Bowling_g15_c05 91 15
v_Bowling_g15_c06 89 15
v_Bowling_g15_c07 96 15
v_Bowling_g16_c01 112 15
v_Bowling_g16_c02 92 15
v_Bowling_g16_c03 135 15
v_Bowling_g16_c04 114 15
v_Bowling_g17_c01 168 15
v_Bowling_g17_c02 132 15
v_Bowling_g17_c03 139 15
v_Bowling_g17_c04 111 15
v_Bowling_g17_c05 126 15
v_Bowling_g17_c06 126 15
v_Bowling_g17_c07 148 15
v_Bowling_g18_c01 159 15
v_Bowling_g18_c02 143 15
v_Bowling_g18_c03 103 15
v_Bowling_g18_c04 170 15
v_Bowling_g18_c05 103 15
v_Bowling_g19_c01 117 15
v_Bowling_g19_c02 112 15
v_Bowling_g19_c03 89 15
v_Bowling_g19_c04 199 15
v_Bowling_g19_c05 142 15
v_Bowling_g19_c06 122 15
v_Bowling_g19_c07 104 15
v_Bowling_g20_c01 130 15
v_Bowling_g20_c02 133 15
v_Bowling_g20_c03 131 15
v_Bowling_g20_c04 125 15
v_Bowling_g20_c05 145 15
v_Bowling_g20_c06 149 15
v_Bowling_g20_c07 124 15
v_Bowling_g21_c01 129 15
v_Bowling_g21_c02 118 15
v_Bowling_g21_c03 179 15
v_Bowling_g21_c04 148 15
v_Bowling_g21_c05 131 15
v_Bowling_g21_c06 136 15
v_Bowling_g22_c01 124 15
v_Bowling_g22_c02 112 15
v_Bowling_g22_c03 143 15
v_Bowling_g22_c04 125 15
v_Bowling_g22_c05 133 15
v_Bowling_g22_c06 134 15
v_Bowling_g22_c07 135 15
v_Bowling_g23_c01 118 15
v_Bowling_g23_c02 132 15
v_Bowling_g23_c03 133 15
v_Bowling_g23_c04 127 15
v_Bowling_g23_c05 134 15
v_Bowling_g23_c06 128 15
v_Bowling_g23_c07 137 15
v_Bowling_g24_c01 109 15
v_Bowling_g24_c02 100 15
v_Bowling_g24_c03 114 15
v_Bowling_g24_c04 49 15
v_Bowling_g24_c05 84 15
v_Bowling_g24_c06 74 15
v_Bowling_g24_c07 84 15
v_Bowling_g25_c01 124 15
v_Bowling_g25_c02 190 15
v_Bowling_g25_c03 149 15
v_Bowling_g25_c04 169 15
v_Bowling_g25_c05 224 15
v_BoxingPunchingBag_g08_c01 305 16
v_BoxingPunchingBag_g08_c02 363 16
v_BoxingPunchingBag_g08_c03 265 16
v_BoxingPunchingBag_g08_c04 403 16
v_BoxingPunchingBag_g08_c05 429 16
v_BoxingPunchingBag_g08_c06 491 16
v_BoxingPunchingBag_g08_c07 471 16
v_BoxingPunchingBag_g09_c01 144 16
v_BoxingPunchingBag_g09_c02 173 16
v_BoxingPunchingBag_g09_c03 146 16
v_BoxingPunchingBag_g09_c04 145 16
v_BoxingPunchingBag_g09_c05 216 16
v_BoxingPunchingBag_g09_c06 161 16
v_BoxingPunchingBag_g09_c07 158 16
v_BoxingPunchingBag_g10_c01 100 16
v_BoxingPunchingBag_g10_c02 100 16
v_BoxingPunchingBag_g10_c03 118 16
v_BoxingPunchingBag_g10_c04 108 16
v_BoxingPunchingBag_g11_c01 166 16
v_BoxingPunchingBag_g11_c02 173 16
v_BoxingPunchingBag_g11_c03 178 16
v_BoxingPunchingBag_g11_c04 216 16
v_BoxingPunchingBag_g11_c05 302 16
v_BoxingPunchingBag_g12_c01 161 16
v_BoxingPunchingBag_g12_c02 136 16
v_BoxingPunchingBag_g12_c03 159 16
v_BoxingPunchingBag_g12_c04 118 16
v_BoxingPunchingBag_g12_c05 231 16
v_BoxingPunchingBag_g12_c06 241 16
v_BoxingPunchingBag_g12_c07 160 16
v_BoxingPunchingBag_g13_c01 112 16
v_BoxingPunchingBag_g13_c02 116 16
v_BoxingPunchingBag_g13_c03 106 16
v_BoxingPunchingBag_g13_c04 163 16
v_BoxingPunchingBag_g14_c01 255 16
v_BoxingPunchingBag_g14_c02 104 16
v_BoxingPunchingBag_g14_c03 167 16
v_BoxingPunchingBag_g14_c04 163 16
v_BoxingPunchingBag_g14_c05 124 16
v_BoxingPunchingBag_g14_c06 234 16
v_BoxingPunchingBag_g14_c07 221 16
v_BoxingPunchingBag_g15_c01 131 16
v_BoxingPunchingBag_g15_c02 182 16
v_BoxingPunchingBag_g15_c03 168 16
v_BoxingPunchingBag_g15_c04 153 16
v_BoxingPunchingBag_g15_c05 199 16
v_BoxingPunchingBag_g15_c06 228 16
v_BoxingPunchingBag_g15_c07 166 16
v_BoxingPunchingBag_g16_c01 199 16
v_BoxingPunchingBag_g16_c02 121 16
v_BoxingPunchingBag_g16_c03 172 16
v_BoxingPunchingBag_g16_c04 99 16
v_BoxingPunchingBag_g16_c05 100 16
v_BoxingPunchingBag_g16_c06 174 16
v_BoxingPunchingBag_g16_c07 156 16
v_BoxingPunchingBag_g17_c01 144 16
v_BoxingPunchingBag_g17_c02 195 16
v_BoxingPunchingBag_g17_c03 111 16
v_BoxingPunchingBag_g17_c04 187 16
v_BoxingPunchingBag_g18_c01 198 16
v_BoxingPunchingBag_g18_c02 197 16
v_BoxingPunchingBag_g18_c03 205 16
v_BoxingPunchingBag_g18_c04 135 16
v_BoxingPunchingBag_g18_c05 214 16
v_BoxingPunchingBag_g18_c06 172 16
v_BoxingPunchingBag_g19_c01 188 16
v_BoxingPunchingBag_g19_c02 103 16
v_BoxingPunchingBag_g19_c03 130 16
v_BoxingPunchingBag_g19_c04 130 16
v_BoxingPunchingBag_g19_c05 117 16
v_BoxingPunchingBag_g19_c06 104 16
v_BoxingPunchingBag_g19_c07 146 16
v_BoxingPunchingBag_g20_c01 236 16
v_BoxingPunchingBag_g20_c02 172 16
v_BoxingPunchingBag_g20_c03 215 16
v_BoxingPunchingBag_g20_c04 175 16
v_BoxingPunchingBag_g20_c05 247 16
v_BoxingPunchingBag_g20_c06 248 16
v_BoxingPunchingBag_g20_c07 156 16
v_BoxingPunchingBag_g21_c01 303 16
v_BoxingPunchingBag_g21_c02 141 16
v_BoxingPunchingBag_g21_c03 206 16
v_BoxingPunchingBag_g21_c04 140 16
v_BoxingPunchingBag_g21_c05 180 16
v_BoxingPunchingBag_g21_c06 170 16
v_BoxingPunchingBag_g21_c07 162 16
v_BoxingPunchingBag_g22_c01 231 16
v_BoxingPunchingBag_g22_c02 193 16
v_BoxingPunchingBag_g22_c03 197 16
v_BoxingPunchingBag_g22_c04 138 16
v_BoxingPunchingBag_g22_c05 172 16
v_BoxingPunchingBag_g22_c06 144 16
v_BoxingPunchingBag_g22_c07 202 16
v_BoxingPunchingBag_g23_c01 233 16
v_BoxingPunchingBag_g23_c02 160 16
v_BoxingPunchingBag_g23_c03 191 16
v_BoxingPunchingBag_g23_c04 260 16
v_BoxingPunchingBag_g23_c05 162 16
v_BoxingPunchingBag_g23_c06 108 16
v_BoxingPunchingBag_g23_c07 112 16
v_BoxingPunchingBag_g24_c01 167 16
v_BoxingPunchingBag_g24_c02 321 16
v_BoxingPunchingBag_g24_c03 224 16
v_BoxingPunchingBag_g24_c04 219 16
v_BoxingPunchingBag_g24_c05 338 16
v_BoxingPunchingBag_g24_c06 166 16
v_BoxingPunchingBag_g24_c07 262 16
v_BoxingPunchingBag_g25_c01 124 16
v_BoxingPunchingBag_g25_c02 119 16
v_BoxingPunchingBag_g25_c03 125 16
v_BoxingPunchingBag_g25_c04 119 16
v_BoxingPunchingBag_g25_c05 99 16
v_BoxingPunchingBag_g25_c06 250 16
v_BoxingPunchingBag_g25_c07 101 16
v_BoxingSpeedBag_g08_c01 235 17
v_BoxingSpeedBag_g08_c02 242 17
v_BoxingSpeedBag_g08_c03 227 17
v_BoxingSpeedBag_g08_c04 242 17
v_BoxingSpeedBag_g08_c05 225 17
v_BoxingSpeedBag_g09_c01 401 17
v_BoxingSpeedBag_g09_c02 415 17
v_BoxingSpeedBag_g09_c03 444 17
v_BoxingSpeedBag_g09_c04 461 17
v_BoxingSpeedBag_g09_c05 478 17
v_BoxingSpeedBag_g09_c06 312 17
v_BoxingSpeedBag_g09_c07 380 17
v_BoxingSpeedBag_g10_c01 124 17
v_BoxingSpeedBag_g10_c02 132 17
v_BoxingSpeedBag_g10_c03 124 17
v_BoxingSpeedBag_g10_c04 100 17
v_BoxingSpeedBag_g11_c01 236 17
v_BoxingSpeedBag_g11_c02 274 17
v_BoxingSpeedBag_g11_c03 297 17
v_BoxingSpeedBag_g11_c04 274 17
v_BoxingSpeedBag_g11_c05 245 17
v_BoxingSpeedBag_g11_c06 162 17
v_BoxingSpeedBag_g12_c01 246 17
v_BoxingSpeedBag_g12_c02 302 17
v_BoxingSpeedBag_g12_c03 314 17
v_BoxingSpeedBag_g12_c04 249 17
v_BoxingSpeedBag_g12_c05 203 17
v_BoxingSpeedBag_g13_c01 388 17
v_BoxingSpeedBag_g13_c02 376 17
v_BoxingSpeedBag_g13_c03 242 17
v_BoxingSpeedBag_g13_c04 298 17
v_BoxingSpeedBag_g13_c05 229 17
v_BoxingSpeedBag_g13_c06 232 17
v_BoxingSpeedBag_g13_c07 379 17
v_BoxingSpeedBag_g14_c01 111 17
v_BoxingSpeedBag_g14_c02 111 17
v_BoxingSpeedBag_g14_c03 229 17
v_BoxingSpeedBag_g14_c04 227 17
v_BoxingSpeedBag_g14_c05 235 17
v_BoxingSpeedBag_g14_c06 242 17
v_BoxingSpeedBag_g15_c01 190 17
v_BoxingSpeedBag_g15_c02 192 17
v_BoxingSpeedBag_g15_c03 250 17
v_BoxingSpeedBag_g15_c04 282 17
v_BoxingSpeedBag_g15_c05 345 17
v_BoxingSpeedBag_g15_c06 288 17
v_BoxingSpeedBag_g15_c07 333 17
v_BoxingSpeedBag_g16_c01 99 17
v_BoxingSpeedBag_g16_c02 128 17
v_BoxingSpeedBag_g16_c03 76 17
v_BoxingSpeedBag_g16_c04 144 17
v_BoxingSpeedBag_g16_c05 199 17
v_BoxingSpeedBag_g17_c01 425 17
v_BoxingSpeedBag_g17_c02 445 17
v_BoxingSpeedBag_g17_c03 436 17
v_BoxingSpeedBag_g17_c04 474 17
v_BoxingSpeedBag_g17_c05 460 17
v_BoxingSpeedBag_g17_c06 482 17
v_BoxingSpeedBag_g17_c07 470 17
v_BoxingSpeedBag_g18_c01 249 17
v_BoxingSpeedBag_g18_c02 249 17
v_BoxingSpeedBag_g18_c03 224 17
v_BoxingSpeedBag_g18_c04 218 17
v_BoxingSpeedBag_g19_c01 99 17
v_BoxingSpeedBag_g19_c02 115 17
v_BoxingSpeedBag_g19_c03 117 17
v_BoxingSpeedBag_g19_c04 125 17
v_BoxingSpeedBag_g19_c05 123 17
v_BoxingSpeedBag_g20_c01 289 17
v_BoxingSpeedBag_g20_c02 248 17
v_BoxingSpeedBag_g20_c03 249 17
v_BoxingSpeedBag_g20_c04 282 17
v_BoxingSpeedBag_g20_c05 304 17
v_BoxingSpeedBag_g21_c01 124 17
v_BoxingSpeedBag_g21_c02 163 17
v_BoxingSpeedBag_g21_c03 163 17
v_BoxingSpeedBag_g21_c04 83 17
v_BoxingSpeedBag_g22_c01 165 17
v_BoxingSpeedBag_g22_c02 196 17
v_BoxingSpeedBag_g22_c03 173 17
v_BoxingSpeedBag_g22_c04 213 17
v_BoxingSpeedBag_g23_c01 253 17
v_BoxingSpeedBag_g23_c02 299 17
v_BoxingSpeedBag_g23_c03 242 17
v_BoxingSpeedBag_g23_c04 222 17
v_BoxingSpeedBag_g23_c05 196 17
v_BoxingSpeedBag_g24_c01 111 17
v_BoxingSpeedBag_g24_c02 126 17
v_BoxingSpeedBag_g24_c03 93 17
v_BoxingSpeedBag_g24_c04 104 17
v_BoxingSpeedBag_g25_c01 138 17
v_BoxingSpeedBag_g25_c02 167 17
v_BoxingSpeedBag_g25_c03 232 17
v_BoxingSpeedBag_g25_c04 235 17
v_BoxingSpeedBag_g25_c05 161 17
v_BoxingSpeedBag_g25_c06 149 17
v_BoxingSpeedBag_g25_c07 132 17
v_BreastStroke_g08_c01 214 18
v_BreastStroke_g08_c02 212 18
v_BreastStroke_g08_c03 229 18
v_BreastStroke_g08_c04 198 18
v_BreastStroke_g09_c01 125 18
v_BreastStroke_g09_c02 105 18
v_BreastStroke_g09_c03 86 18
v_BreastStroke_g09_c04 92 18
v_BreastStroke_g10_c01 150 18
v_BreastStroke_g10_c02 191 18
v_BreastStroke_g10_c03 191 18
v_BreastStroke_g10_c04 265 18
v_BreastStroke_g11_c01 392 18
v_BreastStroke_g11_c02 362 18
v_BreastStroke_g11_c03 417 18
v_BreastStroke_g11_c04 373 18
v_BreastStroke_g12_c01 173 18
v_BreastStroke_g12_c02 331 18
v_BreastStroke_g12_c03 175 18
v_BreastStroke_g12_c04 177 18
v_BreastStroke_g13_c01 66 18
v_BreastStroke_g13_c02 66 18
v_BreastStroke_g13_c03 66 18
v_BreastStroke_g13_c04 85 18
v_BreastStroke_g14_c01 92 18
v_BreastStroke_g14_c02 92 18
v_BreastStroke_g14_c03 92 18
v_BreastStroke_g14_c04 96 18
v_BreastStroke_g15_c01 125 18
v_BreastStroke_g15_c02 125 18
v_BreastStroke_g15_c03 124 18
v_BreastStroke_g15_c04 120 18
v_BreastStroke_g16_c01 250 18
v_BreastStroke_g16_c02 235 18
v_BreastStroke_g16_c03 221 18
v_BreastStroke_g16_c04 213 18
v_BreastStroke_g17_c01 193 18
v_BreastStroke_g17_c02 141 18
v_BreastStroke_g17_c03 152 18
v_BreastStroke_g17_c04 105 18
v_BreastStroke_g18_c01 137 18
v_BreastStroke_g18_c02 115 18
v_BreastStroke_g18_c03 157 18
v_BreastStroke_g18_c04 96 18
v_BreastStroke_g18_c05 136 18
v_BreastStroke_g19_c01 208 18
v_BreastStroke_g19_c02 201 18
v_BreastStroke_g19_c03 230 18
v_BreastStroke_g19_c04 226 18
v_BreastStroke_g20_c01 141 18
v_BreastStroke_g20_c02 141 18
v_BreastStroke_g20_c03 141 18
v_BreastStroke_g20_c04 155 18
v_BreastStroke_g21_c01 100 18
v_BreastStroke_g21_c02 100 18
v_BreastStroke_g21_c03 100 18
v_BreastStroke_g21_c04 99 18
v_BreastStroke_g22_c01 137 18
v_BreastStroke_g22_c02 241 18
v_BreastStroke_g22_c03 271 18
v_BreastStroke_g22_c04 331 18
v_BreastStroke_g23_c01 358 18
v_BreastStroke_g23_c02 357 18
v_BreastStroke_g23_c03 334 18
v_BreastStroke_g23_c04 377 18
v_BreastStroke_g24_c01 116 18
v_BreastStroke_g24_c02 116 18
v_BreastStroke_g24_c03 116 18
v_BreastStroke_g24_c04 132 18
v_BreastStroke_g25_c01 211 18
v_BreastStroke_g25_c02 172 18
v_BreastStroke_g25_c03 150 18
v_BreastStroke_g25_c04 150 18
v_BrushingTeeth_g08_c01 177 19
v_BrushingTeeth_g08_c02 187 19
v_BrushingTeeth_g08_c03 170 19
v_BrushingTeeth_g08_c04 198 19
v_BrushingTeeth_g08_c05 174 19
v_BrushingTeeth_g08_c06 178 19
v_BrushingTeeth_g09_c01 99 19
v_BrushingTeeth_g09_c02 105 19
v_BrushingTeeth_g09_c03 99 19
v_BrushingTeeth_g09_c04 94 19
v_BrushingTeeth_g10_c01 211 19
v_BrushingTeeth_g10_c02 201 19
v_BrushingTeeth_g10_c03 209 19
v_BrushingTeeth_g10_c04 239 19
v_BrushingTeeth_g10_c05 207 19
v_BrushingTeeth_g11_c01 230 19
v_BrushingTeeth_g11_c02 246 19
v_BrushingTeeth_g11_c03 239 19
v_BrushingTeeth_g11_c04 237 19
v_BrushingTeeth_g12_c01 255 19
v_BrushingTeeth_g12_c02 265 19
v_BrushingTeeth_g12_c03 264 19
v_BrushingTeeth_g12_c04 275 19
v_BrushingTeeth_g12_c05 284 19
v_BrushingTeeth_g12_c06 234 19
v_BrushingTeeth_g13_c01 162 19
v_BrushingTeeth_g13_c02 126 19
v_BrushingTeeth_g13_c03 160 19
v_BrushingTeeth_g13_c04 186 19
v_BrushingTeeth_g14_c01 217 19
v_BrushingTeeth_g14_c02 192 19
v_BrushingTeeth_g14_c03 210 19
v_BrushingTeeth_g14_c04 229 19
v_BrushingTeeth_g14_c05 234 19
v_BrushingTeeth_g15_c01 205 19
v_BrushingTeeth_g15_c02 195 19
v_BrushingTeeth_g15_c03 199 19
v_BrushingTeeth_g15_c04 178 19
v_BrushingTeeth_g16_c01 172 19
v_BrushingTeeth_g16_c02 147 19
v_BrushingTeeth_g16_c03 167 19
v_BrushingTeeth_g16_c04 143 19
v_BrushingTeeth_g17_c01 103 19
v_BrushingTeeth_g17_c02 138 19
v_BrushingTeeth_g17_c03 157 19
v_BrushingTeeth_g17_c04 188 19
v_BrushingTeeth_g17_c05 123 19
v_BrushingTeeth_g18_c01 290 19
v_BrushingTeeth_g18_c02 307 19
v_BrushingTeeth_g18_c03 305 19
v_BrushingTeeth_g18_c04 328 19
v_BrushingTeeth_g18_c05 297 19
v_BrushingTeeth_g18_c06 329 19
v_BrushingTeeth_g18_c07 247 19
v_BrushingTeeth_g19_c01 573 19
v_BrushingTeeth_g19_c02 763 19
v_BrushingTeeth_g19_c03 632 19
v_BrushingTeeth_g19_c04 614 19
v_BrushingTeeth_g19_c05 592 19
v_BrushingTeeth_g20_c01 169 19
v_BrushingTeeth_g20_c02 174 19
v_BrushingTeeth_g20_c03 170 19
v_BrushingTeeth_g20_c04 176 19
v_BrushingTeeth_g20_c05 180 19
v_BrushingTeeth_g21_c01 275 19
v_BrushingTeeth_g21_c02 279 19
v_BrushingTeeth_g21_c03 284 19
v_BrushingTeeth_g21_c04 279 19
v_BrushingTeeth_g22_c01 182 19
v_BrushingTeeth_g22_c02 197 19
v_BrushingTeeth_g22_c03 181 19
v_BrushingTeeth_g22_c04 185 19
v_BrushingTeeth_g22_c05 198 19
v_BrushingTeeth_g22_c06 183 19
v_BrushingTeeth_g22_c07 206 19
v_BrushingTeeth_g23_c01 202 19
v_BrushingTeeth_g23_c02 205 19
v_BrushingTeeth_g23_c03 254 19
v_BrushingTeeth_g23_c04 260 19
v_BrushingTeeth_g23_c05 284 19
v_BrushingTeeth_g23_c06 266 19
v_BrushingTeeth_g24_c01 197 19
v_BrushingTeeth_g24_c02 197 19
v_BrushingTeeth_g24_c03 197 19
v_BrushingTeeth_g24_c04 220 19
v_BrushingTeeth_g24_c05 245 19
v_BrushingTeeth_g24_c06 207 19
v_BrushingTeeth_g24_c07 242 19
v_BrushingTeeth_g25_c01 217 19
v_BrushingTeeth_g25_c02 228 19
v_BrushingTeeth_g25_c03 219 19
v_BrushingTeeth_g25_c04 221 19
v_BrushingTeeth_g25_c05 224 19
v_BrushingTeeth_g25_c06 249 19
v_BrushingTeeth_g25_c07 262 19
v_CleanAndJerk_g08_c01 235 20
v_CleanAndJerk_g08_c02 106 20
v_CleanAndJerk_g08_c03 109 20
v_CleanAndJerk_g08_c04 277 20
v_CleanAndJerk_g09_c01 252 20
v_CleanAndJerk_g09_c02 231 20
v_CleanAndJerk_g09_c03 231 20
v_CleanAndJerk_g09_c04 231 20
v_CleanAndJerk_g10_c01 193 20
v_CleanAndJerk_g10_c02 183 20
v_CleanAndJerk_g10_c03 203 20
v_CleanAndJerk_g10_c04 260 20
v_CleanAndJerk_g11_c01 206 20
v_CleanAndJerk_g11_c02 301 20
v_CleanAndJerk_g11_c03 319 20
v_CleanAndJerk_g11_c04 206 20
v_CleanAndJerk_g12_c01 165 20
v_CleanAndJerk_g12_c02 99 20
v_CleanAndJerk_g12_c03 124 20
v_CleanAndJerk_g12_c04 135 20
v_CleanAndJerk_g12_c05 135 20
v_CleanAndJerk_g12_c06 150 20
v_CleanAndJerk_g12_c07 150 20
v_CleanAndJerk_g13_c01 80 20
v_CleanAndJerk_g13_c02 102 20
v_CleanAndJerk_g13_c03 113 20
v_CleanAndJerk_g13_c04 286 20
v_CleanAndJerk_g14_c01 189 20
v_CleanAndJerk_g14_c02 225 20
v_CleanAndJerk_g14_c03 201 20
v_CleanAndJerk_g14_c04 344 20
v_CleanAndJerk_g14_c05 174 20
v_CleanAndJerk_g14_c06 225 20
v_CleanAndJerk_g15_c01 89 20
v_CleanAndJerk_g15_c02 82 20
v_CleanAndJerk_g15_c03 164 20
v_CleanAndJerk_g15_c04 110 20
v_CleanAndJerk_g16_c01 103 20
v_CleanAndJerk_g16_c02 101 20
v_CleanAndJerk_g16_c03 95 20
v_CleanAndJerk_g16_c04 105 20
v_CleanAndJerk_g17_c01 87 20
v_CleanAndJerk_g17_c02 116 20
v_CleanAndJerk_g17_c03 137 20
v_CleanAndJerk_g17_c04 164 20
v_CleanAndJerk_g18_c01 229 20
v_CleanAndJerk_g18_c02 244 20
v_CleanAndJerk_g18_c03 226 20
v_CleanAndJerk_g18_c04 226 20
v_CleanAndJerk_g19_c01 289 20
v_CleanAndJerk_g19_c02 228 20
v_CleanAndJerk_g19_c03 239 20
v_CleanAndJerk_g19_c04 322 20
v_CleanAndJerk_g20_c01 147 20
v_CleanAndJerk_g20_c02 281 20
v_CleanAndJerk_g20_c03 162 20
v_CleanAndJerk_g20_c04 331 20
v_CleanAndJerk_g20_c05 273 20
v_CleanAndJerk_g20_c06 370 20
v_CleanAndJerk_g21_c01 100 20
v_CleanAndJerk_g21_c02 94 20
v_CleanAndJerk_g21_c03 119 20
v_CleanAndJerk_g21_c04 113 20
v_CleanAndJerk_g22_c01 233 20
v_CleanAndJerk_g22_c02 287 20
v_CleanAndJerk_g22_c03 271 20
v_CleanAndJerk_g22_c04 241 20
v_CleanAndJerk_g23_c01 66 20
v_CleanAndJerk_g23_c02 76 20
v_CleanAndJerk_g23_c03 76 20
v_CleanAndJerk_g23_c04 86 20
v_CleanAndJerk_g24_c01 227 20
v_CleanAndJerk_g24_c02 262 20
v_CleanAndJerk_g24_c03 234 20
v_CleanAndJerk_g24_c04 130 20
v_CleanAndJerk_g25_c01 130 20
v_CleanAndJerk_g25_c02 192 20
v_CleanAndJerk_g25_c03 207 20
v_CleanAndJerk_g25_c04 255 20
v_CliffDiving_g08_c01 68 21
v_CliffDiving_g08_c02 75 21
v_CliffDiving_g08_c03 77 21
v_CliffDiving_g08_c04 92 21
v_CliffDiving_g09_c01 80 21
v_CliffDiving_g09_c02 97 21
v_CliffDiving_g09_c03 97 21
v_CliffDiving_g09_c04 89 21
v_CliffDiving_g09_c05 111 21
v_CliffDiving_g09_c06 111 21
v_CliffDiving_g10_c01 79 21
v_CliffDiving_g10_c02 68 21
v_CliffDiving_g10_c03 88 21
v_CliffDiving_g10_c04 78 21
v_CliffDiving_g10_c05 103 21
v_CliffDiving_g10_c06 98 21
v_CliffDiving_g10_c07 93 21
v_CliffDiving_g11_c01 98 21
v_CliffDiving_g11_c02 110 21
v_CliffDiving_g11_c03 54 21
v_CliffDiving_g11_c04 95 21
v_CliffDiving_g11_c05 98 21
v_CliffDiving_g11_c06 104 21
v_CliffDiving_g12_c01 71 21
v_CliffDiving_g12_c02 114 21
v_CliffDiving_g12_c03 80 21
v_CliffDiving_g12_c04 90 21
v_CliffDiving_g12_c05 66 21
v_CliffDiving_g12_c06 112 21
v_CliffDiving_g12_c07 116 21
v_CliffDiving_g13_c01 102 21
v_CliffDiving_g13_c02 106 21
v_CliffDiving_g13_c03 98 21
v_CliffDiving_g13_c04 100 21
v_CliffDiving_g14_c01 75 21
v_CliffDiving_g14_c02 56 21
v_CliffDiving_g14_c03 81 21
v_CliffDiving_g14_c04 64 21
v_CliffDiving_g14_c05 73 21
v_CliffDiving_g14_c06 70 21
v_CliffDiving_g14_c07 64 21
v_CliffDiving_g15_c01 89 21
v_CliffDiving_g15_c02 105 21
v_CliffDiving_g15_c03 105 21
v_CliffDiving_g15_c04 105 21
v_CliffDiving_g16_c01 102 21
v_CliffDiving_g16_c02 93 21
v_CliffDiving_g16_c03 91 21
v_CliffDiving_g16_c04 99 21
v_CliffDiving_g17_c01 73 21
v_CliffDiving_g17_c02 93 21
v_CliffDiving_g17_c03 103 21
v_CliffDiving_g17_c04 85 21
v_CliffDiving_g17_c05 101 21
v_CliffDiving_g18_c01 86 21
v_CliffDiving_g18_c02 86 21
v_CliffDiving_g18_c03 102 21
v_CliffDiving_g18_c04 63 21
v_CliffDiving_g18_c05 102 21
v_CliffDiving_g18_c06 94 21
v_CliffDiving_g18_c07 78 21
v_CliffDiving_g19_c01 69 21
v_CliffDiving_g19_c02 80 21
v_CliffDiving_g19_c03 78 21
v_CliffDiving_g19_c04 96 21
v_CliffDiving_g19_c05 78 21
v_CliffDiving_g19_c06 91 21
v_CliffDiving_g19_c07 83 21
v_CliffDiving_g20_c01 108 21
v_CliffDiving_g20_c02 68 21
v_CliffDiving_g20_c03 80 21
v_CliffDiving_g20_c04 107 21
v_CliffDiving_g20_c05 82 21
v_CliffDiving_g20_c06 71 21
v_CliffDiving_g20_c07 49 21
v_CliffDiving_g21_c01 69 21
v_CliffDiving_g21_c02 80 21
v_CliffDiving_g21_c03 75 21
v_CliffDiving_g21_c04 71 21
v_CliffDiving_g22_c01 83 21
v_CliffDiving_g22_c02 80 21
v_CliffDiving_g22_c03 68 21
v_CliffDiving_g22_c04 74 21
v_CliffDiving_g22_c05 91 21
v_CliffDiving_g22_c06 91 21
v_CliffDiving_g23_c01 94 21
v_CliffDiving_g23_c02 102 21
v_CliffDiving_g23_c03 116 21
v_CliffDiving_g23_c04 106 21
v_CliffDiving_g23_c05 111 21
v_CliffDiving_g24_c01 91 21
v_CliffDiving_g24_c02 66 21
v_CliffDiving_g24_c03 62 21
v_CliffDiving_g24_c04 97 21
v_CliffDiving_g24_c05 87 21
v_CliffDiving_g25_c01 71 21
v_CliffDiving_g25_c02 83 21
v_CliffDiving_g25_c03 97 21
v_CliffDiving_g25_c04 87 21
v_CricketBowling_g08_c01 170 22
v_CricketBowling_g08_c02 183 22
v_CricketBowling_g08_c03 180 22
v_CricketBowling_g08_c04 124 22
v_CricketBowling_g08_c05 134 22
v_CricketBowling_g09_c01 93 22
v_CricketBowling_g09_c02 96 22
v_CricketBowling_g09_c03 85 22
v_CricketBowling_g09_c04 129 22
v_CricketBowling_g09_c05 72 22
v_CricketBowling_g09_c06 65 22
v_CricketBowling_g09_c07 112 22
v_CricketBowling_g10_c01 85 22
v_CricketBowling_g10_c02 108 22
v_CricketBowling_g10_c03 79 22
v_CricketBowling_g10_c04 52 22
v_CricketBowling_g11_c01 114 22
v_CricketBowling_g11_c02 90 22
v_CricketBowling_g11_c03 137 22
v_CricketBowling_g11_c04 116 22
v_CricketBowling_g11_c05 104 22
v_CricketBowling_g11_c06 125 22
v_CricketBowling_g11_c07 114 22
v_CricketBowling_g12_c01 74 22
v_CricketBowling_g12_c02 117 22
v_CricketBowling_g12_c03 96 22
v_CricketBowling_g12_c04 123 22
v_CricketBowling_g12_c05 85 22
v_CricketBowling_g12_c06 68 22
v_CricketBowling_g13_c01 90 22
v_CricketBowling_g13_c02 71 22
v_CricketBowling_g13_c03 73 22
v_CricketBowling_g13_c04 55 22
v_CricketBowling_g13_c05 72 22
v_CricketBowling_g14_c01 80 22
v_CricketBowling_g14_c02 74 22
v_CricketBowling_g14_c03 63 22
v_CricketBowling_g14_c04 72 22
v_CricketBowling_g14_c05 60 22
v_CricketBowling_g15_c01 92 22
v_CricketBowling_g15_c02 121 22
v_CricketBowling_g15_c03 92 22
v_CricketBowling_g15_c04 95 22
v_CricketBowling_g15_c05 102 22
v_CricketBowling_g15_c06 74 22
v_CricketBowling_g16_c01 83 22
v_CricketBowling_g16_c02 92 22
v_CricketBowling_g16_c03 117 22
v_CricketBowling_g16_c04 82 22
v_CricketBowling_g16_c05 113 22
v_CricketBowling_g16_c06 62 22
v_CricketBowling_g16_c07 77 22
v_CricketBowling_g17_c01 94 22
v_CricketBowling_g17_c02 98 22
v_CricketBowling_g17_c03 102 22
v_CricketBowling_g17_c04 79 22
v_CricketBowling_g17_c05 86 22
v_CricketBowling_g18_c01 70 22
v_CricketBowling_g18_c02 81 22
v_CricketBowling_g18_c03 83 22
v_CricketBowling_g18_c04 81 22
v_CricketBowling_g18_c05 72 22
v_CricketBowling_g18_c06 70 22
v_CricketBowling_g19_c01 100 22
v_CricketBowling_g19_c02 93 22
v_CricketBowling_g19_c03 76 22
v_CricketBowling_g19_c04 83 22
v_CricketBowling_g19_c05 109 22
v_CricketBowling_g19_c06 87 22
v_CricketBowling_g19_c07 95 22
v_CricketBowling_g20_c01 127 22
v_CricketBowling_g20_c02 109 22
v_CricketBowling_g20_c03 114 22
v_CricketBowling_g20_c04 78 22
v_CricketBowling_g20_c05 68 22
v_CricketBowling_g21_c01 126 22
v_CricketBowling_g21_c02 76 22
v_CricketBowling_g21_c03 78 22
v_CricketBowling_g21_c04 93 22
v_CricketBowling_g21_c05 125 22
v_CricketBowling_g21_c06 82 22
v_CricketBowling_g22_c01 67 22
v_CricketBowling_g22_c02 139 22
v_CricketBowling_g22_c03 79 22
v_CricketBowling_g22_c04 91 22
v_CricketBowling_g22_c05 73 22
v_CricketBowling_g22_c06 62 22
v_CricketBowling_g22_c07 78 22
v_CricketBowling_g23_c01 97 22
v_CricketBowling_g23_c02 80 22
v_CricketBowling_g23_c03 107 22
v_CricketBowling_g23_c04 82 22
v_CricketBowling_g24_c01 74 22
v_CricketBowling_g24_c02 57 22
v_CricketBowling_g24_c03 93 22
v_CricketBowling_g24_c04 52 22
v_CricketBowling_g25_c01 71 22
v_CricketBowling_g25_c02 62 22
v_CricketBowling_g25_c03 66 22
v_CricketBowling_g25_c04 79 22
v_CricketBowling_g25_c05 51 22
v_CricketBowling_g25_c06 106 22
v_CricketBowling_g25_c07 75 22
v_CricketShot_g08_c01 74 23
v_CricketShot_g08_c02 74 23
v_CricketShot_g08_c03 52 23
v_CricketShot_g08_c04 67 23
v_CricketShot_g08_c05 97 23
v_CricketShot_g08_c06 81 23
v_CricketShot_g08_c07 93 23
v_CricketShot_g09_c01 77 23
v_CricketShot_g09_c02 73 23
v_CricketShot_g09_c03 85 23
v_CricketShot_g09_c04 73 23
v_CricketShot_g09_c05 81 23
v_CricketShot_g09_c06 97 23
v_CricketShot_g09_c07 59 23
v_CricketShot_g10_c01 112 23
v_CricketShot_g10_c02 83 23
v_CricketShot_g10_c03 72 23
v_CricketShot_g10_c04 51 23
v_CricketShot_g10_c05 79 23
v_CricketShot_g10_c06 69 23
v_CricketShot_g10_c07 107 23
v_CricketShot_g11_c01 131 23
v_CricketShot_g11_c02 133 23
v_CricketShot_g11_c03 138 23
v_CricketShot_g11_c04 105 23
v_CricketShot_g11_c05 95 23
v_CricketShot_g11_c06 140 23
v_CricketShot_g11_c07 133 23
v_CricketShot_g12_c01 113 23
v_CricketShot_g12_c02 133 23
v_CricketShot_g12_c03 88 23
v_CricketShot_g12_c04 111 23
v_CricketShot_g12_c05 99 23
v_CricketShot_g12_c06 124 23
v_CricketShot_g12_c07 105 23
v_CricketShot_g13_c01 49 23
v_CricketShot_g13_c02 51 23
v_CricketShot_g13_c03 75 23
v_CricketShot_g13_c04 51 23
v_CricketShot_g13_c05 61 23
v_CricketShot_g13_c06 53 23
v_CricketShot_g13_c07 71 23
v_CricketShot_g14_c01 104 23
v_CricketShot_g14_c02 134 23
v_CricketShot_g14_c03 106 23
v_CricketShot_g14_c04 135 23
v_CricketShot_g14_c05 108 23
v_CricketShot_g14_c06 117 23
v_CricketShot_g14_c07 121 23
v_CricketShot_g15_c01 62 23
v_CricketShot_g15_c02 91 23
v_CricketShot_g15_c03 85 23
v_CricketShot_g15_c04 64 23
v_CricketShot_g15_c05 65 23
v_CricketShot_g15_c06 74 23
v_CricketShot_g15_c07 95 23
v_CricketShot_g16_c01 103 23
v_CricketShot_g16_c02 99 23
v_CricketShot_g16_c03 97 23
v_CricketShot_g16_c04 72 23
v_CricketShot_g16_c05 46 23
v_CricketShot_g16_c06 56 23
v_CricketShot_g16_c07 49 23
v_CricketShot_g17_c01 104 23
v_CricketShot_g17_c02 95 23
v_CricketShot_g17_c03 105 23
v_CricketShot_g17_c04 89 23
v_CricketShot_g17_c05 94 23
v_CricketShot_g17_c06 87 23
v_CricketShot_g18_c01 61 23
v_CricketShot_g18_c02 84 23
v_CricketShot_g18_c03 70 23
v_CricketShot_g18_c04 66 23
v_CricketShot_g18_c05 76 23
v_CricketShot_g19_c01 60 23
v_CricketShot_g19_c02 54 23
v_CricketShot_g19_c03 80 23
v_CricketShot_g19_c04 83 23
v_CricketShot_g19_c05 86 23
v_CricketShot_g20_c01 132 23
v_CricketShot_g20_c02 124 23
v_CricketShot_g20_c03 135 23
v_CricketShot_g20_c04 135 23
v_CricketShot_g20_c05 61 23
v_CricketShot_g20_c06 88 23
v_CricketShot_g20_c07 100 23
v_CricketShot_g21_c01 45 23
v_CricketShot_g21_c02 78 23
v_CricketShot_g21_c03 52 23
v_CricketShot_g21_c04 69 23
v_CricketShot_g21_c05 55 23
v_CricketShot_g21_c06 100 23
v_CricketShot_g22_c01 169 23
v_CricketShot_g22_c02 183 23
v_CricketShot_g22_c03 157 23
v_CricketShot_g22_c04 131 23
v_CricketShot_g22_c05 182 23
v_CricketShot_g22_c06 135 23
v_CricketShot_g22_c07 261 23
v_CricketShot_g23_c01 87 23
v_CricketShot_g23_c02 104 23
v_CricketShot_g23_c03 77 23
v_CricketShot_g23_c04 136 23
v_CricketShot_g23_c05 140 23
v_CricketShot_g24_c01 70 23
v_CricketShot_g24_c02 62 23
v_CricketShot_g24_c03 79 23
v_CricketShot_g24_c04 86 23
v_CricketShot_g24_c05 99 23
v_CricketShot_g24_c06 68 23
v_CricketShot_g24_c07 88 23
v_CricketShot_g25_c01 86 23
v_CricketShot_g25_c02 90 23
v_CricketShot_g25_c03 75 23
v_CricketShot_g25_c04 71 23
v_CricketShot_g25_c05 78 23
v_CricketShot_g25_c06 76 23
v_CricketShot_g25_c07 89 23
v_CuttingInKitchen_g08_c01 189 24
v_CuttingInKitchen_g08_c02 192 24
v_CuttingInKitchen_g08_c03 252 24
v_CuttingInKitchen_g08_c04 247 24
v_CuttingInKitchen_g09_c01 208 24
v_CuttingInKitchen_g09_c02 121 24
v_CuttingInKitchen_g09_c03 157 24
v_CuttingInKitchen_g09_c04 130 24
v_CuttingInKitchen_g10_c01 318 24
v_CuttingInKitchen_g10_c02 309 24
v_CuttingInKitchen_g10_c03 327 24
v_CuttingInKitchen_g10_c04 284 24
v_CuttingInKitchen_g10_c05 350 24
v_CuttingInKitchen_g10_c06 154 24
v_CuttingInKitchen_g10_c07 393 24
v_CuttingInKitchen_g11_c01 118 24
v_CuttingInKitchen_g11_c02 127 24
v_CuttingInKitchen_g11_c03 69 24
v_CuttingInKitchen_g11_c04 53 24
v_CuttingInKitchen_g12_c01 173 24
v_CuttingInKitchen_g12_c02 109 24
v_CuttingInKitchen_g12_c03 148 24
v_CuttingInKitchen_g12_c04 115 24
v_CuttingInKitchen_g13_c01 147 24
v_CuttingInKitchen_g13_c02 137 24
v_CuttingInKitchen_g13_c03 145 24
v_CuttingInKitchen_g13_c04 137 24
v_CuttingInKitchen_g14_c01 99 24
v_CuttingInKitchen_g14_c02 81 24
v_CuttingInKitchen_g14_c03 103 24
v_CuttingInKitchen_g14_c04 97 24
v_CuttingInKitchen_g15_c01 117 24
v_CuttingInKitchen_g15_c02 154 24
v_CuttingInKitchen_g15_c03 99 24
v_CuttingInKitchen_g15_c04 98 24
v_CuttingInKitchen_g16_c01 175 24
v_CuttingInKitchen_g16_c02 197 24
v_CuttingInKitchen_g16_c03 205 24
v_CuttingInKitchen_g16_c04 195 24
v_CuttingInKitchen_g17_c01 184 24
v_CuttingInKitchen_g17_c02 179 24
v_CuttingInKitchen_g17_c03 242 24
v_CuttingInKitchen_g17_c04 139 24
v_CuttingInKitchen_g18_c01 96 24
v_CuttingInKitchen_g18_c02 172 24
v_CuttingInKitchen_g18_c03 81 24
v_CuttingInKitchen_g18_c04 155 24
v_CuttingInKitchen_g19_c01 57 24
v_CuttingInKitchen_g19_c02 48 24
v_CuttingInKitchen_g19_c03 49 24
v_CuttingInKitchen_g19_c04 52 24
v_CuttingInKitchen_g20_c01 288 24
v_CuttingInKitchen_g20_c02 276 24
v_CuttingInKitchen_g20_c03 250 24
v_CuttingInKitchen_g20_c04 275 24
v_CuttingInKitchen_g21_c01 208 24
v_CuttingInKitchen_g21_c02 172 24
v_CuttingInKitchen_g21_c03 169 24
v_CuttingInKitchen_g21_c04 174 24
v_CuttingInKitchen_g22_c01 149 24
v_CuttingInKitchen_g22_c02 176 24
v_CuttingInKitchen_g22_c03 136 24
v_CuttingInKitchen_g22_c04 260 24
v_CuttingInKitchen_g23_c01 122 24
v_CuttingInKitchen_g23_c02 119 24
v_CuttingInKitchen_g23_c03 98 24
v_CuttingInKitchen_g23_c04 90 24
v_CuttingInKitchen_g24_c01 193 24
v_CuttingInKitchen_g24_c02 113 24
v_CuttingInKitchen_g24_c03 176 24
v_CuttingInKitchen_g24_c04 103 24
v_CuttingInKitchen_g25_c01 173 24
v_CuttingInKitchen_g25_c02 156 24
v_CuttingInKitchen_g25_c03 106 24
v_CuttingInKitchen_g25_c04 128 24
v_CuttingInKitchen_g25_c05 248 24
v_CuttingInKitchen_g25_c06 326 24
v_Diving_g08_c01 167 25
v_Diving_g08_c02 147 25
v_Diving_g08_c03 157 25
v_Diving_g08_c04 144 25
v_Diving_g08_c05 154 25
v_Diving_g08_c06 218 25
v_Diving_g09_c01 191 25
v_Diving_g09_c02 177 25
v_Diving_g09_c03 211 25
v_Diving_g09_c04 175 25
v_Diving_g09_c05 112 25
v_Diving_g09_c06 112 25
v_Diving_g09_c07 113 25
v_Diving_g10_c01 135 25
v_Diving_g10_c02 127 25
v_Diving_g10_c03 103 25
v_Diving_g10_c04 100 25
v_Diving_g10_c05 162 25
v_Diving_g10_c06 165 25
v_Diving_g10_c07 151 25
v_Diving_g11_c01 121 25
v_Diving_g11_c02 124 25
v_Diving_g11_c03 133 25
v_Diving_g11_c04 157 25
v_Diving_g11_c05 169 25
v_Diving_g11_c06 180 25
v_Diving_g12_c01 160 25
v_Diving_g12_c02 157 25
v_Diving_g12_c03 190 25
v_Diving_g12_c04 201 25
v_Diving_g12_c05 277 25
v_Diving_g12_c06 307 25
v_Diving_g12_c07 212 25
v_Diving_g13_c01 225 25
v_Diving_g13_c02 152 25
v_Diving_g13_c03 170 25
v_Diving_g13_c04 130 25
v_Diving_g13_c05 161 25
v_Diving_g13_c06 126 25
v_Diving_g13_c07 181 25
v_Diving_g14_c01 217 25
v_Diving_g14_c02 303 25
v_Diving_g14_c03 221 25
v_Diving_g14_c04 202 25
v_Diving_g15_c01 175 25
v_Diving_g15_c02 200 25
v_Diving_g15_c03 142 25
v_Diving_g15_c04 145 25
v_Diving_g15_c05 209 25
v_Diving_g15_c06 194 25
v_Diving_g15_c07 212 25
v_Diving_g16_c01 309 25
v_Diving_g16_c02 171 25
v_Diving_g16_c03 203 25
v_Diving_g16_c04 110 25
v_Diving_g16_c05 246 25
v_Diving_g17_c01 300 25
v_Diving_g17_c02 152 25
v_Diving_g17_c03 152 25
v_Diving_g17_c04 107 25
v_Diving_g18_c01 255 25
v_Diving_g18_c02 71 25
v_Diving_g18_c03 153 25
v_Diving_g18_c04 135 25
v_Diving_g19_c01 206 25
v_Diving_g19_c02 170 25
v_Diving_g19_c03 170 25
v_Diving_g19_c04 206 25
v_Diving_g20_c01 89 25
v_Diving_g20_c02 110 25
v_Diving_g20_c03 105 25
v_Diving_g20_c04 150 25
v_Diving_g20_c05 91 25
v_Diving_g20_c06 113 25
v_Diving_g20_c07 150 25
v_Diving_g21_c01 142 25
v_Diving_g21_c02 186 25
v_Diving_g21_c03 262 25
v_Diving_g21_c04 321 25
v_Diving_g21_c05 180 25
v_Diving_g21_c06 191 25
v_Diving_g21_c07 181 25
v_Diving_g22_c01 148 25
v_Diving_g22_c02 152 25
v_Diving_g22_c03 135 25
v_Diving_g22_c04 219 25
v_Diving_g22_c05 161 25
v_Diving_g22_c06 178 25
v_Diving_g23_c01 132 25
v_Diving_g23_c02 85 25
v_Diving_g23_c03 159 25
v_Diving_g23_c04 201 25
v_Diving_g23_c05 188 25
v_Diving_g23_c06 382 25
v_Diving_g24_c01 111 25
v_Diving_g24_c02 138 25
v_Diving_g24_c03 149 25
v_Diving_g24_c04 161 25
v_Diving_g24_c05 140 25
v_Diving_g24_c06 169 25
v_Diving_g24_c07 142 25
v_Diving_g25_c01 124 25
v_Diving_g25_c02 104 25
v_Diving_g25_c03 145 25
v_Diving_g25_c04 148 25
v_Drumming_g08_c01 299 26
v_Drumming_g08_c02 299 26
v_Drumming_g08_c03 299 26
v_Drumming_g08_c04 299 26
v_Drumming_g08_c05 299 26
v_Drumming_g09_c01 299 26
v_Drumming_g09_c02 239 26
v_Drumming_g09_c03 299 26
v_Drumming_g09_c04 299 26
v_Drumming_g10_c01 299 26
v_Drumming_g10_c02 299 26
v_Drumming_g10_c03 299 26
v_Drumming_g10_c04 299 26
v_Drumming_g10_c05 299 26
v_Drumming_g10_c06 299 26
v_Drumming_g10_c07 299 26
v_Drumming_g11_c01 299 26
v_Drumming_g11_c02 299 26
v_Drumming_g11_c03 299 26
v_Drumming_g11_c04 299 26
v_Drumming_g11_c05 299 26
v_Drumming_g11_c06 299 26
v_Drumming_g11_c07 299 26
v_Drumming_g12_c01 299 26
v_Drumming_g12_c02 299 26
v_Drumming_g12_c03 299 26
v_Drumming_g12_c04 299 26
v_Drumming_g12_c05 299 26
v_Drumming_g12_c06 299 26
v_Drumming_g12_c07 299 26
v_Drumming_g13_c01 299 26
v_Drumming_g13_c02 299 26
v_Drumming_g13_c03 299 26
v_Drumming_g13_c04 299 26
v_Drumming_g13_c05 299 26
v_Drumming_g13_c06 299 26
v_Drumming_g13_c07 299 26
v_Drumming_g14_c01 257 26
v_Drumming_g14_c02 299 26
v_Drumming_g14_c03 299 26
v_Drumming_g14_c04 260 26
v_Drumming_g14_c05 299 26
v_Drumming_g14_c06 299 26
v_Drumming_g15_c01 299 26
v_Drumming_g15_c02 299 26
v_Drumming_g15_c03 299 26
v_Drumming_g15_c04 299 26
v_Drumming_g15_c05 299 26
v_Drumming_g15_c06 299 26
v_Drumming_g15_c07 299 26
v_Drumming_g16_c01 299 26
v_Drumming_g16_c02 299 26
v_Drumming_g16_c03 299 26
v_Drumming_g16_c04 299 26
v_Drumming_g16_c05 299 26
v_Drumming_g16_c06 299 26
v_Drumming_g16_c07 299 26
v_Drumming_g17_c01 299 26
v_Drumming_g17_c02 299 26
v_Drumming_g17_c03 299 26
v_Drumming_g17_c04 299 26
v_Drumming_g17_c05 299 26
v_Drumming_g17_c06 299 26
v_Drumming_g17_c07 299 26
v_Drumming_g18_c01 201 26
v_Drumming_g18_c02 288 26
v_Drumming_g18_c03 258 26
v_Drumming_g18_c04 299 26
v_Drumming_g18_c05 299 26
v_Drumming_g18_c06 299 26
v_Drumming_g19_c01 299 26
v_Drumming_g19_c02 299 26
v_Drumming_g19_c03 299 26
v_Drumming_g19_c04 299 26
v_Drumming_g19_c05 299 26
v_Drumming_g19_c06 299 26
v_Drumming_g19_c07 299 26
v_Drumming_g20_c01 299 26
v_Drumming_g20_c02 299 26
v_Drumming_g20_c03 299 26
v_Drumming_g20_c04 299 26
v_Drumming_g20_c05 299 26
v_Drumming_g20_c06 299 26
v_Drumming_g20_c07 112 26
v_Drumming_g21_c01 299 26
v_Drumming_g21_c02 299 26
v_Drumming_g21_c03 299 26
v_Drumming_g21_c04 299 26
v_Drumming_g21_c05 299 26
v_Drumming_g21_c06 299 26
v_Drumming_g21_c07 299 26
v_Drumming_g22_c01 299 26
v_Drumming_g22_c02 299 26
v_Drumming_g22_c03 299 26
v_Drumming_g22_c04 299 26
v_Drumming_g23_c01 299 26
v_Drumming_g23_c02 299 26
v_Drumming_g23_c03 299 26
v_Drumming_g23_c04 299 26
v_Drumming_g23_c05 299 26
v_Drumming_g23_c06 299 26
v_Drumming_g23_c07 299 26
v_Drumming_g24_c01 299 26
v_Drumming_g24_c02 299 26
v_Drumming_g24_c03 299 26
v_Drumming_g24_c04 299 26
v_Drumming_g24_c05 299 26
v_Drumming_g24_c06 299 26
v_Drumming_g24_c07 299 26
v_Drumming_g25_c01 299 26
v_Drumming_g25_c02 299 26
v_Drumming_g25_c03 299 26
v_Drumming_g25_c04 299 26
v_Drumming_g25_c05 299 26
v_Drumming_g25_c06 299 26
v_Drumming_g25_c07 299 26
v_Fencing_g08_c01 123 27
v_Fencing_g08_c02 109 27
v_Fencing_g08_c03 127 27
v_Fencing_g08_c04 122 27
v_Fencing_g09_c01 126 27
v_Fencing_g09_c02 120 27
v_Fencing_g09_c03 131 27
v_Fencing_g09_c04 143 27
v_Fencing_g09_c05 133 27
v_Fencing_g09_c06 155 27
v_Fencing_g10_c01 144 27
v_Fencing_g10_c02 124 27
v_Fencing_g10_c03 126 27
v_Fencing_g10_c04 132 27
v_Fencing_g10_c05 135 27
v_Fencing_g11_c01 133 27
v_Fencing_g11_c02 120 27
v_Fencing_g11_c03 133 27
v_Fencing_g11_c04 123 27
v_Fencing_g11_c05 144 27
v_Fencing_g12_c01 162 27
v_Fencing_g12_c02 129 27
v_Fencing_g12_c03 112 27
v_Fencing_g12_c04 151 27
v_Fencing_g12_c05 121 27
v_Fencing_g13_c01 138 27
v_Fencing_g13_c02 112 27
v_Fencing_g13_c03 108 27
v_Fencing_g13_c04 114 27
v_Fencing_g14_c01 135 27
v_Fencing_g14_c02 123 27
v_Fencing_g14_c03 143 27
v_Fencing_g14_c04 141 27
v_Fencing_g15_c01 136 27
v_Fencing_g15_c02 115 27
v_Fencing_g15_c03 136 27
v_Fencing_g15_c04 144 27
v_Fencing_g16_c01 123 27
v_Fencing_g16_c02 124 27
v_Fencing_g16_c03 124 27
v_Fencing_g16_c04 133 27
v_Fencing_g17_c01 138 27
v_Fencing_g17_c02 118 27
v_Fencing_g17_c03 124 27
v_Fencing_g17_c04 113 27
v_Fencing_g18_c01 127 27
v_Fencing_g18_c02 136 27
v_Fencing_g18_c03 136 27
v_Fencing_g18_c04 137 27
v_Fencing_g19_c01 164 27
v_Fencing_g19_c02 145 27
v_Fencing_g19_c03 141 27
v_Fencing_g19_c04 130 27
v_Fencing_g20_c01 123 27
v_Fencing_g20_c02 128 27
v_Fencing_g20_c03 124 27
v_Fencing_g20_c04 125 27
v_Fencing_g21_c01 122 27
v_Fencing_g21_c02 124 27
v_Fencing_g21_c03 134 27
v_Fencing_g21_c04 127 27
v_Fencing_g22_c01 135 27
v_Fencing_g22_c02 123 27
v_Fencing_g22_c03 130 27
v_Fencing_g22_c04 141 27
v_Fencing_g23_c01 137 27
v_Fencing_g23_c02 126 27
v_Fencing_g23_c03 130 27
v_Fencing_g23_c04 128 27
v_Fencing_g24_c01 135 27
v_Fencing_g24_c02 119 27
v_Fencing_g24_c03 119 27
v_Fencing_g24_c04 121 27
v_Fencing_g25_c01 122 27
v_Fencing_g25_c02 114 27
v_Fencing_g25_c03 130 27
v_Fencing_g25_c04 129 27
v_FieldHockeyPenalty_g08_c01 119 28
v_FieldHockeyPenalty_g08_c02 157 28
v_FieldHockeyPenalty_g08_c03 75 28
v_FieldHockeyPenalty_g08_c04 62 28
v_FieldHockeyPenalty_g09_c01 161 28
v_FieldHockeyPenalty_g09_c02 200 28
v_FieldHockeyPenalty_g09_c03 168 28
v_FieldHockeyPenalty_g09_c04 158 28
v_FieldHockeyPenalty_g09_c05 146 28
v_FieldHockeyPenalty_g10_c01 185 28
v_FieldHockeyPenalty_g10_c02 202 28
v_FieldHockeyPenalty_g10_c03 156 28
v_FieldHockeyPenalty_g10_c04 167 28
v_FieldHockeyPenalty_g10_c05 177 28
v_FieldHockeyPenalty_g10_c06 140 28
v_FieldHockeyPenalty_g10_c07 146 28
v_FieldHockeyPenalty_g11_c01 120 28
v_FieldHockeyPenalty_g11_c02 77 28
v_FieldHockeyPenalty_g11_c03 137 28
v_FieldHockeyPenalty_g11_c04 216 28
v_FieldHockeyPenalty_g12_c01 120 28
v_FieldHockeyPenalty_g12_c02 164 28
v_FieldHockeyPenalty_g12_c03 244 28
v_FieldHockeyPenalty_g12_c04 201 28
v_FieldHockeyPenalty_g12_c05 142 28
v_FieldHockeyPenalty_g12_c06 119 28
v_FieldHockeyPenalty_g13_c01 125 28
v_FieldHockeyPenalty_g13_c02 139 28
v_FieldHockeyPenalty_g13_c03 180 28
v_FieldHockeyPenalty_g13_c04 100 28
v_FieldHockeyPenalty_g14_c01 149 28
v_FieldHockeyPenalty_g14_c02 169 28
v_FieldHockeyPenalty_g14_c03 139 28
v_FieldHockeyPenalty_g14_c04 285 28
v_FieldHockeyPenalty_g14_c05 109 28
v_FieldHockeyPenalty_g14_c06 144 28
v_FieldHockeyPenalty_g14_c07 149 28
v_FieldHockeyPenalty_g15_c01 92 28
v_FieldHockeyPenalty_g15_c02 96 28
v_FieldHockeyPenalty_g15_c03 79 28
v_FieldHockeyPenalty_g15_c04 70 28
v_FieldHockeyPenalty_g15_c05 64 28
v_FieldHockeyPenalty_g15_c06 119 28
v_FieldHockeyPenalty_g16_c01 185 28
v_FieldHockeyPenalty_g16_c02 95 28
v_FieldHockeyPenalty_g16_c03 79 28
v_FieldHockeyPenalty_g16_c04 95 28
v_FieldHockeyPenalty_g17_c01 103 28
v_FieldHockeyPenalty_g17_c02 61 28
v_FieldHockeyPenalty_g17_c03 47 28
v_FieldHockeyPenalty_g17_c04 82 28
v_FieldHockeyPenalty_g18_c01 61 28
v_FieldHockeyPenalty_g18_c02 85 28
v_FieldHockeyPenalty_g18_c03 100 28
v_FieldHockeyPenalty_g18_c04 94 28
v_FieldHockeyPenalty_g19_c01 85 28
v_FieldHockeyPenalty_g19_c02 126 28
v_FieldHockeyPenalty_g19_c03 98 28
v_FieldHockeyPenalty_g19_c04 75 28
v_FieldHockeyPenalty_g20_c01 100 28
v_FieldHockeyPenalty_g20_c02 98 28
v_FieldHockeyPenalty_g20_c03 113 28
v_FieldHockeyPenalty_g20_c04 100 28
v_FieldHockeyPenalty_g21_c01 96 28
v_FieldHockeyPenalty_g21_c02 98 28
v_FieldHockeyPenalty_g21_c03 121 28
v_FieldHockeyPenalty_g21_c04 86 28
v_FieldHockeyPenalty_g22_c01 83 28
v_FieldHockeyPenalty_g22_c02 109 28
v_FieldHockeyPenalty_g22_c03 86 28
v_FieldHockeyPenalty_g22_c04 126 28
v_FieldHockeyPenalty_g23_c01 77 28
v_FieldHockeyPenalty_g23_c02 67 28
v_FieldHockeyPenalty_g23_c03 70 28
v_FieldHockeyPenalty_g23_c04 83 28
v_FieldHockeyPenalty_g24_c01 113 28
v_FieldHockeyPenalty_g24_c02 91 28
v_FieldHockeyPenalty_g24_c03 104 28
v_FieldHockeyPenalty_g24_c04 148 28
v_FieldHockeyPenalty_g24_c05 88 28
v_FieldHockeyPenalty_g25_c01 77 28
v_FieldHockeyPenalty_g25_c02 165 28
v_FieldHockeyPenalty_g25_c03 122 28
v_FieldHockeyPenalty_g25_c04 56 28
v_FieldHockeyPenalty_g25_c05 74 28
v_FieldHockeyPenalty_g25_c06 74 28
v_FloorGymnastics_g08_c01 123 29
v_FloorGymnastics_g08_c02 146 29
v_FloorGymnastics_g08_c03 159 29
v_FloorGymnastics_g08_c04 181 29
v_FloorGymnastics_g09_c01 156 29
v_FloorGymnastics_g09_c02 129 29
v_FloorGymnastics_g09_c03 152 29
v_FloorGymnastics_g09_c04 141 29
v_FloorGymnastics_g09_c05 137 29
v_FloorGymnastics_g09_c06 157 29
v_FloorGymnastics_g09_c07 148 29
v_FloorGymnastics_g10_c01 198 29
v_FloorGymnastics_g10_c02 153 29
v_FloorGymnastics_g10_c03 156 29
v_FloorGymnastics_g10_c04 136 29
v_FloorGymnastics_g10_c05 125 29
v_FloorGymnastics_g11_c01 139 29
v_FloorGymnastics_g11_c02 144 29
v_FloorGymnastics_g11_c03 179 29
v_FloorGymnastics_g11_c04 180 29
v_FloorGymnastics_g12_c01 131 29
v_FloorGymnastics_g12_c02 138 29
v_FloorGymnastics_g12_c03 142 29
v_FloorGymnastics_g12_c04 152 29
v_FloorGymnastics_g12_c05 190 29
v_FloorGymnastics_g12_c06 169 29
v_FloorGymnastics_g13_c01 135 29
v_FloorGymnastics_g13_c02 112 29
v_FloorGymnastics_g13_c03 87 29
v_FloorGymnastics_g13_c04 123 29
v_FloorGymnastics_g14_c01 140 29
v_FloorGymnastics_g14_c02 165 29
v_FloorGymnastics_g14_c03 116 29
v_FloorGymnastics_g14_c04 165 29
v_FloorGymnastics_g14_c05 172 29
v_FloorGymnastics_g15_c01 151 29
v_FloorGymnastics_g15_c02 196 29
v_FloorGymnastics_g15_c03 162 29
v_FloorGymnastics_g15_c04 149 29
v_FloorGymnastics_g15_c05 160 29
v_FloorGymnastics_g15_c06 165 29
v_FloorGymnastics_g16_c01 176 29
v_FloorGymnastics_g16_c02 179 29
v_FloorGymnastics_g16_c03 143 29
v_FloorGymnastics_g16_c04 164 29
v_FloorGymnastics_g17_c01 174 29
v_FloorGymnastics_g17_c02 174 29
v_FloorGymnastics_g17_c03 149 29
v_FloorGymnastics_g17_c04 164 29
v_FloorGymnastics_g17_c05 174 29
v_FloorGymnastics_g17_c06 149 29
v_FloorGymnastics_g18_c01 221 29
v_FloorGymnastics_g18_c02 139 29
v_FloorGymnastics_g18_c03 220 29
v_FloorGymnastics_g18_c04 177 29
v_FloorGymnastics_g18_c05 113 29
v_FloorGymnastics_g18_c06 155 29
v_FloorGymnastics_g18_c07 104 29
v_FloorGymnastics_g19_c01 138 29
v_FloorGymnastics_g19_c02 98 29
v_FloorGymnastics_g19_c03 172 29
v_FloorGymnastics_g19_c04 119 29
v_FloorGymnastics_g20_c01 134 29
v_FloorGymnastics_g20_c02 170 29
v_FloorGymnastics_g20_c03 146 29
v_FloorGymnastics_g20_c04 137 29
v_FloorGymnastics_g20_c05 117 29
v_FloorGymnastics_g21_c01 135 29
v_FloorGymnastics_g21_c02 113 29
v_FloorGymnastics_g21_c03 180 29
v_FloorGymnastics_g21_c04 196 29
v_FloorGymnastics_g21_c05 167 29
v_FloorGymnastics_g22_c01 101 29
v_FloorGymnastics_g22_c02 162 29
v_FloorGymnastics_g22_c03 149 29
v_FloorGymnastics_g22_c04 128 29
v_FloorGymnastics_g23_c01 139 29
v_FloorGymnastics_g23_c02 119 29
v_FloorGymnastics_g23_c03 148 29
v_FloorGymnastics_g23_c04 143 29
v_FloorGymnastics_g24_c01 174 29
v_FloorGymnastics_g24_c02 98 29
v_FloorGymnastics_g24_c03 91 29
v_FloorGymnastics_g24_c04 115 29
v_FloorGymnastics_g25_c01 167 29
v_FloorGymnastics_g25_c02 145 29
v_FloorGymnastics_g25_c03 138 29
v_FloorGymnastics_g25_c04 164 29
v_FloorGymnastics_g25_c05 148 29
v_FrisbeeCatch_g08_c01 73 30
v_FrisbeeCatch_g08_c02 76 30
v_FrisbeeCatch_g08_c03 78 30
v_FrisbeeCatch_g08_c04 133 30
v_FrisbeeCatch_g08_c05 115 30
v_FrisbeeCatch_g09_c01 71 30
v_FrisbeeCatch_g09_c02 71 30
v_FrisbeeCatch_g09_c03 68 30
v_FrisbeeCatch_g09_c04 65 30
v_FrisbeeCatch_g09_c05 74 30
v_FrisbeeCatch_g10_c01 135 30
v_FrisbeeCatch_g10_c02 92 30
v_FrisbeeCatch_g10_c03 137 30
v_FrisbeeCatch_g10_c04 69 30
v_FrisbeeCatch_g10_c05 74 30
v_FrisbeeCatch_g10_c06 92 30
v_FrisbeeCatch_g11_c01 70 30
v_FrisbeeCatch_g11_c02 104 30
v_FrisbeeCatch_g11_c03 80 30
v_FrisbeeCatch_g11_c04 83 30
v_FrisbeeCatch_g12_c01 67 30
v_FrisbeeCatch_g12_c02 71 30
v_FrisbeeCatch_g12_c03 80 30
v_FrisbeeCatch_g12_c04 76 30
v_FrisbeeCatch_g12_c05 71 30
v_FrisbeeCatch_g13_c01 111 30
v_FrisbeeCatch_g13_c02 72 30
v_FrisbeeCatch_g13_c03 109 30
v_FrisbeeCatch_g13_c04 70 30
v_FrisbeeCatch_g14_c01 126 30
v_FrisbeeCatch_g14_c02 64 30
v_FrisbeeCatch_g14_c03 85 30
v_FrisbeeCatch_g14_c04 65 30
v_FrisbeeCatch_g14_c05 70 30
v_FrisbeeCatch_g15_c01 85 30
v_FrisbeeCatch_g15_c02 122 30
v_FrisbeeCatch_g15_c03 77 30
v_FrisbeeCatch_g15_c04 81 30
v_FrisbeeCatch_g16_c01 90 30
v_FrisbeeCatch_g16_c02 89 30
v_FrisbeeCatch_g16_c03 100 30
v_FrisbeeCatch_g16_c04 119 30
v_FrisbeeCatch_g16_c05 67 30
v_FrisbeeCatch_g16_c06 117 30
v_FrisbeeCatch_g17_c01 134 30
v_FrisbeeCatch_g17_c02 106 30
v_FrisbeeCatch_g17_c03 151 30
v_FrisbeeCatch_g17_c04 145 30
v_FrisbeeCatch_g17_c05 128 30
v_FrisbeeCatch_g18_c01 108 30
v_FrisbeeCatch_g18_c02 135 30
v_FrisbeeCatch_g18_c03 93 30
v_FrisbeeCatch_g18_c04 73 30
v_FrisbeeCatch_g18_c05 99 30
v_FrisbeeCatch_g19_c01 72 30
v_FrisbeeCatch_g19_c02 95 30
v_FrisbeeCatch_g19_c03 97 30
v_FrisbeeCatch_g19_c04 92 30
v_FrisbeeCatch_g19_c05 150 30
v_FrisbeeCatch_g19_c06 130 30
v_FrisbeeCatch_g20_c01 75 30
v_FrisbeeCatch_g20_c02 110 30
v_FrisbeeCatch_g20_c03 74 30
v_FrisbeeCatch_g20_c04 130 30
v_FrisbeeCatch_g20_c05 85 30
v_FrisbeeCatch_g20_c06 96 30
v_FrisbeeCatch_g21_c01 143 30
v_FrisbeeCatch_g21_c02 108 30
v_FrisbeeCatch_g21_c03 137 30
v_FrisbeeCatch_g21_c04 81 30
v_FrisbeeCatch_g21_c05 87 30
v_FrisbeeCatch_g22_c01 152 30
v_FrisbeeCatch_g22_c02 109 30
v_FrisbeeCatch_g22_c03 85 30
v_FrisbeeCatch_g22_c04 85 30
v_FrisbeeCatch_g22_c05 98 30
v_FrisbeeCatch_g22_c06 81 30
v_FrisbeeCatch_g23_c01 107 30
v_FrisbeeCatch_g23_c02 96 30
v_FrisbeeCatch_g23_c03 96 30
v_FrisbeeCatch_g23_c04 94 30
v_FrisbeeCatch_g24_c01 112 30
v_FrisbeeCatch_g24_c02 79 30
v_FrisbeeCatch_g24_c03 78 30
v_FrisbeeCatch_g24_c04 115 30
v_FrisbeeCatch_g25_c01 110 30
v_FrisbeeCatch_g25_c02 90 30
v_FrisbeeCatch_g25_c03 145 30
v_FrisbeeCatch_g25_c04 112 30
v_FrontCrawl_g08_c01 151 31
v_FrontCrawl_g08_c02 133 31
v_FrontCrawl_g08_c03 135 31
v_FrontCrawl_g08_c04 124 31
v_FrontCrawl_g08_c05 128 31
v_FrontCrawl_g09_c01 105 31
v_FrontCrawl_g09_c02 99 31
v_FrontCrawl_g09_c03 138 31
v_FrontCrawl_g09_c04 116 31
v_FrontCrawl_g09_c05 128 31
v_FrontCrawl_g09_c06 127 31
v_FrontCrawl_g10_c01 128 31
v_FrontCrawl_g10_c02 128 31
v_FrontCrawl_g10_c03 139 31
v_FrontCrawl_g10_c04 113 31
v_FrontCrawl_g10_c05 118 31
v_FrontCrawl_g11_c01 298 31
v_FrontCrawl_g11_c02 390 31
v_FrontCrawl_g11_c03 260 31
v_FrontCrawl_g11_c04 261 31
v_FrontCrawl_g11_c05 338 31
v_FrontCrawl_g11_c06 348 31
v_FrontCrawl_g11_c07 350 31
v_FrontCrawl_g12_c01 73 31
v_FrontCrawl_g12_c02 73 31
v_FrontCrawl_g12_c03 73 31
v_FrontCrawl_g12_c04 85 31
v_FrontCrawl_g13_c01 73 31
v_FrontCrawl_g13_c02 73 31
v_FrontCrawl_g13_c03 73 31
v_FrontCrawl_g13_c04 138 31
v_FrontCrawl_g14_c01 148 31
v_FrontCrawl_g14_c02 153 31
v_FrontCrawl_g14_c03 168 31
v_FrontCrawl_g14_c04 181 31
v_FrontCrawl_g14_c05 199 31
v_FrontCrawl_g14_c06 133 31
v_FrontCrawl_g14_c07 148 31
v_FrontCrawl_g15_c01 74 31
v_FrontCrawl_g15_c02 74 31
v_FrontCrawl_g15_c03 74 31
v_FrontCrawl_g15_c04 122 31
v_FrontCrawl_g16_c01 124 31
v_FrontCrawl_g16_c02 125 31
v_FrontCrawl_g16_c03 124 31
v_FrontCrawl_g16_c04 126 31
v_FrontCrawl_g17_c01 154 31
v_FrontCrawl_g17_c02 151 31
v_FrontCrawl_g17_c03 234 31
v_FrontCrawl_g17_c04 177 31
v_FrontCrawl_g17_c05 160 31
v_FrontCrawl_g17_c06 104 31
v_FrontCrawl_g17_c07 149 31
v_FrontCrawl_g18_c01 100 31
v_FrontCrawl_g18_c02 102 31
v_FrontCrawl_g18_c03 100 31
v_FrontCrawl_g18_c04 103 31
v_FrontCrawl_g18_c05 100 31
v_FrontCrawl_g18_c06 102 31
v_FrontCrawl_g18_c07 74 31
v_FrontCrawl_g19_c01 86 31
v_FrontCrawl_g19_c02 79 31
v_FrontCrawl_g19_c03 95 31
v_FrontCrawl_g19_c04 89 31
v_FrontCrawl_g20_c01 141 31
v_FrontCrawl_g20_c02 205 31
v_FrontCrawl_g20_c03 232 31
v_FrontCrawl_g20_c04 212 31
v_FrontCrawl_g20_c05 222 31
v_FrontCrawl_g20_c06 221 31
v_FrontCrawl_g20_c07 242 31
v_FrontCrawl_g21_c01 169 31
v_FrontCrawl_g21_c02 171 31
v_FrontCrawl_g21_c03 131 31
v_FrontCrawl_g21_c04 137 31
v_FrontCrawl_g21_c05 125 31
v_FrontCrawl_g21_c06 111 31
v_FrontCrawl_g22_c01 234 31
v_FrontCrawl_g22_c02 239 31
v_FrontCrawl_g22_c03 343 31
v_FrontCrawl_g22_c04 152 31
v_FrontCrawl_g22_c05 134 31
v_FrontCrawl_g22_c06 137 31
v_FrontCrawl_g23_c01 277 31
v_FrontCrawl_g23_c02 199 31
v_FrontCrawl_g23_c03 249 31
v_FrontCrawl_g23_c04 309 31
v_FrontCrawl_g23_c05 214 31
v_FrontCrawl_g23_c06 349 31
v_FrontCrawl_g23_c07 229 31
v_FrontCrawl_g24_c01 152 31
v_FrontCrawl_g24_c02 159 31
v_FrontCrawl_g24_c03 222 31
v_FrontCrawl_g24_c04 150 31
v_FrontCrawl_g24_c05 123 31
v_FrontCrawl_g24_c06 108 31
v_FrontCrawl_g25_c01 100 31
v_FrontCrawl_g25_c02 99 31
v_FrontCrawl_g25_c03 98 31
v_FrontCrawl_g25_c04 98 31
v_GolfSwing_g08_c01 140 32
v_GolfSwing_g08_c02 172 32
v_GolfSwing_g08_c03 180 32
v_GolfSwing_g08_c04 170 32
v_GolfSwing_g08_c05 167 32
v_GolfSwing_g08_c06 266 32
v_GolfSwing_g09_c01 116 32
v_GolfSwing_g09_c02 200 32
v_GolfSwing_g09_c03 194 32
v_GolfSwing_g09_c04 257 32
v_GolfSwing_g10_c01 107 32
v_GolfSwing_g10_c02 148 32
v_GolfSwing_g10_c03 144 32
v_GolfSwing_g10_c04 116 32
v_GolfSwing_g11_c01 117 32
v_GolfSwing_g11_c02 108 32
v_GolfSwing_g11_c03 135 32
v_GolfSwing_g11_c04 130 32
v_GolfSwing_g11_c05 131 32
v_GolfSwing_g11_c06 98 32
v_GolfSwing_g11_c07 128 32
v_GolfSwing_g12_c01 101 32
v_GolfSwing_g12_c02 64 32
v_GolfSwing_g12_c03 83 32
v_GolfSwing_g12_c04 89 32
v_GolfSwing_g13_c01 283 32
v_GolfSwing_g13_c02 234 32
v_GolfSwing_g13_c03 97 32
v_GolfSwing_g13_c04 237 32
v_GolfSwing_g14_c01 133 32
v_GolfSwing_g14_c02 156 32
v_GolfSwing_g14_c03 87 32
v_GolfSwing_g14_c04 108 32
v_GolfSwing_g15_c01 215 32
v_GolfSwing_g15_c02 258 32
v_GolfSwing_g15_c03 163 32
v_GolfSwing_g15_c04 230 32
v_GolfSwing_g16_c01 121 32
v_GolfSwing_g16_c02 83 32
v_GolfSwing_g16_c03 124 32
v_GolfSwing_g16_c04 128 32
v_GolfSwing_g17_c01 72 32
v_GolfSwing_g17_c02 124 32
v_GolfSwing_g17_c03 77 32
v_GolfSwing_g17_c04 81 32
v_GolfSwing_g17_c05 155 32
v_GolfSwing_g17_c06 142 32
v_GolfSwing_g17_c07 199 32
v_GolfSwing_g18_c01 154 32
v_GolfSwing_g18_c02 139 32
v_GolfSwing_g18_c03 114 32
v_GolfSwing_g18_c04 96 32
v_GolfSwing_g18_c05 640 32
v_GolfSwing_g18_c06 384 32
v_GolfSwing_g19_c01 200 32
v_GolfSwing_g19_c02 110 32
v_GolfSwing_g19_c03 189 32
v_GolfSwing_g19_c04 148 32
v_GolfSwing_g19_c05 287 32
v_GolfSwing_g19_c06 294 32
v_GolfSwing_g20_c01 228 32
v_GolfSwing_g20_c02 151 32
v_GolfSwing_g20_c03 118 32
v_GolfSwing_g20_c04 120 32
v_GolfSwing_g20_c05 216 32
v_GolfSwing_g20_c06 238 32
v_GolfSwing_g20_c07 133 32
v_GolfSwing_g21_c01 158 32
v_GolfSwing_g21_c02 96 32
v_GolfSwing_g21_c03 109 32
v_GolfSwing_g21_c04 169 32
v_GolfSwing_g21_c05 192 32
v_GolfSwing_g21_c06 145 32
v_GolfSwing_g22_c01 247 32
v_GolfSwing_g22_c02 243 32
v_GolfSwing_g22_c03 274 32
v_GolfSwing_g22_c04 198 32
v_GolfSwing_g22_c05 152 32
v_GolfSwing_g22_c06 99 32
v_GolfSwing_g23_c01 200 32
v_GolfSwing_g23_c02 166 32
v_GolfSwing_g23_c03 148 32
v_GolfSwing_g23_c04 127 32
v_GolfSwing_g23_c05 240 32
v_GolfSwing_g23_c06 289 32
v_GolfSwing_g23_c07 144 32
v_GolfSwing_g24_c01 148 32
v_GolfSwing_g24_c02 157 32
v_GolfSwing_g24_c03 161 32
v_GolfSwing_g24_c04 161 32
v_GolfSwing_g24_c05 76 32
v_GolfSwing_g24_c06 106 32
v_GolfSwing_g24_c07 145 32
v_GolfSwing_g25_c01 160 32
v_GolfSwing_g25_c02 129 32
v_GolfSwing_g25_c03 144 32
v_GolfSwing_g25_c04 127 32
v_GolfSwing_g25_c05 120 32
v_GolfSwing_g25_c06 128 32
v_GolfSwing_g25_c07 157 32
v_Haircut_g08_c01 249 33
v_Haircut_g08_c02 249 33
v_Haircut_g08_c03 98 33
v_Haircut_g08_c04 160 33
v_Haircut_g08_c05 113 33
v_Haircut_g08_c06 124 33
v_Haircut_g09_c01 221 33
v_Haircut_g09_c02 231 33
v_Haircut_g09_c03 186 33
v_Haircut_g09_c04 211 33
v_Haircut_g09_c05 221 33
v_Haircut_g09_c06 206 33
v_Haircut_g09_c07 231 33
v_Haircut_g10_c01 166 33
v_Haircut_g10_c02 150 33
v_Haircut_g10_c03 154 33
v_Haircut_g10_c04 166 33
v_Haircut_g10_c05 154 33
v_Haircut_g10_c06 150 33
v_Haircut_g10_c07 154 33
v_Haircut_g11_c01 182 33
v_Haircut_g11_c02 192 33
v_Haircut_g11_c03 133 33
v_Haircut_g11_c04 125 33
v_Haircut_g11_c05 126 33
v_Haircut_g12_c01 126 33
v_Haircut_g12_c02 149 33
v_Haircut_g12_c03 149 33
v_Haircut_g12_c04 178 33
v_Haircut_g13_c01 91 33
v_Haircut_g13_c02 71 33
v_Haircut_g13_c03 102 33
v_Haircut_g13_c04 132 33
v_Haircut_g14_c01 115 33
v_Haircut_g14_c02 128 33
v_Haircut_g14_c03 166 33
v_Haircut_g14_c04 193 33
v_Haircut_g15_c01 169 33
v_Haircut_g15_c02 115 33
v_Haircut_g15_c03 202 33
v_Haircut_g15_c04 302 33
v_Haircut_g16_c01 101 33
v_Haircut_g16_c02 108 33
v_Haircut_g16_c03 144 33
v_Haircut_g16_c04 137 33
v_Haircut_g16_c05 131 33
v_Haircut_g17_c01 120 33
v_Haircut_g17_c02 126 33
v_Haircut_g17_c03 130 33
v_Haircut_g17_c04 146 33
v_Haircut_g18_c01 263 33
v_Haircut_g18_c02 226 33
v_Haircut_g18_c03 263 33
v_Haircut_g18_c04 263 33
v_Haircut_g18_c05 250 33
v_Haircut_g19_c01 251 33
v_Haircut_g19_c02 260 33
v_Haircut_g19_c03 255 33
v_Haircut_g19_c04 272 33
v_Haircut_g19_c05 252 33
v_Haircut_g19_c06 248 33
v_Haircut_g20_c01 249 33
v_Haircut_g20_c02 260 33
v_Haircut_g20_c03 234 33
v_Haircut_g20_c04 248 33
v_Haircut_g20_c05 200 33
v_Haircut_g20_c06 236 33
v_Haircut_g20_c07 283 33
v_Haircut_g21_c01 204 33
v_Haircut_g21_c02 194 33
v_Haircut_g21_c03 199 33
v_Haircut_g21_c04 140 33
v_Haircut_g22_c01 98 33
v_Haircut_g22_c02 103 33
v_Haircut_g22_c03 106 33
v_Haircut_g22_c04 100 33
v_Haircut_g22_c05 89 33
v_Haircut_g22_c06 117 33
v_Haircut_g22_c07 125 33
v_Haircut_g23_c01 183 33
v_Haircut_g23_c02 152 33
v_Haircut_g23_c03 171 33
v_Haircut_g23_c04 176 33
v_Haircut_g23_c05 172 33
v_Haircut_g23_c06 184 33
v_Haircut_g23_c07 160 33
v_Haircut_g24_c01 275 33
v_Haircut_g24_c02 322 33
v_Haircut_g24_c03 326 33
v_Haircut_g24_c04 211 33
v_Haircut_g24_c05 274 33
v_Haircut_g24_c06 186 33
v_Haircut_g24_c07 218 33
v_Haircut_g25_c01 251 33
v_Haircut_g25_c02 252 33
v_Haircut_g25_c03 253 33
v_Haircut_g25_c04 248 33
v_Hammering_g08_c01 100 34
v_Hammering_g08_c02 100 34
v_Hammering_g08_c03 100 34
v_Hammering_g08_c04 144 34
v_Hammering_g09_c01 149 34
v_Hammering_g09_c02 137 34
v_Hammering_g09_c03 116 34
v_Hammering_g09_c04 125 34
v_Hammering_g09_c05 149 34
v_Hammering_g09_c06 139 34
v_Hammering_g09_c07 124 34
v_Hammering_g10_c01 129 34
v_Hammering_g10_c02 75 34
v_Hammering_g10_c03 74 34
v_Hammering_g10_c04 89 34
v_Hammering_g10_c05 106 34
v_Hammering_g10_c06 93 34
v_Hammering_g10_c07 110 34
v_Hammering_g11_c01 74 34
v_Hammering_g11_c02 85 34
v_Hammering_g11_c03 75 34
v_Hammering_g11_c04 114 34
v_Hammering_g12_c01 110 34
v_Hammering_g12_c02 86 34
v_Hammering_g12_c03 97 34
v_Hammering_g12_c04 104 34
v_Hammering_g12_c05 111 34
v_Hammering_g13_c01 174 34
v_Hammering_g13_c02 116 34
v_Hammering_g13_c03 106 34
v_Hammering_g13_c04 112 34
v_Hammering_g13_c05 167 34
v_Hammering_g13_c06 100 34
v_Hammering_g13_c07 91 34
v_Hammering_g14_c01 249 34
v_Hammering_g14_c02 186 34
v_Hammering_g14_c03 274 34
v_Hammering_g14_c04 274 34
v_Hammering_g14_c05 249 34
v_Hammering_g14_c06 149 34
v_Hammering_g14_c07 249 34
v_Hammering_g15_c01 124 34
v_Hammering_g15_c02 149 34
v_Hammering_g15_c03 149 34
v_Hammering_g15_c04 149 34
v_Hammering_g15_c05 149 34
v_Hammering_g15_c06 94 34
v_Hammering_g15_c07 120 34
v_Hammering_g16_c01 67 34
v_Hammering_g16_c02 64 34
v_Hammering_g16_c03 61 34
v_Hammering_g16_c04 74 34
v_Hammering_g17_c01 149 34
v_Hammering_g17_c02 124 34
v_Hammering_g17_c03 125 34
v_Hammering_g17_c04 124 34
v_Hammering_g17_c05 124 34
v_Hammering_g17_c06 124 34
v_Hammering_g17_c07 139 34
v_Hammering_g18_c01 87 34
v_Hammering_g18_c02 74 34
v_Hammering_g18_c03 149 34
v_Hammering_g18_c04 113 34
v_Hammering_g18_c05 154 34
v_Hammering_g18_c06 149 34
v_Hammering_g18_c07 249 34
v_Hammering_g19_c01 95 34
v_Hammering_g19_c02 104 34
v_Hammering_g19_c03 100 34
v_Hammering_g19_c04 88 34
v_Hammering_g19_c05 104 34
v_Hammering_g19_c06 115 34
v_Hammering_g20_c01 104 34
v_Hammering_g20_c02 104 34
v_Hammering_g20_c03 104 34
v_Hammering_g20_c04 168 34
v_Hammering_g21_c01 182 34
v_Hammering_g21_c02 158 34
v_Hammering_g21_c03 184 34
v_Hammering_g21_c04 89 34
v_Hammering_g21_c05 149 34
v_Hammering_g21_c06 149 34
v_Hammering_g21_c07 204 34
v_Hammering_g22_c01 214 34
v_Hammering_g22_c02 227 34
v_Hammering_g22_c03 149 34
v_Hammering_g22_c04 166 34
v_Hammering_g22_c05 160 34
v_Hammering_g22_c06 151 34
v_Hammering_g22_c07 176 34
v_Hammering_g23_c01 74 34
v_Hammering_g23_c02 100 34
v_Hammering_g23_c03 129 34
v_Hammering_g23_c04 168 34
v_Hammering_g23_c05 117 34
v_Hammering_g23_c06 155 34
v_Hammering_g24_c01 133 34
v_Hammering_g24_c02 132 34
v_Hammering_g24_c03 119 34
v_Hammering_g24_c04 104 34
v_Hammering_g24_c05 181 34
v_Hammering_g24_c06 217 34
v_Hammering_g24_c07 227 34
v_Hammering_g25_c01 59 34
v_Hammering_g25_c02 71 34
v_Hammering_g25_c03 74 34
v_Hammering_g25_c04 74 34
v_HammerThrow_g08_c01 201 35
v_HammerThrow_g08_c02 184 35
v_HammerThrow_g08_c03 201 35
v_HammerThrow_g08_c04 201 35
v_HammerThrow_g08_c05 200 35
v_HammerThrow_g08_c06 165 35
v_HammerThrow_g09_c01 132 35
v_HammerThrow_g09_c02 129 35
v_HammerThrow_g09_c03 149 35
v_HammerThrow_g09_c04 164 35
v_HammerThrow_g09_c05 136 35
v_HammerThrow_g09_c06 135 35
v_HammerThrow_g09_c07 142 35
v_HammerThrow_g10_c01 251 35
v_HammerThrow_g10_c02 180 35
v_HammerThrow_g10_c03 171 35
v_HammerThrow_g10_c04 236 35
v_HammerThrow_g10_c05 230 35
v_HammerThrow_g10_c06 128 35
v_HammerThrow_g10_c07 208 35
v_HammerThrow_g11_c01 141 35
v_HammerThrow_g11_c02 100 35
v_HammerThrow_g11_c03 156 35
v_HammerThrow_g11_c04 148 35
v_HammerThrow_g11_c05 161 35
v_HammerThrow_g11_c06 137 35
v_HammerThrow_g12_c01 181 35
v_HammerThrow_g12_c02 181 35
v_HammerThrow_g12_c03 196 35
v_HammerThrow_g12_c04 158 35
v_HammerThrow_g12_c05 166 35
v_HammerThrow_g12_c06 188 35
v_HammerThrow_g12_c07 196 35
v_HammerThrow_g13_c01 179 35
v_HammerThrow_g13_c02 89 35
v_HammerThrow_g13_c03 134 35
v_HammerThrow_g13_c04 90 35
v_HammerThrow_g13_c05 166 35
v_HammerThrow_g13_c06 178 35
v_HammerThrow_g13_c07 166 35
v_HammerThrow_g14_c01 173 35
v_HammerThrow_g14_c02 224 35
v_HammerThrow_g14_c03 177 35
v_HammerThrow_g14_c04 181 35
v_HammerThrow_g14_c05 90 35
v_HammerThrow_g14_c06 185 35
v_HammerThrow_g15_c01 233 35
v_HammerThrow_g15_c02 237 35
v_HammerThrow_g15_c03 224 35
v_HammerThrow_g15_c04 210 35
v_HammerThrow_g15_c05 226 35
v_HammerThrow_g16_c01 162 35
v_HammerThrow_g16_c02 114 35
v_HammerThrow_g16_c03 119 35
v_HammerThrow_g16_c04 147 35
v_HammerThrow_g17_c01 151 35
v_HammerThrow_g17_c02 156 35
v_HammerThrow_g17_c03 182 35
v_HammerThrow_g17_c04 179 35
v_HammerThrow_g17_c05 176 35
v_HammerThrow_g18_c01 101 35
v_HammerThrow_g18_c02 138 35
v_HammerThrow_g18_c03 130 35
v_HammerThrow_g18_c04 155 35
v_HammerThrow_g18_c05 115 35
v_HammerThrow_g19_c01 197 35
v_HammerThrow_g19_c02 174 35
v_HammerThrow_g19_c03 164 35
v_HammerThrow_g19_c04 208 35
v_HammerThrow_g19_c05 208 35
v_HammerThrow_g19_c06 240 35
v_HammerThrow_g19_c07 196 35
v_HammerThrow_g20_c01 202 35
v_HammerThrow_g20_c02 191 35
v_HammerThrow_g20_c03 190 35
v_HammerThrow_g20_c04 118 35
v_HammerThrow_g20_c05 203 35
v_HammerThrow_g21_c01 186 35
v_HammerThrow_g21_c02 231 35
v_HammerThrow_g21_c03 146 35
v_HammerThrow_g21_c04 138 35
v_HammerThrow_g21_c05 138 35
v_HammerThrow_g22_c01 153 35
v_HammerThrow_g22_c02 180 35
v_HammerThrow_g22_c03 164 35
v_HammerThrow_g22_c04 131 35
v_HammerThrow_g22_c05 133 35
v_HammerThrow_g22_c06 133 35
v_HammerThrow_g22_c07 153 35
v_HammerThrow_g23_c01 206 35
v_HammerThrow_g23_c02 124 35
v_HammerThrow_g23_c03 228 35
v_HammerThrow_g23_c04 149 35
v_HammerThrow_g23_c05 138 35
v_HammerThrow_g23_c06 204 35
v_HammerThrow_g23_c07 192 35
v_HammerThrow_g24_c01 196 35
v_HammerThrow_g24_c02 146 35
v_HammerThrow_g24_c03 160 35
v_HammerThrow_g24_c04 138 35
v_HammerThrow_g25_c01 121 35
v_HammerThrow_g25_c02 92 35
v_HammerThrow_g25_c03 124 35
v_HammerThrow_g25_c04 190 35
v_HammerThrow_g25_c05 128 35
v_HandStandPushups_g08_c01 104 36
v_HandStandPushups_g08_c02 93 36
v_HandStandPushups_g08_c03 104 36
v_HandStandPushups_g08_c04 129 36
v_HandStandPushups_g08_c05 74 36
v_HandStandPushups_g09_c01 89 36
v_HandStandPushups_g09_c02 89 36
v_HandStandPushups_g09_c03 104 36
v_HandStandPushups_g09_c04 74 36
v_HandStandPushups_g10_c01 80 36
v_HandStandPushups_g10_c02 69 36
v_HandStandPushups_g10_c03 74 36
v_HandStandPushups_g10_c04 129 36
v_HandStandPushups_g11_c01 144 36
v_HandStandPushups_g11_c02 150 36
v_HandStandPushups_g11_c03 184 36
v_HandStandPushups_g11_c04 144 36
v_HandStandPushups_g11_c05 153 36
v_HandStandPushups_g11_c06 109 36
v_HandStandPushups_g12_c01 104 36
v_HandStandPushups_g12_c02 84 36
v_HandStandPushups_g12_c03 71 36
v_HandStandPushups_g12_c04 125 36
v_HandStandPushups_g12_c05 107 36
v_HandStandPushups_g12_c06 100 36
v_HandStandPushups_g12_c07 250 36
v_HandStandPushups_g13_c01 121 36
v_HandStandPushups_g13_c02 84 36
v_HandStandPushups_g13_c03 112 36
v_HandStandPushups_g13_c04 89 36
v_HandStandPushups_g13_c05 114 36
v_HandStandPushups_g13_c06 94 36
v_HandStandPushups_g13_c07 150 36
v_HandStandPushups_g14_c01 104 36
v_HandStandPushups_g14_c02 105 36
v_HandStandPushups_g14_c03 124 36
v_HandStandPushups_g14_c04 164 36
v_HandStandPushups_g15_c01 110 36
v_HandStandPushups_g15_c02 106 36
v_HandStandPushups_g15_c03 106 36
v_HandStandPushups_g15_c04 119 36
v_HandStandPushups_g15_c05 110 36
v_HandStandPushups_g15_c06 100 36
v_HandStandPushups_g16_c01 120 36
v_HandStandPushups_g16_c02 124 36
v_HandStandPushups_g16_c03 124 36
v_HandStandPushups_g16_c04 124 36
v_HandStandPushups_g16_c05 100 36
v_HandStandPushups_g16_c06 150 36
v_HandStandPushups_g16_c07 158 36
v_HandStandPushups_g17_c01 84 36
v_HandStandPushups_g17_c02 94 36
v_HandStandPushups_g17_c03 74 36
v_HandStandPushups_g17_c04 74 36
v_HandStandPushups_g17_c05 89 36
v_HandStandPushups_g18_c01 104 36
v_HandStandPushups_g18_c02 124 36
v_HandStandPushups_g18_c03 92 36
v_HandStandPushups_g18_c04 88 36
v_HandStandPushups_g18_c05 96 36
v_HandStandPushups_g18_c06 100 36
v_HandStandPushups_g18_c07 67 36
v_HandStandPushups_g19_c01 133 36
v_HandStandPushups_g19_c02 134 36
v_HandStandPushups_g19_c03 81 36
v_HandStandPushups_g19_c04 104 36
v_HandStandPushups_g20_c01 109 36
v_HandStandPushups_g20_c02 133 36
v_HandStandPushups_g20_c03 121 36
v_HandStandPushups_g20_c04 119 36
v_HandStandPushups_g20_c05 124 36
v_HandStandPushups_g20_c06 77 36
v_HandStandPushups_g20_c07 114 36
v_HandStandPushups_g21_c01 82 36
v_HandStandPushups_g21_c02 85 36
v_HandStandPushups_g21_c03 121 36
v_HandStandPushups_g21_c04 156 36
v_HandStandPushups_g21_c05 100 36
v_HandStandPushups_g21_c06 100 36
v_HandStandPushups_g22_c01 128 36
v_HandStandPushups_g22_c02 110 36
v_HandStandPushups_g22_c03 114 36
v_HandStandPushups_g22_c04 90 36
v_HandStandPushups_g22_c05 49 36
v_HandStandPushups_g23_c01 179 36
v_HandStandPushups_g23_c02 183 36
v_HandStandPushups_g23_c03 210 36
v_HandStandPushups_g23_c04 111 36
v_HandStandPushups_g23_c05 184 36
v_HandStandPushups_g24_c01 103 36
v_HandStandPushups_g24_c02 139 36
v_HandStandPushups_g24_c03 106 36
v_HandStandPushups_g24_c04 83 36
v_HandStandPushups_g25_c01 137 36
v_HandStandPushups_g25_c02 129 36
v_HandStandPushups_g25_c03 132 36
v_HandStandPushups_g25_c04 141 36
v_HandStandPushups_g25_c05 175 36
v_HandStandPushups_g25_c06 183 36
v_HandStandPushups_g25_c07 65 36
v_HandstandWalking_g08_c01 135 37
v_HandstandWalking_g08_c02 133 37
v_HandstandWalking_g08_c03 132 37
v_HandstandWalking_g08_c04 138 37
v_HandstandWalking_g09_c01 144 37
v_HandstandWalking_g09_c02 143 37
v_HandstandWalking_g09_c03 144 37
v_HandstandWalking_g09_c04 153 37
v_HandstandWalking_g10_c01 154 37
v_HandstandWalking_g10_c02 148 37
v_HandstandWalking_g10_c03 147 37
v_HandstandWalking_g10_c04 195 37
v_HandstandWalking_g11_c01 123 37
v_HandstandWalking_g11_c02 121 37
v_HandstandWalking_g11_c03 126 37
v_HandstandWalking_g11_c04 130 37
v_HandstandWalking_g12_c01 75 37
v_HandstandWalking_g12_c02 78 37
v_HandstandWalking_g12_c03 77 37
v_HandstandWalking_g12_c04 92 37
v_HandstandWalking_g13_c01 72 37
v_HandstandWalking_g13_c02 68 37
v_HandstandWalking_g13_c03 70 37
v_HandstandWalking_g13_c04 80 37
v_HandstandWalking_g14_c01 74 37
v_HandstandWalking_g14_c02 88 37
v_HandstandWalking_g14_c03 156 37
v_HandstandWalking_g14_c04 138 37
v_HandstandWalking_g15_c01 205 37
v_HandstandWalking_g15_c02 194 37
v_HandstandWalking_g15_c03 205 37
v_HandstandWalking_g15_c04 224 37
v_HandstandWalking_g16_c01 128 37
v_HandstandWalking_g16_c02 131 37
v_HandstandWalking_g16_c03 108 37
v_HandstandWalking_g16_c04 116 37
v_HandstandWalking_g17_c01 152 37
v_HandstandWalking_g17_c02 149 37
v_HandstandWalking_g17_c03 153 37
v_HandstandWalking_g17_c04 216 37
v_HandstandWalking_g18_c01 176 37
v_HandstandWalking_g18_c02 204 37
v_HandstandWalking_g18_c03 328 37
v_HandstandWalking_g18_c04 363 37
v_HandstandWalking_g18_c05 175 37
v_HandstandWalking_g18_c06 287 37
v_HandstandWalking_g18_c07 328 37
v_HandstandWalking_g19_c01 220 37
v_HandstandWalking_g19_c02 232 37
v_HandstandWalking_g19_c03 330 37
v_HandstandWalking_g19_c04 265 37
v_HandstandWalking_g20_c01 67 37
v_HandstandWalking_g20_c02 67 37
v_HandstandWalking_g20_c03 71 37
v_HandstandWalking_g20_c04 87 37
v_HandstandWalking_g21_c01 129 37
v_HandstandWalking_g21_c02 125 37
v_HandstandWalking_g21_c03 125 37
v_HandstandWalking_g21_c04 174 37
v_HandstandWalking_g22_c01 123 37
v_HandstandWalking_g22_c02 146 37
v_HandstandWalking_g22_c03 150 37
v_HandstandWalking_g22_c04 153 37
v_HandstandWalking_g23_c01 320 37
v_HandstandWalking_g23_c02 312 37
v_HandstandWalking_g23_c03 303 37
v_HandstandWalking_g23_c04 343 37
v_HandstandWalking_g24_c01 335 37
v_HandstandWalking_g24_c02 330 37
v_HandstandWalking_g24_c03 319 37
v_HandstandWalking_g24_c04 323 37
v_HandstandWalking_g24_c05 311 37
v_HandstandWalking_g24_c06 374 37
v_HandstandWalking_g25_c01 104 37
v_HandstandWalking_g25_c02 102 37
v_HandstandWalking_g25_c03 100 37
v_HandstandWalking_g25_c04 100 37
v_HeadMassage_g08_c01 127 38
v_HeadMassage_g08_c02 200 38
v_HeadMassage_g08_c03 250 38
v_HeadMassage_g08_c04 204 38
v_HeadMassage_g08_c05 277 38
v_HeadMassage_g08_c06 213 38
v_HeadMassage_g08_c07 238 38
v_HeadMassage_g09_c01 103 38
v_HeadMassage_g09_c02 92 38
v_HeadMassage_g09_c03 95 38
v_HeadMassage_g09_c04 116 38
v_HeadMassage_g10_c01 106 38
v_HeadMassage_g10_c02 100 38
v_HeadMassage_g10_c03 98 38
v_HeadMassage_g10_c04 148 38
v_HeadMassage_g11_c01 189 38
v_HeadMassage_g11_c02 188 38
v_HeadMassage_g11_c03 114 38
v_HeadMassage_g11_c04 186 38
v_HeadMassage_g11_c05 174 38
v_HeadMassage_g11_c06 173 38
v_HeadMassage_g11_c07 247 38
v_HeadMassage_g12_c01 126 38
v_HeadMassage_g12_c02 102 38
v_HeadMassage_g12_c03 105 38
v_HeadMassage_g12_c04 164 38
v_HeadMassage_g12_c05 168 38
v_HeadMassage_g12_c06 170 38
v_HeadMassage_g12_c07 216 38
v_HeadMassage_g13_c01 87 38
v_HeadMassage_g13_c02 98 38
v_HeadMassage_g13_c03 104 38
v_HeadMassage_g13_c04 81 38
v_HeadMassage_g14_c01 99 38
v_HeadMassage_g14_c02 100 38
v_HeadMassage_g14_c03 98 38
v_HeadMassage_g14_c04 100 38
v_HeadMassage_g14_c05 98 38
v_HeadMassage_g14_c06 98 38
v_HeadMassage_g14_c07 137 38
v_HeadMassage_g15_c01 248 38
v_HeadMassage_g15_c02 207 38
v_HeadMassage_g15_c03 191 38
v_HeadMassage_g15_c04 129 38
v_HeadMassage_g15_c05 271 38
v_HeadMassage_g15_c06 222 38
v_HeadMassage_g15_c07 132 38
v_HeadMassage_g16_c01 75 38
v_HeadMassage_g16_c02 73 38
v_HeadMassage_g16_c03 74 38
v_HeadMassage_g16_c04 92 38
v_HeadMassage_g17_c01 301 38
v_HeadMassage_g17_c02 249 38
v_HeadMassage_g17_c03 234 38
v_HeadMassage_g17_c04 259 38
v_HeadMassage_g17_c05 257 38
v_HeadMassage_g17_c06 271 38
v_HeadMassage_g17_c07 258 38
v_HeadMassage_g18_c01 242 38
v_HeadMassage_g18_c02 149 38
v_HeadMassage_g18_c03 171 38
v_HeadMassage_g18_c04 259 38
v_HeadMassage_g18_c05 251 38
v_HeadMassage_g18_c06 119 38
v_HeadMassage_g18_c07 285 38
v_HeadMassage_g19_c01 148 38
v_HeadMassage_g19_c02 98 38
v_HeadMassage_g19_c03 154 38
v_HeadMassage_g19_c04 120 38
v_HeadMassage_g19_c05 132 38
v_HeadMassage_g20_c01 148 38
v_HeadMassage_g20_c02 130 38
v_HeadMassage_g20_c03 126 38
v_HeadMassage_g20_c04 128 38
v_HeadMassage_g20_c05 105 38
v_HeadMassage_g21_c01 108 38
v_HeadMassage_g21_c02 114 38
v_HeadMassage_g21_c03 130 38
v_HeadMassage_g21_c04 113 38
v_HeadMassage_g21_c05 134 38
v_HeadMassage_g21_c06 148 38
v_HeadMassage_g22_c01 213 38
v_HeadMassage_g22_c02 134 38
v_HeadMassage_g22_c03 148 38
v_HeadMassage_g22_c04 156 38
v_HeadMassage_g22_c05 182 38
v_HeadMassage_g22_c06 172 38
v_HeadMassage_g22_c07 189 38
v_HeadMassage_g23_c01 370 38
v_HeadMassage_g23_c02 230 38
v_HeadMassage_g23_c03 181 38
v_HeadMassage_g23_c04 148 38
v_HeadMassage_g23_c05 273 38
v_HeadMassage_g23_c06 222 38
v_HeadMassage_g23_c07 254 38
v_HeadMassage_g24_c01 105 38
v_HeadMassage_g24_c02 117 38
v_HeadMassage_g24_c03 118 38
v_HeadMassage_g24_c04 133 38
v_HeadMassage_g25_c01 123 38
v_HeadMassage_g25_c02 99 38
v_HeadMassage_g25_c03 135 38
v_HeadMassage_g25_c04 159 38
v_HeadMassage_g25_c05 157 38
v_HeadMassage_g25_c06 155 38
v_HeadMassage_g25_c07 88 38
v_HighJump_g08_c01 121 39
v_HighJump_g08_c02 116 39
v_HighJump_g08_c03 122 39
v_HighJump_g08_c04 111 39
v_HighJump_g08_c05 138 39
v_HighJump_g09_c01 141 39
v_HighJump_g09_c02 90 39
v_HighJump_g09_c03 66 39
v_HighJump_g09_c04 95 39
v_HighJump_g09_c05 104 39
v_HighJump_g10_c01 116 39
v_HighJump_g10_c02 116 39
v_HighJump_g10_c03 135 39
v_HighJump_g10_c04 120 39
v_HighJump_g11_c01 95 39
v_HighJump_g11_c02 87 39
v_HighJump_g11_c03 107 39
v_HighJump_g11_c04 71 39
v_HighJump_g11_c05 71 39
v_HighJump_g11_c06 131 39
v_HighJump_g11_c07 71 39
v_HighJump_g12_c01 107 39
v_HighJump_g12_c02 100 39
v_HighJump_g12_c03 91 39
v_HighJump_g12_c04 96 39
v_HighJump_g13_c01 117 39
v_HighJump_g13_c02 79 39
v_HighJump_g13_c03 109 39
v_HighJump_g13_c04 121 39
v_HighJump_g13_c05 99 39
v_HighJump_g14_c01 100 39
v_HighJump_g14_c02 140 39
v_HighJump_g14_c03 133 39
v_HighJump_g14_c04 145 39
v_HighJump_g15_c01 85 39
v_HighJump_g15_c02 90 39
v_HighJump_g15_c03 122 39
v_HighJump_g15_c04 126 39
v_HighJump_g16_c01 90 39
v_HighJump_g16_c02 70 39
v_HighJump_g16_c03 80 39
v_HighJump_g16_c04 63 39
v_HighJump_g16_c05 89 39
v_HighJump_g17_c01 133 39
v_HighJump_g17_c02 141 39
v_HighJump_g17_c03 115 39
v_HighJump_g17_c04 114 39
v_HighJump_g18_c01 71 39
v_HighJump_g18_c02 71 39
v_HighJump_g18_c03 132 39
v_HighJump_g18_c04 117 39
v_HighJump_g19_c01 120 39
v_HighJump_g19_c02 80 39
v_HighJump_g19_c03 60 39
v_HighJump_g19_c04 153 39
v_HighJump_g19_c05 116 39
v_HighJump_g20_c01 105 39
v_HighJump_g20_c02 100 39
v_HighJump_g20_c03 100 39
v_HighJump_g20_c04 90 39
v_HighJump_g20_c05 110 39
v_HighJump_g21_c01 134 39
v_HighJump_g21_c02 137 39
v_HighJump_g21_c03 125 39
v_HighJump_g21_c04 131 39
v_HighJump_g22_c01 107 39
v_HighJump_g22_c02 107 39
v_HighJump_g22_c03 120 39
v_HighJump_g22_c04 135 39
v_HighJump_g22_c05 94 39
v_HighJump_g23_c01 107 39
v_HighJump_g23_c02 155 39
v_HighJump_g23_c03 132 39
v_HighJump_g23_c04 84 39
v_HighJump_g23_c05 100 39
v_HighJump_g23_c06 120 39
v_HighJump_g24_c01 59 39
v_HighJump_g24_c02 73 39
v_HighJump_g24_c03 97 39
v_HighJump_g24_c04 131 39
v_HighJump_g24_c05 72 39
v_HighJump_g25_c01 95 39
v_HighJump_g25_c02 119 39
v_HighJump_g25_c03 84 39
v_HighJump_g25_c04 95 39
v_HighJump_g25_c05 95 39
v_HorseRace_g08_c01 264 40
v_HorseRace_g08_c02 272 40
v_HorseRace_g08_c03 208 40
v_HorseRace_g08_c04 308 40
v_HorseRace_g08_c05 197 40
v_HorseRace_g09_c01 188 40
v_HorseRace_g09_c02 223 40
v_HorseRace_g09_c03 290 40
v_HorseRace_g09_c04 350 40
v_HorseRace_g10_c01 217 40
v_HorseRace_g10_c02 212 40
v_HorseRace_g10_c03 220 40
v_HorseRace_g10_c04 323 40
v_HorseRace_g11_c01 280 40
v_HorseRace_g11_c02 347 40
v_HorseRace_g11_c03 252 40
v_HorseRace_g11_c04 360 40
v_HorseRace_g11_c05 325 40
v_HorseRace_g11_c06 366 40
v_HorseRace_g11_c07 390 40
v_HorseRace_g12_c01 326 40
v_HorseRace_g12_c02 295 40
v_HorseRace_g12_c03 282 40
v_HorseRace_g12_c04 359 40
v_HorseRace_g13_c01 276 40
v_HorseRace_g13_c02 264 40
v_HorseRace_g13_c03 277 40
v_HorseRace_g13_c04 290 40
v_HorseRace_g13_c05 264 40
v_HorseRace_g14_c01 213 40
v_HorseRace_g14_c02 260 40
v_HorseRace_g14_c03 228 40
v_HorseRace_g14_c04 284 40
v_HorseRace_g15_c01 247 40
v_HorseRace_g15_c02 281 40
v_HorseRace_g15_c03 266 40
v_HorseRace_g15_c04 307 40
v_HorseRace_g16_c01 229 40
v_HorseRace_g16_c02 318 40
v_HorseRace_g16_c03 283 40
v_HorseRace_g16_c04 290 40
v_HorseRace_g16_c05 212 40
v_HorseRace_g17_c01 215 40
v_HorseRace_g17_c02 228 40
v_HorseRace_g17_c03 222 40
v_HorseRace_g17_c04 224 40
v_HorseRace_g17_c05 223 40
v_HorseRace_g18_c01 248 40
v_HorseRace_g18_c02 276 40
v_HorseRace_g18_c03 282 40
v_HorseRace_g18_c04 283 40
v_HorseRace_g18_c05 294 40
v_HorseRace_g18_c06 266 40
v_HorseRace_g19_c01 244 40
v_HorseRace_g19_c02 339 40
v_HorseRace_g19_c03 330 40
v_HorseRace_g19_c04 350 40
v_HorseRace_g19_c05 335 40
v_HorseRace_g19_c06 361 40
v_HorseRace_g20_c01 364 40
v_HorseRace_g20_c02 326 40
v_HorseRace_g20_c03 259 40
v_HorseRace_g20_c04 325 40
v_HorseRace_g20_c05 273 40
v_HorseRace_g21_c01 294 40
v_HorseRace_g21_c02 294 40
v_HorseRace_g21_c03 279 40
v_HorseRace_g21_c04 280 40
v_HorseRace_g21_c05 265 40
v_HorseRace_g22_c01 217 40
v_HorseRace_g22_c02 281 40
v_HorseRace_g22_c03 359 40
v_HorseRace_g22_c04 351 40
v_HorseRace_g23_c01 239 40
v_HorseRace_g23_c02 195 40
v_HorseRace_g23_c03 258 40
v_HorseRace_g23_c04 360 40
v_HorseRace_g23_c05 306 40
v_HorseRace_g24_c01 278 40
v_HorseRace_g24_c02 307 40
v_HorseRace_g24_c03 263 40
v_HorseRace_g24_c04 292 40
v_HorseRace_g24_c05 307 40
v_HorseRace_g24_c06 307 40
v_HorseRace_g24_c07 292 40
v_HorseRace_g25_c01 285 40
v_HorseRace_g25_c02 285 40
v_HorseRace_g25_c03 240 40
v_HorseRace_g25_c04 270 40
v_HorseRiding_g08_c01 152 41
v_HorseRiding_g08_c02 150 41
v_HorseRiding_g08_c03 150 41
v_HorseRiding_g08_c04 150 41
v_HorseRiding_g08_c05 239 41
v_HorseRiding_g08_c06 174 41
v_HorseRiding_g09_c01 200 41
v_HorseRiding_g09_c02 169 41
v_HorseRiding_g09_c03 200 41
v_HorseRiding_g09_c04 200 41
v_HorseRiding_g09_c05 239 41
v_HorseRiding_g09_c06 239 41
v_HorseRiding_g10_c01 200 41
v_HorseRiding_g10_c02 200 41
v_HorseRiding_g10_c03 200 41
v_HorseRiding_g10_c04 200 41
v_HorseRiding_g10_c05 200 41
v_HorseRiding_g10_c06 200 41
v_HorseRiding_g10_c07 239 41
v_HorseRiding_g11_c01 239 41
v_HorseRiding_g11_c02 239 41
v_HorseRiding_g11_c03 150 41
v_HorseRiding_g11_c04 150 41
v_HorseRiding_g11_c05 150 41
v_HorseRiding_g11_c06 150 41
v_HorseRiding_g11_c07 239 41
v_HorseRiding_g12_c01 200 41
v_HorseRiding_g12_c02 200 41
v_HorseRiding_g12_c03 200 41
v_HorseRiding_g12_c04 200 41
v_HorseRiding_g12_c05 139 41
v_HorseRiding_g12_c06 203 41
v_HorseRiding_g12_c07 173 41
v_HorseRiding_g13_c01 200 41
v_HorseRiding_g13_c02 200 41
v_HorseRiding_g13_c03 200 41
v_HorseRiding_g13_c04 200 41
v_HorseRiding_g14_c01 152 41
v_HorseRiding_g14_c02 31 41
v_HorseRiding_g14_c03 92 41
v_HorseRiding_g14_c04 92 41
v_HorseRiding_g14_c05 179 41
v_HorseRiding_g14_c06 179 41
v_HorseRiding_g14_c07 179 41
v_HorseRiding_g15_c01 239 41
v_HorseRiding_g15_c02 156 41
v_HorseRiding_g15_c03 170 41
v_HorseRiding_g15_c04 150 41
v_HorseRiding_g15_c05 150 41
v_HorseRiding_g15_c06 150 41
v_HorseRiding_g16_c01 160 41
v_HorseRiding_g16_c02 160 41
v_HorseRiding_g16_c03 160 41
v_HorseRiding_g16_c04 168 41
v_HorseRiding_g16_c05 299 41
v_HorseRiding_g16_c06 310 41
v_HorseRiding_g17_c01 239 41
v_HorseRiding_g17_c02 239 41
v_HorseRiding_g17_c03 239 41
v_HorseRiding_g17_c04 239 41
v_HorseRiding_g17_c05 239 41
v_HorseRiding_g17_c06 239 41
v_HorseRiding_g18_c01 200 41
v_HorseRiding_g18_c02 200 41
v_HorseRiding_g18_c03 200 41
v_HorseRiding_g18_c04 200 41
v_HorseRiding_g18_c05 239 41
v_HorseRiding_g18_c06 239 41
v_HorseRiding_g19_c01 191 41
v_HorseRiding_g19_c02 179 41
v_HorseRiding_g19_c03 190 41
v_HorseRiding_g19_c04 179 41
v_HorseRiding_g19_c05 239 41
v_HorseRiding_g19_c06 239 41
v_HorseRiding_g19_c07 239 41
v_HorseRiding_g20_c01 200 41
v_HorseRiding_g20_c02 174 41
v_HorseRiding_g20_c03 175 41
v_HorseRiding_g20_c04 162 41
v_HorseRiding_g20_c05 162 41
v_HorseRiding_g20_c06 211 41
v_HorseRiding_g20_c07 179 41
v_HorseRiding_g21_c01 170 41
v_HorseRiding_g21_c02 145 41
v_HorseRiding_g21_c03 200 41
v_HorseRiding_g21_c04 166 41
v_HorseRiding_g21_c05 188 41
v_HorseRiding_g21_c06 239 41
v_HorseRiding_g22_c01 239 41
v_HorseRiding_g22_c02 239 41
v_HorseRiding_g22_c03 239 41
v_HorseRiding_g22_c04 239 41
v_HorseRiding_g22_c05 239 41
v_HorseRiding_g22_c06 239 41
v_HorseRiding_g22_c07 239 41
v_HorseRiding_g23_c01 195 41
v_HorseRiding_g23_c02 250 41
v_HorseRiding_g23_c03 150 41
v_HorseRiding_g23_c04 125 41
v_HorseRiding_g23_c05 179 41
v_HorseRiding_g23_c06 200 41
v_HorseRiding_g24_c01 150 41
v_HorseRiding_g24_c02 187 41
v_HorseRiding_g24_c03 150 41
v_HorseRiding_g24_c04 179 41
v_HorseRiding_g24_c05 179 41
v_HorseRiding_g24_c06 179 41
v_HorseRiding_g24_c07 239 41
v_HorseRiding_g25_c01 239 41
v_HorseRiding_g25_c02 239 41
v_HorseRiding_g25_c03 239 41
v_HorseRiding_g25_c04 239 41
v_HorseRiding_g25_c05 239 41
v_HorseRiding_g25_c06 239 41
v_HorseRiding_g25_c07 239 41
v_HulaHoop_g08_c01 90 42
v_HulaHoop_g08_c02 90 42
v_HulaHoop_g08_c03 90 42
v_HulaHoop_g08_c04 80 42
v_HulaHoop_g08_c05 100 42
v_HulaHoop_g09_c01 100 42
v_HulaHoop_g09_c02 100 42
v_HulaHoop_g09_c03 86 42
v_HulaHoop_g09_c04 100 42
v_HulaHoop_g09_c05 90 42
v_HulaHoop_g09_c06 86 42
v_HulaHoop_g10_c01 84 42
v_HulaHoop_g10_c02 100 42
v_HulaHoop_g10_c03 100 42
v_HulaHoop_g10_c04 100 42
v_HulaHoop_g11_c01 195 42
v_HulaHoop_g11_c02 199 42
v_HulaHoop_g11_c03 172 42
v_HulaHoop_g11_c04 149 42
v_HulaHoop_g12_c01 100 42
v_HulaHoop_g12_c02 90 42
v_HulaHoop_g12_c03 95 42
v_HulaHoop_g12_c04 98 42
v_HulaHoop_g12_c05 90 42
v_HulaHoop_g12_c06 88 42
v_HulaHoop_g13_c01 90 42
v_HulaHoop_g13_c02 98 42
v_HulaHoop_g13_c03 93 42
v_HulaHoop_g13_c04 100 42
v_HulaHoop_g13_c05 85 42
v_HulaHoop_g13_c06 85 42
v_HulaHoop_g14_c01 216 42
v_HulaHoop_g14_c02 214 42
v_HulaHoop_g14_c03 212 42
v_HulaHoop_g14_c04 220 42
v_HulaHoop_g14_c05 220 42
v_HulaHoop_g15_c01 80 42
v_HulaHoop_g15_c02 85 42
v_HulaHoop_g15_c03 86 42
v_HulaHoop_g15_c04 80 42
v_HulaHoop_g15_c05 100 42
v_HulaHoop_g16_c01 90 42
v_HulaHoop_g16_c02 91 42
v_HulaHoop_g16_c03 95 42
v_HulaHoop_g16_c04 91 42
v_HulaHoop_g16_c05 100 42
v_HulaHoop_g16_c06 90 42
v_HulaHoop_g17_c01 89 42
v_HulaHoop_g17_c02 100 42
v_HulaHoop_g17_c03 98 42
v_HulaHoop_g17_c04 98 42
v_HulaHoop_g17_c05 94 42
v_HulaHoop_g18_c01 95 42
v_HulaHoop_g18_c02 107 42
v_HulaHoop_g18_c03 91 42
v_HulaHoop_g18_c04 119 42
v_HulaHoop_g19_c01 84 42
v_HulaHoop_g19_c02 90 42
v_HulaHoop_g19_c03 88 42
v_HulaHoop_g19_c04 92 42
v_HulaHoop_g20_c01 100 42
v_HulaHoop_g20_c02 91 42
v_HulaHoop_g20_c03 97 42
v_HulaHoop_g20_c04 100 42
v_HulaHoop_g20_c05 95 42
v_HulaHoop_g20_c06 100 42
v_HulaHoop_g20_c07 100 42
v_HulaHoop_g21_c01 95 42
v_HulaHoop_g21_c02 77 42
v_HulaHoop_g21_c03 100 42
v_HulaHoop_g21_c04 100 42
v_HulaHoop_g22_c01 87 42
v_HulaHoop_g22_c02 92 42
v_HulaHoop_g22_c03 94 42
v_HulaHoop_g22_c04 91 42
v_HulaHoop_g22_c05 86 42
v_HulaHoop_g23_c01 80 42
v_HulaHoop_g23_c02 81 42
v_HulaHoop_g23_c03 80 42
v_HulaHoop_g23_c04 90 42
v_HulaHoop_g23_c05 100 42
v_HulaHoop_g23_c06 100 42
v_HulaHoop_g24_c01 89 42
v_HulaHoop_g24_c02 93 42
v_HulaHoop_g24_c03 96 42
v_HulaHoop_g24_c04 87 42
v_HulaHoop_g25_c01 96 42
v_HulaHoop_g25_c02 90 42
v_HulaHoop_g25_c03 90 42
v_HulaHoop_g25_c04 96 42
v_HulaHoop_g25_c05 91 42
v_IceDancing_g08_c01 248 43
v_IceDancing_g08_c02 255 43
v_IceDancing_g08_c03 249 43
v_IceDancing_g08_c04 255 43
v_IceDancing_g08_c05 241 43
v_IceDancing_g08_c06 249 43
v_IceDancing_g08_c07 256 43
v_IceDancing_g09_c01 256 43
v_IceDancing_g09_c02 256 43
v_IceDancing_g09_c03 248 43
v_IceDancing_g09_c04 260 43
v_IceDancing_g09_c05 252 43
v_IceDancing_g09_c06 215 43
v_IceDancing_g10_c01 253 43
v_IceDancing_g10_c02 259 43
v_IceDancing_g10_c03 272 43
v_IceDancing_g10_c04 254 43
v_IceDancing_g10_c05 259 43
v_IceDancing_g10_c06 253 43
v_IceDancing_g10_c07 254 43
v_IceDancing_g11_c01 251 43
v_IceDancing_g11_c02 243 43
v_IceDancing_g11_c03 251 43
v_IceDancing_g11_c04 255 43
v_IceDancing_g12_c01 239 43
v_IceDancing_g12_c02 251 43
v_IceDancing_g12_c03 252 43
v_IceDancing_g12_c04 258 43
v_IceDancing_g12_c05 254 43
v_IceDancing_g12_c06 248 43
v_IceDancing_g12_c07 254 43
v_IceDancing_g13_c01 249 43
v_IceDancing_g13_c02 255 43
v_IceDancing_g13_c03 243 43
v_IceDancing_g13_c04 249 43
v_IceDancing_g13_c05 244 43
v_IceDancing_g14_c01 261 43
v_IceDancing_g14_c02 255 43
v_IceDancing_g14_c03 254 43
v_IceDancing_g14_c04 264 43
v_IceDancing_g14_c05 262 43
v_IceDancing_g14_c06 247 43
v_IceDancing_g15_c01 250 43
v_IceDancing_g15_c02 250 43
v_IceDancing_g15_c03 250 43
v_IceDancing_g15_c04 259 43
v_IceDancing_g16_c01 257 43
v_IceDancing_g16_c02 256 43
v_IceDancing_g16_c03 252 43
v_IceDancing_g16_c04 246 43
v_IceDancing_g16_c05 241 43
v_IceDancing_g16_c06 241 43
v_IceDancing_g17_c01 258 43
v_IceDancing_g17_c02 234 43
v_IceDancing_g17_c03 264 43
v_IceDancing_g17_c04 240 43
v_IceDancing_g17_c05 246 43
v_IceDancing_g18_c01 227 43
v_IceDancing_g18_c02 249 43
v_IceDancing_g18_c03 265 43
v_IceDancing_g18_c04 260 43
v_IceDancing_g18_c05 254 43
v_IceDancing_g18_c06 238 43
v_IceDancing_g19_c01 93 43
v_IceDancing_g19_c02 251 43
v_IceDancing_g19_c03 240 43
v_IceDancing_g19_c04 152 43
v_IceDancing_g19_c05 251 43
v_IceDancing_g19_c06 251 43
v_IceDancing_g19_c07 85 43
v_IceDancing_g20_c01 246 43
v_IceDancing_g20_c02 260 43
v_IceDancing_g20_c03 259 43
v_IceDancing_g20_c04 250 43
v_IceDancing_g20_c05 268 43
v_IceDancing_g20_c06 259 43
v_IceDancing_g20_c07 268 43
v_IceDancing_g21_c01 257 43
v_IceDancing_g21_c02 244 43
v_IceDancing_g21_c03 257 43
v_IceDancing_g21_c04 247 43
v_IceDancing_g21_c05 233 43
v_IceDancing_g21_c06 250 43
v_IceDancing_g21_c07 250 43
v_IceDancing_g22_c01 257 43
v_IceDancing_g22_c02 263 43
v_IceDancing_g22_c03 231 43
v_IceDancing_g22_c04 251 43
v_IceDancing_g22_c05 263 43
v_IceDancing_g22_c06 257 43
v_IceDancing_g22_c07 263 43
v_IceDancing_g23_c01 251 43
v_IceDancing_g23_c02 262 43
v_IceDancing_g23_c03 251 43
v_IceDancing_g23_c04 240 43
v_IceDancing_g23_c05 257 43
v_IceDancing_g23_c06 268 43
v_IceDancing_g23_c07 246 43
v_IceDancing_g24_c01 245 43
v_IceDancing_g24_c02 260 43
v_IceDancing_g24_c03 264 43
v_IceDancing_g24_c04 255 43
v_IceDancing_g24_c05 254 43
v_IceDancing_g24_c06 245 43
v_IceDancing_g24_c07 250 43
v_IceDancing_g25_c01 255 43
v_IceDancing_g25_c02 260 43
v_IceDancing_g25_c03 266 43
v_IceDancing_g25_c04 265 43
v_IceDancing_g25_c05 245 43
v_IceDancing_g25_c06 245 43
v_IceDancing_g25_c07 234 43
v_JavelinThrow_g08_c01 83 44
v_JavelinThrow_g08_c02 95 44
v_JavelinThrow_g08_c03 131 44
v_JavelinThrow_g08_c04 71 44
v_JavelinThrow_g09_c01 115 44
v_JavelinThrow_g09_c02 83 44
v_JavelinThrow_g09_c03 108 44
v_JavelinThrow_g09_c04 135 44
v_JavelinThrow_g10_c01 71 44
v_JavelinThrow_g10_c02 47 44
v_JavelinThrow_g10_c03 71 44
v_JavelinThrow_g10_c04 131 44
v_JavelinThrow_g10_c05 83 44
v_JavelinThrow_g11_c01 146 44
v_JavelinThrow_g11_c02 143 44
v_JavelinThrow_g11_c03 119 44
v_JavelinThrow_g11_c04 131 44
v_JavelinThrow_g11_c05 163 44
v_JavelinThrow_g11_c06 143 44
v_JavelinThrow_g12_c01 80 44
v_JavelinThrow_g12_c02 110 44
v_JavelinThrow_g12_c03 70 44
v_JavelinThrow_g12_c04 60 44
v_JavelinThrow_g13_c01 100 44
v_JavelinThrow_g13_c02 110 44
v_JavelinThrow_g13_c03 130 44
v_JavelinThrow_g13_c04 105 44
v_JavelinThrow_g14_c01 50 44
v_JavelinThrow_g14_c02 50 44
v_JavelinThrow_g14_c03 50 44
v_JavelinThrow_g14_c04 50 44
v_JavelinThrow_g14_c05 50 44
v_JavelinThrow_g14_c06 50 44
v_JavelinThrow_g15_c01 71 44
v_JavelinThrow_g15_c02 59 44
v_JavelinThrow_g15_c03 81 44
v_JavelinThrow_g15_c04 72 44
v_JavelinThrow_g15_c05 85 44
v_JavelinThrow_g15_c06 83 44
v_JavelinThrow_g16_c01 156 44
v_JavelinThrow_g16_c02 131 44
v_JavelinThrow_g16_c03 83 44
v_JavelinThrow_g16_c04 95 44
v_JavelinThrow_g16_c05 169 44
v_JavelinThrow_g16_c06 167 44
v_JavelinThrow_g17_c01 95 44
v_JavelinThrow_g17_c02 60 44
v_JavelinThrow_g17_c03 90 44
v_JavelinThrow_g17_c04 94 44
v_JavelinThrow_g17_c05 95 44
v_JavelinThrow_g18_c01 69 44
v_JavelinThrow_g18_c02 70 44
v_JavelinThrow_g18_c03 90 44
v_JavelinThrow_g18_c04 91 44
v_JavelinThrow_g19_c01 80 44
v_JavelinThrow_g19_c02 100 44
v_JavelinThrow_g19_c03 113 44
v_JavelinThrow_g19_c04 83 44
v_JavelinThrow_g20_c01 60 44
v_JavelinThrow_g20_c02 62 44
v_JavelinThrow_g20_c03 60 44
v_JavelinThrow_g20_c04 60 44
v_JavelinThrow_g21_c01 71 44
v_JavelinThrow_g21_c02 59 44
v_JavelinThrow_g21_c03 59 44
v_JavelinThrow_g21_c04 59 44
v_JavelinThrow_g22_c01 55 44
v_JavelinThrow_g22_c02 87 44
v_JavelinThrow_g22_c03 90 44
v_JavelinThrow_g22_c04 115 44
v_JavelinThrow_g23_c01 163 44
v_JavelinThrow_g23_c02 140 44
v_JavelinThrow_g23_c03 164 44
v_JavelinThrow_g23_c04 135 44
v_JavelinThrow_g23_c05 133 44
v_JavelinThrow_g24_c01 90 44
v_JavelinThrow_g24_c02 127 44
v_JavelinThrow_g24_c03 130 44
v_JavelinThrow_g24_c04 88 44
v_JavelinThrow_g24_c05 123 44
v_JavelinThrow_g24_c06 67 44
v_JavelinThrow_g25_c01 135 44
v_JavelinThrow_g25_c02 80 44
v_JavelinThrow_g25_c03 152 44
v_JavelinThrow_g25_c04 100 44
v_JavelinThrow_g25_c05 131 44
v_JugglingBalls_g08_c01 257 45
v_JugglingBalls_g08_c02 259 45
v_JugglingBalls_g08_c03 253 45
v_JugglingBalls_g08_c04 249 45
v_JugglingBalls_g08_c05 243 45
v_JugglingBalls_g09_c01 261 45
v_JugglingBalls_g09_c02 252 45
v_JugglingBalls_g09_c03 247 45
v_JugglingBalls_g09_c04 243 45
v_JugglingBalls_g09_c05 258 45
v_JugglingBalls_g09_c06 247 45
v_JugglingBalls_g10_c01 251 45
v_JugglingBalls_g10_c02 253 45
v_JugglingBalls_g10_c03 252 45
v_JugglingBalls_g10_c04 246 45
v_JugglingBalls_g11_c01 263 45
v_JugglingBalls_g11_c02 234 45
v_JugglingBalls_g11_c03 248 45
v_JugglingBalls_g11_c04 252 45
v_JugglingBalls_g11_c05 246 45
v_JugglingBalls_g12_c01 261 45
v_JugglingBalls_g12_c02 252 45
v_JugglingBalls_g12_c03 252 45
v_JugglingBalls_g12_c04 242 45
v_JugglingBalls_g12_c05 250 45
v_JugglingBalls_g13_c01 234 45
v_JugglingBalls_g13_c02 256 45
v_JugglingBalls_g13_c03 242 45
v_JugglingBalls_g13_c04 264 45
v_JugglingBalls_g14_c01 232 45
v_JugglingBalls_g14_c02 249 45
v_JugglingBalls_g14_c03 273 45
v_JugglingBalls_g14_c04 246 45
v_JugglingBalls_g14_c05 246 45
v_JugglingBalls_g15_c01 249 45
v_JugglingBalls_g15_c02 256 45
v_JugglingBalls_g15_c03 256 45
v_JugglingBalls_g15_c04 253 45
v_JugglingBalls_g16_c01 231 45
v_JugglingBalls_g16_c02 257 45
v_JugglingBalls_g16_c03 250 45
v_JugglingBalls_g16_c04 234 45
v_JugglingBalls_g17_c01 190 45
v_JugglingBalls_g17_c02 197 45
v_JugglingBalls_g17_c03 208 45
v_JugglingBalls_g17_c04 209 45
v_JugglingBalls_g18_c01 250 45
v_JugglingBalls_g18_c02 234 45
v_JugglingBalls_g18_c03 244 45
v_JugglingBalls_g18_c04 238 45
v_JugglingBalls_g19_c01 255 45
v_JugglingBalls_g19_c02 233 45
v_JugglingBalls_g19_c03 235 45
v_JugglingBalls_g19_c04 257 45
v_JugglingBalls_g20_c01 240 45
v_JugglingBalls_g20_c02 248 45
v_JugglingBalls_g20_c03 248 45
v_JugglingBalls_g20_c04 263 45
v_JugglingBalls_g21_c01 245 45
v_JugglingBalls_g21_c02 240 45
v_JugglingBalls_g21_c03 258 45
v_JugglingBalls_g21_c04 258 45
v_JugglingBalls_g22_c01 254 45
v_JugglingBalls_g22_c02 255 45
v_JugglingBalls_g22_c03 231 45
v_JugglingBalls_g22_c04 251 45
v_JugglingBalls_g22_c05 236 45
v_JugglingBalls_g22_c06 253 45
v_JugglingBalls_g23_c01 250 45
v_JugglingBalls_g23_c02 242 45
v_JugglingBalls_g23_c03 250 45
v_JugglingBalls_g23_c04 246 45
v_JugglingBalls_g24_c01 241 45
v_JugglingBalls_g24_c02 259 45
v_JugglingBalls_g24_c03 244 45
v_JugglingBalls_g24_c04 240 45
v_JugglingBalls_g25_c01 252 45
v_JugglingBalls_g25_c02 252 45
v_JugglingBalls_g25_c03 248 45
v_JugglingBalls_g25_c04 248 45
v_JugglingBalls_g25_c05 253 45
v_JumpingJack_g08_c01 79 46
v_JumpingJack_g08_c02 82 46
v_JumpingJack_g08_c03 80 46
v_JumpingJack_g08_c04 79 46
v_JumpingJack_g09_c01 92 46
v_JumpingJack_g09_c02 91 46
v_JumpingJack_g09_c03 88 46
v_JumpingJack_g09_c04 88 46
v_JumpingJack_g09_c05 89 46
v_JumpingJack_g09_c06 89 46
v_JumpingJack_g09_c07 91 46
v_JumpingJack_g10_c01 68 46
v_JumpingJack_g10_c02 67 46
v_JumpingJack_g10_c03 65 46
v_JumpingJack_g10_c04 62 46
v_JumpingJack_g10_c05 63 46
v_JumpingJack_g10_c06 65 46
v_JumpingJack_g11_c01 78 46
v_JumpingJack_g11_c02 79 46
v_JumpingJack_g11_c03 81 46
v_JumpingJack_g11_c04 80 46
v_JumpingJack_g12_c01 94 46
v_JumpingJack_g12_c02 95 46
v_JumpingJack_g12_c03 95 46
v_JumpingJack_g12_c04 95 46
v_JumpingJack_g13_c01 100 46
v_JumpingJack_g13_c02 109 46
v_JumpingJack_g13_c03 97 46
v_JumpingJack_g13_c04 91 46
v_JumpingJack_g13_c05 96 46
v_JumpingJack_g13_c06 79 46
v_JumpingJack_g13_c07 102 46
v_JumpingJack_g14_c01 95 46
v_JumpingJack_g14_c02 59 46
v_JumpingJack_g14_c03 57 46
v_JumpingJack_g14_c04 59 46
v_JumpingJack_g15_c01 81 46
v_JumpingJack_g15_c02 69 46
v_JumpingJack_g15_c03 81 46
v_JumpingJack_g15_c04 81 46
v_JumpingJack_g16_c01 77 46
v_JumpingJack_g16_c02 68 46
v_JumpingJack_g16_c03 65 46
v_JumpingJack_g16_c04 64 46
v_JumpingJack_g17_c01 92 46
v_JumpingJack_g17_c02 93 46
v_JumpingJack_g17_c03 100 46
v_JumpingJack_g17_c04 93 46
v_JumpingJack_g18_c01 91 46
v_JumpingJack_g18_c02 69 46
v_JumpingJack_g18_c03 93 46
v_JumpingJack_g18_c04 96 46
v_JumpingJack_g19_c01 82 46
v_JumpingJack_g19_c02 81 46
v_JumpingJack_g19_c03 83 46
v_JumpingJack_g19_c04 76 46
v_JumpingJack_g19_c05 78 46
v_JumpingJack_g19_c06 77 46
v_JumpingJack_g19_c07 83 46
v_JumpingJack_g20_c01 115 46
v_JumpingJack_g20_c02 113 46
v_JumpingJack_g20_c03 137 46
v_JumpingJack_g20_c04 93 46
v_JumpingJack_g21_c01 92 46
v_JumpingJack_g21_c02 92 46
v_JumpingJack_g21_c03 92 46
v_JumpingJack_g21_c04 127 46
v_JumpingJack_g22_c01 88 46
v_JumpingJack_g22_c02 59 46
v_JumpingJack_g22_c03 83 46
v_JumpingJack_g22_c04 56 46
v_JumpingJack_g23_c01 84 46
v_JumpingJack_g23_c02 84 46
v_JumpingJack_g23_c03 86 46
v_JumpingJack_g23_c04 84 46
v_JumpingJack_g24_c01 91 46
v_JumpingJack_g24_c02 90 46
v_JumpingJack_g24_c03 92 46
v_JumpingJack_g24_c04 87 46
v_JumpingJack_g25_c01 85 46
v_JumpingJack_g25_c02 87 46
v_JumpingJack_g25_c03 86 46
v_JumpingJack_g25_c04 87 46
v_JumpingJack_g25_c05 85 46
v_JumpingJack_g25_c06 86 46
v_JumpingJack_g25_c07 87 46
v_JumpRope_g08_c01 496 47
v_JumpRope_g08_c02 442 47
v_JumpRope_g08_c03 525 47
v_JumpRope_g08_c04 349 47
v_JumpRope_g08_c05 508 47
v_JumpRope_g08_c06 355 47
v_JumpRope_g08_c07 458 47
v_JumpRope_g09_c01 471 47
v_JumpRope_g09_c02 500 47
v_JumpRope_g09_c03 499 47
v_JumpRope_g09_c04 509 47
v_JumpRope_g09_c05 509 47
v_JumpRope_g09_c06 490 47
v_JumpRope_g09_c07 490 47
v_JumpRope_g10_c01 597 47
v_JumpRope_g10_c02 599 47
v_JumpRope_g10_c03 603 47
v_JumpRope_g10_c04 569 47
v_JumpRope_g11_c01 532 47
v_JumpRope_g11_c02 532 47
v_JumpRope_g11_c03 494 47
v_JumpRope_g11_c04 517 47
v_JumpRope_g11_c05 494 47
v_JumpRope_g11_c06 509 47
v_JumpRope_g11_c07 495 47
v_JumpRope_g12_c01 373 47
v_JumpRope_g12_c02 402 47
v_JumpRope_g12_c03 397 47
v_JumpRope_g12_c04 397 47
v_JumpRope_g12_c05 402 47
v_JumpRope_g13_c01 538 47
v_JumpRope_g13_c02 421 47
v_JumpRope_g13_c03 481 47
v_JumpRope_g13_c04 373 47
v_JumpRope_g13_c05 390 47
v_JumpRope_g14_c01 295 47
v_JumpRope_g14_c02 304 47
v_JumpRope_g14_c03 297 47
v_JumpRope_g14_c04 305 47
v_JumpRope_g15_c01 547 47
v_JumpRope_g15_c02 351 47
v_JumpRope_g15_c03 487 47
v_JumpRope_g15_c04 488 47
v_JumpRope_g15_c05 530 47
v_JumpRope_g15_c06 495 47
v_JumpRope_g16_c01 538 47
v_JumpRope_g16_c02 485 47
v_JumpRope_g16_c03 506 47
v_JumpRope_g16_c04 506 47
v_JumpRope_g16_c05 484 47
v_JumpRope_g16_c06 528 47
v_JumpRope_g16_c07 463 47
v_JumpRope_g17_c01 613 47
v_JumpRope_g17_c02 598 47
v_JumpRope_g17_c03 585 47
v_JumpRope_g17_c04 612 47
v_JumpRope_g17_c05 574 47
v_JumpRope_g18_c01 363 47
v_JumpRope_g18_c02 416 47
v_JumpRope_g18_c03 446 47
v_JumpRope_g18_c04 381 47
v_JumpRope_g18_c05 415 47
v_JumpRope_g18_c06 598 47
v_JumpRope_g18_c07 404 47
v_JumpRope_g19_c01 306 47
v_JumpRope_g19_c02 292 47
v_JumpRope_g19_c03 334 47
v_JumpRope_g19_c04 475 47
v_JumpRope_g20_c01 457 47
v_JumpRope_g20_c02 526 47
v_JumpRope_g20_c03 508 47
v_JumpRope_g20_c04 509 47
v_JumpRope_g20_c05 491 47
v_JumpRope_g20_c06 525 47
v_JumpRope_g20_c07 475 47
v_JumpRope_g21_c01 490 47
v_JumpRope_g21_c02 444 47
v_JumpRope_g21_c03 524 47
v_JumpRope_g21_c04 502 47
v_JumpRope_g21_c05 501 47
v_JumpRope_g21_c06 489 47
v_JumpRope_g21_c07 431 47
v_JumpRope_g22_c01 197 47
v_JumpRope_g22_c02 208 47
v_JumpRope_g22_c03 211 47
v_JumpRope_g22_c04 245 47
v_JumpRope_g22_c05 188 47
v_JumpRope_g22_c06 220 47
v_JumpRope_g23_c01 342 47
v_JumpRope_g23_c02 309 47
v_JumpRope_g23_c03 339 47
v_JumpRope_g23_c04 405 47
v_JumpRope_g23_c05 241 47
v_JumpRope_g24_c01 409 47
v_JumpRope_g24_c02 390 47
v_JumpRope_g24_c03 410 47
v_JumpRope_g24_c04 429 47
v_JumpRope_g24_c05 357 47
v_JumpRope_g24_c06 383 47
v_JumpRope_g24_c07 435 47
v_JumpRope_g25_c01 399 47
v_JumpRope_g25_c02 407 47
v_JumpRope_g25_c03 390 47
v_JumpRope_g25_c04 407 47
v_JumpRope_g25_c05 390 47
v_JumpRope_g25_c06 407 47
v_Kayaking_g08_c01 181 48
v_Kayaking_g08_c02 155 48
v_Kayaking_g08_c03 150 48
v_Kayaking_g08_c04 169 48
v_Kayaking_g08_c05 155 48
v_Kayaking_g08_c06 150 48
v_Kayaking_g09_c01 192 48
v_Kayaking_g09_c02 193 48
v_Kayaking_g09_c03 198 48
v_Kayaking_g09_c04 199 48
v_Kayaking_g09_c05 189 48
v_Kayaking_g09_c06 204 48
v_Kayaking_g10_c01 164 48
v_Kayaking_g10_c02 156 48
v_Kayaking_g10_c03 158 48
v_Kayaking_g10_c04 213 48
v_Kayaking_g10_c05 174 48
v_Kayaking_g11_c01 157 48
v_Kayaking_g11_c02 157 48
v_Kayaking_g11_c03 160 48
v_Kayaking_g11_c04 157 48
v_Kayaking_g11_c05 152 48
v_Kayaking_g11_c06 153 48
v_Kayaking_g11_c07 170 48
v_Kayaking_g12_c01 464 48
v_Kayaking_g12_c02 367 48
v_Kayaking_g12_c03 370 48
v_Kayaking_g12_c04 305 48
v_Kayaking_g13_c01 380 48
v_Kayaking_g13_c02 498 48
v_Kayaking_g13_c03 374 48
v_Kayaking_g13_c04 374 48
v_Kayaking_g14_c01 150 48
v_Kayaking_g14_c02 150 48
v_Kayaking_g14_c03 152 48
v_Kayaking_g14_c04 150 48
v_Kayaking_g15_c01 164 48
v_Kayaking_g15_c02 159 48
v_Kayaking_g15_c03 150 48
v_Kayaking_g15_c04 158 48
v_Kayaking_g15_c05 157 48
v_Kayaking_g15_c06 157 48
v_Kayaking_g15_c07 157 48
v_Kayaking_g16_c01 312 48
v_Kayaking_g16_c02 325 48
v_Kayaking_g16_c03 324 48
v_Kayaking_g16_c04 302 48
v_Kayaking_g16_c05 300 48
v_Kayaking_g16_c06 375 48
v_Kayaking_g16_c07 309 48
v_Kayaking_g17_c01 167 48
v_Kayaking_g17_c02 153 48
v_Kayaking_g17_c03 173 48
v_Kayaking_g17_c04 196 48
v_Kayaking_g17_c05 153 48
v_Kayaking_g17_c06 150 48
v_Kayaking_g18_c01 163 48
v_Kayaking_g18_c02 181 48
v_Kayaking_g18_c03 166 48
v_Kayaking_g18_c04 156 48
v_Kayaking_g18_c05 156 48
v_Kayaking_g18_c06 154 48
v_Kayaking_g18_c07 160 48
v_Kayaking_g19_c01 204 48
v_Kayaking_g19_c02 150 48
v_Kayaking_g19_c03 180 48
v_Kayaking_g19_c04 150 48
v_Kayaking_g19_c05 183 48
v_Kayaking_g20_c01 163 48
v_Kayaking_g20_c02 161 48
v_Kayaking_g20_c03 150 48
v_Kayaking_g20_c04 153 48
v_Kayaking_g20_c05 162 48
v_Kayaking_g20_c06 178 48
v_Kayaking_g20_c07 150 48
v_Kayaking_g21_c01 157 48
v_Kayaking_g21_c02 191 48
v_Kayaking_g21_c03 151 48
v_Kayaking_g21_c04 207 48
v_Kayaking_g21_c05 193 48
v_Kayaking_g21_c06 156 48
v_Kayaking_g21_c07 159 48
v_Kayaking_g22_c01 186 48
v_Kayaking_g22_c02 180 48
v_Kayaking_g22_c03 192 48
v_Kayaking_g22_c04 187 48
v_Kayaking_g22_c05 208 48
v_Kayaking_g22_c06 182 48
v_Kayaking_g22_c07 195 48
v_Kayaking_g23_c01 175 48
v_Kayaking_g23_c02 153 48
v_Kayaking_g23_c03 171 48
v_Kayaking_g23_c04 150 48
v_Kayaking_g23_c05 239 48
v_Kayaking_g23_c06 155 48
v_Kayaking_g24_c01 184 48
v_Kayaking_g24_c02 198 48
v_Kayaking_g24_c03 203 48
v_Kayaking_g24_c04 191 48
v_Kayaking_g24_c05 195 48
v_Kayaking_g24_c06 187 48
v_Kayaking_g25_c01 310 48
v_Kayaking_g25_c02 397 48
v_Kayaking_g25_c03 351 48
v_Kayaking_g25_c04 302 48
v_Knitting_g08_c01 160 49
v_Knitting_g08_c02 264 49
v_Knitting_g08_c03 231 49
v_Knitting_g08_c04 202 49
v_Knitting_g09_c01 149 49
v_Knitting_g09_c02 172 49
v_Knitting_g09_c03 177 49
v_Knitting_g09_c04 241 49
v_Knitting_g09_c05 177 49
v_Knitting_g10_c01 173 49
v_Knitting_g10_c02 182 49
v_Knitting_g10_c03 158 49
v_Knitting_g10_c04 205 49
v_Knitting_g10_c05 201 49
v_Knitting_g10_c06 192 49
v_Knitting_g10_c07 234 49
v_Knitting_g11_c01 204 49
v_Knitting_g11_c02 195 49
v_Knitting_g11_c03 199 49
v_Knitting_g11_c04 100 49
v_Knitting_g11_c05 149 49
v_Knitting_g11_c06 219 49
v_Knitting_g12_c01 124 49
v_Knitting_g12_c02 293 49
v_Knitting_g12_c03 234 49
v_Knitting_g12_c04 204 49
v_Knitting_g13_c01 201 49
v_Knitting_g13_c02 174 49
v_Knitting_g13_c03 125 49
v_Knitting_g13_c04 230 49
v_Knitting_g13_c05 190 49
v_Knitting_g14_c01 169 49
v_Knitting_g14_c02 226 49
v_Knitting_g14_c03 250 49
v_Knitting_g14_c04 250 49
v_Knitting_g14_c05 254 49
v_Knitting_g15_c01 174 49
v_Knitting_g15_c02 187 49
v_Knitting_g15_c03 212 49
v_Knitting_g15_c04 185 49
v_Knitting_g15_c05 190 49
v_Knitting_g15_c06 178 49
v_Knitting_g15_c07 214 49
v_Knitting_g16_c01 152 49
v_Knitting_g16_c02 174 49
v_Knitting_g16_c03 191 49
v_Knitting_g16_c04 127 49
v_Knitting_g16_c05 177 49
v_Knitting_g17_c01 260 49
v_Knitting_g17_c02 235 49
v_Knitting_g17_c03 165 49
v_Knitting_g17_c04 181 49
v_Knitting_g17_c05 129 49
v_Knitting_g17_c06 264 49
v_Knitting_g18_c01 191 49
v_Knitting_g18_c02 100 49
v_Knitting_g18_c03 146 49
v_Knitting_g18_c04 106 49
v_Knitting_g19_c01 271 49
v_Knitting_g19_c02 287 49
v_Knitting_g19_c03 254 49
v_Knitting_g19_c04 197 49
v_Knitting_g20_c01 246 49
v_Knitting_g20_c02 263 49
v_Knitting_g20_c03 245 49
v_Knitting_g20_c04 254 49
v_Knitting_g21_c01 231 49
v_Knitting_g21_c02 241 49
v_Knitting_g21_c03 255 49
v_Knitting_g21_c04 248 49
v_Knitting_g22_c01 238 49
v_Knitting_g22_c02 266 49
v_Knitting_g22_c03 245 49
v_Knitting_g22_c04 243 49
v_Knitting_g23_c01 143 49
v_Knitting_g23_c02 140 49
v_Knitting_g23_c03 133 49
v_Knitting_g23_c04 179 49
v_Knitting_g24_c01 257 49
v_Knitting_g24_c02 269 49
v_Knitting_g24_c03 243 49
v_Knitting_g24_c04 250 49
v_Knitting_g25_c01 248 49
v_Knitting_g25_c02 198 49
v_Knitting_g25_c03 269 49
v_Knitting_g25_c04 196 49
v_Knitting_g25_c05 248 49
v_Knitting_g25_c06 198 49
v_Knitting_g25_c07 248 49
v_LongJump_g08_c01 133 50
v_LongJump_g08_c02 149 50
v_LongJump_g08_c03 149 50
v_LongJump_g08_c04 149 50
v_LongJump_g08_c05 149 50
v_LongJump_g08_c06 140 50
v_LongJump_g09_c01 119 50
v_LongJump_g09_c02 95 50
v_LongJump_g09_c03 94 50
v_LongJump_g09_c04 139 50
v_LongJump_g09_c05 100 50
v_LongJump_g09_c06 80 50
v_LongJump_g10_c01 131 50
v_LongJump_g10_c02 113 50
v_LongJump_g10_c03 110 50
v_LongJump_g10_c04 166 50
v_LongJump_g10_c05 107 50
v_LongJump_g10_c06 138 50
v_LongJump_g10_c07 149 50
v_LongJump_g11_c01 149 50
v_LongJump_g11_c02 134 50
v_LongJump_g11_c03 175 50
v_LongJump_g11_c04 139 50
v_LongJump_g11_c05 174 50
v_LongJump_g11_c06 174 50
v_LongJump_g12_c01 125 50
v_LongJump_g12_c02 147 50
v_LongJump_g12_c03 210 50
v_LongJump_g12_c04 118 50
v_LongJump_g12_c05 74 50
v_LongJump_g12_c06 114 50
v_LongJump_g13_c01 122 50
v_LongJump_g13_c02 149 50
v_LongJump_g13_c03 147 50
v_LongJump_g13_c04 126 50
v_LongJump_g13_c05 141 50
v_LongJump_g13_c06 133 50
v_LongJump_g14_c01 156 50
v_LongJump_g14_c02 155 50
v_LongJump_g14_c03 141 50
v_LongJump_g14_c04 151 50
v_LongJump_g14_c05 149 50
v_LongJump_g15_c01 98 50
v_LongJump_g15_c02 110 50
v_LongJump_g15_c03 109 50
v_LongJump_g15_c04 141 50
v_LongJump_g15_c05 132 50
v_LongJump_g16_c01 124 50
v_LongJump_g16_c02 135 50
v_LongJump_g16_c03 134 50
v_LongJump_g16_c04 114 50
v_LongJump_g16_c05 144 50
v_LongJump_g17_c01 125 50
v_LongJump_g17_c02 155 50
v_LongJump_g17_c03 133 50
v_LongJump_g17_c04 123 50
v_LongJump_g17_c05 168 50
v_LongJump_g18_c01 106 50
v_LongJump_g18_c02 127 50
v_LongJump_g18_c03 108 50
v_LongJump_g18_c04 144 50
v_LongJump_g18_c05 91 50
v_LongJump_g19_c01 149 50
v_LongJump_g19_c02 191 50
v_LongJump_g19_c03 114 50
v_LongJump_g19_c04 149 50
v_LongJump_g19_c05 149 50
v_LongJump_g19_c06 149 50
v_LongJump_g20_c01 165 50
v_LongJump_g20_c02 196 50
v_LongJump_g20_c03 199 50
v_LongJump_g20_c04 158 50
v_LongJump_g21_c01 117 50
v_LongJump_g21_c02 114 50
v_LongJump_g21_c03 117 50
v_LongJump_g21_c04 147 50
v_LongJump_g22_c01 140 50
v_LongJump_g22_c02 105 50
v_LongJump_g22_c03 121 50
v_LongJump_g22_c04 164 50
v_LongJump_g23_c01 141 50
v_LongJump_g23_c02 154 50
v_LongJump_g23_c03 148 50
v_LongJump_g23_c04 138 50
v_LongJump_g24_c01 148 50
v_LongJump_g24_c02 165 50
v_LongJump_g24_c03 168 50
v_LongJump_g24_c04 155 50
v_LongJump_g25_c01 150 50
v_LongJump_g25_c02 155 50
v_LongJump_g25_c03 176 50
v_LongJump_g25_c04 162 50
v_Lunges_g08_c01 158 51
v_Lunges_g08_c02 170 51
v_Lunges_g08_c03 174 51
v_Lunges_g08_c04 160 51
v_Lunges_g09_c01 192 51
v_Lunges_g09_c02 200 51
v_Lunges_g09_c03 204 51
v_Lunges_g09_c04 204 51
v_Lunges_g10_c01 255 51
v_Lunges_g10_c02 261 51
v_Lunges_g10_c03 250 51
v_Lunges_g10_c04 261 51
v_Lunges_g10_c05 244 51
v_Lunges_g10_c06 265 51
v_Lunges_g11_c01 266 51
v_Lunges_g11_c02 240 51
v_Lunges_g11_c03 255 51
v_Lunges_g11_c04 243 51
v_Lunges_g11_c05 228 51
v_Lunges_g11_c06 258 51
v_Lunges_g11_c07 253 51
v_Lunges_g12_c01 251 51
v_Lunges_g12_c02 262 51
v_Lunges_g12_c03 252 51
v_Lunges_g12_c04 251 51
v_Lunges_g12_c05 247 51
v_Lunges_g13_c01 266 51
v_Lunges_g13_c02 251 51
v_Lunges_g13_c03 252 51
v_Lunges_g13_c04 241 51
v_Lunges_g13_c05 251 51
v_Lunges_g13_c06 251 51
v_Lunges_g14_c01 255 51
v_Lunges_g14_c02 262 51
v_Lunges_g14_c03 261 51
v_Lunges_g14_c04 248 51
v_Lunges_g14_c05 254 51
v_Lunges_g14_c06 254 51
v_Lunges_g14_c07 255 51
v_Lunges_g15_c01 116 51
v_Lunges_g15_c02 96 51
v_Lunges_g15_c03 105 51
v_Lunges_g15_c04 85 51
v_Lunges_g16_c01 254 51
v_Lunges_g16_c02 243 51
v_Lunges_g16_c03 262 51
v_Lunges_g16_c04 252 51
v_Lunges_g17_c01 247 51
v_Lunges_g17_c02 261 51
v_Lunges_g17_c03 253 51
v_Lunges_g17_c04 251 51
v_Lunges_g18_c01 255 51
v_Lunges_g18_c02 248 51
v_Lunges_g18_c03 252 51
v_Lunges_g18_c04 245 51
v_Lunges_g18_c05 253 51
v_Lunges_g19_c01 259 51
v_Lunges_g19_c02 258 51
v_Lunges_g19_c03 247 51
v_Lunges_g19_c04 256 51
v_Lunges_g19_c05 258 51
v_Lunges_g19_c06 238 51
v_Lunges_g19_c07 240 51
v_Lunges_g20_c01 47 51
v_Lunges_g20_c02 46 51
v_Lunges_g20_c03 46 51
v_Lunges_g20_c04 47 51
v_Lunges_g21_c01 266 51
v_Lunges_g21_c02 240 51
v_Lunges_g21_c03 258 51
v_Lunges_g21_c04 252 51
v_Lunges_g21_c05 235 51
v_Lunges_g22_c01 189 51
v_Lunges_g22_c02 203 51
v_Lunges_g22_c03 202 51
v_Lunges_g22_c04 207 51
v_Lunges_g23_c01 200 51
v_Lunges_g23_c02 202 51
v_Lunges_g23_c03 206 51
v_Lunges_g23_c04 202 51
v_Lunges_g23_c05 259 51
v_Lunges_g23_c06 247 51
v_Lunges_g24_c01 191 51
v_Lunges_g24_c02 192 51
v_Lunges_g24_c03 192 51
v_Lunges_g24_c04 175 51
v_Lunges_g25_c01 234 51
v_Lunges_g25_c02 263 51
v_Lunges_g25_c03 245 51
v_Lunges_g25_c04 250 51
v_MilitaryParade_g08_c01 125 52
v_MilitaryParade_g08_c02 105 52
v_MilitaryParade_g08_c03 142 52
v_MilitaryParade_g08_c04 121 52
v_MilitaryParade_g08_c05 77 52
v_MilitaryParade_g09_c01 98 52
v_MilitaryParade_g09_c02 122 52
v_MilitaryParade_g09_c03 96 52
v_MilitaryParade_g09_c04 104 52
v_MilitaryParade_g09_c05 108 52
v_MilitaryParade_g09_c06 134 52
v_MilitaryParade_g09_c07 125 52
v_MilitaryParade_g10_c01 135 52
v_MilitaryParade_g10_c02 101 52
v_MilitaryParade_g10_c03 121 52
v_MilitaryParade_g10_c04 88 52
v_MilitaryParade_g10_c05 101 52
v_MilitaryParade_g11_c01 110 52
v_MilitaryParade_g11_c02 135 52
v_MilitaryParade_g11_c03 138 52
v_MilitaryParade_g11_c04 121 52
v_MilitaryParade_g11_c05 117 52
v_MilitaryParade_g12_c01 106 52
v_MilitaryParade_g12_c02 150 52
v_MilitaryParade_g12_c03 129 52
v_MilitaryParade_g12_c04 117 52
v_MilitaryParade_g12_c05 129 52
v_MilitaryParade_g13_c01 137 52
v_MilitaryParade_g13_c02 89 52
v_MilitaryParade_g13_c03 130 52
v_MilitaryParade_g13_c04 132 52
v_MilitaryParade_g14_c01 150 52
v_MilitaryParade_g14_c02 151 52
v_MilitaryParade_g14_c03 145 52
v_MilitaryParade_g14_c04 106 52
v_MilitaryParade_g14_c05 156 52
v_MilitaryParade_g15_c01 143 52
v_MilitaryParade_g15_c02 162 52
v_MilitaryParade_g15_c03 137 52
v_MilitaryParade_g15_c04 139 52
v_MilitaryParade_g15_c05 167 52
v_MilitaryParade_g15_c06 137 52
v_MilitaryParade_g15_c07 157 52
v_MilitaryParade_g16_c01 98 52
v_MilitaryParade_g16_c02 123 52
v_MilitaryParade_g16_c03 145 52
v_MilitaryParade_g16_c04 129 52
v_MilitaryParade_g17_c01 147 52
v_MilitaryParade_g17_c02 137 52
v_MilitaryParade_g17_c03 137 52
v_MilitaryParade_g17_c04 142 52
v_MilitaryParade_g17_c05 146 52
v_MilitaryParade_g18_c01 139 52
v_MilitaryParade_g18_c02 145 52
v_MilitaryParade_g18_c03 138 52
v_MilitaryParade_g18_c04 131 52
v_MilitaryParade_g18_c05 134 52
v_MilitaryParade_g18_c06 123 52
v_MilitaryParade_g19_c01 140 52
v_MilitaryParade_g19_c02 137 52
v_MilitaryParade_g19_c03 125 52
v_MilitaryParade_g19_c04 137 52
v_MilitaryParade_g19_c05 134 52
v_MilitaryParade_g19_c06 137 52
v_MilitaryParade_g19_c07 145 52
v_MilitaryParade_g20_c01 136 52
v_MilitaryParade_g20_c02 149 52
v_MilitaryParade_g20_c03 152 52
v_MilitaryParade_g20_c04 148 52
v_MilitaryParade_g21_c01 100 52
v_MilitaryParade_g21_c02 136 52
v_MilitaryParade_g21_c03 121 52
v_MilitaryParade_g21_c04 100 52
v_MilitaryParade_g22_c01 133 52
v_MilitaryParade_g22_c02 124 52
v_MilitaryParade_g22_c03 141 52
v_MilitaryParade_g22_c04 114 52
v_MilitaryParade_g23_c01 122 52
v_MilitaryParade_g23_c02 124 52
v_MilitaryParade_g23_c03 117 52
v_MilitaryParade_g23_c04 134 52
v_MilitaryParade_g24_c01 102 52
v_MilitaryParade_g24_c02 108 52
v_MilitaryParade_g24_c03 100 52
v_MilitaryParade_g24_c04 105 52
v_MilitaryParade_g25_c01 126 52
v_MilitaryParade_g25_c02 92 52
v_MilitaryParade_g25_c03 127 52
v_MilitaryParade_g25_c04 118 52
v_MilitaryParade_g25_c05 123 52
v_MilitaryParade_g25_c06 122 52
v_MilitaryParade_g25_c07 127 52
v_Mixing_g08_c01 116 53
v_Mixing_g08_c02 98 53
v_Mixing_g08_c03 112 53
v_Mixing_g08_c04 120 53
v_Mixing_g08_c05 138 53
v_Mixing_g09_c01 104 53
v_Mixing_g09_c02 123 53
v_Mixing_g09_c03 124 53
v_Mixing_g09_c04 135 53
v_Mixing_g09_c05 96 53
v_Mixing_g09_c06 100 53
v_Mixing_g09_c07 112 53
v_Mixing_g10_c01 109 53
v_Mixing_g10_c02 120 53
v_Mixing_g10_c03 139 53
v_Mixing_g10_c04 111 53
v_Mixing_g10_c05 117 53
v_Mixing_g11_c01 125 53
v_Mixing_g11_c02 118 53
v_Mixing_g11_c03 127 53
v_Mixing_g11_c04 139 53
v_Mixing_g11_c05 121 53
v_Mixing_g11_c06 115 53
v_Mixing_g11_c07 138 53
v_Mixing_g12_c01 112 53
v_Mixing_g12_c02 98 53
v_Mixing_g12_c03 103 53
v_Mixing_g12_c04 106 53
v_Mixing_g12_c05 113 53
v_Mixing_g12_c06 109 53
v_Mixing_g12_c07 98 53
v_Mixing_g13_c01 110 53
v_Mixing_g13_c02 102 53
v_Mixing_g13_c03 101 53
v_Mixing_g13_c04 95 53
v_Mixing_g13_c05 60 53
v_Mixing_g13_c06 103 53
v_Mixing_g14_c01 98 53
v_Mixing_g14_c02 90 53
v_Mixing_g14_c03 115 53
v_Mixing_g14_c04 115 53
v_Mixing_g14_c05 102 53
v_Mixing_g14_c06 112 53
v_Mixing_g14_c07 102 53
v_Mixing_g15_c01 120 53
v_Mixing_g15_c02 101 53
v_Mixing_g15_c03 101 53
v_Mixing_g15_c04 97 53
v_Mixing_g15_c05 95 53
v_Mixing_g15_c06 102 53
v_Mixing_g15_c07 90 53
v_Mixing_g16_c01 103 53
v_Mixing_g16_c02 106 53
v_Mixing_g16_c03 109 53
v_Mixing_g16_c04 115 53
v_Mixing_g17_c01 91 53
v_Mixing_g17_c02 113 53
v_Mixing_g17_c03 113 53
v_Mixing_g17_c04 80 53
v_Mixing_g18_c01 100 53
v_Mixing_g18_c02 101 53
v_Mixing_g18_c03 103 53
v_Mixing_g18_c04 100 53
v_Mixing_g19_c01 99 53
v_Mixing_g19_c02 105 53
v_Mixing_g19_c03 101 53
v_Mixing_g19_c04 100 53
v_Mixing_g20_c01 113 53
v_Mixing_g20_c02 100 53
v_Mixing_g20_c03 77 53
v_Mixing_g20_c04 101 53
v_Mixing_g21_c01 117 53
v_Mixing_g21_c02 115 53
v_Mixing_g21_c03 111 53
v_Mixing_g21_c04 138 53
v_Mixing_g22_c01 117 53
v_Mixing_g22_c02 99 53
v_Mixing_g22_c03 99 53
v_Mixing_g22_c04 91 53
v_Mixing_g23_c01 123 53
v_Mixing_g23_c02 126 53
v_Mixing_g23_c03 134 53
v_Mixing_g23_c04 108 53
v_Mixing_g24_c01 125 53
v_Mixing_g24_c02 134 53
v_Mixing_g24_c03 110 53
v_Mixing_g24_c04 115 53
v_Mixing_g25_c01 115 53
v_Mixing_g25_c02 101 53
v_Mixing_g25_c03 124 53
v_Mixing_g25_c04 106 53
v_MoppingFloor_g08_c01 273 54
v_MoppingFloor_g08_c02 274 54
v_MoppingFloor_g08_c03 294 54
v_MoppingFloor_g08_c04 217 54
v_MoppingFloor_g09_c01 263 54
v_MoppingFloor_g09_c02 277 54
v_MoppingFloor_g09_c03 287 54
v_MoppingFloor_g09_c04 341 54
v_MoppingFloor_g10_c01 238 54
v_MoppingFloor_g10_c02 220 54
v_MoppingFloor_g10_c03 246 54
v_MoppingFloor_g10_c04 282 54
v_MoppingFloor_g11_c01 190 54
v_MoppingFloor_g11_c02 190 54
v_MoppingFloor_g11_c03 84 54
v_MoppingFloor_g11_c04 81 54
v_MoppingFloor_g12_c01 143 54
v_MoppingFloor_g12_c02 144 54
v_MoppingFloor_g12_c03 147 54
v_MoppingFloor_g12_c04 161 54
v_MoppingFloor_g13_c01 360 54
v_MoppingFloor_g13_c02 354 54
v_MoppingFloor_g13_c03 345 54
v_MoppingFloor_g13_c04 377 54
v_MoppingFloor_g14_c01 196 54
v_MoppingFloor_g14_c02 194 54
v_MoppingFloor_g14_c03 195 54
v_MoppingFloor_g14_c04 128 54
v_MoppingFloor_g15_c01 131 54
v_MoppingFloor_g15_c02 130 54
v_MoppingFloor_g15_c03 133 54
v_MoppingFloor_g15_c04 136 54
v_MoppingFloor_g16_c01 269 54
v_MoppingFloor_g16_c02 237 54
v_MoppingFloor_g16_c03 233 54
v_MoppingFloor_g16_c04 204 54
v_MoppingFloor_g17_c01 205 54
v_MoppingFloor_g17_c02 234 54
v_MoppingFloor_g17_c03 248 54
v_MoppingFloor_g17_c04 268 54
v_MoppingFloor_g17_c05 258 54
v_MoppingFloor_g17_c06 237 54
v_MoppingFloor_g18_c01 104 54
v_MoppingFloor_g18_c02 109 54
v_MoppingFloor_g18_c03 103 54
v_MoppingFloor_g18_c04 98 54
v_MoppingFloor_g18_c05 347 54
v_MoppingFloor_g18_c06 372 54
v_MoppingFloor_g19_c01 134 54
v_MoppingFloor_g19_c02 144 54
v_MoppingFloor_g19_c03 74 54
v_MoppingFloor_g19_c04 71 54
v_MoppingFloor_g20_c01 122 54
v_MoppingFloor_g20_c02 121 54
v_MoppingFloor_g20_c03 126 54
v_MoppingFloor_g20_c04 126 54
v_MoppingFloor_g21_c01 191 54
v_MoppingFloor_g21_c02 187 54
v_MoppingFloor_g21_c03 171 54
v_MoppingFloor_g21_c04 185 54
v_MoppingFloor_g22_c01 336 54
v_MoppingFloor_g22_c02 332 54
v_MoppingFloor_g22_c03 345 54
v_MoppingFloor_g22_c04 389 54
v_MoppingFloor_g23_c01 137 54
v_MoppingFloor_g23_c02 146 54
v_MoppingFloor_g23_c03 363 54
v_MoppingFloor_g23_c04 311 54
v_MoppingFloor_g24_c01 303 54
v_MoppingFloor_g24_c02 300 54
v_MoppingFloor_g24_c03 298 54
v_MoppingFloor_g24_c04 438 54
v_MoppingFloor_g25_c01 154 54
v_MoppingFloor_g25_c02 118 54
v_MoppingFloor_g25_c03 195 54
v_MoppingFloor_g25_c04 68 54
v_Nunchucks_g08_c01 254 55
v_Nunchucks_g08_c02 246 55
v_Nunchucks_g08_c03 249 55
v_Nunchucks_g08_c04 252 55
v_Nunchucks_g08_c05 249 55
v_Nunchucks_g08_c06 257 55
v_Nunchucks_g08_c07 246 55
v_Nunchucks_g09_c01 285 55
v_Nunchucks_g09_c02 275 55
v_Nunchucks_g09_c03 145 55
v_Nunchucks_g09_c04 156 55
v_Nunchucks_g09_c05 137 55
v_Nunchucks_g10_c01 175 55
v_Nunchucks_g10_c02 161 55
v_Nunchucks_g10_c03 171 55
v_Nunchucks_g10_c04 172 55
v_Nunchucks_g10_c05 161 55
v_Nunchucks_g10_c06 165 55
v_Nunchucks_g11_c01 204 55
v_Nunchucks_g11_c02 194 55
v_Nunchucks_g11_c03 155 55
v_Nunchucks_g11_c04 210 55
v_Nunchucks_g11_c05 152 55
v_Nunchucks_g11_c06 290 55
v_Nunchucks_g12_c01 175 55
v_Nunchucks_g12_c02 169 55
v_Nunchucks_g12_c03 176 55
v_Nunchucks_g12_c04 162 55
v_Nunchucks_g12_c05 151 55
v_Nunchucks_g13_c01 285 55
v_Nunchucks_g13_c02 305 55
v_Nunchucks_g13_c03 320 55
v_Nunchucks_g13_c04 322 55
v_Nunchucks_g13_c05 295 55
v_Nunchucks_g13_c06 277 55
v_Nunchucks_g13_c07 307 55
v_Nunchucks_g14_c01 301 55
v_Nunchucks_g14_c02 239 55
v_Nunchucks_g14_c03 307 55
v_Nunchucks_g14_c04 328 55
v_Nunchucks_g15_c01 248 55
v_Nunchucks_g15_c02 257 55
v_Nunchucks_g15_c03 301 55
v_Nunchucks_g15_c04 283 55
v_Nunchucks_g15_c05 276 55
v_Nunchucks_g15_c06 319 55
v_Nunchucks_g16_c01 175 55
v_Nunchucks_g16_c02 166 55
v_Nunchucks_g16_c03 166 55
v_Nunchucks_g16_c04 183 55
v_Nunchucks_g17_c01 239 55
v_Nunchucks_g17_c02 260 55
v_Nunchucks_g17_c03 252 55
v_Nunchucks_g17_c04 260 55
v_Nunchucks_g17_c05 302 55
v_Nunchucks_g17_c06 274 55
v_Nunchucks_g17_c07 301 55
v_Nunchucks_g18_c01 279 55
v_Nunchucks_g18_c02 271 55
v_Nunchucks_g18_c03 238 55
v_Nunchucks_g18_c04 254 55
v_Nunchucks_g18_c05 229 55
v_Nunchucks_g18_c06 254 55
v_Nunchucks_g19_c01 196 55
v_Nunchucks_g19_c02 200 55
v_Nunchucks_g19_c03 294 55
v_Nunchucks_g19_c04 297 55
v_Nunchucks_g20_c01 170 55
v_Nunchucks_g20_c02 177 55
v_Nunchucks_g20_c03 271 55
v_Nunchucks_g20_c04 285 55
v_Nunchucks_g21_c01 168 55
v_Nunchucks_g21_c02 167 55
v_Nunchucks_g21_c03 173 55
v_Nunchucks_g21_c04 186 55
v_Nunchucks_g21_c05 198 55
v_Nunchucks_g21_c06 183 55
v_Nunchucks_g22_c01 144 55
v_Nunchucks_g22_c02 144 55
v_Nunchucks_g22_c03 170 55
v_Nunchucks_g22_c04 166 55
v_Nunchucks_g23_c01 207 55
v_Nunchucks_g23_c02 254 55
v_Nunchucks_g23_c03 240 55
v_Nunchucks_g23_c04 244 55
v_Nunchucks_g23_c05 241 55
v_Nunchucks_g24_c01 209 55
v_Nunchucks_g24_c02 205 55
v_Nunchucks_g24_c03 199 55
v_Nunchucks_g24_c04 209 55
v_Nunchucks_g24_c05 212 55
v_Nunchucks_g25_c01 189 55
v_Nunchucks_g25_c02 185 55
v_Nunchucks_g25_c03 197 55
v_Nunchucks_g25_c04 191 55
v_Nunchucks_g25_c05 210 55
v_Nunchucks_g25_c06 185 55
v_ParallelBars_g08_c01 130 56
v_ParallelBars_g08_c02 168 56
v_ParallelBars_g08_c03 144 56
v_ParallelBars_g08_c04 129 56
v_ParallelBars_g08_c05 113 56
v_ParallelBars_g09_c01 126 56
v_ParallelBars_g09_c02 145 56
v_ParallelBars_g09_c03 154 56
v_ParallelBars_g09_c04 102 56
v_ParallelBars_g09_c05 103 56
v_ParallelBars_g09_c06 244 56
v_ParallelBars_g10_c01 141 56
v_ParallelBars_g10_c02 173 56
v_ParallelBars_g10_c03 194 56
v_ParallelBars_g10_c04 123 56
v_ParallelBars_g11_c01 133 56
v_ParallelBars_g11_c02 95 56
v_ParallelBars_g11_c03 152 56
v_ParallelBars_g11_c04 143 56
v_ParallelBars_g11_c05 124 56
v_ParallelBars_g11_c06 100 56
v_ParallelBars_g12_c01 197 56
v_ParallelBars_g12_c02 142 56
v_ParallelBars_g12_c03 165 56
v_ParallelBars_g12_c04 150 56
v_ParallelBars_g13_c01 158 56
v_ParallelBars_g13_c02 184 56
v_ParallelBars_g13_c03 140 56
v_ParallelBars_g13_c04 166 56
v_ParallelBars_g14_c01 119 56
v_ParallelBars_g14_c02 136 56
v_ParallelBars_g14_c03 151 56
v_ParallelBars_g14_c04 107 56
v_ParallelBars_g15_c01 164 56
v_ParallelBars_g15_c02 144 56
v_ParallelBars_g15_c03 120 56
v_ParallelBars_g15_c04 156 56
v_ParallelBars_g16_c01 117 56
v_ParallelBars_g16_c02 142 56
v_ParallelBars_g16_c03 141 56
v_ParallelBars_g16_c04 133 56
v_ParallelBars_g17_c01 122 56
v_ParallelBars_g17_c02 122 56
v_ParallelBars_g17_c03 180 56
v_ParallelBars_g17_c04 260 56
v_ParallelBars_g18_c01 136 56
v_ParallelBars_g18_c02 149 56
v_ParallelBars_g18_c03 109 56
v_ParallelBars_g18_c04 124 56
v_ParallelBars_g19_c01 133 56
v_ParallelBars_g19_c02 152 56
v_ParallelBars_g19_c03 147 56
v_ParallelBars_g19_c04 109 56
v_ParallelBars_g20_c01 140 56
v_ParallelBars_g20_c02 151 56
v_ParallelBars_g20_c03 125 56
v_ParallelBars_g20_c04 134 56
v_ParallelBars_g21_c01 164 56
v_ParallelBars_g21_c02 167 56
v_ParallelBars_g21_c03 122 56
v_ParallelBars_g21_c04 117 56
v_ParallelBars_g22_c01 121 56
v_ParallelBars_g22_c02 154 56
v_ParallelBars_g22_c03 162 56
v_ParallelBars_g22_c04 169 56
v_ParallelBars_g23_c01 132 56
v_ParallelBars_g23_c02 95 56
v_ParallelBars_g23_c03 133 56
v_ParallelBars_g23_c04 141 56
v_ParallelBars_g24_c01 147 56
v_ParallelBars_g24_c02 132 56
v_ParallelBars_g24_c03 127 56
v_ParallelBars_g24_c04 148 56
v_ParallelBars_g25_c01 132 56
v_ParallelBars_g25_c02 155 56
v_ParallelBars_g25_c03 161 56
v_ParallelBars_g25_c04 120 56
v_PizzaTossing_g08_c01 137 57
v_PizzaTossing_g08_c02 167 57
v_PizzaTossing_g08_c03 130 57
v_PizzaTossing_g08_c04 135 57
v_PizzaTossing_g09_c01 116 57
v_PizzaTossing_g09_c02 125 57
v_PizzaTossing_g09_c03 117 57
v_PizzaTossing_g09_c04 143 57
v_PizzaTossing_g10_c01 105 57
v_PizzaTossing_g10_c02 99 57
v_PizzaTossing_g10_c03 124 57
v_PizzaTossing_g10_c04 91 57
v_PizzaTossing_g11_c01 97 57
v_PizzaTossing_g11_c02 134 57
v_PizzaTossing_g11_c03 119 57
v_PizzaTossing_g11_c04 123 57
v_PizzaTossing_g11_c05 81 57
v_PizzaTossing_g12_c01 126 57
v_PizzaTossing_g12_c02 130 57
v_PizzaTossing_g12_c03 105 57
v_PizzaTossing_g12_c04 162 57
v_PizzaTossing_g13_c01 126 57
v_PizzaTossing_g13_c02 121 57
v_PizzaTossing_g13_c03 118 57
v_PizzaTossing_g13_c04 155 57
v_PizzaTossing_g14_c01 143 57
v_PizzaTossing_g14_c02 122 57
v_PizzaTossing_g14_c03 116 57
v_PizzaTossing_g14_c04 139 57
v_PizzaTossing_g15_c01 111 57
v_PizzaTossing_g15_c02 145 57
v_PizzaTossing_g15_c03 113 57
v_PizzaTossing_g15_c04 200 57
v_PizzaTossing_g16_c01 117 57
v_PizzaTossing_g16_c02 142 57
v_PizzaTossing_g16_c03 134 57
v_PizzaTossing_g16_c04 121 57
v_PizzaTossing_g17_c01 140 57
v_PizzaTossing_g17_c02 102 57
v_PizzaTossing_g17_c03 120 57
v_PizzaTossing_g17_c04 93 57
v_PizzaTossing_g18_c01 107 57
v_PizzaTossing_g18_c02 103 57
v_PizzaTossing_g18_c03 136 57
v_PizzaTossing_g18_c04 122 57
v_PizzaTossing_g19_c01 110 57
v_PizzaTossing_g19_c02 140 57
v_PizzaTossing_g19_c03 135 57
v_PizzaTossing_g19_c04 125 57
v_PizzaTossing_g19_c05 196 57
v_PizzaTossing_g20_c01 109 57
v_PizzaTossing_g20_c02 119 57
v_PizzaTossing_g20_c03 102 57
v_PizzaTossing_g20_c04 160 57
v_PizzaTossing_g21_c01 116 57
v_PizzaTossing_g21_c02 138 57
v_PizzaTossing_g21_c03 96 57
v_PizzaTossing_g21_c04 113 57
v_PizzaTossing_g22_c01 135 57
v_PizzaTossing_g22_c02 174 57
v_PizzaTossing_g22_c03 137 57
v_PizzaTossing_g22_c04 162 57
v_PizzaTossing_g23_c01 124 57
v_PizzaTossing_g23_c02 138 57
v_PizzaTossing_g23_c03 147 57
v_PizzaTossing_g23_c04 122 57
v_PizzaTossing_g23_c05 148 57
v_PizzaTossing_g23_c06 149 57
v_PizzaTossing_g23_c07 201 57
v_PizzaTossing_g24_c01 92 57
v_PizzaTossing_g24_c02 96 57
v_PizzaTossing_g24_c03 103 57
v_PizzaTossing_g24_c04 93 57
v_PizzaTossing_g24_c05 91 57
v_PizzaTossing_g24_c06 114 57
v_PizzaTossing_g25_c01 115 57
v_PizzaTossing_g25_c02 99 57
v_PizzaTossing_g25_c03 99 57
v_PizzaTossing_g25_c04 102 57
v_PizzaTossing_g25_c05 115 57
v_PlayingCello_g08_c01 200 58
v_PlayingCello_g08_c02 213 58
v_PlayingCello_g08_c03 181 58
v_PlayingCello_g08_c04 322 58
v_PlayingCello_g08_c05 281 58
v_PlayingCello_g08_c06 213 58
v_PlayingCello_g09_c01 308 58
v_PlayingCello_g09_c02 298 58
v_PlayingCello_g09_c03 253 58
v_PlayingCello_g09_c04 283 58
v_PlayingCello_g09_c05 313 58
v_PlayingCello_g09_c06 253 58
v_PlayingCello_g09_c07 269 58
v_PlayingCello_g10_c01 144 58
v_PlayingCello_g10_c02 173 58
v_PlayingCello_g10_c03 104 58
v_PlayingCello_g10_c04 226 58
v_PlayingCello_g10_c05 215 58
v_PlayingCello_g10_c06 256 58
v_PlayingCello_g10_c07 204 58
v_PlayingCello_g11_c01 259 58
v_PlayingCello_g11_c02 229 58
v_PlayingCello_g11_c03 221 58
v_PlayingCello_g11_c04 244 58
v_PlayingCello_g11_c05 244 58
v_PlayingCello_g11_c06 162 58
v_PlayingCello_g11_c07 192 58
v_PlayingCello_g12_c01 158 58
v_PlayingCello_g12_c02 111 58
v_PlayingCello_g12_c03 139 58
v_PlayingCello_g12_c04 150 58
v_PlayingCello_g12_c05 178 58
v_PlayingCello_g12_c06 230 58
v_PlayingCello_g12_c07 138 58
v_PlayingCello_g13_c01 316 58
v_PlayingCello_g13_c02 237 58
v_PlayingCello_g13_c03 221 58
v_PlayingCello_g13_c04 236 58
v_PlayingCello_g13_c05 221 58
v_PlayingCello_g13_c06 221 58
v_PlayingCello_g13_c07 253 58
v_PlayingCello_g14_c01 137 58
v_PlayingCello_g14_c02 190 58
v_PlayingCello_g14_c03 213 58
v_PlayingCello_g14_c04 165 58
v_PlayingCello_g15_c01 268 58
v_PlayingCello_g15_c02 200 58
v_PlayingCello_g15_c03 301 58
v_PlayingCello_g15_c04 318 58
v_PlayingCello_g15_c05 201 58
v_PlayingCello_g15_c06 267 58
v_PlayingCello_g15_c07 201 58
v_PlayingCello_g16_c01 175 58
v_PlayingCello_g16_c02 201 58
v_PlayingCello_g16_c03 236 58
v_PlayingCello_g16_c04 264 58
v_PlayingCello_g16_c05 194 58
v_PlayingCello_g16_c06 192 58
v_PlayingCello_g16_c07 132 58
v_PlayingCello_g17_c01 258 58
v_PlayingCello_g17_c02 387 58
v_PlayingCello_g17_c03 364 58
v_PlayingCello_g17_c04 317 58
v_PlayingCello_g17_c05 344 58
v_PlayingCello_g17_c06 317 58
v_PlayingCello_g17_c07 269 58
v_PlayingCello_g18_c01 283 58
v_PlayingCello_g18_c02 231 58
v_PlayingCello_g18_c03 247 58
v_PlayingCello_g18_c04 197 58
v_PlayingCello_g18_c05 239 58
v_PlayingCello_g18_c06 283 58
v_PlayingCello_g18_c07 265 58
v_PlayingCello_g19_c01 196 58
v_PlayingCello_g19_c02 265 58
v_PlayingCello_g19_c03 242 58
v_PlayingCello_g19_c04 196 58
v_PlayingCello_g19_c05 197 58
v_PlayingCello_g19_c06 181 58
v_PlayingCello_g19_c07 196 58
v_PlayingCello_g20_c01 321 58
v_PlayingCello_g20_c02 292 58
v_PlayingCello_g20_c03 248 58
v_PlayingCello_g20_c04 275 58
v_PlayingCello_g20_c05 240 58
v_PlayingCello_g20_c06 214 58
v_PlayingCello_g20_c07 274 58
v_PlayingCello_g21_c01 214 58
v_PlayingCello_g21_c02 231 58
v_PlayingCello_g21_c03 264 58
v_PlayingCello_g21_c04 222 58
v_PlayingCello_g21_c05 256 58
v_PlayingCello_g22_c01 256 58
v_PlayingCello_g22_c02 248 58
v_PlayingCello_g22_c03 242 58
v_PlayingCello_g22_c04 214 58
v_PlayingCello_g22_c05 249 58
v_PlayingCello_g22_c06 241 58
v_PlayingCello_g22_c07 249 58
v_PlayingCello_g23_c01 259 58
v_PlayingCello_g23_c02 266 58
v_PlayingCello_g23_c03 252 58
v_PlayingCello_g23_c04 209 58
v_PlayingCello_g23_c05 179 58
v_PlayingCello_g23_c06 274 58
v_PlayingCello_g23_c07 266 58
v_PlayingCello_g24_c01 339 58
v_PlayingCello_g24_c02 334 58
v_PlayingCello_g24_c03 310 58
v_PlayingCello_g24_c04 237 58
v_PlayingCello_g24_c05 262 58
v_PlayingCello_g24_c06 310 58
v_PlayingCello_g24_c07 238 58
v_PlayingCello_g25_c01 311 58
v_PlayingCello_g25_c02 319 58
v_PlayingCello_g25_c03 319 58
v_PlayingCello_g25_c04 270 58
v_PlayingCello_g25_c05 249 58
v_PlayingCello_g25_c06 243 58
v_PlayingCello_g25_c07 278 58
v_PlayingDaf_g08_c01 267 59
v_PlayingDaf_g08_c02 298 59
v_PlayingDaf_g08_c03 303 59
v_PlayingDaf_g08_c04 321 59
v_PlayingDaf_g08_c05 357 59
v_PlayingDaf_g08_c06 353 59
v_PlayingDaf_g08_c07 335 59
v_PlayingDaf_g09_c01 366 59
v_PlayingDaf_g09_c02 311 59
v_PlayingDaf_g09_c03 366 59
v_PlayingDaf_g09_c04 337 59
v_PlayingDaf_g09_c05 343 59
v_PlayingDaf_g10_c01 256 59
v_PlayingDaf_g10_c02 251 59
v_PlayingDaf_g10_c03 289 59
v_PlayingDaf_g10_c04 256 59
v_PlayingDaf_g10_c05 260 59
v_PlayingDaf_g10_c06 227 59
v_PlayingDaf_g10_c07 198 59
v_PlayingDaf_g11_c01 271 59
v_PlayingDaf_g11_c02 254 59
v_PlayingDaf_g11_c03 270 59
v_PlayingDaf_g11_c04 257 59
v_PlayingDaf_g11_c05 231 59
v_PlayingDaf_g11_c06 291 59
v_PlayingDaf_g12_c01 260 59
v_PlayingDaf_g12_c02 283 59
v_PlayingDaf_g12_c03 284 59
v_PlayingDaf_g12_c04 272 59
v_PlayingDaf_g12_c05 284 59
v_PlayingDaf_g13_c01 256 59
v_PlayingDaf_g13_c02 212 59
v_PlayingDaf_g13_c03 264 59
v_PlayingDaf_g13_c04 157 59
v_PlayingDaf_g14_c01 218 59
v_PlayingDaf_g14_c02 243 59
v_PlayingDaf_g14_c03 255 59
v_PlayingDaf_g14_c04 296 59
v_PlayingDaf_g14_c05 299 59
v_PlayingDaf_g14_c06 292 59
v_PlayingDaf_g14_c07 309 59
v_PlayingDaf_g15_c01 291 59
v_PlayingDaf_g15_c02 341 59
v_PlayingDaf_g15_c03 364 59
v_PlayingDaf_g15_c04 336 59
v_PlayingDaf_g15_c05 384 59
v_PlayingDaf_g15_c06 405 59
v_PlayingDaf_g15_c07 435 59
v_PlayingDaf_g16_c01 264 59
v_PlayingDaf_g16_c02 260 59
v_PlayingDaf_g16_c03 282 59
v_PlayingDaf_g16_c04 300 59
v_PlayingDaf_g16_c05 229 59
v_PlayingDaf_g16_c06 145 59
v_PlayingDaf_g17_c01 261 59
v_PlayingDaf_g17_c02 252 59
v_PlayingDaf_g17_c03 274 59
v_PlayingDaf_g17_c04 170 59
v_PlayingDaf_g18_c01 238 59
v_PlayingDaf_g18_c02 250 59
v_PlayingDaf_g18_c03 276 59
v_PlayingDaf_g18_c04 209 59
v_PlayingDaf_g18_c05 232 59
v_PlayingDaf_g18_c06 242 59
v_PlayingDaf_g18_c07 245 59
v_PlayingDaf_g19_c01 307 59
v_PlayingDaf_g19_c02 361 59
v_PlayingDaf_g19_c03 365 59
v_PlayingDaf_g19_c04 349 59
v_PlayingDaf_g19_c05 348 59
v_PlayingDaf_g19_c06 372 59
v_PlayingDaf_g19_c07 387 59
v_PlayingDaf_g20_c01 372 59
v_PlayingDaf_g20_c02 378 59
v_PlayingDaf_g20_c03 361 59
v_PlayingDaf_g20_c04 381 59
v_PlayingDaf_g20_c05 403 59
v_PlayingDaf_g20_c06 350 59
v_PlayingDaf_g20_c07 395 59
v_PlayingDaf_g21_c01 249 59
v_PlayingDaf_g21_c02 239 59
v_PlayingDaf_g21_c03 262 59
v_PlayingDaf_g21_c04 275 59
v_PlayingDaf_g21_c05 267 59
v_PlayingDaf_g21_c06 267 59
v_PlayingDaf_g21_c07 148 59
v_PlayingDaf_g22_c01 294 59
v_PlayingDaf_g22_c02 358 59
v_PlayingDaf_g22_c03 380 59
v_PlayingDaf_g22_c04 383 59
v_PlayingDaf_g22_c05 390 59
v_PlayingDaf_g22_c06 370 59
v_PlayingDaf_g22_c07 390 59
v_PlayingDaf_g23_c01 234 59
v_PlayingDaf_g23_c02 244 59
v_PlayingDaf_g23_c03 282 59
v_PlayingDaf_g23_c04 264 59
v_PlayingDaf_g23_c05 200 59
v_PlayingDaf_g23_c06 232 59
v_PlayingDaf_g24_c01 279 59
v_PlayingDaf_g24_c02 299 59
v_PlayingDaf_g24_c03 329 59
v_PlayingDaf_g24_c04 238 59
v_PlayingDaf_g25_c01 255 59
v_PlayingDaf_g25_c02 252 59
v_PlayingDaf_g25_c03 269 59
v_PlayingDaf_g25_c04 283 59
v_PlayingDaf_g25_c05 267 59
v_PlayingDaf_g25_c06 255 59
v_PlayingDaf_g25_c07 261 59
v_PlayingDhol_g08_c01 280 60
v_PlayingDhol_g08_c02 282 60
v_PlayingDhol_g08_c03 296 60
v_PlayingDhol_g08_c04 286 60
v_PlayingDhol_g08_c05 253 60
v_PlayingDhol_g08_c06 278 60
v_PlayingDhol_g08_c07 264 60
v_PlayingDhol_g09_c01 271 60
v_PlayingDhol_g09_c02 292 60
v_PlayingDhol_g09_c03 319 60
v_PlayingDhol_g09_c04 325 60
v_PlayingDhol_g09_c05 322 60
v_PlayingDhol_g09_c06 332 60
v_PlayingDhol_g09_c07 359 60
v_PlayingDhol_g10_c01 411 60
v_PlayingDhol_g10_c02 427 60
v_PlayingDhol_g10_c03 424 60
v_PlayingDhol_g10_c04 428 60
v_PlayingDhol_g10_c05 426 60
v_PlayingDhol_g10_c06 426 60
v_PlayingDhol_g10_c07 466 60
v_PlayingDhol_g11_c01 257 60
v_PlayingDhol_g11_c02 289 60
v_PlayingDhol_g11_c03 255 60
v_PlayingDhol_g11_c04 273 60
v_PlayingDhol_g11_c05 279 60
v_PlayingDhol_g11_c06 293 60
v_PlayingDhol_g11_c07 254 60
v_PlayingDhol_g12_c01 311 60
v_PlayingDhol_g12_c02 319 60
v_PlayingDhol_g12_c03 306 60
v_PlayingDhol_g12_c04 327 60
v_PlayingDhol_g12_c05 240 60
v_PlayingDhol_g12_c06 334 60
v_PlayingDhol_g13_c01 255 60
v_PlayingDhol_g13_c02 286 60
v_PlayingDhol_g13_c03 263 60
v_PlayingDhol_g13_c04 259 60
v_PlayingDhol_g13_c05 276 60
v_PlayingDhol_g13_c06 263 60
v_PlayingDhol_g13_c07 252 60
v_PlayingDhol_g14_c01 275 60
v_PlayingDhol_g14_c02 285 60
v_PlayingDhol_g14_c03 290 60
v_PlayingDhol_g14_c04 293 60
v_PlayingDhol_g14_c05 288 60
v_PlayingDhol_g14_c06 275 60
v_PlayingDhol_g14_c07 287 60
v_PlayingDhol_g15_c01 198 60
v_PlayingDhol_g15_c02 206 60
v_PlayingDhol_g15_c03 186 60
v_PlayingDhol_g15_c04 185 60
v_PlayingDhol_g16_c01 194 60
v_PlayingDhol_g16_c02 245 60
v_PlayingDhol_g16_c03 208 60
v_PlayingDhol_g16_c04 202 60
v_PlayingDhol_g16_c05 206 60
v_PlayingDhol_g16_c06 221 60
v_PlayingDhol_g17_c01 294 60
v_PlayingDhol_g17_c02 296 60
v_PlayingDhol_g17_c03 277 60
v_PlayingDhol_g17_c04 304 60
v_PlayingDhol_g17_c05 301 60
v_PlayingDhol_g17_c06 301 60
v_PlayingDhol_g17_c07 290 60
v_PlayingDhol_g18_c01 173 60
v_PlayingDhol_g18_c02 181 60
v_PlayingDhol_g18_c03 198 60
v_PlayingDhol_g18_c04 182 60
v_PlayingDhol_g18_c05 175 60
v_PlayingDhol_g18_c06 123 60
v_PlayingDhol_g19_c01 293 60
v_PlayingDhol_g19_c02 321 60
v_PlayingDhol_g19_c03 259 60
v_PlayingDhol_g19_c04 299 60
v_PlayingDhol_g19_c05 291 60
v_PlayingDhol_g19_c06 304 60
v_PlayingDhol_g19_c07 265 60
v_PlayingDhol_g20_c01 187 60
v_PlayingDhol_g20_c02 185 60
v_PlayingDhol_g20_c03 209 60
v_PlayingDhol_g20_c04 141 60
v_PlayingDhol_g21_c01 246 60
v_PlayingDhol_g21_c02 297 60
v_PlayingDhol_g21_c03 287 60
v_PlayingDhol_g21_c04 263 60
v_PlayingDhol_g21_c05 266 60
v_PlayingDhol_g21_c06 301 60
v_PlayingDhol_g21_c07 272 60
v_PlayingDhol_g22_c01 249 60
v_PlayingDhol_g22_c02 250 60
v_PlayingDhol_g22_c03 251 60
v_PlayingDhol_g22_c04 252 60
v_PlayingDhol_g22_c05 253 60
v_PlayingDhol_g22_c06 254 60
v_PlayingDhol_g22_c07 179 60
v_PlayingDhol_g23_c01 294 60
v_PlayingDhol_g23_c02 290 60
v_PlayingDhol_g23_c03 294 60
v_PlayingDhol_g23_c04 290 60
v_PlayingDhol_g23_c05 265 60
v_PlayingDhol_g23_c06 251 60
v_PlayingDhol_g23_c07 201 60
v_PlayingDhol_g24_c01 266 60
v_PlayingDhol_g24_c02 261 60
v_PlayingDhol_g24_c03 249 60
v_PlayingDhol_g24_c04 273 60
v_PlayingDhol_g24_c05 257 60
v_PlayingDhol_g25_c01 356 60
v_PlayingDhol_g25_c02 352 60
v_PlayingDhol_g25_c03 364 60
v_PlayingDhol_g25_c04 378 60
v_PlayingDhol_g25_c05 401 60
v_PlayingDhol_g25_c06 410 60
v_PlayingDhol_g25_c07 368 60
v_PlayingFlute_g08_c01 353 61
v_PlayingFlute_g08_c02 115 61
v_PlayingFlute_g08_c03 296 61
v_PlayingFlute_g08_c04 179 61
v_PlayingFlute_g08_c05 389 61
v_PlayingFlute_g08_c06 158 61
v_PlayingFlute_g08_c07 245 61
v_PlayingFlute_g09_c01 393 61
v_PlayingFlute_g09_c02 277 61
v_PlayingFlute_g09_c03 139 61
v_PlayingFlute_g09_c04 241 61
v_PlayingFlute_g09_c05 297 61
v_PlayingFlute_g09_c06 341 61
v_PlayingFlute_g09_c07 293 61
v_PlayingFlute_g10_c01 345 61
v_PlayingFlute_g10_c02 220 61
v_PlayingFlute_g10_c03 372 61
v_PlayingFlute_g10_c04 283 61
v_PlayingFlute_g10_c05 264 61
v_PlayingFlute_g10_c06 379 61
v_PlayingFlute_g11_c01 311 61
v_PlayingFlute_g11_c02 258 61
v_PlayingFlute_g11_c03 322 61
v_PlayingFlute_g11_c04 306 61
v_PlayingFlute_g11_c05 348 61
v_PlayingFlute_g11_c06 366 61
v_PlayingFlute_g12_c01 123 61
v_PlayingFlute_g12_c02 110 61
v_PlayingFlute_g12_c03 216 61
v_PlayingFlute_g12_c04 340 61
v_PlayingFlute_g12_c05 352 61
v_PlayingFlute_g13_c01 149 61
v_PlayingFlute_g13_c02 181 61
v_PlayingFlute_g13_c03 194 61
v_PlayingFlute_g13_c04 195 61
v_PlayingFlute_g13_c05 156 61
v_PlayingFlute_g14_c01 267 61
v_PlayingFlute_g14_c02 149 61
v_PlayingFlute_g14_c03 223 61
v_PlayingFlute_g14_c04 223 61
v_PlayingFlute_g14_c05 253 61
v_PlayingFlute_g14_c06 174 61
v_PlayingFlute_g15_c01 228 61
v_PlayingFlute_g15_c02 466 61
v_PlayingFlute_g15_c03 414 61
v_PlayingFlute_g15_c04 400 61
v_PlayingFlute_g15_c05 327 61
v_PlayingFlute_g15_c06 384 61
v_PlayingFlute_g15_c07 461 61
v_PlayingFlute_g16_c01 306 61
v_PlayingFlute_g16_c02 290 61
v_PlayingFlute_g16_c03 339 61
v_PlayingFlute_g16_c04 260 61
v_PlayingFlute_g16_c05 245 61
v_PlayingFlute_g16_c06 495 61
v_PlayingFlute_g17_c01 143 61
v_PlayingFlute_g17_c02 250 61
v_PlayingFlute_g17_c03 277 61
v_PlayingFlute_g17_c04 417 61
v_PlayingFlute_g17_c05 231 61
v_PlayingFlute_g17_c06 202 61
v_PlayingFlute_g17_c07 263 61
v_PlayingFlute_g18_c01 102 61
v_PlayingFlute_g18_c02 279 61
v_PlayingFlute_g18_c03 232 61
v_PlayingFlute_g18_c04 253 61
v_PlayingFlute_g18_c05 244 61
v_PlayingFlute_g19_c01 231 61
v_PlayingFlute_g19_c02 222 61
v_PlayingFlute_g19_c03 289 61
v_PlayingFlute_g19_c04 400 61
v_PlayingFlute_g19_c05 358 61
v_PlayingFlute_g19_c06 378 61
v_PlayingFlute_g19_c07 436 61
v_PlayingFlute_g20_c01 162 61
v_PlayingFlute_g20_c02 200 61
v_PlayingFlute_g20_c03 99 61
v_PlayingFlute_g20_c04 115 61
v_PlayingFlute_g21_c01 300 61
v_PlayingFlute_g21_c02 347 61
v_PlayingFlute_g21_c03 354 61
v_PlayingFlute_g21_c04 458 61
v_PlayingFlute_g21_c05 272 61
v_PlayingFlute_g21_c06 450 61
v_PlayingFlute_g22_c01 223 61
v_PlayingFlute_g22_c02 202 61
v_PlayingFlute_g22_c03 193 61
v_PlayingFlute_g22_c04 190 61
v_PlayingFlute_g22_c05 233 61
v_PlayingFlute_g23_c01 348 61
v_PlayingFlute_g23_c02 304 61
v_PlayingFlute_g23_c03 268 61
v_PlayingFlute_g23_c04 254 61
v_PlayingFlute_g23_c05 266 61
v_PlayingFlute_g23_c06 252 61
v_PlayingFlute_g24_c01 113 61
v_PlayingFlute_g24_c02 133 61
v_PlayingFlute_g24_c03 102 61
v_PlayingFlute_g24_c04 127 61
v_PlayingFlute_g24_c05 243 61
v_PlayingFlute_g25_c01 334 61
v_PlayingFlute_g25_c02 356 61
v_PlayingFlute_g25_c03 326 61
v_PlayingFlute_g25_c04 250 61
v_PlayingFlute_g25_c05 473 61
v_PlayingFlute_g25_c06 445 61
v_PlayingFlute_g25_c07 265 61
v_PlayingGuitar_g08_c01 249 62
v_PlayingGuitar_g08_c02 249 62
v_PlayingGuitar_g08_c03 249 62
v_PlayingGuitar_g08_c04 249 62
v_PlayingGuitar_g08_c05 249 62
v_PlayingGuitar_g08_c06 249 62
v_PlayingGuitar_g08_c07 249 62
v_PlayingGuitar_g09_c01 249 62
v_PlayingGuitar_g09_c02 249 62
v_PlayingGuitar_g09_c03 249 62
v_PlayingGuitar_g09_c04 249 62
v_PlayingGuitar_g10_c01 249 62
v_PlayingGuitar_g10_c02 249 62
v_PlayingGuitar_g10_c03 249 62
v_PlayingGuitar_g10_c04 249 62
v_PlayingGuitar_g10_c05 249 62
v_PlayingGuitar_g10_c06 249 62
v_PlayingGuitar_g10_c07 249 62
v_PlayingGuitar_g11_c01 249 62
v_PlayingGuitar_g11_c02 249 62
v_PlayingGuitar_g11_c03 249 62
v_PlayingGuitar_g11_c04 249 62
v_PlayingGuitar_g11_c05 249 62
v_PlayingGuitar_g11_c06 249 62
v_PlayingGuitar_g11_c07 249 62
v_PlayingGuitar_g12_c01 249 62
v_PlayingGuitar_g12_c02 249 62
v_PlayingGuitar_g12_c03 249 62
v_PlayingGuitar_g12_c04 249 62
v_PlayingGuitar_g12_c05 249 62
v_PlayingGuitar_g12_c06 249 62
v_PlayingGuitar_g12_c07 249 62
v_PlayingGuitar_g13_c01 249 62
v_PlayingGuitar_g13_c02 249 62
v_PlayingGuitar_g13_c03 249 62
v_PlayingGuitar_g13_c04 249 62
v_PlayingGuitar_g13_c05 249 62
v_PlayingGuitar_g13_c06 249 62
v_PlayingGuitar_g13_c07 249 62
v_PlayingGuitar_g14_c01 249 62
v_PlayingGuitar_g14_c02 299 62
v_PlayingGuitar_g14_c03 249 62
v_PlayingGuitar_g14_c04 249 62
v_PlayingGuitar_g14_c05 249 62
v_PlayingGuitar_g14_c06 249 62
v_PlayingGuitar_g14_c07 249 62
v_PlayingGuitar_g15_c01 249 62
v_PlayingGuitar_g15_c02 249 62
v_PlayingGuitar_g15_c03 249 62
v_PlayingGuitar_g15_c04 249 62
v_PlayingGuitar_g15_c05 249 62
v_PlayingGuitar_g15_c06 249 62
v_PlayingGuitar_g15_c07 249 62
v_PlayingGuitar_g16_c01 249 62
v_PlayingGuitar_g16_c02 249 62
v_PlayingGuitar_g16_c03 249 62
v_PlayingGuitar_g16_c04 249 62
v_PlayingGuitar_g16_c05 249 62
v_PlayingGuitar_g16_c06 249 62
v_PlayingGuitar_g16_c07 249 62
v_PlayingGuitar_g17_c01 249 62
v_PlayingGuitar_g17_c02 249 62
v_PlayingGuitar_g17_c03 249 62
v_PlayingGuitar_g17_c04 249 62
v_PlayingGuitar_g17_c05 249 62
v_PlayingGuitar_g17_c06 249 62
v_PlayingGuitar_g17_c07 249 62
v_PlayingGuitar_g18_c01 249 62
v_PlayingGuitar_g18_c02 249 62
v_PlayingGuitar_g18_c03 249 62
v_PlayingGuitar_g18_c04 249 62
v_PlayingGuitar_g18_c05 249 62
v_PlayingGuitar_g18_c06 249 62
v_PlayingGuitar_g18_c07 249 62
v_PlayingGuitar_g19_c01 249 62
v_PlayingGuitar_g19_c02 249 62
v_PlayingGuitar_g19_c03 249 62
v_PlayingGuitar_g19_c04 249 62
v_PlayingGuitar_g19_c05 248 62
v_PlayingGuitar_g19_c06 249 62
v_PlayingGuitar_g19_c07 249 62
v_PlayingGuitar_g20_c01 249 62
v_PlayingGuitar_g20_c02 249 62
v_PlayingGuitar_g20_c03 249 62
v_PlayingGuitar_g20_c04 249 62
v_PlayingGuitar_g20_c05 249 62
v_PlayingGuitar_g20_c06 249 62
v_PlayingGuitar_g20_c07 249 62
v_PlayingGuitar_g21_c01 249 62
v_PlayingGuitar_g21_c02 249 62
v_PlayingGuitar_g21_c03 249 62
v_PlayingGuitar_g21_c04 249 62
v_PlayingGuitar_g21_c05 249 62
v_PlayingGuitar_g21_c06 249 62
v_PlayingGuitar_g22_c01 249 62
v_PlayingGuitar_g22_c02 249 62
v_PlayingGuitar_g22_c03 249 62
v_PlayingGuitar_g22_c04 249 62
v_PlayingGuitar_g22_c05 249 62
v_PlayingGuitar_g23_c01 249 62
v_PlayingGuitar_g23_c02 249 62
v_PlayingGuitar_g23_c03 249 62
v_PlayingGuitar_g23_c04 249 62
v_PlayingGuitar_g23_c05 249 62
v_PlayingGuitar_g23_c06 249 62
v_PlayingGuitar_g23_c07 249 62
v_PlayingGuitar_g24_c01 249 62
v_PlayingGuitar_g24_c02 249 62
v_PlayingGuitar_g24_c03 249 62
v_PlayingGuitar_g24_c04 249 62
v_PlayingGuitar_g25_c01 249 62
v_PlayingGuitar_g25_c02 249 62
v_PlayingGuitar_g25_c03 249 62
v_PlayingGuitar_g25_c04 249 62
v_PlayingGuitar_g25_c05 249 62
v_PlayingGuitar_g25_c06 249 62
v_PlayingGuitar_g25_c07 249 62
v_PlayingPiano_g08_c01 208 63
v_PlayingPiano_g08_c02 215 63
v_PlayingPiano_g08_c03 208 63
v_PlayingPiano_g08_c04 214 63
v_PlayingPiano_g09_c01 209 63
v_PlayingPiano_g09_c02 224 63
v_PlayingPiano_g09_c03 224 63
v_PlayingPiano_g09_c04 239 63
v_PlayingPiano_g10_c01 202 63
v_PlayingPiano_g10_c02 216 63
v_PlayingPiano_g10_c03 216 63
v_PlayingPiano_g10_c04 223 63
v_PlayingPiano_g11_c01 210 63
v_PlayingPiano_g11_c02 223 63
v_PlayingPiano_g11_c03 210 63
v_PlayingPiano_g11_c04 223 63
v_PlayingPiano_g12_c01 214 63
v_PlayingPiano_g12_c02 213 63
v_PlayingPiano_g12_c03 220 63
v_PlayingPiano_g12_c04 213 63
v_PlayingPiano_g13_c01 215 63
v_PlayingPiano_g13_c02 214 63
v_PlayingPiano_g13_c03 215 63
v_PlayingPiano_g13_c04 214 63
v_PlayingPiano_g14_c01 216 63
v_PlayingPiano_g14_c02 216 63
v_PlayingPiano_g14_c03 208 63
v_PlayingPiano_g14_c04 231 63
v_PlayingPiano_g15_c01 223 63
v_PlayingPiano_g15_c02 204 63
v_PlayingPiano_g15_c03 214 63
v_PlayingPiano_g15_c04 233 63
v_PlayingPiano_g16_c01 210 63
v_PlayingPiano_g16_c02 225 63
v_PlayingPiano_g16_c03 225 63
v_PlayingPiano_g16_c04 240 63
v_PlayingPiano_g16_c05 239 63
v_PlayingPiano_g16_c06 210 63
v_PlayingPiano_g16_c07 225 63
v_PlayingPiano_g17_c01 224 63
v_PlayingPiano_g17_c02 224 63
v_PlayingPiano_g17_c03 224 63
v_PlayingPiano_g17_c04 224 63
v_PlayingPiano_g17_c05 247 63
v_PlayingPiano_g17_c06 224 63
v_PlayingPiano_g18_c01 214 63
v_PlayingPiano_g18_c02 214 63
v_PlayingPiano_g18_c03 241 63
v_PlayingPiano_g18_c04 242 63
v_PlayingPiano_g19_c01 213 63
v_PlayingPiano_g19_c02 225 63
v_PlayingPiano_g19_c03 200 63
v_PlayingPiano_g19_c04 225 63
v_PlayingPiano_g20_c01 218 63
v_PlayingPiano_g20_c02 218 63
v_PlayingPiano_g20_c03 218 63
v_PlayingPiano_g20_c04 218 63
v_PlayingPiano_g21_c01 216 63
v_PlayingPiano_g21_c02 203 63
v_PlayingPiano_g21_c03 230 63
v_PlayingPiano_g21_c04 216 63
v_PlayingPiano_g22_c01 218 63
v_PlayingPiano_g22_c02 231 63
v_PlayingPiano_g22_c03 212 63
v_PlayingPiano_g22_c04 225 63
v_PlayingPiano_g23_c01 219 63
v_PlayingPiano_g23_c02 212 63
v_PlayingPiano_g23_c03 213 63
v_PlayingPiano_g23_c04 247 63
v_PlayingPiano_g24_c01 231 63
v_PlayingPiano_g24_c02 204 63
v_PlayingPiano_g24_c03 217 63
v_PlayingPiano_g24_c04 205 63
v_PlayingPiano_g25_c01 202 63
v_PlayingPiano_g25_c02 205 63
v_PlayingPiano_g25_c03 215 63
v_PlayingPiano_g25_c04 203 63
v_PlayingSitar_g08_c01 354 64
v_PlayingSitar_g08_c02 490 64
v_PlayingSitar_g08_c03 568 64
v_PlayingSitar_g08_c04 558 64
v_PlayingSitar_g08_c05 534 64
v_PlayingSitar_g08_c06 597 64
v_PlayingSitar_g08_c07 640 64
v_PlayingSitar_g09_c01 149 64
v_PlayingSitar_g09_c02 149 64
v_PlayingSitar_g09_c03 153 64
v_PlayingSitar_g09_c04 155 64
v_PlayingSitar_g09_c05 153 64
v_PlayingSitar_g09_c06 147 64
v_PlayingSitar_g09_c07 127 64
v_PlayingSitar_g10_c01 373 64
v_PlayingSitar_g10_c02 413 64
v_PlayingSitar_g10_c03 389 64
v_PlayingSitar_g10_c04 398 64
v_PlayingSitar_g10_c05 389 64
v_PlayingSitar_g10_c06 429 64
v_PlayingSitar_g10_c07 472 64
v_PlayingSitar_g11_c01 256 64
v_PlayingSitar_g11_c02 400 64
v_PlayingSitar_g11_c03 397 64
v_PlayingSitar_g11_c04 422 64
v_PlayingSitar_g11_c05 424 64
v_PlayingSitar_g11_c06 435 64
v_PlayingSitar_g11_c07 450 64
v_PlayingSitar_g12_c01 152 64
v_PlayingSitar_g12_c02 188 64
v_PlayingSitar_g12_c03 155 64
v_PlayingSitar_g12_c04 164 64
v_PlayingSitar_g13_c01 473 64
v_PlayingSitar_g13_c02 434 64
v_PlayingSitar_g13_c03 293 64
v_PlayingSitar_g13_c04 269 64
v_PlayingSitar_g14_c01 463 64
v_PlayingSitar_g14_c02 419 64
v_PlayingSitar_g14_c03 484 64
v_PlayingSitar_g14_c04 463 64
v_PlayingSitar_g14_c05 459 64
v_PlayingSitar_g14_c06 486 64
v_PlayingSitar_g14_c07 484 64
v_PlayingSitar_g15_c01 95 64
v_PlayingSitar_g15_c02 102 64
v_PlayingSitar_g15_c03 100 64
v_PlayingSitar_g15_c04 99 64
v_PlayingSitar_g16_c01 440 64
v_PlayingSitar_g16_c02 412 64
v_PlayingSitar_g16_c03 357 64
v_PlayingSitar_g16_c04 412 64
v_PlayingSitar_g16_c05 425 64
v_PlayingSitar_g16_c06 440 64
v_PlayingSitar_g16_c07 466 64
v_PlayingSitar_g17_c01 429 64
v_PlayingSitar_g17_c02 447 64
v_PlayingSitar_g17_c03 428 64
v_PlayingSitar_g17_c04 403 64
v_PlayingSitar_g17_c05 464 64
v_PlayingSitar_g17_c06 452 64
v_PlayingSitar_g17_c07 462 64
v_PlayingSitar_g18_c01 423 64
v_PlayingSitar_g18_c02 486 64
v_PlayingSitar_g18_c03 460 64
v_PlayingSitar_g18_c04 467 64
v_PlayingSitar_g18_c05 452 64
v_PlayingSitar_g18_c06 426 64
v_PlayingSitar_g18_c07 424 64
v_PlayingSitar_g19_c01 417 64
v_PlayingSitar_g19_c02 424 64
v_PlayingSitar_g19_c03 398 64
v_PlayingSitar_g19_c04 422 64
v_PlayingSitar_g19_c05 434 64
v_PlayingSitar_g19_c06 444 64
v_PlayingSitar_g19_c07 482 64
v_PlayingSitar_g20_c01 394 64
v_PlayingSitar_g20_c02 438 64
v_PlayingSitar_g20_c03 416 64
v_PlayingSitar_g20_c04 406 64
v_PlayingSitar_g20_c05 423 64
v_PlayingSitar_g20_c06 408 64
v_PlayingSitar_g20_c07 407 64
v_PlayingSitar_g21_c01 329 64
v_PlayingSitar_g21_c02 382 64
v_PlayingSitar_g21_c03 327 64
v_PlayingSitar_g21_c04 340 64
v_PlayingSitar_g21_c05 337 64
v_PlayingSitar_g21_c06 366 64
v_PlayingSitar_g21_c07 373 64
v_PlayingSitar_g22_c01 255 64
v_PlayingSitar_g22_c02 249 64
v_PlayingSitar_g22_c03 251 64
v_PlayingSitar_g22_c04 251 64
v_PlayingSitar_g22_c05 260 64
v_PlayingSitar_g22_c06 251 64
v_PlayingSitar_g23_c01 393 64
v_PlayingSitar_g23_c02 440 64
v_PlayingSitar_g23_c03 453 64
v_PlayingSitar_g23_c04 446 64
v_PlayingSitar_g23_c05 435 64
v_PlayingSitar_g23_c06 418 64
v_PlayingSitar_g23_c07 459 64
v_PlayingSitar_g24_c01 421 64
v_PlayingSitar_g24_c02 441 64
v_PlayingSitar_g24_c03 454 64
v_PlayingSitar_g24_c04 430 64
v_PlayingSitar_g24_c05 417 64
v_PlayingSitar_g24_c06 416 64
v_PlayingSitar_g24_c07 405 64
v_PlayingSitar_g25_c01 235 64
v_PlayingSitar_g25_c02 222 64
v_PlayingSitar_g25_c03 209 64
v_PlayingSitar_g25_c04 255 64
v_PlayingTabla_g08_c01 240 65
v_PlayingTabla_g08_c02 213 65
v_PlayingTabla_g08_c03 395 65
v_PlayingTabla_g08_c04 380 65
v_PlayingTabla_g09_c01 256 65
v_PlayingTabla_g09_c02 244 65
v_PlayingTabla_g09_c03 248 65
v_PlayingTabla_g09_c04 247 65
v_PlayingTabla_g09_c05 256 65
v_PlayingTabla_g10_c01 273 65
v_PlayingTabla_g10_c02 253 65
v_PlayingTabla_g10_c03 260 65
v_PlayingTabla_g10_c04 246 65
v_PlayingTabla_g10_c05 273 65
v_PlayingTabla_g11_c01 232 65
v_PlayingTabla_g11_c02 390 65
v_PlayingTabla_g11_c03 284 65
v_PlayingTabla_g11_c04 280 65
v_PlayingTabla_g12_c01 255 65
v_PlayingTabla_g12_c02 241 65
v_PlayingTabla_g12_c03 265 65
v_PlayingTabla_g12_c04 235 65
v_PlayingTabla_g12_c05 245 65
v_PlayingTabla_g13_c01 269 65
v_PlayingTabla_g13_c02 290 65
v_PlayingTabla_g13_c03 284 65
v_PlayingTabla_g13_c04 290 65
v_PlayingTabla_g13_c05 295 65
v_PlayingTabla_g14_c01 278 65
v_PlayingTabla_g14_c02 309 65
v_PlayingTabla_g14_c03 310 65
v_PlayingTabla_g14_c04 309 65
v_PlayingTabla_g15_c01 237 65
v_PlayingTabla_g15_c02 255 65
v_PlayingTabla_g15_c03 250 65
v_PlayingTabla_g15_c04 281 65
v_PlayingTabla_g16_c01 112 65
v_PlayingTabla_g16_c02 117 65
v_PlayingTabla_g16_c03 207 65
v_PlayingTabla_g16_c04 135 65
v_PlayingTabla_g16_c05 141 65
v_PlayingTabla_g17_c01 233 65
v_PlayingTabla_g17_c02 259 65
v_PlayingTabla_g17_c03 276 65
v_PlayingTabla_g17_c04 293 65
v_PlayingTabla_g18_c01 304 65
v_PlayingTabla_g18_c02 282 65
v_PlayingTabla_g18_c03 304 65
v_PlayingTabla_g18_c04 274 65
v_PlayingTabla_g18_c05 283 65
v_PlayingTabla_g18_c06 297 65
v_PlayingTabla_g19_c01 189 65
v_PlayingTabla_g19_c02 294 65
v_PlayingTabla_g19_c03 215 65
v_PlayingTabla_g19_c04 330 65
v_PlayingTabla_g20_c01 259 65
v_PlayingTabla_g20_c02 252 65
v_PlayingTabla_g20_c03 245 65
v_PlayingTabla_g20_c04 245 65
v_PlayingTabla_g21_c01 280 65
v_PlayingTabla_g21_c02 293 65
v_PlayingTabla_g21_c03 307 65
v_PlayingTabla_g21_c04 287 65
v_PlayingTabla_g22_c01 317 65
v_PlayingTabla_g22_c02 344 65
v_PlayingTabla_g22_c03 317 65
v_PlayingTabla_g22_c04 345 65
v_PlayingTabla_g23_c01 231 65
v_PlayingTabla_g23_c02 255 65
v_PlayingTabla_g23_c03 249 65
v_PlayingTabla_g23_c04 249 65
v_PlayingTabla_g24_c01 286 65
v_PlayingTabla_g24_c02 277 65
v_PlayingTabla_g24_c03 272 65
v_PlayingTabla_g24_c04 313 65
v_PlayingTabla_g25_c01 320 65
v_PlayingTabla_g25_c02 340 65
v_PlayingTabla_g25_c03 320 65
v_PlayingTabla_g25_c04 340 65
v_PlayingTabla_g25_c05 381 65
v_PlayingViolin_g08_c01 190 66
v_PlayingViolin_g08_c02 183 66
v_PlayingViolin_g08_c03 200 66
v_PlayingViolin_g08_c04 180 66
v_PlayingViolin_g09_c01 169 66
v_PlayingViolin_g09_c02 175 66
v_PlayingViolin_g09_c03 174 66
v_PlayingViolin_g09_c04 186 66
v_PlayingViolin_g10_c01 173 66
v_PlayingViolin_g10_c02 173 66
v_PlayingViolin_g10_c03 162 66
v_PlayingViolin_g10_c04 172 66
v_PlayingViolin_g11_c01 197 66
v_PlayingViolin_g11_c02 189 66
v_PlayingViolin_g11_c03 189 66
v_PlayingViolin_g11_c04 172 66
v_PlayingViolin_g12_c01 214 66
v_PlayingViolin_g12_c02 180 66
v_PlayingViolin_g12_c03 196 66
v_PlayingViolin_g12_c04 170 66
v_PlayingViolin_g13_c01 179 66
v_PlayingViolin_g13_c02 170 66
v_PlayingViolin_g13_c03 171 66
v_PlayingViolin_g13_c04 170 66
v_PlayingViolin_g14_c01 160 66
v_PlayingViolin_g14_c02 168 66
v_PlayingViolin_g14_c03 171 66
v_PlayingViolin_g14_c04 175 66
v_PlayingViolin_g15_c01 140 66
v_PlayingViolin_g15_c02 167 66
v_PlayingViolin_g15_c03 167 66
v_PlayingViolin_g15_c04 167 66
v_PlayingViolin_g16_c01 166 66
v_PlayingViolin_g16_c02 182 66
v_PlayingViolin_g16_c03 170 66
v_PlayingViolin_g16_c04 182 66
v_PlayingViolin_g17_c01 175 66
v_PlayingViolin_g17_c02 184 66
v_PlayingViolin_g17_c03 166 66
v_PlayingViolin_g17_c04 175 66
v_PlayingViolin_g18_c01 172 66
v_PlayingViolin_g18_c02 181 66
v_PlayingViolin_g18_c03 187 66
v_PlayingViolin_g18_c04 153 66
v_PlayingViolin_g19_c01 203 66
v_PlayingViolin_g19_c02 203 66
v_PlayingViolin_g19_c03 223 66
v_PlayingViolin_g19_c04 203 66
v_PlayingViolin_g20_c01 166 66
v_PlayingViolin_g20_c02 172 66
v_PlayingViolin_g20_c03 169 66
v_PlayingViolin_g20_c04 178 66
v_PlayingViolin_g21_c01 182 66
v_PlayingViolin_g21_c02 173 66
v_PlayingViolin_g21_c03 172 66
v_PlayingViolin_g21_c04 173 66
v_PlayingViolin_g22_c01 169 66
v_PlayingViolin_g22_c02 173 66
v_PlayingViolin_g22_c03 170 66
v_PlayingViolin_g22_c04 169 66
v_PlayingViolin_g23_c01 179 66
v_PlayingViolin_g23_c02 170 66
v_PlayingViolin_g23_c03 195 66
v_PlayingViolin_g23_c04 187 66
v_PlayingViolin_g24_c01 190 66
v_PlayingViolin_g24_c02 177 66
v_PlayingViolin_g24_c03 190 66
v_PlayingViolin_g24_c04 176 66
v_PlayingViolin_g25_c01 191 66
v_PlayingViolin_g25_c02 190 66
v_PlayingViolin_g25_c03 200 66
v_PlayingViolin_g25_c04 174 66
v_PoleVault_g08_c01 205 67
v_PoleVault_g08_c02 189 67
v_PoleVault_g08_c03 170 67
v_PoleVault_g08_c04 128 67
v_PoleVault_g09_c01 154 67
v_PoleVault_g09_c02 133 67
v_PoleVault_g09_c03 139 67
v_PoleVault_g09_c04 230 67
v_PoleVault_g10_c01 256 67
v_PoleVault_g10_c02 242 67
v_PoleVault_g10_c03 300 67
v_PoleVault_g10_c04 216 67
v_PoleVault_g10_c05 143 67
v_PoleVault_g10_c06 175 67
v_PoleVault_g10_c07 185 67
v_PoleVault_g11_c01 169 67
v_PoleVault_g11_c02 176 67
v_PoleVault_g11_c03 209 67
v_PoleVault_g11_c04 198 67
v_PoleVault_g11_c05 184 67
v_PoleVault_g12_c01 93 67
v_PoleVault_g12_c02 223 67
v_PoleVault_g12_c03 85 67
v_PoleVault_g12_c04 176 67
v_PoleVault_g12_c05 117 67
v_PoleVault_g12_c06 114 67
v_PoleVault_g12_c07 115 67
v_PoleVault_g13_c01 291 67
v_PoleVault_g13_c02 158 67
v_PoleVault_g13_c03 130 67
v_PoleVault_g13_c04 126 67
v_PoleVault_g13_c05 135 67
v_PoleVault_g14_c01 153 67
v_PoleVault_g14_c02 178 67
v_PoleVault_g14_c03 164 67
v_PoleVault_g14_c04 479 67
v_PoleVault_g14_c05 235 67
v_PoleVault_g14_c06 221 67
v_PoleVault_g14_c07 269 67
v_PoleVault_g15_c01 152 67
v_PoleVault_g15_c02 209 67
v_PoleVault_g15_c03 170 67
v_PoleVault_g15_c04 230 67
v_PoleVault_g16_c01 267 67
v_PoleVault_g16_c02 189 67
v_PoleVault_g16_c03 205 67
v_PoleVault_g16_c04 246 67
v_PoleVault_g16_c05 164 67
v_PoleVault_g16_c06 169 67
v_PoleVault_g16_c07 231 67
v_PoleVault_g17_c01 162 67
v_PoleVault_g17_c02 166 67
v_PoleVault_g17_c03 105 67
v_PoleVault_g17_c04 132 67
v_PoleVault_g17_c05 233 67
v_PoleVault_g17_c06 162 67
v_PoleVault_g17_c07 172 67
v_PoleVault_g18_c01 127 67
v_PoleVault_g18_c02 113 67
v_PoleVault_g18_c03 188 67
v_PoleVault_g18_c04 126 67
v_PoleVault_g18_c05 110 67
v_PoleVault_g18_c06 142 67
v_PoleVault_g18_c07 202 67
v_PoleVault_g19_c01 68 67
v_PoleVault_g19_c02 69 67
v_PoleVault_g19_c03 84 67
v_PoleVault_g19_c04 83 67
v_PoleVault_g19_c05 83 67
v_PoleVault_g19_c06 76 67
v_PoleVault_g19_c07 79 67
v_PoleVault_g20_c01 250 67
v_PoleVault_g20_c02 214 67
v_PoleVault_g20_c03 148 67
v_PoleVault_g20_c04 176 67
v_PoleVault_g20_c05 98 67
v_PoleVault_g20_c06 127 67
v_PoleVault_g21_c01 96 67
v_PoleVault_g21_c02 93 67
v_PoleVault_g21_c03 93 67
v_PoleVault_g21_c04 78 67
v_PoleVault_g21_c05 133 67
v_PoleVault_g21_c06 114 67
v_PoleVault_g21_c07 157 67
v_PoleVault_g22_c01 124 67
v_PoleVault_g22_c02 138 67
v_PoleVault_g22_c03 158 67
v_PoleVault_g22_c04 198 67
v_PoleVault_g23_c01 87 67
v_PoleVault_g23_c02 95 67
v_PoleVault_g23_c03 81 67
v_PoleVault_g23_c04 107 67
v_PoleVault_g23_c05 75 67
v_PoleVault_g23_c06 98 67
v_PoleVault_g23_c07 96 67
v_PoleVault_g24_c01 177 67
v_PoleVault_g24_c02 170 67
v_PoleVault_g24_c03 198 67
v_PoleVault_g24_c04 147 67
v_PoleVault_g24_c05 135 67
v_PoleVault_g24_c06 142 67
v_PoleVault_g24_c07 157 67
v_PoleVault_g25_c01 119 67
v_PoleVault_g25_c02 101 67
v_PoleVault_g25_c03 92 67
v_PoleVault_g25_c04 116 67
v_PoleVault_g25_c05 110 67
v_PoleVault_g25_c06 102 67
v_PoleVault_g25_c07 92 67
v_PommelHorse_g08_c01 255 68
v_PommelHorse_g08_c02 248 68
v_PommelHorse_g08_c03 247 68
v_PommelHorse_g08_c04 250 68
v_PommelHorse_g09_c01 247 68
v_PommelHorse_g09_c02 244 68
v_PommelHorse_g09_c03 252 68
v_PommelHorse_g09_c04 328 68
v_PommelHorse_g10_c01 306 68
v_PommelHorse_g10_c02 306 68
v_PommelHorse_g10_c03 301 68
v_PommelHorse_g10_c04 436 68
v_PommelHorse_g11_c01 234 68
v_PommelHorse_g11_c02 250 68
v_PommelHorse_g11_c03 247 68
v_PommelHorse_g11_c04 293 68
v_PommelHorse_g12_c01 345 68
v_PommelHorse_g12_c02 332 68
v_PommelHorse_g12_c03 294 68
v_PommelHorse_g12_c04 306 68
v_PommelHorse_g12_c05 571 68
v_PommelHorse_g12_c06 443 68
v_PommelHorse_g12_c07 466 68
v_PommelHorse_g13_c01 299 68
v_PommelHorse_g13_c02 304 68
v_PommelHorse_g13_c03 304 68
v_PommelHorse_g13_c04 351 68
v_PommelHorse_g13_c05 305 68
v_PommelHorse_g13_c06 303 68
v_PommelHorse_g13_c07 475 68
v_PommelHorse_g14_c01 359 68
v_PommelHorse_g14_c02 360 68
v_PommelHorse_g14_c03 356 68
v_PommelHorse_g14_c04 356 68
v_PommelHorse_g15_c01 251 68
v_PommelHorse_g15_c02 252 68
v_PommelHorse_g15_c03 245 68
v_PommelHorse_g15_c04 291 68
v_PommelHorse_g16_c01 298 68
v_PommelHorse_g16_c02 301 68
v_PommelHorse_g16_c03 201 68
v_PommelHorse_g16_c04 379 68
v_PommelHorse_g17_c01 300 68
v_PommelHorse_g17_c02 489 68
v_PommelHorse_g17_c03 522 68
v_PommelHorse_g17_c04 494 68
v_PommelHorse_g17_c05 507 68
v_PommelHorse_g17_c06 480 68
v_PommelHorse_g18_c01 258 68
v_PommelHorse_g18_c02 255 68
v_PommelHorse_g18_c03 226 68
v_PommelHorse_g18_c04 277 68
v_PommelHorse_g19_c01 306 68
v_PommelHorse_g19_c02 337 68
v_PommelHorse_g19_c03 287 68
v_PommelHorse_g19_c04 393 68
v_PommelHorse_g19_c05 422 68
v_PommelHorse_g19_c06 348 68
v_PommelHorse_g20_c01 308 68
v_PommelHorse_g20_c02 276 68
v_PommelHorse_g20_c03 320 68
v_PommelHorse_g20_c04 378 68
v_PommelHorse_g20_c05 300 68
v_PommelHorse_g20_c06 453 68
v_PommelHorse_g20_c07 489 68
v_PommelHorse_g21_c01 294 68
v_PommelHorse_g21_c02 301 68
v_PommelHorse_g21_c03 300 68
v_PommelHorse_g21_c04 318 68
v_PommelHorse_g22_c01 388 68
v_PommelHorse_g22_c02 432 68
v_PommelHorse_g22_c03 410 68
v_PommelHorse_g22_c04 356 68
v_PommelHorse_g22_c05 421 68
v_PommelHorse_g22_c06 453 68
v_PommelHorse_g22_c07 496 68
v_PommelHorse_g23_c01 246 68
v_PommelHorse_g23_c02 251 68
v_PommelHorse_g23_c03 251 68
v_PommelHorse_g23_c04 354 68
v_PommelHorse_g24_c01 317 68
v_PommelHorse_g24_c02 303 68
v_PommelHorse_g24_c03 296 68
v_PommelHorse_g24_c04 310 68
v_PommelHorse_g25_c01 303 68
v_PommelHorse_g25_c02 356 68
v_PommelHorse_g25_c03 327 68
v_PommelHorse_g25_c04 384 68
v_PullUps_g08_c01 95 69
v_PullUps_g08_c02 102 69
v_PullUps_g08_c03 103 69
v_PullUps_g08_c04 105 69
v_PullUps_g09_c01 106 69
v_PullUps_g09_c02 100 69
v_PullUps_g09_c03 104 69
v_PullUps_g09_c04 98 69
v_PullUps_g10_c01 141 69
v_PullUps_g10_c02 172 69
v_PullUps_g10_c03 198 69
v_PullUps_g10_c04 101 69
v_PullUps_g11_c01 94 69
v_PullUps_g11_c02 113 69
v_PullUps_g11_c03 90 69
v_PullUps_g11_c04 99 69
v_PullUps_g12_c01 81 69
v_PullUps_g12_c02 72 69
v_PullUps_g12_c03 68 69
v_PullUps_g12_c04 78 69
v_PullUps_g13_c01 92 69
v_PullUps_g13_c02 81 69
v_PullUps_g13_c03 77 69
v_PullUps_g13_c04 80 69
v_PullUps_g14_c01 78 69
v_PullUps_g14_c02 80 69
v_PullUps_g14_c03 85 69
v_PullUps_g14_c04 85 69
v_PullUps_g15_c01 164 69
v_PullUps_g15_c02 196 69
v_PullUps_g15_c03 206 69
v_PullUps_g15_c04 191 69
v_PullUps_g16_c01 131 69
v_PullUps_g16_c02 133 69
v_PullUps_g16_c03 140 69
v_PullUps_g16_c04 143 69
v_PullUps_g17_c01 163 69
v_PullUps_g17_c02 185 69
v_PullUps_g17_c03 201 69
v_PullUps_g17_c04 225 69
v_PullUps_g18_c01 154 69
v_PullUps_g18_c02 163 69
v_PullUps_g18_c03 160 69
v_PullUps_g18_c04 162 69
v_PullUps_g19_c01 110 69
v_PullUps_g19_c02 101 69
v_PullUps_g19_c03 107 69
v_PullUps_g19_c04 103 69
v_PullUps_g20_c01 151 69
v_PullUps_g20_c02 216 69
v_PullUps_g20_c03 196 69
v_PullUps_g20_c04 187 69
v_PullUps_g21_c01 164 69
v_PullUps_g21_c02 176 69
v_PullUps_g21_c03 182 69
v_PullUps_g21_c04 192 69
v_PullUps_g22_c01 105 69
v_PullUps_g22_c02 104 69
v_PullUps_g22_c03 105 69
v_PullUps_g22_c04 143 69
v_PullUps_g23_c01 177 69
v_PullUps_g23_c02 188 69
v_PullUps_g23_c03 186 69
v_PullUps_g23_c04 193 69
v_PullUps_g24_c01 153 69
v_PullUps_g24_c02 191 69
v_PullUps_g24_c03 180 69
v_PullUps_g24_c04 197 69
v_PullUps_g25_c01 91 69
v_PullUps_g25_c02 109 69
v_PullUps_g25_c03 66 69
v_PullUps_g25_c04 78 69
v_Punch_g08_c01 250 70
v_Punch_g08_c02 250 70
v_Punch_g08_c03 250 70
v_Punch_g08_c04 250 70
v_Punch_g08_c05 250 70
v_Punch_g08_c06 250 70
v_Punch_g08_c07 250 70
v_Punch_g09_c01 299 70
v_Punch_g09_c02 299 70
v_Punch_g09_c03 299 70
v_Punch_g09_c04 299 70
v_Punch_g09_c05 299 70
v_Punch_g09_c06 299 70
v_Punch_g09_c07 299 70
v_Punch_g10_c01 172 70
v_Punch_g10_c02 142 70
v_Punch_g10_c03 67 70
v_Punch_g10_c04 99 70
v_Punch_g10_c05 75 70
v_Punch_g10_c06 130 70
v_Punch_g11_c01 293 70
v_Punch_g11_c02 299 70
v_Punch_g11_c03 295 70
v_Punch_g11_c04 299 70
v_Punch_g11_c05 276 70
v_Punch_g11_c06 299 70
v_Punch_g11_c07 299 70
v_Punch_g12_c01 299 70
v_Punch_g12_c02 299 70
v_Punch_g12_c03 288 70
v_Punch_g12_c04 299 70
v_Punch_g12_c05 299 70
v_Punch_g12_c06 299 70
v_Punch_g12_c07 299 70
v_Punch_g13_c01 299 70
v_Punch_g13_c02 299 70
v_Punch_g13_c03 198 70
v_Punch_g13_c04 299 70
v_Punch_g13_c05 299 70
v_Punch_g13_c06 299 70
v_Punch_g13_c07 299 70
v_Punch_g14_c01 299 70
v_Punch_g14_c02 299 70
v_Punch_g14_c03 274 70
v_Punch_g14_c04 299 70
v_Punch_g14_c05 299 70
v_Punch_g14_c06 299 70
v_Punch_g14_c07 299 70
v_Punch_g15_c01 275 70
v_Punch_g15_c02 299 70
v_Punch_g15_c03 299 70
v_Punch_g15_c04 299 70
v_Punch_g15_c05 299 70
v_Punch_g15_c06 149 70
v_Punch_g16_c01 299 70
v_Punch_g16_c02 299 70
v_Punch_g16_c03 299 70
v_Punch_g16_c04 299 70
v_Punch_g16_c05 299 70
v_Punch_g16_c06 299 70
v_Punch_g16_c07 299 70
v_Punch_g17_c01 299 70
v_Punch_g17_c02 299 70
v_Punch_g17_c03 264 70
v_Punch_g17_c04 299 70
v_Punch_g17_c05 299 70
v_Punch_g17_c06 299 70
v_Punch_g17_c07 299 70
v_Punch_g18_c01 299 70
v_Punch_g18_c02 299 70
v_Punch_g18_c03 299 70
v_Punch_g18_c04 283 70
v_Punch_g18_c05 299 70
v_Punch_g18_c06 299 70
v_Punch_g18_c07 299 70
v_Punch_g19_c01 299 70
v_Punch_g19_c02 299 70
v_Punch_g19_c03 299 70
v_Punch_g19_c04 299 70
v_Punch_g19_c05 299 70
v_Punch_g19_c06 299 70
v_Punch_g19_c07 299 70
v_Punch_g20_c01 299 70
v_Punch_g20_c02 288 70
v_Punch_g20_c03 299 70
v_Punch_g20_c04 299 70
v_Punch_g21_c01 299 70
v_Punch_g21_c02 299 70
v_Punch_g21_c03 299 70
v_Punch_g21_c04 299 70
v_Punch_g21_c05 299 70
v_Punch_g21_c06 299 70
v_Punch_g21_c07 254 70
v_Punch_g22_c01 299 70
v_Punch_g22_c02 263 70
v_Punch_g22_c03 299 70
v_Punch_g22_c04 299 70
v_Punch_g22_c05 278 70
v_Punch_g22_c06 299 70
v_Punch_g22_c07 299 70
v_Punch_g23_c01 299 70
v_Punch_g23_c02 299 70
v_Punch_g23_c03 299 70
v_Punch_g23_c04 299 70
v_Punch_g23_c05 299 70
v_Punch_g23_c06 299 70
v_Punch_g23_c07 299 70
v_Punch_g24_c01 299 70
v_Punch_g24_c02 299 70
v_Punch_g24_c03 284 70
v_Punch_g24_c04 262 70
v_Punch_g24_c05 299 70
v_Punch_g24_c06 270 70
v_Punch_g24_c07 299 70
v_Punch_g25_c01 299 70
v_Punch_g25_c02 299 70
v_Punch_g25_c03 299 70
v_Punch_g25_c04 299 70
v_Punch_g25_c05 299 70
v_Punch_g25_c06 299 70
v_Punch_g25_c07 299 70
v_PushUps_g08_c01 83 71
v_PushUps_g08_c02 83 71
v_PushUps_g08_c03 83 71
v_PushUps_g08_c04 83 71
v_PushUps_g09_c01 83 71
v_PushUps_g09_c02 83 71
v_PushUps_g09_c03 83 71
v_PushUps_g09_c04 83 71
v_PushUps_g10_c01 68 71
v_PushUps_g10_c02 61 71
v_PushUps_g10_c03 65 71
v_PushUps_g10_c04 70 71
v_PushUps_g11_c01 65 71
v_PushUps_g11_c02 58 71
v_PushUps_g11_c03 54 71
v_PushUps_g11_c04 62 71
v_PushUps_g12_c01 73 71
v_PushUps_g12_c02 73 71
v_PushUps_g12_c03 69 71
v_PushUps_g12_c04 71 71
v_PushUps_g13_c01 71 71
v_PushUps_g13_c02 71 71
v_PushUps_g13_c03 50 71
v_PushUps_g13_c04 58 71
v_PushUps_g14_c01 102 71
v_PushUps_g14_c02 97 71
v_PushUps_g14_c03 99 71
v_PushUps_g14_c04 93 71
v_PushUps_g15_c01 104 71
v_PushUps_g15_c02 85 71
v_PushUps_g15_c03 84 71
v_PushUps_g15_c04 89 71
v_PushUps_g16_c01 70 71
v_PushUps_g16_c02 75 71
v_PushUps_g16_c03 32 71
v_PushUps_g16_c04 28 71
v_PushUps_g17_c01 79 71
v_PushUps_g17_c02 80 71
v_PushUps_g17_c03 73 71
v_PushUps_g17_c04 78 71
v_PushUps_g18_c01 71 71
v_PushUps_g18_c02 70 71
v_PushUps_g18_c03 74 71
v_PushUps_g18_c04 70 71
v_PushUps_g19_c01 71 71
v_PushUps_g19_c02 74 71
v_PushUps_g19_c03 75 71
v_PushUps_g19_c04 75 71
v_PushUps_g20_c01 93 71
v_PushUps_g20_c02 87 71
v_PushUps_g20_c03 94 71
v_PushUps_g20_c04 93 71
v_PushUps_g21_c01 89 71
v_PushUps_g21_c02 165 71
v_PushUps_g21_c03 123 71
v_PushUps_g21_c04 101 71
v_PushUps_g22_c01 56 71
v_PushUps_g22_c02 107 71
v_PushUps_g22_c03 66 71
v_PushUps_g22_c04 95 71
v_PushUps_g23_c01 62 71
v_PushUps_g23_c02 60 71
v_PushUps_g23_c03 61 71
v_PushUps_g23_c04 59 71
v_PushUps_g24_c01 70 71
v_PushUps_g24_c02 67 71
v_PushUps_g24_c03 68 71
v_PushUps_g24_c04 69 71
v_PushUps_g25_c01 89 71
v_PushUps_g25_c02 108 71
v_PushUps_g25_c03 110 71
v_PushUps_g25_c04 100 71
v_Rafting_g08_c01 183 72
v_Rafting_g08_c02 233 72
v_Rafting_g08_c03 260 72
v_Rafting_g08_c04 222 72
v_Rafting_g08_c05 228 72
v_Rafting_g08_c06 244 72
v_Rafting_g09_c01 197 72
v_Rafting_g09_c02 185 72
v_Rafting_g09_c03 74 72
v_Rafting_g09_c04 109 72
v_Rafting_g10_c01 266 72
v_Rafting_g10_c02 272 72
v_Rafting_g10_c03 242 72
v_Rafting_g10_c04 250 72
v_Rafting_g10_c05 202 72
v_Rafting_g11_c01 260 72
v_Rafting_g11_c02 256 72
v_Rafting_g11_c03 267 72
v_Rafting_g11_c04 255 72
v_Rafting_g12_c01 149 72
v_Rafting_g12_c02 154 72
v_Rafting_g12_c03 174 72
v_Rafting_g12_c04 180 72
v_Rafting_g13_c01 241 72
v_Rafting_g13_c02 258 72
v_Rafting_g13_c03 238 72
v_Rafting_g13_c04 268 72
v_Rafting_g13_c05 239 72
v_Rafting_g14_c01 170 72
v_Rafting_g14_c02 164 72
v_Rafting_g14_c03 199 72
v_Rafting_g14_c04 119 72
v_Rafting_g14_c05 138 72
v_Rafting_g15_c01 257 72
v_Rafting_g15_c02 239 72
v_Rafting_g15_c03 245 72
v_Rafting_g15_c04 228 72
v_Rafting_g16_c01 143 72
v_Rafting_g16_c02 242 72
v_Rafting_g16_c03 282 72
v_Rafting_g16_c04 244 72
v_Rafting_g16_c05 252 72
v_Rafting_g16_c06 252 72
v_Rafting_g16_c07 187 72
v_Rafting_g17_c01 239 72
v_Rafting_g17_c02 278 72
v_Rafting_g17_c03 231 72
v_Rafting_g17_c04 191 72
v_Rafting_g17_c05 256 72
v_Rafting_g17_c06 251 72
v_Rafting_g18_c01 74 72
v_Rafting_g18_c02 77 72
v_Rafting_g18_c03 100 72
v_Rafting_g18_c04 127 72
v_Rafting_g19_c01 170 72
v_Rafting_g19_c02 128 72
v_Rafting_g19_c03 181 72
v_Rafting_g19_c04 234 72
v_Rafting_g19_c05 263 72
v_Rafting_g20_c01 233 72
v_Rafting_g20_c02 232 72
v_Rafting_g20_c03 173 72
v_Rafting_g20_c04 239 72
v_Rafting_g21_c01 124 72
v_Rafting_g21_c02 116 72
v_Rafting_g21_c03 125 72
v_Rafting_g21_c04 139 72
v_Rafting_g22_c01 124 72
v_Rafting_g22_c02 158 72
v_Rafting_g22_c03 124 72
v_Rafting_g22_c04 106 72
v_Rafting_g23_c01 100 72
v_Rafting_g23_c02 152 72
v_Rafting_g23_c03 124 72
v_Rafting_g23_c04 149 72
v_Rafting_g24_c01 100 72
v_Rafting_g24_c02 131 72
v_Rafting_g24_c03 100 72
v_Rafting_g24_c04 101 72
v_Rafting_g25_c01 124 72
v_Rafting_g25_c02 134 72
v_Rafting_g25_c03 124 72
v_Rafting_g25_c04 128 72
v_RockClimbingIndoor_g08_c01 489 73
v_RockClimbingIndoor_g08_c02 539 73
v_RockClimbingIndoor_g08_c03 479 73
v_RockClimbingIndoor_g08_c04 519 73
v_RockClimbingIndoor_g08_c05 479 73
v_RockClimbingIndoor_g08_c06 499 73
v_RockClimbingIndoor_g08_c07 489 73
v_RockClimbingIndoor_g09_c01 251 73
v_RockClimbingIndoor_g09_c02 245 73
v_RockClimbingIndoor_g09_c03 245 73
v_RockClimbingIndoor_g09_c04 295 73
v_RockClimbingIndoor_g10_c01 417 73
v_RockClimbingIndoor_g10_c02 411 73
v_RockClimbingIndoor_g10_c03 440 73
v_RockClimbingIndoor_g10_c04 402 73
v_RockClimbingIndoor_g10_c05 425 73
v_RockClimbingIndoor_g10_c06 411 73
v_RockClimbingIndoor_g10_c07 425 73
v_RockClimbingIndoor_g11_c01 166 73
v_RockClimbingIndoor_g11_c02 165 73
v_RockClimbingIndoor_g11_c03 166 73
v_RockClimbingIndoor_g11_c04 168 73
v_RockClimbingIndoor_g12_c01 477 73
v_RockClimbingIndoor_g12_c02 489 73
v_RockClimbingIndoor_g12_c03 515 73
v_RockClimbingIndoor_g12_c04 492 73
v_RockClimbingIndoor_g12_c05 490 73
v_RockClimbingIndoor_g12_c06 500 73
v_RockClimbingIndoor_g13_c01 166 73
v_RockClimbingIndoor_g13_c02 156 73
v_RockClimbingIndoor_g13_c03 148 73
v_RockClimbingIndoor_g13_c04 223 73
v_RockClimbingIndoor_g13_c05 185 73
v_RockClimbingIndoor_g13_c06 248 73
v_RockClimbingIndoor_g14_c01 325 73
v_RockClimbingIndoor_g14_c02 305 73
v_RockClimbingIndoor_g14_c03 414 73
v_RockClimbingIndoor_g14_c04 421 73
v_RockClimbingIndoor_g14_c05 402 73
v_RockClimbingIndoor_g15_c01 341 73
v_RockClimbingIndoor_g15_c02 332 73
v_RockClimbingIndoor_g15_c03 332 73
v_RockClimbingIndoor_g15_c04 332 73
v_RockClimbingIndoor_g16_c01 246 73
v_RockClimbingIndoor_g16_c02 247 73
v_RockClimbingIndoor_g16_c03 249 73
v_RockClimbingIndoor_g16_c04 249 73
v_RockClimbingIndoor_g16_c05 251 73
v_RockClimbingIndoor_g17_c01 318 73
v_RockClimbingIndoor_g17_c02 403 73
v_RockClimbingIndoor_g17_c03 307 73
v_RockClimbingIndoor_g17_c04 236 73
v_RockClimbingIndoor_g17_c05 259 73
v_RockClimbingIndoor_g17_c06 417 73
v_RockClimbingIndoor_g17_c07 377 73
v_RockClimbingIndoor_g18_c01 166 73
v_RockClimbingIndoor_g18_c02 168 73
v_RockClimbingIndoor_g18_c03 165 73
v_RockClimbingIndoor_g18_c04 166 73
v_RockClimbingIndoor_g19_c01 445 73
v_RockClimbingIndoor_g19_c02 392 73
v_RockClimbingIndoor_g19_c03 406 73
v_RockClimbingIndoor_g19_c04 401 73
v_RockClimbingIndoor_g20_c01 399 73
v_RockClimbingIndoor_g20_c02 396 73
v_RockClimbingIndoor_g20_c03 403 73
v_RockClimbingIndoor_g20_c04 396 73
v_RockClimbingIndoor_g20_c05 396 73
v_RockClimbingIndoor_g20_c06 399 73
v_RockClimbingIndoor_g21_c01 366 73
v_RockClimbingIndoor_g21_c02 324 73
v_RockClimbingIndoor_g21_c03 407 73
v_RockClimbingIndoor_g21_c04 408 73
v_RockClimbingIndoor_g21_c05 437 73
v_RockClimbingIndoor_g21_c06 407 73
v_RockClimbingIndoor_g21_c07 449 73
v_RockClimbingIndoor_g22_c01 426 73
v_RockClimbingIndoor_g22_c02 405 73
v_RockClimbingIndoor_g22_c03 426 73
v_RockClimbingIndoor_g22_c04 412 73
v_RockClimbingIndoor_g22_c05 419 73
v_RockClimbingIndoor_g22_c06 412 73
v_RockClimbingIndoor_g22_c07 432 73
v_RockClimbingIndoor_g23_c01 323 73
v_RockClimbingIndoor_g23_c02 342 73
v_RockClimbingIndoor_g23_c03 335 73
v_RockClimbingIndoor_g23_c04 331 73
v_RockClimbingIndoor_g23_c05 339 73
v_RockClimbingIndoor_g23_c06 331 73
v_RockClimbingIndoor_g24_c01 457 73
v_RockClimbingIndoor_g24_c02 416 73
v_RockClimbingIndoor_g24_c03 396 73
v_RockClimbingIndoor_g24_c04 416 73
v_RockClimbingIndoor_g24_c05 437 73
v_RockClimbingIndoor_g24_c06 407 73
v_RockClimbingIndoor_g24_c07 437 73
v_RockClimbingIndoor_g25_c01 413 73
v_RockClimbingIndoor_g25_c02 437 73
v_RockClimbingIndoor_g25_c03 390 73
v_RockClimbingIndoor_g25_c04 413 73
v_RockClimbingIndoor_g25_c05 425 73
v_RockClimbingIndoor_g25_c06 426 73
v_RockClimbingIndoor_g25_c07 402 73
v_RopeClimbing_g08_c01 178 74
v_RopeClimbing_g08_c02 102 74
v_RopeClimbing_g08_c03 117 74
v_RopeClimbing_g08_c04 183 74
v_RopeClimbing_g09_c01 151 74
v_RopeClimbing_g09_c02 157 74
v_RopeClimbing_g09_c03 153 74
v_RopeClimbing_g09_c04 166 74
v_RopeClimbing_g10_c01 150 74
v_RopeClimbing_g10_c02 153 74
v_RopeClimbing_g10_c03 155 74
v_RopeClimbing_g10_c04 155 74
v_RopeClimbing_g10_c05 150 74
v_RopeClimbing_g11_c01 100 74
v_RopeClimbing_g11_c02 106 74
v_RopeClimbing_g11_c03 157 74
v_RopeClimbing_g11_c04 100 74
v_RopeClimbing_g12_c01 221 74
v_RopeClimbing_g12_c02 133 74
v_RopeClimbing_g12_c03 189 74
v_RopeClimbing_g12_c04 71 74
v_RopeClimbing_g13_c01 76 74
v_RopeClimbing_g13_c02 76 74
v_RopeClimbing_g13_c03 76 74
v_RopeClimbing_g13_c04 88 74
v_RopeClimbing_g13_c05 76 74
v_RopeClimbing_g13_c06 97 74
v_RopeClimbing_g13_c07 83 74
v_RopeClimbing_g14_c01 181 74
v_RopeClimbing_g14_c02 226 74
v_RopeClimbing_g14_c03 216 74
v_RopeClimbing_g14_c04 179 74
v_RopeClimbing_g14_c05 180 74
v_RopeClimbing_g15_c01 225 74
v_RopeClimbing_g15_c02 227 74
v_RopeClimbing_g15_c03 244 74
v_RopeClimbing_g15_c04 227 74
v_RopeClimbing_g15_c05 326 74
v_RopeClimbing_g16_c01 218 74
v_RopeClimbing_g16_c02 160 74
v_RopeClimbing_g16_c03 167 74
v_RopeClimbing_g16_c04 150 74
v_RopeClimbing_g16_c05 150 74
v_RopeClimbing_g17_c01 179 74
v_RopeClimbing_g17_c02 184 74
v_RopeClimbing_g17_c03 194 74
v_RopeClimbing_g17_c04 193 74
v_RopeClimbing_g17_c05 248 74
v_RopeClimbing_g18_c01 187 74
v_RopeClimbing_g18_c02 180 74
v_RopeClimbing_g18_c03 202 74
v_RopeClimbing_g18_c04 203 74
v_RopeClimbing_g18_c05 182 74
v_RopeClimbing_g19_c01 154 74
v_RopeClimbing_g19_c02 170 74
v_RopeClimbing_g19_c03 167 74
v_RopeClimbing_g19_c04 170 74
v_RopeClimbing_g19_c05 163 74
v_RopeClimbing_g19_c06 189 74
v_RopeClimbing_g19_c07 178 74
v_RopeClimbing_g20_c01 156 74
v_RopeClimbing_g20_c02 162 74
v_RopeClimbing_g20_c03 174 74
v_RopeClimbing_g20_c04 150 74
v_RopeClimbing_g21_c01 152 74
v_RopeClimbing_g21_c02 161 74
v_RopeClimbing_g21_c03 169 74
v_RopeClimbing_g21_c04 174 74
v_RopeClimbing_g22_c01 154 74
v_RopeClimbing_g22_c02 158 74
v_RopeClimbing_g22_c03 159 74
v_RopeClimbing_g22_c04 211 74
v_RopeClimbing_g23_c01 151 74
v_RopeClimbing_g23_c02 152 74
v_RopeClimbing_g23_c03 150 74
v_RopeClimbing_g23_c04 165 74
v_RopeClimbing_g24_c01 156 74
v_RopeClimbing_g24_c02 150 74
v_RopeClimbing_g24_c03 150 74
v_RopeClimbing_g24_c04 179 74
v_RopeClimbing_g25_c01 151 74
v_RopeClimbing_g25_c02 162 74
v_RopeClimbing_g25_c03 164 74
v_RopeClimbing_g25_c04 167 74
v_RopeClimbing_g25_c05 156 74
v_Rowing_g08_c01 197 75
v_Rowing_g08_c02 174 75
v_Rowing_g08_c03 197 75
v_Rowing_g08_c04 280 75
v_Rowing_g09_c01 318 75
v_Rowing_g09_c02 303 75
v_Rowing_g09_c03 318 75
v_Rowing_g09_c04 425 75
v_Rowing_g09_c05 394 75
v_Rowing_g09_c06 440 75
v_Rowing_g10_c01 500 75
v_Rowing_g10_c02 491 75
v_Rowing_g10_c03 330 75
v_Rowing_g10_c04 506 75
v_Rowing_g10_c05 438 75
v_Rowing_g10_c06 480 75
v_Rowing_g10_c07 490 75
v_Rowing_g11_c01 271 75
v_Rowing_g11_c02 191 75
v_Rowing_g11_c03 339 75
v_Rowing_g11_c04 367 75
v_Rowing_g11_c05 324 75
v_Rowing_g11_c06 167 75
v_Rowing_g12_c01 249 75
v_Rowing_g12_c02 619 75
v_Rowing_g12_c03 242 75
v_Rowing_g12_c04 439 75
v_Rowing_g12_c05 752 75
v_Rowing_g12_c06 287 75
v_Rowing_g12_c07 832 75
v_Rowing_g13_c01 216 75
v_Rowing_g13_c02 138 75
v_Rowing_g13_c03 115 75
v_Rowing_g13_c04 215 75
v_Rowing_g13_c05 186 75
v_Rowing_g13_c06 177 75
v_Rowing_g13_c07 119 75
v_Rowing_g14_c01 209 75
v_Rowing_g14_c02 291 75
v_Rowing_g14_c03 261 75
v_Rowing_g14_c04 347 75
v_Rowing_g14_c05 374 75
v_Rowing_g14_c06 221 75
v_Rowing_g14_c07 415 75
v_Rowing_g15_c01 777 75
v_Rowing_g15_c02 822 75
v_Rowing_g15_c03 845 75
v_Rowing_g15_c04 844 75
v_Rowing_g15_c05 845 75
v_Rowing_g15_c06 799 75
v_Rowing_g15_c07 822 75
v_Rowing_g16_c01 167 75
v_Rowing_g16_c02 165 75
v_Rowing_g16_c03 134 75
v_Rowing_g16_c04 128 75
v_Rowing_g17_c01 301 75
v_Rowing_g17_c02 361 75
v_Rowing_g17_c03 272 75
v_Rowing_g17_c04 213 75
v_Rowing_g17_c05 169 75
v_Rowing_g17_c06 332 75
v_Rowing_g17_c07 382 75
v_Rowing_g18_c01 254 75
v_Rowing_g18_c02 256 75
v_Rowing_g18_c03 252 75
v_Rowing_g18_c04 365 75
v_Rowing_g19_c01 269 75
v_Rowing_g19_c02 346 75
v_Rowing_g19_c03 159 75
v_Rowing_g19_c04 369 75
v_Rowing_g19_c05 389 75
v_Rowing_g19_c06 203 75
v_Rowing_g20_c01 165 75
v_Rowing_g20_c02 208 75
v_Rowing_g20_c03 167 75
v_Rowing_g20_c04 305 75
v_Rowing_g21_c01 170 75
v_Rowing_g21_c02 122 75
v_Rowing_g21_c03 296 75
v_Rowing_g21_c04 145 75
v_Rowing_g21_c05 112 75
v_Rowing_g22_c01 162 75
v_Rowing_g22_c02 139 75
v_Rowing_g22_c03 178 75
v_Rowing_g22_c04 113 75
v_Rowing_g23_c01 249 75
v_Rowing_g23_c02 215 75
v_Rowing_g23_c03 258 75
v_Rowing_g23_c04 158 75
v_Rowing_g23_c05 199 75
v_Rowing_g24_c01 388 75
v_Rowing_g24_c02 231 75
v_Rowing_g24_c03 145 75
v_Rowing_g24_c04 132 75
v_Rowing_g24_c05 198 75
v_Rowing_g25_c01 416 75
v_Rowing_g25_c02 416 75
v_Rowing_g25_c03 432 75
v_Rowing_g25_c04 336 75
v_Rowing_g25_c05 352 75
v_Rowing_g25_c06 365 75
v_SalsaSpin_g08_c01 199 76
v_SalsaSpin_g08_c02 199 76
v_SalsaSpin_g08_c03 199 76
v_SalsaSpin_g08_c04 199 76
v_SalsaSpin_g08_c05 199 76
v_SalsaSpin_g09_c01 166 76
v_SalsaSpin_g09_c02 166 76
v_SalsaSpin_g09_c03 166 76
v_SalsaSpin_g09_c04 166 76
v_SalsaSpin_g09_c05 166 76
v_SalsaSpin_g09_c06 166 76
v_SalsaSpin_g10_c01 167 76
v_SalsaSpin_g10_c02 167 76
v_SalsaSpin_g10_c03 167 76
v_SalsaSpin_g10_c04 167 76
v_SalsaSpin_g10_c05 167 76
v_SalsaSpin_g10_c06 167 76
v_SalsaSpin_g11_c01 166 76
v_SalsaSpin_g11_c02 166 76
v_SalsaSpin_g11_c03 166 76
v_SalsaSpin_g11_c04 166 76
v_SalsaSpin_g11_c05 166 76
v_SalsaSpin_g11_c06 166 76
v_SalsaSpin_g12_c01 199 76
v_SalsaSpin_g12_c02 199 76
v_SalsaSpin_g12_c03 199 76
v_SalsaSpin_g12_c04 199 76
v_SalsaSpin_g12_c05 199 76
v_SalsaSpin_g12_c06 199 76
v_SalsaSpin_g13_c01 199 76
v_SalsaSpin_g13_c02 199 76
v_SalsaSpin_g13_c03 199 76
v_SalsaSpin_g13_c04 186 76
v_SalsaSpin_g14_c01 332 76
v_SalsaSpin_g14_c02 332 76
v_SalsaSpin_g14_c03 332 76
v_SalsaSpin_g14_c04 332 76
v_SalsaSpin_g14_c05 332 76
v_SalsaSpin_g14_c06 332 76
v_SalsaSpin_g15_c01 166 76
v_SalsaSpin_g15_c02 166 76
v_SalsaSpin_g15_c03 166 76
v_SalsaSpin_g15_c04 166 76
v_SalsaSpin_g15_c05 166 76
v_SalsaSpin_g15_c06 166 76
v_SalsaSpin_g16_c01 332 76
v_SalsaSpin_g16_c02 332 76
v_SalsaSpin_g16_c03 332 76
v_SalsaSpin_g16_c04 332 76
v_SalsaSpin_g16_c05 332 76
v_SalsaSpin_g17_c01 167 76
v_SalsaSpin_g17_c02 167 76
v_SalsaSpin_g17_c03 167 76
v_SalsaSpin_g17_c04 167 76
v_SalsaSpin_g18_c01 167 76
v_SalsaSpin_g18_c02 167 76
v_SalsaSpin_g18_c03 167 76
v_SalsaSpin_g18_c04 167 76
v_SalsaSpin_g19_c01 332 76
v_SalsaSpin_g19_c02 332 76
v_SalsaSpin_g19_c03 332 76
v_SalsaSpin_g19_c04 275 76
v_SalsaSpin_g20_c01 166 76
v_SalsaSpin_g20_c02 166 76
v_SalsaSpin_g20_c03 166 76
v_SalsaSpin_g20_c04 166 76
v_SalsaSpin_g20_c05 166 76
v_SalsaSpin_g21_c01 199 76
v_SalsaSpin_g21_c02 199 76
v_SalsaSpin_g21_c03 199 76
v_SalsaSpin_g21_c04 199 76
v_SalsaSpin_g21_c05 199 76
v_SalsaSpin_g22_c01 332 76
v_SalsaSpin_g22_c02 332 76
v_SalsaSpin_g22_c03 332 76
v_SalsaSpin_g22_c04 332 76
v_SalsaSpin_g22_c05 332 76
v_SalsaSpin_g23_c01 167 76
v_SalsaSpin_g23_c02 167 76
v_SalsaSpin_g23_c03 167 76
v_SalsaSpin_g23_c04 167 76
v_SalsaSpin_g24_c01 167 76
v_SalsaSpin_g24_c02 167 76
v_SalsaSpin_g24_c03 167 76
v_SalsaSpin_g24_c04 167 76
v_SalsaSpin_g24_c05 152 76
v_SalsaSpin_g25_c01 332 76
v_SalsaSpin_g25_c02 332 76
v_SalsaSpin_g25_c03 332 76
v_SalsaSpin_g25_c04 267 76
v_ShavingBeard_g08_c01 149 77
v_ShavingBeard_g08_c02 145 77
v_ShavingBeard_g08_c03 101 77
v_ShavingBeard_g08_c04 154 77
v_ShavingBeard_g08_c05 152 77
v_ShavingBeard_g08_c06 103 77
v_ShavingBeard_g08_c07 156 77
v_ShavingBeard_g09_c01 159 77
v_ShavingBeard_g09_c02 132 77
v_ShavingBeard_g09_c03 200 77
v_ShavingBeard_g09_c04 135 77
v_ShavingBeard_g09_c05 191 77
v_ShavingBeard_g09_c06 207 77
v_ShavingBeard_g09_c07 291 77
v_ShavingBeard_g10_c01 274 77
v_ShavingBeard_g10_c02 187 77
v_ShavingBeard_g10_c03 277 77
v_ShavingBeard_g10_c04 127 77
v_ShavingBeard_g10_c05 224 77
v_ShavingBeard_g10_c06 181 77
v_ShavingBeard_g10_c07 236 77
v_ShavingBeard_g11_c01 158 77
v_ShavingBeard_g11_c02 145 77
v_ShavingBeard_g11_c03 154 77
v_ShavingBeard_g11_c04 165 77
v_ShavingBeard_g12_c01 150 77
v_ShavingBeard_g12_c02 155 77
v_ShavingBeard_g12_c03 150 77
v_ShavingBeard_g12_c04 184 77
v_ShavingBeard_g12_c05 147 77
v_ShavingBeard_g12_c06 162 77
v_ShavingBeard_g13_c01 169 77
v_ShavingBeard_g13_c02 179 77
v_ShavingBeard_g13_c03 171 77
v_ShavingBeard_g13_c04 167 77
v_ShavingBeard_g13_c05 163 77
v_ShavingBeard_g13_c06 172 77
v_ShavingBeard_g14_c01 206 77
v_ShavingBeard_g14_c02 206 77
v_ShavingBeard_g14_c03 262 77
v_ShavingBeard_g14_c04 221 77
v_ShavingBeard_g14_c05 240 77
v_ShavingBeard_g14_c06 219 77
v_ShavingBeard_g15_c01 208 77
v_ShavingBeard_g15_c02 208 77
v_ShavingBeard_g15_c03 204 77
v_ShavingBeard_g15_c04 196 77
v_ShavingBeard_g15_c05 208 77
v_ShavingBeard_g15_c06 200 77
v_ShavingBeard_g15_c07 232 77
v_ShavingBeard_g16_c01 218 77
v_ShavingBeard_g16_c02 263 77
v_ShavingBeard_g16_c03 226 77
v_ShavingBeard_g16_c04 251 77
v_ShavingBeard_g16_c05 239 77
v_ShavingBeard_g16_c06 260 77
v_ShavingBeard_g17_c01 268 77
v_ShavingBeard_g17_c02 307 77
v_ShavingBeard_g17_c03 309 77
v_ShavingBeard_g17_c04 296 77
v_ShavingBeard_g17_c05 302 77
v_ShavingBeard_g17_c06 302 77
v_ShavingBeard_g17_c07 322 77
v_ShavingBeard_g18_c01 335 77
v_ShavingBeard_g18_c02 296 77
v_ShavingBeard_g18_c03 306 77
v_ShavingBeard_g18_c04 269 77
v_ShavingBeard_g18_c05 289 77
v_ShavingBeard_g18_c06 300 77
v_ShavingBeard_g18_c07 310 77
v_ShavingBeard_g19_c01 160 77
v_ShavingBeard_g19_c02 202 77
v_ShavingBeard_g19_c03 203 77
v_ShavingBeard_g19_c04 213 77
v_ShavingBeard_g19_c05 239 77
v_ShavingBeard_g19_c06 220 77
v_ShavingBeard_g19_c07 271 77
v_ShavingBeard_g20_c01 237 77
v_ShavingBeard_g20_c02 245 77
v_ShavingBeard_g20_c03 279 77
v_ShavingBeard_g20_c04 248 77
v_ShavingBeard_g20_c05 247 77
v_ShavingBeard_g20_c06 256 77
v_ShavingBeard_g20_c07 293 77
v_ShavingBeard_g21_c01 161 77
v_ShavingBeard_g21_c02 173 77
v_ShavingBeard_g21_c03 89 77
v_ShavingBeard_g21_c04 173 77
v_ShavingBeard_g21_c05 204 77
v_ShavingBeard_g21_c06 208 77
v_ShavingBeard_g21_c07 206 77
v_ShavingBeard_g22_c01 299 77
v_ShavingBeard_g22_c02 265 77
v_ShavingBeard_g22_c03 202 77
v_ShavingBeard_g22_c04 253 77
v_ShavingBeard_g22_c05 206 77
v_ShavingBeard_g22_c06 209 77
v_ShavingBeard_g22_c07 201 77
v_ShavingBeard_g23_c01 160 77
v_ShavingBeard_g23_c02 178 77
v_ShavingBeard_g23_c03 184 77
v_ShavingBeard_g23_c04 192 77
v_ShavingBeard_g23_c05 184 77
v_ShavingBeard_g23_c06 284 77
v_ShavingBeard_g23_c07 143 77
v_ShavingBeard_g24_c01 150 77
v_ShavingBeard_g24_c02 99 77
v_ShavingBeard_g24_c03 92 77
v_ShavingBeard_g24_c04 267 77
v_ShavingBeard_g24_c05 124 77
v_ShavingBeard_g24_c06 202 77
v_ShavingBeard_g24_c07 180 77
v_ShavingBeard_g25_c01 209 77
v_ShavingBeard_g25_c02 225 77
v_ShavingBeard_g25_c03 229 77
v_ShavingBeard_g25_c04 160 77
v_ShavingBeard_g25_c05 241 77
v_ShavingBeard_g25_c06 234 77
v_Shotput_g08_c01 144 78
v_Shotput_g08_c02 110 78
v_Shotput_g08_c03 105 78
v_Shotput_g08_c04 124 78
v_Shotput_g08_c05 124 78
v_Shotput_g08_c06 100 78
v_Shotput_g08_c07 114 78
v_Shotput_g09_c01 64 78
v_Shotput_g09_c02 71 78
v_Shotput_g09_c03 81 78
v_Shotput_g09_c04 76 78
v_Shotput_g09_c05 83 78
v_Shotput_g09_c06 76 78
v_Shotput_g09_c07 75 78
v_Shotput_g10_c01 55 78
v_Shotput_g10_c02 85 78
v_Shotput_g10_c03 71 78
v_Shotput_g10_c04 95 78
v_Shotput_g10_c05 81 78
v_Shotput_g10_c06 70 78
v_Shotput_g11_c01 83 78
v_Shotput_g11_c02 83 78
v_Shotput_g11_c03 86 78
v_Shotput_g11_c04 78 78
v_Shotput_g11_c05 92 78
v_Shotput_g11_c06 75 78
v_Shotput_g11_c07 88 78
v_Shotput_g12_c01 81 78
v_Shotput_g12_c02 86 78
v_Shotput_g12_c03 78 78
v_Shotput_g12_c04 78 78
v_Shotput_g12_c05 74 78
v_Shotput_g12_c06 66 78
v_Shotput_g12_c07 73 78
v_Shotput_g13_c01 67 78
v_Shotput_g13_c02 78 78
v_Shotput_g13_c03 82 78
v_Shotput_g13_c04 74 78
v_Shotput_g14_c01 71 78
v_Shotput_g14_c02 86 78
v_Shotput_g14_c03 74 78
v_Shotput_g14_c04 69 78
v_Shotput_g15_c01 65 78
v_Shotput_g15_c02 72 78
v_Shotput_g15_c03 81 78
v_Shotput_g15_c04 68 78
v_Shotput_g15_c05 88 78
v_Shotput_g15_c06 65 78
v_Shotput_g15_c07 72 78
v_Shotput_g16_c01 149 78
v_Shotput_g16_c02 63 78
v_Shotput_g16_c03 135 78
v_Shotput_g16_c04 94 78
v_Shotput_g16_c05 75 78
v_Shotput_g16_c06 118 78
v_Shotput_g16_c07 83 78
v_Shotput_g17_c01 203 78
v_Shotput_g17_c02 100 78
v_Shotput_g17_c03 90 78
v_Shotput_g17_c04 85 78
v_Shotput_g17_c05 74 78
v_Shotput_g18_c01 101 78
v_Shotput_g18_c02 134 78
v_Shotput_g18_c03 109 78
v_Shotput_g18_c04 115 78
v_Shotput_g19_c01 78 78
v_Shotput_g19_c02 70 78
v_Shotput_g19_c03 85 78
v_Shotput_g19_c04 156 78
v_Shotput_g20_c01 114 78
v_Shotput_g20_c02 95 78
v_Shotput_g20_c03 84 78
v_Shotput_g20_c04 112 78
v_Shotput_g21_c01 80 78
v_Shotput_g21_c02 125 78
v_Shotput_g21_c03 107 78
v_Shotput_g21_c04 75 78
v_Shotput_g22_c01 101 78
v_Shotput_g22_c02 113 78
v_Shotput_g22_c03 63 78
v_Shotput_g22_c04 75 78
v_Shotput_g22_c05 69 78
v_Shotput_g23_c01 84 78
v_Shotput_g23_c02 54 78
v_Shotput_g23_c03 133 78
v_Shotput_g23_c04 77 78
v_Shotput_g23_c05 83 78
v_Shotput_g23_c06 74 78
v_Shotput_g23_c07 79 78
v_Shotput_g24_c01 110 78
v_Shotput_g24_c02 75 78
v_Shotput_g24_c03 102 78
v_Shotput_g24_c04 109 78
v_Shotput_g25_c01 93 78
v_Shotput_g25_c02 78 78
v_Shotput_g25_c03 85 78
v_Shotput_g25_c04 87 78
v_Shotput_g25_c05 82 78
v_SkateBoarding_g08_c01 136 79
v_SkateBoarding_g08_c02 108 79
v_SkateBoarding_g08_c03 87 79
v_SkateBoarding_g08_c04 87 79
v_SkateBoarding_g08_c05 107 79
v_SkateBoarding_g09_c01 139 79
v_SkateBoarding_g09_c02 185 79
v_SkateBoarding_g09_c03 90 79
v_SkateBoarding_g09_c04 113 79
v_SkateBoarding_g10_c01 144 79
v_SkateBoarding_g10_c02 94 79
v_SkateBoarding_g10_c03 58 79
v_SkateBoarding_g10_c04 114 79
v_SkateBoarding_g10_c05 98 79
v_SkateBoarding_g10_c06 140 79
v_SkateBoarding_g10_c07 131 79
v_SkateBoarding_g11_c01 125 79
v_SkateBoarding_g11_c02 164 79
v_SkateBoarding_g11_c03 123 79
v_SkateBoarding_g11_c04 93 79
v_SkateBoarding_g11_c05 163 79
v_SkateBoarding_g12_c01 222 79
v_SkateBoarding_g12_c02 127 79
v_SkateBoarding_g12_c03 81 79
v_SkateBoarding_g12_c04 166 79
v_SkateBoarding_g12_c05 166 79
v_SkateBoarding_g12_c06 128 79
v_SkateBoarding_g13_c01 99 79
v_SkateBoarding_g13_c02 110 79
v_SkateBoarding_g13_c03 125 79
v_SkateBoarding_g13_c04 92 79
v_SkateBoarding_g14_c01 189 79
v_SkateBoarding_g14_c02 356 79
v_SkateBoarding_g14_c03 116 79
v_SkateBoarding_g14_c04 111 79
v_SkateBoarding_g15_c01 105 79
v_SkateBoarding_g15_c02 129 79
v_SkateBoarding_g15_c03 83 79
v_SkateBoarding_g15_c04 125 79
v_SkateBoarding_g15_c05 95 79
v_SkateBoarding_g15_c06 130 79
v_SkateBoarding_g16_c01 199 79
v_SkateBoarding_g16_c02 199 79
v_SkateBoarding_g16_c03 125 79
v_SkateBoarding_g16_c04 121 79
v_SkateBoarding_g17_c01 103 79
v_SkateBoarding_g17_c02 155 79
v_SkateBoarding_g17_c03 150 79
v_SkateBoarding_g17_c04 152 79
v_SkateBoarding_g18_c01 147 79
v_SkateBoarding_g18_c02 76 79
v_SkateBoarding_g18_c03 115 79
v_SkateBoarding_g18_c04 122 79
v_SkateBoarding_g18_c05 90 79
v_SkateBoarding_g18_c06 151 79
v_SkateBoarding_g19_c01 114 79
v_SkateBoarding_g19_c02 95 79
v_SkateBoarding_g19_c03 113 79
v_SkateBoarding_g19_c04 111 79
v_SkateBoarding_g19_c05 162 79
v_SkateBoarding_g20_c01 207 79
v_SkateBoarding_g20_c02 170 79
v_SkateBoarding_g20_c03 210 79
v_SkateBoarding_g20_c04 170 79
v_SkateBoarding_g20_c05 151 79
v_SkateBoarding_g21_c01 97 79
v_SkateBoarding_g21_c02 106 79
v_SkateBoarding_g21_c03 110 79
v_SkateBoarding_g21_c04 189 79
v_SkateBoarding_g22_c01 93 79
v_SkateBoarding_g22_c02 88 79
v_SkateBoarding_g22_c03 142 79
v_SkateBoarding_g22_c04 85 79
v_SkateBoarding_g22_c05 165 79
v_SkateBoarding_g23_c01 180 79
v_SkateBoarding_g23_c02 164 79
v_SkateBoarding_g23_c03 140 79
v_SkateBoarding_g23_c04 86 79
v_SkateBoarding_g24_c01 159 79
v_SkateBoarding_g24_c02 99 79
v_SkateBoarding_g24_c03 99 79
v_SkateBoarding_g24_c04 99 79
v_SkateBoarding_g24_c05 151 79
v_SkateBoarding_g25_c01 173 79
v_SkateBoarding_g25_c02 87 79
v_SkateBoarding_g25_c03 100 79
v_SkateBoarding_g25_c04 195 79
v_SkateBoarding_g25_c05 97 79
v_Skiing_g08_c01 199 80
v_Skiing_g08_c02 202 80
v_Skiing_g08_c03 197 80
v_Skiing_g08_c04 199 80
v_Skiing_g08_c05 199 80
v_Skiing_g08_c06 199 80
v_Skiing_g08_c07 199 80
v_Skiing_g09_c01 159 80
v_Skiing_g09_c02 191 80
v_Skiing_g09_c03 150 80
v_Skiing_g09_c04 278 80
v_Skiing_g09_c05 311 80
v_Skiing_g09_c06 243 80
v_Skiing_g10_c01 154 80
v_Skiing_g10_c02 194 80
v_Skiing_g10_c03 190 80
v_Skiing_g10_c04 199 80
v_Skiing_g10_c05 232 80
v_Skiing_g11_c01 299 80
v_Skiing_g11_c02 298 80
v_Skiing_g11_c03 298 80
v_Skiing_g11_c04 333 80
v_Skiing_g12_c01 349 80
v_Skiing_g12_c02 328 80
v_Skiing_g12_c03 318 80
v_Skiing_g12_c04 280 80
v_Skiing_g13_c01 219 80
v_Skiing_g13_c02 166 80
v_Skiing_g13_c03 183 80
v_Skiing_g13_c04 228 80
v_Skiing_g13_c05 184 80
v_Skiing_g13_c06 167 80
v_Skiing_g13_c07 167 80
v_Skiing_g14_c01 207 80
v_Skiing_g14_c02 181 80
v_Skiing_g14_c03 191 80
v_Skiing_g14_c04 208 80
v_Skiing_g15_c01 235 80
v_Skiing_g15_c02 203 80
v_Skiing_g15_c03 251 80
v_Skiing_g15_c04 186 80
v_Skiing_g15_c05 206 80
v_Skiing_g16_c01 113 80
v_Skiing_g16_c02 202 80
v_Skiing_g16_c03 204 80
v_Skiing_g16_c04 179 80
v_Skiing_g16_c05 191 80
v_Skiing_g17_c01 199 80
v_Skiing_g17_c02 218 80
v_Skiing_g17_c03 205 80
v_Skiing_g17_c04 348 80
v_Skiing_g18_c01 134 80
v_Skiing_g18_c02 145 80
v_Skiing_g18_c03 199 80
v_Skiing_g18_c04 202 80
v_Skiing_g19_c01 148 80
v_Skiing_g19_c02 183 80
v_Skiing_g19_c03 286 80
v_Skiing_g19_c04 288 80
v_Skiing_g19_c05 158 80
v_Skiing_g19_c06 178 80
v_Skiing_g20_c01 249 80
v_Skiing_g20_c02 244 80
v_Skiing_g20_c03 198 80
v_Skiing_g20_c04 186 80
v_Skiing_g20_c05 176 80
v_Skiing_g20_c06 221 80
v_Skiing_g20_c07 219 80
v_Skiing_g21_c01 353 80
v_Skiing_g21_c02 197 80
v_Skiing_g21_c03 196 80
v_Skiing_g21_c04 235 80
v_Skiing_g21_c05 198 80
v_Skiing_g21_c06 198 80
v_Skiing_g21_c07 205 80
v_Skiing_g22_c01 169 80
v_Skiing_g22_c02 223 80
v_Skiing_g22_c03 255 80
v_Skiing_g22_c04 263 80
v_Skiing_g22_c05 328 80
v_Skiing_g23_c01 108 80
v_Skiing_g23_c02 106 80
v_Skiing_g23_c03 166 80
v_Skiing_g23_c04 261 80
v_Skiing_g24_c01 133 80
v_Skiing_g24_c02 145 80
v_Skiing_g24_c03 160 80
v_Skiing_g24_c04 166 80
v_Skiing_g24_c05 254 80
v_Skiing_g24_c06 200 80
v_Skiing_g25_c01 221 80
v_Skiing_g25_c02 222 80
v_Skiing_g25_c03 104 80
v_Skiing_g25_c04 236 80
v_Skiing_g25_c05 119 80
v_Skijet_g08_c01 208 81
v_Skijet_g08_c02 208 81
v_Skijet_g08_c03 208 81
v_Skijet_g08_c04 208 81
v_Skijet_g09_c01 149 81
v_Skijet_g09_c02 148 81
v_Skijet_g09_c03 148 81
v_Skijet_g09_c04 154 81
v_Skijet_g10_c01 154 81
v_Skijet_g10_c02 152 81
v_Skijet_g10_c03 152 81
v_Skijet_g10_c04 163 81
v_Skijet_g11_c01 209 81
v_Skijet_g11_c02 209 81
v_Skijet_g11_c03 209 81
v_Skijet_g11_c04 209 81
v_Skijet_g12_c01 209 81
v_Skijet_g12_c02 209 81
v_Skijet_g12_c03 209 81
v_Skijet_g12_c04 209 81
v_Skijet_g13_c01 209 81
v_Skijet_g13_c02 209 81
v_Skijet_g13_c03 209 81
v_Skijet_g13_c04 209 81
v_Skijet_g14_c01 209 81
v_Skijet_g14_c02 209 81
v_Skijet_g14_c03 209 81
v_Skijet_g14_c04 208 81
v_Skijet_g15_c01 250 81
v_Skijet_g15_c02 248 81
v_Skijet_g15_c03 248 81
v_Skijet_g15_c04 248 81
v_Skijet_g16_c01 209 81
v_Skijet_g16_c02 208 81
v_Skijet_g16_c03 209 81
v_Skijet_g16_c04 209 81
v_Skijet_g17_c01 250 81
v_Skijet_g17_c02 250 81
v_Skijet_g17_c03 250 81
v_Skijet_g17_c04 234 81
v_Skijet_g18_c01 212 81
v_Skijet_g18_c02 212 81
v_Skijet_g18_c03 212 81
v_Skijet_g18_c04 212 81
v_Skijet_g19_c01 250 81
v_Skijet_g19_c02 250 81
v_Skijet_g19_c03 250 81
v_Skijet_g19_c04 250 81
v_Skijet_g20_c01 208 81
v_Skijet_g20_c02 208 81
v_Skijet_g20_c03 208 81
v_Skijet_g20_c04 209 81
v_Skijet_g21_c01 187 81
v_Skijet_g21_c02 185 81
v_Skijet_g21_c03 185 81
v_Skijet_g21_c04 187 81
v_Skijet_g22_c01 209 81
v_Skijet_g22_c02 208 81
v_Skijet_g22_c03 208 81
v_Skijet_g22_c04 208 81
v_Skijet_g23_c01 250 81
v_Skijet_g23_c02 250 81
v_Skijet_g23_c03 250 81
v_Skijet_g23_c04 250 81
v_Skijet_g24_c01 209 81
v_Skijet_g24_c02 208 81
v_Skijet_g24_c03 208 81
v_Skijet_g24_c04 209 81
v_Skijet_g25_c01 306 81
v_Skijet_g25_c02 252 81
v_Skijet_g25_c03 351 81
v_Skijet_g25_c04 333 81
v_SkyDiving_g08_c01 179 82
v_SkyDiving_g08_c02 243 82
v_SkyDiving_g08_c03 206 82
v_SkyDiving_g08_c04 210 82
v_SkyDiving_g09_c01 197 82
v_SkyDiving_g09_c02 207 82
v_SkyDiving_g09_c03 202 82
v_SkyDiving_g09_c04 214 82
v_SkyDiving_g10_c01 195 82
v_SkyDiving_g10_c02 199 82
v_SkyDiving_g10_c03 188 82
v_SkyDiving_g10_c04 178 82
v_SkyDiving_g10_c05 165 82
v_SkyDiving_g11_c01 208 82
v_SkyDiving_g11_c02 199 82
v_SkyDiving_g11_c03 211 82
v_SkyDiving_g11_c04 202 82
v_SkyDiving_g12_c01 227 82
v_SkyDiving_g12_c02 149 82
v_SkyDiving_g12_c03 311 82
v_SkyDiving_g12_c04 355 82
v_SkyDiving_g13_c01 115 82
v_SkyDiving_g13_c02 215 82
v_SkyDiving_g13_c03 195 82
v_SkyDiving_g13_c04 121 82
v_SkyDiving_g14_c01 209 82
v_SkyDiving_g14_c02 197 82
v_SkyDiving_g14_c03 200 82
v_SkyDiving_g14_c04 166 82
v_SkyDiving_g15_c01 205 82
v_SkyDiving_g15_c02 171 82
v_SkyDiving_g15_c03 197 82
v_SkyDiving_g15_c04 221 82
v_SkyDiving_g15_c05 47 82
v_SkyDiving_g16_c01 197 82
v_SkyDiving_g16_c02 212 82
v_SkyDiving_g16_c03 199 82
v_SkyDiving_g16_c04 262 82
v_SkyDiving_g17_c01 197 82
v_SkyDiving_g17_c02 180 82
v_SkyDiving_g17_c03 199 82
v_SkyDiving_g17_c04 207 82
v_SkyDiving_g17_c05 181 82
v_SkyDiving_g18_c01 174 82
v_SkyDiving_g18_c02 264 82
v_SkyDiving_g18_c03 172 82
v_SkyDiving_g18_c04 175 82
v_SkyDiving_g18_c05 223 82
v_SkyDiving_g18_c06 171 82
v_SkyDiving_g19_c01 80 82
v_SkyDiving_g19_c02 95 82
v_SkyDiving_g19_c03 166 82
v_SkyDiving_g19_c04 176 82
v_SkyDiving_g20_c01 135 82
v_SkyDiving_g20_c02 197 82
v_SkyDiving_g20_c03 225 82
v_SkyDiving_g20_c04 247 82
v_SkyDiving_g20_c05 221 82
v_SkyDiving_g20_c06 247 82
v_SkyDiving_g21_c01 208 82
v_SkyDiving_g21_c02 207 82
v_SkyDiving_g21_c03 202 82
v_SkyDiving_g21_c04 208 82
v_SkyDiving_g22_c01 328 82
v_SkyDiving_g22_c02 321 82
v_SkyDiving_g22_c03 297 82
v_SkyDiving_g22_c04 303 82
v_SkyDiving_g23_c01 165 82
v_SkyDiving_g23_c02 181 82
v_SkyDiving_g23_c03 184 82
v_SkyDiving_g23_c04 166 82
v_SkyDiving_g24_c01 134 82
v_SkyDiving_g24_c02 228 82
v_SkyDiving_g24_c03 187 82
v_SkyDiving_g24_c04 285 82
v_SkyDiving_g25_c01 132 82
v_SkyDiving_g25_c02 179 82
v_SkyDiving_g25_c03 191 82
v_SkyDiving_g25_c04 200 82
v_SoccerJuggling_g08_c01 300 83
v_SoccerJuggling_g08_c02 300 83
v_SoccerJuggling_g08_c03 300 83
v_SoccerJuggling_g08_c04 300 83
v_SoccerJuggling_g09_c01 110 83
v_SoccerJuggling_g09_c02 250 83
v_SoccerJuggling_g09_c03 250 83
v_SoccerJuggling_g09_c04 185 83
v_SoccerJuggling_g09_c05 239 83
v_SoccerJuggling_g09_c06 239 83
v_SoccerJuggling_g09_c07 315 83
v_SoccerJuggling_g10_c01 200 83
v_SoccerJuggling_g10_c02 200 83
v_SoccerJuggling_g10_c03 200 83
v_SoccerJuggling_g10_c04 138 83
v_SoccerJuggling_g11_c01 300 83
v_SoccerJuggling_g11_c02 300 83
v_SoccerJuggling_g11_c03 329 83
v_SoccerJuggling_g11_c04 237 83
v_SoccerJuggling_g11_c05 269 83
v_SoccerJuggling_g11_c06 305 83
v_SoccerJuggling_g12_c01 300 83
v_SoccerJuggling_g12_c02 300 83
v_SoccerJuggling_g12_c03 293 83
v_SoccerJuggling_g12_c04 300 83
v_SoccerJuggling_g12_c05 359 83
v_SoccerJuggling_g12_c06 359 83
v_SoccerJuggling_g13_c01 250 83
v_SoccerJuggling_g13_c02 250 83
v_SoccerJuggling_g13_c03 250 83
v_SoccerJuggling_g13_c04 250 83
v_SoccerJuggling_g13_c05 297 83
v_SoccerJuggling_g14_c01 239 83
v_SoccerJuggling_g14_c02 238 83
v_SoccerJuggling_g14_c03 238 83
v_SoccerJuggling_g14_c04 237 83
v_SoccerJuggling_g14_c05 239 83
v_SoccerJuggling_g14_c06 239 83
v_SoccerJuggling_g14_c07 239 83
v_SoccerJuggling_g15_c01 598 83
v_SoccerJuggling_g15_c02 598 83
v_SoccerJuggling_g15_c03 598 83
v_SoccerJuggling_g15_c04 598 83
v_SoccerJuggling_g16_c01 588 83
v_SoccerJuggling_g16_c02 589 83
v_SoccerJuggling_g16_c03 591 83
v_SoccerJuggling_g16_c04 578 83
v_SoccerJuggling_g16_c05 200 83
v_SoccerJuggling_g16_c06 307 83
v_SoccerJuggling_g16_c07 234 83
v_SoccerJuggling_g17_c01 200 83
v_SoccerJuggling_g17_c02 200 83
v_SoccerJuggling_g17_c03 200 83
v_SoccerJuggling_g17_c04 200 83
v_SoccerJuggling_g17_c05 299 83
v_SoccerJuggling_g17_c06 333 83
v_SoccerJuggling_g17_c07 299 83
v_SoccerJuggling_g18_c01 300 83
v_SoccerJuggling_g18_c02 300 83
v_SoccerJuggling_g18_c03 300 83
v_SoccerJuggling_g18_c04 300 83
v_SoccerJuggling_g18_c05 359 83
v_SoccerJuggling_g18_c06 359 83
v_SoccerJuggling_g18_c07 359 83
v_SoccerJuggling_g19_c01 376 83
v_SoccerJuggling_g19_c02 220 83
v_SoccerJuggling_g19_c03 292 83
v_SoccerJuggling_g19_c04 278 83
v_SoccerJuggling_g19_c05 300 83
v_SoccerJuggling_g19_c06 299 83
v_SoccerJuggling_g19_c07 299 83
v_SoccerJuggling_g20_c01 300 83
v_SoccerJuggling_g20_c02 300 83
v_SoccerJuggling_g20_c03 200 83
v_SoccerJuggling_g20_c04 200 83
v_SoccerJuggling_g20_c05 238 83
v_SoccerJuggling_g20_c06 239 83
v_SoccerJuggling_g21_c01 412 83
v_SoccerJuggling_g21_c02 413 83
v_SoccerJuggling_g21_c03 81 83
v_SoccerJuggling_g21_c04 411 83
v_SoccerJuggling_g21_c05 239 83
v_SoccerJuggling_g22_c01 250 83
v_SoccerJuggling_g22_c02 250 83
v_SoccerJuggling_g22_c03 259 83
v_SoccerJuggling_g22_c04 200 83
v_SoccerJuggling_g22_c05 200 83
v_SoccerJuggling_g22_c06 200 83
v_SoccerJuggling_g22_c07 200 83
v_SoccerJuggling_g23_c01 239 83
v_SoccerJuggling_g23_c02 239 83
v_SoccerJuggling_g23_c03 239 83
v_SoccerJuggling_g23_c04 239 83
v_SoccerJuggling_g23_c05 239 83
v_SoccerJuggling_g23_c06 220 83
v_SoccerJuggling_g24_c01 250 83
v_SoccerJuggling_g24_c02 250 83
v_SoccerJuggling_g24_c03 250 83
v_SoccerJuggling_g24_c04 250 83
v_SoccerJuggling_g24_c05 352 83
v_SoccerJuggling_g24_c06 291 83
v_SoccerJuggling_g24_c07 290 83
v_SoccerJuggling_g25_c01 108 83
v_SoccerJuggling_g25_c02 224 83
v_SoccerJuggling_g25_c03 250 83
v_SoccerJuggling_g25_c04 136 83
v_SoccerJuggling_g25_c05 142 83
v_SoccerJuggling_g25_c06 139 83
v_SoccerPenalty_g08_c01 109 84
v_SoccerPenalty_g08_c02 86 84
v_SoccerPenalty_g08_c03 128 84
v_SoccerPenalty_g08_c04 168 84
v_SoccerPenalty_g08_c05 124 84
v_SoccerPenalty_g08_c06 81 84
v_SoccerPenalty_g09_c01 102 84
v_SoccerPenalty_g09_c02 91 84
v_SoccerPenalty_g09_c03 118 84
v_SoccerPenalty_g09_c04 90 84
v_SoccerPenalty_g09_c05 145 84
v_SoccerPenalty_g10_c01 89 84
v_SoccerPenalty_g10_c02 70 84
v_SoccerPenalty_g10_c03 118 84
v_SoccerPenalty_g10_c04 139 84
v_SoccerPenalty_g10_c05 130 84
v_SoccerPenalty_g11_c01 114 84
v_SoccerPenalty_g11_c02 137 84
v_SoccerPenalty_g11_c03 96 84
v_SoccerPenalty_g11_c04 76 84
v_SoccerPenalty_g11_c05 104 84
v_SoccerPenalty_g12_c01 80 84
v_SoccerPenalty_g12_c02 93 84
v_SoccerPenalty_g12_c03 59 84
v_SoccerPenalty_g12_c04 75 84
v_SoccerPenalty_g12_c05 74 84
v_SoccerPenalty_g12_c06 44 84
v_SoccerPenalty_g12_c07 64 84
v_SoccerPenalty_g13_c01 97 84
v_SoccerPenalty_g13_c02 86 84
v_SoccerPenalty_g13_c03 78 84
v_SoccerPenalty_g13_c04 76 84
v_SoccerPenalty_g13_c05 101 84
v_SoccerPenalty_g13_c06 75 84
v_SoccerPenalty_g14_c01 139 84
v_SoccerPenalty_g14_c02 134 84
v_SoccerPenalty_g14_c03 86 84
v_SoccerPenalty_g14_c04 85 84
v_SoccerPenalty_g14_c05 116 84
v_SoccerPenalty_g14_c06 132 84
v_SoccerPenalty_g15_c01 99 84
v_SoccerPenalty_g15_c02 101 84
v_SoccerPenalty_g15_c03 109 84
v_SoccerPenalty_g15_c04 78 84
v_SoccerPenalty_g15_c05 77 84
v_SoccerPenalty_g15_c06 75 84
v_SoccerPenalty_g15_c07 85 84
v_SoccerPenalty_g16_c01 133 84
v_SoccerPenalty_g16_c02 88 84
v_SoccerPenalty_g16_c03 127 84
v_SoccerPenalty_g16_c04 89 84
v_SoccerPenalty_g16_c05 113 84
v_SoccerPenalty_g17_c01 99 84
v_SoccerPenalty_g17_c02 92 84
v_SoccerPenalty_g17_c03 97 84
v_SoccerPenalty_g17_c04 83 84
v_SoccerPenalty_g18_c01 70 84
v_SoccerPenalty_g18_c02 122 84
v_SoccerPenalty_g18_c03 79 84
v_SoccerPenalty_g18_c04 72 84
v_SoccerPenalty_g18_c05 90 84
v_SoccerPenalty_g19_c01 92 84
v_SoccerPenalty_g19_c02 96 84
v_SoccerPenalty_g19_c03 83 84
v_SoccerPenalty_g19_c04 89 84
v_SoccerPenalty_g20_c01 137 84
v_SoccerPenalty_g20_c02 69 84
v_SoccerPenalty_g20_c03 182 84
v_SoccerPenalty_g20_c04 85 84
v_SoccerPenalty_g20_c05 122 84
v_SoccerPenalty_g21_c01 122 84
v_SoccerPenalty_g21_c02 71 84
v_SoccerPenalty_g21_c03 95 84
v_SoccerPenalty_g21_c04 69 84
v_SoccerPenalty_g21_c05 81 84
v_SoccerPenalty_g22_c01 62 84
v_SoccerPenalty_g22_c02 70 84
v_SoccerPenalty_g22_c03 76 84
v_SoccerPenalty_g22_c04 100 84
v_SoccerPenalty_g22_c05 89 84
v_SoccerPenalty_g23_c01 76 84
v_SoccerPenalty_g23_c02 104 84
v_SoccerPenalty_g23_c03 83 84
v_SoccerPenalty_g23_c04 88 84
v_SoccerPenalty_g23_c05 95 84
v_SoccerPenalty_g23_c06 103 84
v_SoccerPenalty_g24_c01 81 84
v_SoccerPenalty_g24_c02 90 84
v_SoccerPenalty_g24_c03 115 84
v_SoccerPenalty_g24_c04 74 84
v_SoccerPenalty_g24_c05 86 84
v_SoccerPenalty_g24_c06 93 84
v_SoccerPenalty_g25_c01 63 84
v_SoccerPenalty_g25_c02 109 84
v_SoccerPenalty_g25_c03 97 84
v_SoccerPenalty_g25_c04 86 84
v_StillRings_g08_c01 206 85
v_StillRings_g08_c02 140 85
v_StillRings_g08_c03 196 85
v_StillRings_g08_c04 133 85
v_StillRings_g09_c01 147 85
v_StillRings_g09_c02 118 85
v_StillRings_g09_c03 106 85
v_StillRings_g09_c04 119 85
v_StillRings_g10_c01 136 85
v_StillRings_g10_c02 100 85
v_StillRings_g10_c03 121 85
v_StillRings_g10_c04 157 85
v_StillRings_g10_c05 108 85
v_StillRings_g10_c06 161 85
v_StillRings_g11_c01 160 85
v_StillRings_g11_c02 396 85
v_StillRings_g11_c03 134 85
v_StillRings_g11_c04 94 85
v_StillRings_g12_c01 216 85
v_StillRings_g12_c02 257 85
v_StillRings_g12_c03 166 85
v_StillRings_g12_c04 136 85
v_StillRings_g13_c01 336 85
v_StillRings_g13_c02 225 85
v_StillRings_g13_c03 187 85
v_StillRings_g13_c04 139 85
v_StillRings_g14_c01 156 85
v_StillRings_g14_c02 167 85
v_StillRings_g14_c03 138 85
v_StillRings_g14_c04 138 85
v_StillRings_g15_c01 165 85
v_StillRings_g15_c02 174 85
v_StillRings_g15_c03 102 85
v_StillRings_g15_c04 82 85
v_StillRings_g16_c01 106 85
v_StillRings_g16_c02 194 85
v_StillRings_g16_c03 179 85
v_StillRings_g16_c04 221 85
v_StillRings_g17_c01 213 85
v_StillRings_g17_c02 129 85
v_StillRings_g17_c03 131 85
v_StillRings_g17_c04 206 85
v_StillRings_g18_c01 212 85
v_StillRings_g18_c02 192 85
v_StillRings_g18_c03 146 85
v_StillRings_g18_c04 188 85
v_StillRings_g19_c01 194 85
v_StillRings_g19_c02 127 85
v_StillRings_g19_c03 129 85
v_StillRings_g19_c04 178 85
v_StillRings_g20_c01 187 85
v_StillRings_g20_c02 211 85
v_StillRings_g20_c03 147 85
v_StillRings_g20_c04 168 85
v_StillRings_g21_c01 199 85
v_StillRings_g21_c02 279 85
v_StillRings_g21_c03 275 85
v_StillRings_g21_c04 160 85
v_StillRings_g21_c05 1775 85
v_StillRings_g21_c06 353 85
v_StillRings_g21_c07 394 85
v_StillRings_g22_c01 217 85
v_StillRings_g22_c02 270 85
v_StillRings_g22_c03 125 85
v_StillRings_g22_c04 270 85
v_StillRings_g23_c01 240 85
v_StillRings_g23_c02 249 85
v_StillRings_g23_c03 234 85
v_StillRings_g23_c04 149 85
v_StillRings_g24_c01 129 85
v_StillRings_g24_c02 130 85
v_StillRings_g24_c03 80 85
v_StillRings_g24_c04 183 85
v_StillRings_g25_c01 130 85
v_StillRings_g25_c02 186 85
v_StillRings_g25_c03 139 85
v_StillRings_g25_c04 132 85
v_StillRings_g25_c05 124 85
v_StillRings_g25_c06 162 85
v_StillRings_g25_c07 153 85
v_SumoWrestling_g08_c01 144 86
v_SumoWrestling_g08_c02 175 86
v_SumoWrestling_g08_c03 91 86
v_SumoWrestling_g08_c04 60 86
v_SumoWrestling_g08_c05 251 86
v_SumoWrestling_g08_c06 244 86
v_SumoWrestling_g08_c07 244 86
v_SumoWrestling_g09_c01 242 86
v_SumoWrestling_g09_c02 150 86
v_SumoWrestling_g09_c03 124 86
v_SumoWrestling_g09_c04 173 86
v_SumoWrestling_g10_c01 306 86
v_SumoWrestling_g10_c02 316 86
v_SumoWrestling_g10_c03 179 86
v_SumoWrestling_g10_c04 265 86
v_SumoWrestling_g11_c01 134 86
v_SumoWrestling_g11_c02 256 86
v_SumoWrestling_g11_c03 256 86
v_SumoWrestling_g11_c04 119 86
v_SumoWrestling_g12_c01 250 86
v_SumoWrestling_g12_c02 242 86
v_SumoWrestling_g12_c03 263 86
v_SumoWrestling_g12_c04 260 86
v_SumoWrestling_g12_c05 87 86
v_SumoWrestling_g13_c01 106 86
v_SumoWrestling_g13_c02 120 86
v_SumoWrestling_g13_c03 121 86
v_SumoWrestling_g13_c04 127 86
v_SumoWrestling_g13_c05 215 86
v_SumoWrestling_g14_c01 108 86
v_SumoWrestling_g14_c02 125 86
v_SumoWrestling_g14_c03 291 86
v_SumoWrestling_g14_c04 111 86
v_SumoWrestling_g15_c01 260 86
v_SumoWrestling_g15_c02 211 86
v_SumoWrestling_g15_c03 265 86
v_SumoWrestling_g15_c04 243 86
v_SumoWrestling_g16_c01 197 86
v_SumoWrestling_g16_c02 247 86
v_SumoWrestling_g16_c03 147 86
v_SumoWrestling_g16_c04 274 86
v_SumoWrestling_g17_c01 111 86
v_SumoWrestling_g17_c02 86 86
v_SumoWrestling_g17_c03 153 86
v_SumoWrestling_g17_c04 88 86
v_SumoWrestling_g17_c05 246 86
v_SumoWrestling_g18_c01 127 86
v_SumoWrestling_g18_c02 74 86
v_SumoWrestling_g18_c03 170 86
v_SumoWrestling_g18_c04 200 86
v_SumoWrestling_g18_c05 234 86
v_SumoWrestling_g18_c06 300 86
v_SumoWrestling_g18_c07 110 86
v_SumoWrestling_g19_c01 100 86
v_SumoWrestling_g19_c02 230 86
v_SumoWrestling_g19_c03 224 86
v_SumoWrestling_g19_c04 199 86
v_SumoWrestling_g19_c05 324 86
v_SumoWrestling_g20_c01 227 86
v_SumoWrestling_g20_c02 74 86
v_SumoWrestling_g20_c03 224 86
v_SumoWrestling_g20_c04 274 86
v_SumoWrestling_g21_c01 91 86
v_SumoWrestling_g21_c02 154 86
v_SumoWrestling_g21_c03 276 86
v_SumoWrestling_g21_c04 174 86
v_SumoWrestling_g22_c01 301 86
v_SumoWrestling_g22_c02 299 86
v_SumoWrestling_g22_c03 274 86
v_SumoWrestling_g22_c04 249 86
v_SumoWrestling_g23_c01 214 86
v_SumoWrestling_g23_c02 114 86
v_SumoWrestling_g23_c03 249 86
v_SumoWrestling_g23_c04 114 86
v_SumoWrestling_g24_c01 277 86
v_SumoWrestling_g24_c02 251 86
v_SumoWrestling_g24_c03 249 86
v_SumoWrestling_g24_c04 124 86
v_SumoWrestling_g25_c01 134 86
v_SumoWrestling_g25_c02 174 86
v_SumoWrestling_g25_c03 124 86
v_SumoWrestling_g25_c04 299 86
v_Surfing_g08_c01 191 87
v_Surfing_g08_c02 324 87
v_Surfing_g08_c03 336 87
v_Surfing_g08_c04 236 87
v_Surfing_g08_c05 266 87
v_Surfing_g08_c06 248 87
v_Surfing_g08_c07 263 87
v_Surfing_g09_c01 205 87
v_Surfing_g09_c02 255 87
v_Surfing_g09_c03 218 87
v_Surfing_g09_c04 141 87
v_Surfing_g09_c05 254 87
v_Surfing_g10_c01 243 87
v_Surfing_g10_c02 239 87
v_Surfing_g10_c03 125 87
v_Surfing_g10_c04 265 87
v_Surfing_g10_c05 252 87
v_Surfing_g10_c06 190 87
v_Surfing_g11_c01 195 87
v_Surfing_g11_c02 254 87
v_Surfing_g11_c03 149 87
v_Surfing_g11_c04 177 87
v_Surfing_g12_c01 363 87
v_Surfing_g12_c02 250 87
v_Surfing_g12_c03 209 87
v_Surfing_g12_c04 225 87
v_Surfing_g12_c05 209 87
v_Surfing_g12_c06 167 87
v_Surfing_g12_c07 266 87
v_Surfing_g13_c01 203 87
v_Surfing_g13_c02 245 87
v_Surfing_g13_c03 174 87
v_Surfing_g13_c04 125 87
v_Surfing_g13_c05 248 87
v_Surfing_g14_c01 176 87
v_Surfing_g14_c02 204 87
v_Surfing_g14_c03 149 87
v_Surfing_g14_c04 210 87
v_Surfing_g15_c01 154 87
v_Surfing_g15_c02 162 87
v_Surfing_g15_c03 108 87
v_Surfing_g15_c04 126 87
v_Surfing_g15_c05 141 87
v_Surfing_g15_c06 177 87
v_Surfing_g15_c07 157 87
v_Surfing_g16_c01 258 87
v_Surfing_g16_c02 238 87
v_Surfing_g16_c03 250 87
v_Surfing_g16_c04 247 87
v_Surfing_g16_c05 252 87
v_Surfing_g16_c06 247 87
v_Surfing_g16_c07 235 87
v_Surfing_g17_c01 231 87
v_Surfing_g17_c02 249 87
v_Surfing_g17_c03 250 87
v_Surfing_g17_c04 171 87
v_Surfing_g17_c05 192 87
v_Surfing_g17_c06 245 87
v_Surfing_g17_c07 228 87
v_Surfing_g18_c01 124 87
v_Surfing_g18_c02 154 87
v_Surfing_g18_c03 74 87
v_Surfing_g18_c04 118 87
v_Surfing_g19_c01 329 87
v_Surfing_g19_c02 231 87
v_Surfing_g19_c03 173 87
v_Surfing_g19_c04 265 87
v_Surfing_g20_c01 271 87
v_Surfing_g20_c02 242 87
v_Surfing_g20_c03 163 87
v_Surfing_g20_c04 256 87
v_Surfing_g20_c05 245 87
v_Surfing_g20_c06 258 87
v_Surfing_g21_c01 129 87
v_Surfing_g21_c02 185 87
v_Surfing_g21_c03 136 87
v_Surfing_g21_c04 151 87
v_Surfing_g22_c01 74 87
v_Surfing_g22_c02 74 87
v_Surfing_g22_c03 74 87
v_Surfing_g22_c04 74 87
v_Surfing_g23_c01 128 87
v_Surfing_g23_c02 100 87
v_Surfing_g23_c03 113 87
v_Surfing_g23_c04 185 87
v_Surfing_g24_c01 248 87
v_Surfing_g24_c02 246 87
v_Surfing_g24_c03 244 87
v_Surfing_g24_c04 249 87
v_Surfing_g25_c01 110 87
v_Surfing_g25_c02 152 87
v_Surfing_g25_c03 127 87
v_Surfing_g25_c04 176 87
v_Swing_g08_c01 159 88
v_Swing_g08_c02 159 88
v_Swing_g08_c03 159 88
v_Swing_g08_c04 159 88
v_Swing_g08_c05 168 88
v_Swing_g09_c01 125 88
v_Swing_g09_c02 125 88
v_Swing_g09_c03 125 88
v_Swing_g09_c04 125 88
v_Swing_g09_c05 150 88
v_Swing_g09_c06 139 88
v_Swing_g10_c01 249 88
v_Swing_g10_c02 250 88
v_Swing_g10_c03 250 88
v_Swing_g10_c04 230 88
v_Swing_g11_c01 125 88
v_Swing_g11_c02 125 88
v_Swing_g11_c03 125 88
v_Swing_g11_c04 125 88
v_Swing_g11_c05 150 88
v_Swing_g11_c06 250 88
v_Swing_g12_c01 125 88
v_Swing_g12_c02 125 88
v_Swing_g12_c03 125 88
v_Swing_g12_c04 125 88
v_Swing_g13_c01 159 88
v_Swing_g13_c02 159 88
v_Swing_g13_c03 159 88
v_Swing_g13_c04 159 88
v_Swing_g14_c01 112 88
v_Swing_g14_c02 150 88
v_Swing_g14_c03 150 88
v_Swing_g14_c04 150 88
v_Swing_g14_c05 150 88
v_Swing_g15_c01 87 88
v_Swing_g15_c02 87 88
v_Swing_g15_c03 87 88
v_Swing_g15_c04 87 88
v_Swing_g15_c05 200 88
v_Swing_g15_c06 200 88
v_Swing_g15_c07 200 88
v_Swing_g16_c01 125 88
v_Swing_g16_c02 125 88
v_Swing_g16_c03 108 88
v_Swing_g16_c04 108 88
v_Swing_g16_c05 150 88
v_Swing_g17_c01 159 88
v_Swing_g17_c02 167 88
v_Swing_g17_c03 159 88
v_Swing_g17_c04 159 88
v_Swing_g18_c01 334 88
v_Swing_g18_c02 334 88
v_Swing_g18_c03 334 88
v_Swing_g18_c04 247 88
v_Swing_g19_c01 275 88
v_Swing_g19_c02 275 88
v_Swing_g19_c03 275 88
v_Swing_g19_c04 159 88
v_Swing_g20_c01 150 88
v_Swing_g20_c02 150 88
v_Swing_g20_c03 87 88
v_Swing_g20_c04 87 88
v_Swing_g20_c05 150 88
v_Swing_g20_c06 150 88
v_Swing_g21_c01 167 88
v_Swing_g21_c02 167 88
v_Swing_g21_c03 167 88
v_Swing_g21_c04 150 88
v_Swing_g21_c05 200 88
v_Swing_g21_c06 200 88
v_Swing_g22_c01 150 88
v_Swing_g22_c02 200 88
v_Swing_g22_c03 190 88
v_Swing_g22_c04 100 88
v_Swing_g22_c05 156 88
v_Swing_g23_c01 125 88
v_Swing_g23_c02 125 88
v_Swing_g23_c03 125 88
v_Swing_g23_c04 125 88
v_Swing_g23_c05 150 88
v_Swing_g24_c01 125 88
v_Swing_g24_c02 150 88
v_Swing_g24_c03 125 88
v_Swing_g24_c04 125 88
v_Swing_g24_c05 150 88
v_Swing_g25_c01 317 88
v_Swing_g25_c02 317 88
v_Swing_g25_c03 316 88
v_Swing_g25_c04 316 88
v_TableTennisShot_g08_c01 85 89
v_TableTennisShot_g08_c02 50 89
v_TableTennisShot_g08_c03 64 89
v_TableTennisShot_g08_c04 63 89
v_TableTennisShot_g09_c01 99 89
v_TableTennisShot_g09_c02 75 89
v_TableTennisShot_g09_c03 76 89
v_TableTennisShot_g09_c04 149 89
v_TableTennisShot_g09_c05 163 89
v_TableTennisShot_g09_c06 117 89
v_TableTennisShot_g09_c07 75 89
v_TableTennisShot_g10_c01 176 89
v_TableTennisShot_g10_c02 206 89
v_TableTennisShot_g10_c03 142 89
v_TableTennisShot_g10_c04 132 89
v_TableTennisShot_g11_c01 96 89
v_TableTennisShot_g11_c02 98 89
v_TableTennisShot_g11_c03 134 89
v_TableTennisShot_g11_c04 170 89
v_TableTennisShot_g11_c05 152 89
v_TableTennisShot_g12_c01 143 89
v_TableTennisShot_g12_c02 86 89
v_TableTennisShot_g12_c03 101 89
v_TableTennisShot_g12_c04 127 89
v_TableTennisShot_g13_c01 149 89
v_TableTennisShot_g13_c02 133 89
v_TableTennisShot_g13_c03 124 89
v_TableTennisShot_g13_c04 130 89
v_TableTennisShot_g14_c01 236 89
v_TableTennisShot_g14_c02 219 89
v_TableTennisShot_g14_c03 185 89
v_TableTennisShot_g14_c04 249 89
v_TableTennisShot_g14_c05 159 89
v_TableTennisShot_g15_c01 94 89
v_TableTennisShot_g15_c02 176 89
v_TableTennisShot_g15_c03 104 89
v_TableTennisShot_g15_c04 74 89
v_TableTennisShot_g15_c05 104 89
v_TableTennisShot_g15_c06 85 89
v_TableTennisShot_g15_c07 176 89
v_TableTennisShot_g16_c01 206 89
v_TableTennisShot_g16_c02 268 89
v_TableTennisShot_g16_c03 253 89
v_TableTennisShot_g16_c04 258 89
v_TableTennisShot_g16_c05 259 89
v_TableTennisShot_g16_c06 233 89
v_TableTennisShot_g16_c07 69 89
v_TableTennisShot_g17_c01 126 89
v_TableTennisShot_g17_c02 74 89
v_TableTennisShot_g17_c03 82 89
v_TableTennisShot_g17_c04 105 89
v_TableTennisShot_g18_c01 200 89
v_TableTennisShot_g18_c02 144 89
v_TableTennisShot_g18_c03 170 89
v_TableTennisShot_g18_c04 169 89
v_TableTennisShot_g19_c01 224 89
v_TableTennisShot_g19_c02 253 89
v_TableTennisShot_g19_c03 215 89
v_TableTennisShot_g19_c04 214 89
v_TableTennisShot_g19_c05 230 89
v_TableTennisShot_g19_c06 258 89
v_TableTennisShot_g19_c07 290 89
v_TableTennisShot_g20_c01 96 89
v_TableTennisShot_g20_c02 150 89
v_TableTennisShot_g20_c03 140 89
v_TableTennisShot_g20_c04 149 89
v_TableTennisShot_g20_c05 116 89
v_TableTennisShot_g20_c06 108 89
v_TableTennisShot_g20_c07 146 89
v_TableTennisShot_g21_c01 74 89
v_TableTennisShot_g21_c02 74 89
v_TableTennisShot_g21_c03 74 89
v_TableTennisShot_g21_c04 56 89
v_TableTennisShot_g22_c01 249 89
v_TableTennisShot_g22_c02 202 89
v_TableTennisShot_g22_c03 204 89
v_TableTennisShot_g22_c04 214 89
v_TableTennisShot_g22_c05 229 89
v_TableTennisShot_g22_c06 249 89
v_TableTennisShot_g22_c07 234 89
v_TableTennisShot_g23_c01 222 89
v_TableTennisShot_g23_c02 226 89
v_TableTennisShot_g23_c03 254 89
v_TableTennisShot_g23_c04 289 89
v_TableTennisShot_g23_c05 127 89
v_TableTennisShot_g23_c06 299 89
v_TableTennisShot_g23_c07 274 89
v_TableTennisShot_g24_c01 224 89
v_TableTennisShot_g24_c02 224 89
v_TableTennisShot_g24_c03 249 89
v_TableTennisShot_g24_c04 258 89
v_TableTennisShot_g24_c05 206 89
v_TableTennisShot_g24_c06 224 89
v_TableTennisShot_g24_c07 280 89
v_TableTennisShot_g25_c01 174 89
v_TableTennisShot_g25_c02 229 89
v_TableTennisShot_g25_c03 230 89
v_TableTennisShot_g25_c04 207 89
v_TableTennisShot_g25_c05 202 89
v_TableTennisShot_g25_c06 216 89
v_TableTennisShot_g25_c07 350 89
v_TaiChi_g08_c01 168 90
v_TaiChi_g08_c02 185 90
v_TaiChi_g08_c03 185 90
v_TaiChi_g08_c04 167 90
v_TaiChi_g09_c01 169 90
v_TaiChi_g09_c02 168 90
v_TaiChi_g09_c03 172 90
v_TaiChi_g09_c04 169 90
v_TaiChi_g10_c01 174 90
v_TaiChi_g10_c02 171 90
v_TaiChi_g10_c03 180 90
v_TaiChi_g10_c04 171 90
v_TaiChi_g11_c01 188 90
v_TaiChi_g11_c02 169 90
v_TaiChi_g11_c03 181 90
v_TaiChi_g11_c04 169 90
v_TaiChi_g12_c01 181 90
v_TaiChi_g12_c02 175 90
v_TaiChi_g12_c03 175 90
v_TaiChi_g12_c04 181 90
v_TaiChi_g13_c01 170 90
v_TaiChi_g13_c02 201 90
v_TaiChi_g13_c03 170 90
v_TaiChi_g13_c04 169 90
v_TaiChi_g14_c01 169 90
v_TaiChi_g14_c02 169 90
v_TaiChi_g14_c03 180 90
v_TaiChi_g14_c04 180 90
v_TaiChi_g15_c01 172 90
v_TaiChi_g15_c02 172 90
v_TaiChi_g15_c03 176 90
v_TaiChi_g15_c04 176 90
v_TaiChi_g16_c01 171 90
v_TaiChi_g16_c02 198 90
v_TaiChi_g16_c03 190 90
v_TaiChi_g16_c04 181 90
v_TaiChi_g17_c01 189 90
v_TaiChi_g17_c02 173 90
v_TaiChi_g17_c03 175 90
v_TaiChi_g17_c04 181 90
v_TaiChi_g18_c01 211 90
v_TaiChi_g18_c02 178 90
v_TaiChi_g18_c03 169 90
v_TaiChi_g18_c04 170 90
v_TaiChi_g19_c01 167 90
v_TaiChi_g19_c02 179 90
v_TaiChi_g19_c03 173 90
v_TaiChi_g19_c04 183 90
v_TaiChi_g20_c01 172 90
v_TaiChi_g20_c02 177 90
v_TaiChi_g20_c03 172 90
v_TaiChi_g20_c04 169 90
v_TaiChi_g21_c01 170 90
v_TaiChi_g21_c02 181 90
v_TaiChi_g21_c03 170 90
v_TaiChi_g21_c04 170 90
v_TaiChi_g22_c01 214 90
v_TaiChi_g22_c02 214 90
v_TaiChi_g22_c03 221 90
v_TaiChi_g22_c04 214 90
v_TaiChi_g23_c01 230 90
v_TaiChi_g23_c02 248 90
v_TaiChi_g23_c03 229 90
v_TaiChi_g23_c04 266 90
v_TaiChi_g24_c01 213 90
v_TaiChi_g24_c02 213 90
v_TaiChi_g24_c03 220 90
v_TaiChi_g24_c04 220 90
v_TaiChi_g25_c01 189 90
v_TaiChi_g25_c02 181 90
v_TaiChi_g25_c03 182 90
v_TaiChi_g25_c04 181 90
v_TennisSwing_g08_c01 191 91
v_TennisSwing_g08_c02 233 91
v_TennisSwing_g08_c03 209 91
v_TennisSwing_g08_c04 283 91
v_TennisSwing_g08_c05 118 91
v_TennisSwing_g08_c06 179 91
v_TennisSwing_g09_c01 101 91
v_TennisSwing_g09_c02 118 91
v_TennisSwing_g09_c03 131 91
v_TennisSwing_g09_c04 109 91
v_TennisSwing_g09_c05 112 91
v_TennisSwing_g09_c06 119 91
v_TennisSwing_g09_c07 121 91
v_TennisSwing_g10_c01 136 91
v_TennisSwing_g10_c02 334 91
v_TennisSwing_g10_c03 99 91
v_TennisSwing_g10_c04 123 91
v_TennisSwing_g10_c05 111 91
v_TennisSwing_g10_c06 98 91
v_TennisSwing_g10_c07 191 91
v_TennisSwing_g11_c01 124 91
v_TennisSwing_g11_c02 90 91
v_TennisSwing_g11_c03 202 91
v_TennisSwing_g11_c04 234 91
v_TennisSwing_g11_c05 295 91
v_TennisSwing_g11_c06 187 91
v_TennisSwing_g11_c07 93 91
v_TennisSwing_g12_c01 224 91
v_TennisSwing_g12_c02 248 91
v_TennisSwing_g12_c03 366 91
v_TennisSwing_g12_c04 247 91
v_TennisSwing_g12_c05 186 91
v_TennisSwing_g12_c06 91 91
v_TennisSwing_g12_c07 187 91
v_TennisSwing_g13_c01 68 91
v_TennisSwing_g13_c02 68 91
v_TennisSwing_g13_c03 87 91
v_TennisSwing_g13_c04 87 91
v_TennisSwing_g13_c05 80 91
v_TennisSwing_g13_c06 171 91
v_TennisSwing_g13_c07 222 91
v_TennisSwing_g14_c01 120 91
v_TennisSwing_g14_c02 112 91
v_TennisSwing_g14_c03 112 91
v_TennisSwing_g14_c04 90 91
v_TennisSwing_g14_c05 90 91
v_TennisSwing_g14_c06 112 91
v_TennisSwing_g14_c07 179 91
v_TennisSwing_g15_c01 160 91
v_TennisSwing_g15_c02 135 91
v_TennisSwing_g15_c03 185 91
v_TennisSwing_g15_c04 185 91
v_TennisSwing_g15_c05 260 91
v_TennisSwing_g15_c06 74 91
v_TennisSwing_g15_c07 99 91
v_TennisSwing_g16_c01 301 91
v_TennisSwing_g16_c02 292 91
v_TennisSwing_g16_c03 281 91
v_TennisSwing_g16_c04 307 91
v_TennisSwing_g16_c05 302 91
v_TennisSwing_g16_c06 243 91
v_TennisSwing_g16_c07 175 91
v_TennisSwing_g17_c01 252 91
v_TennisSwing_g17_c02 192 91
v_TennisSwing_g17_c03 277 91
v_TennisSwing_g17_c04 259 91
v_TennisSwing_g17_c05 200 91
v_TennisSwing_g17_c06 200 91
v_TennisSwing_g17_c07 176 91
v_TennisSwing_g18_c01 142 91
v_TennisSwing_g18_c02 147 91
v_TennisSwing_g18_c03 149 91
v_TennisSwing_g18_c04 144 91
v_TennisSwing_g18_c05 152 91
v_TennisSwing_g18_c06 163 91
v_TennisSwing_g19_c01 121 91
v_TennisSwing_g19_c02 78 91
v_TennisSwing_g19_c03 172 91
v_TennisSwing_g19_c04 174 91
v_TennisSwing_g19_c05 164 91
v_TennisSwing_g19_c06 140 91
v_TennisSwing_g20_c01 71 91
v_TennisSwing_g20_c02 137 91
v_TennisSwing_g20_c03 130 91
v_TennisSwing_g20_c04 170 91
v_TennisSwing_g20_c05 120 91
v_TennisSwing_g20_c06 171 91
v_TennisSwing_g21_c01 101 91
v_TennisSwing_g21_c02 107 91
v_TennisSwing_g21_c03 103 91
v_TennisSwing_g21_c04 114 91
v_TennisSwing_g21_c05 145 91
v_TennisSwing_g21_c06 153 91
v_TennisSwing_g22_c01 217 91
v_TennisSwing_g22_c02 191 91
v_TennisSwing_g22_c03 222 91
v_TennisSwing_g22_c04 199 91
v_TennisSwing_g22_c05 244 91
v_TennisSwing_g22_c06 217 91
v_TennisSwing_g23_c01 263 91
v_TennisSwing_g23_c02 78 91
v_TennisSwing_g23_c03 131 91
v_TennisSwing_g23_c04 119 91
v_TennisSwing_g23_c05 94 91
v_TennisSwing_g23_c06 73 91
v_TennisSwing_g24_c01 186 91
v_TennisSwing_g24_c02 106 91
v_TennisSwing_g24_c03 102 91
v_TennisSwing_g24_c04 91 91
v_TennisSwing_g24_c05 69 91
v_TennisSwing_g24_c06 280 91
v_TennisSwing_g25_c01 257 91
v_TennisSwing_g25_c02 311 91
v_TennisSwing_g25_c03 227 91
v_TennisSwing_g25_c04 332 91
v_TennisSwing_g25_c05 250 91
v_TennisSwing_g25_c06 272 91
v_ThrowDiscus_g08_c01 66 92
v_ThrowDiscus_g08_c02 97 92
v_ThrowDiscus_g08_c03 114 92
v_ThrowDiscus_g08_c04 95 92
v_ThrowDiscus_g09_c01 82 92
v_ThrowDiscus_g09_c02 111 92
v_ThrowDiscus_g09_c03 93 92
v_ThrowDiscus_g09_c04 70 92
v_ThrowDiscus_g09_c05 105 92
v_ThrowDiscus_g09_c06 99 92
v_ThrowDiscus_g10_c01 78 92
v_ThrowDiscus_g10_c02 152 92
v_ThrowDiscus_g10_c03 110 92
v_ThrowDiscus_g10_c04 130 92
v_ThrowDiscus_g10_c05 136 92
v_ThrowDiscus_g11_c01 88 92
v_ThrowDiscus_g11_c02 72 92
v_ThrowDiscus_g11_c03 63 92
v_ThrowDiscus_g11_c04 84 92
v_ThrowDiscus_g11_c05 64 92
v_ThrowDiscus_g11_c06 63 92
v_ThrowDiscus_g11_c07 63 92
v_ThrowDiscus_g12_c01 115 92
v_ThrowDiscus_g12_c02 84 92
v_ThrowDiscus_g12_c03 145 92
v_ThrowDiscus_g12_c04 84 92
v_ThrowDiscus_g12_c05 107 92
v_ThrowDiscus_g12_c06 83 92
v_ThrowDiscus_g13_c01 103 92
v_ThrowDiscus_g13_c02 134 92
v_ThrowDiscus_g13_c03 113 92
v_ThrowDiscus_g13_c04 134 92
v_ThrowDiscus_g13_c05 164 92
v_ThrowDiscus_g14_c01 101 92
v_ThrowDiscus_g14_c02 70 92
v_ThrowDiscus_g14_c03 109 92
v_ThrowDiscus_g14_c04 78 92
v_ThrowDiscus_g15_c01 98 92
v_ThrowDiscus_g15_c02 87 92
v_ThrowDiscus_g15_c03 98 92
v_ThrowDiscus_g15_c04 76 92
v_ThrowDiscus_g15_c05 109 92
v_ThrowDiscus_g16_c01 106 92
v_ThrowDiscus_g16_c02 105 92
v_ThrowDiscus_g16_c03 57 92
v_ThrowDiscus_g16_c04 140 92
v_ThrowDiscus_g17_c01 102 92
v_ThrowDiscus_g17_c02 55 92
v_ThrowDiscus_g17_c03 102 92
v_ThrowDiscus_g17_c04 62 92
v_ThrowDiscus_g17_c05 88 92
v_ThrowDiscus_g18_c01 148 92
v_ThrowDiscus_g18_c02 130 92
v_ThrowDiscus_g18_c03 91 92
v_ThrowDiscus_g18_c04 116 92
v_ThrowDiscus_g18_c05 130 92
v_ThrowDiscus_g18_c06 96 92
v_ThrowDiscus_g18_c07 103 92
v_ThrowDiscus_g19_c01 67 92
v_ThrowDiscus_g19_c02 80 92
v_ThrowDiscus_g19_c03 70 92
v_ThrowDiscus_g19_c04 102 92
v_ThrowDiscus_g20_c01 101 92
v_ThrowDiscus_g20_c02 79 92
v_ThrowDiscus_g20_c03 88 92
v_ThrowDiscus_g20_c04 91 92
v_ThrowDiscus_g21_c01 54 92
v_ThrowDiscus_g21_c02 115 92
v_ThrowDiscus_g21_c03 68 92
v_ThrowDiscus_g21_c04 88 92
v_ThrowDiscus_g21_c05 109 92
v_ThrowDiscus_g21_c06 81 92
v_ThrowDiscus_g21_c07 68 92
v_ThrowDiscus_g22_c01 75 92
v_ThrowDiscus_g22_c02 91 92
v_ThrowDiscus_g22_c03 86 92
v_ThrowDiscus_g22_c04 72 92
v_ThrowDiscus_g23_c01 108 92
v_ThrowDiscus_g23_c02 54 92
v_ThrowDiscus_g23_c03 93 92
v_ThrowDiscus_g23_c04 100 92
v_ThrowDiscus_g23_c05 70 92
v_ThrowDiscus_g24_c01 66 92
v_ThrowDiscus_g24_c02 92 92
v_ThrowDiscus_g24_c03 85 92
v_ThrowDiscus_g24_c04 85 92
v_ThrowDiscus_g24_c05 66 92
v_ThrowDiscus_g25_c01 87 92
v_ThrowDiscus_g25_c02 95 92
v_ThrowDiscus_g25_c03 111 92
v_ThrowDiscus_g25_c04 120 92
v_ThrowDiscus_g25_c05 95 92
v_TrampolineJumping_g08_c01 179 93
v_TrampolineJumping_g08_c02 295 93
v_TrampolineJumping_g08_c03 216 93
v_TrampolineJumping_g08_c04 295 93
v_TrampolineJumping_g09_c01 173 93
v_TrampolineJumping_g09_c02 200 93
v_TrampolineJumping_g09_c03 200 93
v_TrampolineJumping_g09_c04 200 93
v_TrampolineJumping_g09_c05 237 93
v_TrampolineJumping_g09_c06 188 93
v_TrampolineJumping_g10_c01 200 93
v_TrampolineJumping_g10_c02 200 93
v_TrampolineJumping_g10_c03 200 93
v_TrampolineJumping_g10_c04 200 93
v_TrampolineJumping_g10_c05 239 93
v_TrampolineJumping_g10_c06 239 93
v_TrampolineJumping_g11_c01 200 93
v_TrampolineJumping_g11_c02 150 93
v_TrampolineJumping_g11_c03 200 93
v_TrampolineJumping_g11_c04 200 93
v_TrampolineJumping_g11_c05 305 93
v_TrampolineJumping_g11_c06 239 93
v_TrampolineJumping_g12_c01 179 93
v_TrampolineJumping_g12_c02 179 93
v_TrampolineJumping_g12_c03 179 93
v_TrampolineJumping_g12_c04 179 93
v_TrampolineJumping_g12_c05 179 93
v_TrampolineJumping_g13_c01 186 93
v_TrampolineJumping_g13_c02 186 93
v_TrampolineJumping_g13_c03 186 93
v_TrampolineJumping_g13_c04 124 93
v_TrampolineJumping_g14_c01 347 93
v_TrampolineJumping_g14_c02 228 93
v_TrampolineJumping_g14_c03 200 93
v_TrampolineJumping_g14_c04 200 93
v_TrampolineJumping_g15_c01 150 93
v_TrampolineJumping_g15_c02 150 93
v_TrampolineJumping_g15_c03 150 93
v_TrampolineJumping_g15_c04 150 93
v_TrampolineJumping_g15_c05 178 93
v_TrampolineJumping_g16_c01 143 93
v_TrampolineJumping_g16_c02 170 93
v_TrampolineJumping_g16_c03 115 93
v_TrampolineJumping_g16_c04 150 93
v_TrampolineJumping_g16_c05 179 93
v_TrampolineJumping_g16_c06 179 93
v_TrampolineJumping_g17_c01 200 93
v_TrampolineJumping_g17_c02 250 93
v_TrampolineJumping_g17_c03 200 93
v_TrampolineJumping_g17_c04 200 93
v_TrampolineJumping_g18_c01 200 93
v_TrampolineJumping_g18_c02 150 93
v_TrampolineJumping_g18_c03 200 93
v_TrampolineJumping_g18_c04 150 93
v_TrampolineJumping_g19_c01 105 93
v_TrampolineJumping_g19_c02 105 93
v_TrampolineJumping_g19_c03 105 93
v_TrampolineJumping_g19_c04 105 93
v_TrampolineJumping_g19_c05 239 93
v_TrampolineJumping_g19_c06 239 93
v_TrampolineJumping_g20_c01 200 93
v_TrampolineJumping_g20_c02 200 93
v_TrampolineJumping_g20_c03 250 93
v_TrampolineJumping_g20_c04 200 93
v_TrampolineJumping_g20_c05 239 93
v_TrampolineJumping_g21_c01 200 93
v_TrampolineJumping_g21_c02 200 93
v_TrampolineJumping_g21_c03 200 93
v_TrampolineJumping_g21_c04 200 93
v_TrampolineJumping_g22_c01 239 93
v_TrampolineJumping_g22_c02 179 93
v_TrampolineJumping_g22_c03 239 93
v_TrampolineJumping_g22_c04 179 93
v_TrampolineJumping_g22_c05 239 93
v_TrampolineJumping_g22_c06 179 93
v_TrampolineJumping_g23_c01 150 93
v_TrampolineJumping_g23_c02 150 93
v_TrampolineJumping_g23_c03 150 93
v_TrampolineJumping_g23_c04 150 93
v_TrampolineJumping_g24_c01 224 93
v_TrampolineJumping_g24_c02 224 93
v_TrampolineJumping_g24_c03 130 93
v_TrampolineJumping_g24_c04 224 93
v_TrampolineJumping_g25_c01 130 93
v_TrampolineJumping_g25_c02 122 93
v_TrampolineJumping_g25_c03 150 93
v_TrampolineJumping_g25_c04 150 93
v_Typing_g08_c01 175 94
v_Typing_g08_c02 249 94
v_Typing_g08_c03 249 94
v_Typing_g08_c04 249 94
v_Typing_g08_c05 249 94
v_Typing_g08_c06 249 94
v_Typing_g08_c07 249 94
v_Typing_g09_c01 188 94
v_Typing_g09_c02 249 94
v_Typing_g09_c03 249 94
v_Typing_g09_c04 249 94
v_Typing_g09_c05 249 94
v_Typing_g09_c06 249 94
v_Typing_g09_c07 249 94
v_Typing_g10_c01 249 94
v_Typing_g10_c02 259 94
v_Typing_g10_c03 259 94
v_Typing_g10_c04 255 94
v_Typing_g10_c05 249 94
v_Typing_g10_c06 249 94
v_Typing_g10_c07 249 94
v_Typing_g11_c01 131 94
v_Typing_g11_c02 107 94
v_Typing_g11_c03 141 94
v_Typing_g11_c04 119 94
v_Typing_g11_c05 129 94
v_Typing_g11_c06 118 94
v_Typing_g11_c07 130 94
v_Typing_g12_c01 142 94
v_Typing_g12_c02 136 94
v_Typing_g12_c03 112 94
v_Typing_g12_c04 139 94
v_Typing_g12_c05 109 94
v_Typing_g12_c06 138 94
v_Typing_g12_c07 110 94
v_Typing_g13_c01 170 94
v_Typing_g13_c02 74 94
v_Typing_g13_c03 74 94
v_Typing_g13_c04 96 94
v_Typing_g14_c01 250 94
v_Typing_g14_c02 228 94
v_Typing_g14_c03 248 94
v_Typing_g14_c04 256 94
v_Typing_g14_c05 256 94
v_Typing_g14_c06 213 94
v_Typing_g14_c07 227 94
v_Typing_g15_c01 263 94
v_Typing_g15_c02 249 94
v_Typing_g15_c03 249 94
v_Typing_g15_c04 249 94
v_Typing_g16_c01 272 94
v_Typing_g16_c02 250 94
v_Typing_g16_c03 240 94
v_Typing_g16_c04 258 94
v_Typing_g17_c01 109 94
v_Typing_g17_c02 124 94
v_Typing_g17_c03 133 94
v_Typing_g17_c04 100 94
v_Typing_g18_c01 132 94
v_Typing_g18_c02 121 94
v_Typing_g18_c03 129 94
v_Typing_g18_c04 114 94
v_Typing_g19_c01 212 94
v_Typing_g19_c02 249 94
v_Typing_g19_c03 249 94
v_Typing_g19_c04 249 94
v_Typing_g20_c01 182 94
v_Typing_g20_c02 189 94
v_Typing_g20_c03 182 94
v_Typing_g20_c04 183 94
v_Typing_g20_c05 195 94
v_Typing_g20_c06 199 94
v_Typing_g20_c07 215 94
v_Typing_g21_c01 140 94
v_Typing_g21_c02 108 94
v_Typing_g21_c03 138 94
v_Typing_g21_c04 110 94
v_Typing_g22_c01 252 94
v_Typing_g22_c02 249 94
v_Typing_g22_c03 249 94
v_Typing_g22_c04 249 94
v_Typing_g23_c01 202 94
v_Typing_g23_c02 137 94
v_Typing_g23_c03 175 94
v_Typing_g23_c04 225 94
v_Typing_g24_c01 194 94
v_Typing_g24_c02 249 94
v_Typing_g24_c03 287 94
v_Typing_g24_c04 223 94
v_Typing_g25_c01 249 94
v_Typing_g25_c02 249 94
v_Typing_g25_c03 249 94
v_Typing_g25_c04 249 94
v_UnevenBars_g08_c01 110 95
v_UnevenBars_g08_c02 147 95
v_UnevenBars_g08_c03 167 95
v_UnevenBars_g08_c04 166 95
v_UnevenBars_g09_c01 166 95
v_UnevenBars_g09_c02 109 95
v_UnevenBars_g09_c03 146 95
v_UnevenBars_g09_c04 139 95
v_UnevenBars_g10_c01 188 95
v_UnevenBars_g10_c02 128 95
v_UnevenBars_g10_c03 98 95
v_UnevenBars_g10_c04 135 95
v_UnevenBars_g11_c01 189 95
v_UnevenBars_g11_c02 149 95
v_UnevenBars_g11_c03 163 95
v_UnevenBars_g11_c04 194 95
v_UnevenBars_g12_c01 129 95
v_UnevenBars_g12_c02 201 95
v_UnevenBars_g12_c03 121 95
v_UnevenBars_g12_c04 159 95
v_UnevenBars_g13_c01 115 95
v_UnevenBars_g13_c02 165 95
v_UnevenBars_g13_c03 172 95
v_UnevenBars_g13_c04 138 95
v_UnevenBars_g14_c01 120 95
v_UnevenBars_g14_c02 170 95
v_UnevenBars_g14_c03 184 95
v_UnevenBars_g14_c04 108 95
v_UnevenBars_g15_c01 62 95
v_UnevenBars_g15_c02 121 95
v_UnevenBars_g15_c03 197 95
v_UnevenBars_g15_c04 256 95
v_UnevenBars_g15_c05 162 95
v_UnevenBars_g15_c06 167 95
v_UnevenBars_g15_c07 145 95
v_UnevenBars_g16_c01 313 95
v_UnevenBars_g16_c02 301 95
v_UnevenBars_g16_c03 299 95
v_UnevenBars_g16_c04 299 95
v_UnevenBars_g16_c05 324 95
v_UnevenBars_g17_c01 126 95
v_UnevenBars_g17_c02 131 95
v_UnevenBars_g17_c03 134 95
v_UnevenBars_g17_c04 137 95
v_UnevenBars_g18_c01 165 95
v_UnevenBars_g18_c02 189 95
v_UnevenBars_g18_c03 127 95
v_UnevenBars_g18_c04 74 95
v_UnevenBars_g19_c01 166 95
v_UnevenBars_g19_c02 124 95
v_UnevenBars_g19_c03 114 95
v_UnevenBars_g19_c04 99 95
v_UnevenBars_g20_c01 156 95
v_UnevenBars_g20_c02 136 95
v_UnevenBars_g20_c03 99 95
v_UnevenBars_g20_c04 146 95
v_UnevenBars_g21_c01 186 95
v_UnevenBars_g21_c02 157 95
v_UnevenBars_g21_c03 224 95
v_UnevenBars_g21_c04 125 95
v_UnevenBars_g22_c01 240 95
v_UnevenBars_g22_c02 125 95
v_UnevenBars_g22_c03 138 95
v_UnevenBars_g22_c04 124 95
v_UnevenBars_g23_c01 184 95
v_UnevenBars_g23_c02 128 95
v_UnevenBars_g23_c03 165 95
v_UnevenBars_g23_c04 114 95
v_UnevenBars_g24_c01 104 95
v_UnevenBars_g24_c02 185 95
v_UnevenBars_g24_c03 117 95
v_UnevenBars_g24_c04 93 95
v_UnevenBars_g25_c01 94 95
v_UnevenBars_g25_c02 158 95
v_UnevenBars_g25_c03 123 95
v_UnevenBars_g25_c04 154 95
v_VolleyballSpiking_g08_c01 118 96
v_VolleyballSpiking_g08_c02 109 96
v_VolleyballSpiking_g08_c03 73 96
v_VolleyballSpiking_g08_c04 116 96
v_VolleyballSpiking_g08_c05 154 96
v_VolleyballSpiking_g08_c06 252 96
v_VolleyballSpiking_g09_c01 81 96
v_VolleyballSpiking_g09_c02 60 96
v_VolleyballSpiking_g09_c03 67 96
v_VolleyballSpiking_g09_c04 188 96
v_VolleyballSpiking_g09_c05 152 96
v_VolleyballSpiking_g09_c06 104 96
v_VolleyballSpiking_g10_c01 88 96
v_VolleyballSpiking_g10_c02 168 96
v_VolleyballSpiking_g10_c03 95 96
v_VolleyballSpiking_g10_c04 134 96
v_VolleyballSpiking_g11_c01 92 96
v_VolleyballSpiking_g11_c02 161 96
v_VolleyballSpiking_g11_c03 115 96
v_VolleyballSpiking_g11_c04 175 96
v_VolleyballSpiking_g11_c05 107 96
v_VolleyballSpiking_g11_c06 73 96
v_VolleyballSpiking_g12_c01 100 96
v_VolleyballSpiking_g12_c02 61 96
v_VolleyballSpiking_g12_c03 115 96
v_VolleyballSpiking_g12_c04 136 96
v_VolleyballSpiking_g13_c01 76 96
v_VolleyballSpiking_g13_c02 72 96
v_VolleyballSpiking_g13_c03 72 96
v_VolleyballSpiking_g13_c04 78 96
v_VolleyballSpiking_g13_c05 104 96
v_VolleyballSpiking_g13_c06 103 96
v_VolleyballSpiking_g13_c07 101 96
v_VolleyballSpiking_g14_c01 66 96
v_VolleyballSpiking_g14_c02 56 96
v_VolleyballSpiking_g14_c03 99 96
v_VolleyballSpiking_g14_c04 83 96
v_VolleyballSpiking_g15_c01 129 96
v_VolleyballSpiking_g15_c02 101 96
v_VolleyballSpiking_g15_c03 141 96
v_VolleyballSpiking_g15_c04 85 96
v_VolleyballSpiking_g16_c01 128 96
v_VolleyballSpiking_g16_c02 95 96
v_VolleyballSpiking_g16_c03 88 96
v_VolleyballSpiking_g16_c04 179 96
v_VolleyballSpiking_g17_c01 105 96
v_VolleyballSpiking_g17_c02 86 96
v_VolleyballSpiking_g17_c03 103 96
v_VolleyballSpiking_g17_c04 123 96
v_VolleyballSpiking_g18_c01 111 96
v_VolleyballSpiking_g18_c02 99 96
v_VolleyballSpiking_g18_c03 152 96
v_VolleyballSpiking_g18_c04 157 96
v_VolleyballSpiking_g19_c01 119 96
v_VolleyballSpiking_g19_c02 100 96
v_VolleyballSpiking_g19_c03 58 96
v_VolleyballSpiking_g19_c04 89 96
v_VolleyballSpiking_g20_c01 79 96
v_VolleyballSpiking_g20_c02 170 96
v_VolleyballSpiking_g20_c03 77 96
v_VolleyballSpiking_g20_c04 56 96
v_VolleyballSpiking_g21_c01 120 96
v_VolleyballSpiking_g21_c02 118 96
v_VolleyballSpiking_g21_c03 111 96
v_VolleyballSpiking_g21_c04 105 96
v_VolleyballSpiking_g22_c01 110 96
v_VolleyballSpiking_g22_c02 110 96
v_VolleyballSpiking_g22_c03 199 96
v_VolleyballSpiking_g22_c04 170 96
v_VolleyballSpiking_g23_c01 199 96
v_VolleyballSpiking_g23_c02 117 96
v_VolleyballSpiking_g23_c03 202 96
v_VolleyballSpiking_g23_c04 260 96
v_VolleyballSpiking_g24_c01 116 96
v_VolleyballSpiking_g24_c02 100 96
v_VolleyballSpiking_g24_c03 120 96
v_VolleyballSpiking_g24_c04 132 96
v_VolleyballSpiking_g25_c01 75 96
v_VolleyballSpiking_g25_c02 100 96
v_VolleyballSpiking_g25_c03 178 96
v_VolleyballSpiking_g25_c04 101 96
v_WalkingWithDog_g08_c01 200 97
v_WalkingWithDog_g08_c02 239 97
v_WalkingWithDog_g08_c03 239 97
v_WalkingWithDog_g08_c04 227 97
v_WalkingWithDog_g08_c05 202 97
v_WalkingWithDog_g09_c01 205 97
v_WalkingWithDog_g09_c02 239 97
v_WalkingWithDog_g09_c03 238 97
v_WalkingWithDog_g09_c04 239 97
v_WalkingWithDog_g09_c05 239 97
v_WalkingWithDog_g09_c06 238 97
v_WalkingWithDog_g10_c01 192 97
v_WalkingWithDog_g10_c02 239 97
v_WalkingWithDog_g10_c03 239 97
v_WalkingWithDog_g10_c04 239 97
v_WalkingWithDog_g10_c05 239 97
v_WalkingWithDog_g11_c01 239 97
v_WalkingWithDog_g11_c02 239 97
v_WalkingWithDog_g11_c03 239 97
v_WalkingWithDog_g11_c04 239 97
v_WalkingWithDog_g11_c05 239 97
v_WalkingWithDog_g12_c01 200 97
v_WalkingWithDog_g12_c02 239 97
v_WalkingWithDog_g12_c03 228 97
v_WalkingWithDog_g12_c04 239 97
v_WalkingWithDog_g12_c05 239 97
v_WalkingWithDog_g13_c01 200 97
v_WalkingWithDog_g13_c02 239 97
v_WalkingWithDog_g13_c03 119 97
v_WalkingWithDog_g13_c04 126 97
v_WalkingWithDog_g13_c05 116 97
v_WalkingWithDog_g14_c01 239 97
v_WalkingWithDog_g14_c02 239 97
v_WalkingWithDog_g14_c03 215 97
v_WalkingWithDog_g14_c04 239 97
v_WalkingWithDog_g15_c01 215 97
v_WalkingWithDog_g15_c02 239 97
v_WalkingWithDog_g15_c03 239 97
v_WalkingWithDog_g15_c04 239 97
v_WalkingWithDog_g16_c01 117 97
v_WalkingWithDog_g16_c02 239 97
v_WalkingWithDog_g16_c03 239 97
v_WalkingWithDog_g16_c04 239 97
v_WalkingWithDog_g16_c05 198 97
v_WalkingWithDog_g17_c01 239 97
v_WalkingWithDog_g17_c02 239 97
v_WalkingWithDog_g17_c03 239 97
v_WalkingWithDog_g17_c04 239 97
v_WalkingWithDog_g17_c05 239 97
v_WalkingWithDog_g18_c01 239 97
v_WalkingWithDog_g18_c02 239 97
v_WalkingWithDog_g18_c03 239 97
v_WalkingWithDog_g18_c04 239 97
v_WalkingWithDog_g19_c01 239 97
v_WalkingWithDog_g19_c02 239 97
v_WalkingWithDog_g19_c03 239 97
v_WalkingWithDog_g19_c04 239 97
v_WalkingWithDog_g19_c05 239 97
v_WalkingWithDog_g20_c01 239 97
v_WalkingWithDog_g20_c02 239 97
v_WalkingWithDog_g20_c03 239 97
v_WalkingWithDog_g20_c04 239 97
v_WalkingWithDog_g20_c05 239 97
v_WalkingWithDog_g20_c06 239 97
v_WalkingWithDog_g20_c07 239 97
v_WalkingWithDog_g21_c01 239 97
v_WalkingWithDog_g21_c02 239 97
v_WalkingWithDog_g21_c03 238 97
v_WalkingWithDog_g21_c04 239 97
v_WalkingWithDog_g22_c01 239 97
v_WalkingWithDog_g22_c02 239 97
v_WalkingWithDog_g22_c03 239 97
v_WalkingWithDog_g22_c04 239 97
v_WalkingWithDog_g23_c01 239 97
v_WalkingWithDog_g23_c02 236 97
v_WalkingWithDog_g23_c03 239 97
v_WalkingWithDog_g23_c04 202 97
v_WalkingWithDog_g24_c01 239 97
v_WalkingWithDog_g24_c02 239 97
v_WalkingWithDog_g24_c03 239 97
v_WalkingWithDog_g24_c04 239 97
v_WalkingWithDog_g24_c05 239 97
v_WalkingWithDog_g24_c06 239 97
v_WalkingWithDog_g25_c01 239 97
v_WalkingWithDog_g25_c02 239 97
v_WalkingWithDog_g25_c03 239 97
v_WalkingWithDog_g25_c04 204 97
v_WallPushups_g08_c01 139 98
v_WallPushups_g08_c02 149 98
v_WallPushups_g08_c03 151 98
v_WallPushups_g08_c04 120 98
v_WallPushups_g08_c05 129 98
v_WallPushups_g09_c01 74 98
v_WallPushups_g09_c02 86 98
v_WallPushups_g09_c03 111 98
v_WallPushups_g09_c04 103 98
v_WallPushups_g09_c05 124 98
v_WallPushups_g10_c01 91 98
v_WallPushups_g10_c02 68 98
v_WallPushups_g10_c03 70 98
v_WallPushups_g10_c04 78 98
v_WallPushups_g10_c05 62 98
v_WallPushups_g11_c01 153 98
v_WallPushups_g11_c02 161 98
v_WallPushups_g11_c03 139 98
v_WallPushups_g11_c04 124 98
v_WallPushups_g11_c05 119 98
v_WallPushups_g11_c06 117 98
v_WallPushups_g12_c01 100 98
v_WallPushups_g12_c02 121 98
v_WallPushups_g12_c03 116 98
v_WallPushups_g12_c04 119 98
v_WallPushups_g12_c05 105 98
v_WallPushups_g13_c01 107 98
v_WallPushups_g13_c02 124 98
v_WallPushups_g13_c03 94 98
v_WallPushups_g13_c04 100 98
v_WallPushups_g13_c05 158 98
v_WallPushups_g14_c01 104 98
v_WallPushups_g14_c02 136 98
v_WallPushups_g14_c03 119 98
v_WallPushups_g14_c04 129 98
v_WallPushups_g14_c05 114 98
v_WallPushups_g15_c01 69 98
v_WallPushups_g15_c02 61 98
v_WallPushups_g15_c03 60 98
v_WallPushups_g15_c04 53 98
v_WallPushups_g15_c05 113 98
v_WallPushups_g16_c01 180 98
v_WallPushups_g16_c02 152 98
v_WallPushups_g16_c03 149 98
v_WallPushups_g16_c04 158 98
v_WallPushups_g16_c05 138 98
v_WallPushups_g16_c06 176 98
v_WallPushups_g16_c07 229 98
v_WallPushups_g17_c01 124 98
v_WallPushups_g17_c02 129 98
v_WallPushups_g17_c03 112 98
v_WallPushups_g17_c04 114 98
v_WallPushups_g17_c05 115 98
v_WallPushups_g17_c06 124 98
v_WallPushups_g17_c07 92 98
v_WallPushups_g18_c01 113 98
v_WallPushups_g18_c02 124 98
v_WallPushups_g18_c03 104 98
v_WallPushups_g18_c04 120 98
v_WallPushups_g18_c05 109 98
v_WallPushups_g19_c01 87 98
v_WallPushups_g19_c02 85 98
v_WallPushups_g19_c03 79 98
v_WallPushups_g19_c04 85 98
v_WallPushups_g19_c05 72 98
v_WallPushups_g20_c01 92 98
v_WallPushups_g20_c02 109 98
v_WallPushups_g20_c03 105 98
v_WallPushups_g20_c04 100 98
v_WallPushups_g20_c05 100 98
v_WallPushups_g20_c06 88 98
v_WallPushups_g21_c01 71 98
v_WallPushups_g21_c02 80 98
v_WallPushups_g21_c03 149 98
v_WallPushups_g21_c04 139 98
v_WallPushups_g21_c05 132 98
v_WallPushups_g21_c06 111 98
v_WallPushups_g21_c07 53 98
v_WallPushups_g22_c01 74 98
v_WallPushups_g22_c02 92 98
v_WallPushups_g22_c03 79 98
v_WallPushups_g22_c04 69 98
v_WallPushups_g23_c01 142 98
v_WallPushups_g23_c02 113 98
v_WallPushups_g23_c03 69 98
v_WallPushups_g23_c04 60 98
v_WallPushups_g24_c01 108 98
v_WallPushups_g24_c02 105 98
v_WallPushups_g24_c03 67 98
v_WallPushups_g24_c04 175 98
v_WallPushups_g25_c01 110 98
v_WallPushups_g25_c02 153 98
v_WallPushups_g25_c03 149 98
v_WallPushups_g25_c04 149 98
v_WallPushups_g25_c05 142 98
v_WritingOnBoard_g08_c01 251 99
v_WritingOnBoard_g08_c02 149 99
v_WritingOnBoard_g08_c03 94 99
v_WritingOnBoard_g08_c04 102 99
v_WritingOnBoard_g09_c01 181 99
v_WritingOnBoard_g09_c02 161 99
v_WritingOnBoard_g09_c03 154 99
v_WritingOnBoard_g09_c04 128 99
v_WritingOnBoard_g09_c05 105 99
v_WritingOnBoard_g09_c06 174 99
v_WritingOnBoard_g10_c01 136 99
v_WritingOnBoard_g10_c02 105 99
v_WritingOnBoard_g10_c03 74 99
v_WritingOnBoard_g10_c04 102 99
v_WritingOnBoard_g10_c05 129 99
v_WritingOnBoard_g10_c06 101 99
v_WritingOnBoard_g10_c07 263 99
v_WritingOnBoard_g11_c01 166 99
v_WritingOnBoard_g11_c02 104 99
v_WritingOnBoard_g11_c03 93 99
v_WritingOnBoard_g11_c04 157 99
v_WritingOnBoard_g11_c05 220 99
v_WritingOnBoard_g11_c06 162 99
v_WritingOnBoard_g12_c01 100 99
v_WritingOnBoard_g12_c02 100 99
v_WritingOnBoard_g12_c03 100 99
v_WritingOnBoard_g12_c04 169 99
v_WritingOnBoard_g13_c01 100 99
v_WritingOnBoard_g13_c02 124 99
v_WritingOnBoard_g13_c03 110 99
v_WritingOnBoard_g13_c04 205 99
v_WritingOnBoard_g13_c05 144 99
v_WritingOnBoard_g13_c06 100 99
v_WritingOnBoard_g14_c01 202 99
v_WritingOnBoard_g14_c02 160 99
v_WritingOnBoard_g14_c03 222 99
v_WritingOnBoard_g14_c04 158 99
v_WritingOnBoard_g15_c01 136 99
v_WritingOnBoard_g15_c02 99 99
v_WritingOnBoard_g15_c03 86 99
v_WritingOnBoard_g15_c04 204 99
v_WritingOnBoard_g15_c05 227 99
v_WritingOnBoard_g16_c01 192 99
v_WritingOnBoard_g16_c02 267 99
v_WritingOnBoard_g16_c03 124 99
v_WritingOnBoard_g16_c04 144 99
v_WritingOnBoard_g16_c05 284 99
v_WritingOnBoard_g16_c06 274 99
v_WritingOnBoard_g16_c07 243 99
v_WritingOnBoard_g17_c01 181 99
v_WritingOnBoard_g17_c02 234 99
v_WritingOnBoard_g17_c03 114 99
v_WritingOnBoard_g17_c04 205 99
v_WritingOnBoard_g17_c05 285 99
v_WritingOnBoard_g18_c01 128 99
v_WritingOnBoard_g18_c02 254 99
v_WritingOnBoard_g18_c03 117 99
v_WritingOnBoard_g18_c04 217 99
v_WritingOnBoard_g18_c05 100 99
v_WritingOnBoard_g18_c06 130 99
v_WritingOnBoard_g18_c07 99 99
v_WritingOnBoard_g19_c01 220 99
v_WritingOnBoard_g19_c02 100 99
v_WritingOnBoard_g19_c03 237 99
v_WritingOnBoard_g19_c04 144 99
v_WritingOnBoard_g20_c01 295 99
v_WritingOnBoard_g20_c02 134 99
v_WritingOnBoard_g20_c03 169 99
v_WritingOnBoard_g20_c04 213 99
v_WritingOnBoard_g20_c05 142 99
v_WritingOnBoard_g20_c06 213 99
v_WritingOnBoard_g20_c07 109 99
v_WritingOnBoard_g21_c01 130 99
v_WritingOnBoard_g21_c02 308 99
v_WritingOnBoard_g21_c03 201 99
v_WritingOnBoard_g21_c04 141 99
v_WritingOnBoard_g21_c05 219 99
v_WritingOnBoard_g21_c06 303 99
v_WritingOnBoard_g21_c07 320 99
v_WritingOnBoard_g22_c01 200 99
v_WritingOnBoard_g22_c02 186 99
v_WritingOnBoard_g22_c03 213 99
v_WritingOnBoard_g22_c04 136 99
v_WritingOnBoard_g22_c05 216 99
v_WritingOnBoard_g22_c06 124 99
v_WritingOnBoard_g22_c07 132 99
v_WritingOnBoard_g23_c01 250 99
v_WritingOnBoard_g23_c02 200 99
v_WritingOnBoard_g23_c03 149 99
v_WritingOnBoard_g23_c04 300 99
v_WritingOnBoard_g23_c05 177 99
v_WritingOnBoard_g23_c06 187 99
v_WritingOnBoard_g23_c07 161 99
v_WritingOnBoard_g24_c01 164 99
v_WritingOnBoard_g24_c02 134 99
v_WritingOnBoard_g24_c03 117 99
v_WritingOnBoard_g24_c04 123 99
v_WritingOnBoard_g24_c05 106 99
v_WritingOnBoard_g24_c06 221 99
v_WritingOnBoard_g24_c07 177 99
v_WritingOnBoard_g25_c01 129 99
v_WritingOnBoard_g25_c02 104 99
v_WritingOnBoard_g25_c03 144 99
v_WritingOnBoard_g25_c04 135 99
v_WritingOnBoard_g25_c05 133 99
v_WritingOnBoard_g25_c06 174 99
v_WritingOnBoard_g25_c07 174 99
v_YoYo_g08_c01 188 100
v_YoYo_g08_c02 160 100
v_YoYo_g08_c03 175 100
v_YoYo_g08_c04 189 100
v_YoYo_g08_c05 175 100
v_YoYo_g09_c01 150 100
v_YoYo_g09_c02 189 100
v_YoYo_g09_c03 154 100
v_YoYo_g09_c04 176 100
v_YoYo_g09_c05 177 100
v_YoYo_g09_c06 189 100
v_YoYo_g10_c01 172 100
v_YoYo_g10_c02 210 100
v_YoYo_g10_c03 175 100
v_YoYo_g10_c04 175 100
v_YoYo_g10_c05 171 100
v_YoYo_g11_c01 174 100
v_YoYo_g11_c02 191 100
v_YoYo_g11_c03 180 100
v_YoYo_g11_c04 193 100
v_YoYo_g11_c05 167 100
v_YoYo_g11_c06 177 100
v_YoYo_g12_c01 181 100
v_YoYo_g12_c02 197 100
v_YoYo_g12_c03 198 100
v_YoYo_g12_c04 170 100
v_YoYo_g13_c01 183 100
v_YoYo_g13_c02 177 100
v_YoYo_g13_c03 168 100
v_YoYo_g13_c04 173 100
v_YoYo_g13_c05 175 100
v_YoYo_g14_c01 189 100
v_YoYo_g14_c02 165 100
v_YoYo_g14_c03 189 100
v_YoYo_g14_c04 165 100
v_YoYo_g15_c01 178 100
v_YoYo_g15_c02 176 100
v_YoYo_g15_c03 188 100
v_YoYo_g15_c04 171 100
v_YoYo_g16_c01 161 100
v_YoYo_g16_c02 188 100
v_YoYo_g16_c03 167 100
v_YoYo_g16_c04 183 100
v_YoYo_g16_c05 172 100
v_YoYo_g16_c06 162 100
v_YoYo_g17_c01 204 100
v_YoYo_g17_c02 192 100
v_YoYo_g17_c03 180 100
v_YoYo_g17_c04 212 100
v_YoYo_g17_c05 179 100
v_YoYo_g17_c06 182 100
v_YoYo_g18_c01 162 100
v_YoYo_g18_c02 172 100
v_YoYo_g18_c03 172 100
v_YoYo_g18_c04 177 100
v_YoYo_g19_c01 170 100
v_YoYo_g19_c02 171 100
v_YoYo_g19_c03 181 100
v_YoYo_g19_c04 165 100
v_YoYo_g19_c05 186 100
v_YoYo_g19_c06 201 100
v_YoYo_g20_c01 197 100
v_YoYo_g20_c02 179 100
v_YoYo_g20_c03 167 100
v_YoYo_g20_c04 185 100
v_YoYo_g21_c01 184 100
v_YoYo_g21_c02 193 100
v_YoYo_g21_c03 177 100
v_YoYo_g21_c04 176 100
v_YoYo_g21_c05 166 100
v_YoYo_g21_c06 182 100
v_YoYo_g22_c01 190 100
v_YoYo_g22_c02 189 100
v_YoYo_g22_c03 181 100
v_YoYo_g22_c04 197 100
v_YoYo_g22_c05 211 100
v_YoYo_g22_c06 198 100
v_YoYo_g23_c01 204 100
v_YoYo_g23_c02 171 100
v_YoYo_g23_c03 164 100
v_YoYo_g23_c04 211 100
v_YoYo_g23_c05 217 100
v_YoYo_g23_c06 184 100
v_YoYo_g24_c01 192 100
v_YoYo_g24_c02 192 100
v_YoYo_g24_c03 194 100
v_YoYo_g24_c04 193 100
v_YoYo_g25_c01 174 100
v_YoYo_g25_c02 199 100
v_YoYo_g25_c03 200 100
v_YoYo_g25_c04 199 100
v_YoYo_g25_c05 195 100
