# Supplementary material for: STA-TSN: Spatial-Temporal Attention Temporal Segment Network for action recognition in video
Source: PLoS One. 2022 Mar 17;17(3):e0265115. doi: 10.1371/journal.pone.0265115 (PMC8929560; doi:10.1371/journal.pone.0265115)
Supplement: S1 File — (ZIP) [file pone.0265115.s001.zip › ┤·┬δ/datasets/settings/ucf101/train_flow_split2.txt]

v_ApplyEyeMakeup_g01_c01 163 0
v_ApplyEyeMakeup_g01_c02 122 0
v_ApplyEyeMakeup_g01_c03 258 0
v_ApplyEyeMakeup_g01_c04 234 0
v_ApplyEyeMakeup_g01_c05 295 0
v_ApplyEyeMakeup_g01_c06 121 0
v_ApplyEyeMakeup_g02_c01 169 0
v_ApplyEyeMakeup_g02_c02 145 0
v_ApplyEyeMakeup_g02_c03 215 0
v_ApplyEyeMakeup_g02_c04 169 0
v_ApplyEyeMakeup_g03_c01 208 0
v_ApplyEyeMakeup_g03_c02 133 0
v_ApplyEyeMakeup_g03_c03 114 0
v_ApplyEyeMakeup_g03_c04 107 0
v_ApplyEyeMakeup_g03_c05 145 0
v_ApplyEyeMakeup_g03_c06 151 0
v_ApplyEyeMakeup_g04_c01 125 0
v_ApplyEyeMakeup_g04_c02 131 0
v_ApplyEyeMakeup_g04_c03 113 0
v_ApplyEyeMakeup_g04_c04 180 0
v_ApplyEyeMakeup_g04_c05 105 0
v_ApplyEyeMakeup_g04_c06 247 0
v_ApplyEyeMakeup_g04_c07 157 0
v_ApplyEyeMakeup_g05_c01 267 0
v_ApplyEyeMakeup_g05_c02 263 0
v_ApplyEyeMakeup_g05_c03 157 0
v_ApplyEyeMakeup_g05_c04 185 0
v_ApplyEyeMakeup_g05_c05 226 0
v_ApplyEyeMakeup_g05_c06 114 0
v_ApplyEyeMakeup_g05_c07 234 0
v_ApplyEyeMakeup_g06_c01 138 0
v_ApplyEyeMakeup_g06_c02 138 0
v_ApplyEyeMakeup_g06_c03 244 0
v_ApplyEyeMakeup_g06_c04 99 0
v_ApplyEyeMakeup_g06_c05 280 0
v_ApplyEyeMakeup_g06_c06 145 0
v_ApplyEyeMakeup_g06_c07 166 0
v_ApplyEyeMakeup_g07_c01 157 0
v_ApplyEyeMakeup_g07_c02 167 0
v_ApplyEyeMakeup_g07_c03 132 0
v_ApplyEyeMakeup_g07_c04 141 0
v_ApplyEyeMakeup_g07_c05 97 0
v_ApplyEyeMakeup_g07_c06 161 0
v_ApplyEyeMakeup_g07_c07 113 0
v_ApplyEyeMakeup_g15_c01 168 0
v_ApplyEyeMakeup_g15_c02 192 0
v_ApplyEyeMakeup_g15_c03 231 0
v_ApplyEyeMakeup_g15_c04 186 0
v_ApplyEyeMakeup_g15_c05 258 0
v_ApplyEyeMakeup_g15_c06 196 0
v_ApplyEyeMakeup_g15_c07 181 0
v_ApplyEyeMakeup_g16_c01 124 0
v_ApplyEyeMakeup_g16_c02 232 0
v_ApplyEyeMakeup_g16_c03 113 0
v_ApplyEyeMakeup_g16_c04 97 0
v_ApplyEyeMakeup_g16_c05 200 0
v_ApplyEyeMakeup_g17_c01 115 0
v_ApplyEyeMakeup_g17_c02 172 0
v_ApplyEyeMakeup_g17_c03 93 0
v_ApplyEyeMakeup_g17_c04 104 0
v_ApplyEyeMakeup_g17_c05 181 0
v_ApplyEyeMakeup_g18_c01 158 0
v_ApplyEyeMakeup_g18_c02 169 0
v_ApplyEyeMakeup_g18_c03 156 0
v_ApplyEyeMakeup_g18_c04 223 0
v_ApplyEyeMakeup_g18_c05 186 0
v_ApplyEyeMakeup_g19_c01 179 0
v_ApplyEyeMakeup_g19_c02 242 0
v_ApplyEyeMakeup_g19_c03 125 0
v_ApplyEyeMakeup_g19_c04 130 0
v_ApplyEyeMakeup_g20_c01 181 0
v_ApplyEyeMakeup_g20_c02 157 0
v_ApplyEyeMakeup_g20_c03 129 0
v_ApplyEyeMakeup_g20_c04 219 0
v_ApplyEyeMakeup_g20_c05 112 0
v_ApplyEyeMakeup_g20_c06 180 0
v_ApplyEyeMakeup_g21_c01 180 0
v_ApplyEyeMakeup_g21_c02 94 0
v_ApplyEyeMakeup_g21_c03 126 0
v_ApplyEyeMakeup_g21_c04 226 0
v_ApplyEyeMakeup_g21_c05 89 0
v_ApplyEyeMakeup_g22_c01 169 0
v_ApplyEyeMakeup_g22_c02 256 0
v_ApplyEyeMakeup_g22_c03 146 0
v_ApplyEyeMakeup_g22_c04 207 0
v_ApplyEyeMakeup_g22_c05 242 0
v_ApplyEyeMakeup_g23_c01 134 0
v_ApplyEyeMakeup_g23_c02 130 0
v_ApplyEyeMakeup_g23_c03 124 0
v_ApplyEyeMakeup_g23_c04 199 0
v_ApplyEyeMakeup_g23_c05 203 0
v_ApplyEyeMakeup_g23_c06 139 0
v_ApplyEyeMakeup_g24_c01 257 0
v_ApplyEyeMakeup_g24_c02 104 0
v_ApplyEyeMakeup_g24_c03 101 0
v_ApplyEyeMakeup_g24_c04 207 0
v_ApplyEyeMakeup_g24_c05 198 0
v_ApplyEyeMakeup_g24_c06 221 0
v_ApplyEyeMakeup_g24_c07 193 0
v_ApplyEyeMakeup_g25_c01 240 0
v_ApplyEyeMakeup_g25_c02 128 0
v_ApplyEyeMakeup_g25_c03 124 0
v_ApplyEyeMakeup_g25_c04 176 0
v_ApplyEyeMakeup_g25_c05 92 0
v_ApplyEyeMakeup_g25_c06 108 0
v_ApplyEyeMakeup_g25_c07 144 0
v_ApplyLipstick_g01_c01 148 1
v_ApplyLipstick_g01_c02 159 1
v_ApplyLipstick_g01_c03 308 1
v_ApplyLipstick_g01_c04 368 1
v_ApplyLipstick_g01_c05 212 1
v_ApplyLipstick_g02_c01 126 1
v_ApplyLipstick_g02_c02 117 1
v_ApplyLipstick_g02_c03 97 1
v_ApplyLipstick_g02_c04 184 1
v_ApplyLipstick_g03_c01 179 1
v_ApplyLipstick_g03_c02 107 1
v_ApplyLipstick_g03_c03 153 1
v_ApplyLipstick_g03_c04 141 1
v_ApplyLipstick_g04_c01 97 1
v_ApplyLipstick_g04_c02 143 1
v_ApplyLipstick_g04_c03 149 1
v_ApplyLipstick_g04_c04 257 1
v_ApplyLipstick_g04_c05 168 1
v_ApplyLipstick_g05_c01 176 1
v_ApplyLipstick_g05_c02 153 1
v_ApplyLipstick_g05_c03 112 1
v_ApplyLipstick_g05_c04 119 1
v_ApplyLipstick_g05_c05 155 1
v_ApplyLipstick_g06_c01 459 1
v_ApplyLipstick_g06_c02 248 1
v_ApplyLipstick_g06_c03 152 1
v_ApplyLipstick_g06_c04 522 1
v_ApplyLipstick_g06_c05 320 1
v_ApplyLipstick_g07_c01 269 1
v_ApplyLipstick_g07_c02 124 1
v_ApplyLipstick_g07_c03 225 1
v_ApplyLipstick_g07_c04 162 1
v_ApplyLipstick_g15_c01 159 1
v_ApplyLipstick_g15_c02 135 1
v_ApplyLipstick_g15_c03 132 1
v_ApplyLipstick_g15_c04 150 1
v_ApplyLipstick_g15_c05 140 1
v_ApplyLipstick_g16_c01 127 1
v_ApplyLipstick_g16_c02 164 1
v_ApplyLipstick_g16_c03 144 1
v_ApplyLipstick_g16_c04 172 1
v_ApplyLipstick_g16_c05 155 1
v_ApplyLipstick_g17_c01 160 1
v_ApplyLipstick_g17_c02 150 1
v_ApplyLipstick_g17_c03 141 1
v_ApplyLipstick_g17_c04 124 1
v_ApplyLipstick_g17_c05 140 1
v_ApplyLipstick_g18_c01 102 1
v_ApplyLipstick_g18_c02 138 1
v_ApplyLipstick_g18_c03 139 1
v_ApplyLipstick_g18_c04 118 1
v_ApplyLipstick_g19_c01 174 1
v_ApplyLipstick_g19_c02 110 1
v_ApplyLipstick_g19_c03 153 1
v_ApplyLipstick_g19_c04 154 1
v_ApplyLipstick_g20_c01 96 1
v_ApplyLipstick_g20_c02 107 1
v_ApplyLipstick_g20_c03 193 1
v_ApplyLipstick_g20_c04 139 1
v_ApplyLipstick_g20_c05 89 1
v_ApplyLipstick_g21_c01 84 1
v_ApplyLipstick_g21_c02 156 1
v_ApplyLipstick_g21_c03 142 1
v_ApplyLipstick_g21_c04 192 1
v_ApplyLipstick_g21_c05 131 1
v_ApplyLipstick_g22_c01 177 1
v_ApplyLipstick_g22_c02 175 1
v_ApplyLipstick_g22_c03 168 1
v_ApplyLipstick_g22_c04 176 1
v_ApplyLipstick_g22_c05 262 1
v_ApplyLipstick_g22_c06 171 1
v_ApplyLipstick_g22_c07 88 1
v_ApplyLipstick_g23_c01 211 1
v_ApplyLipstick_g23_c02 151 1
v_ApplyLipstick_g23_c03 134 1
v_ApplyLipstick_g23_c04 217 1
v_ApplyLipstick_g24_c01 113 1
v_ApplyLipstick_g24_c02 218 1
v_ApplyLipstick_g24_c03 116 1
v_ApplyLipstick_g24_c04 116 1
v_ApplyLipstick_g24_c05 287 1
v_ApplyLipstick_g25_c01 160 1
v_ApplyLipstick_g25_c02 150 1
v_ApplyLipstick_g25_c03 185 1
v_ApplyLipstick_g25_c04 200 1
v_Archery_g01_c01 130 2
v_Archery_g01_c02 141 2
v_Archery_g01_c03 157 2
v_Archery_g01_c04 124 2
v_Archery_g01_c05 134 2
v_Archery_g01_c06 107 2
v_Archery_g01_c07 142 2
v_Archery_g02_c01 157 2
v_Archery_g02_c02 159 2
v_Archery_g02_c03 137 2
v_Archery_g02_c04 108 2
v_Archery_g02_c05 126 2
v_Archery_g02_c06 112 2
v_Archery_g02_c07 165 2
v_Archery_g03_c01 149 2
v_Archery_g03_c02 175 2
v_Archery_g03_c03 124 2
v_Archery_g03_c04 137 2
v_Archery_g03_c05 123 2
v_Archery_g04_c01 164 2
v_Archery_g04_c02 172 2
v_Archery_g04_c03 139 2
v_Archery_g04_c04 134 2
v_Archery_g04_c05 148 2
v_Archery_g05_c01 454 2
v_Archery_g05_c02 556 2
v_Archery_g05_c03 487 2
v_Archery_g05_c04 50 2
v_Archery_g05_c05 195 2
v_Archery_g06_c01 80 2
v_Archery_g06_c02 115 2
v_Archery_g06_c03 86 2
v_Archery_g06_c04 103 2
v_Archery_g06_c05 129 2
v_Archery_g06_c06 131 2
v_Archery_g07_c01 90 2
v_Archery_g07_c02 71 2
v_Archery_g07_c03 50 2
v_Archery_g07_c04 50 2
v_Archery_g07_c05 63 2
v_Archery_g07_c06 66 2
v_Archery_g15_c01 109 2
v_Archery_g15_c02 183 2
v_Archery_g15_c03 184 2
v_Archery_g15_c04 202 2
v_Archery_g15_c05 174 2
v_Archery_g15_c06 173 2
v_Archery_g15_c07 174 2
v_Archery_g16_c01 150 2
v_Archery_g16_c02 224 2
v_Archery_g16_c03 205 2
v_Archery_g16_c04 117 2
v_Archery_g16_c05 261 2
v_Archery_g17_c01 145 2
v_Archery_g17_c02 93 2
v_Archery_g17_c03 95 2
v_Archery_g17_c04 65 2
v_Archery_g18_c01 166 2
v_Archery_g18_c02 290 2
v_Archery_g18_c03 198 2
v_Archery_g18_c04 167 2
v_Archery_g18_c05 151 2
v_Archery_g18_c06 159 2
v_Archery_g18_c07 139 2
v_Archery_g19_c01 129 2
v_Archery_g19_c02 89 2
v_Archery_g19_c03 158 2
v_Archery_g19_c04 91 2
v_Archery_g20_c01 90 2
v_Archery_g20_c02 84 2
v_Archery_g20_c03 93 2
v_Archery_g20_c04 98 2
v_Archery_g20_c05 119 2
v_Archery_g20_c06 115 2
v_Archery_g20_c07 97 2
v_Archery_g21_c01 100 2
v_Archery_g21_c02 174 2
v_Archery_g21_c03 217 2
v_Archery_g21_c04 204 2
v_Archery_g22_c01 64 2
v_Archery_g22_c02 69 2
v_Archery_g22_c03 90 2
v_Archery_g22_c04 72 2
v_Archery_g22_c05 67 2
v_Archery_g23_c01 122 2
v_Archery_g23_c02 114 2
v_Archery_g23_c03 110 2
v_Archery_g23_c04 104 2
v_Archery_g23_c05 90 2
v_Archery_g23_c06 85 2
v_Archery_g23_c07 83 2
v_Archery_g24_c01 90 2
v_Archery_g24_c02 240 2
v_Archery_g24_c03 109 2
v_Archery_g24_c04 120 2
v_Archery_g24_c05 126 2
v_Archery_g24_c06 121 2
v_Archery_g25_c01 207 2
v_Archery_g25_c02 188 2
v_Archery_g25_c03 202 2
v_Archery_g25_c04 258 2
v_Archery_g25_c05 203 2
v_Archery_g25_c06 234 2
v_Archery_g25_c07 132 2
v_BabyCrawling_g01_c01 164 3
v_BabyCrawling_g01_c02 164 3
v_BabyCrawling_g01_c03 155 3
v_BabyCrawling_g01_c04 218 3
v_BabyCrawling_g02_c01 108 3
v_BabyCrawling_g02_c02 111 3
v_BabyCrawling_g02_c03 116 3
v_BabyCrawling_g02_c04 104 3
v_BabyCrawling_g02_c05 83 3
v_BabyCrawling_g02_c06 189 3
v_BabyCrawling_g03_c01 214 3
v_BabyCrawling_g03_c02 180 3
v_BabyCrawling_g03_c03 197 3
v_BabyCrawling_g03_c04 206 3
v_BabyCrawling_g04_c01 126 3
v_BabyCrawling_g04_c02 177 3
v_BabyCrawling_g04_c03 158 3
v_BabyCrawling_g04_c04 203 3
v_BabyCrawling_g05_c01 220 3
v_BabyCrawling_g05_c02 196 3
v_BabyCrawling_g05_c03 270 3
v_BabyCrawling_g05_c04 229 3
v_BabyCrawling_g05_c05 158 3
v_BabyCrawling_g06_c01 197 3
v_BabyCrawling_g06_c02 166 3
v_BabyCrawling_g06_c03 200 3
v_BabyCrawling_g06_c04 112 3
v_BabyCrawling_g06_c05 257 3
v_BabyCrawling_g06_c06 328 3
v_BabyCrawling_g07_c01 202 3
v_BabyCrawling_g07_c02 144 3
v_BabyCrawling_g07_c03 170 3
v_BabyCrawling_g07_c04 214 3
v_BabyCrawling_g07_c05 140 3
v_BabyCrawling_g07_c06 209 3
v_BabyCrawling_g15_c01 197 3
v_BabyCrawling_g15_c02 220 3
v_BabyCrawling_g15_c03 100 3
v_BabyCrawling_g15_c04 178 3
v_BabyCrawling_g15_c05 216 3
v_BabyCrawling_g15_c06 163 3
v_BabyCrawling_g16_c01 157 3
v_BabyCrawling_g16_c02 194 3
v_BabyCrawling_g16_c03 170 3
v_BabyCrawling_g16_c04 206 3
v_BabyCrawling_g16_c05 222 3
v_BabyCrawling_g16_c06 190 3
v_BabyCrawling_g17_c01 140 3
v_BabyCrawling_g17_c02 116 3
v_BabyCrawling_g17_c03 107 3
v_BabyCrawling_g17_c04 173 3
v_BabyCrawling_g17_c05 108 3
v_BabyCrawling_g18_c01 197 3
v_BabyCrawling_g18_c02 226 3
v_BabyCrawling_g18_c03 163 3
v_BabyCrawling_g18_c04 203 3
v_BabyCrawling_g18_c05 171 3
v_BabyCrawling_g18_c06 179 3
v_BabyCrawling_g19_c01 93 3
v_BabyCrawling_g19_c02 169 3
v_BabyCrawling_g19_c03 159 3
v_BabyCrawling_g19_c04 143 3
v_BabyCrawling_g19_c05 234 3
v_BabyCrawling_g20_c01 260 3
v_BabyCrawling_g20_c02 240 3
v_BabyCrawling_g20_c03 262 3
v_BabyCrawling_g20_c04 127 3
v_BabyCrawling_g20_c05 177 3
v_BabyCrawling_g20_c06 212 3
v_BabyCrawling_g20_c07 249 3
v_BabyCrawling_g21_c01 150 3
v_BabyCrawling_g21_c02 117 3
v_BabyCrawling_g21_c03 144 3
v_BabyCrawling_g21_c04 188 3
v_BabyCrawling_g22_c01 241 3
v_BabyCrawling_g22_c02 196 3
v_BabyCrawling_g22_c03 158 3
v_BabyCrawling_g22_c04 192 3
v_BabyCrawling_g22_c05 181 3
v_BabyCrawling_g22_c06 91 3
v_BabyCrawling_g22_c07 115 3
v_BabyCrawling_g23_c01 115 3
v_BabyCrawling_g23_c02 110 3
v_BabyCrawling_g23_c03 110 3
v_BabyCrawling_g23_c04 178 3
v_BabyCrawling_g24_c01 193 3
v_BabyCrawling_g24_c02 178 3
v_BabyCrawling_g24_c03 123 3
v_BabyCrawling_g24_c04 116 3
v_BabyCrawling_g24_c05 111 3
v_BabyCrawling_g24_c06 179 3
v_BabyCrawling_g25_c01 292 3
v_BabyCrawling_g25_c02 151 3
v_BabyCrawling_g25_c03 141 3
v_BabyCrawling_g25_c04 157 3
v_BabyCrawling_g25_c05 173 3
v_BabyCrawling_g25_c06 247 3
v_BalanceBeam_g01_c01 124 4
v_BalanceBeam_g01_c02 89 4
v_BalanceBeam_g01_c03 111 4
v_BalanceBeam_g01_c04 110 4
v_BalanceBeam_g02_c01 81 4
v_BalanceBeam_g02_c02 99 4
v_BalanceBeam_g02_c03 59 4
v_BalanceBeam_g02_c04 132 4
v_BalanceBeam_g03_c01 196 4
v_BalanceBeam_g03_c02 104 4
v_BalanceBeam_g03_c03 100 4
v_BalanceBeam_g03_c04 74 4
v_BalanceBeam_g04_c01 119 4
v_BalanceBeam_g04_c02 230 4
v_BalanceBeam_g04_c03 159 4
v_BalanceBeam_g04_c04 130 4
v_BalanceBeam_g05_c01 94 4
v_BalanceBeam_g05_c02 113 4
v_BalanceBeam_g05_c03 110 4
v_BalanceBeam_g05_c04 179 4
v_BalanceBeam_g06_c01 105 4
v_BalanceBeam_g06_c02 117 4
v_BalanceBeam_g06_c03 104 4
v_BalanceBeam_g06_c04 119 4
v_BalanceBeam_g06_c05 101 4
v_BalanceBeam_g06_c06 110 4
v_BalanceBeam_g06_c07 115 4
v_BalanceBeam_g07_c01 77 4
v_BalanceBeam_g07_c02 109 4
v_BalanceBeam_g07_c03 201 4
v_BalanceBeam_g07_c04 106 4
v_BalanceBeam_g15_c01 88 4
v_BalanceBeam_g15_c02 74 4
v_BalanceBeam_g15_c03 124 4
v_BalanceBeam_g15_c04 97 4
v_BalanceBeam_g16_c01 123 4
v_BalanceBeam_g16_c02 109 4
v_BalanceBeam_g16_c03 111 4
v_BalanceBeam_g16_c04 99 4
v_BalanceBeam_g17_c01 190 4
v_BalanceBeam_g17_c02 109 4
v_BalanceBeam_g17_c03 320 4
v_BalanceBeam_g17_c04 229 4
v_BalanceBeam_g17_c05 206 4
v_BalanceBeam_g17_c06 109 4
v_BalanceBeam_g18_c01 124 4
v_BalanceBeam_g18_c02 144 4
v_BalanceBeam_g18_c03 180 4
v_BalanceBeam_g18_c04 110 4
v_BalanceBeam_g19_c01 152 4
v_BalanceBeam_g19_c02 90 4
v_BalanceBeam_g19_c03 117 4
v_BalanceBeam_g19_c04 124 4
v_BalanceBeam_g20_c01 83 4
v_BalanceBeam_g20_c02 99 4
v_BalanceBeam_g20_c03 99 4
v_BalanceBeam_g20_c04 90 4
v_BalanceBeam_g21_c01 131 4
v_BalanceBeam_g21_c02 104 4
v_BalanceBeam_g21_c03 124 4
v_BalanceBeam_g21_c04 124 4
v_BalanceBeam_g21_c05 114 4
v_BalanceBeam_g22_c01 94 4
v_BalanceBeam_g22_c02 95 4
v_BalanceBeam_g22_c03 109 4
v_BalanceBeam_g22_c04 114 4
v_BalanceBeam_g23_c01 124 4
v_BalanceBeam_g23_c02 88 4
v_BalanceBeam_g23_c03 56 4
v_BalanceBeam_g23_c04 106 4
v_BalanceBeam_g23_c05 110 4
v_BalanceBeam_g24_c01 85 4
v_BalanceBeam_g24_c02 89 4
v_BalanceBeam_g24_c03 99 4
v_BalanceBeam_g24_c04 82 4
v_BalanceBeam_g25_c01 79 4
v_BalanceBeam_g25_c02 109 4
v_BalanceBeam_g25_c03 91 4
v_BalanceBeam_g25_c04 101 4
v_BandMarching_g01_c01 159 5
v_BandMarching_g01_c02 161 5
v_BandMarching_g01_c03 150 5
v_BandMarching_g01_c04 159 5
v_BandMarching_g01_c05 167 5
v_BandMarching_g01_c06 150 5
v_BandMarching_g01_c07 109 5
v_BandMarching_g02_c01 155 5
v_BandMarching_g02_c02 155 5
v_BandMarching_g02_c03 122 5
v_BandMarching_g02_c04 121 5
v_BandMarching_g02_c05 122 5
v_BandMarching_g02_c06 124 5
v_BandMarching_g02_c07 144 5
v_BandMarching_g03_c01 404 5
v_BandMarching_g03_c02 334 5
v_BandMarching_g03_c03 283 5
v_BandMarching_g03_c04 470 5
v_BandMarching_g03_c05 269 5
v_BandMarching_g03_c06 413 5
v_BandMarching_g03_c07 248 5
v_BandMarching_g04_c01 447 5
v_BandMarching_g04_c02 209 5
v_BandMarching_g04_c03 194 5
v_BandMarching_g04_c04 166 5
v_BandMarching_g05_c01 46 5
v_BandMarching_g05_c02 83 5
v_BandMarching_g05_c03 148 5
v_BandMarching_g05_c04 88 5
v_BandMarching_g05_c05 64 5
v_BandMarching_g05_c06 78 5
v_BandMarching_g05_c07 61 5
v_BandMarching_g06_c01 67 5
v_BandMarching_g06_c02 151 5
v_BandMarching_g06_c03 104 5
v_BandMarching_g06_c04 117 5
v_BandMarching_g07_c01 69 5
v_BandMarching_g07_c02 101 5
v_BandMarching_g07_c03 104 5
v_BandMarching_g07_c04 131 5
v_BandMarching_g07_c05 116 5
v_BandMarching_g07_c06 145 5
v_BandMarching_g07_c07 145 5
v_BandMarching_g15_c01 309 5
v_BandMarching_g15_c02 238 5
v_BandMarching_g15_c03 352 5
v_BandMarching_g15_c04 256 5
v_BandMarching_g15_c05 470 5
v_BandMarching_g15_c06 184 5
v_BandMarching_g15_c07 166 5
v_BandMarching_g16_c01 240 5
v_BandMarching_g16_c02 232 5
v_BandMarching_g16_c03 108 5
v_BandMarching_g16_c04 108 5
v_BandMarching_g16_c05 158 5
v_BandMarching_g16_c06 139 5
v_BandMarching_g16_c07 117 5
v_BandMarching_g17_c01 124 5
v_BandMarching_g17_c02 173 5
v_BandMarching_g17_c03 159 5
v_BandMarching_g17_c04 145 5
v_BandMarching_g18_c01 477 5
v_BandMarching_g18_c02 213 5
v_BandMarching_g18_c03 309 5
v_BandMarching_g18_c04 183 5
v_BandMarching_g18_c05 171 5
v_BandMarching_g18_c06 183 5
v_BandMarching_g19_c01 277 5
v_BandMarching_g19_c02 278 5
v_BandMarching_g19_c03 306 5
v_BandMarching_g19_c04 259 5
v_BandMarching_g19_c05 330 5
v_BandMarching_g19_c06 377 5
v_BandMarching_g19_c07 389 5
v_BandMarching_g20_c01 175 5
v_BandMarching_g20_c02 188 5
v_BandMarching_g20_c03 164 5
v_BandMarching_g20_c04 164 5
v_BandMarching_g20_c05 219 5
v_BandMarching_g20_c06 152 5
v_BandMarching_g21_c01 322 5
v_BandMarching_g21_c02 322 5
v_BandMarching_g21_c03 168 5
v_BandMarching_g21_c04 442 5
v_BandMarching_g21_c05 322 5
v_BandMarching_g21_c06 335 5
v_BandMarching_g22_c01 253 5
v_BandMarching_g22_c02 130 5
v_BandMarching_g22_c03 262 5
v_BandMarching_g22_c04 247 5
v_BandMarching_g22_c05 127 5
v_BandMarching_g23_c01 208 5
v_BandMarching_g23_c02 283 5
v_BandMarching_g23_c03 261 5
v_BandMarching_g23_c04 211 5
v_BandMarching_g23_c05 114 5
v_BandMarching_g23_c06 164 5
v_BandMarching_g24_c01 339 5
v_BandMarching_g24_c02 173 5
v_BandMarching_g24_c03 191 5
v_BandMarching_g24_c04 217 5
v_BandMarching_g24_c05 191 5
v_BandMarching_g24_c06 255 5
v_BandMarching_g25_c01 199 5
v_BandMarching_g25_c02 125 5
v_BandMarching_g25_c03 154 5
v_BandMarching_g25_c04 88 5
v_BandMarching_g25_c05 104 5
v_BandMarching_g25_c06 156 5
v_BandMarching_g25_c07 213 5
v_BaseballPitch_g01_c01 106 6
v_BaseballPitch_g01_c02 92 6
v_BaseballPitch_g01_c03 102 6
v_BaseballPitch_g01_c04 104 6
v_BaseballPitch_g01_c05 90 6
v_BaseballPitch_g01_c06 100 6
v_BaseballPitch_g02_c01 78 6
v_BaseballPitch_g02_c02 71 6
v_BaseballPitch_g02_c03 75 6
v_BaseballPitch_g02_c04 84 6
v_BaseballPitch_g03_c01 86 6
v_BaseballPitch_g03_c02 119 6
v_BaseballPitch_g03_c03 87 6
v_BaseballPitch_g03_c04 79 6
v_BaseballPitch_g03_c05 69 6
v_BaseballPitch_g03_c06 75 6
v_BaseballPitch_g03_c07 96 6
v_BaseballPitch_g04_c01 212 6
v_BaseballPitch_g04_c02 113 6
v_BaseballPitch_g04_c03 98 6
v_BaseballPitch_g04_c04 117 6
v_BaseballPitch_g04_c05 115 6
v_BaseballPitch_g05_c01 117 6
v_BaseballPitch_g05_c02 93 6
v_BaseballPitch_g05_c03 90 6
v_BaseballPitch_g05_c04 115 6
v_BaseballPitch_g05_c05 71 6
v_BaseballPitch_g05_c06 115 6
v_BaseballPitch_g05_c07 69 6
v_BaseballPitch_g06_c01 98 6
v_BaseballPitch_g06_c02 86 6
v_BaseballPitch_g06_c03 104 6
v_BaseballPitch_g06_c04 46 6
v_BaseballPitch_g06_c05 62 6
v_BaseballPitch_g06_c06 60 6
v_BaseballPitch_g06_c07 80 6
v_BaseballPitch_g07_c01 64 6
v_BaseballPitch_g07_c02 134 6
v_BaseballPitch_g07_c03 77 6
v_BaseballPitch_g07_c04 86 6
v_BaseballPitch_g07_c05 69 6
v_BaseballPitch_g07_c06 77 6
v_BaseballPitch_g07_c07 79 6
v_BaseballPitch_g15_c01 69 6
v_BaseballPitch_g15_c02 72 6
v_BaseballPitch_g15_c03 74 6
v_BaseballPitch_g15_c04 85 6
v_BaseballPitch_g15_c05 72 6
v_BaseballPitch_g15_c06 78 6
v_BaseballPitch_g15_c07 81 6
v_BaseballPitch_g16_c01 86 6
v_BaseballPitch_g16_c02 105 6
v_BaseballPitch_g16_c03 125 6
v_BaseballPitch_g16_c04 96 6
v_BaseballPitch_g16_c05 83 6
v_BaseballPitch_g16_c06 77 6
v_BaseballPitch_g17_c01 133 6
v_BaseballPitch_g17_c02 101 6
v_BaseballPitch_g17_c03 86 6
v_BaseballPitch_g17_c04 79 6
v_BaseballPitch_g17_c05 72 6
v_BaseballPitch_g17_c06 67 6
v_BaseballPitch_g17_c07 65 6
v_BaseballPitch_g18_c01 69 6
v_BaseballPitch_g18_c02 135 6
v_BaseballPitch_g18_c03 135 6
v_BaseballPitch_g18_c04 78 6
v_BaseballPitch_g18_c05 173 6
v_BaseballPitch_g18_c06 66 6
v_BaseballPitch_g18_c07 74 6
v_BaseballPitch_g19_c01 108 6
v_BaseballPitch_g19_c02 154 6
v_BaseballPitch_g19_c03 154 6
v_BaseballPitch_g19_c04 132 6
v_BaseballPitch_g19_c05 93 6
v_BaseballPitch_g20_c01 110 6
v_BaseballPitch_g20_c02 109 6
v_BaseballPitch_g20_c03 93 6
v_BaseballPitch_g20_c04 101 6
v_BaseballPitch_g21_c01 160 6
v_BaseballPitch_g21_c02 87 6
v_BaseballPitch_g21_c03 151 6
v_BaseballPitch_g21_c04 151 6
v_BaseballPitch_g22_c01 103 6
v_BaseballPitch_g22_c02 103 6
v_BaseballPitch_g22_c03 90 6
v_BaseballPitch_g22_c04 93 6
v_BaseballPitch_g22_c05 69 6
v_BaseballPitch_g22_c06 70 6
v_BaseballPitch_g22_c07 68 6
v_BaseballPitch_g23_c01 112 6
v_BaseballPitch_g23_c02 83 6
v_BaseballPitch_g23_c03 77 6
v_BaseballPitch_g23_c04 107 6
v_BaseballPitch_g23_c05 115 6
v_BaseballPitch_g23_c06 107 6
v_BaseballPitch_g23_c07 103 6
v_BaseballPitch_g24_c01 145 6
v_BaseballPitch_g24_c02 118 6
v_BaseballPitch_g24_c03 140 6
v_BaseballPitch_g24_c04 115 6
v_BaseballPitch_g24_c05 128 6
v_BaseballPitch_g24_c06 119 6
v_BaseballPitch_g24_c07 125 6
v_BaseballPitch_g25_c01 132 6
v_BaseballPitch_g25_c02 100 6
v_BaseballPitch_g25_c03 72 6
v_BaseballPitch_g25_c04 113 6
v_BaseballPitch_g25_c05 110 6
v_BaseballPitch_g25_c06 122 6
v_BaseballPitch_g25_c07 131 6
v_Basketball_g01_c01 140 7
v_Basketball_g01_c02 179 7
v_Basketball_g01_c03 205 7
v_Basketball_g01_c04 107 7
v_Basketball_g01_c05 140 7
v_Basketball_g01_c06 147 7
v_Basketball_g01_c07 99 7
v_Basketball_g02_c01 52 7
v_Basketball_g02_c02 55 7
v_Basketball_g02_c03 111 7
v_Basketball_g02_c04 79 7
v_Basketball_g02_c05 143 7
v_Basketball_g02_c06 123 7
v_Basketball_g03_c01 137 7
v_Basketball_g03_c02 125 7
v_Basketball_g03_c03 119 7
v_Basketball_g03_c04 79 7
v_Basketball_g03_c05 122 7
v_Basketball_g03_c06 85 7
v_Basketball_g04_c01 108 7
v_Basketball_g04_c02 103 7
v_Basketball_g04_c03 105 7
v_Basketball_g04_c04 71 7
v_Basketball_g05_c01 133 7
v_Basketball_g05_c02 110 7
v_Basketball_g05_c03 99 7
v_Basketball_g05_c04 86 7
v_Basketball_g06_c01 70 7
v_Basketball_g06_c02 100 7
v_Basketball_g06_c03 90 7
v_Basketball_g06_c04 76 7
v_Basketball_g07_c01 141 7
v_Basketball_g07_c02 100 7
v_Basketball_g07_c03 149 7
v_Basketball_g07_c04 100 7
v_Basketball_g15_c01 119 7
v_Basketball_g15_c02 151 7
v_Basketball_g15_c03 194 7
v_Basketball_g15_c04 111 7
v_Basketball_g15_c05 173 7
v_Basketball_g15_c06 184 7
v_Basketball_g15_c07 163 7
v_Basketball_g16_c01 481 7
v_Basketball_g16_c02 491 7
v_Basketball_g16_c03 124 7
v_Basketball_g16_c04 89 7
v_Basketball_g16_c05 445 7
v_Basketball_g16_c06 314 7
v_Basketball_g17_c01 152 7
v_Basketball_g17_c02 113 7
v_Basketball_g17_c03 213 7
v_Basketball_g17_c04 83 7
v_Basketball_g18_c01 235 7
v_Basketball_g18_c02 101 7
v_Basketball_g18_c03 173 7
v_Basketball_g18_c04 186 7
v_Basketball_g18_c05 142 7
v_Basketball_g19_c01 77 7
v_Basketball_g19_c02 142 7
v_Basketball_g19_c03 119 7
v_Basketball_g19_c04 117 7
v_Basketball_g19_c05 150 7
v_Basketball_g19_c06 100 7
v_Basketball_g19_c07 136 7
v_Basketball_g20_c01 119 7
v_Basketball_g20_c02 174 7
v_Basketball_g20_c03 104 7
v_Basketball_g20_c04 119 7
v_Basketball_g20_c05 119 7
v_Basketball_g20_c06 87 7
v_Basketball_g20_c07 73 7
v_Basketball_g21_c01 69 7
v_Basketball_g21_c02 99 7
v_Basketball_g21_c03 181 7
v_Basketball_g21_c04 129 7
v_Basketball_g21_c05 179 7
v_Basketball_g21_c06 83 7
v_Basketball_g22_c01 119 7
v_Basketball_g22_c02 101 7
v_Basketball_g22_c03 131 7
v_Basketball_g22_c04 100 7
v_Basketball_g22_c05 87 7
v_Basketball_g22_c06 100 7
v_Basketball_g22_c07 98 7
v_Basketball_g23_c01 137 7
v_Basketball_g23_c02 119 7
v_Basketball_g23_c03 119 7
v_Basketball_g23_c04 118 7
v_Basketball_g23_c05 102 7
v_Basketball_g23_c06 96 7
v_Basketball_g24_c01 132 7
v_Basketball_g24_c02 119 7
v_Basketball_g24_c03 116 7
v_Basketball_g24_c04 119 7
v_Basketball_g25_c01 124 7
v_Basketball_g25_c02 178 7
v_Basketball_g25_c03 145 7
v_Basketball_g25_c04 107 7
v_Basketball_g25_c05 179 7
v_Basketball_g25_c06 110 7
v_Basketball_g25_c07 130 7
v_BasketballDunk_g01_c01 60 8
v_BasketballDunk_g01_c02 64 8
v_BasketballDunk_g01_c03 70 8
v_BasketballDunk_g01_c04 60 8
v_BasketballDunk_g01_c05 65 8
v_BasketballDunk_g01_c06 79 8
v_BasketballDunk_g01_c07 56 8
v_BasketballDunk_g02_c01 55 8
v_BasketballDunk_g02_c02 108 8
v_BasketballDunk_g02_c03 70 8
v_BasketballDunk_g02_c04 57 8
v_BasketballDunk_g03_c01 57 8
v_BasketballDunk_g03_c02 75 8
v_BasketballDunk_g03_c03 73 8
v_BasketballDunk_g03_c04 80 8
v_BasketballDunk_g03_c05 70 8
v_BasketballDunk_g03_c06 65 8
v_BasketballDunk_g04_c01 50 8
v_BasketballDunk_g04_c02 54 8
v_BasketballDunk_g04_c03 61 8
v_BasketballDunk_g04_c04 47 8
v_BasketballDunk_g05_c01 51 8
v_BasketballDunk_g05_c02 79 8
v_BasketballDunk_g05_c03 55 8
v_BasketballDunk_g05_c04 51 8
v_BasketballDunk_g05_c05 52 8
v_BasketballDunk_g05_c06 83 8
v_BasketballDunk_g06_c01 51 8
v_BasketballDunk_g06_c02 60 8
v_BasketballDunk_g06_c03 52 8
v_BasketballDunk_g06_c04 62 8
v_BasketballDunk_g07_c01 41 8
v_BasketballDunk_g07_c02 34 8
v_BasketballDunk_g07_c03 52 8
v_BasketballDunk_g07_c04 45 8
v_BasketballDunk_g07_c05 36 8
v_BasketballDunk_g07_c06 50 8
v_BasketballDunk_g15_c01 76 8
v_BasketballDunk_g15_c02 81 8
v_BasketballDunk_g15_c03 123 8
v_BasketballDunk_g15_c04 101 8
v_BasketballDunk_g15_c05 78 8
v_BasketballDunk_g15_c06 101 8
v_BasketballDunk_g15_c07 79 8
v_BasketballDunk_g16_c01 75 8
v_BasketballDunk_g16_c02 74 8
v_BasketballDunk_g16_c03 63 8
v_BasketballDunk_g16_c04 58 8
v_BasketballDunk_g16_c05 73 8
v_BasketballDunk_g16_c06 75 8
v_BasketballDunk_g17_c01 70 8
v_BasketballDunk_g17_c02 65 8
v_BasketballDunk_g17_c03 73 8
v_BasketballDunk_g17_c04 82 8
v_BasketballDunk_g17_c05 60 8
v_BasketballDunk_g17_c06 60 8
v_BasketballDunk_g17_c07 74 8
v_BasketballDunk_g18_c01 75 8
v_BasketballDunk_g18_c02 66 8
v_BasketballDunk_g18_c03 73 8
v_BasketballDunk_g18_c04 50 8
v_BasketballDunk_g18_c05 73 8
v_BasketballDunk_g18_c06 66 8
v_BasketballDunk_g19_c01 73 8
v_BasketballDunk_g19_c02 50 8
v_BasketballDunk_g19_c03 57 8
v_BasketballDunk_g19_c04 52 8
v_BasketballDunk_g20_c01 65 8
v_BasketballDunk_g20_c02 52 8
v_BasketballDunk_g20_c03 66 8
v_BasketballDunk_g20_c04 77 8
v_BasketballDunk_g20_c05 71 8
v_BasketballDunk_g20_c06 71 8
v_BasketballDunk_g21_c01 83 8
v_BasketballDunk_g21_c02 94 8
v_BasketballDunk_g21_c03 115 8
v_BasketballDunk_g21_c04 147 8
v_BasketballDunk_g22_c01 71 8
v_BasketballDunk_g22_c02 67 8
v_BasketballDunk_g22_c03 110 8
v_BasketballDunk_g22_c04 95 8
v_BasketballDunk_g23_c01 90 8
v_BasketballDunk_g23_c02 84 8
v_BasketballDunk_g23_c03 110 8
v_BasketballDunk_g23_c04 136 8
v_BasketballDunk_g23_c05 92 8
v_BasketballDunk_g24_c01 84 8
v_BasketballDunk_g24_c02 104 8
v_BasketballDunk_g24_c03 77 8
v_BasketballDunk_g24_c04 154 8
v_BasketballDunk_g24_c05 167 8
v_BasketballDunk_g25_c01 81 8
v_BasketballDunk_g25_c02 116 8
v_BasketballDunk_g25_c03 80 8
v_BasketballDunk_g25_c04 88 8
v_BenchPress_g01_c01 150 9
v_BenchPress_g01_c02 179 9
v_BenchPress_g01_c03 103 9
v_BenchPress_g01_c04 104 9
v_BenchPress_g01_c05 87 9
v_BenchPress_g01_c06 110 9
v_BenchPress_g02_c01 80 9
v_BenchPress_g02_c02 97 9
v_BenchPress_g02_c03 220 9
v_BenchPress_g02_c04 94 9
v_BenchPress_g02_c05 72 9
v_BenchPress_g02_c06 71 9
v_BenchPress_g02_c07 77 9
v_BenchPress_g03_c01 92 9
v_BenchPress_g03_c02 99 9
v_BenchPress_g03_c03 155 9
v_BenchPress_g03_c04 104 9
v_BenchPress_g03_c05 83 9
v_BenchPress_g03_c06 82 9
v_BenchPress_g03_c07 84 9
v_BenchPress_g04_c01 69 9
v_BenchPress_g04_c02 69 9
v_BenchPress_g04_c03 207 9
v_BenchPress_g04_c04 203 9
v_BenchPress_g04_c05 147 9
v_BenchPress_g04_c06 175 9
v_BenchPress_g04_c07 74 9
v_BenchPress_g05_c01 73 9
v_BenchPress_g05_c02 66 9
v_BenchPress_g05_c03 64 9
v_BenchPress_g05_c04 297 9
v_BenchPress_g05_c05 164 9
v_BenchPress_g05_c06 194 9
v_BenchPress_g05_c07 63 9
v_BenchPress_g06_c01 67 9
v_BenchPress_g06_c02 65 9
v_BenchPress_g06_c03 64 9
v_BenchPress_g06_c04 251 9
v_BenchPress_g06_c05 127 9
v_BenchPress_g06_c06 95 9
v_BenchPress_g06_c07 83 9
v_BenchPress_g07_c01 72 9
v_BenchPress_g07_c02 70 9
v_BenchPress_g07_c03 71 9
v_BenchPress_g07_c04 271 9
v_BenchPress_g07_c05 131 9
v_BenchPress_g07_c06 86 9
v_BenchPress_g07_c07 78 9
v_BenchPress_g15_c01 66 9
v_BenchPress_g15_c02 63 9
v_BenchPress_g15_c03 71 9
v_BenchPress_g15_c04 169 9
v_BenchPress_g15_c05 64 9
v_BenchPress_g15_c06 44 9
v_BenchPress_g16_c01 106 9
v_BenchPress_g16_c02 98 9
v_BenchPress_g16_c03 99 9
v_BenchPress_g16_c04 217 9
v_BenchPress_g16_c05 123 9
v_BenchPress_g17_c01 70 9
v_BenchPress_g17_c02 67 9
v_BenchPress_g17_c03 64 9
v_BenchPress_g17_c04 311 9
v_BenchPress_g17_c05 171 9
v_BenchPress_g17_c06 116 9
v_BenchPress_g17_c07 71 9
v_BenchPress_g18_c01 92 9
v_BenchPress_g18_c02 100 9
v_BenchPress_g18_c03 273 9
v_BenchPress_g18_c04 126 9
v_BenchPress_g18_c05 111 9
v_BenchPress_g18_c06 109 9
v_BenchPress_g18_c07 77 9
v_BenchPress_g19_c01 91 9
v_BenchPress_g19_c02 85 9
v_BenchPress_g19_c03 81 9
v_BenchPress_g19_c04 248 9
v_BenchPress_g19_c05 120 9
v_BenchPress_g19_c06 102 9
v_BenchPress_g20_c01 86 9
v_BenchPress_g20_c02 80 9
v_BenchPress_g20_c03 90 9
v_BenchPress_g20_c04 209 9
v_BenchPress_g20_c05 89 9
v_BenchPress_g20_c06 87 9
v_BenchPress_g20_c07 80 9
v_BenchPress_g21_c01 187 9
v_BenchPress_g21_c02 109 9
v_BenchPress_g21_c03 92 9
v_BenchPress_g21_c04 290 9
v_BenchPress_g22_c01 87 9
v_BenchPress_g22_c02 77 9
v_BenchPress_g22_c03 73 9
v_BenchPress_g22_c04 70 9
v_BenchPress_g22_c05 70 9
v_BenchPress_g22_c06 273 9
v_BenchPress_g22_c07 131 9
v_BenchPress_g23_c01 130 9
v_BenchPress_g23_c02 125 9
v_BenchPress_g23_c03 175 9
v_BenchPress_g23_c04 163 9
v_BenchPress_g23_c05 126 9
v_BenchPress_g24_c01 68 9
v_BenchPress_g24_c02 68 9
v_BenchPress_g24_c03 63 9
v_BenchPress_g24_c04 165 9
v_BenchPress_g24_c05 110 9
v_BenchPress_g24_c06 79 9
v_BenchPress_g24_c07 73 9
v_BenchPress_g25_c01 106 9
v_BenchPress_g25_c02 107 9
v_BenchPress_g25_c03 96 9
v_BenchPress_g25_c04 215 9
v_BenchPress_g25_c05 221 9
v_BenchPress_g25_c06 122 9
v_BenchPress_g25_c07 129 9
v_Biking_g01_c01 150 10
v_Biking_g01_c02 150 10
v_Biking_g01_c03 150 10
v_Biking_g01_c04 180 10
v_Biking_g02_c01 239 10
v_Biking_g02_c02 239 10
v_Biking_g02_c03 239 10
v_Biking_g02_c04 239 10
v_Biking_g02_c05 179 10
v_Biking_g02_c06 238 10
v_Biking_g02_c07 239 10
v_Biking_g03_c01 378 10
v_Biking_g03_c02 379 10
v_Biking_g03_c03 355 10
v_Biking_g03_c04 377 10
v_Biking_g04_c01 239 10
v_Biking_g04_c02 179 10
v_Biking_g04_c03 239 10
v_Biking_g04_c04 215 10
v_Biking_g04_c05 212 10
v_Biking_g05_c01 299 10
v_Biking_g05_c02 200 10
v_Biking_g05_c03 199 10
v_Biking_g05_c04 200 10
v_Biking_g05_c05 162 10
v_Biking_g05_c06 179 10
v_Biking_g05_c07 179 10
v_Biking_g06_c01 100 10
v_Biking_g06_c02 156 10
v_Biking_g06_c03 200 10
v_Biking_g06_c04 234 10
v_Biking_g06_c05 200 10
v_Biking_g07_c01 299 10
v_Biking_g07_c02 359 10
v_Biking_g07_c03 399 10
v_Biking_g07_c04 298 10
v_Biking_g07_c05 191 10
v_Biking_g07_c06 239 10
v_Biking_g15_c01 239 10
v_Biking_g15_c02 239 10
v_Biking_g15_c03 239 10
v_Biking_g15_c04 239 10
v_Biking_g15_c05 239 10
v_Biking_g16_c01 239 10
v_Biking_g16_c02 198 10
v_Biking_g16_c03 166 10
v_Biking_g16_c04 179 10
v_Biking_g16_c05 239 10
v_Biking_g17_c01 151 10
v_Biking_g17_c02 239 10
v_Biking_g17_c03 179 10
v_Biking_g17_c04 203 10
v_Biking_g17_c05 203 10
v_Biking_g17_c06 239 10
v_Biking_g18_c01 150 10
v_Biking_g18_c02 180 10
v_Biking_g18_c03 194 10
v_Biking_g18_c04 180 10
v_Biking_g18_c05 208 10
v_Biking_g18_c06 239 10
v_Biking_g19_c01 150 10
v_Biking_g19_c02 150 10
v_Biking_g19_c03 150 10
v_Biking_g19_c04 150 10
v_Biking_g20_c01 329 10
v_Biking_g20_c02 339 10
v_Biking_g20_c03 335 10
v_Biking_g20_c04 323 10
v_Biking_g20_c05 353 10
v_Biking_g20_c06 357 10
v_Biking_g20_c07 358 10
v_Biking_g21_c01 239 10
v_Biking_g21_c02 239 10
v_Biking_g21_c03 121 10
v_Biking_g21_c04 239 10
v_Biking_g21_c05 206 10
v_Biking_g21_c06 239 10
v_Biking_g21_c07 179 10
v_Biking_g22_c01 218 10
v_Biking_g22_c02 140 10
v_Biking_g22_c03 338 10
v_Biking_g22_c04 408 10
v_Biking_g22_c05 205 10
v_Biking_g23_c01 534 10
v_Biking_g23_c02 597 10
v_Biking_g23_c03 447 10
v_Biking_g23_c04 446 10
v_Biking_g24_c01 179 10
v_Biking_g24_c02 212 10
v_Biking_g24_c03 166 10
v_Biking_g24_c04 208 10
v_Biking_g24_c05 239 10
v_Biking_g24_c06 247 10
v_Biking_g24_c07 179 10
v_Biking_g25_c01 150 10
v_Biking_g25_c02 150 10
v_Biking_g25_c03 174 10
v_Biking_g25_c04 200 10
v_Billiards_g01_c01 273 11
v_Billiards_g01_c02 382 11
v_Billiards_g01_c03 394 11
v_Billiards_g01_c04 188 11
v_Billiards_g01_c05 351 11
v_Billiards_g01_c06 297 11
v_Billiards_g02_c01 335 11
v_Billiards_g02_c02 312 11
v_Billiards_g02_c03 391 11
v_Billiards_g02_c04 355 11
v_Billiards_g02_c05 398 11
v_Billiards_g02_c06 335 11
v_Billiards_g02_c07 391 11
v_Billiards_g03_c01 212 11
v_Billiards_g03_c02 382 11
v_Billiards_g03_c03 274 11
v_Billiards_g03_c04 269 11
v_Billiards_g03_c05 286 11
v_Billiards_g04_c01 173 11
v_Billiards_g04_c02 298 11
v_Billiards_g04_c03 267 11
v_Billiards_g04_c04 278 11
v_Billiards_g04_c05 233 11
v_Billiards_g04_c06 296 11
v_Billiards_g04_c07 190 11
v_Billiards_g05_c01 364 11
v_Billiards_g05_c02 480 11
v_Billiards_g05_c03 591 11
v_Billiards_g05_c04 373 11
v_Billiards_g05_c05 302 11
v_Billiards_g05_c06 358 11
v_Billiards_g06_c01 250 11
v_Billiards_g06_c02 345 11
v_Billiards_g06_c03 369 11
v_Billiards_g06_c04 298 11
v_Billiards_g06_c05 260 11
v_Billiards_g07_c01 315 11
v_Billiards_g07_c02 257 11
v_Billiards_g07_c03 272 11
v_Billiards_g07_c04 280 11
v_Billiards_g15_c01 329 11
v_Billiards_g15_c02 270 11
v_Billiards_g15_c03 235 11
v_Billiards_g15_c04 269 11
v_Billiards_g15_c05 245 11
v_Billiards_g15_c06 297 11
v_Billiards_g15_c07 333 11
v_Billiards_g16_c01 237 11
v_Billiards_g16_c02 224 11
v_Billiards_g16_c03 257 11
v_Billiards_g16_c04 293 11
v_Billiards_g16_c05 404 11
v_Billiards_g17_c01 274 11
v_Billiards_g17_c02 273 11
v_Billiards_g17_c03 401 11
v_Billiards_g17_c04 295 11
v_Billiards_g17_c05 339 11
v_Billiards_g18_c01 145 11
v_Billiards_g18_c02 246 11
v_Billiards_g18_c03 180 11
v_Billiards_g18_c04 216 11
v_Billiards_g18_c05 177 11
v_Billiards_g18_c06 241 11
v_Billiards_g18_c07 259 11
v_Billiards_g19_c01 287 11
v_Billiards_g19_c02 311 11
v_Billiards_g19_c03 211 11
v_Billiards_g19_c04 91 11
v_Billiards_g19_c05 378 11
v_Billiards_g19_c06 248 11
v_Billiards_g19_c07 381 11
v_Billiards_g20_c01 292 11
v_Billiards_g20_c02 289 11
v_Billiards_g20_c03 228 11
v_Billiards_g20_c04 216 11
v_Billiards_g21_c01 257 11
v_Billiards_g21_c02 305 11
v_Billiards_g21_c03 451 11
v_Billiards_g21_c04 241 11
v_Billiards_g21_c05 361 11
v_Billiards_g21_c06 265 11
v_Billiards_g21_c07 230 11
v_Billiards_g22_c01 186 11
v_Billiards_g22_c02 165 11
v_Billiards_g22_c03 293 11
v_Billiards_g22_c04 175 11
v_Billiards_g22_c05 133 11
v_Billiards_g23_c01 308 11
v_Billiards_g23_c02 318 11
v_Billiards_g23_c03 289 11
v_Billiards_g23_c04 345 11
v_Billiards_g24_c01 200 11
v_Billiards_g24_c02 255 11
v_Billiards_g24_c03 302 11
v_Billiards_g24_c04 317 11
v_Billiards_g24_c05 234 11
v_Billiards_g24_c06 278 11
v_Billiards_g25_c01 191 11
v_Billiards_g25_c02 271 11
v_Billiards_g25_c03 240 11
v_Billiards_g25_c04 294 11
v_Billiards_g25_c05 296 11
v_Billiards_g25_c06 306 11
v_Billiards_g25_c07 250 11
v_BlowDryHair_g01_c01 241 12
v_BlowDryHair_g01_c02 218 12
v_BlowDryHair_g01_c03 166 12
v_BlowDryHair_g01_c04 142 12
v_BlowDryHair_g02_c01 127 12
v_BlowDryHair_g02_c02 136 12
v_BlowDryHair_g02_c03 189 12
v_BlowDryHair_g02_c04 209 12
v_BlowDryHair_g02_c05 236 12
v_BlowDryHair_g03_c01 236 12
v_BlowDryHair_g03_c02 241 12
v_BlowDryHair_g03_c03 133 12
v_BlowDryHair_g03_c04 189 12
v_BlowDryHair_g03_c05 118 12
v_BlowDryHair_g04_c01 342 12
v_BlowDryHair_g04_c02 204 12
v_BlowDryHair_g04_c03 169 12
v_BlowDryHair_g04_c04 170 12
v_BlowDryHair_g04_c05 116 12
v_BlowDryHair_g05_c01 137 12
v_BlowDryHair_g05_c02 150 12
v_BlowDryHair_g05_c03 187 12
v_BlowDryHair_g05_c04 86 12
v_BlowDryHair_g05_c05 94 12
v_BlowDryHair_g06_c01 193 12
v_BlowDryHair_g06_c02 202 12
v_BlowDryHair_g06_c03 96 12
v_BlowDryHair_g06_c04 171 12
v_BlowDryHair_g06_c05 222 12
v_BlowDryHair_g06_c06 189 12
v_BlowDryHair_g06_c07 165 12
v_BlowDryHair_g07_c01 67 12
v_BlowDryHair_g07_c02 72 12
v_BlowDryHair_g07_c03 77 12
v_BlowDryHair_g07_c04 77 12
v_BlowDryHair_g07_c05 79 12
v_BlowDryHair_g07_c06 85 12
v_BlowDryHair_g07_c07 84 12
v_BlowDryHair_g15_c01 96 12
v_BlowDryHair_g15_c02 111 12
v_BlowDryHair_g15_c03 75 12
v_BlowDryHair_g15_c04 72 12
v_BlowDryHair_g15_c05 109 12
v_BlowDryHair_g16_c01 118 12
v_BlowDryHair_g16_c02 122 12
v_BlowDryHair_g16_c03 120 12
v_BlowDryHair_g16_c04 119 12
v_BlowDryHair_g17_c01 256 12
v_BlowDryHair_g17_c02 251 12
v_BlowDryHair_g17_c03 349 12
v_BlowDryHair_g17_c04 215 12
v_BlowDryHair_g17_c05 222 12
v_BlowDryHair_g18_c01 293 12
v_BlowDryHair_g18_c02 289 12
v_BlowDryHair_g18_c03 228 12
v_BlowDryHair_g18_c04 282 12
v_BlowDryHair_g18_c05 240 12
v_BlowDryHair_g19_c01 204 12
v_BlowDryHair_g19_c02 207 12
v_BlowDryHair_g19_c03 129 12
v_BlowDryHair_g19_c04 86 12
v_BlowDryHair_g20_c01 156 12
v_BlowDryHair_g20_c02 223 12
v_BlowDryHair_g20_c03 149 12
v_BlowDryHair_g20_c04 102 12
v_BlowDryHair_g20_c05 191 12
v_BlowDryHair_g21_c01 196 12
v_BlowDryHair_g21_c02 108 12
v_BlowDryHair_g21_c03 157 12
v_BlowDryHair_g21_c04 129 12
v_BlowDryHair_g21_c05 145 12
v_BlowDryHair_g21_c06 143 12
v_BlowDryHair_g22_c01 233 12
v_BlowDryHair_g22_c02 122 12
v_BlowDryHair_g22_c03 163 12
v_BlowDryHair_g22_c04 178 12
v_BlowDryHair_g23_c01 390 12
v_BlowDryHair_g23_c02 142 12
v_BlowDryHair_g23_c03 154 12
v_BlowDryHair_g23_c04 184 12
v_BlowDryHair_g23_c05 378 12
v_BlowDryHair_g23_c06 281 12
v_BlowDryHair_g23_c07 456 12
v_BlowDryHair_g24_c01 100 12
v_BlowDryHair_g24_c02 82 12
v_BlowDryHair_g24_c03 99 12
v_BlowDryHair_g24_c04 95 12
v_BlowDryHair_g25_c01 68 12
v_BlowDryHair_g25_c02 124 12
v_BlowDryHair_g25_c03 116 12
v_BlowDryHair_g25_c04 68 12
v_BlowingCandles_g01_c01 59 13
v_BlowingCandles_g01_c02 74 13
v_BlowingCandles_g01_c03 124 13
v_BlowingCandles_g01_c04 67 13
v_BlowingCandles_g02_c01 74 13
v_BlowingCandles_g02_c02 114 13
v_BlowingCandles_g02_c03 119 13
v_BlowingCandles_g02_c04 75 13
v_BlowingCandles_g03_c01 74 13
v_BlowingCandles_g03_c02 51 13
v_BlowingCandles_g03_c03 185 13
v_BlowingCandles_g03_c04 51 13
v_BlowingCandles_g04_c01 144 13
v_BlowingCandles_g04_c02 92 13
v_BlowingCandles_g04_c03 55 13
v_BlowingCandles_g04_c04 100 13
v_BlowingCandles_g04_c05 124 13
v_BlowingCandles_g05_c01 92 13
v_BlowingCandles_g05_c02 74 13
v_BlowingCandles_g05_c03 29 13
v_BlowingCandles_g05_c04 81 13
v_BlowingCandles_g05_c05 95 13
v_BlowingCandles_g06_c01 84 13
v_BlowingCandles_g06_c02 140 13
v_BlowingCandles_g06_c03 149 13
v_BlowingCandles_g06_c04 114 13
v_BlowingCandles_g06_c05 149 13
v_BlowingCandles_g06_c06 135 13
v_BlowingCandles_g06_c07 133 13
v_BlowingCandles_g07_c01 49 13
v_BlowingCandles_g07_c02 54 13
v_BlowingCandles_g07_c03 124 13
v_BlowingCandles_g07_c04 74 13
v_BlowingCandles_g15_c01 136 13
v_BlowingCandles_g15_c02 55 13
v_BlowingCandles_g15_c03 64 13
v_BlowingCandles_g15_c04 74 13
v_BlowingCandles_g16_c01 234 13
v_BlowingCandles_g16_c02 68 13
v_BlowingCandles_g16_c03 50 13
v_BlowingCandles_g16_c04 160 13
v_BlowingCandles_g17_c01 67 13
v_BlowingCandles_g17_c02 166 13
v_BlowingCandles_g17_c03 166 13
v_BlowingCandles_g17_c04 278 13
v_BlowingCandles_g18_c01 100 13
v_BlowingCandles_g18_c02 89 13
v_BlowingCandles_g18_c03 124 13
v_BlowingCandles_g18_c04 94 13
v_BlowingCandles_g19_c01 103 13
v_BlowingCandles_g19_c02 51 13
v_BlowingCandles_g19_c03 114 13
v_BlowingCandles_g19_c04 49 13
v_BlowingCandles_g20_c01 229 13
v_BlowingCandles_g20_c02 59 13
v_BlowingCandles_g20_c03 112 13
v_BlowingCandles_g20_c04 124 13
v_BlowingCandles_g21_c01 67 13
v_BlowingCandles_g21_c02 93 13
v_BlowingCandles_g21_c03 55 13
v_BlowingCandles_g21_c04 62 13
v_BlowingCandles_g22_c01 134 13
v_BlowingCandles_g22_c02 65 13
v_BlowingCandles_g22_c03 49 13
v_BlowingCandles_g22_c04 163 13
v_BlowingCandles_g23_c01 55 13
v_BlowingCandles_g23_c02 53 13
v_BlowingCandles_g23_c03 49 13
v_BlowingCandles_g23_c04 127 13
v_BlowingCandles_g24_c01 64 13
v_BlowingCandles_g24_c02 109 13
v_BlowingCandles_g24_c03 129 13
v_BlowingCandles_g24_c04 39 13
v_BlowingCandles_g25_c01 149 13
v_BlowingCandles_g25_c02 174 13
v_BlowingCandles_g25_c03 39 13
v_BlowingCandles_g25_c04 52 13
v_BlowingCandles_g25_c05 55 13
v_BlowingCandles_g25_c06 80 13
v_BodyWeightSquats_g01_c01 266 14
v_BodyWeightSquats_g01_c02 251 14
v_BodyWeightSquats_g01_c03 249 14
v_BodyWeightSquats_g01_c04 173 14
v_BodyWeightSquats_g02_c01 101 14
v_BodyWeightSquats_g02_c02 56 14
v_BodyWeightSquats_g02_c03 116 14
v_BodyWeightSquats_g02_c04 120 14
v_BodyWeightSquats_g03_c01 131 14
v_BodyWeightSquats_g03_c02 51 14
v_BodyWeightSquats_g03_c03 47 14
v_BodyWeightSquats_g03_c04 100 14
v_BodyWeightSquats_g03_c05 74 14
v_BodyWeightSquats_g04_c01 129 14
v_BodyWeightSquats_g04_c02 58 14
v_BodyWeightSquats_g04_c03 87 14
v_BodyWeightSquats_g04_c04 62 14
v_BodyWeightSquats_g05_c01 70 14
v_BodyWeightSquats_g05_c02 134 14
v_BodyWeightSquats_g05_c03 53 14
v_BodyWeightSquats_g05_c04 259 14
v_BodyWeightSquats_g06_c01 178 14
v_BodyWeightSquats_g06_c02 121 14
v_BodyWeightSquats_g06_c03 151 14
v_BodyWeightSquats_g06_c04 94 14
v_BodyWeightSquats_g06_c05 176 14
v_BodyWeightSquats_g07_c01 122 14
v_BodyWeightSquats_g07_c02 102 14
v_BodyWeightSquats_g07_c03 82 14
v_BodyWeightSquats_g07_c04 53 14
v_BodyWeightSquats_g15_c01 141 14
v_BodyWeightSquats_g15_c02 121 14
v_BodyWeightSquats_g15_c03 136 14
v_BodyWeightSquats_g15_c04 125 14
v_BodyWeightSquats_g16_c01 73 14
v_BodyWeightSquats_g16_c02 74 14
v_BodyWeightSquats_g16_c03 80 14
v_BodyWeightSquats_g16_c04 76 14
v_BodyWeightSquats_g17_c01 179 14
v_BodyWeightSquats_g17_c02 173 14
v_BodyWeightSquats_g17_c03 169 14
v_BodyWeightSquats_g17_c04 143 14
v_BodyWeightSquats_g18_c01 202 14
v_BodyWeightSquats_g18_c02 213 14
v_BodyWeightSquats_g18_c03 210 14
v_BodyWeightSquats_g18_c04 222 14
v_BodyWeightSquats_g19_c01 134 14
v_BodyWeightSquats_g19_c02 111 14
v_BodyWeightSquats_g19_c03 143 14
v_BodyWeightSquats_g19_c04 107 14
v_BodyWeightSquats_g20_c01 99 14
v_BodyWeightSquats_g20_c02 173 14
v_BodyWeightSquats_g20_c03 93 14
v_BodyWeightSquats_g20_c04 163 14
v_BodyWeightSquats_g20_c05 135 14
v_BodyWeightSquats_g20_c06 166 14
v_BodyWeightSquats_g21_c01 50 14
v_BodyWeightSquats_g21_c02 63 14
v_BodyWeightSquats_g21_c03 53 14
v_BodyWeightSquats_g21_c04 86 14
v_BodyWeightSquats_g22_c01 89 14
v_BodyWeightSquats_g22_c02 61 14
v_BodyWeightSquats_g22_c03 137 14
v_BodyWeightSquats_g22_c04 61 14
v_BodyWeightSquats_g23_c01 51 14
v_BodyWeightSquats_g23_c02 75 14
v_BodyWeightSquats_g23_c03 72 14
v_BodyWeightSquats_g23_c04 65 14
v_BodyWeightSquats_g24_c01 229 14
v_BodyWeightSquats_g24_c02 220 14
v_BodyWeightSquats_g24_c03 235 14
v_BodyWeightSquats_g24_c04 236 14
v_BodyWeightSquats_g24_c05 77 14
v_BodyWeightSquats_g25_c01 102 14
v_BodyWeightSquats_g25_c02 109 14
v_BodyWeightSquats_g25_c03 115 14
v_BodyWeightSquats_g25_c04 107 14
v_BodyWeightSquats_g25_c05 105 14
v_BodyWeightSquats_g25_c06 100 14
v_BodyWeightSquats_g25_c07 124 14
v_Bowling_g01_c01 158 15
v_Bowling_g01_c02 124 15
v_Bowling_g01_c03 129 15
v_Bowling_g01_c04 154 15
v_Bowling_g01_c05 184 15
v_Bowling_g01_c06 147 15
v_Bowling_g01_c07 130 15
v_Bowling_g02_c01 81 15
v_Bowling_g02_c02 147 15
v_Bowling_g02_c03 118 15
v_Bowling_g02_c04 116 15
v_Bowling_g03_c01 158 15
v_Bowling_g03_c02 138 15
v_Bowling_g03_c03 137 15
v_Bowling_g03_c04 138 15
v_Bowling_g03_c05 144 15
v_Bowling_g03_c06 140 15
v_Bowling_g03_c07 108 15
v_Bowling_g04_c01 121 15
v_Bowling_g04_c02 138 15
v_Bowling_g04_c03 136 15
v_Bowling_g04_c04 49 15
v_Bowling_g05_c01 114 15
v_Bowling_g05_c02 127 15
v_Bowling_g05_c03 149 15
v_Bowling_g05_c04 120 15
v_Bowling_g05_c05 117 15
v_Bowling_g05_c06 149 15
v_Bowling_g05_c07 111 15
v_Bowling_g06_c01 137 15
v_Bowling_g06_c02 131 15
v_Bowling_g06_c03 69 15
v_Bowling_g06_c04 71 15
v_Bowling_g06_c05 129 15
v_Bowling_g06_c06 64 15
v_Bowling_g06_c07 138 15
v_Bowling_g07_c01 143 15
v_Bowling_g07_c02 99 15
v_Bowling_g07_c03 149 15
v_Bowling_g07_c04 124 15
v_Bowling_g07_c05 140 15
v_Bowling_g07_c06 120 15
v_Bowling_g07_c07 129 15
v_Bowling_g15_c01 84 15
v_Bowling_g15_c02 82 15
v_Bowling_g15_c03 101 15
v_Bowling_g15_c04 86 15
v_Bowling_g15_c05 91 15
v_Bowling_g15_c06 89 15
v_Bowling_g15_c07 96 15
v_Bowling_g16_c01 112 15
v_Bowling_g16_c02 92 15
v_Bowling_g16_c03 135 15
v_Bowling_g16_c04 114 15
v_Bowling_g17_c01 168 15
v_Bowling_g17_c02 132 15
v_Bowling_g17_c03 139 15
v_Bowling_g17_c04 111 15
v_Bowling_g17_c05 126 15
v_Bowling_g17_c06 126 15
v_Bowling_g17_c07 148 15
v_Bowling_g18_c01 159 15
v_Bowling_g18_c02 143 15
v_Bowling_g18_c03 103 15
v_Bowling_g18_c04 170 15
v_Bowling_g18_c05 103 15
v_Bowling_g19_c01 117 15
v_Bowling_g19_c02 112 15
v_Bowling_g19_c03 89 15
v_Bowling_g19_c04 199 15
v_Bowling_g19_c05 142 15
v_Bowling_g19_c06 122 15
v_Bowling_g19_c07 104 15
v_Bowling_g20_c01 130 15
v_Bowling_g20_c02 133 15
v_Bowling_g20_c03 131 15
v_Bowling_g20_c04 125 15
v_Bowling_g20_c05 145 15
v_Bowling_g20_c06 149 15
v_Bowling_g20_c07 124 15
v_Bowling_g21_c01 129 15
v_Bowling_g21_c02 118 15
v_Bowling_g21_c03 179 15
v_Bowling_g21_c04 148 15
v_Bowling_g21_c05 131 15
v_Bowling_g21_c06 136 15
v_Bowling_g22_c01 124 15
v_Bowling_g22_c02 112 15
v_Bowling_g22_c03 143 15
v_Bowling_g22_c04 125 15
v_Bowling_g22_c05 133 15
v_Bowling_g22_c06 134 15
v_Bowling_g22_c07 135 15
v_Bowling_g23_c01 118 15
v_Bowling_g23_c02 132 15
v_Bowling_g23_c03 133 15
v_Bowling_g23_c04 127 15
v_Bowling_g23_c05 134 15
v_Bowling_g23_c06 128 15
v_Bowling_g23_c07 137 15
v_Bowling_g24_c01 109 15
v_Bowling_g24_c02 100 15
v_Bowling_g24_c03 114 15
v_Bowling_g24_c04 49 15
v_Bowling_g24_c05 84 15
v_Bowling_g24_c06 74 15
v_Bowling_g24_c07 84 15
v_Bowling_g25_c01 124 15
v_Bowling_g25_c02 190 15
v_Bowling_g25_c03 149 15
v_Bowling_g25_c04 169 15
v_Bowling_g25_c05 224 15
v_BoxingPunchingBag_g01_c01 128 16
v_BoxingPunchingBag_g01_c02 158 16
v_BoxingPunchingBag_g01_c03 147 16
v_BoxingPunchingBag_g01_c04 168 16
v_BoxingPunchingBag_g01_c05 168 16
v_BoxingPunchingBag_g01_c06 163 16
v_BoxingPunchingBag_g01_c07 152 16
v_BoxingPunchingBag_g02_c01 130 16
v_BoxingPunchingBag_g02_c02 280 16
v_BoxingPunchingBag_g02_c03 228 16
v_BoxingPunchingBag_g02_c04 222 16
v_BoxingPunchingBag_g02_c05 168 16
v_BoxingPunchingBag_g02_c06 178 16
v_BoxingPunchingBag_g02_c07 284 16
v_BoxingPunchingBag_g03_c01 175 16
v_BoxingPunchingBag_g03_c02 151 16
v_BoxingPunchingBag_g03_c03 184 16
v_BoxingPunchingBag_g03_c04 272 16
v_BoxingPunchingBag_g03_c05 169 16
v_BoxingPunchingBag_g03_c06 139 16
v_BoxingPunchingBag_g03_c07 226 16
v_BoxingPunchingBag_g04_c01 244 16
v_BoxingPunchingBag_g04_c02 270 16
v_BoxingPunchingBag_g04_c03 211 16
v_BoxingPunchingBag_g04_c04 205 16
v_BoxingPunchingBag_g04_c05 257 16
v_BoxingPunchingBag_g04_c06 204 16
v_BoxingPunchingBag_g04_c07 225 16
v_BoxingPunchingBag_g05_c01 295 16
v_BoxingPunchingBag_g05_c02 218 16
v_BoxingPunchingBag_g05_c03 231 16
v_BoxingPunchingBag_g05_c04 237 16
v_BoxingPunchingBag_g05_c05 245 16
v_BoxingPunchingBag_g05_c06 245 16
v_BoxingPunchingBag_g05_c07 199 16
v_BoxingPunchingBag_g06_c01 131 16
v_BoxingPunchingBag_g06_c02 127 16
v_BoxingPunchingBag_g06_c03 130 16
v_BoxingPunchingBag_g06_c04 126 16
v_BoxingPunchingBag_g06_c05 64 16
v_BoxingPunchingBag_g06_c06 134 16
v_BoxingPunchingBag_g06_c07 160 16
v_BoxingPunchingBag_g07_c01 251 16
v_BoxingPunchingBag_g07_c02 274 16
v_BoxingPunchingBag_g07_c03 286 16
v_BoxingPunchingBag_g07_c04 284 16
v_BoxingPunchingBag_g07_c05 310 16
v_BoxingPunchingBag_g07_c06 278 16
v_BoxingPunchingBag_g07_c07 252 16
v_BoxingPunchingBag_g15_c01 131 16
v_BoxingPunchingBag_g15_c02 182 16
v_BoxingPunchingBag_g15_c03 168 16
v_BoxingPunchingBag_g15_c04 153 16
v_BoxingPunchingBag_g15_c05 199 16
v_BoxingPunchingBag_g15_c06 228 16
v_BoxingPunchingBag_g15_c07 166 16
v_BoxingPunchingBag_g16_c01 199 16
v_BoxingPunchingBag_g16_c02 121 16
v_BoxingPunchingBag_g16_c03 172 16
v_BoxingPunchingBag_g16_c04 99 16
v_BoxingPunchingBag_g16_c05 100 16
v_BoxingPunchingBag_g16_c06 174 16
v_BoxingPunchingBag_g16_c07 156 16
v_BoxingPunchingBag_g17_c01 144 16
v_BoxingPunchingBag_g17_c02 195 16
v_BoxingPunchingBag_g17_c03 111 16
v_BoxingPunchingBag_g17_c04 187 16
v_BoxingPunchingBag_g18_c01 198 16
v_BoxingPunchingBag_g18_c02 197 16
v_BoxingPunchingBag_g18_c03 205 16
v_BoxingPunchingBag_g18_c04 135 16
v_BoxingPunchingBag_g18_c05 214 16
v_BoxingPunchingBag_g18_c06 172 16
v_BoxingPunchingBag_g19_c01 188 16
v_BoxingPunchingBag_g19_c02 103 16
v_BoxingPunchingBag_g19_c03 130 16
v_BoxingPunchingBag_g19_c04 130 16
v_BoxingPunchingBag_g19_c05 117 16
v_BoxingPunchingBag_g19_c06 104 16
v_BoxingPunchingBag_g19_c07 146 16
v_BoxingPunchingBag_g20_c01 236 16
v_BoxingPunchingBag_g20_c02 172 16
v_BoxingPunchingBag_g20_c03 215 16
v_BoxingPunchingBag_g20_c04 175 16
v_BoxingPunchingBag_g20_c05 247 16
v_BoxingPunchingBag_g20_c06 248 16
v_BoxingPunchingBag_g20_c07 156 16
v_BoxingPunchingBag_g21_c01 303 16
v_BoxingPunchingBag_g21_c02 141 16
v_BoxingPunchingBag_g21_c03 206 16
v_BoxingPunchingBag_g21_c04 140 16
v_BoxingPunchingBag_g21_c05 180 16
v_BoxingPunchingBag_g21_c06 170 16
v_BoxingPunchingBag_g21_c07 162 16
v_BoxingPunchingBag_g22_c01 231 16
v_BoxingPunchingBag_g22_c02 193 16
v_BoxingPunchingBag_g22_c03 197 16
v_BoxingPunchingBag_g22_c04 138 16
v_BoxingPunchingBag_g22_c05 172 16
v_BoxingPunchingBag_g22_c06 144 16
v_BoxingPunchingBag_g22_c07 202 16
v_BoxingPunchingBag_g23_c01 233 16
v_BoxingPunchingBag_g23_c02 160 16
v_BoxingPunchingBag_g23_c03 191 16
v_BoxingPunchingBag_g23_c04 260 16
v_BoxingPunchingBag_g23_c05 162 16
v_BoxingPunchingBag_g23_c06 108 16
v_BoxingPunchingBag_g23_c07 112 16
v_BoxingPunchingBag_g24_c01 167 16
v_BoxingPunchingBag_g24_c02 321 16
v_BoxingPunchingBag_g24_c03 224 16
v_BoxingPunchingBag_g24_c04 219 16
v_BoxingPunchingBag_g24_c05 338 16
v_BoxingPunchingBag_g24_c06 166 16
v_BoxingPunchingBag_g24_c07 262 16
v_BoxingPunchingBag_g25_c01 124 16
v_BoxingPunchingBag_g25_c02 119 16
v_BoxingPunchingBag_g25_c03 125 16
v_BoxingPunchingBag_g25_c04 119 16
v_BoxingPunchingBag_g25_c05 99 16
v_BoxingPunchingBag_g25_c06 250 16
v_BoxingPunchingBag_g25_c07 101 16
v_BoxingSpeedBag_g01_c01 130 17
v_BoxingSpeedBag_g01_c02 123 17
v_BoxingSpeedBag_g01_c03 98 17
v_BoxingSpeedBag_g01_c04 70 17
v_BoxingSpeedBag_g02_c01 170 17
v_BoxingSpeedBag_g02_c02 198 17
v_BoxingSpeedBag_g02_c03 177 17
v_BoxingSpeedBag_g02_c04 135 17
v_BoxingSpeedBag_g03_c01 119 17
v_BoxingSpeedBag_g03_c02 137 17
v_BoxingSpeedBag_g03_c03 131 17
v_BoxingSpeedBag_g03_c04 146 17
v_BoxingSpeedBag_g03_c05 152 17
v_BoxingSpeedBag_g04_c01 110 17
v_BoxingSpeedBag_g04_c02 131 17
v_BoxingSpeedBag_g04_c03 208 17
v_BoxingSpeedBag_g04_c04 202 17
v_BoxingSpeedBag_g04_c05 223 17
v_BoxingSpeedBag_g04_c06 251 17
v_BoxingSpeedBag_g04_c07 298 17
v_BoxingSpeedBag_g05_c01 134 17
v_BoxingSpeedBag_g05_c02 163 17
v_BoxingSpeedBag_g05_c03 189 17
v_BoxingSpeedBag_g05_c04 135 17
v_BoxingSpeedBag_g05_c05 182 17
v_BoxingSpeedBag_g06_c01 221 17
v_BoxingSpeedBag_g06_c02 243 17
v_BoxingSpeedBag_g06_c03 249 17
v_BoxingSpeedBag_g06_c04 222 17
v_BoxingSpeedBag_g06_c05 124 17
v_BoxingSpeedBag_g07_c01 481 17
v_BoxingSpeedBag_g07_c02 503 17
v_BoxingSpeedBag_g07_c03 450 17
v_BoxingSpeedBag_g07_c04 465 17
v_BoxingSpeedBag_g07_c05 452 17
v_BoxingSpeedBag_g07_c06 436 17
v_BoxingSpeedBag_g07_c07 451 17
v_BoxingSpeedBag_g15_c01 190 17
v_BoxingSpeedBag_g15_c02 192 17
v_BoxingSpeedBag_g15_c03 250 17
v_BoxingSpeedBag_g15_c04 282 17
v_BoxingSpeedBag_g15_c05 345 17
v_BoxingSpeedBag_g15_c06 288 17
v_BoxingSpeedBag_g15_c07 333 17
v_BoxingSpeedBag_g16_c01 99 17
v_BoxingSpeedBag_g16_c02 128 17
v_BoxingSpeedBag_g16_c03 76 17
v_BoxingSpeedBag_g16_c04 144 17
v_BoxingSpeedBag_g16_c05 199 17
v_BoxingSpeedBag_g17_c01 425 17
v_BoxingSpeedBag_g17_c02 445 17
v_BoxingSpeedBag_g17_c03 436 17
v_BoxingSpeedBag_g17_c04 474 17
v_BoxingSpeedBag_g17_c05 460 17
v_BoxingSpeedBag_g17_c06 482 17
v_BoxingSpeedBag_g17_c07 470 17
v_BoxingSpeedBag_g18_c01 249 17
v_BoxingSpeedBag_g18_c02 249 17
v_BoxingSpeedBag_g18_c03 224 17
v_BoxingSpeedBag_g18_c04 218 17
v_BoxingSpeedBag_g19_c01 99 17
v_BoxingSpeedBag_g19_c02 115 17
v_BoxingSpeedBag_g19_c03 117 17
v_BoxingSpeedBag_g19_c04 125 17
v_BoxingSpeedBag_g19_c05 123 17
v_BoxingSpeedBag_g20_c01 289 17
v_BoxingSpeedBag_g20_c02 248 17
v_BoxingSpeedBag_g20_c03 249 17
v_BoxingSpeedBag_g20_c04 282 17
v_BoxingSpeedBag_g20_c05 304 17
v_BoxingSpeedBag_g21_c01 124 17
v_BoxingSpeedBag_g21_c02 163 17
v_BoxingSpeedBag_g21_c03 163 17
v_BoxingSpeedBag_g21_c04 83 17
v_BoxingSpeedBag_g22_c01 165 17
v_BoxingSpeedBag_g22_c02 196 17
v_BoxingSpeedBag_g22_c03 173 17
v_BoxingSpeedBag_g22_c04 213 17
v_BoxingSpeedBag_g23_c01 253 17
v_BoxingSpeedBag_g23_c02 299 17
v_BoxingSpeedBag_g23_c03 242 17
v_BoxingSpeedBag_g23_c04 222 17
v_BoxingSpeedBag_g23_c05 196 17
v_BoxingSpeedBag_g24_c01 111 17
v_BoxingSpeedBag_g24_c02 126 17
v_BoxingSpeedBag_g24_c03 93 17
v_BoxingSpeedBag_g24_c04 104 17
v_BoxingSpeedBag_g25_c01 138 17
v_BoxingSpeedBag_g25_c02 167 17
v_BoxingSpeedBag_g25_c03 232 17
v_BoxingSpeedBag_g25_c04 235 17
v_BoxingSpeedBag_g25_c05 161 17
v_BoxingSpeedBag_g25_c06 149 17
v_BoxingSpeedBag_g25_c07 132 17
v_BreastStroke_g01_c01 95 18
v_BreastStroke_g01_c02 95 18
v_BreastStroke_g01_c03 95 18
v_BreastStroke_g01_c04 95 18
v_BreastStroke_g02_c01 226 18
v_BreastStroke_g02_c02 301 18
v_BreastStroke_g02_c03 96 18
v_BreastStroke_g02_c04 260 18
v_BreastStroke_g03_c01 175 18
v_BreastStroke_g03_c02 178 18
v_BreastStroke_g03_c03 183 18
v_BreastStroke_g03_c04 186 18
v_BreastStroke_g04_c01 191 18
v_BreastStroke_g04_c02 182 18
v_BreastStroke_g04_c03 191 18
v_BreastStroke_g04_c04 216 18
v_BreastStroke_g05_c01 149 18
v_BreastStroke_g05_c02 224 18
v_BreastStroke_g05_c03 288 18
v_BreastStroke_g05_c04 332 18
v_BreastStroke_g06_c01 115 18
v_BreastStroke_g06_c02 99 18
v_BreastStroke_g06_c03 99 18
v_BreastStroke_g06_c04 113 18
v_BreastStroke_g07_c01 259 18
v_BreastStroke_g07_c02 304 18
v_BreastStroke_g07_c03 126 18
v_BreastStroke_g07_c04 197 18
v_BreastStroke_g15_c01 125 18
v_BreastStroke_g15_c02 125 18
v_BreastStroke_g15_c03 124 18
v_BreastStroke_g15_c04 120 18
v_BreastStroke_g16_c01 250 18
v_BreastStroke_g16_c02 235 18
v_BreastStroke_g16_c03 221 18
v_BreastStroke_g16_c04 213 18
v_BreastStroke_g17_c01 193 18
v_BreastStroke_g17_c02 141 18
v_BreastStroke_g17_c03 152 18
v_BreastStroke_g17_c04 105 18
v_BreastStroke_g18_c01 137 18
v_BreastStroke_g18_c02 115 18
v_BreastStroke_g18_c03 157 18
v_BreastStroke_g18_c04 96 18
v_BreastStroke_g18_c05 136 18
v_BreastStroke_g19_c01 208 18
v_BreastStroke_g19_c02 201 18
v_BreastStroke_g19_c03 230 18
v_BreastStroke_g19_c04 226 18
v_BreastStroke_g20_c01 141 18
v_BreastStroke_g20_c02 141 18
v_BreastStroke_g20_c03 141 18
v_BreastStroke_g20_c04 155 18
v_BreastStroke_g21_c01 100 18
v_BreastStroke_g21_c02 100 18
v_BreastStroke_g21_c03 100 18
v_BreastStroke_g21_c04 99 18
v_BreastStroke_g22_c01 137 18
v_BreastStroke_g22_c02 241 18
v_BreastStroke_g22_c03 271 18
v_BreastStroke_g22_c04 331 18
v_BreastStroke_g23_c01 358 18
v_BreastStroke_g23_c02 357 18
v_BreastStroke_g23_c03 334 18
v_BreastStroke_g23_c04 377 18
v_BreastStroke_g24_c01 116 18
v_BreastStroke_g24_c02 116 18
v_BreastStroke_g24_c03 116 18
v_BreastStroke_g24_c04 132 18
v_BreastStroke_g25_c01 211 18
v_BreastStroke_g25_c02 172 18
v_BreastStroke_g25_c03 150 18
v_BreastStroke_g25_c04 150 18
v_BrushingTeeth_g01_c01 102 19
v_BrushingTeeth_g01_c02 108 19
v_BrushingTeeth_g01_c03 121 19
v_BrushingTeeth_g01_c04 100 19
v_BrushingTeeth_g02_c01 715 19
v_BrushingTeeth_g02_c02 731 19
v_BrushingTeeth_g02_c03 731 19
v_BrushingTeeth_g02_c04 714 19
v_BrushingTeeth_g02_c05 747 19
v_BrushingTeeth_g02_c06 715 19
v_BrushingTeeth_g02_c07 792 19
v_BrushingTeeth_g03_c01 240 19
v_BrushingTeeth_g03_c02 238 19
v_BrushingTeeth_g03_c03 225 19
v_BrushingTeeth_g03_c04 204 19
v_BrushingTeeth_g03_c05 230 19
v_BrushingTeeth_g04_c01 192 19
v_BrushingTeeth_g04_c02 127 19
v_BrushingTeeth_g04_c03 99 19
v_BrushingTeeth_g04_c04 79 19
v_BrushingTeeth_g05_c01 169 19
v_BrushingTeeth_g05_c02 194 19
v_BrushingTeeth_g05_c03 209 19
v_BrushingTeeth_g05_c04 160 19
v_BrushingTeeth_g05_c05 228 19
v_BrushingTeeth_g06_c01 286 19
v_BrushingTeeth_g06_c02 248 19
v_BrushingTeeth_g06_c03 308 19
v_BrushingTeeth_g06_c04 336 19
v_BrushingTeeth_g06_c05 226 19
v_BrushingTeeth_g07_c01 170 19
v_BrushingTeeth_g07_c02 228 19
v_BrushingTeeth_g07_c03 157 19
v_BrushingTeeth_g07_c04 174 19
v_BrushingTeeth_g07_c05 248 19
v_BrushingTeeth_g07_c06 224 19
v_BrushingTeeth_g15_c01 205 19
v_BrushingTeeth_g15_c02 195 19
v_BrushingTeeth_g15_c03 199 19
v_BrushingTeeth_g15_c04 178 19
v_BrushingTeeth_g16_c01 172 19
v_BrushingTeeth_g16_c02 147 19
v_BrushingTeeth_g16_c03 167 19
v_BrushingTeeth_g16_c04 143 19
v_BrushingTeeth_g17_c01 103 19
v_BrushingTeeth_g17_c02 138 19
v_BrushingTeeth_g17_c03 157 19
v_BrushingTeeth_g17_c04 188 19
v_BrushingTeeth_g17_c05 123 19
v_BrushingTeeth_g18_c01 290 19
v_BrushingTeeth_g18_c02 307 19
v_BrushingTeeth_g18_c03 305 19
v_BrushingTeeth_g18_c04 328 19
v_BrushingTeeth_g18_c05 297 19
v_BrushingTeeth_g18_c06 329 19
v_BrushingTeeth_g18_c07 247 19
v_BrushingTeeth_g19_c01 573 19
v_BrushingTeeth_g19_c02 763 19
v_BrushingTeeth_g19_c03 632 19
v_BrushingTeeth_g19_c04 614 19
v_BrushingTeeth_g19_c05 592 19
v_BrushingTeeth_g20_c01 169 19
v_BrushingTeeth_g20_c02 174 19
v_BrushingTeeth_g20_c03 170 19
v_BrushingTeeth_g20_c04 176 19
v_BrushingTeeth_g20_c05 180 19
v_BrushingTeeth_g21_c01 275 19
v_BrushingTeeth_g21_c02 279 19
v_BrushingTeeth_g21_c03 284 19
v_BrushingTeeth_g21_c04 279 19
v_BrushingTeeth_g22_c01 182 19
v_BrushingTeeth_g22_c02 197 19
v_BrushingTeeth_g22_c03 181 19
v_BrushingTeeth_g22_c04 185 19
v_BrushingTeeth_g22_c05 198 19
v_BrushingTeeth_g22_c06 183 19
v_BrushingTeeth_g22_c07 206 19
v_BrushingTeeth_g23_c01 202 19
v_BrushingTeeth_g23_c02 205 19
v_BrushingTeeth_g23_c03 254 19
v_BrushingTeeth_g23_c04 260 19
v_BrushingTeeth_g23_c05 284 19
v_BrushingTeeth_g23_c06 266 19
v_BrushingTeeth_g24_c01 197 19
v_BrushingTeeth_g24_c02 197 19
v_BrushingTeeth_g24_c03 197 19
v_BrushingTeeth_g24_c04 220 19
v_BrushingTeeth_g24_c05 245 19
v_BrushingTeeth_g24_c06 207 19
v_BrushingTeeth_g24_c07 242 19
v_BrushingTeeth_g25_c01 217 19
v_BrushingTeeth_g25_c02 228 19
v_BrushingTeeth_g25_c03 219 19
v_BrushingTeeth_g25_c04 221 19
v_BrushingTeeth_g25_c05 224 19
v_BrushingTeeth_g25_c06 249 19
v_BrushingTeeth_g25_c07 262 19
v_CleanAndJerk_g01_c01 99 20
v_CleanAndJerk_g01_c02 112 20
v_CleanAndJerk_g01_c03 123 20
v_CleanAndJerk_g01_c04 118 20
v_CleanAndJerk_g01_c05 120 20
v_CleanAndJerk_g02_c01 102 20
v_CleanAndJerk_g02_c02 244 20
v_CleanAndJerk_g02_c03 210 20
v_CleanAndJerk_g02_c04 292 20
v_CleanAndJerk_g03_c01 171 20
v_CleanAndJerk_g03_c02 253 20
v_CleanAndJerk_g03_c03 275 20
v_CleanAndJerk_g03_c04 292 20
v_CleanAndJerk_g03_c05 237 20
v_CleanAndJerk_g03_c06 245 20
v_CleanAndJerk_g04_c01 142 20
v_CleanAndJerk_g04_c02 236 20
v_CleanAndJerk_g04_c03 145 20
v_CleanAndJerk_g04_c04 151 20
v_CleanAndJerk_g04_c05 236 20
v_CleanAndJerk_g05_c01 90 20
v_CleanAndJerk_g05_c02 145 20
v_CleanAndJerk_g05_c03 145 20
v_CleanAndJerk_g05_c04 205 20
v_CleanAndJerk_g06_c01 189 20
v_CleanAndJerk_g06_c02 193 20
v_CleanAndJerk_g06_c03 100 20
v_CleanAndJerk_g06_c04 245 20
v_CleanAndJerk_g07_c01 227 20
v_CleanAndJerk_g07_c02 303 20
v_CleanAndJerk_g07_c03 227 20
v_CleanAndJerk_g07_c04 284 20
v_CleanAndJerk_g07_c05 189 20
v_CleanAndJerk_g15_c01 89 20
v_CleanAndJerk_g15_c02 82 20
v_CleanAndJerk_g15_c03 164 20
v_CleanAndJerk_g15_c04 110 20
v_CleanAndJerk_g16_c01 103 20
v_CleanAndJerk_g16_c02 101 20
v_CleanAndJerk_g16_c03 95 20
v_CleanAndJerk_g16_c04 105 20
v_CleanAndJerk_g17_c01 87 20
v_CleanAndJerk_g17_c02 116 20
v_CleanAndJerk_g17_c03 137 20
v_CleanAndJerk_g17_c04 164 20
v_CleanAndJerk_g18_c01 229 20
v_CleanAndJerk_g18_c02 244 20
v_CleanAndJerk_g18_c03 226 20
v_CleanAndJerk_g18_c04 226 20
v_CleanAndJerk_g19_c01 289 20
v_CleanAndJerk_g19_c02 228 20
v_CleanAndJerk_g19_c03 239 20
v_CleanAndJerk_g19_c04 322 20
v_CleanAndJerk_g20_c01 147 20
v_CleanAndJerk_g20_c02 281 20
v_CleanAndJerk_g20_c03 162 20
v_CleanAndJerk_g20_c04 331 20
v_CleanAndJerk_g20_c05 273 20
v_CleanAndJerk_g20_c06 370 20
v_CleanAndJerk_g21_c01 100 20
v_CleanAndJerk_g21_c02 94 20
v_CleanAndJerk_g21_c03 119 20
v_CleanAndJerk_g21_c04 113 20
v_CleanAndJerk_g22_c01 233 20
v_CleanAndJerk_g22_c02 287 20
v_CleanAndJerk_g22_c03 271 20
v_CleanAndJerk_g22_c04 241 20
v_CleanAndJerk_g23_c01 66 20
v_CleanAndJerk_g23_c02 76 20
v_CleanAndJerk_g23_c03 76 20
v_CleanAndJerk_g23_c04 86 20
v_CleanAndJerk_g24_c01 227 20
v_CleanAndJerk_g24_c02 262 20
v_CleanAndJerk_g24_c03 234 20
v_CleanAndJerk_g24_c04 130 20
v_CleanAndJerk_g25_c01 130 20
v_CleanAndJerk_g25_c02 192 20
v_CleanAndJerk_g25_c03 207 20
v_CleanAndJerk_g25_c04 255 20
v_CliffDiving_g01_c01 89 21
v_CliffDiving_g01_c02 113 21
v_CliffDiving_g01_c03 71 21
v_CliffDiving_g01_c04 80 21
v_CliffDiving_g01_c05 81 21
v_CliffDiving_g01_c06 75 21
v_CliffDiving_g02_c01 77 21
v_CliffDiving_g02_c02 96 21
v_CliffDiving_g02_c03 93 21
v_CliffDiving_g02_c04 81 21
v_CliffDiving_g03_c01 91 21
v_CliffDiving_g03_c02 95 21
v_CliffDiving_g03_c03 99 21
v_CliffDiving_g03_c04 103 21
v_CliffDiving_g03_c05 92 21
v_CliffDiving_g04_c01 100 21
v_CliffDiving_g04_c02 106 21
v_CliffDiving_g04_c03 110 21
v_CliffDiving_g04_c04 101 21
v_CliffDiving_g05_c01 79 21
v_CliffDiving_g05_c02 75 21
v_CliffDiving_g05_c03 97 21
v_CliffDiving_g05_c04 67 21
v_CliffDiving_g05_c05 85 21
v_CliffDiving_g05_c06 96 21
v_CliffDiving_g05_c07 93 21
v_CliffDiving_g06_c01 80 21
v_CliffDiving_g06_c02 70 21
v_CliffDiving_g06_c03 95 21
v_CliffDiving_g06_c04 88 21
v_CliffDiving_g06_c05 84 21
v_CliffDiving_g06_c06 71 21
v_CliffDiving_g06_c07 87 21
v_CliffDiving_g07_c01 57 21
v_CliffDiving_g07_c02 59 21
v_CliffDiving_g07_c03 82 21
v_CliffDiving_g07_c04 83 21
v_CliffDiving_g07_c05 71 21
v_CliffDiving_g07_c06 74 21
v_CliffDiving_g15_c01 89 21
v_CliffDiving_g15_c02 105 21
v_CliffDiving_g15_c03 105 21
v_CliffDiving_g15_c04 105 21
v_CliffDiving_g16_c01 102 21
v_CliffDiving_g16_c02 93 21
v_CliffDiving_g16_c03 91 21
v_CliffDiving_g16_c04 99 21
v_CliffDiving_g17_c01 73 21
v_CliffDiving_g17_c02 93 21
v_CliffDiving_g17_c03 103 21
v_CliffDiving_g17_c04 85 21
v_CliffDiving_g17_c05 101 21
v_CliffDiving_g18_c01 86 21
v_CliffDiving_g18_c02 86 21
v_CliffDiving_g18_c03 102 21
v_CliffDiving_g18_c04 63 21
v_CliffDiving_g18_c05 102 21
v_CliffDiving_g18_c06 94 21
v_CliffDiving_g18_c07 78 21
v_CliffDiving_g19_c01 69 21
v_CliffDiving_g19_c02 80 21
v_CliffDiving_g19_c03 78 21
v_CliffDiving_g19_c04 96 21
v_CliffDiving_g19_c05 78 21
v_CliffDiving_g19_c06 91 21
v_CliffDiving_g19_c07 83 21
v_CliffDiving_g20_c01 108 21
v_CliffDiving_g20_c02 68 21
v_CliffDiving_g20_c03 80 21
v_CliffDiving_g20_c04 107 21
v_CliffDiving_g20_c05 82 21
v_CliffDiving_g20_c06 71 21
v_CliffDiving_g20_c07 49 21
v_CliffDiving_g21_c01 69 21
v_CliffDiving_g21_c02 80 21
v_CliffDiving_g21_c03 75 21
v_CliffDiving_g21_c04 71 21
v_CliffDiving_g22_c01 83 21
v_CliffDiving_g22_c02 80 21
v_CliffDiving_g22_c03 68 21
v_CliffDiving_g22_c04 74 21
v_CliffDiving_g22_c05 91 21
v_CliffDiving_g22_c06 91 21
v_CliffDiving_g23_c01 94 21
v_CliffDiving_g23_c02 102 21
v_CliffDiving_g23_c03 116 21
v_CliffDiving_g23_c04 106 21
v_CliffDiving_g23_c05 111 21
v_CliffDiving_g24_c01 91 21
v_CliffDiving_g24_c02 66 21
v_CliffDiving_g24_c03 62 21
v_CliffDiving_g24_c04 97 21
v_CliffDiving_g24_c05 87 21
v_CliffDiving_g25_c01 71 21
v_CliffDiving_g25_c02 83 21
v_CliffDiving_g25_c03 97 21
v_CliffDiving_g25_c04 87 21
v_CricketBowling_g01_c01 68 22
v_CricketBowling_g01_c02 60 22
v_CricketBowling_g01_c03 65 22
v_CricketBowling_g01_c04 132 22
v_CricketBowling_g01_c05 59 22
v_CricketBowling_g01_c06 169 22
v_CricketBowling_g01_c07 119 22
v_CricketBowling_g02_c01 122 22
v_CricketBowling_g02_c02 99 22
v_CricketBowling_g02_c03 114 22
v_CricketBowling_g02_c04 158 22
v_CricketBowling_g02_c05 132 22
v_CricketBowling_g02_c06 129 22
v_CricketBowling_g02_c07 122 22
v_CricketBowling_g03_c01 99 22
v_CricketBowling_g03_c02 116 22
v_CricketBowling_g03_c03 59 22
v_CricketBowling_g03_c04 100 22
v_CricketBowling_g04_c01 94 22
v_CricketBowling_g04_c02 100 22
v_CricketBowling_g04_c03 86 22
v_CricketBowling_g04_c04 102 22
v_CricketBowling_g04_c05 109 22
v_CricketBowling_g05_c01 128 22
v_CricketBowling_g05_c02 110 22
v_CricketBowling_g05_c03 97 22
v_CricketBowling_g05_c04 106 22
v_CricketBowling_g06_c01 159 22
v_CricketBowling_g06_c02 174 22
v_CricketBowling_g06_c03 152 22
v_CricketBowling_g06_c04 149 22
v_CricketBowling_g06_c05 156 22
v_CricketBowling_g07_c01 64 22
v_CricketBowling_g07_c02 74 22
v_CricketBowling_g07_c03 73 22
v_CricketBowling_g07_c04 83 22
v_CricketBowling_g15_c01 92 22
v_CricketBowling_g15_c02 121 22
v_CricketBowling_g15_c03 92 22
v_CricketBowling_g15_c04 95 22
v_CricketBowling_g15_c05 102 22
v_CricketBowling_g15_c06 74 22
v_CricketBowling_g16_c01 83 22
v_CricketBowling_g16_c02 92 22
v_CricketBowling_g16_c03 117 22
v_CricketBowling_g16_c04 82 22
v_CricketBowling_g16_c05 113 22
v_CricketBowling_g16_c06 62 22
v_CricketBowling_g16_c07 77 22
v_CricketBowling_g17_c01 94 22
v_CricketBowling_g17_c02 98 22
v_CricketBowling_g17_c03 102 22
v_CricketBowling_g17_c04 79 22
v_CricketBowling_g17_c05 86 22
v_CricketBowling_g18_c01 70 22
v_CricketBowling_g18_c02 81 22
v_CricketBowling_g18_c03 83 22
v_CricketBowling_g18_c04 81 22
v_CricketBowling_g18_c05 72 22
v_CricketBowling_g18_c06 70 22
v_CricketBowling_g19_c01 100 22
v_CricketBowling_g19_c02 93 22
v_CricketBowling_g19_c03 76 22
v_CricketBowling_g19_c04 83 22
v_CricketBowling_g19_c05 109 22
v_CricketBowling_g19_c06 87 22
v_CricketBowling_g19_c07 95 22
v_CricketBowling_g20_c01 127 22
v_CricketBowling_g20_c02 109 22
v_CricketBowling_g20_c03 114 22
v_CricketBowling_g20_c04 78 22
v_CricketBowling_g20_c05 68 22
v_CricketBowling_g21_c01 126 22
v_CricketBowling_g21_c02 76 22
v_CricketBowling_g21_c03 78 22
v_CricketBowling_g21_c04 93 22
v_CricketBowling_g21_c05 125 22
v_CricketBowling_g21_c06 82 22
v_CricketBowling_g22_c01 67 22
v_CricketBowling_g22_c02 139 22
v_CricketBowling_g22_c03 79 22
v_CricketBowling_g22_c04 91 22
v_CricketBowling_g22_c05 73 22
v_CricketBowling_g22_c06 62 22
v_CricketBowling_g22_c07 78 22
v_CricketBowling_g23_c01 97 22
v_CricketBowling_g23_c02 80 22
v_CricketBowling_g23_c03 107 22
v_CricketBowling_g23_c04 82 22
v_CricketBowling_g24_c01 74 22
v_CricketBowling_g24_c02 57 22
v_CricketBowling_g24_c03 93 22
v_CricketBowling_g24_c04 52 22
v_CricketBowling_g25_c01 71 22
v_CricketBowling_g25_c02 62 22
v_CricketBowling_g25_c03 66 22
v_CricketBowling_g25_c04 79 22
v_CricketBowling_g25_c05 51 22
v_CricketBowling_g25_c06 106 22
v_CricketBowling_g25_c07 75 22
v_CricketShot_g01_c01 83 23
v_CricketShot_g01_c02 90 23
v_CricketShot_g01_c03 94 23
v_CricketShot_g01_c04 71 23
v_CricketShot_g01_c05 94 23
v_CricketShot_g01_c06 75 23
v_CricketShot_g01_c07 70 23
v_CricketShot_g02_c01 104 23
v_CricketShot_g02_c02 92 23
v_CricketShot_g02_c03 96 23
v_CricketShot_g02_c04 93 23
v_CricketShot_g02_c05 126 23
v_CricketShot_g02_c06 95 23
v_CricketShot_g02_c07 93 23
v_CricketShot_g03_c01 91 23
v_CricketShot_g03_c02 103 23
v_CricketShot_g03_c03 92 23
v_CricketShot_g03_c04 100 23
v_CricketShot_g03_c05 104 23
v_CricketShot_g03_c06 141 23
v_CricketShot_g03_c07 102 23
v_CricketShot_g04_c01 79 23
v_CricketShot_g04_c02 115 23
v_CricketShot_g04_c03 98 23
v_CricketShot_g04_c04 74 23
v_CricketShot_g04_c05 83 23
v_CricketShot_g04_c06 76 23
v_CricketShot_g04_c07 87 23
v_CricketShot_g05_c01 55 23
v_CricketShot_g05_c02 63 23
v_CricketShot_g05_c03 76 23
v_CricketShot_g05_c04 56 23
v_CricketShot_g05_c05 55 23
v_CricketShot_g05_c06 64 23
v_CricketShot_g05_c07 65 23
v_CricketShot_g06_c01 121 23
v_CricketShot_g06_c02 126 23
v_CricketShot_g06_c03 117 23
v_CricketShot_g06_c04 134 23
v_CricketShot_g06_c05 121 23
v_CricketShot_g06_c06 168 23
v_CricketShot_g06_c07 99 23
v_CricketShot_g07_c01 99 23
v_CricketShot_g07_c02 125 23
v_CricketShot_g07_c03 133 23
v_CricketShot_g07_c04 117 23
v_CricketShot_g07_c05 118 23
v_CricketShot_g07_c06 98 23
v_CricketShot_g07_c07 101 23
v_CricketShot_g15_c01 62 23
v_CricketShot_g15_c02 91 23
v_CricketShot_g15_c03 85 23
v_CricketShot_g15_c04 64 23
v_CricketShot_g15_c05 65 23
v_CricketShot_g15_c06 74 23
v_CricketShot_g15_c07 95 23
v_CricketShot_g16_c01 103 23
v_CricketShot_g16_c02 99 23
v_CricketShot_g16_c03 97 23
v_CricketShot_g16_c04 72 23
v_CricketShot_g16_c05 46 23
v_CricketShot_g16_c06 56 23
v_CricketShot_g16_c07 49 23
v_CricketShot_g17_c01 104 23
v_CricketShot_g17_c02 95 23
v_CricketShot_g17_c03 105 23
v_CricketShot_g17_c04 89 23
v_CricketShot_g17_c05 94 23
v_CricketShot_g17_c06 87 23
v_CricketShot_g18_c01 61 23
v_CricketShot_g18_c02 84 23
v_CricketShot_g18_c03 70 23
v_CricketShot_g18_c04 66 23
v_CricketShot_g18_c05 76 23
v_CricketShot_g19_c01 60 23
v_CricketShot_g19_c02 54 23
v_CricketShot_g19_c03 80 23
v_CricketShot_g19_c04 83 23
v_CricketShot_g19_c05 86 23
v_CricketShot_g20_c01 132 23
v_CricketShot_g20_c02 124 23
v_CricketShot_g20_c03 135 23
v_CricketShot_g20_c04 135 23
v_CricketShot_g20_c05 61 23
v_CricketShot_g20_c06 88 23
v_CricketShot_g20_c07 100 23
v_CricketShot_g21_c01 45 23
v_CricketShot_g21_c02 78 23
v_CricketShot_g21_c03 52 23
v_CricketShot_g21_c04 69 23
v_CricketShot_g21_c05 55 23
v_CricketShot_g21_c06 100 23
v_CricketShot_g22_c01 169 23
v_CricketShot_g22_c02 183 23
v_CricketShot_g22_c03 157 23
v_CricketShot_g22_c04 131 23
v_CricketShot_g22_c05 182 23
v_CricketShot_g22_c06 135 23
v_CricketShot_g22_c07 261 23
v_CricketShot_g23_c01 87 23
v_CricketShot_g23_c02 104 23
v_CricketShot_g23_c03 77 23
v_CricketShot_g23_c04 136 23
v_CricketShot_g23_c05 140 23
v_CricketShot_g24_c01 70 23
v_CricketShot_g24_c02 62 23
v_CricketShot_g24_c03 79 23
v_CricketShot_g24_c04 86 23
v_CricketShot_g24_c05 99 23
v_CricketShot_g24_c06 68 23
v_CricketShot_g24_c07 88 23
v_CricketShot_g25_c01 86 23
v_CricketShot_g25_c02 90 23
v_CricketShot_g25_c03 75 23
v_CricketShot_g25_c04 71 23
v_CricketShot_g25_c05 78 23
v_CricketShot_g25_c06 76 23
v_CricketShot_g25_c07 89 23
v_CuttingInKitchen_g01_c01 300 24
v_CuttingInKitchen_g01_c02 104 24
v_CuttingInKitchen_g01_c03 161 24
v_CuttingInKitchen_g01_c04 168 24
v_CuttingInKitchen_g01_c05 218 24
v_CuttingInKitchen_g02_c01 79 24
v_CuttingInKitchen_g02_c02 88 24
v_CuttingInKitchen_g02_c03 122 24
v_CuttingInKitchen_g02_c04 146 24
v_CuttingInKitchen_g03_c01 265 24
v_CuttingInKitchen_g03_c02 200 24
v_CuttingInKitchen_g03_c03 265 24
v_CuttingInKitchen_g03_c04 259 24
v_CuttingInKitchen_g04_c01 96 24
v_CuttingInKitchen_g04_c02 151 24
v_CuttingInKitchen_g04_c03 140 24
v_CuttingInKitchen_g04_c04 181 24
v_CuttingInKitchen_g04_c05 207 24
v_CuttingInKitchen_g05_c01 236 24
v_CuttingInKitchen_g05_c02 233 24
v_CuttingInKitchen_g05_c03 250 24
v_CuttingInKitchen_g05_c04 231 24
v_CuttingInKitchen_g05_c05 237 24
v_CuttingInKitchen_g05_c06 140 24
v_CuttingInKitchen_g06_c01 242 24
v_CuttingInKitchen_g06_c02 272 24
v_CuttingInKitchen_g06_c03 225 24
v_CuttingInKitchen_g06_c04 167 24
v_CuttingInKitchen_g06_c05 150 24
v_CuttingInKitchen_g07_c01 80 24
v_CuttingInKitchen_g07_c02 63 24
v_CuttingInKitchen_g07_c03 61 24
v_CuttingInKitchen_g07_c04 97 24
v_CuttingInKitchen_g15_c01 117 24
v_CuttingInKitchen_g15_c02 154 24
v_CuttingInKitchen_g15_c03 99 24
v_CuttingInKitchen_g15_c04 98 24
v_CuttingInKitchen_g16_c01 175 24
v_CuttingInKitchen_g16_c02 197 24
v_CuttingInKitchen_g16_c03 205 24
v_CuttingInKitchen_g16_c04 195 24
v_CuttingInKitchen_g17_c01 184 24
v_CuttingInKitchen_g17_c02 179 24
v_CuttingInKitchen_g17_c03 242 24
v_CuttingInKitchen_g17_c04 139 24
v_CuttingInKitchen_g18_c01 96 24
v_CuttingInKitchen_g18_c02 172 24
v_CuttingInKitchen_g18_c03 81 24
v_CuttingInKitchen_g18_c04 155 24
v_CuttingInKitchen_g19_c01 57 24
v_CuttingInKitchen_g19_c02 48 24
v_CuttingInKitchen_g19_c03 49 24
v_CuttingInKitchen_g19_c04 52 24
v_CuttingInKitchen_g20_c01 288 24
v_CuttingInKitchen_g20_c02 276 24
v_CuttingInKitchen_g20_c03 250 24
v_CuttingInKitchen_g20_c04 275 24
v_CuttingInKitchen_g21_c01 208 24
v_CuttingInKitchen_g21_c02 172 24
v_CuttingInKitchen_g21_c03 169 24
v_CuttingInKitchen_g21_c04 174 24
v_CuttingInKitchen_g22_c01 149 24
v_CuttingInKitchen_g22_c02 176 24
v_CuttingInKitchen_g22_c03 136 24
v_CuttingInKitchen_g22_c04 260 24
v_CuttingInKitchen_g23_c01 122 24
v_CuttingInKitchen_g23_c02 119 24
v_CuttingInKitchen_g23_c03 98 24
v_CuttingInKitchen_g23_c04 90 24
v_CuttingInKitchen_g24_c01 193 24
v_CuttingInKitchen_g24_c02 113 24
v_CuttingInKitchen_g24_c03 176 24
v_CuttingInKitchen_g24_c04 103 24
v_CuttingInKitchen_g25_c01 173 24
v_CuttingInKitchen_g25_c02 156 24
v_CuttingInKitchen_g25_c03 106 24
v_CuttingInKitchen_g25_c04 128 24
v_CuttingInKitchen_g25_c05 248 24
v_CuttingInKitchen_g25_c06 326 24
v_Diving_g01_c01 258 25
v_Diving_g01_c02 281 25
v_Diving_g01_c03 213 25
v_Diving_g01_c04 231 25
v_Diving_g01_c05 233 25
v_Diving_g01_c06 254 25
v_Diving_g01_c07 242 25
v_Diving_g02_c01 133 25
v_Diving_g02_c02 150 25
v_Diving_g02_c03 127 25
v_Diving_g02_c04 159 25
v_Diving_g02_c05 199 25
v_Diving_g02_c06 151 25
v_Diving_g02_c07 122 25
v_Diving_g03_c01 189 25
v_Diving_g03_c02 191 25
v_Diving_g03_c03 186 25
v_Diving_g03_c04 196 25
v_Diving_g03_c05 247 25
v_Diving_g03_c06 114 25
v_Diving_g03_c07 102 25
v_Diving_g04_c01 105 25
v_Diving_g04_c02 97 25
v_Diving_g04_c03 145 25
v_Diving_g04_c04 284 25
v_Diving_g04_c05 149 25
v_Diving_g04_c06 119 25
v_Diving_g04_c07 149 25
v_Diving_g05_c01 109 25
v_Diving_g05_c02 157 25
v_Diving_g05_c03 105 25
v_Diving_g05_c04 129 25
v_Diving_g05_c05 100 25
v_Diving_g05_c06 59 25
v_Diving_g06_c01 211 25
v_Diving_g06_c02 208 25
v_Diving_g06_c03 235 25
v_Diving_g06_c04 215 25
v_Diving_g06_c05 124 25
v_Diving_g06_c06 218 25
v_Diving_g06_c07 241 25
v_Diving_g07_c01 178 25
v_Diving_g07_c02 157 25
v_Diving_g07_c03 215 25
v_Diving_g07_c04 172 25
v_Diving_g15_c01 175 25
v_Diving_g15_c02 200 25
v_Diving_g15_c03 142 25
v_Diving_g15_c04 145 25
v_Diving_g15_c05 209 25
v_Diving_g15_c06 194 25
v_Diving_g15_c07 212 25
v_Diving_g16_c01 309 25
v_Diving_g16_c02 171 25
v_Diving_g16_c03 203 25
v_Diving_g16_c04 110 25
v_Diving_g16_c05 246 25
v_Diving_g17_c01 300 25
v_Diving_g17_c02 152 25
v_Diving_g17_c03 152 25
v_Diving_g17_c04 107 25
v_Diving_g18_c01 255 25
v_Diving_g18_c02 71 25
v_Diving_g18_c03 153 25
v_Diving_g18_c04 135 25
v_Diving_g19_c01 206 25
v_Diving_g19_c02 170 25
v_Diving_g19_c03 170 25
v_Diving_g19_c04 206 25
v_Diving_g20_c01 89 25
v_Diving_g20_c02 110 25
v_Diving_g20_c03 105 25
v_Diving_g20_c04 150 25
v_Diving_g20_c05 91 25
v_Diving_g20_c06 113 25
v_Diving_g20_c07 150 25
v_Diving_g21_c01 142 25
v_Diving_g21_c02 186 25
v_Diving_g21_c03 262 25
v_Diving_g21_c04 321 25
v_Diving_g21_c05 180 25
v_Diving_g21_c06 191 25
v_Diving_g21_c07 181 25
v_Diving_g22_c01 148 25
v_Diving_g22_c02 152 25
v_Diving_g22_c03 135 25
v_Diving_g22_c04 219 25
v_Diving_g22_c05 161 25
v_Diving_g22_c06 178 25
v_Diving_g23_c01 132 25
v_Diving_g23_c02 85 25
v_Diving_g23_c03 159 25
v_Diving_g23_c04 201 25
v_Diving_g23_c05 188 25
v_Diving_g23_c06 382 25
v_Diving_g24_c01 111 25
v_Diving_g24_c02 138 25
v_Diving_g24_c03 149 25
v_Diving_g24_c04 161 25
v_Diving_g24_c05 140 25
v_Diving_g24_c06 169 25
v_Diving_g24_c07 142 25
v_Diving_g25_c01 124 25
v_Diving_g25_c02 104 25
v_Diving_g25_c03 145 25
v_Diving_g25_c04 148 25
v_Drumming_g01_c01 299 26
v_Drumming_g01_c02 299 26
v_Drumming_g01_c03 299 26
v_Drumming_g01_c04 299 26
v_Drumming_g01_c05 299 26
v_Drumming_g01_c06 299 26
v_Drumming_g01_c07 299 26
v_Drumming_g02_c01 299 26
v_Drumming_g02_c02 299 26
v_Drumming_g02_c03 299 26
v_Drumming_g02_c04 299 26
v_Drumming_g02_c05 299 26
v_Drumming_g02_c06 299 26
v_Drumming_g02_c07 299 26
v_Drumming_g03_c01 176 26
v_Drumming_g03_c02 230 26
v_Drumming_g03_c03 110 26
v_Drumming_g03_c04 173 26
v_Drumming_g03_c05 152 26
v_Drumming_g04_c01 299 26
v_Drumming_g04_c02 299 26
v_Drumming_g04_c03 299 26
v_Drumming_g04_c04 299 26
v_Drumming_g04_c05 299 26
v_Drumming_g04_c06 299 26
v_Drumming_g04_c07 299 26
v_Drumming_g05_c01 169 26
v_Drumming_g05_c02 176 26
v_Drumming_g05_c03 175 26
v_Drumming_g05_c04 207 26
v_Drumming_g05_c05 194 26
v_Drumming_g05_c06 210 26
v_Drumming_g06_c01 299 26
v_Drumming_g06_c02 299 26
v_Drumming_g06_c03 299 26
v_Drumming_g06_c04 298 26
v_Drumming_g06_c05 299 26
v_Drumming_g06_c06 298 26
v_Drumming_g07_c01 299 26
v_Drumming_g07_c02 299 26
v_Drumming_g07_c03 299 26
v_Drumming_g07_c04 299 26
v_Drumming_g07_c05 299 26
v_Drumming_g07_c06 299 26
v_Drumming_g07_c07 299 26
v_Drumming_g15_c01 299 26
v_Drumming_g15_c02 299 26
v_Drumming_g15_c03 299 26
v_Drumming_g15_c04 299 26
v_Drumming_g15_c05 299 26
v_Drumming_g15_c06 299 26
v_Drumming_g15_c07 299 26
v_Drumming_g16_c01 299 26
v_Drumming_g16_c02 299 26
v_Drumming_g16_c03 299 26
v_Drumming_g16_c04 299 26
v_Drumming_g16_c05 299 26
v_Drumming_g16_c06 299 26
v_Drumming_g16_c07 299 26
v_Drumming_g17_c01 299 26
v_Drumming_g17_c02 299 26
v_Drumming_g17_c03 299 26
v_Drumming_g17_c04 299 26
v_Drumming_g17_c05 299 26
v_Drumming_g17_c06 299 26
v_Drumming_g17_c07 299 26
v_Drumming_g18_c01 201 26
v_Drumming_g18_c02 288 26
v_Drumming_g18_c03 258 26
v_Drumming_g18_c04 299 26
v_Drumming_g18_c05 299 26
v_Drumming_g18_c06 299 26
v_Drumming_g19_c01 299 26
v_Drumming_g19_c02 299 26
v_Drumming_g19_c03 299 26
v_Drumming_g19_c04 299 26
v_Drumming_g19_c05 299 26
v_Drumming_g19_c06 299 26
v_Drumming_g19_c07 299 26
v_Drumming_g20_c01 299 26
v_Drumming_g20_c02 299 26
v_Drumming_g20_c03 299 26
v_Drumming_g20_c04 299 26
v_Drumming_g20_c05 299 26
v_Drumming_g20_c06 299 26
v_Drumming_g20_c07 112 26
v_Drumming_g21_c01 299 26
v_Drumming_g21_c02 299 26
v_Drumming_g21_c03 299 26
v_Drumming_g21_c04 299 26
v_Drumming_g21_c05 299 26
v_Drumming_g21_c06 299 26
v_Drumming_g21_c07 299 26
v_Drumming_g22_c01 299 26
v_Drumming_g22_c02 299 26
v_Drumming_g22_c03 299 26
v_Drumming_g22_c04 299 26
v_Drumming_g23_c01 299 26
v_Drumming_g23_c02 299 26
v_Drumming_g23_c03 299 26
v_Drumming_g23_c04 299 26
v_Drumming_g23_c05 299 26
v_Drumming_g23_c06 299 26
v_Drumming_g23_c07 299 26
v_Drumming_g24_c01 299 26
v_Drumming_g24_c02 299 26
v_Drumming_g24_c03 299 26
v_Drumming_g24_c04 299 26
v_Drumming_g24_c05 299 26
v_Drumming_g24_c06 299 26
v_Drumming_g24_c07 299 26
v_Drumming_g25_c01 299 26
v_Drumming_g25_c02 299 26
v_Drumming_g25_c03 299 26
v_Drumming_g25_c04 299 26
v_Drumming_g25_c05 299 26
v_Drumming_g25_c06 299 26
v_Drumming_g25_c07 299 26
v_Fencing_g01_c01 146 27
v_Fencing_g01_c02 160 27
v_Fencing_g01_c03 146 27
v_Fencing_g01_c04 146 27
v_Fencing_g01_c05 135 27
v_Fencing_g01_c06 173 27
v_Fencing_g02_c01 141 27
v_Fencing_g02_c02 131 27
v_Fencing_g02_c03 114 27
v_Fencing_g02_c04 118 27
v_Fencing_g02_c05 135 27
v_Fencing_g03_c01 119 27
v_Fencing_g03_c02 113 27
v_Fencing_g03_c03 110 27
v_Fencing_g03_c04 93 27
v_Fencing_g03_c05 137 27
v_Fencing_g04_c01 169 27
v_Fencing_g04_c02 135 27
v_Fencing_g04_c03 151 27
v_Fencing_g04_c04 126 27
v_Fencing_g04_c05 109 27
v_Fencing_g05_c01 138 27
v_Fencing_g05_c02 119 27
v_Fencing_g05_c03 128 27
v_Fencing_g05_c04 129 27
v_Fencing_g05_c05 129 27
v_Fencing_g06_c01 141 27
v_Fencing_g06_c02 150 27
v_Fencing_g06_c03 125 27
v_Fencing_g06_c04 124 27
v_Fencing_g07_c01 146 27
v_Fencing_g07_c02 109 27
v_Fencing_g07_c03 110 27
v_Fencing_g07_c04 122 27
v_Fencing_g15_c01 136 27
v_Fencing_g15_c02 115 27
v_Fencing_g15_c03 136 27
v_Fencing_g15_c04 144 27
v_Fencing_g16_c01 123 27
v_Fencing_g16_c02 124 27
v_Fencing_g16_c03 124 27
v_Fencing_g16_c04 133 27
v_Fencing_g17_c01 138 27
v_Fencing_g17_c02 118 27
v_Fencing_g17_c03 124 27
v_Fencing_g17_c04 113 27
v_Fencing_g18_c01 127 27
v_Fencing_g18_c02 136 27
v_Fencing_g18_c03 136 27
v_Fencing_g18_c04 137 27
v_Fencing_g19_c01 164 27
v_Fencing_g19_c02 145 27
v_Fencing_g19_c03 141 27
v_Fencing_g19_c04 130 27
v_Fencing_g20_c01 123 27
v_Fencing_g20_c02 128 27
v_Fencing_g20_c03 124 27
v_Fencing_g20_c04 125 27
v_Fencing_g21_c01 122 27
v_Fencing_g21_c02 124 27
v_Fencing_g21_c03 134 27
v_Fencing_g21_c04 127 27
v_Fencing_g22_c01 135 27
v_Fencing_g22_c02 123 27
v_Fencing_g22_c03 130 27
v_Fencing_g22_c04 141 27
v_Fencing_g23_c01 137 27
v_Fencing_g23_c02 126 27
v_Fencing_g23_c03 130 27
v_Fencing_g23_c04 128 27
v_Fencing_g24_c01 135 27
v_Fencing_g24_c02 119 27
v_Fencing_g24_c03 119 27
v_Fencing_g24_c04 121 27
v_Fencing_g25_c01 122 27
v_Fencing_g25_c02 114 27
v_Fencing_g25_c03 130 27
v_Fencing_g25_c04 129 27
v_FieldHockeyPenalty_g01_c01 130 28
v_FieldHockeyPenalty_g01_c02 179 28
v_FieldHockeyPenalty_g01_c03 100 28
v_FieldHockeyPenalty_g01_c04 153 28
v_FieldHockeyPenalty_g01_c05 143 28
v_FieldHockeyPenalty_g02_c01 104 28
v_FieldHockeyPenalty_g02_c02 140 28
v_FieldHockeyPenalty_g02_c03 150 28
v_FieldHockeyPenalty_g02_c04 195 28
v_FieldHockeyPenalty_g02_c05 168 28
v_FieldHockeyPenalty_g02_c06 150 28
v_FieldHockeyPenalty_g03_c01 81 28
v_FieldHockeyPenalty_g03_c02 81 28
v_FieldHockeyPenalty_g03_c03 33 28
v_FieldHockeyPenalty_g03_c04 69 28
v_FieldHockeyPenalty_g04_c01 65 28
v_FieldHockeyPenalty_g04_c02 64 28
v_FieldHockeyPenalty_g04_c03 81 28
v_FieldHockeyPenalty_g04_c04 74 28
v_FieldHockeyPenalty_g04_c05 84 28
v_FieldHockeyPenalty_g04_c06 85 28
v_FieldHockeyPenalty_g04_c07 56 28
v_FieldHockeyPenalty_g05_c01 99 28
v_FieldHockeyPenalty_g05_c02 76 28
v_FieldHockeyPenalty_g05_c03 111 28
v_FieldHockeyPenalty_g05_c04 66 28
v_FieldHockeyPenalty_g05_c05 71 28
v_FieldHockeyPenalty_g05_c06 136 28
v_FieldHockeyPenalty_g05_c07 106 28
v_FieldHockeyPenalty_g06_c01 114 28
v_FieldHockeyPenalty_g06_c02 170 28
v_FieldHockeyPenalty_g06_c03 169 28
v_FieldHockeyPenalty_g06_c04 147 28
v_FieldHockeyPenalty_g06_c05 127 28
v_FieldHockeyPenalty_g06_c06 130 28
v_FieldHockeyPenalty_g06_c07 139 28
v_FieldHockeyPenalty_g07_c01 71 28
v_FieldHockeyPenalty_g07_c02 80 28
v_FieldHockeyPenalty_g07_c03 113 28
v_FieldHockeyPenalty_g07_c04 52 28
v_FieldHockeyPenalty_g15_c01 92 28
v_FieldHockeyPenalty_g15_c02 96 28
v_FieldHockeyPenalty_g15_c03 79 28
v_FieldHockeyPenalty_g15_c04 70 28
v_FieldHockeyPenalty_g15_c05 64 28
v_FieldHockeyPenalty_g15_c06 119 28
v_FieldHockeyPenalty_g16_c01 185 28
v_FieldHockeyPenalty_g16_c02 95 28
v_FieldHockeyPenalty_g16_c03 79 28
v_FieldHockeyPenalty_g16_c04 95 28
v_FieldHockeyPenalty_g17_c01 103 28
v_FieldHockeyPenalty_g17_c02 61 28
v_FieldHockeyPenalty_g17_c03 47 28
v_FieldHockeyPenalty_g17_c04 82 28
v_FieldHockeyPenalty_g18_c01 61 28
v_FieldHockeyPenalty_g18_c02 85 28
v_FieldHockeyPenalty_g18_c03 100 28
v_FieldHockeyPenalty_g18_c04 94 28
v_FieldHockeyPenalty_g19_c01 85 28
v_FieldHockeyPenalty_g19_c02 126 28
v_FieldHockeyPenalty_g19_c03 98 28
v_FieldHockeyPenalty_g19_c04 75 28
v_FieldHockeyPenalty_g20_c01 100 28
v_FieldHockeyPenalty_g20_c02 98 28
v_FieldHockeyPenalty_g20_c03 113 28
v_FieldHockeyPenalty_g20_c04 100 28
v_FieldHockeyPenalty_g21_c01 96 28
v_FieldHockeyPenalty_g21_c02 98 28
v_FieldHockeyPenalty_g21_c03 121 28
v_FieldHockeyPenalty_g21_c04 86 28
v_FieldHockeyPenalty_g22_c01 83 28
v_FieldHockeyPenalty_g22_c02 109 28
v_FieldHockeyPenalty_g22_c03 86 28
v_FieldHockeyPenalty_g22_c04 126 28
v_FieldHockeyPenalty_g23_c01 77 28
v_FieldHockeyPenalty_g23_c02 67 28
v_FieldHockeyPenalty_g23_c03 70 28
v_FieldHockeyPenalty_g23_c04 83 28
v_FieldHockeyPenalty_g24_c01 113 28
v_FieldHockeyPenalty_g24_c02 91 28
v_FieldHockeyPenalty_g24_c03 104 28
v_FieldHockeyPenalty_g24_c04 148 28
v_FieldHockeyPenalty_g24_c05 88 28
v_FieldHockeyPenalty_g25_c01 77 28
v_FieldHockeyPenalty_g25_c02 165 28
v_FieldHockeyPenalty_g25_c03 122 28
v_FieldHockeyPenalty_g25_c04 56 28
v_FieldHockeyPenalty_g25_c05 74 28
v_FieldHockeyPenalty_g25_c06 74 28
v_FloorGymnastics_g01_c01 96 29
v_FloorGymnastics_g01_c02 193 29
v_FloorGymnastics_g01_c03 185 29
v_FloorGymnastics_g01_c04 135 29
v_FloorGymnastics_g01_c05 129 29
v_FloorGymnastics_g02_c01 136 29
v_FloorGymnastics_g02_c02 144 29
v_FloorGymnastics_g02_c03 118 29
v_FloorGymnastics_g02_c04 124 29
v_FloorGymnastics_g03_c01 140 29
v_FloorGymnastics_g03_c02 142 29
v_FloorGymnastics_g03_c03 152 29
v_FloorGymnastics_g03_c04 160 29
v_FloorGymnastics_g04_c01 94 29
v_FloorGymnastics_g04_c02 97 29
v_FloorGymnastics_g04_c03 270 29
v_FloorGymnastics_g04_c04 138 29
v_FloorGymnastics_g04_c05 162 29
v_FloorGymnastics_g05_c01 179 29
v_FloorGymnastics_g05_c02 210 29
v_FloorGymnastics_g05_c03 161 29
v_FloorGymnastics_g05_c04 114 29
v_FloorGymnastics_g06_c01 154 29
v_FloorGymnastics_g06_c02 181 29
v_FloorGymnastics_g06_c03 183 29
v_FloorGymnastics_g06_c04 176 29
v_FloorGymnastics_g06_c05 174 29
v_FloorGymnastics_g06_c06 195 29
v_FloorGymnastics_g06_c07 195 29
v_FloorGymnastics_g07_c01 141 29
v_FloorGymnastics_g07_c02 125 29
v_FloorGymnastics_g07_c03 121 29
v_FloorGymnastics_g07_c04 132 29
v_FloorGymnastics_g07_c05 173 29
v_FloorGymnastics_g07_c06 112 29
v_FloorGymnastics_g07_c07 136 29
v_FloorGymnastics_g15_c01 151 29
v_FloorGymnastics_g15_c02 196 29
v_FloorGymnastics_g15_c03 162 29
v_FloorGymnastics_g15_c04 149 29
v_FloorGymnastics_g15_c05 160 29
v_FloorGymnastics_g15_c06 165 29
v_FloorGymnastics_g16_c01 176 29
v_FloorGymnastics_g16_c02 179 29
v_FloorGymnastics_g16_c03 143 29
v_FloorGymnastics_g16_c04 164 29
v_FloorGymnastics_g17_c01 174 29
v_FloorGymnastics_g17_c02 174 29
v_FloorGymnastics_g17_c03 149 29
v_FloorGymnastics_g17_c04 164 29
v_FloorGymnastics_g17_c05 174 29
v_FloorGymnastics_g17_c06 149 29
v_FloorGymnastics_g18_c01 221 29
v_FloorGymnastics_g18_c02 139 29
v_FloorGymnastics_g18_c03 220 29
v_FloorGymnastics_g18_c04 177 29
v_FloorGymnastics_g18_c05 113 29
v_FloorGymnastics_g18_c06 155 29
v_FloorGymnastics_g18_c07 104 29
v_FloorGymnastics_g19_c01 138 29
v_FloorGymnastics_g19_c02 98 29
v_FloorGymnastics_g19_c03 172 29
v_FloorGymnastics_g19_c04 119 29
v_FloorGymnastics_g20_c01 134 29
v_FloorGymnastics_g20_c02 170 29
v_FloorGymnastics_g20_c03 146 29
v_FloorGymnastics_g20_c04 137 29
v_FloorGymnastics_g20_c05 117 29
v_FloorGymnastics_g21_c01 135 29
v_FloorGymnastics_g21_c02 113 29
v_FloorGymnastics_g21_c03 180 29
v_FloorGymnastics_g21_c04 196 29
v_FloorGymnastics_g21_c05 167 29
v_FloorGymnastics_g22_c01 101 29
v_FloorGymnastics_g22_c02 162 29
v_FloorGymnastics_g22_c03 149 29
v_FloorGymnastics_g22_c04 128 29
v_FloorGymnastics_g23_c01 139 29
v_FloorGymnastics_g23_c02 119 29
v_FloorGymnastics_g23_c03 148 29
v_FloorGymnastics_g23_c04 143 29
v_FloorGymnastics_g24_c01 174 29
v_FloorGymnastics_g24_c02 98 29
v_FloorGymnastics_g24_c03 91 29
v_FloorGymnastics_g24_c04 115 29
v_FloorGymnastics_g25_c01 167 29
v_FloorGymnastics_g25_c02 145 29
v_FloorGymnastics_g25_c03 138 29
v_FloorGymnastics_g25_c04 164 29
v_FloorGymnastics_g25_c05 148 29
v_FrisbeeCatch_g01_c01 102 30
v_FrisbeeCatch_g01_c02 63 30
v_FrisbeeCatch_g01_c03 99 30
v_FrisbeeCatch_g01_c04 90 30
v_FrisbeeCatch_g01_c05 84 30
v_FrisbeeCatch_g01_c06 101 30
v_FrisbeeCatch_g02_c01 107 30
v_FrisbeeCatch_g02_c02 85 30
v_FrisbeeCatch_g02_c03 98 30
v_FrisbeeCatch_g02_c04 105 30
v_FrisbeeCatch_g02_c05 89 30
v_FrisbeeCatch_g03_c01 68 30
v_FrisbeeCatch_g03_c02 98 30
v_FrisbeeCatch_g03_c03 56 30
v_FrisbeeCatch_g03_c04 94 30
v_FrisbeeCatch_g03_c05 56 30
v_FrisbeeCatch_g04_c01 76 30
v_FrisbeeCatch_g04_c02 68 30
v_FrisbeeCatch_g04_c03 67 30
v_FrisbeeCatch_g04_c04 62 30
v_FrisbeeCatch_g04_c05 82 30
v_FrisbeeCatch_g05_c01 69 30
v_FrisbeeCatch_g05_c02 88 30
v_FrisbeeCatch_g05_c03 56 30
v_FrisbeeCatch_g05_c04 70 30
v_FrisbeeCatch_g05_c05 73 30
v_FrisbeeCatch_g06_c01 73 30
v_FrisbeeCatch_g06_c02 100 30
v_FrisbeeCatch_g06_c03 84 30
v_FrisbeeCatch_g06_c04 110 30
v_FrisbeeCatch_g06_c05 89 30
v_FrisbeeCatch_g07_c01 110 30
v_FrisbeeCatch_g07_c02 120 30
v_FrisbeeCatch_g07_c03 139 30
v_FrisbeeCatch_g07_c04 65 30
v_FrisbeeCatch_g07_c05 78 30
v_FrisbeeCatch_g07_c06 125 30
v_FrisbeeCatch_g15_c01 85 30
v_FrisbeeCatch_g15_c02 122 30
v_FrisbeeCatch_g15_c03 77 30
v_FrisbeeCatch_g15_c04 81 30
v_FrisbeeCatch_g16_c01 90 30
v_FrisbeeCatch_g16_c02 89 30
v_FrisbeeCatch_g16_c03 100 30
v_FrisbeeCatch_g16_c04 119 30
v_FrisbeeCatch_g16_c05 67 30
v_FrisbeeCatch_g16_c06 117 30
v_FrisbeeCatch_g17_c01 134 30
v_FrisbeeCatch_g17_c02 106 30
v_FrisbeeCatch_g17_c03 151 30
v_FrisbeeCatch_g17_c04 145 30
v_FrisbeeCatch_g17_c05 128 30
v_FrisbeeCatch_g18_c01 108 30
v_FrisbeeCatch_g18_c02 135 30
v_FrisbeeCatch_g18_c03 93 30
v_FrisbeeCatch_g18_c04 73 30
v_FrisbeeCatch_g18_c05 99 30
v_FrisbeeCatch_g19_c01 72 30
v_FrisbeeCatch_g19_c02 95 30
v_FrisbeeCatch_g19_c03 97 30
v_FrisbeeCatch_g19_c04 92 30
v_FrisbeeCatch_g19_c05 150 30
v_FrisbeeCatch_g19_c06 130 30
v_FrisbeeCatch_g20_c01 75 30
v_FrisbeeCatch_g20_c02 110 30
v_FrisbeeCatch_g20_c03 74 30
v_FrisbeeCatch_g20_c04 130 30
v_FrisbeeCatch_g20_c05 85 30
v_FrisbeeCatch_g20_c06 96 30
v_FrisbeeCatch_g21_c01 143 30
v_FrisbeeCatch_g21_c02 108 30
v_FrisbeeCatch_g21_c03 137 30
v_FrisbeeCatch_g21_c04 81 30
v_FrisbeeCatch_g21_c05 87 30
v_FrisbeeCatch_g22_c01 152 30
v_FrisbeeCatch_g22_c02 109 30
v_FrisbeeCatch_g22_c03 85 30
v_FrisbeeCatch_g22_c04 85 30
v_FrisbeeCatch_g22_c05 98 30
v_FrisbeeCatch_g22_c06 81 30
v_FrisbeeCatch_g23_c01 107 30
v_FrisbeeCatch_g23_c02 96 30
v_FrisbeeCatch_g23_c03 96 30
v_FrisbeeCatch_g23_c04 94 30
v_FrisbeeCatch_g24_c01 112 30
v_FrisbeeCatch_g24_c02 79 30
v_FrisbeeCatch_g24_c03 78 30
v_FrisbeeCatch_g24_c04 115 30
v_FrisbeeCatch_g25_c01 110 30
v_FrisbeeCatch_g25_c02 90 30
v_FrisbeeCatch_g25_c03 145 30
v_FrisbeeCatch_g25_c04 112 30
v_FrontCrawl_g01_c01 137 31
v_FrontCrawl_g01_c02 138 31
v_FrontCrawl_g01_c03 132 31
v_FrontCrawl_g01_c04 150 31
v_FrontCrawl_g02_c01 98 31
v_FrontCrawl_g02_c02 88 31
v_FrontCrawl_g02_c03 91 31
v_FrontCrawl_g02_c04 133 31
v_FrontCrawl_g03_c01 228 31
v_FrontCrawl_g03_c02 208 31
v_FrontCrawl_g03_c03 238 31
v_FrontCrawl_g03_c04 255 31
v_FrontCrawl_g03_c05 192 31
v_FrontCrawl_g03_c06 199 31
v_FrontCrawl_g04_c01 353 31
v_FrontCrawl_g04_c02 261 31
v_FrontCrawl_g04_c03 266 31
v_FrontCrawl_g04_c04 328 31
v_FrontCrawl_g04_c05 391 31
v_FrontCrawl_g04_c06 310 31
v_FrontCrawl_g04_c07 383 31
v_FrontCrawl_g05_c01 99 31
v_FrontCrawl_g05_c02 102 31
v_FrontCrawl_g05_c03 99 31
v_FrontCrawl_g05_c04 145 31
v_FrontCrawl_g06_c01 149 31
v_FrontCrawl_g06_c02 107 31
v_FrontCrawl_g06_c03 99 31
v_FrontCrawl_g06_c04 125 31
v_FrontCrawl_g06_c05 142 31
v_FrontCrawl_g07_c01 267 31
v_FrontCrawl_g07_c02 199 31
v_FrontCrawl_g07_c03 181 31
v_FrontCrawl_g07_c04 218 31
v_FrontCrawl_g07_c05 174 31
v_FrontCrawl_g07_c06 282 31
v_FrontCrawl_g07_c07 156 31
v_FrontCrawl_g15_c01 74 31
v_FrontCrawl_g15_c02 74 31
v_FrontCrawl_g15_c03 74 31
v_FrontCrawl_g15_c04 122 31
v_FrontCrawl_g16_c01 124 31
v_FrontCrawl_g16_c02 125 31
v_FrontCrawl_g16_c03 124 31
v_FrontCrawl_g16_c04 126 31
v_FrontCrawl_g17_c01 154 31
v_FrontCrawl_g17_c02 151 31
v_FrontCrawl_g17_c03 234 31
v_FrontCrawl_g17_c04 177 31
v_FrontCrawl_g17_c05 160 31
v_FrontCrawl_g17_c06 104 31
v_FrontCrawl_g17_c07 149 31
v_FrontCrawl_g18_c01 100 31
v_FrontCrawl_g18_c02 102 31
v_FrontCrawl_g18_c03 100 31
v_FrontCrawl_g18_c04 103 31
v_FrontCrawl_g18_c05 100 31
v_FrontCrawl_g18_c06 102 31
v_FrontCrawl_g18_c07 74 31
v_FrontCrawl_g19_c01 86 31
v_FrontCrawl_g19_c02 79 31
v_FrontCrawl_g19_c03 95 31
v_FrontCrawl_g19_c04 89 31
v_FrontCrawl_g20_c01 141 31
v_FrontCrawl_g20_c02 205 31
v_FrontCrawl_g20_c03 232 31
v_FrontCrawl_g20_c04 212 31
v_FrontCrawl_g20_c05 222 31
v_FrontCrawl_g20_c06 221 31
v_FrontCrawl_g20_c07 242 31
v_FrontCrawl_g21_c01 169 31
v_FrontCrawl_g21_c02 171 31
v_FrontCrawl_g21_c03 131 31
v_FrontCrawl_g21_c04 137 31
v_FrontCrawl_g21_c05 125 31
v_FrontCrawl_g21_c06 111 31
v_FrontCrawl_g22_c01 234 31
v_FrontCrawl_g22_c02 239 31
v_FrontCrawl_g22_c03 343 31
v_FrontCrawl_g22_c04 152 31
v_FrontCrawl_g22_c05 134 31
v_FrontCrawl_g22_c06 137 31
v_FrontCrawl_g23_c01 277 31
v_FrontCrawl_g23_c02 199 31
v_FrontCrawl_g23_c03 249 31
v_FrontCrawl_g23_c04 309 31
v_FrontCrawl_g23_c05 214 31
v_FrontCrawl_g23_c06 349 31
v_FrontCrawl_g23_c07 229 31
v_FrontCrawl_g24_c01 152 31
v_FrontCrawl_g24_c02 159 31
v_FrontCrawl_g24_c03 222 31
v_FrontCrawl_g24_c04 150 31
v_FrontCrawl_g24_c05 123 31
v_FrontCrawl_g24_c06 108 31
v_FrontCrawl_g25_c01 100 31
v_FrontCrawl_g25_c02 99 31
v_FrontCrawl_g25_c03 98 31
v_FrontCrawl_g25_c04 98 31
v_GolfSwing_g01_c01 171 32
v_GolfSwing_g01_c02 95 32
v_GolfSwing_g01_c03 190 32
v_GolfSwing_g01_c04 73 32
v_GolfSwing_g01_c05 608 32
v_GolfSwing_g01_c06 512 32
v_GolfSwing_g02_c01 139 32
v_GolfSwing_g02_c02 116 32
v_GolfSwing_g02_c03 91 32
v_GolfSwing_g02_c04 120 32
v_GolfSwing_g03_c01 131 32
v_GolfSwing_g03_c02 112 32
v_GolfSwing_g03_c03 179 32
v_GolfSwing_g03_c04 144 32
v_GolfSwing_g03_c05 145 32
v_GolfSwing_g03_c06 251 32
v_GolfSwing_g03_c07 169 32
v_GolfSwing_g04_c01 124 32
v_GolfSwing_g04_c02 121 32
v_GolfSwing_g04_c03 170 32
v_GolfSwing_g04_c04 182 32
v_GolfSwing_g04_c05 344 32
v_GolfSwing_g04_c06 232 32
v_GolfSwing_g05_c01 113 32
v_GolfSwing_g05_c02 95 32
v_GolfSwing_g05_c03 100 32
v_GolfSwing_g05_c04 161 32
v_GolfSwing_g05_c05 117 32
v_GolfSwing_g05_c06 179 32
v_GolfSwing_g05_c07 130 32
v_GolfSwing_g06_c01 156 32
v_GolfSwing_g06_c02 108 32
v_GolfSwing_g06_c03 90 32
v_GolfSwing_g06_c04 126 32
v_GolfSwing_g07_c01 151 32
v_GolfSwing_g07_c02 100 32
v_GolfSwing_g07_c03 126 32
v_GolfSwing_g07_c04 110 32
v_GolfSwing_g07_c05 133 32
v_GolfSwing_g15_c01 215 32
v_GolfSwing_g15_c02 258 32
v_GolfSwing_g15_c03 163 32
v_GolfSwing_g15_c04 230 32
v_GolfSwing_g16_c01 121 32
v_GolfSwing_g16_c02 83 32
v_GolfSwing_g16_c03 124 32
v_GolfSwing_g16_c04 128 32
v_GolfSwing_g17_c01 72 32
v_GolfSwing_g17_c02 124 32
v_GolfSwing_g17_c03 77 32
v_GolfSwing_g17_c04 81 32
v_GolfSwing_g17_c05 155 32
v_GolfSwing_g17_c06 142 32
v_GolfSwing_g17_c07 199 32
v_GolfSwing_g18_c01 154 32
v_GolfSwing_g18_c02 139 32
v_GolfSwing_g18_c03 114 32
v_GolfSwing_g18_c04 96 32
v_GolfSwing_g18_c05 640 32
v_GolfSwing_g18_c06 384 32
v_GolfSwing_g19_c01 200 32
v_GolfSwing_g19_c02 110 32
v_GolfSwing_g19_c03 189 32
v_GolfSwing_g19_c04 148 32
v_GolfSwing_g19_c05 287 32
v_GolfSwing_g19_c06 294 32
v_GolfSwing_g20_c01 228 32
v_GolfSwing_g20_c02 151 32
v_GolfSwing_g20_c03 118 32
v_GolfSwing_g20_c04 120 32
v_GolfSwing_g20_c05 216 32
v_GolfSwing_g20_c06 238 32
v_GolfSwing_g20_c07 133 32
v_GolfSwing_g21_c01 158 32
v_GolfSwing_g21_c02 96 32
v_GolfSwing_g21_c03 109 32
v_GolfSwing_g21_c04 169 32
v_GolfSwing_g21_c05 192 32
v_GolfSwing_g21_c06 145 32
v_GolfSwing_g22_c01 247 32
v_GolfSwing_g22_c02 243 32
v_GolfSwing_g22_c03 274 32
v_GolfSwing_g22_c04 198 32
v_GolfSwing_g22_c05 152 32
v_GolfSwing_g22_c06 99 32
v_GolfSwing_g23_c01 200 32
v_GolfSwing_g23_c02 166 32
v_GolfSwing_g23_c03 148 32
v_GolfSwing_g23_c04 127 32
v_GolfSwing_g23_c05 240 32
v_GolfSwing_g23_c06 289 32
v_GolfSwing_g23_c07 144 32
v_GolfSwing_g24_c01 148 32
v_GolfSwing_g24_c02 157 32
v_GolfSwing_g24_c03 161 32
v_GolfSwing_g24_c04 161 32
v_GolfSwing_g24_c05 76 32
v_GolfSwing_g24_c06 106 32
v_GolfSwing_g24_c07 145 32
v_GolfSwing_g25_c01 160 32
v_GolfSwing_g25_c02 129 32
v_GolfSwing_g25_c03 144 32
v_GolfSwing_g25_c04 127 32
v_GolfSwing_g25_c05 120 32
v_GolfSwing_g25_c06 128 32
v_GolfSwing_g25_c07 157 32
v_Haircut_g01_c01 134 33
v_Haircut_g01_c02 122 33
v_Haircut_g01_c03 109 33
v_Haircut_g01_c04 104 33
v_Haircut_g02_c01 88 33
v_Haircut_g02_c02 82 33
v_Haircut_g02_c03 76 33
v_Haircut_g02_c04 103 33
v_Haircut_g03_c01 100 33
v_Haircut_g03_c02 78 33
v_Haircut_g03_c03 78 33
v_Haircut_g03_c04 99 33
v_Haircut_g03_c05 92 33
v_Haircut_g03_c06 114 33
v_Haircut_g04_c01 148 33
v_Haircut_g04_c02 144 33
v_Haircut_g04_c03 144 33
v_Haircut_g04_c04 149 33
v_Haircut_g04_c05 153 33
v_Haircut_g05_c01 99 33
v_Haircut_g05_c02 104 33
v_Haircut_g05_c03 106 33
v_Haircut_g05_c04 99 33
v_Haircut_g06_c01 96 33
v_Haircut_g06_c02 133 33
v_Haircut_g06_c03 125 33
v_Haircut_g06_c04 174 33
v_Haircut_g07_c01 113 33
v_Haircut_g07_c02 110 33
v_Haircut_g07_c03 120 33
v_Haircut_g07_c04 114 33
v_Haircut_g07_c05 117 33
v_Haircut_g07_c06 106 33
v_Haircut_g15_c01 169 33
v_Haircut_g15_c02 115 33
v_Haircut_g15_c03 202 33
v_Haircut_g15_c04 302 33
v_Haircut_g16_c01 101 33
v_Haircut_g16_c02 108 33
v_Haircut_g16_c03 144 33
v_Haircut_g16_c04 137 33
v_Haircut_g16_c05 131 33
v_Haircut_g17_c01 120 33
v_Haircut_g17_c02 126 33
v_Haircut_g17_c03 130 33
v_Haircut_g17_c04 146 33
v_Haircut_g18_c01 263 33
v_Haircut_g18_c02 226 33
v_Haircut_g18_c03 263 33
v_Haircut_g18_c04 263 33
v_Haircut_g18_c05 250 33
v_Haircut_g19_c01 251 33
v_Haircut_g19_c02 260 33
v_Haircut_g19_c03 255 33
v_Haircut_g19_c04 272 33
v_Haircut_g19_c05 252 33
v_Haircut_g19_c06 248 33
v_Haircut_g20_c01 249 33
v_Haircut_g20_c02 260 33
v_Haircut_g20_c03 234 33
v_Haircut_g20_c04 248 33
v_Haircut_g20_c05 200 33
v_Haircut_g20_c06 236 33
v_Haircut_g20_c07 283 33
v_Haircut_g21_c01 204 33
v_Haircut_g21_c02 194 33
v_Haircut_g21_c03 199 33
v_Haircut_g21_c04 140 33
v_Haircut_g22_c01 98 33
v_Haircut_g22_c02 103 33
v_Haircut_g22_c03 106 33
v_Haircut_g22_c04 100 33
v_Haircut_g22_c05 89 33
v_Haircut_g22_c06 117 33
v_Haircut_g22_c07 125 33
v_Haircut_g23_c01 183 33
v_Haircut_g23_c02 152 33
v_Haircut_g23_c03 171 33
v_Haircut_g23_c04 176 33
v_Haircut_g23_c05 172 33
v_Haircut_g23_c06 184 33
v_Haircut_g23_c07 160 33
v_Haircut_g24_c01 275 33
v_Haircut_g24_c02 322 33
v_Haircut_g24_c03 326 33
v_Haircut_g24_c04 211 33
v_Haircut_g24_c05 274 33
v_Haircut_g24_c06 186 33
v_Haircut_g24_c07 218 33
v_Haircut_g25_c01 251 33
v_Haircut_g25_c02 252 33
v_Haircut_g25_c03 253 33
v_Haircut_g25_c04 248 33
v_Hammering_g01_c01 97 34
v_Hammering_g01_c02 142 34
v_Hammering_g01_c03 72 34
v_Hammering_g01_c04 78 34
v_Hammering_g02_c01 73 34
v_Hammering_g02_c02 73 34
v_Hammering_g02_c03 99 34
v_Hammering_g02_c04 110 34
v_Hammering_g03_c01 192 34
v_Hammering_g03_c02 99 34
v_Hammering_g03_c03 125 34
v_Hammering_g03_c04 130 34
v_Hammering_g03_c05 120 34
v_Hammering_g04_c01 223 34
v_Hammering_g04_c02 81 34
v_Hammering_g04_c03 87 34
v_Hammering_g04_c04 73 34
v_Hammering_g04_c05 63 34
v_Hammering_g05_c01 99 34
v_Hammering_g05_c02 123 34
v_Hammering_g05_c03 73 34
v_Hammering_g05_c04 73 34
v_Hammering_g06_c01 90 34
v_Hammering_g06_c02 133 34
v_Hammering_g06_c03 126 34
v_Hammering_g06_c04 112 34
v_Hammering_g06_c05 139 34
v_Hammering_g06_c06 85 34
v_Hammering_g07_c01 108 34
v_Hammering_g07_c02 60 34
v_Hammering_g07_c03 104 34
v_Hammering_g07_c04 100 34
v_Hammering_g07_c05 126 34
v_Hammering_g15_c01 124 34
v_Hammering_g15_c02 149 34
v_Hammering_g15_c03 149 34
v_Hammering_g15_c04 149 34
v_Hammering_g15_c05 149 34
v_Hammering_g15_c06 94 34
v_Hammering_g15_c07 120 34
v_Hammering_g16_c01 67 34
v_Hammering_g16_c02 64 34
v_Hammering_g16_c03 61 34
v_Hammering_g16_c04 74 34
v_Hammering_g17_c01 149 34
v_Hammering_g17_c02 124 34
v_Hammering_g17_c03 125 34
v_Hammering_g17_c04 124 34
v_Hammering_g17_c05 124 34
v_Hammering_g17_c06 124 34
v_Hammering_g17_c07 139 34
v_Hammering_g18_c01 87 34
v_Hammering_g18_c02 74 34
v_Hammering_g18_c03 149 34
v_Hammering_g18_c04 113 34
v_Hammering_g18_c05 154 34
v_Hammering_g18_c06 149 34
v_Hammering_g18_c07 249 34
v_Hammering_g19_c01 95 34
v_Hammering_g19_c02 104 34
v_Hammering_g19_c03 100 34
v_Hammering_g19_c04 88 34
v_Hammering_g19_c05 104 34
v_Hammering_g19_c06 115 34
v_Hammering_g20_c01 104 34
v_Hammering_g20_c02 104 34
v_Hammering_g20_c03 104 34
v_Hammering_g20_c04 168 34
v_Hammering_g21_c01 182 34
v_Hammering_g21_c02 158 34
v_Hammering_g21_c03 184 34
v_Hammering_g21_c04 89 34
v_Hammering_g21_c05 149 34
v_Hammering_g21_c06 149 34
v_Hammering_g21_c07 204 34
v_Hammering_g22_c01 214 34
v_Hammering_g22_c02 227 34
v_Hammering_g22_c03 149 34
v_Hammering_g22_c04 166 34
v_Hammering_g22_c05 160 34
v_Hammering_g22_c06 151 34
v_Hammering_g22_c07 176 34
v_Hammering_g23_c01 74 34
v_Hammering_g23_c02 100 34
v_Hammering_g23_c03 129 34
v_Hammering_g23_c04 168 34
v_Hammering_g23_c05 117 34
v_Hammering_g23_c06 155 34
v_Hammering_g24_c01 133 34
v_Hammering_g24_c02 132 34
v_Hammering_g24_c03 119 34
v_Hammering_g24_c04 104 34
v_Hammering_g24_c05 181 34
v_Hammering_g24_c06 217 34
v_Hammering_g24_c07 227 34
v_Hammering_g25_c01 59 34
v_Hammering_g25_c02 71 34
v_Hammering_g25_c03 74 34
v_Hammering_g25_c04 74 34
v_HammerThrow_g01_c01 112 35
v_HammerThrow_g01_c02 246 35
v_HammerThrow_g01_c03 153 35
v_HammerThrow_g01_c04 239 35
v_HammerThrow_g01_c05 153 35
v_HammerThrow_g01_c06 193 35
v_HammerThrow_g02_c01 269 35
v_HammerThrow_g02_c02 258 35
v_HammerThrow_g02_c03 210 35
v_HammerThrow_g02_c04 222 35
v_HammerThrow_g02_c05 257 35
v_HammerThrow_g02_c06 210 35
v_HammerThrow_g02_c07 234 35
v_HammerThrow_g03_c01 210 35
v_HammerThrow_g03_c02 238 35
v_HammerThrow_g03_c03 165 35
v_HammerThrow_g03_c04 210 35
v_HammerThrow_g03_c05 182 35
v_HammerThrow_g03_c06 252 35
v_HammerThrow_g03_c07 224 35
v_HammerThrow_g04_c01 120 35
v_HammerThrow_g04_c02 84 35
v_HammerThrow_g04_c03 105 35
v_HammerThrow_g04_c04 88 35
v_HammerThrow_g04_c05 101 35
v_HammerThrow_g04_c06 103 35
v_HammerThrow_g04_c07 88 35
v_HammerThrow_g05_c01 244 35
v_HammerThrow_g05_c02 260 35
v_HammerThrow_g05_c03 228 35
v_HammerThrow_g05_c04 252 35
v_HammerThrow_g05_c05 245 35
v_HammerThrow_g05_c06 260 35
v_HammerThrow_g06_c01 241 35
v_HammerThrow_g06_c02 130 35
v_HammerThrow_g06_c03 159 35
v_HammerThrow_g06_c04 248 35
v_HammerThrow_g06_c05 233 35
v_HammerThrow_g06_c06 137 35
v_HammerThrow_g06_c07 226 35
v_HammerThrow_g07_c01 110 35
v_HammerThrow_g07_c02 110 35
v_HammerThrow_g07_c03 138 35
v_HammerThrow_g07_c04 83 35
v_HammerThrow_g07_c05 87 35
v_HammerThrow_g15_c01 233 35
v_HammerThrow_g15_c02 237 35
v_HammerThrow_g15_c03 224 35
v_HammerThrow_g15_c04 210 35
v_HammerThrow_g15_c05 226 35
v_HammerThrow_g16_c01 162 35
v_HammerThrow_g16_c02 114 35
v_HammerThrow_g16_c03 119 35
v_HammerThrow_g16_c04 147 35
v_HammerThrow_g17_c01 151 35
v_HammerThrow_g17_c02 156 35
v_HammerThrow_g17_c03 182 35
v_HammerThrow_g17_c04 179 35
v_HammerThrow_g17_c05 176 35
v_HammerThrow_g18_c01 101 35
v_HammerThrow_g18_c02 138 35
v_HammerThrow_g18_c03 130 35
v_HammerThrow_g18_c04 155 35
v_HammerThrow_g18_c05 115 35
v_HammerThrow_g19_c01 197 35
v_HammerThrow_g19_c02 174 35
v_HammerThrow_g19_c03 164 35
v_HammerThrow_g19_c04 208 35
v_HammerThrow_g19_c05 208 35
v_HammerThrow_g19_c06 240 35
v_HammerThrow_g19_c07 196 35
v_HammerThrow_g20_c01 202 35
v_HammerThrow_g20_c02 191 35
v_HammerThrow_g20_c03 190 35
v_HammerThrow_g20_c04 118 35
v_HammerThrow_g20_c05 203 35
v_HammerThrow_g21_c01 186 35
v_HammerThrow_g21_c02 231 35
v_HammerThrow_g21_c03 146 35
v_HammerThrow_g21_c04 138 35
v_HammerThrow_g21_c05 138 35
v_HammerThrow_g22_c01 153 35
v_HammerThrow_g22_c02 180 35
v_HammerThrow_g22_c03 164 35
v_HammerThrow_g22_c04 131 35
v_HammerThrow_g22_c05 133 35
v_HammerThrow_g22_c06 133 35
v_HammerThrow_g22_c07 153 35
v_HammerThrow_g23_c01 206 35
v_HammerThrow_g23_c02 124 35
v_HammerThrow_g23_c03 228 35
v_HammerThrow_g23_c04 149 35
v_HammerThrow_g23_c05 138 35
v_HammerThrow_g23_c06 204 35
v_HammerThrow_g23_c07 192 35
v_HammerThrow_g24_c01 196 35
v_HammerThrow_g24_c02 146 35
v_HammerThrow_g24_c03 160 35
v_HammerThrow_g24_c04 138 35
v_HammerThrow_g25_c01 121 35
v_HammerThrow_g25_c02 92 35
v_HammerThrow_g25_c03 124 35
v_HammerThrow_g25_c04 190 35
v_HammerThrow_g25_c05 128 35
v_HandStandPushups_g01_c01 77 36
v_HandStandPushups_g01_c02 92 36
v_HandStandPushups_g01_c03 100 36
v_HandStandPushups_g01_c04 105 36
v_HandStandPushups_g02_c01 53 36
v_HandStandPushups_g02_c02 54 36
v_HandStandPushups_g02_c03 104 36
v_HandStandPushups_g02_c04 131 36
v_HandStandPushups_g03_c01 124 36
v_HandStandPushups_g03_c02 114 36
v_HandStandPushups_g03_c03 122 36
v_HandStandPushups_g03_c04 174 36
v_HandStandPushups_g04_c01 114 36
v_HandStandPushups_g04_c02 107 36
v_HandStandPushups_g04_c03 159 36
v_HandStandPushups_g04_c04 221 36
v_HandStandPushups_g05_c01 113 36
v_HandStandPushups_g05_c02 112 36
v_HandStandPushups_g05_c03 79 36
v_HandStandPushups_g05_c04 159 36
v_HandStandPushups_g06_c01 87 36
v_HandStandPushups_g06_c02 124 36
v_HandStandPushups_g06_c03 89 36
v_HandStandPushups_g06_c04 71 36
v_HandStandPushups_g07_c01 91 36
v_HandStandPushups_g07_c02 136 36
v_HandStandPushups_g07_c03 152 36
v_HandStandPushups_g07_c04 171 36
v_HandStandPushups_g15_c01 110 36
v_HandStandPushups_g15_c02 106 36
v_HandStandPushups_g15_c03 106 36
v_HandStandPushups_g15_c04 119 36
v_HandStandPushups_g15_c05 110 36
v_HandStandPushups_g15_c06 100 36
v_HandStandPushups_g16_c01 120 36
v_HandStandPushups_g16_c02 124 36
v_HandStandPushups_g16_c03 124 36
v_HandStandPushups_g16_c04 124 36
v_HandStandPushups_g16_c05 100 36
v_HandStandPushups_g16_c06 150 36
v_HandStandPushups_g16_c07 158 36
v_HandStandPushups_g17_c01 84 36
v_HandStandPushups_g17_c02 94 36
v_HandStandPushups_g17_c03 74 36
v_HandStandPushups_g17_c04 74 36
v_HandStandPushups_g17_c05 89 36
v_HandStandPushups_g18_c01 104 36
v_HandStandPushups_g18_c02 124 36
v_HandStandPushups_g18_c03 92 36
v_HandStandPushups_g18_c04 88 36
v_HandStandPushups_g18_c05 96 36
v_HandStandPushups_g18_c06 100 36
v_HandStandPushups_g18_c07 67 36
v_HandStandPushups_g19_c01 133 36
v_HandStandPushups_g19_c02 134 36
v_HandStandPushups_g19_c03 81 36
v_HandStandPushups_g19_c04 104 36
v_HandStandPushups_g20_c01 109 36
v_HandStandPushups_g20_c02 133 36
v_HandStandPushups_g20_c03 121 36
v_HandStandPushups_g20_c04 119 36
v_HandStandPushups_g20_c05 124 36
v_HandStandPushups_g20_c06 77 36
v_HandStandPushups_g20_c07 114 36
v_HandStandPushups_g21_c01 82 36
v_HandStandPushups_g21_c02 85 36
v_HandStandPushups_g21_c03 121 36
v_HandStandPushups_g21_c04 156 36
v_HandStandPushups_g21_c05 100 36
v_HandStandPushups_g21_c06 100 36
v_HandStandPushups_g22_c01 128 36
v_HandStandPushups_g22_c02 110 36
v_HandStandPushups_g22_c03 114 36
v_HandStandPushups_g22_c04 90 36
v_HandStandPushups_g22_c05 49 36
v_HandStandPushups_g23_c01 179 36
v_HandStandPushups_g23_c02 183 36
v_HandStandPushups_g23_c03 210 36
v_HandStandPushups_g23_c04 111 36
v_HandStandPushups_g23_c05 184 36
v_HandStandPushups_g24_c01 103 36
v_HandStandPushups_g24_c02 139 36
v_HandStandPushups_g24_c03 106 36
v_HandStandPushups_g24_c04 83 36
v_HandStandPushups_g25_c01 137 36
v_HandStandPushups_g25_c02 129 36
v_HandStandPushups_g25_c03 132 36
v_HandStandPushups_g25_c04 141 36
v_HandStandPushups_g25_c05 175 36
v_HandStandPushups_g25_c06 183 36
v_HandStandPushups_g25_c07 65 36
v_HandstandWalking_g01_c01 108 37
v_HandstandWalking_g01_c02 103 37
v_HandstandWalking_g01_c03 105 37
v_HandstandWalking_g01_c04 139 37
v_HandstandWalking_g02_c01 103 37
v_HandstandWalking_g02_c02 103 37
v_HandstandWalking_g02_c03 119 37
v_HandstandWalking_g02_c04 118 37
v_HandstandWalking_g03_c01 103 37
v_HandstandWalking_g03_c02 105 37
v_HandstandWalking_g03_c03 104 37
v_HandstandWalking_g03_c04 133 37
v_HandstandWalking_g04_c01 107 37
v_HandstandWalking_g04_c02 119 37
v_HandstandWalking_g04_c03 121 37
v_HandstandWalking_g04_c04 127 37
v_HandstandWalking_g04_c05 122 37
v_HandstandWalking_g05_c01 223 37
v_HandstandWalking_g05_c02 249 37
v_HandstandWalking_g05_c03 221 37
v_HandstandWalking_g05_c04 252 37
v_HandstandWalking_g05_c05 286 37
v_HandstandWalking_g05_c06 189 37
v_HandstandWalking_g05_c07 250 37
v_HandstandWalking_g06_c01 66 37
v_HandstandWalking_g06_c02 67 37
v_HandstandWalking_g06_c03 71 37
v_HandstandWalking_g06_c04 75 37
v_HandstandWalking_g07_c01 223 37
v_HandstandWalking_g07_c02 191 37
v_HandstandWalking_g07_c03 186 37
v_HandstandWalking_g07_c04 192 37
v_HandstandWalking_g07_c05 198 37
v_HandstandWalking_g07_c06 200 37
v_HandstandWalking_g15_c01 205 37
v_HandstandWalking_g15_c02 194 37
v_HandstandWalking_g15_c03 205 37
v_HandstandWalking_g15_c04 224 37
v_HandstandWalking_g16_c01 128 37
v_HandstandWalking_g16_c02 131 37
v_HandstandWalking_g16_c03 108 37
v_HandstandWalking_g16_c04 116 37
v_HandstandWalking_g17_c01 152 37
v_HandstandWalking_g17_c02 149 37
v_HandstandWalking_g17_c03 153 37
v_HandstandWalking_g17_c04 216 37
v_HandstandWalking_g18_c01 176 37
v_HandstandWalking_g18_c02 204 37
v_HandstandWalking_g18_c03 328 37
v_HandstandWalking_g18_c04 363 37
v_HandstandWalking_g18_c05 175 37
v_HandstandWalking_g18_c06 287 37
v_HandstandWalking_g18_c07 328 37
v_HandstandWalking_g19_c01 220 37
v_HandstandWalking_g19_c02 232 37
v_HandstandWalking_g19_c03 330 37
v_HandstandWalking_g19_c04 265 37
v_HandstandWalking_g20_c01 67 37
v_HandstandWalking_g20_c02 67 37
v_HandstandWalking_g20_c03 71 37
v_HandstandWalking_g20_c04 87 37
v_HandstandWalking_g21_c01 129 37
v_HandstandWalking_g21_c02 125 37
v_HandstandWalking_g21_c03 125 37
v_HandstandWalking_g21_c04 174 37
v_HandstandWalking_g22_c01 123 37
v_HandstandWalking_g22_c02 146 37
v_HandstandWalking_g22_c03 150 37
v_HandstandWalking_g22_c04 153 37
v_HandstandWalking_g23_c01 320 37
v_HandstandWalking_g23_c02 312 37
v_HandstandWalking_g23_c03 303 37
v_HandstandWalking_g23_c04 343 37
v_HandstandWalking_g24_c01 335 37
v_HandstandWalking_g24_c02 330 37
v_HandstandWalking_g24_c03 319 37
v_HandstandWalking_g24_c04 323 37
v_HandstandWalking_g24_c05 311 37
v_HandstandWalking_g24_c06 374 37
v_HandstandWalking_g25_c01 104 37
v_HandstandWalking_g25_c02 102 37
v_HandstandWalking_g25_c03 100 37
v_HandstandWalking_g25_c04 100 37
v_HeadMassage_g01_c01 153 38
v_HeadMassage_g01_c02 151 38
v_HeadMassage_g01_c03 148 38
v_HeadMassage_g01_c04 107 38
v_HeadMassage_g01_c05 121 38
v_HeadMassage_g02_c01 242 38
v_HeadMassage_g02_c02 240 38
v_HeadMassage_g02_c03 277 38
v_HeadMassage_g02_c04 256 38
v_HeadMassage_g02_c05 306 38
v_HeadMassage_g02_c06 309 38
v_HeadMassage_g02_c07 247 38
v_HeadMassage_g03_c01 319 38
v_HeadMassage_g03_c02 319 38
v_HeadMassage_g03_c03 355 38
v_HeadMassage_g03_c04 314 38
v_HeadMassage_g03_c05 348 38
v_HeadMassage_g03_c06 403 38
v_HeadMassage_g03_c07 336 38
v_HeadMassage_g04_c01 152 38
v_HeadMassage_g04_c02 167 38
v_HeadMassage_g04_c03 179 38
v_HeadMassage_g04_c04 197 38
v_HeadMassage_g05_c01 218 38
v_HeadMassage_g05_c02 198 38
v_HeadMassage_g05_c03 230 38
v_HeadMassage_g05_c04 242 38
v_HeadMassage_g05_c05 269 38
v_HeadMassage_g05_c06 106 38
v_HeadMassage_g06_c01 228 38
v_HeadMassage_g06_c02 110 38
v_HeadMassage_g06_c03 237 38
v_HeadMassage_g06_c04 231 38
v_HeadMassage_g06_c05 262 38
v_HeadMassage_g06_c06 208 38
v_HeadMassage_g06_c07 256 38
v_HeadMassage_g07_c01 251 38
v_HeadMassage_g07_c02 297 38
v_HeadMassage_g07_c03 177 38
v_HeadMassage_g07_c04 230 38
v_HeadMassage_g07_c05 248 38
v_HeadMassage_g15_c01 248 38
v_HeadMassage_g15_c02 207 38
v_HeadMassage_g15_c03 191 38
v_HeadMassage_g15_c04 129 38
v_HeadMassage_g15_c05 271 38
v_HeadMassage_g15_c06 222 38
v_HeadMassage_g15_c07 132 38
v_HeadMassage_g16_c01 75 38
v_HeadMassage_g16_c02 73 38
v_HeadMassage_g16_c03 74 38
v_HeadMassage_g16_c04 92 38
v_HeadMassage_g17_c01 301 38
v_HeadMassage_g17_c02 249 38
v_HeadMassage_g17_c03 234 38
v_HeadMassage_g17_c04 259 38
v_HeadMassage_g17_c05 257 38
v_HeadMassage_g17_c06 271 38
v_HeadMassage_g17_c07 258 38
v_HeadMassage_g18_c01 242 38
v_HeadMassage_g18_c02 149 38
v_HeadMassage_g18_c03 171 38
v_HeadMassage_g18_c04 259 38
v_HeadMassage_g18_c05 251 38
v_HeadMassage_g18_c06 119 38
v_HeadMassage_g18_c07 285 38
v_HeadMassage_g19_c01 148 38
v_HeadMassage_g19_c02 98 38
v_HeadMassage_g19_c03 154 38
v_HeadMassage_g19_c04 120 38
v_HeadMassage_g19_c05 132 38
v_HeadMassage_g20_c01 148 38
v_HeadMassage_g20_c02 130 38
v_HeadMassage_g20_c03 126 38
v_HeadMassage_g20_c04 128 38
v_HeadMassage_g20_c05 105 38
v_HeadMassage_g21_c01 108 38
v_HeadMassage_g21_c02 114 38
v_HeadMassage_g21_c03 130 38
v_HeadMassage_g21_c04 113 38
v_HeadMassage_g21_c05 134 38
v_HeadMassage_g21_c06 148 38
v_HeadMassage_g22_c01 213 38
v_HeadMassage_g22_c02 134 38
v_HeadMassage_g22_c03 148 38
v_HeadMassage_g22_c04 156 38
v_HeadMassage_g22_c05 182 38
v_HeadMassage_g22_c06 172 38
v_HeadMassage_g22_c07 189 38
v_HeadMassage_g23_c01 370 38
v_HeadMassage_g23_c02 230 38
v_HeadMassage_g23_c03 181 38
v_HeadMassage_g23_c04 148 38
v_HeadMassage_g23_c05 273 38
v_HeadMassage_g23_c06 222 38
v_HeadMassage_g23_c07 254 38
v_HeadMassage_g24_c01 105 38
v_HeadMassage_g24_c02 117 38
v_HeadMassage_g24_c03 118 38
v_HeadMassage_g24_c04 133 38
v_HeadMassage_g25_c01 123 38
v_HeadMassage_g25_c02 99 38
v_HeadMassage_g25_c03 135 38
v_HeadMassage_g25_c04 159 38
v_HeadMassage_g25_c05 157 38
v_HeadMassage_g25_c06 155 38
v_HeadMassage_g25_c07 88 38
v_HighJump_g01_c01 154 39
v_HighJump_g01_c02 153 39
v_HighJump_g01_c03 101 39
v_HighJump_g01_c04 178 39
v_HighJump_g01_c05 231 39
v_HighJump_g02_c01 136 39
v_HighJump_g02_c02 136 39
v_HighJump_g02_c03 120 39
v_HighJump_g02_c04 103 39
v_HighJump_g02_c05 152 39
v_HighJump_g02_c06 143 39
v_HighJump_g02_c07 127 39
v_HighJump_g03_c01 107 39
v_HighJump_g03_c02 137 39
v_HighJump_g03_c03 91 39
v_HighJump_g03_c04 182 39
v_HighJump_g04_c01 95 39
v_HighJump_g04_c02 143 39
v_HighJump_g04_c03 143 39
v_HighJump_g04_c04 107 39
v_HighJump_g04_c05 108 39
v_HighJump_g04_c06 131 39
v_HighJump_g05_c01 120 39
v_HighJump_g05_c02 70 39
v_HighJump_g05_c03 73 39
v_HighJump_g05_c04 120 39
v_HighJump_g05_c05 98 39
v_HighJump_g06_c01 107 39
v_HighJump_g06_c02 131 39
v_HighJump_g06_c03 156 39
v_HighJump_g06_c04 104 39
v_HighJump_g07_c01 115 39
v_HighJump_g07_c02 97 39
v_HighJump_g07_c03 122 39
v_HighJump_g07_c04 101 39
v_HighJump_g07_c05 90 39
v_HighJump_g07_c06 79 39
v_HighJump_g15_c01 85 39
v_HighJump_g15_c02 90 39
v_HighJump_g15_c03 122 39
v_HighJump_g15_c04 126 39
v_HighJump_g16_c01 90 39
v_HighJump_g16_c02 70 39
v_HighJump_g16_c03 80 39
v_HighJump_g16_c04 63 39
v_HighJump_g16_c05 89 39
v_HighJump_g17_c01 133 39
v_HighJump_g17_c02 141 39
v_HighJump_g17_c03 115 39
v_HighJump_g17_c04 114 39
v_HighJump_g18_c01 71 39
v_HighJump_g18_c02 71 39
v_HighJump_g18_c03 132 39
v_HighJump_g18_c04 117 39
v_HighJump_g19_c01 120 39
v_HighJump_g19_c02 80 39
v_HighJump_g19_c03 60 39
v_HighJump_g19_c04 153 39
v_HighJump_g19_c05 116 39
v_HighJump_g20_c01 105 39
v_HighJump_g20_c02 100 39
v_HighJump_g20_c03 100 39
v_HighJump_g20_c04 90 39
v_HighJump_g20_c05 110 39
v_HighJump_g21_c01 134 39
v_HighJump_g21_c02 137 39
v_HighJump_g21_c03 125 39
v_HighJump_g21_c04 131 39
v_HighJump_g22_c01 107 39
v_HighJump_g22_c02 107 39
v_HighJump_g22_c03 120 39
v_HighJump_g22_c04 135 39
v_HighJump_g22_c05 94 39
v_HighJump_g23_c01 107 39
v_HighJump_g23_c02 155 39
v_HighJump_g23_c03 132 39
v_HighJump_g23_c04 84 39
v_HighJump_g23_c05 100 39
v_HighJump_g23_c06 120 39
v_HighJump_g24_c01 59 39
v_HighJump_g24_c02 73 39
v_HighJump_g24_c03 97 39
v_HighJump_g24_c04 131 39
v_HighJump_g24_c05 72 39
v_HighJump_g25_c01 95 39
v_HighJump_g25_c02 119 39
v_HighJump_g25_c03 84 39
v_HighJump_g25_c04 95 39
v_HighJump_g25_c05 95 39
v_HorseRace_g01_c01 191 40
v_HorseRace_g01_c02 152 40
v_HorseRace_g01_c03 170 40
v_HorseRace_g01_c04 168 40
v_HorseRace_g02_c01 299 40
v_HorseRace_g02_c02 299 40
v_HorseRace_g02_c03 312 40
v_HorseRace_g02_c04 340 40
v_HorseRace_g03_c01 166 40
v_HorseRace_g03_c02 163 40
v_HorseRace_g03_c03 160 40
v_HorseRace_g03_c04 150 40
v_HorseRace_g03_c05 130 40
v_HorseRace_g04_c01 147 40
v_HorseRace_g04_c02 154 40
v_HorseRace_g04_c03 77 40
v_HorseRace_g04_c04 134 40
v_HorseRace_g04_c05 137 40
v_HorseRace_g04_c06 157 40
v_HorseRace_g05_c01 252 40
v_HorseRace_g05_c02 297 40
v_HorseRace_g05_c03 272 40
v_HorseRace_g05_c04 213 40
v_HorseRace_g06_c01 191 40
v_HorseRace_g06_c02 144 40
v_HorseRace_g06_c03 138 40
v_HorseRace_g06_c04 212 40
v_HorseRace_g06_c05 205 40
v_HorseRace_g06_c06 224 40
v_HorseRace_g07_c01 168 40
v_HorseRace_g07_c02 111 40
v_HorseRace_g07_c03 152 40
v_HorseRace_g07_c04 181 40
v_HorseRace_g07_c05 247 40
v_HorseRace_g07_c06 134 40
v_HorseRace_g15_c01 247 40
v_HorseRace_g15_c02 281 40
v_HorseRace_g15_c03 266 40
v_HorseRace_g15_c04 307 40
v_HorseRace_g16_c01 229 40
v_HorseRace_g16_c02 318 40
v_HorseRace_g16_c03 283 40
v_HorseRace_g16_c04 290 40
v_HorseRace_g16_c05 212 40
v_HorseRace_g17_c01 215 40
v_HorseRace_g17_c02 228 40
v_HorseRace_g17_c03 222 40
v_HorseRace_g17_c04 224 40
v_HorseRace_g17_c05 223 40
v_HorseRace_g18_c01 248 40
v_HorseRace_g18_c02 276 40
v_HorseRace_g18_c03 282 40
v_HorseRace_g18_c04 283 40
v_HorseRace_g18_c05 294 40
v_HorseRace_g18_c06 266 40
v_HorseRace_g19_c01 244 40
v_HorseRace_g19_c02 339 40
v_HorseRace_g19_c03 330 40
v_HorseRace_g19_c04 350 40
v_HorseRace_g19_c05 335 40
v_HorseRace_g19_c06 361 40
v_HorseRace_g20_c01 364 40
v_HorseRace_g20_c02 326 40
v_HorseRace_g20_c03 259 40
v_HorseRace_g20_c04 325 40
v_HorseRace_g20_c05 273 40
v_HorseRace_g21_c01 294 40
v_HorseRace_g21_c02 294 40
v_HorseRace_g21_c03 279 40
v_HorseRace_g21_c04 280 40
v_HorseRace_g21_c05 265 40
v_HorseRace_g22_c01 217 40
v_HorseRace_g22_c02 281 40
v_HorseRace_g22_c03 359 40
v_HorseRace_g22_c04 351 40
v_HorseRace_g23_c01 239 40
v_HorseRace_g23_c02 195 40
v_HorseRace_g23_c03 258 40
v_HorseRace_g23_c04 360 40
v_HorseRace_g23_c05 306 40
v_HorseRace_g24_c01 278 40
v_HorseRace_g24_c02 307 40
v_HorseRace_g24_c03 263 40
v_HorseRace_g24_c04 292 40
v_HorseRace_g24_c05 307 40
v_HorseRace_g24_c06 307 40
v_HorseRace_g24_c07 292 40
v_HorseRace_g25_c01 285 40
v_HorseRace_g25_c02 285 40
v_HorseRace_g25_c03 240 40
v_HorseRace_g25_c04 270 40
v_HorseRiding_g01_c01 238 41
v_HorseRiding_g01_c02 101 41
v_HorseRiding_g01_c03 97 41
v_HorseRiding_g01_c04 118 41
v_HorseRiding_g01_c05 119 41
v_HorseRiding_g01_c06 170 41
v_HorseRiding_g01_c07 119 41
v_HorseRiding_g02_c01 179 41
v_HorseRiding_g02_c02 131 41
v_HorseRiding_g02_c03 120 41
v_HorseRiding_g02_c04 167 41
v_HorseRiding_g02_c05 179 41
v_HorseRiding_g02_c06 179 41
v_HorseRiding_g02_c07 119 41
v_HorseRiding_g03_c01 184 41
v_HorseRiding_g03_c02 150 41
v_HorseRiding_g03_c03 150 41
v_HorseRiding_g03_c04 150 41
v_HorseRiding_g03_c05 155 41
v_HorseRiding_g03_c06 179 41
v_HorseRiding_g03_c07 191 41
v_HorseRiding_g04_c01 200 41
v_HorseRiding_g04_c02 200 41
v_HorseRiding_g04_c03 126 41
v_HorseRiding_g04_c04 200 41
v_HorseRiding_g04_c05 239 41
v_HorseRiding_g04_c06 239 41
v_HorseRiding_g04_c07 239 41
v_HorseRiding_g05_c01 150 41
v_HorseRiding_g05_c02 150 41
v_HorseRiding_g05_c03 150 41
v_HorseRiding_g05_c04 150 41
v_HorseRiding_g05_c05 179 41
v_HorseRiding_g05_c06 239 41
v_HorseRiding_g05_c07 239 41
v_HorseRiding_g06_c01 239 41
v_HorseRiding_g06_c02 239 41
v_HorseRiding_g06_c03 179 41
v_HorseRiding_g06_c04 179 41
v_HorseRiding_g06_c05 179 41
v_HorseRiding_g06_c06 203 41
v_HorseRiding_g06_c07 215 41
v_HorseRiding_g07_c01 179 41
v_HorseRiding_g07_c02 179 41
v_HorseRiding_g07_c03 179 41
v_HorseRiding_g07_c04 179 41
v_HorseRiding_g07_c05 179 41
v_HorseRiding_g07_c06 179 41
v_HorseRiding_g07_c07 239 41
v_HorseRiding_g15_c01 239 41
v_HorseRiding_g15_c02 156 41
v_HorseRiding_g15_c03 170 41
v_HorseRiding_g15_c04 150 41
v_HorseRiding_g15_c05 150 41
v_HorseRiding_g15_c06 150 41
v_HorseRiding_g16_c01 160 41
v_HorseRiding_g16_c02 160 41
v_HorseRiding_g16_c03 160 41
v_HorseRiding_g16_c04 168 41
v_HorseRiding_g16_c05 299 41
v_HorseRiding_g16_c06 310 41
v_HorseRiding_g17_c01 239 41
v_HorseRiding_g17_c02 239 41
v_HorseRiding_g17_c03 239 41
v_HorseRiding_g17_c04 239 41
v_HorseRiding_g17_c05 239 41
v_HorseRiding_g17_c06 239 41
v_HorseRiding_g18_c01 200 41
v_HorseRiding_g18_c02 200 41
v_HorseRiding_g18_c03 200 41
v_HorseRiding_g18_c04 200 41
v_HorseRiding_g18_c05 239 41
v_HorseRiding_g18_c06 239 41
v_HorseRiding_g19_c01 191 41
v_HorseRiding_g19_c02 179 41
v_HorseRiding_g19_c03 190 41
v_HorseRiding_g19_c04 179 41
v_HorseRiding_g19_c05 239 41
v_HorseRiding_g19_c06 239 41
v_HorseRiding_g19_c07 239 41
v_HorseRiding_g20_c01 200 41
v_HorseRiding_g20_c02 174 41
v_HorseRiding_g20_c03 175 41
v_HorseRiding_g20_c04 162 41
v_HorseRiding_g20_c05 162 41
v_HorseRiding_g20_c06 211 41
v_HorseRiding_g20_c07 179 41
v_HorseRiding_g21_c01 170 41
v_HorseRiding_g21_c02 145 41
v_HorseRiding_g21_c03 200 41
v_HorseRiding_g21_c04 166 41
v_HorseRiding_g21_c05 188 41
v_HorseRiding_g21_c06 239 41
v_HorseRiding_g22_c01 239 41
v_HorseRiding_g22_c02 239 41
v_HorseRiding_g22_c03 239 41
v_HorseRiding_g22_c04 239 41
v_HorseRiding_g22_c05 239 41
v_HorseRiding_g22_c06 239 41
v_HorseRiding_g22_c07 239 41
v_HorseRiding_g23_c01 195 41
v_HorseRiding_g23_c02 250 41
v_HorseRiding_g23_c03 150 41
v_HorseRiding_g23_c04 125 41
v_HorseRiding_g23_c05 179 41
v_HorseRiding_g23_c06 200 41
v_HorseRiding_g24_c01 150 41
v_HorseRiding_g24_c02 187 41
v_HorseRiding_g24_c03 150 41
v_HorseRiding_g24_c04 179 41
v_HorseRiding_g24_c05 179 41
v_HorseRiding_g24_c06 179 41
v_HorseRiding_g24_c07 239 41
v_HorseRiding_g25_c01 239 41
v_HorseRiding_g25_c02 239 41
v_HorseRiding_g25_c03 239 41
v_HorseRiding_g25_c04 239 41
v_HorseRiding_g25_c05 239 41
v_HorseRiding_g25_c06 239 41
v_HorseRiding_g25_c07 239 41
v_HulaHoop_g01_c01 90 42
v_HulaHoop_g01_c02 140 42
v_HulaHoop_g01_c03 110 42
v_HulaHoop_g01_c04 100 42
v_HulaHoop_g01_c05 120 42
v_HulaHoop_g01_c06 120 42
v_HulaHoop_g01_c07 117 42
v_HulaHoop_g02_c01 110 42
v_HulaHoop_g02_c02 120 42
v_HulaHoop_g02_c03 120 42
v_HulaHoop_g02_c04 110 42
v_HulaHoop_g03_c01 91 42
v_HulaHoop_g03_c02 80 42
v_HulaHoop_g03_c03 90 42
v_HulaHoop_g03_c04 100 42
v_HulaHoop_g03_c05 91 42
v_HulaHoop_g04_c01 112 42
v_HulaHoop_g04_c02 111 42
v_HulaHoop_g04_c03 104 42
v_HulaHoop_g04_c04 110 42
v_HulaHoop_g04_c05 114 42
v_HulaHoop_g05_c01 105 42
v_HulaHoop_g05_c02 95 42
v_HulaHoop_g05_c03 107 42
v_HulaHoop_g05_c04 113 42
v_HulaHoop_g06_c01 95 42
v_HulaHoop_g06_c02 107 42
v_HulaHoop_g06_c03 95 42
v_HulaHoop_g06_c04 95 42
v_HulaHoop_g07_c01 95 42
v_HulaHoop_g07_c02 100 42
v_HulaHoop_g07_c03 90 42
v_HulaHoop_g07_c04 100 42
v_HulaHoop_g07_c05 100 42
v_HulaHoop_g15_c01 80 42
v_HulaHoop_g15_c02 85 42
v_HulaHoop_g15_c03 86 42
v_HulaHoop_g15_c04 80 42
v_HulaHoop_g15_c05 100 42
v_HulaHoop_g16_c01 90 42
v_HulaHoop_g16_c02 91 42
v_HulaHoop_g16_c03 95 42
v_HulaHoop_g16_c04 91 42
v_HulaHoop_g16_c05 100 42
v_HulaHoop_g16_c06 90 42
v_HulaHoop_g17_c01 89 42
v_HulaHoop_g17_c02 100 42
v_HulaHoop_g17_c03 98 42
v_HulaHoop_g17_c04 98 42
v_HulaHoop_g17_c05 94 42
v_HulaHoop_g18_c01 95 42
v_HulaHoop_g18_c02 107 42
v_HulaHoop_g18_c03 91 42
v_HulaHoop_g18_c04 119 42
v_HulaHoop_g19_c01 84 42
v_HulaHoop_g19_c02 90 42
v_HulaHoop_g19_c03 88 42
v_HulaHoop_g19_c04 92 42
v_HulaHoop_g20_c01 100 42
v_HulaHoop_g20_c02 91 42
v_HulaHoop_g20_c03 97 42
v_HulaHoop_g20_c04 100 42
v_HulaHoop_g20_c05 95 42
v_HulaHoop_g20_c06 100 42
v_HulaHoop_g20_c07 100 42
v_HulaHoop_g21_c01 95 42
v_HulaHoop_g21_c02 77 42
v_HulaHoop_g21_c03 100 42
v_HulaHoop_g21_c04 100 42
v_HulaHoop_g22_c01 87 42
v_HulaHoop_g22_c02 92 42
v_HulaHoop_g22_c03 94 42
v_HulaHoop_g22_c04 91 42
v_HulaHoop_g22_c05 86 42
v_HulaHoop_g23_c01 80 42
v_HulaHoop_g23_c02 81 42
v_HulaHoop_g23_c03 80 42
v_HulaHoop_g23_c04 90 42
v_HulaHoop_g23_c05 100 42
v_HulaHoop_g23_c06 100 42
v_HulaHoop_g24_c01 89 42
v_HulaHoop_g24_c02 93 42
v_HulaHoop_g24_c03 96 42
v_HulaHoop_g24_c04 87 42
v_HulaHoop_g25_c01 96 42
v_HulaHoop_g25_c02 90 42
v_HulaHoop_g25_c03 90 42
v_HulaHoop_g25_c04 96 42
v_HulaHoop_g25_c05 91 42
v_IceDancing_g01_c01 243 43
v_IceDancing_g01_c02 250 43
v_IceDancing_g01_c03 234 43
v_IceDancing_g01_c04 257 43
v_IceDancing_g01_c05 258 43
v_IceDancing_g01_c06 258 43
v_IceDancing_g01_c07 250 43
v_IceDancing_g02_c01 255 43
v_IceDancing_g02_c02 251 43
v_IceDancing_g02_c03 251 43
v_IceDancing_g02_c04 255 43
v_IceDancing_g02_c05 243 43
v_IceDancing_g02_c06 247 43
v_IceDancing_g02_c07 248 43
v_IceDancing_g03_c01 257 43
v_IceDancing_g03_c02 254 43
v_IceDancing_g03_c03 246 43
v_IceDancing_g03_c04 242 43
v_IceDancing_g03_c05 243 43
v_IceDancing_g03_c06 239 43
v_IceDancing_g04_c01 254 43
v_IceDancing_g04_c02 248 43
v_IceDancing_g04_c03 254 43
v_IceDancing_g04_c04 249 43
v_IceDancing_g04_c05 248 43
v_IceDancing_g04_c06 260 43
v_IceDancing_g04_c07 254 43
v_IceDancing_g05_c01 247 43
v_IceDancing_g05_c02 247 43
v_IceDancing_g05_c03 241 43
v_IceDancing_g05_c04 242 43
v_IceDancing_g05_c05 242 43
v_IceDancing_g05_c06 242 43
v_IceDancing_g06_c01 186 43
v_IceDancing_g06_c02 247 43
v_IceDancing_g06_c03 247 43
v_IceDancing_g06_c04 247 43
v_IceDancing_g06_c05 232 43
v_IceDancing_g06_c06 251 43
v_IceDancing_g07_c01 260 43
v_IceDancing_g07_c02 265 43
v_IceDancing_g07_c03 260 43
v_IceDancing_g07_c04 229 43
v_IceDancing_g07_c05 244 43
v_IceDancing_g07_c06 255 43
v_IceDancing_g07_c07 254 43
v_IceDancing_g15_c01 250 43
v_IceDancing_g15_c02 250 43
v_IceDancing_g15_c03 250 43
v_IceDancing_g15_c04 259 43
v_IceDancing_g16_c01 257 43
v_IceDancing_g16_c02 256 43
v_IceDancing_g16_c03 252 43
v_IceDancing_g16_c04 246 43
v_IceDancing_g16_c05 241 43
v_IceDancing_g16_c06 241 43
v_IceDancing_g17_c01 258 43
v_IceDancing_g17_c02 234 43
v_IceDancing_g17_c03 264 43
v_IceDancing_g17_c04 240 43
v_IceDancing_g17_c05 246 43
v_IceDancing_g18_c01 227 43
v_IceDancing_g18_c02 249 43
v_IceDancing_g18_c03 265 43
v_IceDancing_g18_c04 260 43
v_IceDancing_g18_c05 254 43
v_IceDancing_g18_c06 238 43
v_IceDancing_g19_c01 93 43
v_IceDancing_g19_c02 251 43
v_IceDancing_g19_c03 240 43
v_IceDancing_g19_c04 152 43
v_IceDancing_g19_c05 251 43
v_IceDancing_g19_c06 251 43
v_IceDancing_g19_c07 85 43
v_IceDancing_g20_c01 246 43
v_IceDancing_g20_c02 260 43
v_IceDancing_g20_c03 259 43
v_IceDancing_g20_c04 250 43
v_IceDancing_g20_c05 268 43
v_IceDancing_g20_c06 259 43
v_IceDancing_g20_c07 268 43
v_IceDancing_g21_c01 257 43
v_IceDancing_g21_c02 244 43
v_IceDancing_g21_c03 257 43
v_IceDancing_g21_c04 247 43
v_IceDancing_g21_c05 233 43
v_IceDancing_g21_c06 250 43
v_IceDancing_g21_c07 250 43
v_IceDancing_g22_c01 257 43
v_IceDancing_g22_c02 263 43
v_IceDancing_g22_c03 231 43
v_IceDancing_g22_c04 251 43
v_IceDancing_g22_c05 263 43
v_IceDancing_g22_c06 257 43
v_IceDancing_g22_c07 263 43
v_IceDancing_g23_c01 251 43
v_IceDancing_g23_c02 262 43
v_IceDancing_g23_c03 251 43
v_IceDancing_g23_c04 240 43
v_IceDancing_g23_c05 257 43
v_IceDancing_g23_c06 268 43
v_IceDancing_g23_c07 246 43
v_IceDancing_g24_c01 245 43
v_IceDancing_g24_c02 260 43
v_IceDancing_g24_c03 264 43
v_IceDancing_g24_c04 255 43
v_IceDancing_g24_c05 254 43
v_IceDancing_g24_c06 245 43
v_IceDancing_g24_c07 250 43
v_IceDancing_g25_c01 255 43
v_IceDancing_g25_c02 260 43
v_IceDancing_g25_c03 266 43
v_IceDancing_g25_c04 265 43
v_IceDancing_g25_c05 245 43
v_IceDancing_g25_c06 245 43
v_IceDancing_g25_c07 234 43
v_JavelinThrow_g01_c01 119 44
v_JavelinThrow_g01_c02 143 44
v_JavelinThrow_g01_c03 138 44
v_JavelinThrow_g01_c04 109 44
v_JavelinThrow_g02_c01 70 44
v_JavelinThrow_g02_c02 110 44
v_JavelinThrow_g02_c03 80 44
v_JavelinThrow_g02_c04 141 44
v_JavelinThrow_g03_c01 145 44
v_JavelinThrow_g03_c02 150 44
v_JavelinThrow_g03_c03 130 44
v_JavelinThrow_g03_c04 60 44
v_JavelinThrow_g04_c01 131 44
v_JavelinThrow_g04_c02 166 44
v_JavelinThrow_g04_c03 122 44
v_JavelinThrow_g04_c04 119 44
v_JavelinThrow_g05_c01 70 44
v_JavelinThrow_g05_c02 87 44
v_JavelinThrow_g05_c03 97 44
v_JavelinThrow_g05_c04 158 44
v_JavelinThrow_g05_c05 80 44
v_JavelinThrow_g05_c06 50 44
v_JavelinThrow_g06_c01 155 44
v_JavelinThrow_g06_c02 162 44
v_JavelinThrow_g06_c03 141 44
v_JavelinThrow_g06_c04 134 44
v_JavelinThrow_g07_c01 76 44
v_JavelinThrow_g07_c02 59 44
v_JavelinThrow_g07_c03 65 44
v_JavelinThrow_g07_c04 89 44
v_JavelinThrow_g07_c05 71 44
v_JavelinThrow_g15_c01 71 44
v_JavelinThrow_g15_c02 59 44
v_JavelinThrow_g15_c03 81 44
v_JavelinThrow_g15_c04 72 44
v_JavelinThrow_g15_c05 85 44
v_JavelinThrow_g15_c06 83 44
v_JavelinThrow_g16_c01 156 44
v_JavelinThrow_g16_c02 131 44
v_JavelinThrow_g16_c03 83 44
v_JavelinThrow_g16_c04 95 44
v_JavelinThrow_g16_c05 169 44
v_JavelinThrow_g16_c06 167 44
v_JavelinThrow_g17_c01 95 44
v_JavelinThrow_g17_c02 60 44
v_JavelinThrow_g17_c03 90 44
v_JavelinThrow_g17_c04 94 44
v_JavelinThrow_g17_c05 95 44
v_JavelinThrow_g18_c01 69 44
v_JavelinThrow_g18_c02 70 44
v_JavelinThrow_g18_c03 90 44
v_JavelinThrow_g18_c04 91 44
v_JavelinThrow_g19_c01 80 44
v_JavelinThrow_g19_c02 100 44
v_JavelinThrow_g19_c03 113 44
v_JavelinThrow_g19_c04 83 44
v_JavelinThrow_g20_c01 60 44
v_JavelinThrow_g20_c02 62 44
v_JavelinThrow_g20_c03 60 44
v_JavelinThrow_g20_c04 60 44
v_JavelinThrow_g21_c01 71 44
v_JavelinThrow_g21_c02 59 44
v_JavelinThrow_g21_c03 59 44
v_JavelinThrow_g21_c04 59 44
v_JavelinThrow_g22_c01 55 44
v_JavelinThrow_g22_c02 87 44
v_JavelinThrow_g22_c03 90 44
v_JavelinThrow_g22_c04 115 44
v_JavelinThrow_g23_c01 163 44
v_JavelinThrow_g23_c02 140 44
v_JavelinThrow_g23_c03 164 44
v_JavelinThrow_g23_c04 135 44
v_JavelinThrow_g23_c05 133 44
v_JavelinThrow_g24_c01 90 44
v_JavelinThrow_g24_c02 127 44
v_JavelinThrow_g24_c03 130 44
v_JavelinThrow_g24_c04 88 44
v_JavelinThrow_g24_c05 123 44
v_JavelinThrow_g24_c06 67 44
v_JavelinThrow_g25_c01 135 44
v_JavelinThrow_g25_c02 80 44
v_JavelinThrow_g25_c03 152 44
v_JavelinThrow_g25_c04 100 44
v_JavelinThrow_g25_c05 131 44
v_JugglingBalls_g01_c01 256 45
v_JugglingBalls_g01_c02 247 45
v_JugglingBalls_g01_c03 250 45
v_JugglingBalls_g01_c04 244 45
v_JugglingBalls_g02_c01 246 45
v_JugglingBalls_g02_c02 252 45
v_JugglingBalls_g02_c03 247 45
v_JugglingBalls_g02_c04 246 45
v_JugglingBalls_g02_c05 246 45
v_JugglingBalls_g02_c06 252 45
v_JugglingBalls_g03_c01 262 45
v_JugglingBalls_g03_c02 248 45
v_JugglingBalls_g03_c03 252 45
v_JugglingBalls_g03_c04 255 45
v_JugglingBalls_g03_c05 275 45
v_JugglingBalls_g03_c06 256 45
v_JugglingBalls_g03_c07 268 45
v_JugglingBalls_g04_c01 259 45
v_JugglingBalls_g04_c02 252 45
v_JugglingBalls_g04_c03 245 45
v_JugglingBalls_g04_c04 248 45
v_JugglingBalls_g04_c05 254 45
v_JugglingBalls_g05_c01 242 45
v_JugglingBalls_g05_c02 240 45
v_JugglingBalls_g05_c03 243 45
v_JugglingBalls_g05_c04 253 45
v_JugglingBalls_g05_c05 259 45
v_JugglingBalls_g06_c01 255 45
v_JugglingBalls_g06_c02 239 45
v_JugglingBalls_g06_c03 256 45
v_JugglingBalls_g06_c04 251 45
v_JugglingBalls_g06_c05 237 45
v_JugglingBalls_g06_c06 255 45
v_JugglingBalls_g07_c01 252 45
v_JugglingBalls_g07_c02 260 45
v_JugglingBalls_g07_c03 245 45
v_JugglingBalls_g07_c04 249 45
v_JugglingBalls_g07_c05 247 45
v_JugglingBalls_g07_c06 246 45
v_JugglingBalls_g07_c07 251 45
v_JugglingBalls_g15_c01 249 45
v_JugglingBalls_g15_c02 256 45
v_JugglingBalls_g15_c03 256 45
v_JugglingBalls_g15_c04 253 45
v_JugglingBalls_g16_c01 231 45
v_JugglingBalls_g16_c02 257 45
v_JugglingBalls_g16_c03 250 45
v_JugglingBalls_g16_c04 234 45
v_JugglingBalls_g17_c01 190 45
v_JugglingBalls_g17_c02 197 45
v_JugglingBalls_g17_c03 208 45
v_JugglingBalls_g17_c04 209 45
v_JugglingBalls_g18_c01 250 45
v_JugglingBalls_g18_c02 234 45
v_JugglingBalls_g18_c03 244 45
v_JugglingBalls_g18_c04 238 45
v_JugglingBalls_g19_c01 255 45
v_JugglingBalls_g19_c02 233 45
v_JugglingBalls_g19_c03 235 45
v_JugglingBalls_g19_c04 257 45
v_JugglingBalls_g20_c01 240 45
v_JugglingBalls_g20_c02 248 45
v_JugglingBalls_g20_c03 248 45
v_JugglingBalls_g20_c04 263 45
v_JugglingBalls_g21_c01 245 45
v_JugglingBalls_g21_c02 240 45
v_JugglingBalls_g21_c03 258 45
v_JugglingBalls_g21_c04 258 45
v_JugglingBalls_g22_c01 254 45
v_JugglingBalls_g22_c02 255 45
v_JugglingBalls_g22_c03 231 45
v_JugglingBalls_g22_c04 251 45
v_JugglingBalls_g22_c05 236 45
v_JugglingBalls_g22_c06 253 45
v_JugglingBalls_g23_c01 250 45
v_JugglingBalls_g23_c02 242 45
v_JugglingBalls_g23_c03 250 45
v_JugglingBalls_g23_c04 246 45
v_JugglingBalls_g24_c01 241 45
v_JugglingBalls_g24_c02 259 45
v_JugglingBalls_g24_c03 244 45
v_JugglingBalls_g24_c04 240 45
v_JugglingBalls_g25_c01 252 45
v_JugglingBalls_g25_c02 252 45
v_JugglingBalls_g25_c03 248 45
v_JugglingBalls_g25_c04 248 45
v_JugglingBalls_g25_c05 253 45
v_JumpingJack_g01_c01 92 46
v_JumpingJack_g01_c02 90 46
v_JumpingJack_g01_c03 91 46
v_JumpingJack_g01_c04 88 46
v_JumpingJack_g01_c05 88 46
v_JumpingJack_g01_c06 87 46
v_JumpingJack_g01_c07 88 46
v_JumpingJack_g02_c01 62 46
v_JumpingJack_g02_c02 62 46
v_JumpingJack_g02_c03 100 46
v_JumpingJack_g02_c04 93 46
v_JumpingJack_g03_c01 55 46
v_JumpingJack_g03_c02 87 46
v_JumpingJack_g03_c03 84 46
v_JumpingJack_g03_c04 83 46
v_JumpingJack_g04_c01 53 46
v_JumpingJack_g04_c02 77 46
v_JumpingJack_g04_c03 79 46
v_JumpingJack_g04_c04 84 46
v_JumpingJack_g05_c01 80 46
v_JumpingJack_g05_c02 81 46
v_JumpingJack_g05_c03 99 46
v_JumpingJack_g05_c04 80 46
v_JumpingJack_g05_c05 78 46
v_JumpingJack_g05_c06 81 46
v_JumpingJack_g06_c01 70 46
v_JumpingJack_g06_c02 71 46
v_JumpingJack_g06_c03 78 46
v_JumpingJack_g06_c04 72 46
v_JumpingJack_g06_c05 69 46
v_JumpingJack_g06_c06 71 46
v_JumpingJack_g06_c07 65 46
v_JumpingJack_g07_c01 87 46
v_JumpingJack_g07_c02 83 46
v_JumpingJack_g07_c03 83 46
v_JumpingJack_g07_c04 86 46
v_JumpingJack_g07_c05 87 46
v_JumpingJack_g15_c01 81 46
v_JumpingJack_g15_c02 69 46
v_JumpingJack_g15_c03 81 46
v_JumpingJack_g15_c04 81 46
v_JumpingJack_g16_c01 77 46
v_JumpingJack_g16_c02 68 46
v_JumpingJack_g16_c03 65 46
v_JumpingJack_g16_c04 64 46
v_JumpingJack_g17_c01 92 46
v_JumpingJack_g17_c02 93 46
v_JumpingJack_g17_c03 100 46
v_JumpingJack_g17_c04 93 46
v_JumpingJack_g18_c01 91 46
v_JumpingJack_g18_c02 69 46
v_JumpingJack_g18_c03 93 46
v_JumpingJack_g18_c04 96 46
v_JumpingJack_g19_c01 82 46
v_JumpingJack_g19_c02 81 46
v_JumpingJack_g19_c03 83 46
v_JumpingJack_g19_c04 76 46
v_JumpingJack_g19_c05 78 46
v_JumpingJack_g19_c06 77 46
v_JumpingJack_g19_c07 83 46
v_JumpingJack_g20_c01 115 46
v_JumpingJack_g20_c02 113 46
v_JumpingJack_g20_c03 137 46
v_JumpingJack_g20_c04 93 46
v_JumpingJack_g21_c01 92 46
v_JumpingJack_g21_c02 92 46
v_JumpingJack_g21_c03 92 46
v_JumpingJack_g21_c04 127 46
v_JumpingJack_g22_c01 88 46
v_JumpingJack_g22_c02 59 46
v_JumpingJack_g22_c03 83 46
v_JumpingJack_g22_c04 56 46
v_JumpingJack_g23_c01 84 46
v_JumpingJack_g23_c02 84 46
v_JumpingJack_g23_c03 86 46
v_JumpingJack_g23_c04 84 46
v_JumpingJack_g24_c01 91 46
v_JumpingJack_g24_c02 90 46
v_JumpingJack_g24_c03 92 46
v_JumpingJack_g24_c04 87 46
v_JumpingJack_g25_c01 85 46
v_JumpingJack_g25_c02 87 46
v_JumpingJack_g25_c03 86 46
v_JumpingJack_g25_c04 87 46
v_JumpingJack_g25_c05 85 46
v_JumpingJack_g25_c06 86 46
v_JumpingJack_g25_c07 87 46
v_JumpRope_g01_c01 256 47
v_JumpRope_g01_c02 267 47
v_JumpRope_g01_c03 345 47
v_JumpRope_g01_c04 205 47
v_JumpRope_g02_c01 447 47
v_JumpRope_g02_c02 482 47
v_JumpRope_g02_c03 491 47
v_JumpRope_g02_c04 499 47
v_JumpRope_g02_c05 500 47
v_JumpRope_g02_c06 499 47
v_JumpRope_g02_c07 509 47
v_JumpRope_g03_c01 293 47
v_JumpRope_g03_c02 304 47
v_JumpRope_g03_c03 293 47
v_JumpRope_g03_c04 315 47
v_JumpRope_g04_c01 497 47
v_JumpRope_g04_c02 527 47
v_JumpRope_g04_c03 488 47
v_JumpRope_g04_c04 545 47
v_JumpRope_g04_c05 479 47
v_JumpRope_g04_c06 536 47
v_JumpRope_g04_c07 517 47
v_JumpRope_g05_c01 620 47
v_JumpRope_g05_c02 618 47
v_JumpRope_g05_c03 616 47
v_JumpRope_g05_c04 612 47
v_JumpRope_g05_c05 622 47
v_JumpRope_g06_c01 386 47
v_JumpRope_g06_c02 377 47
v_JumpRope_g06_c03 354 47
v_JumpRope_g06_c04 357 47
v_JumpRope_g06_c05 365 47
v_JumpRope_g07_c01 395 47
v_JumpRope_g07_c02 365 47
v_JumpRope_g07_c03 387 47
v_JumpRope_g07_c04 357 47
v_JumpRope_g07_c05 342 47
v_JumpRope_g07_c06 402 47
v_JumpRope_g15_c01 547 47
v_JumpRope_g15_c02 351 47
v_JumpRope_g15_c03 487 47
v_JumpRope_g15_c04 488 47
v_JumpRope_g15_c05 530 47
v_JumpRope_g15_c06 495 47
v_JumpRope_g16_c01 538 47
v_JumpRope_g16_c02 485 47
v_JumpRope_g16_c03 506 47
v_JumpRope_g16_c04 506 47
v_JumpRope_g16_c05 484 47
v_JumpRope_g16_c06 528 47
v_JumpRope_g16_c07 463 47
v_JumpRope_g17_c01 613 47
v_JumpRope_g17_c02 598 47
v_JumpRope_g17_c03 585 47
v_JumpRope_g17_c04 612 47
v_JumpRope_g17_c05 574 47
v_JumpRope_g18_c01 363 47
v_JumpRope_g18_c02 416 47
v_JumpRope_g18_c03 446 47
v_JumpRope_g18_c04 381 47
v_JumpRope_g18_c05 415 47
v_JumpRope_g18_c06 598 47
v_JumpRope_g18_c07 404 47
v_JumpRope_g19_c01 306 47
v_JumpRope_g19_c02 292 47
v_JumpRope_g19_c03 334 47
v_JumpRope_g19_c04 475 47
v_JumpRope_g20_c01 457 47
v_JumpRope_g20_c02 526 47
v_JumpRope_g20_c03 508 47
v_JumpRope_g20_c04 509 47
v_JumpRope_g20_c05 491 47
v_JumpRope_g20_c06 525 47
v_JumpRope_g20_c07 475 47
v_JumpRope_g21_c01 490 47
v_JumpRope_g21_c02 444 47
v_JumpRope_g21_c03 524 47
v_JumpRope_g21_c04 502 47
v_JumpRope_g21_c05 501 47
v_JumpRope_g21_c06 489 47
v_JumpRope_g21_c07 431 47
v_JumpRope_g22_c01 197 47
v_JumpRope_g22_c02 208 47
v_JumpRope_g22_c03 211 47
v_JumpRope_g22_c04 245 47
v_JumpRope_g22_c05 188 47
v_JumpRope_g22_c06 220 47
v_JumpRope_g23_c01 342 47
v_JumpRope_g23_c02 309 47
v_JumpRope_g23_c03 339 47
v_JumpRope_g23_c04 405 47
v_JumpRope_g23_c05 241 47
v_JumpRope_g24_c01 409 47
v_JumpRope_g24_c02 390 47
v_JumpRope_g24_c03 410 47
v_JumpRope_g24_c04 429 47
v_JumpRope_g24_c05 357 47
v_JumpRope_g24_c06 383 47
v_JumpRope_g24_c07 435 47
v_JumpRope_g25_c01 399 47
v_JumpRope_g25_c02 407 47
v_JumpRope_g25_c03 390 47
v_JumpRope_g25_c04 407 47
v_JumpRope_g25_c05 390 47
v_JumpRope_g25_c06 407 47
v_Kayaking_g01_c01 228 48
v_Kayaking_g01_c02 191 48
v_Kayaking_g01_c03 186 48
v_Kayaking_g01_c04 187 48
v_Kayaking_g01_c05 200 48
v_Kayaking_g01_c06 197 48
v_Kayaking_g02_c01 197 48
v_Kayaking_g02_c02 213 48
v_Kayaking_g02_c03 180 48
v_Kayaking_g02_c04 180 48
v_Kayaking_g03_c01 162 48
v_Kayaking_g03_c02 165 48
v_Kayaking_g03_c03 161 48
v_Kayaking_g03_c04 186 48
v_Kayaking_g04_c01 208 48
v_Kayaking_g04_c02 236 48
v_Kayaking_g04_c03 180 48
v_Kayaking_g04_c04 210 48
v_Kayaking_g04_c05 190 48
v_Kayaking_g04_c06 184 48
v_Kayaking_g04_c07 186 48
v_Kayaking_g05_c01 184 48
v_Kayaking_g05_c02 180 48
v_Kayaking_g05_c03 182 48
v_Kayaking_g05_c04 184 48
v_Kayaking_g06_c01 150 48
v_Kayaking_g06_c02 162 48
v_Kayaking_g06_c03 150 48
v_Kayaking_g06_c04 154 48
v_Kayaking_g06_c05 155 48
v_Kayaking_g06_c06 160 48
v_Kayaking_g06_c07 150 48
v_Kayaking_g07_c01 176 48
v_Kayaking_g07_c02 165 48
v_Kayaking_g07_c03 158 48
v_Kayaking_g07_c04 151 48
v_Kayaking_g15_c01 164 48
v_Kayaking_g15_c02 159 48
v_Kayaking_g15_c03 150 48
v_Kayaking_g15_c04 158 48
v_Kayaking_g15_c05 157 48
v_Kayaking_g15_c06 157 48
v_Kayaking_g15_c07 157 48
v_Kayaking_g16_c01 312 48
v_Kayaking_g16_c02 325 48
v_Kayaking_g16_c03 324 48
v_Kayaking_g16_c04 302 48
v_Kayaking_g16_c05 300 48
v_Kayaking_g16_c06 375 48
v_Kayaking_g16_c07 309 48
v_Kayaking_g17_c01 167 48
v_Kayaking_g17_c02 153 48
v_Kayaking_g17_c03 173 48
v_Kayaking_g17_c04 196 48
v_Kayaking_g17_c05 153 48
v_Kayaking_g17_c06 150 48
v_Kayaking_g18_c01 163 48
v_Kayaking_g18_c02 181 48
v_Kayaking_g18_c03 166 48
v_Kayaking_g18_c04 156 48
v_Kayaking_g18_c05 156 48
v_Kayaking_g18_c06 154 48
v_Kayaking_g18_c07 160 48
v_Kayaking_g19_c01 204 48
v_Kayaking_g19_c02 150 48
v_Kayaking_g19_c03 180 48
v_Kayaking_g19_c04 150 48
v_Kayaking_g19_c05 183 48
v_Kayaking_g20_c01 163 48
v_Kayaking_g20_c02 161 48
v_Kayaking_g20_c03 150 48
v_Kayaking_g20_c04 153 48
v_Kayaking_g20_c05 162 48
v_Kayaking_g20_c06 178 48
v_Kayaking_g20_c07 150 48
v_Kayaking_g21_c01 157 48
v_Kayaking_g21_c02 191 48
v_Kayaking_g21_c03 151 48
v_Kayaking_g21_c04 207 48
v_Kayaking_g21_c05 193 48
v_Kayaking_g21_c06 156 48
v_Kayaking_g21_c07 159 48
v_Kayaking_g22_c01 186 48
v_Kayaking_g22_c02 180 48
v_Kayaking_g22_c03 192 48
v_Kayaking_g22_c04 187 48
v_Kayaking_g22_c05 208 48
v_Kayaking_g22_c06 182 48
v_Kayaking_g22_c07 195 48
v_Kayaking_g23_c01 175 48
v_Kayaking_g23_c02 153 48
v_Kayaking_g23_c03 171 48
v_Kayaking_g23_c04 150 48
v_Kayaking_g23_c05 239 48
v_Kayaking_g23_c06 155 48
v_Kayaking_g24_c01 184 48
v_Kayaking_g24_c02 198 48
v_Kayaking_g24_c03 203 48
v_Kayaking_g24_c04 191 48
v_Kayaking_g24_c05 195 48
v_Kayaking_g24_c06 187 48
v_Kayaking_g25_c01 310 48
v_Kayaking_g25_c02 397 48
v_Kayaking_g25_c03 351 48
v_Kayaking_g25_c04 302 48
v_Knitting_g01_c01 265 49
v_Knitting_g01_c02 239 49
v_Knitting_g01_c03 274 49
v_Knitting_g01_c04 189 49
v_Knitting_g02_c01 232 49
v_Knitting_g02_c02 217 49
v_Knitting_g02_c03 257 49
v_Knitting_g02_c04 200 49
v_Knitting_g02_c05 239 49
v_Knitting_g03_c01 215 49
v_Knitting_g03_c02 243 49
v_Knitting_g03_c03 255 49
v_Knitting_g03_c04 235 49
v_Knitting_g03_c05 211 49
v_Knitting_g04_c01 221 49
v_Knitting_g04_c02 230 49
v_Knitting_g04_c03 225 49
v_Knitting_g04_c04 239 49
v_Knitting_g04_c05 219 49
v_Knitting_g04_c06 246 49
v_Knitting_g05_c01 252 49
v_Knitting_g05_c02 264 49
v_Knitting_g05_c03 262 49
v_Knitting_g05_c04 273 49
v_Knitting_g05_c05 245 49
v_Knitting_g06_c01 218 49
v_Knitting_g06_c02 285 49
v_Knitting_g06_c03 139 49
v_Knitting_g06_c04 109 49
v_Knitting_g07_c01 233 49
v_Knitting_g07_c02 245 49
v_Knitting_g07_c03 191 49
v_Knitting_g07_c04 171 49
v_Knitting_g07_c05 214 49
v_Knitting_g15_c01 174 49
v_Knitting_g15_c02 187 49
v_Knitting_g15_c03 212 49
v_Knitting_g15_c04 185 49
v_Knitting_g15_c05 190 49
v_Knitting_g15_c06 178 49
v_Knitting_g15_c07 214 49
v_Knitting_g16_c01 152 49
v_Knitting_g16_c02 174 49
v_Knitting_g16_c03 191 49
v_Knitting_g16_c04 127 49
v_Knitting_g16_c05 177 49
v_Knitting_g17_c01 260 49
v_Knitting_g17_c02 235 49
v_Knitting_g17_c03 165 49
v_Knitting_g17_c04 181 49
v_Knitting_g17_c05 129 49
v_Knitting_g17_c06 264 49
v_Knitting_g18_c01 191 49
v_Knitting_g18_c02 100 49
v_Knitting_g18_c03 146 49
v_Knitting_g18_c04 106 49
v_Knitting_g19_c01 271 49
v_Knitting_g19_c02 287 49
v_Knitting_g19_c03 254 49
v_Knitting_g19_c04 197 49
v_Knitting_g20_c01 246 49
v_Knitting_g20_c02 263 49
v_Knitting_g20_c03 245 49
v_Knitting_g20_c04 254 49
v_Knitting_g21_c01 231 49
v_Knitting_g21_c02 241 49
v_Knitting_g21_c03 255 49
v_Knitting_g21_c04 248 49
v_Knitting_g22_c01 238 49
v_Knitting_g22_c02 266 49
v_Knitting_g22_c03 245 49
v_Knitting_g22_c04 243 49
v_Knitting_g23_c01 143 49
v_Knitting_g23_c02 140 49
v_Knitting_g23_c03 133 49
v_Knitting_g23_c04 179 49
v_Knitting_g24_c01 257 49
v_Knitting_g24_c02 269 49
v_Knitting_g24_c03 243 49
v_Knitting_g24_c04 250 49
v_Knitting_g25_c01 248 49
v_Knitting_g25_c02 198 49
v_Knitting_g25_c03 269 49
v_Knitting_g25_c04 196 49
v_Knitting_g25_c05 248 49
v_Knitting_g25_c06 198 49
v_Knitting_g25_c07 248 49
v_LongJump_g01_c01 142 50
v_LongJump_g01_c02 177 50
v_LongJump_g01_c03 141 50
v_LongJump_g01_c04 125 50
v_LongJump_g01_c05 152 50
v_LongJump_g01_c06 98 50
v_LongJump_g01_c07 122 50
v_LongJump_g02_c01 109 50
v_LongJump_g02_c02 115 50
v_LongJump_g02_c03 145 50
v_LongJump_g02_c04 115 50
v_LongJump_g02_c05 84 50
v_LongJump_g03_c01 73 50
v_LongJump_g03_c02 89 50
v_LongJump_g03_c03 107 50
v_LongJump_g03_c04 93 50
v_LongJump_g03_c05 108 50
v_LongJump_g03_c06 96 50
v_LongJump_g04_c01 115 50
v_LongJump_g04_c02 140 50
v_LongJump_g04_c03 140 50
v_LongJump_g04_c04 124 50
v_LongJump_g04_c05 116 50
v_LongJump_g04_c06 149 50
v_LongJump_g04_c07 117 50
v_LongJump_g05_c01 110 50
v_LongJump_g05_c02 91 50
v_LongJump_g05_c03 133 50
v_LongJump_g05_c04 131 50
v_LongJump_g05_c05 145 50
v_LongJump_g06_c01 85 50
v_LongJump_g06_c02 80 50
v_LongJump_g06_c03 135 50
v_LongJump_g06_c04 125 50
v_LongJump_g07_c01 122 50
v_LongJump_g07_c02 170 50
v_LongJump_g07_c03 101 50
v_LongJump_g07_c04 81 50
v_LongJump_g07_c05 117 50
v_LongJump_g15_c01 98 50
v_LongJump_g15_c02 110 50
v_LongJump_g15_c03 109 50
v_LongJump_g15_c04 141 50
v_LongJump_g15_c05 132 50
v_LongJump_g16_c01 124 50
v_LongJump_g16_c02 135 50
v_LongJump_g16_c03 134 50
v_LongJump_g16_c04 114 50
v_LongJump_g16_c05 144 50
v_LongJump_g17_c01 125 50
v_LongJump_g17_c02 155 50
v_LongJump_g17_c03 133 50
v_LongJump_g17_c04 123 50
v_LongJump_g17_c05 168 50
v_LongJump_g18_c01 106 50
v_LongJump_g18_c02 127 50
v_LongJump_g18_c03 108 50
v_LongJump_g18_c04 144 50
v_LongJump_g18_c05 91 50
v_LongJump_g19_c01 149 50
v_LongJump_g19_c02 191 50
v_LongJump_g19_c03 114 50
v_LongJump_g19_c04 149 50
v_LongJump_g19_c05 149 50
v_LongJump_g19_c06 149 50
v_LongJump_g20_c01 165 50
v_LongJump_g20_c02 196 50
v_LongJump_g20_c03 199 50
v_LongJump_g20_c04 158 50
v_LongJump_g21_c01 117 50
v_LongJump_g21_c02 114 50
v_LongJump_g21_c03 117 50
v_LongJump_g21_c04 147 50
v_LongJump_g22_c01 140 50
v_LongJump_g22_c02 105 50
v_LongJump_g22_c03 121 50
v_LongJump_g22_c04 164 50
v_LongJump_g23_c01 141 50
v_LongJump_g23_c02 154 50
v_LongJump_g23_c03 148 50
v_LongJump_g23_c04 138 50
v_LongJump_g24_c01 148 50
v_LongJump_g24_c02 165 50
v_LongJump_g24_c03 168 50
v_LongJump_g24_c04 155 50
v_LongJump_g25_c01 150 50
v_LongJump_g25_c02 155 50
v_LongJump_g25_c03 176 50
v_LongJump_g25_c04 162 50
v_Lunges_g01_c01 261 51
v_Lunges_g01_c02 234 51
v_Lunges_g01_c03 225 51
v_Lunges_g01_c04 270 51
v_Lunges_g01_c05 252 51
v_Lunges_g01_c06 261 51
v_Lunges_g01_c07 234 51
v_Lunges_g02_c01 164 51
v_Lunges_g02_c02 167 51
v_Lunges_g02_c03 157 51
v_Lunges_g02_c04 176 51
v_Lunges_g03_c01 253 51
v_Lunges_g03_c02 247 51
v_Lunges_g03_c03 234 51
v_Lunges_g03_c04 251 51
v_Lunges_g04_c01 261 51
v_Lunges_g04_c02 259 51
v_Lunges_g04_c03 247 51
v_Lunges_g04_c04 183 51
v_Lunges_g05_c01 238 51
v_Lunges_g05_c02 254 51
v_Lunges_g05_c03 216 51
v_Lunges_g05_c04 197 51
v_Lunges_g06_c01 253 51
v_Lunges_g06_c02 234 51
v_Lunges_g06_c03 255 51
v_Lunges_g06_c04 265 51
v_Lunges_g06_c05 254 51
v_Lunges_g06_c06 253 51
v_Lunges_g06_c07 261 51
v_Lunges_g07_c01 248 51
v_Lunges_g07_c02 245 51
v_Lunges_g07_c03 245 51
v_Lunges_g07_c04 264 51
v_Lunges_g07_c05 237 51
v_Lunges_g07_c06 250 51
v_Lunges_g07_c07 253 51
v_Lunges_g15_c01 116 51
v_Lunges_g15_c02 96 51
v_Lunges_g15_c03 105 51
v_Lunges_g15_c04 85 51
v_Lunges_g16_c01 254 51
v_Lunges_g16_c02 243 51
v_Lunges_g16_c03 262 51
v_Lunges_g16_c04 252 51
v_Lunges_g17_c01 247 51
v_Lunges_g17_c02 261 51
v_Lunges_g17_c03 253 51
v_Lunges_g17_c04 251 51
v_Lunges_g18_c01 255 51
v_Lunges_g18_c02 248 51
v_Lunges_g18_c03 252 51
v_Lunges_g18_c04 245 51
v_Lunges_g18_c05 253 51
v_Lunges_g19_c01 259 51
v_Lunges_g19_c02 258 51
v_Lunges_g19_c03 247 51
v_Lunges_g19_c04 256 51
v_Lunges_g19_c05 258 51
v_Lunges_g19_c06 238 51
v_Lunges_g19_c07 240 51
v_Lunges_g20_c01 47 51
v_Lunges_g20_c02 46 51
v_Lunges_g20_c03 46 51
v_Lunges_g20_c04 47 51
v_Lunges_g21_c01 266 51
v_Lunges_g21_c02 240 51
v_Lunges_g21_c03 258 51
v_Lunges_g21_c04 252 51
v_Lunges_g21_c05 235 51
v_Lunges_g22_c01 189 51
v_Lunges_g22_c02 203 51
v_Lunges_g22_c03 202 51
v_Lunges_g22_c04 207 51
v_Lunges_g23_c01 200 51
v_Lunges_g23_c02 202 51
v_Lunges_g23_c03 206 51
v_Lunges_g23_c04 202 51
v_Lunges_g23_c05 259 51
v_Lunges_g23_c06 247 51
v_Lunges_g24_c01 191 51
v_Lunges_g24_c02 192 51
v_Lunges_g24_c03 192 51
v_Lunges_g24_c04 175 51
v_Lunges_g25_c01 234 51
v_Lunges_g25_c02 263 51
v_Lunges_g25_c03 245 51
v_Lunges_g25_c04 250 51
v_MilitaryParade_g01_c01 127 52
v_MilitaryParade_g01_c02 126 52
v_MilitaryParade_g01_c03 120 52
v_MilitaryParade_g01_c04 117 52
v_MilitaryParade_g01_c05 148 52
v_MilitaryParade_g01_c06 135 52
v_MilitaryParade_g01_c07 140 52
v_MilitaryParade_g02_c01 92 52
v_MilitaryParade_g02_c02 127 52
v_MilitaryParade_g02_c03 111 52
v_MilitaryParade_g02_c04 118 52
v_MilitaryParade_g03_c01 107 52
v_MilitaryParade_g03_c02 111 52
v_MilitaryParade_g03_c03 92 52
v_MilitaryParade_g03_c04 111 52
v_MilitaryParade_g04_c01 136 52
v_MilitaryParade_g04_c02 88 52
v_MilitaryParade_g04_c03 150 52
v_MilitaryParade_g04_c04 88 52
v_MilitaryParade_g05_c01 92 52
v_MilitaryParade_g05_c02 109 52
v_MilitaryParade_g05_c03 84 52
v_MilitaryParade_g05_c04 104 52
v_MilitaryParade_g06_c01 143 52
v_MilitaryParade_g06_c02 110 52
v_MilitaryParade_g06_c03 116 52
v_MilitaryParade_g06_c04 123 52
v_MilitaryParade_g07_c01 108 52
v_MilitaryParade_g07_c02 143 52
v_MilitaryParade_g07_c03 142 52
v_MilitaryParade_g07_c04 155 52
v_MilitaryParade_g07_c05 147 52
v_MilitaryParade_g07_c06 139 52
v_MilitaryParade_g15_c01 143 52
v_MilitaryParade_g15_c02 162 52
v_MilitaryParade_g15_c03 137 52
v_MilitaryParade_g15_c04 139 52
v_MilitaryParade_g15_c05 167 52
v_MilitaryParade_g15_c06 137 52
v_MilitaryParade_g15_c07 157 52
v_MilitaryParade_g16_c01 98 52
v_MilitaryParade_g16_c02 123 52
v_MilitaryParade_g16_c03 145 52
v_MilitaryParade_g16_c04 129 52
v_MilitaryParade_g17_c01 147 52
v_MilitaryParade_g17_c02 137 52
v_MilitaryParade_g17_c03 137 52
v_MilitaryParade_g17_c04 142 52
v_MilitaryParade_g17_c05 146 52
v_MilitaryParade_g18_c01 139 52
v_MilitaryParade_g18_c02 145 52
v_MilitaryParade_g18_c03 138 52
v_MilitaryParade_g18_c04 131 52
v_MilitaryParade_g18_c05 134 52
v_MilitaryParade_g18_c06 123 52
v_MilitaryParade_g19_c01 140 52
v_MilitaryParade_g19_c02 137 52
v_MilitaryParade_g19_c03 125 52
v_MilitaryParade_g19_c04 137 52
v_MilitaryParade_g19_c05 134 52
v_MilitaryParade_g19_c06 137 52
v_MilitaryParade_g19_c07 145 52
v_MilitaryParade_g20_c01 136 52
v_MilitaryParade_g20_c02 149 52
v_MilitaryParade_g20_c03 152 52
v_MilitaryParade_g20_c04 148 52
v_MilitaryParade_g21_c01 100 52
v_MilitaryParade_g21_c02 136 52
v_MilitaryParade_g21_c03 121 52
v_MilitaryParade_g21_c04 100 52
v_MilitaryParade_g22_c01 133 52
v_MilitaryParade_g22_c02 124 52
v_MilitaryParade_g22_c03 141 52
v_MilitaryParade_g22_c04 114 52
v_MilitaryParade_g23_c01 122 52
v_MilitaryParade_g23_c02 124 52
v_MilitaryParade_g23_c03 117 52
v_MilitaryParade_g23_c04 134 52
v_MilitaryParade_g24_c01 102 52
v_MilitaryParade_g24_c02 108 52
v_MilitaryParade_g24_c03 100 52
v_MilitaryParade_g24_c04 105 52
v_MilitaryParade_g25_c01 126 52
v_MilitaryParade_g25_c02 92 52
v_MilitaryParade_g25_c03 127 52
v_MilitaryParade_g25_c04 118 52
v_MilitaryParade_g25_c05 123 52
v_MilitaryParade_g25_c06 122 52
v_MilitaryParade_g25_c07 127 52
v_Mixing_g01_c01 104 53
v_Mixing_g01_c02 125 53
v_Mixing_g01_c03 141 53
v_Mixing_g01_c04 120 53
v_Mixing_g01_c05 109 53
v_Mixing_g01_c06 157 53
v_Mixing_g01_c07 123 53
v_Mixing_g02_c01 102 53
v_Mixing_g02_c02 104 53
v_Mixing_g02_c03 164 53
v_Mixing_g02_c04 164 53
v_Mixing_g02_c05 147 53
v_Mixing_g02_c06 107 53
v_Mixing_g03_c01 158 53
v_Mixing_g03_c02 127 53
v_Mixing_g03_c03 134 53
v_Mixing_g03_c04 133 53
v_Mixing_g03_c05 120 53
v_Mixing_g03_c06 132 53
v_Mixing_g03_c07 152 53
v_Mixing_g04_c01 140 53
v_Mixing_g04_c02 103 53
v_Mixing_g04_c03 123 53
v_Mixing_g04_c04 108 53
v_Mixing_g04_c05 110 53
v_Mixing_g04_c06 145 53
v_Mixing_g04_c07 121 53
v_Mixing_g05_c01 125 53
v_Mixing_g05_c02 109 53
v_Mixing_g05_c03 123 53
v_Mixing_g05_c04 117 53
v_Mixing_g05_c05 129 53
v_Mixing_g05_c06 126 53
v_Mixing_g05_c07 109 53
v_Mixing_g06_c01 138 53
v_Mixing_g06_c02 102 53
v_Mixing_g06_c03 120 53
v_Mixing_g06_c04 106 53
v_Mixing_g06_c05 140 53
v_Mixing_g06_c06 106 53
v_Mixing_g07_c01 114 53
v_Mixing_g07_c02 100 53
v_Mixing_g07_c03 128 53
v_Mixing_g07_c04 129 53
v_Mixing_g07_c05 129 53
v_Mixing_g15_c01 120 53
v_Mixing_g15_c02 101 53
v_Mixing_g15_c03 101 53
v_Mixing_g15_c04 97 53
v_Mixing_g15_c05 95 53
v_Mixing_g15_c06 102 53
v_Mixing_g15_c07 90 53
v_Mixing_g16_c01 103 53
v_Mixing_g16_c02 106 53
v_Mixing_g16_c03 109 53
v_Mixing_g16_c04 115 53
v_Mixing_g17_c01 91 53
v_Mixing_g17_c02 113 53
v_Mixing_g17_c03 113 53
v_Mixing_g17_c04 80 53
v_Mixing_g18_c01 100 53
v_Mixing_g18_c02 101 53
v_Mixing_g18_c03 103 53
v_Mixing_g18_c04 100 53
v_Mixing_g19_c01 99 53
v_Mixing_g19_c02 105 53
v_Mixing_g19_c03 101 53
v_Mixing_g19_c04 100 53
v_Mixing_g20_c01 113 53
v_Mixing_g20_c02 100 53
v_Mixing_g20_c03 77 53
v_Mixing_g20_c04 101 53
v_Mixing_g21_c01 117 53
v_Mixing_g21_c02 115 53
v_Mixing_g21_c03 111 53
v_Mixing_g21_c04 138 53
v_Mixing_g22_c01 117 53
v_Mixing_g22_c02 99 53
v_Mixing_g22_c03 99 53
v_Mixing_g22_c04 91 53
v_Mixing_g23_c01 123 53
v_Mixing_g23_c02 126 53
v_Mixing_g23_c03 134 53
v_Mixing_g23_c04 108 53
v_Mixing_g24_c01 125 53
v_Mixing_g24_c02 134 53
v_Mixing_g24_c03 110 53
v_Mixing_g24_c04 115 53
v_Mixing_g25_c01 115 53
v_Mixing_g25_c02 101 53
v_Mixing_g25_c03 124 53
v_Mixing_g25_c04 106 53
v_MoppingFloor_g01_c01 159 54
v_MoppingFloor_g01_c02 159 54
v_MoppingFloor_g01_c03 159 54
v_MoppingFloor_g01_c04 136 54
v_MoppingFloor_g02_c01 164 54
v_MoppingFloor_g02_c02 174 54
v_MoppingFloor_g02_c03 142 54
v_MoppingFloor_g02_c04 136 54
v_MoppingFloor_g02_c05 157 54
v_MoppingFloor_g02_c06 133 54
v_MoppingFloor_g03_c01 115 54
v_MoppingFloor_g03_c02 166 54
v_MoppingFloor_g03_c03 145 54
v_MoppingFloor_g03_c04 124 54
v_MoppingFloor_g04_c01 243 54
v_MoppingFloor_g04_c02 289 54
v_MoppingFloor_g04_c03 303 54
v_MoppingFloor_g04_c04 298 54
v_MoppingFloor_g04_c05 279 54
v_MoppingFloor_g04_c06 305 54
v_MoppingFloor_g05_c01 285 54
v_MoppingFloor_g05_c02 289 54
v_MoppingFloor_g05_c03 304 54
v_MoppingFloor_g05_c04 292 54
v_MoppingFloor_g05_c05 182 54
v_MoppingFloor_g06_c01 99 54
v_MoppingFloor_g06_c02 224 54
v_MoppingFloor_g06_c03 222 54
v_MoppingFloor_g06_c04 122 54
v_MoppingFloor_g07_c01 157 54
v_MoppingFloor_g07_c02 144 54
v_MoppingFloor_g07_c03 107 54
v_MoppingFloor_g07_c04 203 54
v_MoppingFloor_g07_c05 125 54
v_MoppingFloor_g15_c01 131 54
v_MoppingFloor_g15_c02 130 54
v_MoppingFloor_g15_c03 133 54
v_MoppingFloor_g15_c04 136 54
v_MoppingFloor_g16_c01 269 54
v_MoppingFloor_g16_c02 237 54
v_MoppingFloor_g16_c03 233 54
v_MoppingFloor_g16_c04 204 54
v_MoppingFloor_g17_c01 205 54
v_MoppingFloor_g17_c02 234 54
v_MoppingFloor_g17_c03 248 54
v_MoppingFloor_g17_c04 268 54
v_MoppingFloor_g17_c05 258 54
v_MoppingFloor_g17_c06 237 54
v_MoppingFloor_g18_c01 104 54
v_MoppingFloor_g18_c02 109 54
v_MoppingFloor_g18_c03 103 54
v_MoppingFloor_g18_c04 98 54
v_MoppingFloor_g18_c05 347 54
v_MoppingFloor_g18_c06 372 54
v_MoppingFloor_g19_c01 134 54
v_MoppingFloor_g19_c02 144 54
v_MoppingFloor_g19_c03 74 54
v_MoppingFloor_g19_c04 71 54
v_MoppingFloor_g20_c01 122 54
v_MoppingFloor_g20_c02 121 54
v_MoppingFloor_g20_c03 126 54
v_MoppingFloor_g20_c04 126 54
v_MoppingFloor_g21_c01 191 54
v_MoppingFloor_g21_c02 187 54
v_MoppingFloor_g21_c03 171 54
v_MoppingFloor_g21_c04 185 54
v_MoppingFloor_g22_c01 336 54
v_MoppingFloor_g22_c02 332 54
v_MoppingFloor_g22_c03 345 54
v_MoppingFloor_g22_c04 389 54
v_MoppingFloor_g23_c01 137 54
v_MoppingFloor_g23_c02 146 54
v_MoppingFloor_g23_c03 363 54
v_MoppingFloor_g23_c04 311 54
v_MoppingFloor_g24_c01 303 54
v_MoppingFloor_g24_c02 300 54
v_MoppingFloor_g24_c03 298 54
v_MoppingFloor_g24_c04 438 54
v_MoppingFloor_g25_c01 154 54
v_MoppingFloor_g25_c02 118 54
v_MoppingFloor_g25_c03 195 54
v_MoppingFloor_g25_c04 68 54
v_Nunchucks_g01_c01 264 55
v_Nunchucks_g01_c02 260 55
v_Nunchucks_g01_c03 234 55
v_Nunchucks_g01_c04 229 55
v_Nunchucks_g02_c01 291 55
v_Nunchucks_g02_c02 235 55
v_Nunchucks_g02_c03 276 55
v_Nunchucks_g02_c04 244 55
v_Nunchucks_g02_c05 291 55
v_Nunchucks_g02_c06 296 55
v_Nunchucks_g03_c01 251 55
v_Nunchucks_g03_c02 250 55
v_Nunchucks_g03_c03 250 55
v_Nunchucks_g03_c04 249 55
v_Nunchucks_g03_c05 251 55
v_Nunchucks_g03_c06 250 55
v_Nunchucks_g03_c07 243 55
v_Nunchucks_g04_c01 260 55
v_Nunchucks_g04_c02 260 55
v_Nunchucks_g04_c03 257 55
v_Nunchucks_g04_c04 257 55
v_Nunchucks_g04_c05 267 55
v_Nunchucks_g04_c06 250 55
v_Nunchucks_g05_c01 225 55
v_Nunchucks_g05_c02 208 55
v_Nunchucks_g05_c03 204 55
v_Nunchucks_g05_c04 215 55
v_Nunchucks_g06_c01 317 55
v_Nunchucks_g06_c02 219 55
v_Nunchucks_g06_c03 209 55
v_Nunchucks_g06_c04 211 55
v_Nunchucks_g07_c01 254 55
v_Nunchucks_g07_c02 254 55
v_Nunchucks_g07_c03 150 55
v_Nunchucks_g07_c04 246 55
v_Nunchucks_g15_c01 248 55
v_Nunchucks_g15_c02 257 55
v_Nunchucks_g15_c03 301 55
v_Nunchucks_g15_c04 283 55
v_Nunchucks_g15_c05 276 55
v_Nunchucks_g15_c06 319 55
v_Nunchucks_g16_c01 175 55
v_Nunchucks_g16_c02 166 55
v_Nunchucks_g16_c03 166 55
v_Nunchucks_g16_c04 183 55
v_Nunchucks_g17_c01 239 55
v_Nunchucks_g17_c02 260 55
v_Nunchucks_g17_c03 252 55
v_Nunchucks_g17_c04 260 55
v_Nunchucks_g17_c05 302 55
v_Nunchucks_g17_c06 274 55
v_Nunchucks_g17_c07 301 55
v_Nunchucks_g18_c01 279 55
v_Nunchucks_g18_c02 271 55
v_Nunchucks_g18_c03 238 55
v_Nunchucks_g18_c04 254 55
v_Nunchucks_g18_c05 229 55
v_Nunchucks_g18_c06 254 55
v_Nunchucks_g19_c01 196 55
v_Nunchucks_g19_c02 200 55
v_Nunchucks_g19_c03 294 55
v_Nunchucks_g19_c04 297 55
v_Nunchucks_g20_c01 170 55
v_Nunchucks_g20_c02 177 55
v_Nunchucks_g20_c03 271 55
v_Nunchucks_g20_c04 285 55
v_Nunchucks_g21_c01 168 55
v_Nunchucks_g21_c02 167 55
v_Nunchucks_g21_c03 173 55
v_Nunchucks_g21_c04 186 55
v_Nunchucks_g21_c05 198 55
v_Nunchucks_g21_c06 183 55
v_Nunchucks_g22_c01 144 55
v_Nunchucks_g22_c02 144 55
v_Nunchucks_g22_c03 170 55
v_Nunchucks_g22_c04 166 55
v_Nunchucks_g23_c01 207 55
v_Nunchucks_g23_c02 254 55
v_Nunchucks_g23_c03 240 55
v_Nunchucks_g23_c04 244 55
v_Nunchucks_g23_c05 241 55
v_Nunchucks_g24_c01 209 55
v_Nunchucks_g24_c02 205 55
v_Nunchucks_g24_c03 199 55
v_Nunchucks_g24_c04 209 55
v_Nunchucks_g24_c05 212 55
v_Nunchucks_g25_c01 189 55
v_Nunchucks_g25_c02 185 55
v_Nunchucks_g25_c03 197 55
v_Nunchucks_g25_c04 191 55
v_Nunchucks_g25_c05 210 55
v_Nunchucks_g25_c06 185 55
v_ParallelBars_g01_c01 106 56
v_ParallelBars_g01_c02 123 56
v_ParallelBars_g01_c03 141 56
v_ParallelBars_g01_c04 197 56
v_ParallelBars_g02_c01 108 56
v_ParallelBars_g02_c02 156 56
v_ParallelBars_g02_c03 132 56
v_ParallelBars_g02_c04 191 56
v_ParallelBars_g03_c01 114 56
v_ParallelBars_g03_c02 102 56
v_ParallelBars_g03_c03 147 56
v_ParallelBars_g03_c04 157 56
v_ParallelBars_g04_c01 135 56
v_ParallelBars_g04_c02 110 56
v_ParallelBars_g04_c03 147 56
v_ParallelBars_g04_c04 172 56
v_ParallelBars_g04_c05 159 56
v_ParallelBars_g04_c06 221 56
v_ParallelBars_g04_c07 147 56
v_ParallelBars_g05_c01 182 56
v_ParallelBars_g05_c02 115 56
v_ParallelBars_g05_c03 165 56
v_ParallelBars_g05_c04 157 56
v_ParallelBars_g05_c05 124 56
v_ParallelBars_g06_c01 148 56
v_ParallelBars_g06_c02 125 56
v_ParallelBars_g06_c03 150 56
v_ParallelBars_g06_c04 127 56
v_ParallelBars_g06_c05 102 56
v_ParallelBars_g06_c06 124 56
v_ParallelBars_g06_c07 112 56
v_ParallelBars_g07_c01 127 56
v_ParallelBars_g07_c02 127 56
v_ParallelBars_g07_c03 127 56
v_ParallelBars_g07_c04 195 56
v_ParallelBars_g07_c05 107 56
v_ParallelBars_g07_c06 137 56
v_ParallelBars_g15_c01 164 56
v_ParallelBars_g15_c02 144 56
v_ParallelBars_g15_c03 120 56
v_ParallelBars_g15_c04 156 56
v_ParallelBars_g16_c01 117 56
v_ParallelBars_g16_c02 142 56
v_ParallelBars_g16_c03 141 56
v_ParallelBars_g16_c04 133 56
v_ParallelBars_g17_c01 122 56
v_ParallelBars_g17_c02 122 56
v_ParallelBars_g17_c03 180 56
v_ParallelBars_g17_c04 260 56
v_ParallelBars_g18_c01 136 56
v_ParallelBars_g18_c02 149 56
v_ParallelBars_g18_c03 109 56
v_ParallelBars_g18_c04 124 56
v_ParallelBars_g19_c01 133 56
v_ParallelBars_g19_c02 152 56
v_ParallelBars_g19_c03 147 56
v_ParallelBars_g19_c04 109 56
v_ParallelBars_g20_c01 140 56
v_ParallelBars_g20_c02 151 56
v_ParallelBars_g20_c03 125 56
v_ParallelBars_g20_c04 134 56
v_ParallelBars_g21_c01 164 56
v_ParallelBars_g21_c02 167 56
v_ParallelBars_g21_c03 122 56
v_ParallelBars_g21_c04 117 56
v_ParallelBars_g22_c01 121 56
v_ParallelBars_g22_c02 154 56
v_ParallelBars_g22_c03 162 56
v_ParallelBars_g22_c04 169 56
v_ParallelBars_g23_c01 132 56
v_ParallelBars_g23_c02 95 56
v_ParallelBars_g23_c03 133 56
v_ParallelBars_g23_c04 141 56
v_ParallelBars_g24_c01 147 56
v_ParallelBars_g24_c02 132 56
v_ParallelBars_g24_c03 127 56
v_ParallelBars_g24_c04 148 56
v_ParallelBars_g25_c01 132 56
v_ParallelBars_g25_c02 155 56
v_ParallelBars_g25_c03 161 56
v_ParallelBars_g25_c04 120 56
v_PizzaTossing_g01_c01 143 57
v_PizzaTossing_g01_c02 82 57
v_PizzaTossing_g01_c03 132 57
v_PizzaTossing_g01_c04 132 57
v_PizzaTossing_g02_c01 117 57
v_PizzaTossing_g02_c02 106 57
v_PizzaTossing_g02_c03 111 57
v_PizzaTossing_g02_c04 96 57
v_PizzaTossing_g02_c05 77 57
v_PizzaTossing_g03_c01 101 57
v_PizzaTossing_g03_c02 97 57
v_PizzaTossing_g03_c03 106 57
v_PizzaTossing_g03_c04 35 57
v_PizzaTossing_g04_c01 103 57
v_PizzaTossing_g04_c02 114 57
v_PizzaTossing_g04_c03 108 57
v_PizzaTossing_g04_c04 119 57
v_PizzaTossing_g04_c05 125 57
v_PizzaTossing_g04_c06 119 57
v_PizzaTossing_g04_c07 136 57
v_PizzaTossing_g05_c01 123 57
v_PizzaTossing_g05_c02 186 57
v_PizzaTossing_g05_c03 144 57
v_PizzaTossing_g05_c04 111 57
v_PizzaTossing_g06_c01 105 57
v_PizzaTossing_g06_c02 97 57
v_PizzaTossing_g06_c03 97 57
v_PizzaTossing_g06_c04 62 57
v_PizzaTossing_g06_c05 115 57
v_PizzaTossing_g07_c01 111 57
v_PizzaTossing_g07_c02 133 57
v_PizzaTossing_g07_c03 115 57
v_PizzaTossing_g07_c04 170 57
v_PizzaTossing_g15_c01 111 57
v_PizzaTossing_g15_c02 145 57
v_PizzaTossing_g15_c03 113 57
v_PizzaTossing_g15_c04 200 57
v_PizzaTossing_g16_c01 117 57
v_PizzaTossing_g16_c02 142 57
v_PizzaTossing_g16_c03 134 57
v_PizzaTossing_g16_c04 121 57
v_PizzaTossing_g17_c01 140 57
v_PizzaTossing_g17_c02 102 57
v_PizzaTossing_g17_c03 120 57
v_PizzaTossing_g17_c04 93 57
v_PizzaTossing_g18_c01 107 57
v_PizzaTossing_g18_c02 103 57
v_PizzaTossing_g18_c03 136 57
v_PizzaTossing_g18_c04 122 57
v_PizzaTossing_g19_c01 110 57
v_PizzaTossing_g19_c02 140 57
v_PizzaTossing_g19_c03 135 57
v_PizzaTossing_g19_c04 125 57
v_PizzaTossing_g19_c05 196 57
v_PizzaTossing_g20_c01 109 57
v_PizzaTossing_g20_c02 119 57
v_PizzaTossing_g20_c03 102 57
v_PizzaTossing_g20_c04 160 57
v_PizzaTossing_g21_c01 116 57
v_PizzaTossing_g21_c02 138 57
v_PizzaTossing_g21_c03 96 57
v_PizzaTossing_g21_c04 113 57
v_PizzaTossing_g22_c01 135 57
v_PizzaTossing_g22_c02 174 57
v_PizzaTossing_g22_c03 137 57
v_PizzaTossing_g22_c04 162 57
v_PizzaTossing_g23_c01 124 57
v_PizzaTossing_g23_c02 138 57
v_PizzaTossing_g23_c03 147 57
v_PizzaTossing_g23_c04 122 57
v_PizzaTossing_g23_c05 148 57
v_PizzaTossing_g23_c06 149 57
v_PizzaTossing_g23_c07 201 57
v_PizzaTossing_g24_c01 92 57
v_PizzaTossing_g24_c02 96 57
v_PizzaTossing_g24_c03 103 57
v_PizzaTossing_g24_c04 93 57
v_PizzaTossing_g24_c05 91 57
v_PizzaTossing_g24_c06 114 57
v_PizzaTossing_g25_c01 115 57
v_PizzaTossing_g25_c02 99 57
v_PizzaTossing_g25_c03 99 57
v_PizzaTossing_g25_c04 102 57
v_PizzaTossing_g25_c05 115 57
v_PlayingCello_g01_c01 222 58
v_PlayingCello_g01_c02 210 58
v_PlayingCello_g01_c03 161 58
v_PlayingCello_g01_c04 142 58
v_PlayingCello_g01_c05 163 58
v_PlayingCello_g01_c06 161 58
v_PlayingCello_g01_c07 143 58
v_PlayingCello_g02_c01 156 58
v_PlayingCello_g02_c02 193 58
v_PlayingCello_g02_c03 165 58
v_PlayingCello_g02_c04 161 58
v_PlayingCello_g02_c05 235 58
v_PlayingCello_g02_c06 175 58
v_PlayingCello_g02_c07 227 58
v_PlayingCello_g03_c01 170 58
v_PlayingCello_g03_c02 104 58
v_PlayingCello_g03_c03 158 58
v_PlayingCello_g03_c04 188 58
v_PlayingCello_g04_c01 206 58
v_PlayingCello_g04_c02 211 58
v_PlayingCello_g04_c03 137 58
v_PlayingCello_g04_c04 142 58
v_PlayingCello_g04_c05 124 58
v_PlayingCello_g04_c06 128 58
v_PlayingCello_g04_c07 128 58
v_PlayingCello_g05_c01 174 58
v_PlayingCello_g05_c02 197 58
v_PlayingCello_g05_c03 172 58
v_PlayingCello_g05_c04 185 58
v_PlayingCello_g05_c05 180 58
v_PlayingCello_g05_c06 160 58
v_PlayingCello_g05_c07 142 58
v_PlayingCello_g06_c01 252 58
v_PlayingCello_g06_c02 224 58
v_PlayingCello_g06_c03 283 58
v_PlayingCello_g06_c04 266 58
v_PlayingCello_g06_c05 166 58
v_PlayingCello_g06_c06 215 58
v_PlayingCello_g06_c07 213 58
v_PlayingCello_g07_c01 413 58
v_PlayingCello_g07_c02 325 58
v_PlayingCello_g07_c03 281 58
v_PlayingCello_g07_c04 306 58
v_PlayingCello_g07_c05 271 58
v_PlayingCello_g15_c01 268 58
v_PlayingCello_g15_c02 200 58
v_PlayingCello_g15_c03 301 58
v_PlayingCello_g15_c04 318 58
v_PlayingCello_g15_c05 201 58
v_PlayingCello_g15_c06 267 58
v_PlayingCello_g15_c07 201 58
v_PlayingCello_g16_c01 175 58
v_PlayingCello_g16_c02 201 58
v_PlayingCello_g16_c03 236 58
v_PlayingCello_g16_c04 264 58
v_PlayingCello_g16_c05 194 58
v_PlayingCello_g16_c06 192 58
v_PlayingCello_g16_c07 132 58
v_PlayingCello_g17_c01 258 58
v_PlayingCello_g17_c02 387 58
v_PlayingCello_g17_c03 364 58
v_PlayingCello_g17_c04 317 58
v_PlayingCello_g17_c05 344 58
v_PlayingCello_g17_c06 317 58
v_PlayingCello_g17_c07 269 58
v_PlayingCello_g18_c01 283 58
v_PlayingCello_g18_c02 231 58
v_PlayingCello_g18_c03 247 58
v_PlayingCello_g18_c04 197 58
v_PlayingCello_g18_c05 239 58
v_PlayingCello_g18_c06 283 58
v_PlayingCello_g18_c07 265 58
v_PlayingCello_g19_c01 196 58
v_PlayingCello_g19_c02 265 58
v_PlayingCello_g19_c03 242 58
v_PlayingCello_g19_c04 196 58
v_PlayingCello_g19_c05 197 58
v_PlayingCello_g19_c06 181 58
v_PlayingCello_g19_c07 196 58
v_PlayingCello_g20_c01 321 58
v_PlayingCello_g20_c02 292 58
v_PlayingCello_g20_c03 248 58
v_PlayingCello_g20_c04 275 58
v_PlayingCello_g20_c05 240 58
v_PlayingCello_g20_c06 214 58
v_PlayingCello_g20_c07 274 58
v_PlayingCello_g21_c01 214 58
v_PlayingCello_g21_c02 231 58
v_PlayingCello_g21_c03 264 58
v_PlayingCello_g21_c04 222 58
v_PlayingCello_g21_c05 256 58
v_PlayingCello_g22_c01 256 58
v_PlayingCello_g22_c02 248 58
v_PlayingCello_g22_c03 242 58
v_PlayingCello_g22_c04 214 58
v_PlayingCello_g22_c05 249 58
v_PlayingCello_g22_c06 241 58
v_PlayingCello_g22_c07 249 58
v_PlayingCello_g23_c01 259 58
v_PlayingCello_g23_c02 266 58
v_PlayingCello_g23_c03 252 58
v_PlayingCello_g23_c04 209 58
v_PlayingCello_g23_c05 179 58
v_PlayingCello_g23_c06 274 58
v_PlayingCello_g23_c07 266 58
v_PlayingCello_g24_c01 339 58
v_PlayingCello_g24_c02 334 58
v_PlayingCello_g24_c03 310 58
v_PlayingCello_g24_c04 237 58
v_PlayingCello_g24_c05 262 58
v_PlayingCello_g24_c06 310 58
v_PlayingCello_g24_c07 238 58
v_PlayingCello_g25_c01 311 58
v_PlayingCello_g25_c02 319 58
v_PlayingCello_g25_c03 319 58
v_PlayingCello_g25_c04 270 58
v_PlayingCello_g25_c05 249 58
v_PlayingCello_g25_c06 243 58
v_PlayingCello_g25_c07 278 58
v_PlayingDaf_g01_c01 121 59
v_PlayingDaf_g01_c02 179 59
v_PlayingDaf_g01_c03 189 59
v_PlayingDaf_g01_c04 186 59
v_PlayingDaf_g02_c01 358 59
v_PlayingDaf_g02_c02 363 59
v_PlayingDaf_g02_c03 323 59
v_PlayingDaf_g02_c04 319 59
v_PlayingDaf_g02_c05 324 59
v_PlayingDaf_g02_c06 362 59
v_PlayingDaf_g02_c07 333 59
v_PlayingDaf_g03_c01 186 59
v_PlayingDaf_g03_c02 170 59
v_PlayingDaf_g03_c03 180 59
v_PlayingDaf_g03_c04 210 59
v_PlayingDaf_g04_c01 326 59
v_PlayingDaf_g04_c02 345 59
v_PlayingDaf_g04_c03 304 59
v_PlayingDaf_g04_c04 304 59
v_PlayingDaf_g04_c05 319 59
v_PlayingDaf_g04_c06 339 59
v_PlayingDaf_g04_c07 370 59
v_PlayingDaf_g05_c01 300 59
v_PlayingDaf_g05_c02 333 59
v_PlayingDaf_g05_c03 347 59
v_PlayingDaf_g05_c04 392 59
v_PlayingDaf_g05_c05 402 59
v_PlayingDaf_g05_c06 385 59
v_PlayingDaf_g05_c07 376 59
v_PlayingDaf_g06_c01 298 59
v_PlayingDaf_g06_c02 298 59
v_PlayingDaf_g06_c03 318 59
v_PlayingDaf_g06_c04 317 59
v_PlayingDaf_g06_c05 300 59
v_PlayingDaf_g06_c06 310 59
v_PlayingDaf_g06_c07 219 59
v_PlayingDaf_g07_c01 248 59
v_PlayingDaf_g07_c02 248 59
v_PlayingDaf_g07_c03 248 59
v_PlayingDaf_g07_c04 248 59
v_PlayingDaf_g07_c05 248 59
v_PlayingDaf_g15_c01 291 59
v_PlayingDaf_g15_c02 341 59
v_PlayingDaf_g15_c03 364 59
v_PlayingDaf_g15_c04 336 59
v_PlayingDaf_g15_c05 384 59
v_PlayingDaf_g15_c06 405 59
v_PlayingDaf_g15_c07 435 59
v_PlayingDaf_g16_c01 264 59
v_PlayingDaf_g16_c02 260 59
v_PlayingDaf_g16_c03 282 59
v_PlayingDaf_g16_c04 300 59
v_PlayingDaf_g16_c05 229 59
v_PlayingDaf_g16_c06 145 59
v_PlayingDaf_g17_c01 261 59
v_PlayingDaf_g17_c02 252 59
v_PlayingDaf_g17_c03 274 59
v_PlayingDaf_g17_c04 170 59
v_PlayingDaf_g18_c01 238 59
v_PlayingDaf_g18_c02 250 59
v_PlayingDaf_g18_c03 276 59
v_PlayingDaf_g18_c04 209 59
v_PlayingDaf_g18_c05 232 59
v_PlayingDaf_g18_c06 242 59
v_PlayingDaf_g18_c07 245 59
v_PlayingDaf_g19_c01 307 59
v_PlayingDaf_g19_c02 361 59
v_PlayingDaf_g19_c03 365 59
v_PlayingDaf_g19_c04 349 59
v_PlayingDaf_g19_c05 348 59
v_PlayingDaf_g19_c06 372 59
v_PlayingDaf_g19_c07 387 59
v_PlayingDaf_g20_c01 372 59
v_PlayingDaf_g20_c02 378 59
v_PlayingDaf_g20_c03 361 59
v_PlayingDaf_g20_c04 381 59
v_PlayingDaf_g20_c05 403 59
v_PlayingDaf_g20_c06 350 59
v_PlayingDaf_g20_c07 395 59
v_PlayingDaf_g21_c01 249 59
v_PlayingDaf_g21_c02 239 59
v_PlayingDaf_g21_c03 262 59
v_PlayingDaf_g21_c04 275 59
v_PlayingDaf_g21_c05 267 59
v_PlayingDaf_g21_c06 267 59
v_PlayingDaf_g21_c07 148 59
v_PlayingDaf_g22_c01 294 59
v_PlayingDaf_g22_c02 358 59
v_PlayingDaf_g22_c03 380 59
v_PlayingDaf_g22_c04 383 59
v_PlayingDaf_g22_c05 390 59
v_PlayingDaf_g22_c06 370 59
v_PlayingDaf_g22_c07 390 59
v_PlayingDaf_g23_c01 234 59
v_PlayingDaf_g23_c02 244 59
v_PlayingDaf_g23_c03 282 59
v_PlayingDaf_g23_c04 264 59
v_PlayingDaf_g23_c05 200 59
v_PlayingDaf_g23_c06 232 59
v_PlayingDaf_g24_c01 279 59
v_PlayingDaf_g24_c02 299 59
v_PlayingDaf_g24_c03 329 59
v_PlayingDaf_g24_c04 238 59
v_PlayingDaf_g25_c01 255 59
v_PlayingDaf_g25_c02 252 59
v_PlayingDaf_g25_c03 269 59
v_PlayingDaf_g25_c04 283 59
v_PlayingDaf_g25_c05 267 59
v_PlayingDaf_g25_c06 255 59
v_PlayingDaf_g25_c07 261 59
v_PlayingDhol_g01_c01 251 60
v_PlayingDhol_g01_c02 239 60
v_PlayingDhol_g01_c03 270 60
v_PlayingDhol_g01_c04 238 60
v_PlayingDhol_g01_c05 245 60
v_PlayingDhol_g01_c06 194 60
v_PlayingDhol_g01_c07 137 60
v_PlayingDhol_g02_c01 266 60
v_PlayingDhol_g02_c02 304 60
v_PlayingDhol_g02_c03 266 60
v_PlayingDhol_g02_c04 274 60
v_PlayingDhol_g02_c05 266 60
v_PlayingDhol_g02_c06 288 60
v_PlayingDhol_g02_c07 281 60
v_PlayingDhol_g03_c01 356 60
v_PlayingDhol_g03_c02 380 60
v_PlayingDhol_g03_c03 406 60
v_PlayingDhol_g03_c04 390 60
v_PlayingDhol_g03_c05 408 60
v_PlayingDhol_g03_c06 415 60
v_PlayingDhol_g03_c07 404 60
v_PlayingDhol_g04_c01 436 60
v_PlayingDhol_g04_c02 453 60
v_PlayingDhol_g04_c03 451 60
v_PlayingDhol_g04_c04 410 60
v_PlayingDhol_g04_c05 424 60
v_PlayingDhol_g04_c06 447 60
v_PlayingDhol_g04_c07 442 60
v_PlayingDhol_g05_c01 283 60
v_PlayingDhol_g05_c02 267 60
v_PlayingDhol_g05_c03 215 60
v_PlayingDhol_g05_c04 296 60
v_PlayingDhol_g05_c05 302 60
v_PlayingDhol_g05_c06 294 60
v_PlayingDhol_g05_c07 271 60
v_PlayingDhol_g06_c01 376 60
v_PlayingDhol_g06_c02 367 60
v_PlayingDhol_g06_c03 364 60
v_PlayingDhol_g06_c04 371 60
v_PlayingDhol_g06_c05 385 60
v_PlayingDhol_g06_c06 363 60
v_PlayingDhol_g06_c07 356 60
v_PlayingDhol_g07_c01 257 60
v_PlayingDhol_g07_c02 254 60
v_PlayingDhol_g07_c03 261 60
v_PlayingDhol_g07_c04 253 60
v_PlayingDhol_g07_c05 276 60
v_PlayingDhol_g07_c06 250 60
v_PlayingDhol_g07_c07 269 60
v_PlayingDhol_g15_c01 198 60
v_PlayingDhol_g15_c02 206 60
v_PlayingDhol_g15_c03 186 60
v_PlayingDhol_g15_c04 185 60
v_PlayingDhol_g16_c01 194 60
v_PlayingDhol_g16_c02 245 60
v_PlayingDhol_g16_c03 208 60
v_PlayingDhol_g16_c04 202 60
v_PlayingDhol_g16_c05 206 60
v_PlayingDhol_g16_c06 221 60
v_PlayingDhol_g17_c01 294 60
v_PlayingDhol_g17_c02 296 60
v_PlayingDhol_g17_c03 277 60
v_PlayingDhol_g17_c04 304 60
v_PlayingDhol_g17_c05 301 60
v_PlayingDhol_g17_c06 301 60
v_PlayingDhol_g17_c07 290 60
v_PlayingDhol_g18_c01 173 60
v_PlayingDhol_g18_c02 181 60
v_PlayingDhol_g18_c03 198 60
v_PlayingDhol_g18_c04 182 60
v_PlayingDhol_g18_c05 175 60
v_PlayingDhol_g18_c06 123 60
v_PlayingDhol_g19_c01 293 60
v_PlayingDhol_g19_c02 321 60
v_PlayingDhol_g19_c03 259 60
v_PlayingDhol_g19_c04 299 60
v_PlayingDhol_g19_c05 291 60
v_PlayingDhol_g19_c06 304 60
v_PlayingDhol_g19_c07 265 60
v_PlayingDhol_g20_c01 187 60
v_PlayingDhol_g20_c02 185 60
v_PlayingDhol_g20_c03 209 60
v_PlayingDhol_g20_c04 141 60
v_PlayingDhol_g21_c01 246 60
v_PlayingDhol_g21_c02 297 60
v_PlayingDhol_g21_c03 287 60
v_PlayingDhol_g21_c04 263 60
v_PlayingDhol_g21_c05 266 60
v_PlayingDhol_g21_c06 301 60
v_PlayingDhol_g21_c07 272 60
v_PlayingDhol_g22_c01 249 60
v_PlayingDhol_g22_c02 250 60
v_PlayingDhol_g22_c03 251 60
v_PlayingDhol_g22_c04 252 60
v_PlayingDhol_g22_c05 253 60
v_PlayingDhol_g22_c06 254 60
v_PlayingDhol_g22_c07 179 60
v_PlayingDhol_g23_c01 294 60
v_PlayingDhol_g23_c02 290 60
v_PlayingDhol_g23_c03 294 60
v_PlayingDhol_g23_c04 290 60
v_PlayingDhol_g23_c05 265 60
v_PlayingDhol_g23_c06 251 60
v_PlayingDhol_g23_c07 201 60
v_PlayingDhol_g24_c01 266 60
v_PlayingDhol_g24_c02 261 60
v_PlayingDhol_g24_c03 249 60
v_PlayingDhol_g24_c04 273 60
v_PlayingDhol_g24_c05 257 60
v_PlayingDhol_g25_c01 356 60
v_PlayingDhol_g25_c02 352 60
v_PlayingDhol_g25_c03 364 60
v_PlayingDhol_g25_c04 378 60
v_PlayingDhol_g25_c05 401 60
v_PlayingDhol_g25_c06 410 60
v_PlayingDhol_g25_c07 368 60
v_PlayingFlute_g01_c01 252 61
v_PlayingFlute_g01_c02 300 61
v_PlayingFlute_g01_c03 302 61
v_PlayingFlute_g01_c04 349 61
v_PlayingFlute_g01_c05 363 61
v_PlayingFlute_g01_c06 329 61
v_PlayingFlute_g01_c07 382 61
v_PlayingFlute_g02_c01 252 61
v_PlayingFlute_g02_c02 245 61
v_PlayingFlute_g02_c03 244 61
v_PlayingFlute_g02_c04 198 61
v_PlayingFlute_g02_c05 248 61
v_PlayingFlute_g02_c06 205 61
v_PlayingFlute_g02_c07 218 61
v_PlayingFlute_g03_c01 234 61
v_PlayingFlute_g03_c02 223 61
v_PlayingFlute_g03_c03 248 61
v_PlayingFlute_g03_c04 221 61
v_PlayingFlute_g03_c05 199 61
v_PlayingFlute_g03_c06 187 61
v_PlayingFlute_g03_c07 229 61
v_PlayingFlute_g04_c01 279 61
v_PlayingFlute_g04_c02 293 61
v_PlayingFlute_g04_c03 300 61
v_PlayingFlute_g04_c04 273 61
v_PlayingFlute_g04_c05 388 61
v_PlayingFlute_g04_c06 267 61
v_PlayingFlute_g04_c07 285 61
v_PlayingFlute_g05_c01 319 61
v_PlayingFlute_g05_c02 270 61
v_PlayingFlute_g05_c03 222 61
v_PlayingFlute_g05_c04 199 61
v_PlayingFlute_g05_c05 235 61
v_PlayingFlute_g05_c06 239 61
v_PlayingFlute_g05_c07 122 61
v_PlayingFlute_g06_c01 119 61
v_PlayingFlute_g06_c02 217 61
v_PlayingFlute_g06_c03 151 61
v_PlayingFlute_g06_c04 332 61
v_PlayingFlute_g06_c05 117 61
v_PlayingFlute_g06_c06 221 61
v_PlayingFlute_g07_c01 214 61
v_PlayingFlute_g07_c02 249 61
v_PlayingFlute_g07_c03 204 61
v_PlayingFlute_g07_c04 406 61
v_PlayingFlute_g07_c05 162 61
v_PlayingFlute_g07_c06 277 61
v_PlayingFlute_g07_c07 244 61
v_PlayingFlute_g15_c01 228 61
v_PlayingFlute_g15_c02 466 61
v_PlayingFlute_g15_c03 414 61
v_PlayingFlute_g15_c04 400 61
v_PlayingFlute_g15_c05 327 61
v_PlayingFlute_g15_c06 384 61
v_PlayingFlute_g15_c07 461 61
v_PlayingFlute_g16_c01 306 61
v_PlayingFlute_g16_c02 290 61
v_PlayingFlute_g16_c03 339 61
v_PlayingFlute_g16_c04 260 61
v_PlayingFlute_g16_c05 245 61
v_PlayingFlute_g16_c06 495 61
v_PlayingFlute_g17_c01 143 61
v_PlayingFlute_g17_c02 250 61
v_PlayingFlute_g17_c03 277 61
v_PlayingFlute_g17_c04 417 61
v_PlayingFlute_g17_c05 231 61
v_PlayingFlute_g17_c06 202 61
v_PlayingFlute_g17_c07 263 61
v_PlayingFlute_g18_c01 102 61
v_PlayingFlute_g18_c02 279 61
v_PlayingFlute_g18_c03 232 61
v_PlayingFlute_g18_c04 253 61
v_PlayingFlute_g18_c05 244 61
v_PlayingFlute_g19_c01 231 61
v_PlayingFlute_g19_c02 222 61
v_PlayingFlute_g19_c03 289 61
v_PlayingFlute_g19_c04 400 61
v_PlayingFlute_g19_c05 358 61
v_PlayingFlute_g19_c06 378 61
v_PlayingFlute_g19_c07 436 61
v_PlayingFlute_g20_c01 162 61
v_PlayingFlute_g20_c02 200 61
v_PlayingFlute_g20_c03 99 61
v_PlayingFlute_g20_c04 115 61
v_PlayingFlute_g21_c01 300 61
v_PlayingFlute_g21_c02 347 61
v_PlayingFlute_g21_c03 354 61
v_PlayingFlute_g21_c04 458 61
v_PlayingFlute_g21_c05 272 61
v_PlayingFlute_g21_c06 450 61
v_PlayingFlute_g22_c01 223 61
v_PlayingFlute_g22_c02 202 61
v_PlayingFlute_g22_c03 193 61
v_PlayingFlute_g22_c04 190 61
v_PlayingFlute_g22_c05 233 61
v_PlayingFlute_g23_c01 348 61
v_PlayingFlute_g23_c02 304 61
v_PlayingFlute_g23_c03 268 61
v_PlayingFlute_g23_c04 254 61
v_PlayingFlute_g23_c05 266 61
v_PlayingFlute_g23_c06 252 61
v_PlayingFlute_g24_c01 113 61
v_PlayingFlute_g24_c02 133 61
v_PlayingFlute_g24_c03 102 61
v_PlayingFlute_g24_c04 127 61
v_PlayingFlute_g24_c05 243 61
v_PlayingFlute_g25_c01 334 61
v_PlayingFlute_g25_c02 356 61
v_PlayingFlute_g25_c03 326 61
v_PlayingFlute_g25_c04 250 61
v_PlayingFlute_g25_c05 473 61
v_PlayingFlute_g25_c06 445 61
v_PlayingFlute_g25_c07 265 61
v_PlayingGuitar_g01_c01 249 62
v_PlayingGuitar_g01_c02 249 62
v_PlayingGuitar_g01_c03 249 62
v_PlayingGuitar_g01_c04 249 62
v_PlayingGuitar_g01_c05 237 62
v_PlayingGuitar_g01_c06 249 62
v_PlayingGuitar_g02_c01 249 62
v_PlayingGuitar_g02_c02 249 62
v_PlayingGuitar_g02_c03 249 62
v_PlayingGuitar_g02_c04 199 62
v_PlayingGuitar_g03_c01 249 62
v_PlayingGuitar_g03_c02 249 62
v_PlayingGuitar_g03_c03 249 62
v_PlayingGuitar_g03_c04 249 62
v_PlayingGuitar_g03_c05 249 62
v_PlayingGuitar_g03_c06 249 62
v_PlayingGuitar_g03_c07 249 62
v_PlayingGuitar_g04_c01 249 62
v_PlayingGuitar_g04_c02 249 62
v_PlayingGuitar_g04_c03 249 62
v_PlayingGuitar_g04_c04 249 62
v_PlayingGuitar_g04_c05 249 62
v_PlayingGuitar_g04_c06 249 62
v_PlayingGuitar_g04_c07 249 62
v_PlayingGuitar_g05_c01 249 62
v_PlayingGuitar_g05_c02 211 62
v_PlayingGuitar_g05_c03 249 62
v_PlayingGuitar_g05_c04 249 62
v_PlayingGuitar_g05_c05 233 62
v_PlayingGuitar_g06_c01 249 62
v_PlayingGuitar_g06_c02 249 62
v_PlayingGuitar_g06_c03 249 62
v_PlayingGuitar_g06_c04 249 62
v_PlayingGuitar_g06_c05 249 62
v_PlayingGuitar_g06_c06 249 62
v_PlayingGuitar_g06_c07 249 62
v_PlayingGuitar_g07_c01 249 62
v_PlayingGuitar_g07_c02 249 62
v_PlayingGuitar_g07_c03 249 62
v_PlayingGuitar_g07_c04 249 62
v_PlayingGuitar_g07_c05 249 62
v_PlayingGuitar_g07_c06 249 62
v_PlayingGuitar_g07_c07 249 62
v_PlayingGuitar_g15_c01 249 62
v_PlayingGuitar_g15_c02 249 62
v_PlayingGuitar_g15_c03 249 62
v_PlayingGuitar_g15_c04 249 62
v_PlayingGuitar_g15_c05 249 62
v_PlayingGuitar_g15_c06 249 62
v_PlayingGuitar_g15_c07 249 62
v_PlayingGuitar_g16_c01 249 62
v_PlayingGuitar_g16_c02 249 62
v_PlayingGuitar_g16_c03 249 62
v_PlayingGuitar_g16_c04 249 62
v_PlayingGuitar_g16_c05 249 62
v_PlayingGuitar_g16_c06 249 62
v_PlayingGuitar_g16_c07 249 62
v_PlayingGuitar_g17_c01 249 62
v_PlayingGuitar_g17_c02 249 62
v_PlayingGuitar_g17_c03 249 62
v_PlayingGuitar_g17_c04 249 62
v_PlayingGuitar_g17_c05 249 62
v_PlayingGuitar_g17_c06 249 62
v_PlayingGuitar_g17_c07 249 62
v_PlayingGuitar_g18_c01 249 62
v_PlayingGuitar_g18_c02 249 62
v_PlayingGuitar_g18_c03 249 62
v_PlayingGuitar_g18_c04 249 62
v_PlayingGuitar_g18_c05 249 62
v_PlayingGuitar_g18_c06 249 62
v_PlayingGuitar_g18_c07 249 62
v_PlayingGuitar_g19_c01 249 62
v_PlayingGuitar_g19_c02 249 62
v_PlayingGuitar_g19_c03 249 62
v_PlayingGuitar_g19_c04 249 62
v_PlayingGuitar_g19_c05 248 62
v_PlayingGuitar_g19_c06 249 62
v_PlayingGuitar_g19_c07 249 62
v_PlayingGuitar_g20_c01 249 62
v_PlayingGuitar_g20_c02 249 62
v_PlayingGuitar_g20_c03 249 62
v_PlayingGuitar_g20_c04 249 62
v_PlayingGuitar_g20_c05 249 62
v_PlayingGuitar_g20_c06 249 62
v_PlayingGuitar_g20_c07 249 62
v_PlayingGuitar_g21_c01 249 62
v_PlayingGuitar_g21_c02 249 62
v_PlayingGuitar_g21_c03 249 62
v_PlayingGuitar_g21_c04 249 62
v_PlayingGuitar_g21_c05 249 62
v_PlayingGuitar_g21_c06 249 62
v_PlayingGuitar_g22_c01 249 62
v_PlayingGuitar_g22_c02 249 62
v_PlayingGuitar_g22_c03 249 62
v_PlayingGuitar_g22_c04 249 62
v_PlayingGuitar_g22_c05 249 62
v_PlayingGuitar_g23_c01 249 62
v_PlayingGuitar_g23_c02 249 62
v_PlayingGuitar_g23_c03 249 62
v_PlayingGuitar_g23_c04 249 62
v_PlayingGuitar_g23_c05 249 62
v_PlayingGuitar_g23_c06 249 62
v_PlayingGuitar_g23_c07 249 62
v_PlayingGuitar_g24_c01 249 62
v_PlayingGuitar_g24_c02 249 62
v_PlayingGuitar_g24_c03 249 62
v_PlayingGuitar_g24_c04 249 62
v_PlayingGuitar_g25_c01 249 62
v_PlayingGuitar_g25_c02 249 62
v_PlayingGuitar_g25_c03 249 62
v_PlayingGuitar_g25_c04 249 62
v_PlayingGuitar_g25_c05 249 62
v_PlayingGuitar_g25_c06 249 62
v_PlayingGuitar_g25_c07 249 62
v_PlayingPiano_g01_c01 217 63
v_PlayingPiano_g01_c02 220 63
v_PlayingPiano_g01_c03 213 63
v_PlayingPiano_g01_c04 214 63
v_PlayingPiano_g02_c01 224 63
v_PlayingPiano_g02_c02 216 63
v_PlayingPiano_g02_c03 216 63
v_PlayingPiano_g02_c04 209 63
v_PlayingPiano_g03_c01 227 63
v_PlayingPiano_g03_c02 206 63
v_PlayingPiano_g03_c03 227 63
v_PlayingPiano_g03_c04 247 63
v_PlayingPiano_g04_c01 211 63
v_PlayingPiano_g04_c02 204 63
v_PlayingPiano_g04_c03 204 63
v_PlayingPiano_g04_c04 225 63
v_PlayingPiano_g05_c01 211 63
v_PlayingPiano_g05_c02 224 63
v_PlayingPiano_g05_c03 237 63
v_PlayingPiano_g05_c04 237 63
v_PlayingPiano_g06_c01 221 63
v_PlayingPiano_g06_c02 221 63
v_PlayingPiano_g06_c03 221 63
v_PlayingPiano_g06_c04 220 63
v_PlayingPiano_g07_c01 211 63
v_PlayingPiano_g07_c02 219 63
v_PlayingPiano_g07_c03 227 63
v_PlayingPiano_g07_c04 204 63
v_PlayingPiano_g15_c01 223 63
v_PlayingPiano_g15_c02 204 63
v_PlayingPiano_g15_c03 214 63
v_PlayingPiano_g15_c04 233 63
v_PlayingPiano_g16_c01 210 63
v_PlayingPiano_g16_c02 225 63
v_PlayingPiano_g16_c03 225 63
v_PlayingPiano_g16_c04 240 63
v_PlayingPiano_g16_c05 239 63
v_PlayingPiano_g16_c06 210 63
v_PlayingPiano_g16_c07 225 63
v_PlayingPiano_g17_c01 224 63
v_PlayingPiano_g17_c02 224 63
v_PlayingPiano_g17_c03 224 63
v_PlayingPiano_g17_c04 224 63
v_PlayingPiano_g17_c05 247 63
v_PlayingPiano_g17_c06 224 63
v_PlayingPiano_g18_c01 214 63
v_PlayingPiano_g18_c02 214 63
v_PlayingPiano_g18_c03 241 63
v_PlayingPiano_g18_c04 242 63
v_PlayingPiano_g19_c01 213 63
v_PlayingPiano_g19_c02 225 63
v_PlayingPiano_g19_c03 200 63
v_PlayingPiano_g19_c04 225 63
v_PlayingPiano_g20_c01 218 63
v_PlayingPiano_g20_c02 218 63
v_PlayingPiano_g20_c03 218 63
v_PlayingPiano_g20_c04 218 63
v_PlayingPiano_g21_c01 216 63
v_PlayingPiano_g21_c02 203 63
v_PlayingPiano_g21_c03 230 63
v_PlayingPiano_g21_c04 216 63
v_PlayingPiano_g22_c01 218 63
v_PlayingPiano_g22_c02 231 63
v_PlayingPiano_g22_c03 212 63
v_PlayingPiano_g22_c04 225 63
v_PlayingPiano_g23_c01 219 63
v_PlayingPiano_g23_c02 212 63
v_PlayingPiano_g23_c03 213 63
v_PlayingPiano_g23_c04 247 63
v_PlayingPiano_g24_c01 231 63
v_PlayingPiano_g24_c02 204 63
v_PlayingPiano_g24_c03 217 63
v_PlayingPiano_g24_c04 205 63
v_PlayingPiano_g25_c01 202 63
v_PlayingPiano_g25_c02 205 63
v_PlayingPiano_g25_c03 215 63
v_PlayingPiano_g25_c04 203 63
v_PlayingSitar_g01_c01 102 64
v_PlayingSitar_g01_c02 140 64
v_PlayingSitar_g01_c03 128 64
v_PlayingSitar_g01_c04 129 64
v_PlayingSitar_g02_c01 249 64
v_PlayingSitar_g02_c02 252 64
v_PlayingSitar_g02_c03 254 64
v_PlayingSitar_g02_c04 267 64
v_PlayingSitar_g02_c05 249 64
v_PlayingSitar_g02_c06 227 64
v_PlayingSitar_g03_c01 354 64
v_PlayingSitar_g03_c02 410 64
v_PlayingSitar_g03_c03 422 64
v_PlayingSitar_g03_c04 421 64
v_PlayingSitar_g03_c05 418 64
v_PlayingSitar_g03_c06 425 64
v_PlayingSitar_g03_c07 420 64
v_PlayingSitar_g04_c01 433 64
v_PlayingSitar_g04_c02 419 64
v_PlayingSitar_g04_c03 421 64
v_PlayingSitar_g04_c04 426 64
v_PlayingSitar_g04_c05 419 64
v_PlayingSitar_g04_c06 414 64
v_PlayingSitar_g04_c07 424 64
v_PlayingSitar_g05_c01 405 64
v_PlayingSitar_g05_c02 413 64
v_PlayingSitar_g05_c03 427 64
v_PlayingSitar_g05_c04 395 64
v_PlayingSitar_g05_c05 435 64
v_PlayingSitar_g05_c06 433 64
v_PlayingSitar_g05_c07 320 64
v_PlayingSitar_g06_c01 150 64
v_PlayingSitar_g06_c02 149 64
v_PlayingSitar_g06_c03 143 64
v_PlayingSitar_g06_c04 143 64
v_PlayingSitar_g06_c05 114 64
v_PlayingSitar_g06_c06 112 64
v_PlayingSitar_g07_c01 385 64
v_PlayingSitar_g07_c02 273 64
v_PlayingSitar_g07_c03 361 64
v_PlayingSitar_g07_c04 384 64
v_PlayingSitar_g07_c05 371 64
v_PlayingSitar_g07_c06 409 64
v_PlayingSitar_g07_c07 245 64
v_PlayingSitar_g15_c01 95 64
v_PlayingSitar_g15_c02 102 64
v_PlayingSitar_g15_c03 100 64
v_PlayingSitar_g15_c04 99 64
v_PlayingSitar_g16_c01 440 64
v_PlayingSitar_g16_c02 412 64
v_PlayingSitar_g16_c03 357 64
v_PlayingSitar_g16_c04 412 64
v_PlayingSitar_g16_c05 425 64
v_PlayingSitar_g16_c06 440 64
v_PlayingSitar_g16_c07 466 64
v_PlayingSitar_g17_c01 429 64
v_PlayingSitar_g17_c02 447 64
v_PlayingSitar_g17_c03 428 64
v_PlayingSitar_g17_c04 403 64
v_PlayingSitar_g17_c05 464 64
v_PlayingSitar_g17_c06 452 64
v_PlayingSitar_g17_c07 462 64
v_PlayingSitar_g18_c01 423 64
v_PlayingSitar_g18_c02 486 64
v_PlayingSitar_g18_c03 460 64
v_PlayingSitar_g18_c04 467 64
v_PlayingSitar_g18_c05 452 64
v_PlayingSitar_g18_c06 426 64
v_PlayingSitar_g18_c07 424 64
v_PlayingSitar_g19_c01 417 64
v_PlayingSitar_g19_c02 424 64
v_PlayingSitar_g19_c03 398 64
v_PlayingSitar_g19_c04 422 64
v_PlayingSitar_g19_c05 434 64
v_PlayingSitar_g19_c06 444 64
v_PlayingSitar_g19_c07 482 64
v_PlayingSitar_g20_c01 394 64
v_PlayingSitar_g20_c02 438 64
v_PlayingSitar_g20_c03 416 64
v_PlayingSitar_g20_c04 406 64
v_PlayingSitar_g20_c05 423 64
v_PlayingSitar_g20_c06 408 64
v_PlayingSitar_g20_c07 407 64
v_PlayingSitar_g21_c01 329 64
v_PlayingSitar_g21_c02 382 64
v_PlayingSitar_g21_c03 327 64
v_PlayingSitar_g21_c04 340 64
v_PlayingSitar_g21_c05 337 64
v_PlayingSitar_g21_c06 366 64
v_PlayingSitar_g21_c07 373 64
v_PlayingSitar_g22_c01 255 64
v_PlayingSitar_g22_c02 249 64
v_PlayingSitar_g22_c03 251 64
v_PlayingSitar_g22_c04 251 64
v_PlayingSitar_g22_c05 260 64
v_PlayingSitar_g22_c06 251 64
v_PlayingSitar_g23_c01 393 64
v_PlayingSitar_g23_c02 440 64
v_PlayingSitar_g23_c03 453 64
v_PlayingSitar_g23_c04 446 64
v_PlayingSitar_g23_c05 435 64
v_PlayingSitar_g23_c06 418 64
v_PlayingSitar_g23_c07 459 64
v_PlayingSitar_g24_c01 421 64
v_PlayingSitar_g24_c02 441 64
v_PlayingSitar_g24_c03 454 64
v_PlayingSitar_g24_c04 430 64
v_PlayingSitar_g24_c05 417 64
v_PlayingSitar_g24_c06 416 64
v_PlayingSitar_g24_c07 405 64
v_PlayingSitar_g25_c01 235 64
v_PlayingSitar_g25_c02 222 64
v_PlayingSitar_g25_c03 209 64
v_PlayingSitar_g25_c04 255 64
v_PlayingTabla_g01_c01 247 65
v_PlayingTabla_g01_c02 250 65
v_PlayingTabla_g01_c03 250 65
v_PlayingTabla_g01_c04 254 65
v_PlayingTabla_g02_c01 317 65
v_PlayingTabla_g02_c02 289 65
v_PlayingTabla_g02_c03 297 65
v_PlayingTabla_g02_c04 312 65
v_PlayingTabla_g03_c01 292 65
v_PlayingTabla_g03_c02 312 65
v_PlayingTabla_g03_c03 254 65
v_PlayingTabla_g03_c04 235 65
v_PlayingTabla_g03_c05 253 65
v_PlayingTabla_g04_c01 248 65
v_PlayingTabla_g04_c02 301 65
v_PlayingTabla_g04_c03 296 65
v_PlayingTabla_g04_c04 380 65
v_PlayingTabla_g04_c05 318 65
v_PlayingTabla_g04_c06 319 65
v_PlayingTabla_g05_c01 269 65
v_PlayingTabla_g05_c02 246 65
v_PlayingTabla_g05_c03 259 65
v_PlayingTabla_g05_c04 266 65
v_PlayingTabla_g06_c01 208 65
v_PlayingTabla_g06_c02 205 65
v_PlayingTabla_g06_c03 243 65
v_PlayingTabla_g06_c04 233 65
v_PlayingTabla_g07_c01 250 65
v_PlayingTabla_g07_c02 244 65
v_PlayingTabla_g07_c03 265 65
v_PlayingTabla_g07_c04 250 65
v_PlayingTabla_g15_c01 237 65
v_PlayingTabla_g15_c02 255 65
v_PlayingTabla_g15_c03 250 65
v_PlayingTabla_g15_c04 281 65
v_PlayingTabla_g16_c01 112 65
v_PlayingTabla_g16_c02 117 65
v_PlayingTabla_g16_c03 207 65
v_PlayingTabla_g16_c04 135 65
v_PlayingTabla_g16_c05 141 65
v_PlayingTabla_g17_c01 233 65
v_PlayingTabla_g17_c02 259 65
v_PlayingTabla_g17_c03 276 65
v_PlayingTabla_g17_c04 293 65
v_PlayingTabla_g18_c01 304 65
v_PlayingTabla_g18_c02 282 65
v_PlayingTabla_g18_c03 304 65
v_PlayingTabla_g18_c04 274 65
v_PlayingTabla_g18_c05 283 65
v_PlayingTabla_g18_c06 297 65
v_PlayingTabla_g19_c01 189 65
v_PlayingTabla_g19_c02 294 65
v_PlayingTabla_g19_c03 215 65
v_PlayingTabla_g19_c04 330 65
v_PlayingTabla_g20_c01 259 65
v_PlayingTabla_g20_c02 252 65
v_PlayingTabla_g20_c03 245 65
v_PlayingTabla_g20_c04 245 65
v_PlayingTabla_g21_c01 280 65
v_PlayingTabla_g21_c02 293 65
v_PlayingTabla_g21_c03 307 65
v_PlayingTabla_g21_c04 287 65
v_PlayingTabla_g22_c01 317 65
v_PlayingTabla_g22_c02 344 65
v_PlayingTabla_g22_c03 317 65
v_PlayingTabla_g22_c04 345 65
v_PlayingTabla_g23_c01 231 65
v_PlayingTabla_g23_c02 255 65
v_PlayingTabla_g23_c03 249 65
v_PlayingTabla_g23_c04 249 65
v_PlayingTabla_g24_c01 286 65
v_PlayingTabla_g24_c02 277 65
v_PlayingTabla_g24_c03 272 65
v_PlayingTabla_g24_c04 313 65
v_PlayingTabla_g25_c01 320 65
v_PlayingTabla_g25_c02 340 65
v_PlayingTabla_g25_c03 320 65
v_PlayingTabla_g25_c04 340 65
v_PlayingTabla_g25_c05 381 65
v_PlayingViolin_g01_c01 185 66
v_PlayingViolin_g01_c02 168 66
v_PlayingViolin_g01_c03 169 66
v_PlayingViolin_g01_c04 177 66
v_PlayingViolin_g02_c01 168 66
v_PlayingViolin_g02_c02 338 66
v_PlayingViolin_g02_c03 508 66
v_PlayingViolin_g02_c04 179 66
v_PlayingViolin_g03_c01 180 66
v_PlayingViolin_g03_c02 180 66
v_PlayingViolin_g03_c03 180 66
v_PlayingViolin_g03_c04 198 66
v_PlayingViolin_g04_c01 175 66
v_PlayingViolin_g04_c02 173 66
v_PlayingViolin_g04_c03 168 66
v_PlayingViolin_g04_c04 175 66
v_PlayingViolin_g05_c01 175 66
v_PlayingViolin_g05_c02 175 66
v_PlayingViolin_g05_c03 168 66
v_PlayingViolin_g05_c04 183 66
v_PlayingViolin_g06_c01 176 66
v_PlayingViolin_g06_c02 175 66
v_PlayingViolin_g06_c03 176 66
v_PlayingViolin_g06_c04 186 66
v_PlayingViolin_g07_c01 177 66
v_PlayingViolin_g07_c02 173 66
v_PlayingViolin_g07_c03 167 66
v_PlayingViolin_g07_c04 172 66
v_PlayingViolin_g15_c01 140 66
v_PlayingViolin_g15_c02 167 66
v_PlayingViolin_g15_c03 167 66
v_PlayingViolin_g15_c04 167 66
v_PlayingViolin_g16_c01 166 66
v_PlayingViolin_g16_c02 182 66
v_PlayingViolin_g16_c03 170 66
v_PlayingViolin_g16_c04 182 66
v_PlayingViolin_g17_c01 175 66
v_PlayingViolin_g17_c02 184 66
v_PlayingViolin_g17_c03 166 66
v_PlayingViolin_g17_c04 175 66
v_PlayingViolin_g18_c01 172 66
v_PlayingViolin_g18_c02 181 66
v_PlayingViolin_g18_c03 187 66
v_PlayingViolin_g18_c04 153 66
v_PlayingViolin_g19_c01 203 66
v_PlayingViolin_g19_c02 203 66
v_PlayingViolin_g19_c03 223 66
v_PlayingViolin_g19_c04 203 66
v_PlayingViolin_g20_c01 166 66
v_PlayingViolin_g20_c02 172 66
v_PlayingViolin_g20_c03 169 66
v_PlayingViolin_g20_c04 178 66
v_PlayingViolin_g21_c01 182 66
v_PlayingViolin_g21_c02 173 66
v_PlayingViolin_g21_c03 172 66
v_PlayingViolin_g21_c04 173 66
v_PlayingViolin_g22_c01 169 66
v_PlayingViolin_g22_c02 173 66
v_PlayingViolin_g22_c03 170 66
v_PlayingViolin_g22_c04 169 66
v_PlayingViolin_g23_c01 179 66
v_PlayingViolin_g23_c02 170 66
v_PlayingViolin_g23_c03 195 66
v_PlayingViolin_g23_c04 187 66
v_PlayingViolin_g24_c01 190 66
v_PlayingViolin_g24_c02 177 66
v_PlayingViolin_g24_c03 190 66
v_PlayingViolin_g24_c04 176 66
v_PlayingViolin_g25_c01 191 66
v_PlayingViolin_g25_c02 190 66
v_PlayingViolin_g25_c03 200 66
v_PlayingViolin_g25_c04 174 66
v_PoleVault_g01_c01 195 67
v_PoleVault_g01_c02 240 67
v_PoleVault_g01_c03 208 67
v_PoleVault_g01_c04 200 67
v_PoleVault_g01_c05 194 67
v_PoleVault_g02_c01 117 67
v_PoleVault_g02_c02 79 67
v_PoleVault_g02_c03 116 67
v_PoleVault_g02_c04 100 67
v_PoleVault_g02_c05 99 67
v_PoleVault_g02_c06 96 67
v_PoleVault_g02_c07 107 67
v_PoleVault_g03_c01 180 67
v_PoleVault_g03_c02 196 67
v_PoleVault_g03_c03 221 67
v_PoleVault_g03_c04 254 67
v_PoleVault_g03_c05 175 67
v_PoleVault_g03_c06 226 67
v_PoleVault_g03_c07 271 67
v_PoleVault_g04_c01 209 67
v_PoleVault_g04_c02 217 67
v_PoleVault_g04_c03 218 67
v_PoleVault_g04_c04 185 67
v_PoleVault_g04_c05 254 67
v_PoleVault_g04_c06 185 67
v_PoleVault_g04_c07 202 67
v_PoleVault_g05_c01 215 67
v_PoleVault_g05_c02 314 67
v_PoleVault_g05_c03 200 67
v_PoleVault_g05_c04 266 67
v_PoleVault_g05_c05 160 67
v_PoleVault_g06_c01 128 67
v_PoleVault_g06_c02 153 67
v_PoleVault_g06_c03 155 67
v_PoleVault_g06_c04 277 67
v_PoleVault_g06_c05 259 67
v_PoleVault_g07_c01 259 67
v_PoleVault_g07_c02 198 67
v_PoleVault_g07_c03 220 67
v_PoleVault_g07_c04 317 67
v_PoleVault_g15_c01 152 67
v_PoleVault_g15_c02 209 67
v_PoleVault_g15_c03 170 67
v_PoleVault_g15_c04 230 67
v_PoleVault_g16_c01 267 67
v_PoleVault_g16_c02 189 67
v_PoleVault_g16_c03 205 67
v_PoleVault_g16_c04 246 67
v_PoleVault_g16_c05 164 67
v_PoleVault_g16_c06 169 67
v_PoleVault_g16_c07 231 67
v_PoleVault_g17_c01 162 67
v_PoleVault_g17_c02 166 67
v_PoleVault_g17_c03 105 67
v_PoleVault_g17_c04 132 67
v_PoleVault_g17_c05 233 67
v_PoleVault_g17_c06 162 67
v_PoleVault_g17_c07 172 67
v_PoleVault_g18_c01 127 67
v_PoleVault_g18_c02 113 67
v_PoleVault_g18_c03 188 67
v_PoleVault_g18_c04 126 67
v_PoleVault_g18_c05 110 67
v_PoleVault_g18_c06 142 67
v_PoleVault_g18_c07 202 67
v_PoleVault_g19_c01 68 67
v_PoleVault_g19_c02 69 67
v_PoleVault_g19_c03 84 67
v_PoleVault_g19_c04 83 67
v_PoleVault_g19_c05 83 67
v_PoleVault_g19_c06 76 67
v_PoleVault_g19_c07 79 67
v_PoleVault_g20_c01 250 67
v_PoleVault_g20_c02 214 67
v_PoleVault_g20_c03 148 67
v_PoleVault_g20_c04 176 67
v_PoleVault_g20_c05 98 67
v_PoleVault_g20_c06 127 67
v_PoleVault_g21_c01 96 67
v_PoleVault_g21_c02 93 67
v_PoleVault_g21_c03 93 67
v_PoleVault_g21_c04 78 67
v_PoleVault_g21_c05 133 67
v_PoleVault_g21_c06 114 67
v_PoleVault_g21_c07 157 67
v_PoleVault_g22_c01 124 67
v_PoleVault_g22_c02 138 67
v_PoleVault_g22_c03 158 67
v_PoleVault_g22_c04 198 67
v_PoleVault_g23_c01 87 67
v_PoleVault_g23_c02 95 67
v_PoleVault_g23_c03 81 67
v_PoleVault_g23_c04 107 67
v_PoleVault_g23_c05 75 67
v_PoleVault_g23_c06 98 67
v_PoleVault_g23_c07 96 67
v_PoleVault_g24_c01 177 67
v_PoleVault_g24_c02 170 67
v_PoleVault_g24_c03 198 67
v_PoleVault_g24_c04 147 67
v_PoleVault_g24_c05 135 67
v_PoleVault_g24_c06 142 67
v_PoleVault_g24_c07 157 67
v_PoleVault_g25_c01 119 67
v_PoleVault_g25_c02 101 67
v_PoleVault_g25_c03 92 67
v_PoleVault_g25_c04 116 67
v_PoleVault_g25_c05 110 67
v_PoleVault_g25_c06 102 67
v_PoleVault_g25_c07 92 67
v_PommelHorse_g01_c01 395 68
v_PommelHorse_g01_c02 400 68
v_PommelHorse_g01_c03 373 68
v_PommelHorse_g01_c04 356 68
v_PommelHorse_g01_c05 304 68
v_PommelHorse_g01_c06 307 68
v_PommelHorse_g01_c07 503 68
v_PommelHorse_g02_c01 316 68
v_PommelHorse_g02_c02 311 68
v_PommelHorse_g02_c03 311 68
v_PommelHorse_g02_c04 492 68
v_PommelHorse_g03_c01 230 68
v_PommelHorse_g03_c02 242 68
v_PommelHorse_g03_c03 250 68
v_PommelHorse_g03_c04 238 68
v_PommelHorse_g04_c01 297 68
v_PommelHorse_g04_c02 297 68
v_PommelHorse_g04_c03 307 68
v_PommelHorse_g04_c04 297 68
v_PommelHorse_g04_c05 397 68
v_PommelHorse_g05_c01 242 68
v_PommelHorse_g05_c02 250 68
v_PommelHorse_g05_c03 246 68
v_PommelHorse_g05_c04 293 68
v_PommelHorse_g06_c01 300 68
v_PommelHorse_g06_c02 297 68
v_PommelHorse_g06_c03 300 68
v_PommelHorse_g06_c04 307 68
v_PommelHorse_g07_c01 374 68
v_PommelHorse_g07_c02 512 68
v_PommelHorse_g07_c03 434 68
v_PommelHorse_g07_c04 456 68
v_PommelHorse_g07_c05 386 68
v_PommelHorse_g07_c06 668 68
v_PommelHorse_g07_c07 631 68
v_PommelHorse_g15_c01 251 68
v_PommelHorse_g15_c02 252 68
v_PommelHorse_g15_c03 245 68
v_PommelHorse_g15_c04 291 68
v_PommelHorse_g16_c01 298 68
v_PommelHorse_g16_c02 301 68
v_PommelHorse_g16_c03 201 68
v_PommelHorse_g16_c04 379 68
v_PommelHorse_g17_c01 300 68
v_PommelHorse_g17_c02 489 68
v_PommelHorse_g17_c03 522 68
v_PommelHorse_g17_c04 494 68
v_PommelHorse_g17_c05 507 68
v_PommelHorse_g17_c06 480 68
v_PommelHorse_g18_c01 258 68
v_PommelHorse_g18_c02 255 68
v_PommelHorse_g18_c03 226 68
v_PommelHorse_g18_c04 277 68
v_PommelHorse_g19_c01 306 68
v_PommelHorse_g19_c02 337 68
v_PommelHorse_g19_c03 287 68
v_PommelHorse_g19_c04 393 68
v_PommelHorse_g19_c05 422 68
v_PommelHorse_g19_c06 348 68
v_PommelHorse_g20_c01 308 68
v_PommelHorse_g20_c02 276 68
v_PommelHorse_g20_c03 320 68
v_PommelHorse_g20_c04 378 68
v_PommelHorse_g20_c05 300 68
v_PommelHorse_g20_c06 453 68
v_PommelHorse_g20_c07 489 68
v_PommelHorse_g21_c01 294 68
v_PommelHorse_g21_c02 301 68
v_PommelHorse_g21_c03 300 68
v_PommelHorse_g21_c04 318 68
v_PommelHorse_g22_c01 388 68
v_PommelHorse_g22_c02 432 68
v_PommelHorse_g22_c03 410 68
v_PommelHorse_g22_c04 356 68
v_PommelHorse_g22_c05 421 68
v_PommelHorse_g22_c06 453 68
v_PommelHorse_g22_c07 496 68
v_PommelHorse_g23_c01 246 68
v_PommelHorse_g23_c02 251 68
v_PommelHorse_g23_c03 251 68
v_PommelHorse_g23_c04 354 68
v_PommelHorse_g24_c01 317 68
v_PommelHorse_g24_c02 303 68
v_PommelHorse_g24_c03 296 68
v_PommelHorse_g24_c04 310 68
v_PommelHorse_g25_c01 303 68
v_PommelHorse_g25_c02 356 68
v_PommelHorse_g25_c03 327 68
v_PommelHorse_g25_c04 384 68
v_PullUps_g01_c01 166 69
v_PullUps_g01_c02 137 69
v_PullUps_g01_c03 180 69
v_PullUps_g01_c04 156 69
v_PullUps_g02_c01 121 69
v_PullUps_g02_c02 175 69
v_PullUps_g02_c03 130 69
v_PullUps_g02_c04 177 69
v_PullUps_g03_c01 177 69
v_PullUps_g03_c02 207 69
v_PullUps_g03_c03 202 69
v_PullUps_g03_c04 248 69
v_PullUps_g04_c01 140 69
v_PullUps_g04_c02 141 69
v_PullUps_g04_c03 153 69
v_PullUps_g04_c04 137 69
v_PullUps_g05_c01 173 69
v_PullUps_g05_c02 120 69
v_PullUps_g05_c03 107 69
v_PullUps_g05_c04 143 69
v_PullUps_g06_c01 83 69
v_PullUps_g06_c02 86 69
v_PullUps_g06_c03 97 69
v_PullUps_g06_c04 169 69
v_PullUps_g07_c01 97 69
v_PullUps_g07_c02 127 69
v_PullUps_g07_c03 91 69
v_PullUps_g07_c04 92 69
v_PullUps_g15_c01 164 69
v_PullUps_g15_c02 196 69
v_PullUps_g15_c03 206 69
v_PullUps_g15_c04 191 69
v_PullUps_g16_c01 131 69
v_PullUps_g16_c02 133 69
v_PullUps_g16_c03 140 69
v_PullUps_g16_c04 143 69
v_PullUps_g17_c01 163 69
v_PullUps_g17_c02 185 69
v_PullUps_g17_c03 201 69
v_PullUps_g17_c04 225 69
v_PullUps_g18_c01 154 69
v_PullUps_g18_c02 163 69
v_PullUps_g18_c03 160 69
v_PullUps_g18_c04 162 69
v_PullUps_g19_c01 110 69
v_PullUps_g19_c02 101 69
v_PullUps_g19_c03 107 69
v_PullUps_g19_c04 103 69
v_PullUps_g20_c01 151 69
v_PullUps_g20_c02 216 69
v_PullUps_g20_c03 196 69
v_PullUps_g20_c04 187 69
v_PullUps_g21_c01 164 69
v_PullUps_g21_c02 176 69
v_PullUps_g21_c03 182 69
v_PullUps_g21_c04 192 69
v_PullUps_g22_c01 105 69
v_PullUps_g22_c02 104 69
v_PullUps_g22_c03 105 69
v_PullUps_g22_c04 143 69
v_PullUps_g23_c01 177 69
v_PullUps_g23_c02 188 69
v_PullUps_g23_c03 186 69
v_PullUps_g23_c04 193 69
v_PullUps_g24_c01 153 69
v_PullUps_g24_c02 191 69
v_PullUps_g24_c03 180 69
v_PullUps_g24_c04 197 69
v_PullUps_g25_c01 91 69
v_PullUps_g25_c02 109 69
v_PullUps_g25_c03 66 69
v_PullUps_g25_c04 78 69
v_Punch_g01_c01 120 70
v_Punch_g01_c02 132 70
v_Punch_g01_c03 47 70
v_Punch_g01_c04 100 70
v_Punch_g01_c05 70 70
v_Punch_g02_c01 230 70
v_Punch_g02_c02 109 70
v_Punch_g02_c03 47 70
v_Punch_g02_c04 54 70
v_Punch_g03_c01 107 70
v_Punch_g03_c02 293 70
v_Punch_g03_c03 137 70
v_Punch_g03_c04 147 70
v_Punch_g04_c01 154 70
v_Punch_g04_c02 299 70
v_Punch_g04_c03 260 70
v_Punch_g04_c04 299 70
v_Punch_g04_c05 197 70
v_Punch_g05_c01 299 70
v_Punch_g05_c02 299 70
v_Punch_g05_c03 299 70
v_Punch_g05_c04 299 70
v_Punch_g05_c05 299 70
v_Punch_g05_c06 299 70
v_Punch_g05_c07 299 70
v_Punch_g06_c01 299 70
v_Punch_g06_c02 299 70
v_Punch_g06_c03 270 70
v_Punch_g06_c04 299 70
v_Punch_g06_c05 299 70
v_Punch_g06_c06 291 70
v_Punch_g06_c07 299 70
v_Punch_g07_c01 299 70
v_Punch_g07_c02 291 70
v_Punch_g07_c03 299 70
v_Punch_g07_c04 299 70
v_Punch_g07_c05 299 70
v_Punch_g07_c06 299 70
v_Punch_g07_c07 299 70
v_Punch_g15_c01 275 70
v_Punch_g15_c02 299 70
v_Punch_g15_c03 299 70
v_Punch_g15_c04 299 70
v_Punch_g15_c05 299 70
v_Punch_g15_c06 149 70
v_Punch_g16_c01 299 70
v_Punch_g16_c02 299 70
v_Punch_g16_c03 299 70
v_Punch_g16_c04 299 70
v_Punch_g16_c05 299 70
v_Punch_g16_c06 299 70
v_Punch_g16_c07 299 70
v_Punch_g17_c01 299 70
v_Punch_g17_c02 299 70
v_Punch_g17_c03 264 70
v_Punch_g17_c04 299 70
v_Punch_g17_c05 299 70
v_Punch_g17_c06 299 70
v_Punch_g17_c07 299 70
v_Punch_g18_c01 299 70
v_Punch_g18_c02 299 70
v_Punch_g18_c03 299 70
v_Punch_g18_c04 283 70
v_Punch_g18_c05 299 70
v_Punch_g18_c06 299 70
v_Punch_g18_c07 299 70
v_Punch_g19_c01 299 70
v_Punch_g19_c02 299 70
v_Punch_g19_c03 299 70
v_Punch_g19_c04 299 70
v_Punch_g19_c05 299 70
v_Punch_g19_c06 299 70
v_Punch_g19_c07 299 70
v_Punch_g20_c01 299 70
v_Punch_g20_c02 288 70
v_Punch_g20_c03 299 70
v_Punch_g20_c04 299 70
v_Punch_g21_c01 299 70
v_Punch_g21_c02 299 70
v_Punch_g21_c03 299 70
v_Punch_g21_c04 299 70
v_Punch_g21_c05 299 70
v_Punch_g21_c06 299 70
v_Punch_g21_c07 254 70
v_Punch_g22_c01 299 70
v_Punch_g22_c02 263 70
v_Punch_g22_c03 299 70
v_Punch_g22_c04 299 70
v_Punch_g22_c05 278 70
v_Punch_g22_c06 299 70
v_Punch_g22_c07 299 70
v_Punch_g23_c01 299 70
v_Punch_g23_c02 299 70
v_Punch_g23_c03 299 70
v_Punch_g23_c04 299 70
v_Punch_g23_c05 299 70
v_Punch_g23_c06 299 70
v_Punch_g23_c07 299 70
v_Punch_g24_c01 299 70
v_Punch_g24_c02 299 70
v_Punch_g24_c03 284 70
v_Punch_g24_c04 262 70
v_Punch_g24_c05 299 70
v_Punch_g24_c06 270 70
v_Punch_g24_c07 299 70
v_Punch_g25_c01 299 70
v_Punch_g25_c02 299 70
v_Punch_g25_c03 299 70
v_Punch_g25_c04 299 70
v_Punch_g25_c05 299 70
v_Punch_g25_c06 299 70
v_Punch_g25_c07 299 70
v_PushUps_g01_c01 55 71
v_PushUps_g01_c02 52 71
v_PushUps_g01_c03 50 71
v_PushUps_g01_c04 103 71
v_PushUps_g01_c05 62 71
v_PushUps_g02_c01 66 71
v_PushUps_g02_c02 72 71
v_PushUps_g02_c03 78 71
v_PushUps_g02_c04 83 71
v_PushUps_g03_c01 71 71
v_PushUps_g03_c02 62 71
v_PushUps_g03_c03 62 71
v_PushUps_g03_c04 71 71
v_PushUps_g04_c01 90 71
v_PushUps_g04_c02 96 71
v_PushUps_g04_c03 110 71
v_PushUps_g04_c04 129 71
v_PushUps_g04_c05 133 71
v_PushUps_g05_c01 149 71
v_PushUps_g05_c02 149 71
v_PushUps_g05_c03 149 71
v_PushUps_g05_c04 149 71
v_PushUps_g06_c01 84 71
v_PushUps_g06_c02 80 71
v_PushUps_g06_c03 85 71
v_PushUps_g06_c04 67 71
v_PushUps_g07_c01 73 71
v_PushUps_g07_c02 76 71
v_PushUps_g07_c03 77 71
v_PushUps_g07_c04 76 71
v_PushUps_g15_c01 104 71
v_PushUps_g15_c02 85 71
v_PushUps_g15_c03 84 71
v_PushUps_g15_c04 89 71
v_PushUps_g16_c01 70 71
v_PushUps_g16_c02 75 71
v_PushUps_g16_c03 32 71
v_PushUps_g16_c04 28 71
v_PushUps_g17_c01 79 71
v_PushUps_g17_c02 80 71
v_PushUps_g17_c03 73 71
v_PushUps_g17_c04 78 71
v_PushUps_g18_c01 71 71
v_PushUps_g18_c02 70 71
v_PushUps_g18_c03 74 71
v_PushUps_g18_c04 70 71
v_PushUps_g19_c01 71 71
v_PushUps_g19_c02 74 71
v_PushUps_g19_c03 75 71
v_PushUps_g19_c04 75 71
v_PushUps_g20_c01 93 71
v_PushUps_g20_c02 87 71
v_PushUps_g20_c03 94 71
v_PushUps_g20_c04 93 71
v_PushUps_g21_c01 89 71
v_PushUps_g21_c02 165 71
v_PushUps_g21_c03 123 71
v_PushUps_g21_c04 101 71
v_PushUps_g22_c01 56 71
v_PushUps_g22_c02 107 71
v_PushUps_g22_c03 66 71
v_PushUps_g22_c04 95 71
v_PushUps_g23_c01 62 71
v_PushUps_g23_c02 60 71
v_PushUps_g23_c03 61 71
v_PushUps_g23_c04 59 71
v_PushUps_g24_c01 70 71
v_PushUps_g24_c02 67 71
v_PushUps_g24_c03 68 71
v_PushUps_g24_c04 69 71
v_PushUps_g25_c01 89 71
v_PushUps_g25_c02 108 71
v_PushUps_g25_c03 110 71
v_PushUps_g25_c04 100 71
v_Rafting_g01_c01 232 72
v_Rafting_g01_c02 212 72
v_Rafting_g01_c03 247 72
v_Rafting_g01_c04 254 72
v_Rafting_g02_c01 239 72
v_Rafting_g02_c02 250 72
v_Rafting_g02_c03 232 72
v_Rafting_g02_c04 224 72
v_Rafting_g03_c01 111 72
v_Rafting_g03_c02 117 72
v_Rafting_g03_c03 111 72
v_Rafting_g03_c04 117 72
v_Rafting_g04_c01 184 72
v_Rafting_g04_c02 269 72
v_Rafting_g04_c03 143 72
v_Rafting_g04_c04 221 72
v_Rafting_g05_c01 100 72
v_Rafting_g05_c02 123 72
v_Rafting_g05_c03 107 72
v_Rafting_g05_c04 238 72
v_Rafting_g06_c01 252 72
v_Rafting_g06_c02 104 72
v_Rafting_g06_c03 262 72
v_Rafting_g06_c04 127 72
v_Rafting_g07_c01 235 72
v_Rafting_g07_c02 244 72
v_Rafting_g07_c03 181 72
v_Rafting_g07_c04 271 72
v_Rafting_g15_c01 257 72
v_Rafting_g15_c02 239 72
v_Rafting_g15_c03 245 72
v_Rafting_g15_c04 228 72
v_Rafting_g16_c01 143 72
v_Rafting_g16_c02 242 72
v_Rafting_g16_c03 282 72
v_Rafting_g16_c04 244 72
v_Rafting_g16_c05 252 72
v_Rafting_g16_c06 252 72
v_Rafting_g16_c07 187 72
v_Rafting_g17_c01 239 72
v_Rafting_g17_c02 278 72
v_Rafting_g17_c03 231 72
v_Rafting_g17_c04 191 72
v_Rafting_g17_c05 256 72
v_Rafting_g17_c06 251 72
v_Rafting_g18_c01 74 72
v_Rafting_g18_c02 77 72
v_Rafting_g18_c03 100 72
v_Rafting_g18_c04 127 72
v_Rafting_g19_c01 170 72
v_Rafting_g19_c02 128 72
v_Rafting_g19_c03 181 72
v_Rafting_g19_c04 234 72
v_Rafting_g19_c05 263 72
v_Rafting_g20_c01 233 72
v_Rafting_g20_c02 232 72
v_Rafting_g20_c03 173 72
v_Rafting_g20_c04 239 72
v_Rafting_g21_c01 124 72
v_Rafting_g21_c02 116 72
v_Rafting_g21_c03 125 72
v_Rafting_g21_c04 139 72
v_Rafting_g22_c01 124 72
v_Rafting_g22_c02 158 72
v_Rafting_g22_c03 124 72
v_Rafting_g22_c04 106 72
v_Rafting_g23_c01 100 72
v_Rafting_g23_c02 152 72
v_Rafting_g23_c03 124 72
v_Rafting_g23_c04 149 72
v_Rafting_g24_c01 100 72
v_Rafting_g24_c02 131 72
v_Rafting_g24_c03 100 72
v_Rafting_g24_c04 101 72
v_Rafting_g25_c01 124 72
v_Rafting_g25_c02 134 72
v_Rafting_g25_c03 124 72
v_Rafting_g25_c04 128 72
v_RockClimbingIndoor_g01_c01 528 73
v_RockClimbingIndoor_g01_c02 534 73
v_RockClimbingIndoor_g01_c03 503 73
v_RockClimbingIndoor_g01_c04 543 73
v_RockClimbingIndoor_g01_c05 463 73
v_RockClimbingIndoor_g02_c01 319 73
v_RockClimbingIndoor_g02_c02 353 73
v_RockClimbingIndoor_g02_c03 299 73
v_RockClimbingIndoor_g02_c04 289 73
v_RockClimbingIndoor_g02_c05 309 73
v_RockClimbingIndoor_g03_c01 343 73
v_RockClimbingIndoor_g03_c02 297 73
v_RockClimbingIndoor_g03_c03 299 73
v_RockClimbingIndoor_g03_c04 299 73
v_RockClimbingIndoor_g03_c05 292 73
v_RockClimbingIndoor_g03_c06 412 73
v_RockClimbingIndoor_g03_c07 411 73
v_RockClimbingIndoor_g04_c01 842 73
v_RockClimbingIndoor_g04_c02 810 73
v_RockClimbingIndoor_g04_c03 838 73
v_RockClimbingIndoor_g04_c04 832 73
v_RockClimbingIndoor_g05_c01 352 73
v_RockClimbingIndoor_g05_c02 343 73
v_RockClimbingIndoor_g05_c03 369 73
v_RockClimbingIndoor_g05_c04 381 73
v_RockClimbingIndoor_g05_c05 327 73
v_RockClimbingIndoor_g05_c06 331 73
v_RockClimbingIndoor_g06_c01 311 73
v_RockClimbingIndoor_g06_c02 307 73
v_RockClimbingIndoor_g06_c03 311 73
v_RockClimbingIndoor_g06_c04 312 73
v_RockClimbingIndoor_g06_c05 557 73
v_RockClimbingIndoor_g06_c06 501 73
v_RockClimbingIndoor_g06_c07 406 73
v_RockClimbingIndoor_g07_c01 417 73
v_RockClimbingIndoor_g07_c02 442 73
v_RockClimbingIndoor_g07_c03 457 73
v_RockClimbingIndoor_g07_c04 397 73
v_RockClimbingIndoor_g07_c05 441 73
v_RockClimbingIndoor_g07_c06 410 73
v_RockClimbingIndoor_g07_c07 427 73
v_RockClimbingIndoor_g15_c01 341 73
v_RockClimbingIndoor_g15_c02 332 73
v_RockClimbingIndoor_g15_c03 332 73
v_RockClimbingIndoor_g15_c04 332 73
v_RockClimbingIndoor_g16_c01 246 73
v_RockClimbingIndoor_g16_c02 247 73
v_RockClimbingIndoor_g16_c03 249 73
v_RockClimbingIndoor_g16_c04 249 73
v_RockClimbingIndoor_g16_c05 251 73
v_RockClimbingIndoor_g17_c01 318 73
v_RockClimbingIndoor_g17_c02 403 73
v_RockClimbingIndoor_g17_c03 307 73
v_RockClimbingIndoor_g17_c04 236 73
v_RockClimbingIndoor_g17_c05 259 73
v_RockClimbingIndoor_g17_c06 417 73
v_RockClimbingIndoor_g17_c07 377 73
v_RockClimbingIndoor_g18_c01 166 73
v_RockClimbingIndoor_g18_c02 168 73
v_RockClimbingIndoor_g18_c03 165 73
v_RockClimbingIndoor_g18_c04 166 73
v_RockClimbingIndoor_g19_c01 445 73
v_RockClimbingIndoor_g19_c02 392 73
v_RockClimbingIndoor_g19_c03 406 73
v_RockClimbingIndoor_g19_c04 401 73
v_RockClimbingIndoor_g20_c01 399 73
v_RockClimbingIndoor_g20_c02 396 73
v_RockClimbingIndoor_g20_c03 403 73
v_RockClimbingIndoor_g20_c04 396 73
v_RockClimbingIndoor_g20_c05 396 73
v_RockClimbingIndoor_g20_c06 399 73
v_RockClimbingIndoor_g21_c01 366 73
v_RockClimbingIndoor_g21_c02 324 73
v_RockClimbingIndoor_g21_c03 407 73
v_RockClimbingIndoor_g21_c04 408 73
v_RockClimbingIndoor_g21_c05 437 73
v_RockClimbingIndoor_g21_c06 407 73
v_RockClimbingIndoor_g21_c07 449 73
v_RockClimbingIndoor_g22_c01 426 73
v_RockClimbingIndoor_g22_c02 405 73
v_RockClimbingIndoor_g22_c03 426 73
v_RockClimbingIndoor_g22_c04 412 73
v_RockClimbingIndoor_g22_c05 419 73
v_RockClimbingIndoor_g22_c06 412 73
v_RockClimbingIndoor_g22_c07 432 73
v_RockClimbingIndoor_g23_c01 323 73
v_RockClimbingIndoor_g23_c02 342 73
v_RockClimbingIndoor_g23_c03 335 73
v_RockClimbingIndoor_g23_c04 331 73
v_RockClimbingIndoor_g23_c05 339 73
v_RockClimbingIndoor_g23_c06 331 73
v_RockClimbingIndoor_g24_c01 457 73
v_RockClimbingIndoor_g24_c02 416 73
v_RockClimbingIndoor_g24_c03 396 73
v_RockClimbingIndoor_g24_c04 416 73
v_RockClimbingIndoor_g24_c05 437 73
v_RockClimbingIndoor_g24_c06 407 73
v_RockClimbingIndoor_g24_c07 437 73
v_RockClimbingIndoor_g25_c01 413 73
v_RockClimbingIndoor_g25_c02 437 73
v_RockClimbingIndoor_g25_c03 390 73
v_RockClimbingIndoor_g25_c04 413 73
v_RockClimbingIndoor_g25_c05 425 73
v_RockClimbingIndoor_g25_c06 426 73
v_RockClimbingIndoor_g25_c07 402 73
v_RopeClimbing_g01_c01 160 74
v_RopeClimbing_g01_c02 169 74
v_RopeClimbing_g01_c03 158 74
v_RopeClimbing_g01_c04 187 74
v_RopeClimbing_g02_c01 151 74
v_RopeClimbing_g02_c02 150 74
v_RopeClimbing_g02_c03 169 74
v_RopeClimbing_g02_c04 150 74
v_RopeClimbing_g02_c05 153 74
v_RopeClimbing_g02_c06 185 74
v_RopeClimbing_g03_c01 152 74
v_RopeClimbing_g03_c02 151 74
v_RopeClimbing_g03_c03 165 74
v_RopeClimbing_g03_c04 151 74
v_RopeClimbing_g04_c01 154 74
v_RopeClimbing_g04_c02 157 74
v_RopeClimbing_g04_c03 154 74
v_RopeClimbing_g04_c04 154 74
v_RopeClimbing_g05_c01 155 74
v_RopeClimbing_g05_c02 159 74
v_RopeClimbing_g05_c03 165 74
v_RopeClimbing_g05_c04 165 74
v_RopeClimbing_g05_c05 174 74
v_RopeClimbing_g05_c06 187 74
v_RopeClimbing_g05_c07 156 74
v_RopeClimbing_g06_c01 151 74
v_RopeClimbing_g06_c02 160 74
v_RopeClimbing_g06_c03 158 74
v_RopeClimbing_g06_c04 188 74
v_RopeClimbing_g07_c01 196 74
v_RopeClimbing_g07_c02 205 74
v_RopeClimbing_g07_c03 196 74
v_RopeClimbing_g07_c04 180 74
v_RopeClimbing_g07_c05 194 74
v_RopeClimbing_g15_c01 225 74
v_RopeClimbing_g15_c02 227 74
v_RopeClimbing_g15_c03 244 74
v_RopeClimbing_g15_c04 227 74
v_RopeClimbing_g15_c05 326 74
v_RopeClimbing_g16_c01 218 74
v_RopeClimbing_g16_c02 160 74
v_RopeClimbing_g16_c03 167 74
v_RopeClimbing_g16_c04 150 74
v_RopeClimbing_g16_c05 150 74
v_RopeClimbing_g17_c01 179 74
v_RopeClimbing_g17_c02 184 74
v_RopeClimbing_g17_c03 194 74
v_RopeClimbing_g17_c04 193 74
v_RopeClimbing_g17_c05 248 74
v_RopeClimbing_g18_c01 187 74
v_RopeClimbing_g18_c02 180 74
v_RopeClimbing_g18_c03 202 74
v_RopeClimbing_g18_c04 203 74
v_RopeClimbing_g18_c05 182 74
v_RopeClimbing_g19_c01 154 74
v_RopeClimbing_g19_c02 170 74
v_RopeClimbing_g19_c03 167 74
v_RopeClimbing_g19_c04 170 74
v_RopeClimbing_g19_c05 163 74
v_RopeClimbing_g19_c06 189 74
v_RopeClimbing_g19_c07 178 74
v_RopeClimbing_g20_c01 156 74
v_RopeClimbing_g20_c02 162 74
v_RopeClimbing_g20_c03 174 74
v_RopeClimbing_g20_c04 150 74
v_RopeClimbing_g21_c01 152 74
v_RopeClimbing_g21_c02 161 74
v_RopeClimbing_g21_c03 169 74
v_RopeClimbing_g21_c04 174 74
v_RopeClimbing_g22_c01 154 74
v_RopeClimbing_g22_c02 158 74
v_RopeClimbing_g22_c03 159 74
v_RopeClimbing_g22_c04 211 74
v_RopeClimbing_g23_c01 151 74
v_RopeClimbing_g23_c02 152 74
v_RopeClimbing_g23_c03 150 74
v_RopeClimbing_g23_c04 165 74
v_RopeClimbing_g24_c01 156 74
v_RopeClimbing_g24_c02 150 74
v_RopeClimbing_g24_c03 150 74
v_RopeClimbing_g24_c04 179 74
v_RopeClimbing_g25_c01 151 74
v_RopeClimbing_g25_c02 162 74
v_RopeClimbing_g25_c03 164 74
v_RopeClimbing_g25_c04 167 74
v_RopeClimbing_g25_c05 156 74
v_Rowing_g01_c01 352 75
v_Rowing_g01_c02 300 75
v_Rowing_g01_c03 226 75
v_Rowing_g01_c04 202 75
v_Rowing_g02_c01 358 75
v_Rowing_g02_c02 373 75
v_Rowing_g02_c03 385 75
v_Rowing_g02_c04 413 75
v_Rowing_g02_c05 407 75
v_Rowing_g02_c06 289 75
v_Rowing_g03_c01 376 75
v_Rowing_g03_c02 480 75
v_Rowing_g03_c03 498 75
v_Rowing_g03_c04 499 75
v_Rowing_g03_c05 498 75
v_Rowing_g03_c06 366 75
v_Rowing_g03_c07 496 75
v_Rowing_g04_c01 261 75
v_Rowing_g04_c02 296 75
v_Rowing_g04_c03 306 75
v_Rowing_g04_c04 293 75
v_Rowing_g04_c05 299 75
v_Rowing_g04_c06 345 75
v_Rowing_g05_c01 325 75
v_Rowing_g05_c02 341 75
v_Rowing_g05_c03 413 75
v_Rowing_g05_c04 425 75
v_Rowing_g06_c01 324 75
v_Rowing_g06_c02 411 75
v_Rowing_g06_c03 306 75
v_Rowing_g06_c04 291 75
v_Rowing_g07_c01 187 75
v_Rowing_g07_c02 273 75
v_Rowing_g07_c03 265 75
v_Rowing_g07_c04 313 75
v_Rowing_g07_c05 344 75
v_Rowing_g15_c01 777 75
v_Rowing_g15_c02 822 75
v_Rowing_g15_c03 845 75
v_Rowing_g15_c04 844 75
v_Rowing_g15_c05 845 75
v_Rowing_g15_c06 799 75
v_Rowing_g15_c07 822 75
v_Rowing_g16_c01 167 75
v_Rowing_g16_c02 165 75
v_Rowing_g16_c03 134 75
v_Rowing_g16_c04 128 75
v_Rowing_g17_c01 301 75
v_Rowing_g17_c02 361 75
v_Rowing_g17_c03 272 75
v_Rowing_g17_c04 213 75
v_Rowing_g17_c05 169 75
v_Rowing_g17_c06 332 75
v_Rowing_g17_c07 382 75
v_Rowing_g18_c01 254 75
v_Rowing_g18_c02 256 75
v_Rowing_g18_c03 252 75
v_Rowing_g18_c04 365 75
v_Rowing_g19_c01 269 75
v_Rowing_g19_c02 346 75
v_Rowing_g19_c03 159 75
v_Rowing_g19_c04 369 75
v_Rowing_g19_c05 389 75
v_Rowing_g19_c06 203 75
v_Rowing_g20_c01 165 75
v_Rowing_g20_c02 208 75
v_Rowing_g20_c03 167 75
v_Rowing_g20_c04 305 75
v_Rowing_g21_c01 170 75
v_Rowing_g21_c02 122 75
v_Rowing_g21_c03 296 75
v_Rowing_g21_c04 145 75
v_Rowing_g21_c05 112 75
v_Rowing_g22_c01 162 75
v_Rowing_g22_c02 139 75
v_Rowing_g22_c03 178 75
v_Rowing_g22_c04 113 75
v_Rowing_g23_c01 249 75
v_Rowing_g23_c02 215 75
v_Rowing_g23_c03 258 75
v_Rowing_g23_c04 158 75
v_Rowing_g23_c05 199 75
v_Rowing_g24_c01 388 75
v_Rowing_g24_c02 231 75
v_Rowing_g24_c03 145 75
v_Rowing_g24_c04 132 75
v_Rowing_g24_c05 198 75
v_Rowing_g25_c01 416 75
v_Rowing_g25_c02 416 75
v_Rowing_g25_c03 432 75
v_Rowing_g25_c04 336 75
v_Rowing_g25_c05 352 75
v_Rowing_g25_c06 365 75
v_SalsaSpin_g01_c01 166 76
v_SalsaSpin_g01_c02 166 76
v_SalsaSpin_g01_c03 166 76
v_SalsaSpin_g01_c04 166 76
v_SalsaSpin_g01_c05 166 76
v_SalsaSpin_g01_c06 166 76
v_SalsaSpin_g01_c07 166 76
v_SalsaSpin_g02_c01 332 76
v_SalsaSpin_g02_c02 332 76
v_SalsaSpin_g02_c03 332 76
v_SalsaSpin_g02_c04 332 76
v_SalsaSpin_g02_c05 332 76
v_SalsaSpin_g02_c06 332 76
v_SalsaSpin_g02_c07 332 76
v_SalsaSpin_g03_c01 167 76
v_SalsaSpin_g03_c02 167 76
v_SalsaSpin_g03_c03 167 76
v_SalsaSpin_g03_c04 167 76
v_SalsaSpin_g03_c05 167 76
v_SalsaSpin_g03_c06 167 76
v_SalsaSpin_g04_c01 332 76
v_SalsaSpin_g04_c02 332 76
v_SalsaSpin_g04_c03 332 76
v_SalsaSpin_g04_c04 332 76
v_SalsaSpin_g04_c05 332 76
v_SalsaSpin_g04_c06 332 76
v_SalsaSpin_g05_c01 199 76
v_SalsaSpin_g05_c02 199 76
v_SalsaSpin_g05_c03 199 76
v_SalsaSpin_g05_c04 199 76
v_SalsaSpin_g05_c05 199 76
v_SalsaSpin_g05_c06 199 76
v_SalsaSpin_g06_c01 166 76
v_SalsaSpin_g06_c02 166 76
v_SalsaSpin_g06_c03 166 76
v_SalsaSpin_g06_c04 166 76
v_SalsaSpin_g06_c05 166 76
v_SalsaSpin_g07_c01 166 76
v_SalsaSpin_g07_c02 166 76
v_SalsaSpin_g07_c03 166 76
v_SalsaSpin_g07_c04 166 76
v_SalsaSpin_g07_c05 166 76
v_SalsaSpin_g07_c06 166 76
v_SalsaSpin_g15_c01 166 76
v_SalsaSpin_g15_c02 166 76
v_SalsaSpin_g15_c03 166 76
v_SalsaSpin_g15_c04 166 76
v_SalsaSpin_g15_c05 166 76
v_SalsaSpin_g15_c06 166 76
v_SalsaSpin_g16_c01 332 76
v_SalsaSpin_g16_c02 332 76
v_SalsaSpin_g16_c03 332 76
v_SalsaSpin_g16_c04 332 76
v_SalsaSpin_g16_c05 332 76
v_SalsaSpin_g17_c01 167 76
v_SalsaSpin_g17_c02 167 76
v_SalsaSpin_g17_c03 167 76
v_SalsaSpin_g17_c04 167 76
v_SalsaSpin_g18_c01 167 76
v_SalsaSpin_g18_c02 167 76
v_SalsaSpin_g18_c03 167 76
v_SalsaSpin_g18_c04 167 76
v_SalsaSpin_g19_c01 332 76
v_SalsaSpin_g19_c02 332 76
v_SalsaSpin_g19_c03 332 76
v_SalsaSpin_g19_c04 275 76
v_SalsaSpin_g20_c01 166 76
v_SalsaSpin_g20_c02 166 76
v_SalsaSpin_g20_c03 166 76
v_SalsaSpin_g20_c04 166 76
v_SalsaSpin_g20_c05 166 76
v_SalsaSpin_g21_c01 199 76
v_SalsaSpin_g21_c02 199 76
v_SalsaSpin_g21_c03 199 76
v_SalsaSpin_g21_c04 199 76
v_SalsaSpin_g21_c05 199 76
v_SalsaSpin_g22_c01 332 76
v_SalsaSpin_g22_c02 332 76
v_SalsaSpin_g22_c03 332 76
v_SalsaSpin_g22_c04 332 76
v_SalsaSpin_g22_c05 332 76
v_SalsaSpin_g23_c01 167 76
v_SalsaSpin_g23_c02 167 76
v_SalsaSpin_g23_c03 167 76
v_SalsaSpin_g23_c04 167 76
v_SalsaSpin_g24_c01 167 76
v_SalsaSpin_g24_c02 167 76
v_SalsaSpin_g24_c03 167 76
v_SalsaSpin_g24_c04 167 76
v_SalsaSpin_g24_c05 152 76
v_SalsaSpin_g25_c01 332 76
v_SalsaSpin_g25_c02 332 76
v_SalsaSpin_g25_c03 332 76
v_SalsaSpin_g25_c04 267 76
v_ShavingBeard_g01_c01 126 77
v_ShavingBeard_g01_c02 136 77
v_ShavingBeard_g01_c03 129 77
v_ShavingBeard_g01_c04 90 77
v_ShavingBeard_g02_c01 178 77
v_ShavingBeard_g02_c02 192 77
v_ShavingBeard_g02_c03 190 77
v_ShavingBeard_g02_c04 146 77
v_ShavingBeard_g02_c05 178 77
v_ShavingBeard_g02_c06 202 77
v_ShavingBeard_g02_c07 249 77
v_ShavingBeard_g03_c01 97 77
v_ShavingBeard_g03_c02 97 77
v_ShavingBeard_g03_c03 104 77
v_ShavingBeard_g03_c04 105 77
v_ShavingBeard_g03_c05 182 77
v_ShavingBeard_g03_c06 148 77
v_ShavingBeard_g03_c07 156 77
v_ShavingBeard_g04_c01 221 77
v_ShavingBeard_g04_c02 177 77
v_ShavingBeard_g04_c03 190 77
v_ShavingBeard_g04_c04 210 77
v_ShavingBeard_g05_c01 499 77
v_ShavingBeard_g05_c02 506 77
v_ShavingBeard_g05_c03 507 77
v_ShavingBeard_g05_c04 499 77
v_ShavingBeard_g05_c05 520 77
v_ShavingBeard_g05_c06 520 77
v_ShavingBeard_g05_c07 527 77
v_ShavingBeard_g06_c01 180 77
v_ShavingBeard_g06_c02 203 77
v_ShavingBeard_g06_c03 187 77
v_ShavingBeard_g06_c04 278 77
v_ShavingBeard_g06_c05 358 77
v_ShavingBeard_g06_c06 179 77
v_ShavingBeard_g06_c07 250 77
v_ShavingBeard_g07_c01 228 77
v_ShavingBeard_g07_c02 230 77
v_ShavingBeard_g07_c03 264 77
v_ShavingBeard_g07_c04 229 77
v_ShavingBeard_g07_c05 313 77
v_ShavingBeard_g07_c06 385 77
v_ShavingBeard_g07_c07 385 77
v_ShavingBeard_g15_c01 208 77
v_ShavingBeard_g15_c02 208 77
v_ShavingBeard_g15_c03 204 77
v_ShavingBeard_g15_c04 196 77
v_ShavingBeard_g15_c05 208 77
v_ShavingBeard_g15_c06 200 77
v_ShavingBeard_g15_c07 232 77
v_ShavingBeard_g16_c01 218 77
v_ShavingBeard_g16_c02 263 77
v_ShavingBeard_g16_c03 226 77
v_ShavingBeard_g16_c04 251 77
v_ShavingBeard_g16_c05 239 77
v_ShavingBeard_g16_c06 260 77
v_ShavingBeard_g17_c01 268 77
v_ShavingBeard_g17_c02 307 77
v_ShavingBeard_g17_c03 309 77
v_ShavingBeard_g17_c04 296 77
v_ShavingBeard_g17_c05 302 77
v_ShavingBeard_g17_c06 302 77
v_ShavingBeard_g17_c07 322 77
v_ShavingBeard_g18_c01 335 77
v_ShavingBeard_g18_c02 296 77
v_ShavingBeard_g18_c03 306 77
v_ShavingBeard_g18_c04 269 77
v_ShavingBeard_g18_c05 289 77
v_ShavingBeard_g18_c06 300 77
v_ShavingBeard_g18_c07 310 77
v_ShavingBeard_g19_c01 160 77
v_ShavingBeard_g19_c02 202 77
v_ShavingBeard_g19_c03 203 77
v_ShavingBeard_g19_c04 213 77
v_ShavingBeard_g19_c05 239 77
v_ShavingBeard_g19_c06 220 77
v_ShavingBeard_g19_c07 271 77
v_ShavingBeard_g20_c01 237 77
v_ShavingBeard_g20_c02 245 77
v_ShavingBeard_g20_c03 279 77
v_ShavingBeard_g20_c04 248 77
v_ShavingBeard_g20_c05 247 77
v_ShavingBeard_g20_c06 256 77
v_ShavingBeard_g20_c07 293 77
v_ShavingBeard_g21_c01 161 77
v_ShavingBeard_g21_c02 173 77
v_ShavingBeard_g21_c03 89 77
v_ShavingBeard_g21_c04 173 77
v_ShavingBeard_g21_c05 204 77
v_ShavingBeard_g21_c06 208 77
v_ShavingBeard_g21_c07 206 77
v_ShavingBeard_g22_c01 299 77
v_ShavingBeard_g22_c02 265 77
v_ShavingBeard_g22_c03 202 77
v_ShavingBeard_g22_c04 253 77
v_ShavingBeard_g22_c05 206 77
v_ShavingBeard_g22_c06 209 77
v_ShavingBeard_g22_c07 201 77
v_ShavingBeard_g23_c01 160 77
v_ShavingBeard_g23_c02 178 77
v_ShavingBeard_g23_c03 184 77
v_ShavingBeard_g23_c04 192 77
v_ShavingBeard_g23_c05 184 77
v_ShavingBeard_g23_c06 284 77
v_ShavingBeard_g23_c07 143 77
v_ShavingBeard_g24_c01 150 77
v_ShavingBeard_g24_c02 99 77
v_ShavingBeard_g24_c03 92 77
v_ShavingBeard_g24_c04 267 77
v_ShavingBeard_g24_c05 124 77
v_ShavingBeard_g24_c06 202 77
v_ShavingBeard_g24_c07 180 77
v_ShavingBeard_g25_c01 209 77
v_ShavingBeard_g25_c02 225 77
v_ShavingBeard_g25_c03 229 77
v_ShavingBeard_g25_c04 160 77
v_ShavingBeard_g25_c05 241 77
v_ShavingBeard_g25_c06 234 77
v_Shotput_g01_c01 60 78
v_Shotput_g01_c02 100 78
v_Shotput_g01_c03 93 78
v_Shotput_g01_c04 90 78
v_Shotput_g01_c05 96 78
v_Shotput_g01_c06 100 78
v_Shotput_g01_c07 100 78
v_Shotput_g02_c01 84 78
v_Shotput_g02_c02 89 78
v_Shotput_g02_c03 72 78
v_Shotput_g02_c04 75 78
v_Shotput_g02_c05 93 78
v_Shotput_g02_c06 70 78
v_Shotput_g02_c07 87 78
v_Shotput_g03_c01 70 78
v_Shotput_g03_c02 84 78
v_Shotput_g03_c03 69 78
v_Shotput_g03_c04 90 78
v_Shotput_g03_c05 65 78
v_Shotput_g03_c06 84 78
v_Shotput_g04_c01 79 78
v_Shotput_g04_c02 76 78
v_Shotput_g04_c03 85 78
v_Shotput_g04_c04 90 78
v_Shotput_g04_c05 72 78
v_Shotput_g05_c01 66 78
v_Shotput_g05_c02 129 78
v_Shotput_g05_c03 129 78
v_Shotput_g05_c04 124 78
v_Shotput_g05_c05 131 78
v_Shotput_g05_c06 124 78
v_Shotput_g05_c07 149 78
v_Shotput_g06_c01 100 78
v_Shotput_g06_c02 100 78
v_Shotput_g06_c03 87 78
v_Shotput_g06_c04 94 78
v_Shotput_g06_c05 85 78
v_Shotput_g06_c06 89 78
v_Shotput_g06_c07 100 78
v_Shotput_g07_c01 78 78
v_Shotput_g07_c02 64 78
v_Shotput_g07_c03 70 78
v_Shotput_g07_c04 80 78
v_Shotput_g07_c05 80 78
v_Shotput_g07_c06 59 78
v_Shotput_g07_c07 77 78
v_Shotput_g15_c01 65 78
v_Shotput_g15_c02 72 78
v_Shotput_g15_c03 81 78
v_Shotput_g15_c04 68 78
v_Shotput_g15_c05 88 78
v_Shotput_g15_c06 65 78
v_Shotput_g15_c07 72 78
v_Shotput_g16_c01 149 78
v_Shotput_g16_c02 63 78
v_Shotput_g16_c03 135 78
v_Shotput_g16_c04 94 78
v_Shotput_g16_c05 75 78
v_Shotput_g16_c06 118 78
v_Shotput_g16_c07 83 78
v_Shotput_g17_c01 203 78
v_Shotput_g17_c02 100 78
v_Shotput_g17_c03 90 78
v_Shotput_g17_c04 85 78
v_Shotput_g17_c05 74 78
v_Shotput_g18_c01 101 78
v_Shotput_g18_c02 134 78
v_Shotput_g18_c03 109 78
v_Shotput_g18_c04 115 78
v_Shotput_g19_c01 78 78
v_Shotput_g19_c02 70 78
v_Shotput_g19_c03 85 78
v_Shotput_g19_c04 156 78
v_Shotput_g20_c01 114 78
v_Shotput_g20_c02 95 78
v_Shotput_g20_c03 84 78
v_Shotput_g20_c04 112 78
v_Shotput_g21_c01 80 78
v_Shotput_g21_c02 125 78
v_Shotput_g21_c03 107 78
v_Shotput_g21_c04 75 78
v_Shotput_g22_c01 101 78
v_Shotput_g22_c02 113 78
v_Shotput_g22_c03 63 78
v_Shotput_g22_c04 75 78
v_Shotput_g22_c05 69 78
v_Shotput_g23_c01 84 78
v_Shotput_g23_c02 54 78
v_Shotput_g23_c03 133 78
v_Shotput_g23_c04 77 78
v_Shotput_g23_c05 83 78
v_Shotput_g23_c06 74 78
v_Shotput_g23_c07 79 78
v_Shotput_g24_c01 110 78
v_Shotput_g24_c02 75 78
v_Shotput_g24_c03 102 78
v_Shotput_g24_c04 109 78
v_Shotput_g25_c01 93 78
v_Shotput_g25_c02 78 78
v_Shotput_g25_c03 85 78
v_Shotput_g25_c04 87 78
v_Shotput_g25_c05 82 78
v_SkateBoarding_g01_c01 201 79
v_SkateBoarding_g01_c02 174 79
v_SkateBoarding_g01_c03 111 79
v_SkateBoarding_g01_c04 167 79
v_SkateBoarding_g02_c01 368 79
v_SkateBoarding_g02_c02 127 79
v_SkateBoarding_g02_c03 110 79
v_SkateBoarding_g02_c04 76 79
v_SkateBoarding_g02_c05 111 79
v_SkateBoarding_g02_c06 299 79
v_SkateBoarding_g03_c01 125 79
v_SkateBoarding_g03_c02 125 79
v_SkateBoarding_g03_c03 125 79
v_SkateBoarding_g03_c04 127 79
v_SkateBoarding_g04_c01 105 79
v_SkateBoarding_g04_c02 144 79
v_SkateBoarding_g04_c03 90 79
v_SkateBoarding_g04_c04 134 79
v_SkateBoarding_g04_c05 102 79
v_SkateBoarding_g05_c01 139 79
v_SkateBoarding_g05_c02 103 79
v_SkateBoarding_g05_c03 159 79
v_SkateBoarding_g05_c04 184 79
v_SkateBoarding_g06_c01 128 79
v_SkateBoarding_g06_c02 149 79
v_SkateBoarding_g06_c03 122 79
v_SkateBoarding_g06_c04 149 79
v_SkateBoarding_g07_c01 145 79
v_SkateBoarding_g07_c02 198 79
v_SkateBoarding_g07_c03 184 79
v_SkateBoarding_g07_c04 171 79
v_SkateBoarding_g07_c05 148 79
v_SkateBoarding_g15_c01 105 79
v_SkateBoarding_g15_c02 129 79
v_SkateBoarding_g15_c03 83 79
v_SkateBoarding_g15_c04 125 79
v_SkateBoarding_g15_c05 95 79
v_SkateBoarding_g15_c06 130 79
v_SkateBoarding_g16_c01 199 79
v_SkateBoarding_g16_c02 199 79
v_SkateBoarding_g16_c03 125 79
v_SkateBoarding_g16_c04 121 79
v_SkateBoarding_g17_c01 103 79
v_SkateBoarding_g17_c02 155 79
v_SkateBoarding_g17_c03 150 79
v_SkateBoarding_g17_c04 152 79
v_SkateBoarding_g18_c01 147 79
v_SkateBoarding_g18_c02 76 79
v_SkateBoarding_g18_c03 115 79
v_SkateBoarding_g18_c04 122 79
v_SkateBoarding_g18_c05 90 79
v_SkateBoarding_g18_c06 151 79
v_SkateBoarding_g19_c01 114 79
v_SkateBoarding_g19_c02 95 79
v_SkateBoarding_g19_c03 113 79
v_SkateBoarding_g19_c04 111 79
v_SkateBoarding_g19_c05 162 79
v_SkateBoarding_g20_c01 207 79
v_SkateBoarding_g20_c02 170 79
v_SkateBoarding_g20_c03 210 79
v_SkateBoarding_g20_c04 170 79
v_SkateBoarding_g20_c05 151 79
v_SkateBoarding_g21_c01 97 79
v_SkateBoarding_g21_c02 106 79
v_SkateBoarding_g21_c03 110 79
v_SkateBoarding_g21_c04 189 79
v_SkateBoarding_g22_c01 93 79
v_SkateBoarding_g22_c02 88 79
v_SkateBoarding_g22_c03 142 79
v_SkateBoarding_g22_c04 85 79
v_SkateBoarding_g22_c05 165 79
v_SkateBoarding_g23_c01 180 79
v_SkateBoarding_g23_c02 164 79
v_SkateBoarding_g23_c03 140 79
v_SkateBoarding_g23_c04 86 79
v_SkateBoarding_g24_c01 159 79
v_SkateBoarding_g24_c02 99 79
v_SkateBoarding_g24_c03 99 79
v_SkateBoarding_g24_c04 99 79
v_SkateBoarding_g24_c05 151 79
v_SkateBoarding_g25_c01 173 79
v_SkateBoarding_g25_c02 87 79
v_SkateBoarding_g25_c03 100 79
v_SkateBoarding_g25_c04 195 79
v_SkateBoarding_g25_c05 97 79
v_Skiing_g01_c01 239 80
v_Skiing_g01_c02 243 80
v_Skiing_g01_c03 244 80
v_Skiing_g01_c04 251 80
v_Skiing_g01_c05 259 80
v_Skiing_g01_c06 173 80
v_Skiing_g02_c01 174 80
v_Skiing_g02_c02 201 80
v_Skiing_g02_c03 199 80
v_Skiing_g02_c04 176 80
v_Skiing_g02_c05 117 80
v_Skiing_g03_c01 207 80
v_Skiing_g03_c02 109 80
v_Skiing_g03_c03 205 80
v_Skiing_g03_c04 307 80
v_Skiing_g03_c05 229 80
v_Skiing_g03_c06 299 80
v_Skiing_g03_c07 299 80
v_Skiing_g04_c01 229 80
v_Skiing_g04_c02 251 80
v_Skiing_g04_c03 153 80
v_Skiing_g04_c04 199 80
v_Skiing_g04_c05 198 80
v_Skiing_g04_c06 186 80
v_Skiing_g04_c07 278 80
v_Skiing_g05_c01 183 80
v_Skiing_g05_c02 107 80
v_Skiing_g05_c03 277 80
v_Skiing_g05_c04 253 80
v_Skiing_g06_c01 299 80
v_Skiing_g06_c02 299 80
v_Skiing_g06_c03 299 80
v_Skiing_g06_c04 299 80
v_Skiing_g06_c05 299 80
v_Skiing_g06_c06 299 80
v_Skiing_g06_c07 299 80
v_Skiing_g07_c01 235 80
v_Skiing_g07_c02 178 80
v_Skiing_g07_c03 102 80
v_Skiing_g07_c04 84 80
v_Skiing_g15_c01 235 80
v_Skiing_g15_c02 203 80
v_Skiing_g15_c03 251 80
v_Skiing_g15_c04 186 80
v_Skiing_g15_c05 206 80
v_Skiing_g16_c01 113 80
v_Skiing_g16_c02 202 80
v_Skiing_g16_c03 204 80
v_Skiing_g16_c04 179 80
v_Skiing_g16_c05 191 80
v_Skiing_g17_c01 199 80
v_Skiing_g17_c02 218 80
v_Skiing_g17_c03 205 80
v_Skiing_g17_c04 348 80
v_Skiing_g18_c01 134 80
v_Skiing_g18_c02 145 80
v_Skiing_g18_c03 199 80
v_Skiing_g18_c04 202 80
v_Skiing_g19_c01 148 80
v_Skiing_g19_c02 183 80
v_Skiing_g19_c03 286 80
v_Skiing_g19_c04 288 80
v_Skiing_g19_c05 158 80
v_Skiing_g19_c06 178 80
v_Skiing_g20_c01 249 80
v_Skiing_g20_c02 244 80
v_Skiing_g20_c03 198 80
v_Skiing_g20_c04 186 80
v_Skiing_g20_c05 176 80
v_Skiing_g20_c06 221 80
v_Skiing_g20_c07 219 80
v_Skiing_g21_c01 353 80
v_Skiing_g21_c02 197 80
v_Skiing_g21_c03 196 80
v_Skiing_g21_c04 235 80
v_Skiing_g21_c05 198 80
v_Skiing_g21_c06 198 80
v_Skiing_g21_c07 205 80
v_Skiing_g22_c01 169 80
v_Skiing_g22_c02 223 80
v_Skiing_g22_c03 255 80
v_Skiing_g22_c04 263 80
v_Skiing_g22_c05 328 80
v_Skiing_g23_c01 108 80
v_Skiing_g23_c02 106 80
v_Skiing_g23_c03 166 80
v_Skiing_g23_c04 261 80
v_Skiing_g24_c01 133 80
v_Skiing_g24_c02 145 80
v_Skiing_g24_c03 160 80
v_Skiing_g24_c04 166 80
v_Skiing_g24_c05 254 80
v_Skiing_g24_c06 200 80
v_Skiing_g25_c01 221 80
v_Skiing_g25_c02 222 80
v_Skiing_g25_c03 104 80
v_Skiing_g25_c04 236 80
v_Skiing_g25_c05 119 80
v_Skijet_g01_c01 417 81
v_Skijet_g01_c02 415 81
v_Skijet_g01_c03 415 81
v_Skijet_g01_c04 415 81
v_Skijet_g02_c01 209 81
v_Skijet_g02_c02 182 81
v_Skijet_g02_c03 209 81
v_Skijet_g02_c04 209 81
v_Skijet_g03_c01 315 81
v_Skijet_g03_c02 315 81
v_Skijet_g03_c03 315 81
v_Skijet_g03_c04 309 81
v_Skijet_g04_c01 250 81
v_Skijet_g04_c02 250 81
v_Skijet_g04_c03 250 81
v_Skijet_g04_c04 250 81
v_Skijet_g05_c01 209 81
v_Skijet_g05_c02 209 81
v_Skijet_g05_c03 209 81
v_Skijet_g05_c04 209 81
v_Skijet_g06_c01 250 81
v_Skijet_g06_c02 250 81
v_Skijet_g06_c03 250 81
v_Skijet_g06_c04 250 81
v_Skijet_g07_c01 198 81
v_Skijet_g07_c02 196 81
v_Skijet_g07_c03 196 81
v_Skijet_g07_c04 202 81
v_Skijet_g15_c01 250 81
v_Skijet_g15_c02 248 81
v_Skijet_g15_c03 248 81
v_Skijet_g15_c04 248 81
v_Skijet_g16_c01 209 81
v_Skijet_g16_c02 208 81
v_Skijet_g16_c03 209 81
v_Skijet_g16_c04 209 81
v_Skijet_g17_c01 250 81
v_Skijet_g17_c02 250 81
v_Skijet_g17_c03 250 81
v_Skijet_g17_c04 234 81
v_Skijet_g18_c01 212 81
v_Skijet_g18_c02 212 81
v_Skijet_g18_c03 212 81
v_Skijet_g18_c04 212 81
v_Skijet_g19_c01 250 81
v_Skijet_g19_c02 250 81
v_Skijet_g19_c03 250 81
v_Skijet_g19_c04 250 81
v_Skijet_g20_c01 208 81
v_Skijet_g20_c02 208 81
v_Skijet_g20_c03 208 81
v_Skijet_g20_c04 209 81
v_Skijet_g21_c01 187 81
v_Skijet_g21_c02 185 81
v_Skijet_g21_c03 185 81
v_Skijet_g21_c04 187 81
v_Skijet_g22_c01 209 81
v_Skijet_g22_c02 208 81
v_Skijet_g22_c03 208 81
v_Skijet_g22_c04 208 81
v_Skijet_g23_c01 250 81
v_Skijet_g23_c02 250 81
v_Skijet_g23_c03 250 81
v_Skijet_g23_c04 250 81
v_Skijet_g24_c01 209 81
v_Skijet_g24_c02 208 81
v_Skijet_g24_c03 208 81
v_Skijet_g24_c04 209 81
v_Skijet_g25_c01 306 81
v_Skijet_g25_c02 252 81
v_Skijet_g25_c03 351 81
v_Skijet_g25_c04 333 81
v_SkyDiving_g01_c01 186 82
v_SkyDiving_g01_c02 193 82
v_SkyDiving_g01_c03 125 82
v_SkyDiving_g01_c04 96 82
v_SkyDiving_g02_c01 29 82
v_SkyDiving_g02_c02 126 82
v_SkyDiving_g02_c03 135 82
v_SkyDiving_g02_c04 113 82
v_SkyDiving_g03_c01 186 82
v_SkyDiving_g03_c02 201 82
v_SkyDiving_g03_c03 193 82
v_SkyDiving_g03_c04 231 82
v_SkyDiving_g03_c05 246 82
v_SkyDiving_g04_c01 148 82
v_SkyDiving_g04_c02 140 82
v_SkyDiving_g04_c03 126 82
v_SkyDiving_g04_c04 101 82
v_SkyDiving_g05_c01 185 82
v_SkyDiving_g05_c02 169 82
v_SkyDiving_g05_c03 199 82
v_SkyDiving_g05_c04 210 82
v_SkyDiving_g05_c05 219 82
v_SkyDiving_g06_c01 83 82
v_SkyDiving_g06_c02 152 82
v_SkyDiving_g06_c03 159 82
v_SkyDiving_g06_c04 153 82
v_SkyDiving_g07_c01 166 82
v_SkyDiving_g07_c02 178 82
v_SkyDiving_g07_c03 202 82
v_SkyDiving_g07_c04 91 82
v_SkyDiving_g07_c05 155 82
v_SkyDiving_g15_c01 205 82
v_SkyDiving_g15_c02 171 82
v_SkyDiving_g15_c03 197 82
v_SkyDiving_g15_c04 221 82
v_SkyDiving_g15_c05 47 82
v_SkyDiving_g16_c01 197 82
v_SkyDiving_g16_c02 212 82
v_SkyDiving_g16_c03 199 82
v_SkyDiving_g16_c04 262 82
v_SkyDiving_g17_c01 197 82
v_SkyDiving_g17_c02 180 82
v_SkyDiving_g17_c03 199 82
v_SkyDiving_g17_c04 207 82
v_SkyDiving_g17_c05 181 82
v_SkyDiving_g18_c01 174 82
v_SkyDiving_g18_c02 264 82
v_SkyDiving_g18_c03 172 82
v_SkyDiving_g18_c04 175 82
v_SkyDiving_g18_c05 223 82
v_SkyDiving_g18_c06 171 82
v_SkyDiving_g19_c01 80 82
v_SkyDiving_g19_c02 95 82
v_SkyDiving_g19_c03 166 82
v_SkyDiving_g19_c04 176 82
v_SkyDiving_g20_c01 135 82
v_SkyDiving_g20_c02 197 82
v_SkyDiving_g20_c03 225 82
v_SkyDiving_g20_c04 247 82
v_SkyDiving_g20_c05 221 82
v_SkyDiving_g20_c06 247 82
v_SkyDiving_g21_c01 208 82
v_SkyDiving_g21_c02 207 82
v_SkyDiving_g21_c03 202 82
v_SkyDiving_g21_c04 208 82
v_SkyDiving_g22_c01 328 82
v_SkyDiving_g22_c02 321 82
v_SkyDiving_g22_c03 297 82
v_SkyDiving_g22_c04 303 82
v_SkyDiving_g23_c01 165 82
v_SkyDiving_g23_c02 181 82
v_SkyDiving_g23_c03 184 82
v_SkyDiving_g23_c04 166 82
v_SkyDiving_g24_c01 134 82
v_SkyDiving_g24_c02 228 82
v_SkyDiving_g24_c03 187 82
v_SkyDiving_g24_c04 285 82
v_SkyDiving_g25_c01 132 82
v_SkyDiving_g25_c02 179 82
v_SkyDiving_g25_c03 191 82
v_SkyDiving_g25_c04 200 82
v_SoccerJuggling_g01_c01 890 83
v_SoccerJuggling_g01_c02 497 83
v_SoccerJuggling_g01_c03 875 83
v_SoccerJuggling_g01_c04 698 83
v_SoccerJuggling_g01_c05 289 83
v_SoccerJuggling_g02_c01 238 83
v_SoccerJuggling_g02_c02 237 83
v_SoccerJuggling_g02_c03 234 83
v_SoccerJuggling_g02_c04 239 83
v_SoccerJuggling_g02_c05 238 83
v_SoccerJuggling_g02_c06 237 83
v_SoccerJuggling_g03_c01 229 83
v_SoccerJuggling_g03_c02 229 83
v_SoccerJuggling_g03_c03 229 83
v_SoccerJuggling_g03_c04 229 83
v_SoccerJuggling_g04_c01 358 83
v_SoccerJuggling_g04_c02 359 83
v_SoccerJuggling_g04_c03 358 83
v_SoccerJuggling_g04_c04 359 83
v_SoccerJuggling_g04_c05 359 83
v_SoccerJuggling_g04_c06 359 83
v_SoccerJuggling_g05_c01 233 83
v_SoccerJuggling_g05_c02 236 83
v_SoccerJuggling_g05_c03 235 83
v_SoccerJuggling_g05_c04 238 83
v_SoccerJuggling_g05_c05 232 83
v_SoccerJuggling_g05_c06 235 83
v_SoccerJuggling_g06_c01 250 83
v_SoccerJuggling_g06_c02 134 83
v_SoccerJuggling_g06_c03 228 83
v_SoccerJuggling_g06_c04 91 83
v_SoccerJuggling_g06_c05 299 83
v_SoccerJuggling_g07_c01 300 83
v_SoccerJuggling_g07_c02 300 83
v_SoccerJuggling_g07_c03 300 83
v_SoccerJuggling_g07_c04 300 83
v_SoccerJuggling_g07_c05 359 83
v_SoccerJuggling_g07_c06 359 83
v_SoccerJuggling_g07_c07 359 83
v_SoccerJuggling_g15_c01 598 83
v_SoccerJuggling_g15_c02 598 83
v_SoccerJuggling_g15_c03 598 83
v_SoccerJuggling_g15_c04 598 83
v_SoccerJuggling_g16_c01 588 83
v_SoccerJuggling_g16_c02 589 83
v_SoccerJuggling_g16_c03 591 83
v_SoccerJuggling_g16_c04 578 83
v_SoccerJuggling_g16_c05 200 83
v_SoccerJuggling_g16_c06 307 83
v_SoccerJuggling_g16_c07 234 83
v_SoccerJuggling_g17_c01 200 83
v_SoccerJuggling_g17_c02 200 83
v_SoccerJuggling_g17_c03 200 83
v_SoccerJuggling_g17_c04 200 83
v_SoccerJuggling_g17_c05 299 83
v_SoccerJuggling_g17_c06 333 83
v_SoccerJuggling_g17_c07 299 83
v_SoccerJuggling_g18_c01 300 83
v_SoccerJuggling_g18_c02 300 83
v_SoccerJuggling_g18_c03 300 83
v_SoccerJuggling_g18_c04 300 83
v_SoccerJuggling_g18_c05 359 83
v_SoccerJuggling_g18_c06 359 83
v_SoccerJuggling_g18_c07 359 83
v_SoccerJuggling_g19_c01 376 83
v_SoccerJuggling_g19_c02 220 83
v_SoccerJuggling_g19_c03 292 83
v_SoccerJuggling_g19_c04 278 83
v_SoccerJuggling_g19_c05 300 83
v_SoccerJuggling_g19_c06 299 83
v_SoccerJuggling_g19_c07 299 83
v_SoccerJuggling_g20_c01 300 83
v_SoccerJuggling_g20_c02 300 83
v_SoccerJuggling_g20_c03 200 83
v_SoccerJuggling_g20_c04 200 83
v_SoccerJuggling_g20_c05 238 83
v_SoccerJuggling_g20_c06 239 83
v_SoccerJuggling_g21_c01 412 83
v_SoccerJuggling_g21_c02 413 83
v_SoccerJuggling_g21_c03 81 83
v_SoccerJuggling_g21_c04 411 83
v_SoccerJuggling_g21_c05 239 83
v_SoccerJuggling_g22_c01 250 83
v_SoccerJuggling_g22_c02 250 83
v_SoccerJuggling_g22_c03 259 83
v_SoccerJuggling_g22_c04 200 83
v_SoccerJuggling_g22_c05 200 83
v_SoccerJuggling_g22_c06 200 83
v_SoccerJuggling_g22_c07 200 83
v_SoccerJuggling_g23_c01 239 83
v_SoccerJuggling_g23_c02 239 83
v_SoccerJuggling_g23_c03 239 83
v_SoccerJuggling_g23_c04 239 83
v_SoccerJuggling_g23_c05 239 83
v_SoccerJuggling_g23_c06 220 83
v_SoccerJuggling_g24_c01 250 83
v_SoccerJuggling_g24_c02 250 83
v_SoccerJuggling_g24_c03 250 83
v_SoccerJuggling_g24_c04 250 83
v_SoccerJuggling_g24_c05 352 83
v_SoccerJuggling_g24_c06 291 83
v_SoccerJuggling_g24_c07 290 83
v_SoccerJuggling_g25_c01 108 83
v_SoccerJuggling_g25_c02 224 83
v_SoccerJuggling_g25_c03 250 83
v_SoccerJuggling_g25_c04 136 83
v_SoccerJuggling_g25_c05 142 83
v_SoccerJuggling_g25_c06 139 83
v_SoccerPenalty_g01_c01 152 84
v_SoccerPenalty_g01_c02 137 84
v_SoccerPenalty_g01_c03 147 84
v_SoccerPenalty_g01_c04 131 84
v_SoccerPenalty_g01_c05 104 84
v_SoccerPenalty_g01_c06 91 84
v_SoccerPenalty_g02_c01 117 84
v_SoccerPenalty_g02_c02 99 84
v_SoccerPenalty_g02_c03 90 84
v_SoccerPenalty_g02_c04 120 84
v_SoccerPenalty_g02_c05 99 84
v_SoccerPenalty_g03_c01 97 84
v_SoccerPenalty_g03_c02 95 84
v_SoccerPenalty_g03_c03 137 84
v_SoccerPenalty_g03_c04 97 84
v_SoccerPenalty_g03_c05 69 84
v_SoccerPenalty_g04_c01 57 84
v_SoccerPenalty_g04_c02 71 84
v_SoccerPenalty_g04_c03 69 84
v_SoccerPenalty_g04_c04 82 84
v_SoccerPenalty_g04_c05 114 84
v_SoccerPenalty_g05_c01 93 84
v_SoccerPenalty_g05_c02 77 84
v_SoccerPenalty_g05_c03 88 84
v_SoccerPenalty_g05_c04 78 84
v_SoccerPenalty_g05_c05 99 84
v_SoccerPenalty_g05_c06 74 84
v_SoccerPenalty_g05_c07 136 84
v_SoccerPenalty_g06_c01 100 84
v_SoccerPenalty_g06_c02 49 84
v_SoccerPenalty_g06_c03 64 84
v_SoccerPenalty_g06_c04 54 84
v_SoccerPenalty_g06_c05 59 84
v_SoccerPenalty_g06_c06 85 84
v_SoccerPenalty_g06_c07 61 84
v_SoccerPenalty_g07_c01 59 84
v_SoccerPenalty_g07_c02 145 84
v_SoccerPenalty_g07_c03 72 84
v_SoccerPenalty_g07_c04 70 84
v_SoccerPenalty_g07_c05 69 84
v_SoccerPenalty_g07_c06 95 84
v_SoccerPenalty_g15_c01 99 84
v_SoccerPenalty_g15_c02 101 84
v_SoccerPenalty_g15_c03 109 84
v_SoccerPenalty_g15_c04 78 84
v_SoccerPenalty_g15_c05 77 84
v_SoccerPenalty_g15_c06 75 84
v_SoccerPenalty_g15_c07 85 84
v_SoccerPenalty_g16_c01 133 84
v_SoccerPenalty_g16_c02 88 84
v_SoccerPenalty_g16_c03 127 84
v_SoccerPenalty_g16_c04 89 84
v_SoccerPenalty_g16_c05 113 84
v_SoccerPenalty_g17_c01 99 84
v_SoccerPenalty_g17_c02 92 84
v_SoccerPenalty_g17_c03 97 84
v_SoccerPenalty_g17_c04 83 84
v_SoccerPenalty_g18_c01 70 84
v_SoccerPenalty_g18_c02 122 84
v_SoccerPenalty_g18_c03 79 84
v_SoccerPenalty_g18_c04 72 84
v_SoccerPenalty_g18_c05 90 84
v_SoccerPenalty_g19_c01 92 84
v_SoccerPenalty_g19_c02 96 84
v_SoccerPenalty_g19_c03 83 84
v_SoccerPenalty_g19_c04 89 84
v_SoccerPenalty_g20_c01 137 84
v_SoccerPenalty_g20_c02 69 84
v_SoccerPenalty_g20_c03 182 84
v_SoccerPenalty_g20_c04 85 84
v_SoccerPenalty_g20_c05 122 84
v_SoccerPenalty_g21_c01 122 84
v_SoccerPenalty_g21_c02 71 84
v_SoccerPenalty_g21_c03 95 84
v_SoccerPenalty_g21_c04 69 84
v_SoccerPenalty_g21_c05 81 84
v_SoccerPenalty_g22_c01 62 84
v_SoccerPenalty_g22_c02 70 84
v_SoccerPenalty_g22_c03 76 84
v_SoccerPenalty_g22_c04 100 84
v_SoccerPenalty_g22_c05 89 84
v_SoccerPenalty_g23_c01 76 84
v_SoccerPenalty_g23_c02 104 84
v_SoccerPenalty_g23_c03 83 84
v_SoccerPenalty_g23_c04 88 84
v_SoccerPenalty_g23_c05 95 84
v_SoccerPenalty_g23_c06 103 84
v_SoccerPenalty_g24_c01 81 84
v_SoccerPenalty_g24_c02 90 84
v_SoccerPenalty_g24_c03 115 84
v_SoccerPenalty_g24_c04 74 84
v_SoccerPenalty_g24_c05 86 84
v_SoccerPenalty_g24_c06 93 84
v_SoccerPenalty_g25_c01 63 84
v_SoccerPenalty_g25_c02 109 84
v_SoccerPenalty_g25_c03 97 84
v_SoccerPenalty_g25_c04 86 84
v_StillRings_g01_c01 124 85
v_StillRings_g01_c02 206 85
v_StillRings_g01_c03 145 85
v_StillRings_g01_c04 137 85
v_StillRings_g01_c05 235 85
v_StillRings_g02_c01 187 85
v_StillRings_g02_c02 93 85
v_StillRings_g02_c03 158 85
v_StillRings_g02_c04 155 85
v_StillRings_g03_c01 115 85
v_StillRings_g03_c02 112 85
v_StillRings_g03_c03 145 85
v_StillRings_g03_c04 122 85
v_StillRings_g03_c05 195 85
v_StillRings_g03_c06 260 85
v_StillRings_g03_c07 138 85
v_StillRings_g04_c01 112 85
v_StillRings_g04_c02 182 85
v_StillRings_g04_c03 176 85
v_StillRings_g04_c04 76 85
v_StillRings_g05_c01 85 85
v_StillRings_g05_c02 165 85
v_StillRings_g05_c03 121 85
v_StillRings_g05_c04 105 85
v_StillRings_g06_c01 154 85
v_StillRings_g06_c02 77 85
v_StillRings_g06_c03 127 85
v_StillRings_g06_c04 124 85
v_StillRings_g07_c01 161 85
v_StillRings_g07_c02 270 85
v_StillRings_g07_c03 236 85
v_StillRings_g07_c04 215 85
v_StillRings_g15_c01 165 85
v_StillRings_g15_c02 174 85
v_StillRings_g15_c03 102 85
v_StillRings_g15_c04 82 85
v_StillRings_g16_c01 106 85
v_StillRings_g16_c02 194 85
v_StillRings_g16_c03 179 85
v_StillRings_g16_c04 221 85
v_StillRings_g17_c01 213 85
v_StillRings_g17_c02 129 85
v_StillRings_g17_c03 131 85
v_StillRings_g17_c04 206 85
v_StillRings_g18_c01 212 85
v_StillRings_g18_c02 192 85
v_StillRings_g18_c03 146 85
v_StillRings_g18_c04 188 85
v_StillRings_g19_c01 194 85
v_StillRings_g19_c02 127 85
v_StillRings_g19_c03 129 85
v_StillRings_g19_c04 178 85
v_StillRings_g20_c01 187 85
v_StillRings_g20_c02 211 85
v_StillRings_g20_c03 147 85
v_StillRings_g20_c04 168 85
v_StillRings_g21_c01 199 85
v_StillRings_g21_c02 279 85
v_StillRings_g21_c03 275 85
v_StillRings_g21_c04 160 85
v_StillRings_g21_c05 1775 85
v_StillRings_g21_c06 353 85
v_StillRings_g21_c07 394 85
v_StillRings_g22_c01 217 85
v_StillRings_g22_c02 270 85
v_StillRings_g22_c03 125 85
v_StillRings_g22_c04 270 85
v_StillRings_g23_c01 240 85
v_StillRings_g23_c02 249 85
v_StillRings_g23_c03 234 85
v_StillRings_g23_c04 149 85
v_StillRings_g24_c01 129 85
v_StillRings_g24_c02 130 85
v_StillRings_g24_c03 80 85
v_StillRings_g24_c04 183 85
v_StillRings_g25_c01 130 85
v_StillRings_g25_c02 186 85
v_StillRings_g25_c03 139 85
v_StillRings_g25_c04 132 85
v_StillRings_g25_c05 124 85
v_StillRings_g25_c06 162 85
v_StillRings_g25_c07 153 85
v_SumoWrestling_g01_c01 240 86
v_SumoWrestling_g01_c02 154 86
v_SumoWrestling_g01_c03 111 86
v_SumoWrestling_g01_c04 172 86
v_SumoWrestling_g02_c01 262 86
v_SumoWrestling_g02_c02 110 86
v_SumoWrestling_g02_c03 186 86
v_SumoWrestling_g02_c04 276 86
v_SumoWrestling_g03_c01 115 86
v_SumoWrestling_g03_c02 230 86
v_SumoWrestling_g03_c03 250 86
v_SumoWrestling_g03_c04 272 86
v_SumoWrestling_g04_c01 170 86
v_SumoWrestling_g04_c02 254 86
v_SumoWrestling_g04_c03 247 86
v_SumoWrestling_g04_c04 122 86
v_SumoWrestling_g05_c01 125 86
v_SumoWrestling_g05_c02 288 86
v_SumoWrestling_g05_c03 218 86
v_SumoWrestling_g05_c04 225 86
v_SumoWrestling_g06_c01 240 86
v_SumoWrestling_g06_c02 149 86
v_SumoWrestling_g06_c03 71 86
v_SumoWrestling_g06_c04 302 86
v_SumoWrestling_g06_c05 120 86
v_SumoWrestling_g06_c06 227 86
v_SumoWrestling_g06_c07 263 86
v_SumoWrestling_g07_c01 108 86
v_SumoWrestling_g07_c02 260 86
v_SumoWrestling_g07_c03 156 86
v_SumoWrestling_g07_c04 102 86
v_SumoWrestling_g07_c05 246 86
v_SumoWrestling_g07_c06 233 86
v_SumoWrestling_g07_c07 186 86
v_SumoWrestling_g15_c01 260 86
v_SumoWrestling_g15_c02 211 86
v_SumoWrestling_g15_c03 265 86
v_SumoWrestling_g15_c04 243 86
v_SumoWrestling_g16_c01 197 86
v_SumoWrestling_g16_c02 247 86
v_SumoWrestling_g16_c03 147 86
v_SumoWrestling_g16_c04 274 86
v_SumoWrestling_g17_c01 111 86
v_SumoWrestling_g17_c02 86 86
v_SumoWrestling_g17_c03 153 86
v_SumoWrestling_g17_c04 88 86
v_SumoWrestling_g17_c05 246 86
v_SumoWrestling_g18_c01 127 86
v_SumoWrestling_g18_c02 74 86
v_SumoWrestling_g18_c03 170 86
v_SumoWrestling_g18_c04 200 86
v_SumoWrestling_g18_c05 234 86
v_SumoWrestling_g18_c06 300 86
v_SumoWrestling_g18_c07 110 86
v_SumoWrestling_g19_c01 100 86
v_SumoWrestling_g19_c02 230 86
v_SumoWrestling_g19_c03 224 86
v_SumoWrestling_g19_c04 199 86
v_SumoWrestling_g19_c05 324 86
v_SumoWrestling_g20_c01 227 86
v_SumoWrestling_g20_c02 74 86
v_SumoWrestling_g20_c03 224 86
v_SumoWrestling_g20_c04 274 86
v_SumoWrestling_g21_c01 91 86
v_SumoWrestling_g21_c02 154 86
v_SumoWrestling_g21_c03 276 86
v_SumoWrestling_g21_c04 174 86
v_SumoWrestling_g22_c01 301 86
v_SumoWrestling_g22_c02 299 86
v_SumoWrestling_g22_c03 274 86
v_SumoWrestling_g22_c04 249 86
v_SumoWrestling_g23_c01 214 86
v_SumoWrestling_g23_c02 114 86
v_SumoWrestling_g23_c03 249 86
v_SumoWrestling_g23_c04 114 86
v_SumoWrestling_g24_c01 277 86
v_SumoWrestling_g24_c02 251 86
v_SumoWrestling_g24_c03 249 86
v_SumoWrestling_g24_c04 124 86
v_SumoWrestling_g25_c01 134 86
v_SumoWrestling_g25_c02 174 86
v_SumoWrestling_g25_c03 124 86
v_SumoWrestling_g25_c04 299 86
v_Surfing_g01_c01 253 87
v_Surfing_g01_c02 202 87
v_Surfing_g01_c03 219 87
v_Surfing_g01_c04 282 87
v_Surfing_g01_c05 117 87
v_Surfing_g01_c06 212 87
v_Surfing_g01_c07 234 87
v_Surfing_g02_c01 157 87
v_Surfing_g02_c02 93 87
v_Surfing_g02_c03 278 87
v_Surfing_g02_c04 242 87
v_Surfing_g02_c05 167 87
v_Surfing_g02_c06 277 87
v_Surfing_g03_c01 124 87
v_Surfing_g03_c02 126 87
v_Surfing_g03_c03 124 87
v_Surfing_g03_c04 133 87
v_Surfing_g04_c01 112 87
v_Surfing_g04_c02 175 87
v_Surfing_g04_c03 143 87
v_Surfing_g04_c04 131 87
v_Surfing_g05_c01 236 87
v_Surfing_g05_c02 296 87
v_Surfing_g05_c03 276 87
v_Surfing_g05_c04 240 87
v_Surfing_g06_c01 264 87
v_Surfing_g06_c02 264 87
v_Surfing_g06_c03 124 87
v_Surfing_g06_c04 138 87
v_Surfing_g07_c01 263 87
v_Surfing_g07_c02 240 87
v_Surfing_g07_c03 195 87
v_Surfing_g07_c04 212 87
v_Surfing_g15_c01 154 87
v_Surfing_g15_c02 162 87
v_Surfing_g15_c03 108 87
v_Surfing_g15_c04 126 87
v_Surfing_g15_c05 141 87
v_Surfing_g15_c06 177 87
v_Surfing_g15_c07 157 87
v_Surfing_g16_c01 258 87
v_Surfing_g16_c02 238 87
v_Surfing_g16_c03 250 87
v_Surfing_g16_c04 247 87
v_Surfing_g16_c05 252 87
v_Surfing_g16_c06 247 87
v_Surfing_g16_c07 235 87
v_Surfing_g17_c01 231 87
v_Surfing_g17_c02 249 87
v_Surfing_g17_c03 250 87
v_Surfing_g17_c04 171 87
v_Surfing_g17_c05 192 87
v_Surfing_g17_c06 245 87
v_Surfing_g17_c07 228 87
v_Surfing_g18_c01 124 87
v_Surfing_g18_c02 154 87
v_Surfing_g18_c03 74 87
v_Surfing_g18_c04 118 87
v_Surfing_g19_c01 329 87
v_Surfing_g19_c02 231 87
v_Surfing_g19_c03 173 87
v_Surfing_g19_c04 265 87
v_Surfing_g20_c01 271 87
v_Surfing_g20_c02 242 87
v_Surfing_g20_c03 163 87
v_Surfing_g20_c04 256 87
v_Surfing_g20_c05 245 87
v_Surfing_g20_c06 258 87
v_Surfing_g21_c01 129 87
v_Surfing_g21_c02 185 87
v_Surfing_g21_c03 136 87
v_Surfing_g21_c04 151 87
v_Surfing_g22_c01 74 87
v_Surfing_g22_c02 74 87
v_Surfing_g22_c03 74 87
v_Surfing_g22_c04 74 87
v_Surfing_g23_c01 128 87
v_Surfing_g23_c02 100 87
v_Surfing_g23_c03 113 87
v_Surfing_g23_c04 185 87
v_Surfing_g24_c01 248 87
v_Surfing_g24_c02 246 87
v_Surfing_g24_c03 244 87
v_Surfing_g24_c04 249 87
v_Surfing_g25_c01 110 87
v_Surfing_g25_c02 152 87
v_Surfing_g25_c03 127 87
v_Surfing_g25_c04 176 87
v_Swing_g01_c01 167 88
v_Swing_g01_c02 167 88
v_Swing_g01_c03 167 88
v_Swing_g01_c04 125 88
v_Swing_g01_c05 200 88
v_Swing_g02_c01 134 88
v_Swing_g02_c02 334 88
v_Swing_g02_c03 299 88
v_Swing_g02_c04 334 88
v_Swing_g02_c05 200 88
v_Swing_g03_c01 144 88
v_Swing_g03_c02 144 88
v_Swing_g03_c03 144 88
v_Swing_g03_c04 144 88
v_Swing_g04_c01 125 88
v_Swing_g04_c02 125 88
v_Swing_g04_c03 167 88
v_Swing_g04_c04 167 88
v_Swing_g04_c05 150 88
v_Swing_g04_c06 200 88
v_Swing_g04_c07 200 88
v_Swing_g05_c01 108 88
v_Swing_g05_c02 108 88
v_Swing_g05_c03 108 88
v_Swing_g05_c04 108 88
v_Swing_g05_c05 200 88
v_Swing_g05_c06 200 88
v_Swing_g05_c07 200 88
v_Swing_g06_c01 125 88
v_Swing_g06_c02 125 88
v_Swing_g06_c03 125 88
v_Swing_g06_c04 125 88
v_Swing_g06_c05 150 88
v_Swing_g06_c06 150 88
v_Swing_g06_c07 50 88
v_Swing_g07_c01 125 88
v_Swing_g07_c02 250 88
v_Swing_g07_c03 250 88
v_Swing_g07_c04 200 88
v_Swing_g07_c05 150 88
v_Swing_g07_c06 160 88
v_Swing_g07_c07 150 88
v_Swing_g15_c01 87 88
v_Swing_g15_c02 87 88
v_Swing_g15_c03 87 88
v_Swing_g15_c04 87 88
v_Swing_g15_c05 200 88
v_Swing_g15_c06 200 88
v_Swing_g15_c07 200 88
v_Swing_g16_c01 125 88
v_Swing_g16_c02 125 88
v_Swing_g16_c03 108 88
v_Swing_g16_c04 108 88
v_Swing_g16_c05 150 88
v_Swing_g17_c01 159 88
v_Swing_g17_c02 167 88
v_Swing_g17_c03 159 88
v_Swing_g17_c04 159 88
v_Swing_g18_c01 334 88
v_Swing_g18_c02 334 88
v_Swing_g18_c03 334 88
v_Swing_g18_c04 247 88
v_Swing_g19_c01 275 88
v_Swing_g19_c02 275 88
v_Swing_g19_c03 275 88
v_Swing_g19_c04 159 88
v_Swing_g20_c01 150 88
v_Swing_g20_c02 150 88
v_Swing_g20_c03 87 88
v_Swing_g20_c04 87 88
v_Swing_g20_c05 150 88
v_Swing_g20_c06 150 88
v_Swing_g21_c01 167 88
v_Swing_g21_c02 167 88
v_Swing_g21_c03 167 88
v_Swing_g21_c04 150 88
v_Swing_g21_c05 200 88
v_Swing_g21_c06 200 88
v_Swing_g22_c01 150 88
v_Swing_g22_c02 200 88
v_Swing_g22_c03 190 88
v_Swing_g22_c04 100 88
v_Swing_g22_c05 156 88
v_Swing_g23_c01 125 88
v_Swing_g23_c02 125 88
v_Swing_g23_c03 125 88
v_Swing_g23_c04 125 88
v_Swing_g23_c05 150 88
v_Swing_g24_c01 125 88
v_Swing_g24_c02 150 88
v_Swing_g24_c03 125 88
v_Swing_g24_c04 125 88
v_Swing_g24_c05 150 88
v_Swing_g25_c01 317 88
v_Swing_g25_c02 317 88
v_Swing_g25_c03 316 88
v_Swing_g25_c04 316 88
v_TableTennisShot_g01_c01 156 89
v_TableTennisShot_g01_c02 168 89
v_TableTennisShot_g01_c03 125 89
v_TableTennisShot_g01_c04 162 89
v_TableTennisShot_g01_c05 163 89
v_TableTennisShot_g01_c06 193 89
v_TableTennisShot_g02_c01 224 89
v_TableTennisShot_g02_c02 224 89
v_TableTennisShot_g02_c03 144 89
v_TableTennisShot_g02_c04 118 89
v_TableTennisShot_g03_c01 124 89
v_TableTennisShot_g03_c02 88 89
v_TableTennisShot_g03_c03 104 89
v_TableTennisShot_g03_c04 130 89
v_TableTennisShot_g03_c05 105 89
v_TableTennisShot_g04_c01 209 89
v_TableTennisShot_g04_c02 133 89
v_TableTennisShot_g04_c03 133 89
v_TableTennisShot_g04_c04 190 89
v_TableTennisShot_g04_c05 103 89
v_TableTennisShot_g04_c06 210 89
v_TableTennisShot_g04_c07 141 89
v_TableTennisShot_g05_c01 203 89
v_TableTennisShot_g05_c02 172 89
v_TableTennisShot_g05_c03 220 89
v_TableTennisShot_g05_c04 175 89
v_TableTennisShot_g05_c05 133 89
v_TableTennisShot_g05_c06 185 89
v_TableTennisShot_g05_c07 156 89
v_TableTennisShot_g06_c01 206 89
v_TableTennisShot_g06_c02 174 89
v_TableTennisShot_g06_c03 135 89
v_TableTennisShot_g06_c04 110 89
v_TableTennisShot_g06_c05 169 89
v_TableTennisShot_g06_c06 122 89
v_TableTennisShot_g07_c01 74 89
v_TableTennisShot_g07_c02 100 89
v_TableTennisShot_g07_c03 75 89
v_TableTennisShot_g07_c04 79 89
v_TableTennisShot_g15_c01 94 89
v_TableTennisShot_g15_c02 176 89
v_TableTennisShot_g15_c03 104 89
v_TableTennisShot_g15_c04 74 89
v_TableTennisShot_g15_c05 104 89
v_TableTennisShot_g15_c06 85 89
v_TableTennisShot_g15_c07 176 89
v_TableTennisShot_g16_c01 206 89
v_TableTennisShot_g16_c02 268 89
v_TableTennisShot_g16_c03 253 89
v_TableTennisShot_g16_c04 258 89
v_TableTennisShot_g16_c05 259 89
v_TableTennisShot_g16_c06 233 89
v_TableTennisShot_g16_c07 69 89
v_TableTennisShot_g17_c01 126 89
v_TableTennisShot_g17_c02 74 89
v_TableTennisShot_g17_c03 82 89
v_TableTennisShot_g17_c04 105 89
v_TableTennisShot_g18_c01 200 89
v_TableTennisShot_g18_c02 144 89
v_TableTennisShot_g18_c03 170 89
v_TableTennisShot_g18_c04 169 89
v_TableTennisShot_g19_c01 224 89
v_TableTennisShot_g19_c02 253 89
v_TableTennisShot_g19_c03 215 89
v_TableTennisShot_g19_c04 214 89
v_TableTennisShot_g19_c05 230 89
v_TableTennisShot_g19_c06 258 89
v_TableTennisShot_g19_c07 290 89
v_TableTennisShot_g20_c01 96 89
v_TableTennisShot_g20_c02 150 89
v_TableTennisShot_g20_c03 140 89
v_TableTennisShot_g20_c04 149 89
v_TableTennisShot_g20_c05 116 89
v_TableTennisShot_g20_c06 108 89
v_TableTennisShot_g20_c07 146 89
v_TableTennisShot_g21_c01 74 89
v_TableTennisShot_g21_c02 74 89
v_TableTennisShot_g21_c03 74 89
v_TableTennisShot_g21_c04 56 89
v_TableTennisShot_g22_c01 249 89
v_TableTennisShot_g22_c02 202 89
v_TableTennisShot_g22_c03 204 89
v_TableTennisShot_g22_c04 214 89
v_TableTennisShot_g22_c05 229 89
v_TableTennisShot_g22_c06 249 89
v_TableTennisShot_g22_c07 234 89
v_TableTennisShot_g23_c01 222 89
v_TableTennisShot_g23_c02 226 89
v_TableTennisShot_g23_c03 254 89
v_TableTennisShot_g23_c04 289 89
v_TableTennisShot_g23_c05 127 89
v_TableTennisShot_g23_c06 299 89
v_TableTennisShot_g23_c07 274 89
v_TableTennisShot_g24_c01 224 89
v_TableTennisShot_g24_c02 224 89
v_TableTennisShot_g24_c03 249 89
v_TableTennisShot_g24_c04 258 89
v_TableTennisShot_g24_c05 206 89
v_TableTennisShot_g24_c06 224 89
v_TableTennisShot_g24_c07 280 89
v_TableTennisShot_g25_c01 174 89
v_TableTennisShot_g25_c02 229 89
v_TableTennisShot_g25_c03 230 89
v_TableTennisShot_g25_c04 207 89
v_TableTennisShot_g25_c05 202 89
v_TableTennisShot_g25_c06 216 89
v_TableTennisShot_g25_c07 350 89
v_TaiChi_g01_c01 167 90
v_TaiChi_g01_c02 167 90
v_TaiChi_g01_c03 168 90
v_TaiChi_g01_c04 167 90
v_TaiChi_g02_c01 175 90
v_TaiChi_g02_c02 170 90
v_TaiChi_g02_c03 175 90
v_TaiChi_g02_c04 170 90
v_TaiChi_g03_c01 179 90
v_TaiChi_g03_c02 169 90
v_TaiChi_g03_c03 174 90
v_TaiChi_g03_c04 170 90
v_TaiChi_g04_c01 179 90
v_TaiChi_g04_c02 179 90
v_TaiChi_g04_c03 179 90
v_TaiChi_g04_c04 173 90
v_TaiChi_g05_c01 168 90
v_TaiChi_g05_c02 170 90
v_TaiChi_g05_c03 169 90
v_TaiChi_g05_c04 168 90
v_TaiChi_g06_c01 182 90
v_TaiChi_g06_c02 171 90
v_TaiChi_g06_c03 178 90
v_TaiChi_g06_c04 176 90
v_TaiChi_g07_c01 191 90
v_TaiChi_g07_c02 176 90
v_TaiChi_g07_c03 170 90
v_TaiChi_g07_c04 170 90
v_TaiChi_g15_c01 172 90
v_TaiChi_g15_c02 172 90
v_TaiChi_g15_c03 176 90
v_TaiChi_g15_c04 176 90
v_TaiChi_g16_c01 171 90
v_TaiChi_g16_c02 198 90
v_TaiChi_g16_c03 190 90
v_TaiChi_g16_c04 181 90
v_TaiChi_g17_c01 189 90
v_TaiChi_g17_c02 173 90
v_TaiChi_g17_c03 175 90
v_TaiChi_g17_c04 181 90
v_TaiChi_g18_c01 211 90
v_TaiChi_g18_c02 178 90
v_TaiChi_g18_c03 169 90
v_TaiChi_g18_c04 170 90
v_TaiChi_g19_c01 167 90
v_TaiChi_g19_c02 179 90
v_TaiChi_g19_c03 173 90
v_TaiChi_g19_c04 183 90
v_TaiChi_g20_c01 172 90
v_TaiChi_g20_c02 177 90
v_TaiChi_g20_c03 172 90
v_TaiChi_g20_c04 169 90
v_TaiChi_g21_c01 170 90
v_TaiChi_g21_c02 181 90
v_TaiChi_g21_c03 170 90
v_TaiChi_g21_c04 170 90
v_TaiChi_g22_c01 214 90
v_TaiChi_g22_c02 214 90
v_TaiChi_g22_c03 221 90
v_TaiChi_g22_c04 214 90
v_TaiChi_g23_c01 230 90
v_TaiChi_g23_c02 248 90
v_TaiChi_g23_c03 229 90
v_TaiChi_g23_c04 266 90
v_TaiChi_g24_c01 213 90
v_TaiChi_g24_c02 213 90
v_TaiChi_g24_c03 220 90
v_TaiChi_g24_c04 220 90
v_TaiChi_g25_c01 189 90
v_TaiChi_g25_c02 181 90
v_TaiChi_g25_c03 182 90
v_TaiChi_g25_c04 181 90
v_TennisSwing_g01_c01 76 91
v_TennisSwing_g01_c02 84 91
v_TennisSwing_g01_c03 83 91
v_TennisSwing_g01_c04 89 91
v_TennisSwing_g01_c05 84 91
v_TennisSwing_g01_c06 89 91
v_TennisSwing_g01_c07 85 91
v_TennisSwing_g02_c01 73 91
v_TennisSwing_g02_c02 93 91
v_TennisSwing_g02_c03 73 91
v_TennisSwing_g02_c04 84 91
v_TennisSwing_g02_c05 177 91
v_TennisSwing_g02_c06 93 91
v_TennisSwing_g02_c07 216 91
v_TennisSwing_g03_c01 79 91
v_TennisSwing_g03_c02 61 91
v_TennisSwing_g03_c03 80 91
v_TennisSwing_g03_c04 78 91
v_TennisSwing_g03_c05 96 91
v_TennisSwing_g03_c06 84 91
v_TennisSwing_g03_c07 73 91
v_TennisSwing_g04_c01 145 91
v_TennisSwing_g04_c02 97 91
v_TennisSwing_g04_c03 85 91
v_TennisSwing_g04_c04 96 91
v_TennisSwing_g04_c05 121 91
v_TennisSwing_g04_c06 97 91
v_TennisSwing_g04_c07 129 91
v_TennisSwing_g05_c01 121 91
v_TennisSwing_g05_c02 173 91
v_TennisSwing_g05_c03 164 91
v_TennisSwing_g05_c04 140 91
v_TennisSwing_g05_c05 153 91
v_TennisSwing_g05_c06 164 91
v_TennisSwing_g05_c07 95 91
v_TennisSwing_g06_c01 138 91
v_TennisSwing_g06_c02 210 91
v_TennisSwing_g06_c03 244 91
v_TennisSwing_g06_c04 230 91
v_TennisSwing_g06_c05 244 91
v_TennisSwing_g06_c06 204 91
v_TennisSwing_g06_c07 185 91
v_TennisSwing_g07_c01 203 91
v_TennisSwing_g07_c02 247 91
v_TennisSwing_g07_c03 129 91
v_TennisSwing_g07_c04 121 91
v_TennisSwing_g07_c05 172 91
v_TennisSwing_g07_c06 168 91
v_TennisSwing_g07_c07 143 91
v_TennisSwing_g15_c01 160 91
v_TennisSwing_g15_c02 135 91
v_TennisSwing_g15_c03 185 91
v_TennisSwing_g15_c04 185 91
v_TennisSwing_g15_c05 260 91
v_TennisSwing_g15_c06 74 91
v_TennisSwing_g15_c07 99 91
v_TennisSwing_g16_c01 301 91
v_TennisSwing_g16_c02 292 91
v_TennisSwing_g16_c03 281 91
v_TennisSwing_g16_c04 307 91
v_TennisSwing_g16_c05 302 91
v_TennisSwing_g16_c06 243 91
v_TennisSwing_g16_c07 175 91
v_TennisSwing_g17_c01 252 91
v_TennisSwing_g17_c02 192 91
v_TennisSwing_g17_c03 277 91
v_TennisSwing_g17_c04 259 91
v_TennisSwing_g17_c05 200 91
v_TennisSwing_g17_c06 200 91
v_TennisSwing_g17_c07 176 91
v_TennisSwing_g18_c01 142 91
v_TennisSwing_g18_c02 147 91
v_TennisSwing_g18_c03 149 91
v_TennisSwing_g18_c04 144 91
v_TennisSwing_g18_c05 152 91
v_TennisSwing_g18_c06 163 91
v_TennisSwing_g19_c01 121 91
v_TennisSwing_g19_c02 78 91
v_TennisSwing_g19_c03 172 91
v_TennisSwing_g19_c04 174 91
v_TennisSwing_g19_c05 164 91
v_TennisSwing_g19_c06 140 91
v_TennisSwing_g20_c01 71 91
v_TennisSwing_g20_c02 137 91
v_TennisSwing_g20_c03 130 91
v_TennisSwing_g20_c04 170 91
v_TennisSwing_g20_c05 120 91
v_TennisSwing_g20_c06 171 91
v_TennisSwing_g21_c01 101 91
v_TennisSwing_g21_c02 107 91
v_TennisSwing_g21_c03 103 91
v_TennisSwing_g21_c04 114 91
v_TennisSwing_g21_c05 145 91
v_TennisSwing_g21_c06 153 91
v_TennisSwing_g22_c01 217 91
v_TennisSwing_g22_c02 191 91
v_TennisSwing_g22_c03 222 91
v_TennisSwing_g22_c04 199 91
v_TennisSwing_g22_c05 244 91
v_TennisSwing_g22_c06 217 91
v_TennisSwing_g23_c01 263 91
v_TennisSwing_g23_c02 78 91
v_TennisSwing_g23_c03 131 91
v_TennisSwing_g23_c04 119 91
v_TennisSwing_g23_c05 94 91
v_TennisSwing_g23_c06 73 91
v_TennisSwing_g24_c01 186 91
v_TennisSwing_g24_c02 106 91
v_TennisSwing_g24_c03 102 91
v_TennisSwing_g24_c04 91 91
v_TennisSwing_g24_c05 69 91
v_TennisSwing_g24_c06 280 91
v_TennisSwing_g25_c01 257 91
v_TennisSwing_g25_c02 311 91
v_TennisSwing_g25_c03 227 91
v_TennisSwing_g25_c04 332 91
v_TennisSwing_g25_c05 250 91
v_TennisSwing_g25_c06 272 91
v_ThrowDiscus_g01_c01 65 92
v_ThrowDiscus_g01_c02 93 92
v_ThrowDiscus_g01_c03 81 92
v_ThrowDiscus_g01_c04 77 92
v_ThrowDiscus_g02_c01 83 92
v_ThrowDiscus_g02_c02 89 92
v_ThrowDiscus_g02_c03 89 92
v_ThrowDiscus_g02_c04 125 92
v_ThrowDiscus_g02_c05 83 92
v_ThrowDiscus_g02_c06 89 92
v_ThrowDiscus_g02_c07 83 92
v_ThrowDiscus_g03_c01 118 92
v_ThrowDiscus_g03_c02 90 92
v_ThrowDiscus_g03_c03 147 92
v_ThrowDiscus_g03_c04 109 92
v_ThrowDiscus_g04_c01 60 92
v_ThrowDiscus_g04_c02 157 92
v_ThrowDiscus_g04_c03 120 92
v_ThrowDiscus_g04_c04 122 92
v_ThrowDiscus_g05_c01 75 92
v_ThrowDiscus_g05_c02 70 92
v_ThrowDiscus_g05_c03 65 92
v_ThrowDiscus_g05_c04 77 92
v_ThrowDiscus_g05_c05 60 92
v_ThrowDiscus_g06_c01 87 92
v_ThrowDiscus_g06_c02 61 92
v_ThrowDiscus_g06_c03 96 92
v_ThrowDiscus_g06_c04 132 92
v_ThrowDiscus_g06_c05 132 92
v_ThrowDiscus_g06_c06 105 92
v_ThrowDiscus_g06_c07 70 92
v_ThrowDiscus_g07_c01 113 92
v_ThrowDiscus_g07_c02 104 92
v_ThrowDiscus_g07_c03 154 92
v_ThrowDiscus_g07_c04 122 92
v_ThrowDiscus_g07_c05 109 92
v_ThrowDiscus_g07_c06 104 92
v_ThrowDiscus_g07_c07 108 92
v_ThrowDiscus_g15_c01 98 92
v_ThrowDiscus_g15_c02 87 92
v_ThrowDiscus_g15_c03 98 92
v_ThrowDiscus_g15_c04 76 92
v_ThrowDiscus_g15_c05 109 92
v_ThrowDiscus_g16_c01 106 92
v_ThrowDiscus_g16_c02 105 92
v_ThrowDiscus_g16_c03 57 92
v_ThrowDiscus_g16_c04 140 92
v_ThrowDiscus_g17_c01 102 92
v_ThrowDiscus_g17_c02 55 92
v_ThrowDiscus_g17_c03 102 92
v_ThrowDiscus_g17_c04 62 92
v_ThrowDiscus_g17_c05 88 92
v_ThrowDiscus_g18_c01 148 92
v_ThrowDiscus_g18_c02 130 92
v_ThrowDiscus_g18_c03 91 92
v_ThrowDiscus_g18_c04 116 92
v_ThrowDiscus_g18_c05 130 92
v_ThrowDiscus_g18_c06 96 92
v_ThrowDiscus_g18_c07 103 92
v_ThrowDiscus_g19_c01 67 92
v_ThrowDiscus_g19_c02 80 92
v_ThrowDiscus_g19_c03 70 92
v_ThrowDiscus_g19_c04 102 92
v_ThrowDiscus_g20_c01 101 92
v_ThrowDiscus_g20_c02 79 92
v_ThrowDiscus_g20_c03 88 92
v_ThrowDiscus_g20_c04 91 92
v_ThrowDiscus_g21_c01 54 92
v_ThrowDiscus_g21_c02 115 92
v_ThrowDiscus_g21_c03 68 92
v_ThrowDiscus_g21_c04 88 92
v_ThrowDiscus_g21_c05 109 92
v_ThrowDiscus_g21_c06 81 92
v_ThrowDiscus_g21_c07 68 92
v_ThrowDiscus_g22_c01 75 92
v_ThrowDiscus_g22_c02 91 92
v_ThrowDiscus_g22_c03 86 92
v_ThrowDiscus_g22_c04 72 92
v_ThrowDiscus_g23_c01 108 92
v_ThrowDiscus_g23_c02 54 92
v_ThrowDiscus_g23_c03 93 92
v_ThrowDiscus_g23_c04 100 92
v_ThrowDiscus_g23_c05 70 92
v_ThrowDiscus_g24_c01 66 92
v_ThrowDiscus_g24_c02 92 92
v_ThrowDiscus_g24_c03 85 92
v_ThrowDiscus_g24_c04 85 92
v_ThrowDiscus_g24_c05 66 92
v_ThrowDiscus_g25_c01 87 92
v_ThrowDiscus_g25_c02 95 92
v_ThrowDiscus_g25_c03 111 92
v_ThrowDiscus_g25_c04 120 92
v_ThrowDiscus_g25_c05 95 92
v_TrampolineJumping_g01_c01 239 93
v_TrampolineJumping_g01_c02 239 93
v_TrampolineJumping_g01_c03 105 93
v_TrampolineJumping_g01_c04 105 93
v_TrampolineJumping_g02_c01 200 93
v_TrampolineJumping_g02_c02 200 93
v_TrampolineJumping_g02_c03 200 93
v_TrampolineJumping_g02_c04 200 93
v_TrampolineJumping_g02_c05 239 93
v_TrampolineJumping_g02_c06 239 93
v_TrampolineJumping_g03_c01 200 93
v_TrampolineJumping_g03_c02 200 93
v_TrampolineJumping_g03_c03 255 93
v_TrampolineJumping_g03_c04 200 93
v_TrampolineJumping_g04_c01 249 93
v_TrampolineJumping_g04_c02 249 93
v_TrampolineJumping_g04_c03 249 93
v_TrampolineJumping_g04_c04 249 93
v_TrampolineJumping_g04_c05 239 93
v_TrampolineJumping_g05_c01 150 93
v_TrampolineJumping_g05_c02 150 93
v_TrampolineJumping_g05_c03 150 93
v_TrampolineJumping_g05_c04 150 93
v_TrampolineJumping_g06_c01 200 93
v_TrampolineJumping_g06_c02 448 93
v_TrampolineJumping_g06_c03 448 93
v_TrampolineJumping_g06_c04 326 93
v_TrampolineJumping_g07_c01 200 93
v_TrampolineJumping_g07_c02 400 93
v_TrampolineJumping_g07_c03 200 93
v_TrampolineJumping_g07_c04 200 93
v_TrampolineJumping_g07_c05 239 93
v_TrampolineJumping_g15_c01 150 93
v_TrampolineJumping_g15_c02 150 93
v_TrampolineJumping_g15_c03 150 93
v_TrampolineJumping_g15_c04 150 93
v_TrampolineJumping_g15_c05 178 93
v_TrampolineJumping_g16_c01 143 93
v_TrampolineJumping_g16_c02 170 93
v_TrampolineJumping_g16_c03 115 93
v_TrampolineJumping_g16_c04 150 93
v_TrampolineJumping_g16_c05 179 93
v_TrampolineJumping_g16_c06 179 93
v_TrampolineJumping_g17_c01 200 93
v_TrampolineJumping_g17_c02 250 93
v_TrampolineJumping_g17_c03 200 93
v_TrampolineJumping_g17_c04 200 93
v_TrampolineJumping_g18_c01 200 93
v_TrampolineJumping_g18_c02 150 93
v_TrampolineJumping_g18_c03 200 93
v_TrampolineJumping_g18_c04 150 93
v_TrampolineJumping_g19_c01 105 93
v_TrampolineJumping_g19_c02 105 93
v_TrampolineJumping_g19_c03 105 93
v_TrampolineJumping_g19_c04 105 93
v_TrampolineJumping_g19_c05 239 93
v_TrampolineJumping_g19_c06 239 93
v_TrampolineJumping_g20_c01 200 93
v_TrampolineJumping_g20_c02 200 93
v_TrampolineJumping_g20_c03 250 93
v_TrampolineJumping_g20_c04 200 93
v_TrampolineJumping_g20_c05 239 93
v_TrampolineJumping_g21_c01 200 93
v_TrampolineJumping_g21_c02 200 93
v_TrampolineJumping_g21_c03 200 93
v_TrampolineJumping_g21_c04 200 93
v_TrampolineJumping_g22_c01 239 93
v_TrampolineJumping_g22_c02 179 93
v_TrampolineJumping_g22_c03 239 93
v_TrampolineJumping_g22_c04 179 93
v_TrampolineJumping_g22_c05 239 93
v_TrampolineJumping_g22_c06 179 93
v_TrampolineJumping_g23_c01 150 93
v_TrampolineJumping_g23_c02 150 93
v_TrampolineJumping_g23_c03 150 93
v_TrampolineJumping_g23_c04 150 93
v_TrampolineJumping_g24_c01 224 93
v_TrampolineJumping_g24_c02 224 93
v_TrampolineJumping_g24_c03 130 93
v_TrampolineJumping_g24_c04 224 93
v_TrampolineJumping_g25_c01 130 93
v_TrampolineJumping_g25_c02 122 93
v_TrampolineJumping_g25_c03 150 93
v_TrampolineJumping_g25_c04 150 93
v_Typing_g01_c01 126 94
v_Typing_g01_c02 120 94
v_Typing_g01_c03 141 94
v_Typing_g01_c04 155 94
v_Typing_g01_c05 123 94
v_Typing_g01_c06 143 94
v_Typing_g01_c07 126 94
v_Typing_g02_c01 249 94
v_Typing_g02_c02 249 94
v_Typing_g02_c03 249 94
v_Typing_g02_c04 249 94
v_Typing_g02_c05 249 94
v_Typing_g02_c06 249 94
v_Typing_g03_c01 248 94
v_Typing_g03_c02 248 94
v_Typing_g03_c03 249 94
v_Typing_g03_c04 249 94
v_Typing_g03_c05 247 94
v_Typing_g03_c06 260 94
v_Typing_g03_c07 249 94
v_Typing_g04_c01 249 94
v_Typing_g04_c02 180 94
v_Typing_g04_c03 149 94
v_Typing_g04_c04 249 94
v_Typing_g05_c01 249 94
v_Typing_g05_c02 249 94
v_Typing_g05_c03 249 94
v_Typing_g05_c04 249 94
v_Typing_g05_c05 249 94
v_Typing_g05_c06 249 94
v_Typing_g06_c01 140 94
v_Typing_g06_c02 124 94
v_Typing_g06_c03 125 94
v_Typing_g06_c04 122 94
v_Typing_g06_c05 124 94
v_Typing_g06_c06 128 94
v_Typing_g06_c07 118 94
v_Typing_g07_c01 119 94
v_Typing_g07_c02 123 94
v_Typing_g07_c03 127 94
v_Typing_g07_c04 120 94
v_Typing_g07_c05 128 94
v_Typing_g07_c06 109 94
v_Typing_g15_c01 263 94
v_Typing_g15_c02 249 94
v_Typing_g15_c03 249 94
v_Typing_g15_c04 249 94
v_Typing_g16_c01 272 94
v_Typing_g16_c02 250 94
v_Typing_g16_c03 240 94
v_Typing_g16_c04 258 94
v_Typing_g17_c01 109 94
v_Typing_g17_c02 124 94
v_Typing_g17_c03 133 94
v_Typing_g17_c04 100 94
v_Typing_g18_c01 132 94
v_Typing_g18_c02 121 94
v_Typing_g18_c03 129 94
v_Typing_g18_c04 114 94
v_Typing_g19_c01 212 94
v_Typing_g19_c02 249 94
v_Typing_g19_c03 249 94
v_Typing_g19_c04 249 94
v_Typing_g20_c01 182 94
v_Typing_g20_c02 189 94
v_Typing_g20_c03 182 94
v_Typing_g20_c04 183 94
v_Typing_g20_c05 195 94
v_Typing_g20_c06 199 94
v_Typing_g20_c07 215 94
v_Typing_g21_c01 140 94
v_Typing_g21_c02 108 94
v_Typing_g21_c03 138 94
v_Typing_g21_c04 110 94
v_Typing_g22_c01 252 94
v_Typing_g22_c02 249 94
v_Typing_g22_c03 249 94
v_Typing_g22_c04 249 94
v_Typing_g23_c01 202 94
v_Typing_g23_c02 137 94
v_Typing_g23_c03 175 94
v_Typing_g23_c04 225 94
v_Typing_g24_c01 194 94
v_Typing_g24_c02 249 94
v_Typing_g24_c03 287 94
v_Typing_g24_c04 223 94
v_Typing_g25_c01 249 94
v_Typing_g25_c02 249 94
v_Typing_g25_c03 249 94
v_Typing_g25_c04 249 94
v_UnevenBars_g01_c01 160 95
v_UnevenBars_g01_c02 159 95
v_UnevenBars_g01_c03 152 95
v_UnevenBars_g01_c04 143 95
v_UnevenBars_g02_c01 145 95
v_UnevenBars_g02_c02 193 95
v_UnevenBars_g02_c03 155 95
v_UnevenBars_g02_c04 195 95
v_UnevenBars_g03_c01 128 95
v_UnevenBars_g03_c02 141 95
v_UnevenBars_g03_c03 149 95
v_UnevenBars_g03_c04 245 95
v_UnevenBars_g04_c01 141 95
v_UnevenBars_g04_c02 124 95
v_UnevenBars_g04_c03 119 95
v_UnevenBars_g04_c04 144 95
v_UnevenBars_g05_c01 121 95
v_UnevenBars_g05_c02 177 95
v_UnevenBars_g05_c03 165 95
v_UnevenBars_g05_c04 106 95
v_UnevenBars_g06_c01 97 95
v_UnevenBars_g06_c02 77 95
v_UnevenBars_g06_c03 78 95
v_UnevenBars_g06_c04 118 95
v_UnevenBars_g07_c01 149 95
v_UnevenBars_g07_c02 72 95
v_UnevenBars_g07_c03 122 95
v_UnevenBars_g07_c04 122 95
v_UnevenBars_g15_c01 62 95
v_UnevenBars_g15_c02 121 95
v_UnevenBars_g15_c03 197 95
v_UnevenBars_g15_c04 256 95
v_UnevenBars_g15_c05 162 95
v_UnevenBars_g15_c06 167 95
v_UnevenBars_g15_c07 145 95
v_UnevenBars_g16_c01 313 95
v_UnevenBars_g16_c02 301 95
v_UnevenBars_g16_c03 299 95
v_UnevenBars_g16_c04 299 95
v_UnevenBars_g16_c05 324 95
v_UnevenBars_g17_c01 126 95
v_UnevenBars_g17_c02 131 95
v_UnevenBars_g17_c03 134 95
v_UnevenBars_g17_c04 137 95
v_UnevenBars_g18_c01 165 95
v_UnevenBars_g18_c02 189 95
v_UnevenBars_g18_c03 127 95
v_UnevenBars_g18_c04 74 95
v_UnevenBars_g19_c01 166 95
v_UnevenBars_g19_c02 124 95
v_UnevenBars_g19_c03 114 95
v_UnevenBars_g19_c04 99 95
v_UnevenBars_g20_c01 156 95
v_UnevenBars_g20_c02 136 95
v_UnevenBars_g20_c03 99 95
v_UnevenBars_g20_c04 146 95
v_UnevenBars_g21_c01 186 95
v_UnevenBars_g21_c02 157 95
v_UnevenBars_g21_c03 224 95
v_UnevenBars_g21_c04 125 95
v_UnevenBars_g22_c01 240 95
v_UnevenBars_g22_c02 125 95
v_UnevenBars_g22_c03 138 95
v_UnevenBars_g22_c04 124 95
v_UnevenBars_g23_c01 184 95
v_UnevenBars_g23_c02 128 95
v_UnevenBars_g23_c03 165 95
v_UnevenBars_g23_c04 114 95
v_UnevenBars_g24_c01 104 95
v_UnevenBars_g24_c02 185 95
v_UnevenBars_g24_c03 117 95
v_UnevenBars_g24_c04 93 95
v_UnevenBars_g25_c01 94 95
v_UnevenBars_g25_c02 158 95
v_UnevenBars_g25_c03 123 95
v_UnevenBars_g25_c04 154 95
v_VolleyballSpiking_g01_c01 92 96
v_VolleyballSpiking_g01_c02 209 96
v_VolleyballSpiking_g01_c03 153 96
v_VolleyballSpiking_g01_c04 68 96
v_VolleyballSpiking_g02_c01 83 96
v_VolleyballSpiking_g02_c02 121 96
v_VolleyballSpiking_g02_c03 111 96
v_VolleyballSpiking_g02_c04 90 96
v_VolleyballSpiking_g03_c01 101 96
v_VolleyballSpiking_g03_c02 64 96
v_VolleyballSpiking_g03_c03 122 96
v_VolleyballSpiking_g03_c04 94 96
v_VolleyballSpiking_g04_c01 64 96
v_VolleyballSpiking_g04_c02 60 96
v_VolleyballSpiking_g04_c03 75 96
v_VolleyballSpiking_g04_c04 110 96
v_VolleyballSpiking_g04_c05 97 96
v_VolleyballSpiking_g04_c06 108 96
v_VolleyballSpiking_g04_c07 127 96
v_VolleyballSpiking_g05_c01 103 96
v_VolleyballSpiking_g05_c02 65 96
v_VolleyballSpiking_g05_c03 58 96
v_VolleyballSpiking_g05_c04 62 96
v_VolleyballSpiking_g05_c05 93 96
v_VolleyballSpiking_g06_c01 120 96
v_VolleyballSpiking_g06_c02 105 96
v_VolleyballSpiking_g06_c03 120 96
v_VolleyballSpiking_g06_c04 147 96
v_VolleyballSpiking_g07_c01 52 96
v_VolleyballSpiking_g07_c02 86 96
v_VolleyballSpiking_g07_c03 88 96
v_VolleyballSpiking_g07_c04 66 96
v_VolleyballSpiking_g07_c05 85 96
v_VolleyballSpiking_g07_c06 66 96
v_VolleyballSpiking_g07_c07 78 96
v_VolleyballSpiking_g15_c01 129 96
v_VolleyballSpiking_g15_c02 101 96
v_VolleyballSpiking_g15_c03 141 96
v_VolleyballSpiking_g15_c04 85 96
v_VolleyballSpiking_g16_c01 128 96
v_VolleyballSpiking_g16_c02 95 96
v_VolleyballSpiking_g16_c03 88 96
v_VolleyballSpiking_g16_c04 179 96
v_VolleyballSpiking_g17_c01 105 96
v_VolleyballSpiking_g17_c02 86 96
v_VolleyballSpiking_g17_c03 103 96
v_VolleyballSpiking_g17_c04 123 96
v_VolleyballSpiking_g18_c01 111 96
v_VolleyballSpiking_g18_c02 99 96
v_VolleyballSpiking_g18_c03 152 96
v_VolleyballSpiking_g18_c04 157 96
v_VolleyballSpiking_g19_c01 119 96
v_VolleyballSpiking_g19_c02 100 96
v_VolleyballSpiking_g19_c03 58 96
v_VolleyballSpiking_g19_c04 89 96
v_VolleyballSpiking_g20_c01 79 96
v_VolleyballSpiking_g20_c02 170 96
v_VolleyballSpiking_g20_c03 77 96
v_VolleyballSpiking_g20_c04 56 96
v_VolleyballSpiking_g21_c01 120 96
v_VolleyballSpiking_g21_c02 118 96
v_VolleyballSpiking_g21_c03 111 96
v_VolleyballSpiking_g21_c04 105 96
v_VolleyballSpiking_g22_c01 110 96
v_VolleyballSpiking_g22_c02 110 96
v_VolleyballSpiking_g22_c03 199 96
v_VolleyballSpiking_g22_c04 170 96
v_VolleyballSpiking_g23_c01 199 96
v_VolleyballSpiking_g23_c02 117 96
v_VolleyballSpiking_g23_c03 202 96
v_VolleyballSpiking_g23_c04 260 96
v_VolleyballSpiking_g24_c01 116 96
v_VolleyballSpiking_g24_c02 100 96
v_VolleyballSpiking_g24_c03 120 96
v_VolleyballSpiking_g24_c04 132 96
v_VolleyballSpiking_g25_c01 75 96
v_VolleyballSpiking_g25_c02 100 96
v_VolleyballSpiking_g25_c03 178 96
v_VolleyballSpiking_g25_c04 101 96
v_WalkingWithDog_g01_c01 239 97
v_WalkingWithDog_g01_c02 239 97
v_WalkingWithDog_g01_c03 239 97
v_WalkingWithDog_g01_c04 179 97
v_WalkingWithDog_g02_c01 239 97
v_WalkingWithDog_g02_c02 239 97
v_WalkingWithDog_g02_c03 239 97
v_WalkingWithDog_g02_c04 239 97
v_WalkingWithDog_g02_c05 239 97
v_WalkingWithDog_g02_c06 239 97
v_WalkingWithDog_g03_c01 239 97
v_WalkingWithDog_g03_c02 239 97
v_WalkingWithDog_g03_c03 214 97
v_WalkingWithDog_g03_c04 239 97
v_WalkingWithDog_g03_c05 239 97
v_WalkingWithDog_g04_c01 92 97
v_WalkingWithDog_g04_c02 239 97
v_WalkingWithDog_g04_c03 239 97
v_WalkingWithDog_g04_c04 209 97
v_WalkingWithDog_g04_c05 239 97
v_WalkingWithDog_g05_c01 239 97
v_WalkingWithDog_g05_c02 239 97
v_WalkingWithDog_g05_c03 239 97
v_WalkingWithDog_g05_c04 143 97
v_WalkingWithDog_g05_c05 133 97
v_WalkingWithDog_g06_c01 152 97
v_WalkingWithDog_g06_c02 124 97
v_WalkingWithDog_g06_c03 239 97
v_WalkingWithDog_g06_c04 231 97
v_WalkingWithDog_g06_c05 227 97
v_WalkingWithDog_g07_c01 93 97
v_WalkingWithDog_g07_c02 158 97
v_WalkingWithDog_g07_c03 232 97
v_WalkingWithDog_g07_c04 239 97
v_WalkingWithDog_g07_c05 239 97
v_WalkingWithDog_g07_c06 239 97
v_WalkingWithDog_g15_c01 215 97
v_WalkingWithDog_g15_c02 239 97
v_WalkingWithDog_g15_c03 239 97
v_WalkingWithDog_g15_c04 239 97
v_WalkingWithDog_g16_c01 117 97
v_WalkingWithDog_g16_c02 239 97
v_WalkingWithDog_g16_c03 239 97
v_WalkingWithDog_g16_c04 239 97
v_WalkingWithDog_g16_c05 198 97
v_WalkingWithDog_g17_c01 239 97
v_WalkingWithDog_g17_c02 239 97
v_WalkingWithDog_g17_c03 239 97
v_WalkingWithDog_g17_c04 239 97
v_WalkingWithDog_g17_c05 239 97
v_WalkingWithDog_g18_c01 239 97
v_WalkingWithDog_g18_c02 239 97
v_WalkingWithDog_g18_c03 239 97
v_WalkingWithDog_g18_c04 239 97
v_WalkingWithDog_g19_c01 239 97
v_WalkingWithDog_g19_c02 239 97
v_WalkingWithDog_g19_c03 239 97
v_WalkingWithDog_g19_c04 239 97
v_WalkingWithDog_g19_c05 239 97
v_WalkingWithDog_g20_c01 239 97
v_WalkingWithDog_g20_c02 239 97
v_WalkingWithDog_g20_c03 239 97
v_WalkingWithDog_g20_c04 239 97
v_WalkingWithDog_g20_c05 239 97
v_WalkingWithDog_g20_c06 239 97
v_WalkingWithDog_g20_c07 239 97
v_WalkingWithDog_g21_c01 239 97
v_WalkingWithDog_g21_c02 239 97
v_WalkingWithDog_g21_c03 238 97
v_WalkingWithDog_g21_c04 239 97
v_WalkingWithDog_g22_c01 239 97
v_WalkingWithDog_g22_c02 239 97
v_WalkingWithDog_g22_c03 239 97
v_WalkingWithDog_g22_c04 239 97
v_WalkingWithDog_g23_c01 239 97
v_WalkingWithDog_g23_c02 236 97
v_WalkingWithDog_g23_c03 239 97
v_WalkingWithDog_g23_c04 202 97
v_WalkingWithDog_g24_c01 239 97
v_WalkingWithDog_g24_c02 239 97
v_WalkingWithDog_g24_c03 239 97
v_WalkingWithDog_g24_c04 239 97
v_WalkingWithDog_g24_c05 239 97
v_WalkingWithDog_g24_c06 239 97
v_WalkingWithDog_g25_c01 239 97
v_WalkingWithDog_g25_c02 239 97
v_WalkingWithDog_g25_c03 239 97
v_WalkingWithDog_g25_c04 204 97
v_WallPushups_g01_c01 88 98
v_WallPushups_g01_c02 123 98
v_WallPushups_g01_c03 149 98
v_WallPushups_g01_c04 188 98
v_WallPushups_g02_c01 81 98
v_WallPushups_g02_c02 64 98
v_WallPushups_g02_c03 62 98
v_WallPushups_g02_c04 74 98
v_WallPushups_g03_c01 113 98
v_WallPushups_g03_c02 116 98
v_WallPushups_g03_c03 107 98
v_WallPushups_g03_c04 100 98
v_WallPushups_g03_c05 94 98
v_WallPushups_g04_c01 100 98
v_WallPushups_g04_c02 119 98
v_WallPushups_g04_c03 95 98
v_WallPushups_g04_c04 151 98
v_WallPushups_g05_c01 88 98
v_WallPushups_g05_c02 90 98
v_WallPushups_g05_c03 83 98
v_WallPushups_g05_c04 85 98
v_WallPushups_g05_c05 76 98
v_WallPushups_g06_c01 94 98
v_WallPushups_g06_c02 100 98
v_WallPushups_g06_c03 133 98
v_WallPushups_g06_c04 122 98
v_WallPushups_g06_c05 114 98
v_WallPushups_g06_c06 106 98
v_WallPushups_g06_c07 162 98
v_WallPushups_g07_c01 103 98
v_WallPushups_g07_c02 94 98
v_WallPushups_g07_c03 94 98
v_WallPushups_g07_c04 100 98
v_WallPushups_g07_c05 84 98
v_WallPushups_g07_c06 84 98
v_WallPushups_g15_c01 69 98
v_WallPushups_g15_c02 61 98
v_WallPushups_g15_c03 60 98
v_WallPushups_g15_c04 53 98
v_WallPushups_g15_c05 113 98
v_WallPushups_g16_c01 180 98
v_WallPushups_g16_c02 152 98
v_WallPushups_g16_c03 149 98
v_WallPushups_g16_c04 158 98
v_WallPushups_g16_c05 138 98
v_WallPushups_g16_c06 176 98
v_WallPushups_g16_c07 229 98
v_WallPushups_g17_c01 124 98
v_WallPushups_g17_c02 129 98
v_WallPushups_g17_c03 112 98
v_WallPushups_g17_c04 114 98
v_WallPushups_g17_c05 115 98
v_WallPushups_g17_c06 124 98
v_WallPushups_g17_c07 92 98
v_WallPushups_g18_c01 113 98
v_WallPushups_g18_c02 124 98
v_WallPushups_g18_c03 104 98
v_WallPushups_g18_c04 120 98
v_WallPushups_g18_c05 109 98
v_WallPushups_g19_c01 87 98
v_WallPushups_g19_c02 85 98
v_WallPushups_g19_c03 79 98
v_WallPushups_g19_c04 85 98
v_WallPushups_g19_c05 72 98
v_WallPushups_g20_c01 92 98
v_WallPushups_g20_c02 109 98
v_WallPushups_g20_c03 105 98
v_WallPushups_g20_c04 100 98
v_WallPushups_g20_c05 100 98
v_WallPushups_g20_c06 88 98
v_WallPushups_g21_c01 71 98
v_WallPushups_g21_c02 80 98
v_WallPushups_g21_c03 149 98
v_WallPushups_g21_c04 139 98
v_WallPushups_g21_c05 132 98
v_WallPushups_g21_c06 111 98
v_WallPushups_g21_c07 53 98
v_WallPushups_g22_c01 74 98
v_WallPushups_g22_c02 92 98
v_WallPushups_g22_c03 79 98
v_WallPushups_g22_c04 69 98
v_WallPushups_g23_c01 142 98
v_WallPushups_g23_c02 113 98
v_WallPushups_g23_c03 69 98
v_WallPushups_g23_c04 60 98
v_WallPushups_g24_c01 108 98
v_WallPushups_g24_c02 105 98
v_WallPushups_g24_c03 67 98
v_WallPushups_g24_c04 175 98
v_WallPushups_g25_c01 110 98
v_WallPushups_g25_c02 153 98
v_WallPushups_g25_c03 149 98
v_WallPushups_g25_c04 149 98
v_WallPushups_g25_c05 142 98
v_WritingOnBoard_g01_c01 152 99
v_WritingOnBoard_g01_c02 116 99
v_WritingOnBoard_g01_c03 60 99
v_WritingOnBoard_g01_c04 56 99
v_WritingOnBoard_g01_c05 184 99
v_WritingOnBoard_g01_c06 70 99
v_WritingOnBoard_g01_c07 99 99
v_WritingOnBoard_g02_c01 182 99
v_WritingOnBoard_g02_c02 215 99
v_WritingOnBoard_g02_c03 145 99
v_WritingOnBoard_g02_c04 190 99
v_WritingOnBoard_g02_c05 99 99
v_WritingOnBoard_g02_c06 211 99
v_WritingOnBoard_g02_c07 199 99
v_WritingOnBoard_g03_c01 131 99
v_WritingOnBoard_g03_c02 111 99
v_WritingOnBoard_g03_c03 113 99
v_WritingOnBoard_g03_c04 124 99
v_WritingOnBoard_g03_c05 159 99
v_WritingOnBoard_g03_c06 121 99
v_WritingOnBoard_g03_c07 93 99
v_WritingOnBoard_g04_c01 125 99
v_WritingOnBoard_g04_c02 142 99
v_WritingOnBoard_g04_c03 147 99
v_WritingOnBoard_g04_c04 85 99
v_WritingOnBoard_g05_c01 179 99
v_WritingOnBoard_g05_c02 97 99
v_WritingOnBoard_g05_c03 111 99
v_WritingOnBoard_g05_c04 147 99
v_WritingOnBoard_g05_c05 108 99
v_WritingOnBoard_g05_c06 129 99
v_WritingOnBoard_g06_c01 83 99
v_WritingOnBoard_g06_c02 190 99
v_WritingOnBoard_g06_c03 181 99
v_WritingOnBoard_g06_c04 210 99
v_WritingOnBoard_g06_c05 188 99
v_WritingOnBoard_g06_c06 133 99
v_WritingOnBoard_g06_c07 231 99
v_WritingOnBoard_g07_c01 110 99
v_WritingOnBoard_g07_c02 162 99
v_WritingOnBoard_g07_c03 181 99
v_WritingOnBoard_g07_c04 119 99
v_WritingOnBoard_g07_c05 149 99
v_WritingOnBoard_g07_c06 100 99
v_WritingOnBoard_g07_c07 110 99
v_WritingOnBoard_g15_c01 136 99
v_WritingOnBoard_g15_c02 99 99
v_WritingOnBoard_g15_c03 86 99
v_WritingOnBoard_g15_c04 204 99
v_WritingOnBoard_g15_c05 227 99
v_WritingOnBoard_g16_c01 192 99
v_WritingOnBoard_g16_c02 267 99
v_WritingOnBoard_g16_c03 124 99
v_WritingOnBoard_g16_c04 144 99
v_WritingOnBoard_g16_c05 284 99
v_WritingOnBoard_g16_c06 274 99
v_WritingOnBoard_g16_c07 243 99
v_WritingOnBoard_g17_c01 181 99
v_WritingOnBoard_g17_c02 234 99
v_WritingOnBoard_g17_c03 114 99
v_WritingOnBoard_g17_c04 205 99
v_WritingOnBoard_g17_c05 285 99
v_WritingOnBoard_g18_c01 128 99
v_WritingOnBoard_g18_c02 254 99
v_WritingOnBoard_g18_c03 117 99
v_WritingOnBoard_g18_c04 217 99
v_WritingOnBoard_g18_c05 100 99
v_WritingOnBoard_g18_c06 130 99
v_WritingOnBoard_g18_c07 99 99
v_WritingOnBoard_g19_c01 220 99
v_WritingOnBoard_g19_c02 100 99
v_WritingOnBoard_g19_c03 237 99
v_WritingOnBoard_g19_c04 144 99
v_WritingOnBoard_g20_c01 295 99
v_WritingOnBoard_g20_c02 134 99
v_WritingOnBoard_g20_c03 169 99
v_WritingOnBoard_g20_c04 213 99
v_WritingOnBoard_g20_c05 142 99
v_WritingOnBoard_g20_c06 213 99
v_WritingOnBoard_g20_c07 109 99
v_WritingOnBoard_g21_c01 130 99
v_WritingOnBoard_g21_c02 308 99
v_WritingOnBoard_g21_c03 201 99
v_WritingOnBoard_g21_c04 141 99
v_WritingOnBoard_g21_c05 219 99
v_WritingOnBoard_g21_c06 303 99
v_WritingOnBoard_g21_c07 320 99
v_WritingOnBoard_g22_c01 200 99
v_WritingOnBoard_g22_c02 186 99
v_WritingOnBoard_g22_c03 213 99
v_WritingOnBoard_g22_c04 136 99
v_WritingOnBoard_g22_c05 216 99
v_WritingOnBoard_g22_c06 124 99
v_WritingOnBoard_g22_c07 132 99
v_WritingOnBoard_g23_c01 250 99
v_WritingOnBoard_g23_c02 200 99
v_WritingOnBoard_g23_c03 149 99
v_WritingOnBoard_g23_c04 300 99
v_WritingOnBoard_g23_c05 177 99
v_WritingOnBoard_g23_c06 187 99
v_WritingOnBoard_g23_c07 161 99
v_WritingOnBoard_g24_c01 164 99
v_WritingOnBoard_g24_c02 134 99
v_WritingOnBoard_g24_c03 117 99
v_WritingOnBoard_g24_c04 123 99
v_WritingOnBoard_g24_c05 106 99
v_WritingOnBoard_g24_c06 221 99
v_WritingOnBoard_g24_c07 177 99
v_WritingOnBoard_g25_c01 129 99
v_WritingOnBoard_g25_c02 104 99
v_WritingOnBoard_g25_c03 144 99
v_WritingOnBoard_g25_c04 135 99
v_WritingOnBoard_g25_c05 133 99
v_WritingOnBoard_g25_c06 174 99
v_WritingOnBoard_g25_c07 174 99
v_YoYo_g01_c01 186 100
v_YoYo_g01_c02 183 100
v_YoYo_g01_c03 164 100
v_YoYo_g01_c04 192 100
v_YoYo_g01_c05 177 100
v_YoYo_g01_c06 159 100
v_YoYo_g01_c07 188 100
v_YoYo_g02_c01 187 100
v_YoYo_g02_c02 187 100
v_YoYo_g02_c03 165 100
v_YoYo_g02_c04 165 100
v_YoYo_g02_c05 171 100
v_YoYo_g03_c01 194 100
v_YoYo_g03_c02 197 100
v_YoYo_g03_c03 198 100
v_YoYo_g03_c04 204 100
v_YoYo_g03_c05 139 100
v_YoYo_g03_c06 192 100
v_YoYo_g04_c01 176 100
v_YoYo_g04_c02 191 100
v_YoYo_g04_c03 153 100
v_YoYo_g04_c04 177 100
v_YoYo_g04_c05 179 100
v_YoYo_g05_c01 191 100
v_YoYo_g05_c02 178 100
v_YoYo_g05_c03 183 100
v_YoYo_g05_c04 174 100
v_YoYo_g05_c05 179 100
v_YoYo_g06_c01 203 100
v_YoYo_g06_c02 183 100
v_YoYo_g06_c03 186 100
v_YoYo_g06_c04 135 100
v_YoYo_g07_c01 185 100
v_YoYo_g07_c02 176 100
v_YoYo_g07_c03 176 100
v_YoYo_g07_c04 199 100
v_YoYo_g15_c01 178 100
v_YoYo_g15_c02 176 100
v_YoYo_g15_c03 188 100
v_YoYo_g15_c04 171 100
v_YoYo_g16_c01 161 100
v_YoYo_g16_c02 188 100
v_YoYo_g16_c03 167 100
v_YoYo_g16_c04 183 100
v_YoYo_g16_c05 172 100
v_YoYo_g16_c06 162 100
v_YoYo_g17_c01 204 100
v_YoYo_g17_c02 192 100
v_YoYo_g17_c03 180 100
v_YoYo_g17_c04 212 100
v_YoYo_g17_c05 179 100
v_YoYo_g17_c06 182 100
v_YoYo_g18_c01 162 100
v_YoYo_g18_c02 172 100
v_YoYo_g18_c03 172 100
v_YoYo_g18_c04 177 100
v_YoYo_g19_c01 170 100
v_YoYo_g19_c02 171 100
v_YoYo_g19_c03 181 100
v_YoYo_g19_c04 165 100
v_YoYo_g19_c05 186 100
v_YoYo_g19_c06 201 100
v_YoYo_g20_c01 197 100
v_YoYo_g20_c02 179 100
v_YoYo_g20_c03 167 100
v_YoYo_g20_c04 185 100
v_YoYo_g21_c01 184 100
v_YoYo_g21_c02 193 100
v_YoYo_g21_c03 177 100
v_YoYo_g21_c04 176 100
v_YoYo_g21_c05 166 100
v_YoYo_g21_c06 182 100
v_YoYo_g22_c01 190 100
v_YoYo_g22_c02 189 100
v_YoYo_g22_c03 181 100
v_YoYo_g22_c04 197 100
v_YoYo_g22_c05 211 100
v_YoYo_g22_c06 198 100
v_YoYo_g23_c01 204 100
v_YoYo_g23_c02 171 100
v_YoYo_g23_c03 164 100
v_YoYo_g23_c04 211 100
v_YoYo_g23_c05 217 100
v_YoYo_g23_c06 184 100
v_YoYo_g24_c01 192 100
v_YoYo_g24_c02 192 100
v_YoYo_g24_c03 194 100
v_YoYo_g24_c04 193 100
v_YoYo_g25_c01 174 100
v_YoYo_g25_c02 199 100
v_YoYo_g25_c03 200 100
v_YoYo_g25_c04 199 100
v_YoYo_g25_c05 195 100
