# Supplementary material for: STA-TSN: Spatial-Temporal Attention Temporal Segment Network for action recognition in video
Source: PLoS One. 2022 Mar 17;17(3):e0265115. doi: 10.1371/journal.pone.0265115 (PMC8929560; doi:10.1371/journal.pone.0265115)
Supplement: S1 File — (ZIP) [file pone.0265115.s001.zip › ┤·┬δ/datasets/settings/ucf101/val_flow_split1.txt]

v_ApplyEyeMakeup_g01_c01 163 0
v_ApplyEyeMakeup_g01_c02 122 0
v_ApplyEyeMakeup_g01_c03 258 0
v_ApplyEyeMakeup_g01_c04 234 0
v_ApplyEyeMakeup_g01_c05 295 0
v_ApplyEyeMakeup_g01_c06 121 0
v_ApplyEyeMakeup_g02_c01 169 0
v_ApplyEyeMakeup_g02_c02 145 0
v_ApplyEyeMakeup_g02_c03 215 0
v_ApplyEyeMakeup_g02_c04 169 0
v_ApplyEyeMakeup_g03_c01 208 0
v_ApplyEyeMakeup_g03_c02 133 0
v_ApplyEyeMakeup_g03_c03 114 0
v_ApplyEyeMakeup_g03_c04 107 0
v_ApplyEyeMakeup_g03_c05 145 0
v_ApplyEyeMakeup_g03_c06 151 0
v_ApplyEyeMakeup_g04_c01 125 0
v_ApplyEyeMakeup_g04_c02 131 0
v_ApplyEyeMakeup_g04_c03 113 0
v_ApplyEyeMakeup_g04_c04 180 0
v_ApplyEyeMakeup_g04_c05 105 0
v_ApplyEyeMakeup_g04_c06 247 0
v_ApplyEyeMakeup_g04_c07 157 0
v_ApplyEyeMakeup_g05_c01 267 0
v_ApplyEyeMakeup_g05_c02 263 0
v_ApplyEyeMakeup_g05_c03 157 0
v_ApplyEyeMakeup_g05_c04 185 0
v_ApplyEyeMakeup_g05_c05 226 0
v_ApplyEyeMakeup_g05_c06 114 0
v_ApplyEyeMakeup_g05_c07 234 0
v_ApplyEyeMakeup_g06_c01 138 0
v_ApplyEyeMakeup_g06_c02 138 0
v_ApplyEyeMakeup_g06_c03 244 0
v_ApplyEyeMakeup_g06_c04 99 0
v_ApplyEyeMakeup_g06_c05 280 0
v_ApplyEyeMakeup_g06_c06 145 0
v_ApplyEyeMakeup_g06_c07 166 0
v_ApplyEyeMakeup_g07_c01 157 0
v_ApplyEyeMakeup_g07_c02 167 0
v_ApplyEyeMakeup_g07_c03 132 0
v_ApplyEyeMakeup_g07_c04 141 0
v_ApplyEyeMakeup_g07_c05 97 0
v_ApplyEyeMakeup_g07_c06 161 0
v_ApplyEyeMakeup_g07_c07 113 0
v_ApplyLipstick_g01_c01 148 1
v_ApplyLipstick_g01_c02 159 1
v_ApplyLipstick_g01_c03 308 1
v_ApplyLipstick_g01_c04 368 1
v_ApplyLipstick_g01_c05 212 1
v_ApplyLipstick_g02_c01 126 1
v_ApplyLipstick_g02_c02 117 1
v_ApplyLipstick_g02_c03 97 1
v_ApplyLipstick_g02_c04 184 1
v_ApplyLipstick_g03_c01 179 1
v_ApplyLipstick_g03_c02 107 1
v_ApplyLipstick_g03_c03 153 1
v_ApplyLipstick_g03_c04 141 1
v_ApplyLipstick_g04_c01 97 1
v_ApplyLipstick_g04_c02 143 1
v_ApplyLipstick_g04_c03 149 1
v_ApplyLipstick_g04_c04 257 1
v_ApplyLipstick_g04_c05 168 1
v_ApplyLipstick_g05_c01 176 1
v_ApplyLipstick_g05_c02 153 1
v_ApplyLipstick_g05_c03 112 1
v_ApplyLipstick_g05_c04 119 1
v_ApplyLipstick_g05_c05 155 1
v_ApplyLipstick_g06_c01 459 1
v_ApplyLipstick_g06_c02 248 1
v_ApplyLipstick_g06_c03 152 1
v_ApplyLipstick_g06_c04 522 1
v_ApplyLipstick_g06_c05 320 1
v_ApplyLipstick_g07_c01 269 1
v_ApplyLipstick_g07_c02 124 1
v_ApplyLipstick_g07_c03 225 1
v_ApplyLipstick_g07_c04 162 1
v_Archery_g01_c01 130 2
v_Archery_g01_c02 141 2
v_Archery_g01_c03 157 2
v_Archery_g01_c04 124 2
v_Archery_g01_c05 134 2
v_Archery_g01_c06 107 2
v_Archery_g01_c07 142 2
v_Archery_g02_c01 157 2
v_Archery_g02_c02 159 2
v_Archery_g02_c03 137 2
v_Archery_g02_c04 108 2
v_Archery_g02_c05 126 2
v_Archery_g02_c06 112 2
v_Archery_g02_c07 165 2
v_Archery_g03_c01 149 2
v_Archery_g03_c02 175 2
v_Archery_g03_c03 124 2
v_Archery_g03_c04 137 2
v_Archery_g03_c05 123 2
v_Archery_g04_c01 164 2
v_Archery_g04_c02 172 2
v_Archery_g04_c03 139 2
v_Archery_g04_c04 134 2
v_Archery_g04_c05 148 2
v_Archery_g05_c01 454 2
v_Archery_g05_c02 556 2
v_Archery_g05_c03 487 2
v_Archery_g05_c04 50 2
v_Archery_g05_c05 195 2
v_Archery_g06_c01 80 2
v_Archery_g06_c02 115 2
v_Archery_g06_c03 86 2
v_Archery_g06_c04 103 2
v_Archery_g06_c05 129 2
v_Archery_g06_c06 131 2
v_Archery_g07_c01 90 2
v_Archery_g07_c02 71 2
v_Archery_g07_c03 50 2
v_Archery_g07_c04 50 2
v_Archery_g07_c05 63 2
v_Archery_g07_c06 66 2
v_BabyCrawling_g01_c01 164 3
v_BabyCrawling_g01_c02 164 3
v_BabyCrawling_g01_c03 155 3
v_BabyCrawling_g01_c04 218 3
v_BabyCrawling_g02_c01 108 3
v_BabyCrawling_g02_c02 111 3
v_BabyCrawling_g02_c03 116 3
v_BabyCrawling_g02_c04 104 3
v_BabyCrawling_g02_c05 83 3
v_BabyCrawling_g02_c06 189 3
v_BabyCrawling_g03_c01 214 3
v_BabyCrawling_g03_c02 180 3
v_BabyCrawling_g03_c03 197 3
v_BabyCrawling_g03_c04 206 3
v_BabyCrawling_g04_c01 126 3
v_BabyCrawling_g04_c02 177 3
v_BabyCrawling_g04_c03 158 3
v_BabyCrawling_g04_c04 203 3
v_BabyCrawling_g05_c01 220 3
v_BabyCrawling_g05_c02 196 3
v_BabyCrawling_g05_c03 270 3
v_BabyCrawling_g05_c04 229 3
v_BabyCrawling_g05_c05 158 3
v_BabyCrawling_g06_c01 197 3
v_BabyCrawling_g06_c02 166 3
v_BabyCrawling_g06_c03 200 3
v_BabyCrawling_g06_c04 112 3
v_BabyCrawling_g06_c05 257 3
v_BabyCrawling_g06_c06 328 3
v_BabyCrawling_g07_c01 202 3
v_BabyCrawling_g07_c02 144 3
v_BabyCrawling_g07_c03 170 3
v_BabyCrawling_g07_c04 214 3
v_BabyCrawling_g07_c05 140 3
v_BabyCrawling_g07_c06 209 3
v_BalanceBeam_g01_c01 124 4
v_BalanceBeam_g01_c02 89 4
v_BalanceBeam_g01_c03 111 4
v_BalanceBeam_g01_c04 110 4
v_BalanceBeam_g02_c01 81 4
v_BalanceBeam_g02_c02 99 4
v_BalanceBeam_g02_c03 59 4
v_BalanceBeam_g02_c04 132 4
v_BalanceBeam_g03_c01 196 4
v_BalanceBeam_g03_c02 104 4
v_BalanceBeam_g03_c03 100 4
v_BalanceBeam_g03_c04 74 4
v_BalanceBeam_g04_c01 119 4
v_BalanceBeam_g04_c02 230 4
v_BalanceBeam_g04_c03 159 4
v_BalanceBeam_g04_c04 130 4
v_BalanceBeam_g05_c01 94 4
v_BalanceBeam_g05_c02 113 4
v_BalanceBeam_g05_c03 110 4
v_BalanceBeam_g05_c04 179 4
v_BalanceBeam_g06_c01 105 4
v_BalanceBeam_g06_c02 117 4
v_BalanceBeam_g06_c03 104 4
v_BalanceBeam_g06_c04 119 4
v_BalanceBeam_g06_c05 101 4
v_BalanceBeam_g06_c06 110 4
v_BalanceBeam_g06_c07 115 4
v_BalanceBeam_g07_c01 77 4
v_BalanceBeam_g07_c02 109 4
v_BalanceBeam_g07_c03 201 4
v_BalanceBeam_g07_c04 106 4
v_BandMarching_g01_c01 159 5
v_BandMarching_g01_c02 161 5
v_BandMarching_g01_c03 150 5
v_BandMarching_g01_c04 159 5
v_BandMarching_g01_c05 167 5
v_BandMarching_g01_c06 150 5
v_BandMarching_g01_c07 109 5
v_BandMarching_g02_c01 155 5
v_BandMarching_g02_c02 155 5
v_BandMarching_g02_c03 122 5
v_BandMarching_g02_c04 121 5
v_BandMarching_g02_c05 122 5
v_BandMarching_g02_c06 124 5
v_BandMarching_g02_c07 144 5
v_BandMarching_g03_c01 404 5
v_BandMarching_g03_c02 334 5
v_BandMarching_g03_c03 283 5
v_BandMarching_g03_c04 470 5
v_BandMarching_g03_c05 269 5
v_BandMarching_g03_c06 413 5
v_BandMarching_g03_c07 248 5
v_BandMarching_g04_c01 447 5
v_BandMarching_g04_c02 209 5
v_BandMarching_g04_c03 194 5
v_BandMarching_g04_c04 166 5
v_BandMarching_g05_c01 46 5
v_BandMarching_g05_c02 83 5
v_BandMarching_g05_c03 148 5
v_BandMarching_g05_c04 88 5
v_BandMarching_g05_c05 64 5
v_BandMarching_g05_c06 78 5
v_BandMarching_g05_c07 61 5
v_BandMarching_g06_c01 67 5
v_BandMarching_g06_c02 151 5
v_BandMarching_g06_c03 104 5
v_BandMarching_g06_c04 117 5
v_BandMarching_g07_c01 69 5
v_BandMarching_g07_c02 101 5
v_BandMarching_g07_c03 104 5
v_BandMarching_g07_c04 131 5
v_BandMarching_g07_c05 116 5
v_BandMarching_g07_c06 145 5
v_BandMarching_g07_c07 145 5
v_BaseballPitch_g01_c01 106 6
v_BaseballPitch_g01_c02 92 6
v_BaseballPitch_g01_c03 102 6
v_BaseballPitch_g01_c04 104 6
v_BaseballPitch_g01_c05 90 6
v_BaseballPitch_g01_c06 100 6
v_BaseballPitch_g02_c01 78 6
v_BaseballPitch_g02_c02 71 6
v_BaseballPitch_g02_c03 75 6
v_BaseballPitch_g02_c04 84 6
v_BaseballPitch_g03_c01 86 6
v_BaseballPitch_g03_c02 119 6
v_BaseballPitch_g03_c03 87 6
v_BaseballPitch_g03_c04 79 6
v_BaseballPitch_g03_c05 69 6
v_BaseballPitch_g03_c06 75 6
v_BaseballPitch_g03_c07 96 6
v_BaseballPitch_g04_c01 212 6
v_BaseballPitch_g04_c02 113 6
v_BaseballPitch_g04_c03 98 6
v_BaseballPitch_g04_c04 117 6
v_BaseballPitch_g04_c05 115 6
v_BaseballPitch_g05_c01 117 6
v_BaseballPitch_g05_c02 93 6
v_BaseballPitch_g05_c03 90 6
v_BaseballPitch_g05_c04 115 6
v_BaseballPitch_g05_c05 71 6
v_BaseballPitch_g05_c06 115 6
v_BaseballPitch_g05_c07 69 6
v_BaseballPitch_g06_c01 98 6
v_BaseballPitch_g06_c02 86 6
v_BaseballPitch_g06_c03 104 6
v_BaseballPitch_g06_c04 46 6
v_BaseballPitch_g06_c05 62 6
v_BaseballPitch_g06_c06 60 6
v_BaseballPitch_g06_c07 80 6
v_BaseballPitch_g07_c01 64 6
v_BaseballPitch_g07_c02 134 6
v_BaseballPitch_g07_c03 77 6
v_BaseballPitch_g07_c04 86 6
v_BaseballPitch_g07_c05 69 6
v_BaseballPitch_g07_c06 77 6
v_BaseballPitch_g07_c07 79 6
v_Basketball_g01_c01 140 7
v_Basketball_g01_c02 179 7
v_Basketball_g01_c03 205 7
v_Basketball_g01_c04 107 7
v_Basketball_g01_c05 140 7
v_Basketball_g01_c06 147 7
v_Basketball_g01_c07 99 7
v_Basketball_g02_c01 52 7
v_Basketball_g02_c02 55 7
v_Basketball_g02_c03 111 7
v_Basketball_g02_c04 79 7
v_Basketball_g02_c05 143 7
v_Basketball_g02_c06 123 7
v_Basketball_g03_c01 137 7
v_Basketball_g03_c02 125 7
v_Basketball_g03_c03 119 7
v_Basketball_g03_c04 79 7
v_Basketball_g03_c05 122 7
v_Basketball_g03_c06 85 7
v_Basketball_g04_c01 108 7
v_Basketball_g04_c02 103 7
v_Basketball_g04_c03 105 7
v_Basketball_g04_c04 71 7
v_Basketball_g05_c01 133 7
v_Basketball_g05_c02 110 7
v_Basketball_g05_c03 99 7
v_Basketball_g05_c04 86 7
v_Basketball_g06_c01 70 7
v_Basketball_g06_c02 100 7
v_Basketball_g06_c03 90 7
v_Basketball_g06_c04 76 7
v_Basketball_g07_c01 141 7
v_Basketball_g07_c02 100 7
v_Basketball_g07_c03 149 7
v_Basketball_g07_c04 100 7
v_BasketballDunk_g01_c01 60 8
v_BasketballDunk_g01_c02 64 8
v_BasketballDunk_g01_c03 70 8
v_BasketballDunk_g01_c04 60 8
v_BasketballDunk_g01_c05 65 8
v_BasketballDunk_g01_c06 79 8
v_BasketballDunk_g01_c07 56 8
v_BasketballDunk_g02_c01 55 8
v_BasketballDunk_g02_c02 108 8
v_BasketballDunk_g02_c03 70 8
v_BasketballDunk_g02_c04 57 8
v_BasketballDunk_g03_c01 57 8
v_BasketballDunk_g03_c02 75 8
v_BasketballDunk_g03_c03 73 8
v_BasketballDunk_g03_c04 80 8
v_BasketballDunk_g03_c05 70 8
v_BasketballDunk_g03_c06 65 8
v_BasketballDunk_g04_c01 50 8
v_BasketballDunk_g04_c02 54 8
v_BasketballDunk_g04_c03 61 8
v_BasketballDunk_g04_c04 47 8
v_BasketballDunk_g05_c01 51 8
v_BasketballDunk_g05_c02 79 8
v_BasketballDunk_g05_c03 55 8
v_BasketballDunk_g05_c04 51 8
v_BasketballDunk_g05_c05 52 8
v_BasketballDunk_g05_c06 83 8
v_BasketballDunk_g06_c01 51 8
v_BasketballDunk_g06_c02 60 8
v_BasketballDunk_g06_c03 52 8
v_BasketballDunk_g06_c04 62 8
v_BasketballDunk_g07_c01 41 8
v_BasketballDunk_g07_c02 34 8
v_BasketballDunk_g07_c03 52 8
v_BasketballDunk_g07_c04 45 8
v_BasketballDunk_g07_c05 36 8
v_BasketballDunk_g07_c06 50 8
v_BenchPress_g01_c01 150 9
v_BenchPress_g01_c02 179 9
v_BenchPress_g01_c03 103 9
v_BenchPress_g01_c04 104 9
v_BenchPress_g01_c05 87 9
v_BenchPress_g01_c06 110 9
v_BenchPress_g02_c01 80 9
v_BenchPress_g02_c02 97 9
v_BenchPress_g02_c03 220 9
v_BenchPress_g02_c04 94 9
v_BenchPress_g02_c05 72 9
v_BenchPress_g02_c06 71 9
v_BenchPress_g02_c07 77 9
v_BenchPress_g03_c01 92 9
v_BenchPress_g03_c02 99 9
v_BenchPress_g03_c03 155 9
v_BenchPress_g03_c04 104 9
v_BenchPress_g03_c05 83 9
v_BenchPress_g03_c06 82 9
v_BenchPress_g03_c07 84 9
v_BenchPress_g04_c01 69 9
v_BenchPress_g04_c02 69 9
v_BenchPress_g04_c03 207 9
v_BenchPress_g04_c04 203 9
v_BenchPress_g04_c05 147 9
v_BenchPress_g04_c06 175 9
v_BenchPress_g04_c07 74 9
v_BenchPress_g05_c01 73 9
v_BenchPress_g05_c02 66 9
v_BenchPress_g05_c03 64 9
v_BenchPress_g05_c04 297 9
v_BenchPress_g05_c05 164 9
v_BenchPress_g05_c06 194 9
v_BenchPress_g05_c07 63 9
v_BenchPress_g06_c01 67 9
v_BenchPress_g06_c02 65 9
v_BenchPress_g06_c03 64 9
v_BenchPress_g06_c04 251 9
v_BenchPress_g06_c05 127 9
v_BenchPress_g06_c06 95 9
v_BenchPress_g06_c07 83 9
v_BenchPress_g07_c01 72 9
v_BenchPress_g07_c02 70 9
v_BenchPress_g07_c03 71 9
v_BenchPress_g07_c04 271 9
v_BenchPress_g07_c05 131 9
v_BenchPress_g07_c06 86 9
v_BenchPress_g07_c07 78 9
v_Biking_g01_c01 150 10
v_Biking_g01_c02 150 10
v_Biking_g01_c03 150 10
v_Biking_g01_c04 180 10
v_Biking_g02_c01 239 10
v_Biking_g02_c02 239 10
v_Biking_g02_c03 239 10
v_Biking_g02_c04 239 10
v_Biking_g02_c05 179 10
v_Biking_g02_c06 238 10
v_Biking_g02_c07 239 10
v_Biking_g03_c01 378 10
v_Biking_g03_c02 379 10
v_Biking_g03_c03 355 10
v_Biking_g03_c04 377 10
v_Biking_g04_c01 239 10
v_Biking_g04_c02 179 10
v_Biking_g04_c03 239 10
v_Biking_g04_c04 215 10
v_Biking_g04_c05 212 10
v_Biking_g05_c01 299 10
v_Biking_g05_c02 200 10
v_Biking_g05_c03 199 10
v_Biking_g05_c04 200 10
v_Biking_g05_c05 162 10
v_Biking_g05_c06 179 10
v_Biking_g05_c07 179 10
v_Biking_g06_c01 100 10
v_Biking_g06_c02 156 10
v_Biking_g06_c03 200 10
v_Biking_g06_c04 234 10
v_Biking_g06_c05 200 10
v_Biking_g07_c01 299 10
v_Biking_g07_c02 359 10
v_Biking_g07_c03 399 10
v_Biking_g07_c04 298 10
v_Biking_g07_c05 191 10
v_Biking_g07_c06 239 10
v_Billiards_g01_c01 273 11
v_Billiards_g01_c02 382 11
v_Billiards_g01_c03 394 11
v_Billiards_g01_c04 188 11
v_Billiards_g01_c05 351 11
v_Billiards_g01_c06 297 11
v_Billiards_g02_c01 335 11
v_Billiards_g02_c02 312 11
v_Billiards_g02_c03 391 11
v_Billiards_g02_c04 355 11
v_Billiards_g02_c05 398 11
v_Billiards_g02_c06 335 11
v_Billiards_g02_c07 391 11
v_Billiards_g03_c01 212 11
v_Billiards_g03_c02 382 11
v_Billiards_g03_c03 274 11
v_Billiards_g03_c04 269 11
v_Billiards_g03_c05 286 11
v_Billiards_g04_c01 173 11
v_Billiards_g04_c02 298 11
v_Billiards_g04_c03 267 11
v_Billiards_g04_c04 278 11
v_Billiards_g04_c05 233 11
v_Billiards_g04_c06 296 11
v_Billiards_g04_c07 190 11
v_Billiards_g05_c01 364 11
v_Billiards_g05_c02 480 11
v_Billiards_g05_c03 591 11
v_Billiards_g05_c04 373 11
v_Billiards_g05_c05 302 11
v_Billiards_g05_c06 358 11
v_Billiards_g06_c01 250 11
v_Billiards_g06_c02 345 11
v_Billiards_g06_c03 369 11
v_Billiards_g06_c04 298 11
v_Billiards_g06_c05 260 11
v_Billiards_g07_c01 315 11
v_Billiards_g07_c02 257 11
v_Billiards_g07_c03 272 11
v_Billiards_g07_c04 280 11
v_BlowDryHair_g01_c01 241 12
v_BlowDryHair_g01_c02 218 12
v_BlowDryHair_g01_c03 166 12
v_BlowDryHair_g01_c04 142 12
v_BlowDryHair_g02_c01 127 12
v_BlowDryHair_g02_c02 136 12
v_BlowDryHair_g02_c03 189 12
v_BlowDryHair_g02_c04 209 12
v_BlowDryHair_g02_c05 236 12
v_BlowDryHair_g03_c01 236 12
v_BlowDryHair_g03_c02 241 12
v_BlowDryHair_g03_c03 133 12
v_BlowDryHair_g03_c04 189 12
v_BlowDryHair_g03_c05 118 12
v_BlowDryHair_g04_c01 342 12
v_BlowDryHair_g04_c02 204 12
v_BlowDryHair_g04_c03 169 12
v_BlowDryHair_g04_c04 170 12
v_BlowDryHair_g04_c05 116 12
v_BlowDryHair_g05_c01 137 12
v_BlowDryHair_g05_c02 150 12
v_BlowDryHair_g05_c03 187 12
v_BlowDryHair_g05_c04 86 12
v_BlowDryHair_g05_c05 94 12
v_BlowDryHair_g06_c01 193 12
v_BlowDryHair_g06_c02 202 12
v_BlowDryHair_g06_c03 96 12
v_BlowDryHair_g06_c04 171 12
v_BlowDryHair_g06_c05 222 12
v_BlowDryHair_g06_c06 189 12
v_BlowDryHair_g06_c07 165 12
v_BlowDryHair_g07_c01 67 12
v_BlowDryHair_g07_c02 72 12
v_BlowDryHair_g07_c03 77 12
v_BlowDryHair_g07_c04 77 12
v_BlowDryHair_g07_c05 79 12
v_BlowDryHair_g07_c06 85 12
v_BlowDryHair_g07_c07 84 12
v_BlowingCandles_g01_c01 59 13
v_BlowingCandles_g01_c02 74 13
v_BlowingCandles_g01_c03 124 13
v_BlowingCandles_g01_c04 67 13
v_BlowingCandles_g02_c01 74 13
v_BlowingCandles_g02_c02 114 13
v_BlowingCandles_g02_c03 119 13
v_BlowingCandles_g02_c04 75 13
v_BlowingCandles_g03_c01 74 13
v_BlowingCandles_g03_c02 51 13
v_BlowingCandles_g03_c03 185 13
v_BlowingCandles_g03_c04 51 13
v_BlowingCandles_g04_c01 144 13
v_BlowingCandles_g04_c02 92 13
v_BlowingCandles_g04_c03 55 13
v_BlowingCandles_g04_c04 100 13
v_BlowingCandles_g04_c05 124 13
v_BlowingCandles_g05_c01 92 13
v_BlowingCandles_g05_c02 74 13
v_BlowingCandles_g05_c03 29 13
v_BlowingCandles_g05_c04 81 13
v_BlowingCandles_g05_c05 95 13
v_BlowingCandles_g06_c01 84 13
v_BlowingCandles_g06_c02 140 13
v_BlowingCandles_g06_c03 149 13
v_BlowingCandles_g06_c04 114 13
v_BlowingCandles_g06_c05 149 13
v_BlowingCandles_g06_c06 135 13
v_BlowingCandles_g06_c07 133 13
v_BlowingCandles_g07_c01 49 13
v_BlowingCandles_g07_c02 54 13
v_BlowingCandles_g07_c03 124 13
v_BlowingCandles_g07_c04 74 13
v_BodyWeightSquats_g01_c01 266 14
v_BodyWeightSquats_g01_c02 251 14
v_BodyWeightSquats_g01_c03 249 14
v_BodyWeightSquats_g01_c04 173 14
v_BodyWeightSquats_g02_c01 101 14
v_BodyWeightSquats_g02_c02 56 14
v_BodyWeightSquats_g02_c03 116 14
v_BodyWeightSquats_g02_c04 120 14
v_BodyWeightSquats_g03_c01 131 14
v_BodyWeightSquats_g03_c02 51 14
v_BodyWeightSquats_g03_c03 47 14
v_BodyWeightSquats_g03_c04 100 14
v_BodyWeightSquats_g03_c05 74 14
v_BodyWeightSquats_g04_c01 129 14
v_BodyWeightSquats_g04_c02 58 14
v_BodyWeightSquats_g04_c03 87 14
v_BodyWeightSquats_g04_c04 62 14
v_BodyWeightSquats_g05_c01 70 14
v_BodyWeightSquats_g05_c02 134 14
v_BodyWeightSquats_g05_c03 53 14
v_BodyWeightSquats_g05_c04 259 14
v_BodyWeightSquats_g06_c01 178 14
v_BodyWeightSquats_g06_c02 121 14
v_BodyWeightSquats_g06_c03 151 14
v_BodyWeightSquats_g06_c04 94 14
v_BodyWeightSquats_g06_c05 176 14
v_BodyWeightSquats_g07_c01 122 14
v_BodyWeightSquats_g07_c02 102 14
v_BodyWeightSquats_g07_c03 82 14
v_BodyWeightSquats_g07_c04 53 14
v_Bowling_g01_c01 158 15
v_Bowling_g01_c02 124 15
v_Bowling_g01_c03 129 15
v_Bowling_g01_c04 154 15
v_Bowling_g01_c05 184 15
v_Bowling_g01_c06 147 15
v_Bowling_g01_c07 130 15
v_Bowling_g02_c01 81 15
v_Bowling_g02_c02 147 15
v_Bowling_g02_c03 118 15
v_Bowling_g02_c04 116 15
v_Bowling_g03_c01 158 15
v_Bowling_g03_c02 138 15
v_Bowling_g03_c03 137 15
v_Bowling_g03_c04 138 15
v_Bowling_g03_c05 144 15
v_Bowling_g03_c06 140 15
v_Bowling_g03_c07 108 15
v_Bowling_g04_c01 121 15
v_Bowling_g04_c02 138 15
v_Bowling_g04_c03 136 15
v_Bowling_g04_c04 49 15
v_Bowling_g05_c01 114 15
v_Bowling_g05_c02 127 15
v_Bowling_g05_c03 149 15
v_Bowling_g05_c04 120 15
v_Bowling_g05_c05 117 15
v_Bowling_g05_c06 149 15
v_Bowling_g05_c07 111 15
v_Bowling_g06_c01 137 15
v_Bowling_g06_c02 131 15
v_Bowling_g06_c03 69 15
v_Bowling_g06_c04 71 15
v_Bowling_g06_c05 129 15
v_Bowling_g06_c06 64 15
v_Bowling_g06_c07 138 15
v_Bowling_g07_c01 143 15
v_Bowling_g07_c02 99 15
v_Bowling_g07_c03 149 15
v_Bowling_g07_c04 124 15
v_Bowling_g07_c05 140 15
v_Bowling_g07_c06 120 15
v_Bowling_g07_c07 129 15
v_BoxingPunchingBag_g01_c01 128 16
v_BoxingPunchingBag_g01_c02 158 16
v_BoxingPunchingBag_g01_c03 147 16
v_BoxingPunchingBag_g01_c04 168 16
v_BoxingPunchingBag_g01_c05 168 16
v_BoxingPunchingBag_g01_c06 163 16
v_BoxingPunchingBag_g01_c07 152 16
v_BoxingPunchingBag_g02_c01 130 16
v_BoxingPunchingBag_g02_c02 280 16
v_BoxingPunchingBag_g02_c03 228 16
v_BoxingPunchingBag_g02_c04 222 16
v_BoxingPunchingBag_g02_c05 168 16
v_BoxingPunchingBag_g02_c06 178 16
v_BoxingPunchingBag_g02_c07 284 16
v_BoxingPunchingBag_g03_c01 175 16
v_BoxingPunchingBag_g03_c02 151 16
v_BoxingPunchingBag_g03_c03 184 16
v_BoxingPunchingBag_g03_c04 272 16
v_BoxingPunchingBag_g03_c05 169 16
v_BoxingPunchingBag_g03_c06 139 16
v_BoxingPunchingBag_g03_c07 226 16
v_BoxingPunchingBag_g04_c01 244 16
v_BoxingPunchingBag_g04_c02 270 16
v_BoxingPunchingBag_g04_c03 211 16
v_BoxingPunchingBag_g04_c04 205 16
v_BoxingPunchingBag_g04_c05 257 16
v_BoxingPunchingBag_g04_c06 204 16
v_BoxingPunchingBag_g04_c07 225 16
v_BoxingPunchingBag_g05_c01 295 16
v_BoxingPunchingBag_g05_c02 218 16
v_BoxingPunchingBag_g05_c03 231 16
v_BoxingPunchingBag_g05_c04 237 16
v_BoxingPunchingBag_g05_c05 245 16
v_BoxingPunchingBag_g05_c06 245 16
v_BoxingPunchingBag_g05_c07 199 16
v_BoxingPunchingBag_g06_c01 131 16
v_BoxingPunchingBag_g06_c02 127 16
v_BoxingPunchingBag_g06_c03 130 16
v_BoxingPunchingBag_g06_c04 126 16
v_BoxingPunchingBag_g06_c05 64 16
v_BoxingPunchingBag_g06_c06 134 16
v_BoxingPunchingBag_g06_c07 160 16
v_BoxingPunchingBag_g07_c01 251 16
v_BoxingPunchingBag_g07_c02 274 16
v_BoxingPunchingBag_g07_c03 286 16
v_BoxingPunchingBag_g07_c04 284 16
v_BoxingPunchingBag_g07_c05 310 16
v_BoxingPunchingBag_g07_c06 278 16
v_BoxingPunchingBag_g07_c07 252 16
v_BoxingSpeedBag_g01_c01 130 17
v_BoxingSpeedBag_g01_c02 123 17
v_BoxingSpeedBag_g01_c03 98 17
v_BoxingSpeedBag_g01_c04 70 17
v_BoxingSpeedBag_g02_c01 170 17
v_BoxingSpeedBag_g02_c02 198 17
v_BoxingSpeedBag_g02_c03 177 17
v_BoxingSpeedBag_g02_c04 135 17
v_BoxingSpeedBag_g03_c01 119 17
v_BoxingSpeedBag_g03_c02 137 17
v_BoxingSpeedBag_g03_c03 131 17
v_BoxingSpeedBag_g03_c04 146 17
v_BoxingSpeedBag_g03_c05 152 17
v_BoxingSpeedBag_g04_c01 110 17
v_BoxingSpeedBag_g04_c02 131 17
v_BoxingSpeedBag_g04_c03 208 17
v_BoxingSpeedBag_g04_c04 202 17
v_BoxingSpeedBag_g04_c05 223 17
v_BoxingSpeedBag_g04_c06 251 17
v_BoxingSpeedBag_g04_c07 298 17
v_BoxingSpeedBag_g05_c01 134 17
v_BoxingSpeedBag_g05_c02 163 17
v_BoxingSpeedBag_g05_c03 189 17
v_BoxingSpeedBag_g05_c04 135 17
v_BoxingSpeedBag_g05_c05 182 17
v_BoxingSpeedBag_g06_c01 221 17
v_BoxingSpeedBag_g06_c02 243 17
v_BoxingSpeedBag_g06_c03 249 17
v_BoxingSpeedBag_g06_c04 222 17
v_BoxingSpeedBag_g06_c05 124 17
v_BoxingSpeedBag_g07_c01 481 17
v_BoxingSpeedBag_g07_c02 503 17
v_BoxingSpeedBag_g07_c03 450 17
v_BoxingSpeedBag_g07_c04 465 17
v_BoxingSpeedBag_g07_c05 452 17
v_BoxingSpeedBag_g07_c06 436 17
v_BoxingSpeedBag_g07_c07 451 17
v_BreastStroke_g01_c01 95 18
v_BreastStroke_g01_c02 95 18
v_BreastStroke_g01_c03 95 18
v_BreastStroke_g01_c04 95 18
v_BreastStroke_g02_c01 226 18
v_BreastStroke_g02_c02 301 18
v_BreastStroke_g02_c03 96 18
v_BreastStroke_g02_c04 260 18
v_BreastStroke_g03_c01 175 18
v_BreastStroke_g03_c02 178 18
v_BreastStroke_g03_c03 183 18
v_BreastStroke_g03_c04 186 18
v_BreastStroke_g04_c01 191 18
v_BreastStroke_g04_c02 182 18
v_BreastStroke_g04_c03 191 18
v_BreastStroke_g04_c04 216 18
v_BreastStroke_g05_c01 149 18
v_BreastStroke_g05_c02 224 18
v_BreastStroke_g05_c03 288 18
v_BreastStroke_g05_c04 332 18
v_BreastStroke_g06_c01 115 18
v_BreastStroke_g06_c02 99 18
v_BreastStroke_g06_c03 99 18
v_BreastStroke_g06_c04 113 18
v_BreastStroke_g07_c01 259 18
v_BreastStroke_g07_c02 304 18
v_BreastStroke_g07_c03 126 18
v_BreastStroke_g07_c04 197 18
v_BrushingTeeth_g01_c01 102 19
v_BrushingTeeth_g01_c02 108 19
v_BrushingTeeth_g01_c03 121 19
v_BrushingTeeth_g01_c04 100 19
v_BrushingTeeth_g02_c01 715 19
v_BrushingTeeth_g02_c02 731 19
v_BrushingTeeth_g02_c03 731 19
v_BrushingTeeth_g02_c04 714 19
v_BrushingTeeth_g02_c05 747 19
v_BrushingTeeth_g02_c06 715 19
v_BrushingTeeth_g02_c07 792 19
v_BrushingTeeth_g03_c01 240 19
v_BrushingTeeth_g03_c02 238 19
v_BrushingTeeth_g03_c03 225 19
v_BrushingTeeth_g03_c04 204 19
v_BrushingTeeth_g03_c05 230 19
v_BrushingTeeth_g04_c01 192 19
v_BrushingTeeth_g04_c02 127 19
v_BrushingTeeth_g04_c03 99 19
v_BrushingTeeth_g04_c04 79 19
v_BrushingTeeth_g05_c01 169 19
v_BrushingTeeth_g05_c02 194 19
v_BrushingTeeth_g05_c03 209 19
v_BrushingTeeth_g05_c04 160 19
v_BrushingTeeth_g05_c05 228 19
v_BrushingTeeth_g06_c01 286 19
v_BrushingTeeth_g06_c02 248 19
v_BrushingTeeth_g06_c03 308 19
v_BrushingTeeth_g06_c04 336 19
v_BrushingTeeth_g06_c05 226 19
v_BrushingTeeth_g07_c01 170 19
v_BrushingTeeth_g07_c02 228 19
v_BrushingTeeth_g07_c03 157 19
v_BrushingTeeth_g07_c04 174 19
v_BrushingTeeth_g07_c05 248 19
v_BrushingTeeth_g07_c06 224 19
v_CleanAndJerk_g01_c01 99 20
v_CleanAndJerk_g01_c02 112 20
v_CleanAndJerk_g01_c03 123 20
v_CleanAndJerk_g01_c04 118 20
v_CleanAndJerk_g01_c05 120 20
v_CleanAndJerk_g02_c01 102 20
v_CleanAndJerk_g02_c02 244 20
v_CleanAndJerk_g02_c03 210 20
v_CleanAndJerk_g02_c04 292 20
v_CleanAndJerk_g03_c01 171 20
v_CleanAndJerk_g03_c02 253 20
v_CleanAndJerk_g03_c03 275 20
v_CleanAndJerk_g03_c04 292 20
v_CleanAndJerk_g03_c05 237 20
v_CleanAndJerk_g03_c06 245 20
v_CleanAndJerk_g04_c01 142 20
v_CleanAndJerk_g04_c02 236 20
v_CleanAndJerk_g04_c03 145 20
v_CleanAndJerk_g04_c04 151 20
v_CleanAndJerk_g04_c05 236 20
v_CleanAndJerk_g05_c01 90 20
v_CleanAndJerk_g05_c02 145 20
v_CleanAndJerk_g05_c03 145 20
v_CleanAndJerk_g05_c04 205 20
v_CleanAndJerk_g06_c01 189 20
v_CleanAndJerk_g06_c02 193 20
v_CleanAndJerk_g06_c03 100 20
v_CleanAndJerk_g06_c04 245 20
v_CleanAndJerk_g07_c01 227 20
v_CleanAndJerk_g07_c02 303 20
v_CleanAndJerk_g07_c03 227 20
v_CleanAndJerk_g07_c04 284 20
v_CleanAndJerk_g07_c05 189 20
v_CliffDiving_g01_c01 89 21
v_CliffDiving_g01_c02 113 21
v_CliffDiving_g01_c03 71 21
v_CliffDiving_g01_c04 80 21
v_CliffDiving_g01_c05 81 21
v_CliffDiving_g01_c06 75 21
v_CliffDiving_g02_c01 77 21
v_CliffDiving_g02_c02 96 21
v_CliffDiving_g02_c03 93 21
v_CliffDiving_g02_c04 81 21
v_CliffDiving_g03_c01 91 21
v_CliffDiving_g03_c02 95 21
v_CliffDiving_g03_c03 99 21
v_CliffDiving_g03_c04 103 21
v_CliffDiving_g03_c05 92 21
v_CliffDiving_g04_c01 100 21
v_CliffDiving_g04_c02 106 21
v_CliffDiving_g04_c03 110 21
v_CliffDiving_g04_c04 101 21
v_CliffDiving_g05_c01 79 21
v_CliffDiving_g05_c02 75 21
v_CliffDiving_g05_c03 97 21
v_CliffDiving_g05_c04 67 21
v_CliffDiving_g05_c05 85 21
v_CliffDiving_g05_c06 96 21
v_CliffDiving_g05_c07 93 21
v_CliffDiving_g06_c01 80 21
v_CliffDiving_g06_c02 70 21
v_CliffDiving_g06_c03 95 21
v_CliffDiving_g06_c04 88 21
v_CliffDiving_g06_c05 84 21
v_CliffDiving_g06_c06 71 21
v_CliffDiving_g06_c07 87 21
v_CliffDiving_g07_c01 57 21
v_CliffDiving_g07_c02 59 21
v_CliffDiving_g07_c03 82 21
v_CliffDiving_g07_c04 83 21
v_CliffDiving_g07_c05 71 21
v_CliffDiving_g07_c06 74 21
v_CricketBowling_g01_c01 68 22
v_CricketBowling_g01_c02 60 22
v_CricketBowling_g01_c03 65 22
v_CricketBowling_g01_c04 132 22
v_CricketBowling_g01_c05 59 22
v_CricketBowling_g01_c06 169 22
v_CricketBowling_g01_c07 119 22
v_CricketBowling_g02_c01 122 22
v_CricketBowling_g02_c02 99 22
v_CricketBowling_g02_c03 114 22
v_CricketBowling_g02_c04 158 22
v_CricketBowling_g02_c05 132 22
v_CricketBowling_g02_c06 129 22
v_CricketBowling_g02_c07 122 22
v_CricketBowling_g03_c01 99 22
v_CricketBowling_g03_c02 116 22
v_CricketBowling_g03_c03 59 22
v_CricketBowling_g03_c04 100 22
v_CricketBowling_g04_c01 94 22
v_CricketBowling_g04_c02 100 22
v_CricketBowling_g04_c03 86 22
v_CricketBowling_g04_c04 102 22
v_CricketBowling_g04_c05 109 22
v_CricketBowling_g05_c01 128 22
v_CricketBowling_g05_c02 110 22
v_CricketBowling_g05_c03 97 22
v_CricketBowling_g05_c04 106 22
v_CricketBowling_g06_c01 159 22
v_CricketBowling_g06_c02 174 22
v_CricketBowling_g06_c03 152 22
v_CricketBowling_g06_c04 149 22
v_CricketBowling_g06_c05 156 22
v_CricketBowling_g07_c01 64 22
v_CricketBowling_g07_c02 74 22
v_CricketBowling_g07_c03 73 22
v_CricketBowling_g07_c04 83 22
v_CricketShot_g01_c01 83 23
v_CricketShot_g01_c02 90 23
v_CricketShot_g01_c03 94 23
v_CricketShot_g01_c04 71 23
v_CricketShot_g01_c05 94 23
v_CricketShot_g01_c06 75 23
v_CricketShot_g01_c07 70 23
v_CricketShot_g02_c01 104 23
v_CricketShot_g02_c02 92 23
v_CricketShot_g02_c03 96 23
v_CricketShot_g02_c04 93 23
v_CricketShot_g02_c05 126 23
v_CricketShot_g02_c06 95 23
v_CricketShot_g02_c07 93 23
v_CricketShot_g03_c01 91 23
v_CricketShot_g03_c02 103 23
v_CricketShot_g03_c03 92 23
v_CricketShot_g03_c04 100 23
v_CricketShot_g03_c05 104 23
v_CricketShot_g03_c06 141 23
v_CricketShot_g03_c07 102 23
v_CricketShot_g04_c01 79 23
v_CricketShot_g04_c02 115 23
v_CricketShot_g04_c03 98 23
v_CricketShot_g04_c04 74 23
v_CricketShot_g04_c05 83 23
v_CricketShot_g04_c06 76 23
v_CricketShot_g04_c07 87 23
v_CricketShot_g05_c01 55 23
v_CricketShot_g05_c02 63 23
v_CricketShot_g05_c03 76 23
v_CricketShot_g05_c04 56 23
v_CricketShot_g05_c05 55 23
v_CricketShot_g05_c06 64 23
v_CricketShot_g05_c07 65 23
v_CricketShot_g06_c01 121 23
v_CricketShot_g06_c02 126 23
v_CricketShot_g06_c03 117 23
v_CricketShot_g06_c04 134 23
v_CricketShot_g06_c05 121 23
v_CricketShot_g06_c06 168 23
v_CricketShot_g06_c07 99 23
v_CricketShot_g07_c01 99 23
v_CricketShot_g07_c02 125 23
v_CricketShot_g07_c03 133 23
v_CricketShot_g07_c04 117 23
v_CricketShot_g07_c05 118 23
v_CricketShot_g07_c06 98 23
v_CricketShot_g07_c07 101 23
v_CuttingInKitchen_g01_c01 300 24
v_CuttingInKitchen_g01_c02 104 24
v_CuttingInKitchen_g01_c03 161 24
v_CuttingInKitchen_g01_c04 168 24
v_CuttingInKitchen_g01_c05 218 24
v_CuttingInKitchen_g02_c01 79 24
v_CuttingInKitchen_g02_c02 88 24
v_CuttingInKitchen_g02_c03 122 24
v_CuttingInKitchen_g02_c04 146 24
v_CuttingInKitchen_g03_c01 265 24
v_CuttingInKitchen_g03_c02 200 24
v_CuttingInKitchen_g03_c03 265 24
v_CuttingInKitchen_g03_c04 259 24
v_CuttingInKitchen_g04_c01 96 24
v_CuttingInKitchen_g04_c02 151 24
v_CuttingInKitchen_g04_c03 140 24
v_CuttingInKitchen_g04_c04 181 24
v_CuttingInKitchen_g04_c05 207 24
v_CuttingInKitchen_g05_c01 236 24
v_CuttingInKitchen_g05_c02 233 24
v_CuttingInKitchen_g05_c03 250 24
v_CuttingInKitchen_g05_c04 231 24
v_CuttingInKitchen_g05_c05 237 24
v_CuttingInKitchen_g05_c06 140 24
v_CuttingInKitchen_g06_c01 242 24
v_CuttingInKitchen_g06_c02 272 24
v_CuttingInKitchen_g06_c03 225 24
v_CuttingInKitchen_g06_c04 167 24
v_CuttingInKitchen_g06_c05 150 24
v_CuttingInKitchen_g07_c01 80 24
v_CuttingInKitchen_g07_c02 63 24
v_CuttingInKitchen_g07_c03 61 24
v_CuttingInKitchen_g07_c04 97 24
v_Diving_g01_c01 258 25
v_Diving_g01_c02 281 25
v_Diving_g01_c03 213 25
v_Diving_g01_c04 231 25
v_Diving_g01_c05 233 25
v_Diving_g01_c06 254 25
v_Diving_g01_c07 242 25
v_Diving_g02_c01 133 25
v_Diving_g02_c02 150 25
v_Diving_g02_c03 127 25
v_Diving_g02_c04 159 25
v_Diving_g02_c05 199 25
v_Diving_g02_c06 151 25
v_Diving_g02_c07 122 25
v_Diving_g03_c01 189 25
v_Diving_g03_c02 191 25
v_Diving_g03_c03 186 25
v_Diving_g03_c04 196 25
v_Diving_g03_c05 247 25
v_Diving_g03_c06 114 25
v_Diving_g03_c07 102 25
v_Diving_g04_c01 105 25
v_Diving_g04_c02 97 25
v_Diving_g04_c03 145 25
v_Diving_g04_c04 284 25
v_Diving_g04_c05 149 25
v_Diving_g04_c06 119 25
v_Diving_g04_c07 149 25
v_Diving_g05_c01 109 25
v_Diving_g05_c02 157 25
v_Diving_g05_c03 105 25
v_Diving_g05_c04 129 25
v_Diving_g05_c05 100 25
v_Diving_g05_c06 59 25
v_Diving_g06_c01 211 25
v_Diving_g06_c02 208 25
v_Diving_g06_c03 235 25
v_Diving_g06_c04 215 25
v_Diving_g06_c05 124 25
v_Diving_g06_c06 218 25
v_Diving_g06_c07 241 25
v_Diving_g07_c01 178 25
v_Diving_g07_c02 157 25
v_Diving_g07_c03 215 25
v_Diving_g07_c04 172 25
v_Drumming_g01_c01 299 26
v_Drumming_g01_c02 299 26
v_Drumming_g01_c03 299 26
v_Drumming_g01_c04 299 26
v_Drumming_g01_c05 299 26
v_Drumming_g01_c06 299 26
v_Drumming_g01_c07 299 26
v_Drumming_g02_c01 299 26
v_Drumming_g02_c02 299 26
v_Drumming_g02_c03 299 26
v_Drumming_g02_c04 299 26
v_Drumming_g02_c05 299 26
v_Drumming_g02_c06 299 26
v_Drumming_g02_c07 299 26
v_Drumming_g03_c01 176 26
v_Drumming_g03_c02 230 26
v_Drumming_g03_c03 110 26
v_Drumming_g03_c04 173 26
v_Drumming_g03_c05 152 26
v_Drumming_g04_c01 299 26
v_Drumming_g04_c02 299 26
v_Drumming_g04_c03 299 26
v_Drumming_g04_c04 299 26
v_Drumming_g04_c05 299 26
v_Drumming_g04_c06 299 26
v_Drumming_g04_c07 299 26
v_Drumming_g05_c01 169 26
v_Drumming_g05_c02 176 26
v_Drumming_g05_c03 175 26
v_Drumming_g05_c04 207 26
v_Drumming_g05_c05 194 26
v_Drumming_g05_c06 210 26
v_Drumming_g06_c01 299 26
v_Drumming_g06_c02 299 26
v_Drumming_g06_c03 299 26
v_Drumming_g06_c04 298 26
v_Drumming_g06_c05 299 26
v_Drumming_g06_c06 298 26
v_Drumming_g07_c01 299 26
v_Drumming_g07_c02 299 26
v_Drumming_g07_c03 299 26
v_Drumming_g07_c04 299 26
v_Drumming_g07_c05 299 26
v_Drumming_g07_c06 299 26
v_Drumming_g07_c07 299 26
v_Fencing_g01_c01 146 27
v_Fencing_g01_c02 160 27
v_Fencing_g01_c03 146 27
v_Fencing_g01_c04 146 27
v_Fencing_g01_c05 135 27
v_Fencing_g01_c06 173 27
v_Fencing_g02_c01 141 27
v_Fencing_g02_c02 131 27
v_Fencing_g02_c03 114 27
v_Fencing_g02_c04 118 27
v_Fencing_g02_c05 135 27
v_Fencing_g03_c01 119 27
v_Fencing_g03_c02 113 27
v_Fencing_g03_c03 110 27
v_Fencing_g03_c04 93 27
v_Fencing_g03_c05 137 27
v_Fencing_g04_c01 169 27
v_Fencing_g04_c02 135 27
v_Fencing_g04_c03 151 27
v_Fencing_g04_c04 126 27
v_Fencing_g04_c05 109 27
v_Fencing_g05_c01 138 27
v_Fencing_g05_c02 119 27
v_Fencing_g05_c03 128 27
v_Fencing_g05_c04 129 27
v_Fencing_g05_c05 129 27
v_Fencing_g06_c01 141 27
v_Fencing_g06_c02 150 27
v_Fencing_g06_c03 125 27
v_Fencing_g06_c04 124 27
v_Fencing_g07_c01 146 27
v_Fencing_g07_c02 109 27
v_Fencing_g07_c03 110 27
v_Fencing_g07_c04 122 27
v_FieldHockeyPenalty_g01_c01 130 28
v_FieldHockeyPenalty_g01_c02 179 28
v_FieldHockeyPenalty_g01_c03 100 28
v_FieldHockeyPenalty_g01_c04 153 28
v_FieldHockeyPenalty_g01_c05 143 28
v_FieldHockeyPenalty_g02_c01 104 28
v_FieldHockeyPenalty_g02_c02 140 28
v_FieldHockeyPenalty_g02_c03 150 28
v_FieldHockeyPenalty_g02_c04 195 28
v_FieldHockeyPenalty_g02_c05 168 28
v_FieldHockeyPenalty_g02_c06 150 28
v_FieldHockeyPenalty_g03_c01 81 28
v_FieldHockeyPenalty_g03_c02 81 28
v_FieldHockeyPenalty_g03_c03 33 28
v_FieldHockeyPenalty_g03_c04 69 28
v_FieldHockeyPenalty_g04_c01 65 28
v_FieldHockeyPenalty_g04_c02 64 28
v_FieldHockeyPenalty_g04_c03 81 28
v_FieldHockeyPenalty_g04_c04 74 28
v_FieldHockeyPenalty_g04_c05 84 28
v_FieldHockeyPenalty_g04_c06 85 28
v_FieldHockeyPenalty_g04_c07 56 28
v_FieldHockeyPenalty_g05_c01 99 28
v_FieldHockeyPenalty_g05_c02 76 28
v_FieldHockeyPenalty_g05_c03 111 28
v_FieldHockeyPenalty_g05_c04 66 28
v_FieldHockeyPenalty_g05_c05 71 28
v_FieldHockeyPenalty_g05_c06 136 28
v_FieldHockeyPenalty_g05_c07 106 28
v_FieldHockeyPenalty_g06_c01 114 28
v_FieldHockeyPenalty_g06_c02 170 28
v_FieldHockeyPenalty_g06_c03 169 28
v_FieldHockeyPenalty_g06_c04 147 28
v_FieldHockeyPenalty_g06_c05 127 28
v_FieldHockeyPenalty_g06_c06 130 28
v_FieldHockeyPenalty_g06_c07 139 28
v_FieldHockeyPenalty_g07_c01 71 28
v_FieldHockeyPenalty_g07_c02 80 28
v_FieldHockeyPenalty_g07_c03 113 28
v_FieldHockeyPenalty_g07_c04 52 28
v_FloorGymnastics_g01_c01 96 29
v_FloorGymnastics_g01_c02 193 29
v_FloorGymnastics_g01_c03 185 29
v_FloorGymnastics_g01_c04 135 29
v_FloorGymnastics_g01_c05 129 29
v_FloorGymnastics_g02_c01 136 29
v_FloorGymnastics_g02_c02 144 29
v_FloorGymnastics_g02_c03 118 29
v_FloorGymnastics_g02_c04 124 29
v_FloorGymnastics_g03_c01 140 29
v_FloorGymnastics_g03_c02 142 29
v_FloorGymnastics_g03_c03 152 29
v_FloorGymnastics_g03_c04 160 29
v_FloorGymnastics_g04_c01 94 29
v_FloorGymnastics_g04_c02 97 29
v_FloorGymnastics_g04_c03 270 29
v_FloorGymnastics_g04_c04 138 29
v_FloorGymnastics_g04_c05 162 29
v_FloorGymnastics_g05_c01 179 29
v_FloorGymnastics_g05_c02 210 29
v_FloorGymnastics_g05_c03 161 29
v_FloorGymnastics_g05_c04 114 29
v_FloorGymnastics_g06_c01 154 29
v_FloorGymnastics_g06_c02 181 29
v_FloorGymnastics_g06_c03 183 29
v_FloorGymnastics_g06_c04 176 29
v_FloorGymnastics_g06_c05 174 29
v_FloorGymnastics_g06_c06 195 29
v_FloorGymnastics_g06_c07 195 29
v_FloorGymnastics_g07_c01 141 29
v_FloorGymnastics_g07_c02 125 29
v_FloorGymnastics_g07_c03 121 29
v_FloorGymnastics_g07_c04 132 29
v_FloorGymnastics_g07_c05 173 29
v_FloorGymnastics_g07_c06 112 29
v_FloorGymnastics_g07_c07 136 29
v_FrisbeeCatch_g01_c01 102 30
v_FrisbeeCatch_g01_c02 63 30
v_FrisbeeCatch_g01_c03 99 30
v_FrisbeeCatch_g01_c04 90 30
v_FrisbeeCatch_g01_c05 84 30
v_FrisbeeCatch_g01_c06 101 30
v_FrisbeeCatch_g02_c01 107 30
v_FrisbeeCatch_g02_c02 85 30
v_FrisbeeCatch_g02_c03 98 30
v_FrisbeeCatch_g02_c04 105 30
v_FrisbeeCatch_g02_c05 89 30
v_FrisbeeCatch_g03_c01 68 30
v_FrisbeeCatch_g03_c02 98 30
v_FrisbeeCatch_g03_c03 56 30
v_FrisbeeCatch_g03_c04 94 30
v_FrisbeeCatch_g03_c05 56 30
v_FrisbeeCatch_g04_c01 76 30
v_FrisbeeCatch_g04_c02 68 30
v_FrisbeeCatch_g04_c03 67 30
v_FrisbeeCatch_g04_c04 62 30
v_FrisbeeCatch_g04_c05 82 30
v_FrisbeeCatch_g05_c01 69 30
v_FrisbeeCatch_g05_c02 88 30
v_FrisbeeCatch_g05_c03 56 30
v_FrisbeeCatch_g05_c04 70 30
v_FrisbeeCatch_g05_c05 73 30
v_FrisbeeCatch_g06_c01 73 30
v_FrisbeeCatch_g06_c02 100 30
v_FrisbeeCatch_g06_c03 84 30
v_FrisbeeCatch_g06_c04 110 30
v_FrisbeeCatch_g06_c05 89 30
v_FrisbeeCatch_g07_c01 110 30
v_FrisbeeCatch_g07_c02 120 30
v_FrisbeeCatch_g07_c03 139 30
v_FrisbeeCatch_g07_c04 65 30
v_FrisbeeCatch_g07_c05 78 30
v_FrisbeeCatch_g07_c06 125 30
v_FrontCrawl_g01_c01 137 31
v_FrontCrawl_g01_c02 138 31
v_FrontCrawl_g01_c03 132 31
v_FrontCrawl_g01_c04 150 31
v_FrontCrawl_g02_c01 98 31
v_FrontCrawl_g02_c02 88 31
v_FrontCrawl_g02_c03 91 31
v_FrontCrawl_g02_c04 133 31
v_FrontCrawl_g03_c01 228 31
v_FrontCrawl_g03_c02 208 31
v_FrontCrawl_g03_c03 238 31
v_FrontCrawl_g03_c04 255 31
v_FrontCrawl_g03_c05 192 31
v_FrontCrawl_g03_c06 199 31
v_FrontCrawl_g04_c01 353 31
v_FrontCrawl_g04_c02 261 31
v_FrontCrawl_g04_c03 266 31
v_FrontCrawl_g04_c04 328 31
v_FrontCrawl_g04_c05 391 31
v_FrontCrawl_g04_c06 310 31
v_FrontCrawl_g04_c07 383 31
v_FrontCrawl_g05_c01 99 31
v_FrontCrawl_g05_c02 102 31
v_FrontCrawl_g05_c03 99 31
v_FrontCrawl_g05_c04 145 31
v_FrontCrawl_g06_c01 149 31
v_FrontCrawl_g06_c02 107 31
v_FrontCrawl_g06_c03 99 31
v_FrontCrawl_g06_c04 125 31
v_FrontCrawl_g06_c05 142 31
v_FrontCrawl_g07_c01 267 31
v_FrontCrawl_g07_c02 199 31
v_FrontCrawl_g07_c03 181 31
v_FrontCrawl_g07_c04 218 31
v_FrontCrawl_g07_c05 174 31
v_FrontCrawl_g07_c06 282 31
v_FrontCrawl_g07_c07 156 31
v_GolfSwing_g01_c01 171 32
v_GolfSwing_g01_c02 95 32
v_GolfSwing_g01_c03 190 32
v_GolfSwing_g01_c04 73 32
v_GolfSwing_g01_c05 608 32
v_GolfSwing_g01_c06 512 32
v_GolfSwing_g02_c01 139 32
v_GolfSwing_g02_c02 116 32
v_GolfSwing_g02_c03 91 32
v_GolfSwing_g02_c04 120 32
v_GolfSwing_g03_c01 131 32
v_GolfSwing_g03_c02 112 32
v_GolfSwing_g03_c03 179 32
v_GolfSwing_g03_c04 144 32
v_GolfSwing_g03_c05 145 32
v_GolfSwing_g03_c06 251 32
v_GolfSwing_g03_c07 169 32
v_GolfSwing_g04_c01 124 32
v_GolfSwing_g04_c02 121 32
v_GolfSwing_g04_c03 170 32
v_GolfSwing_g04_c04 182 32
v_GolfSwing_g04_c05 344 32
v_GolfSwing_g04_c06 232 32
v_GolfSwing_g05_c01 113 32
v_GolfSwing_g05_c02 95 32
v_GolfSwing_g05_c03 100 32
v_GolfSwing_g05_c04 161 32
v_GolfSwing_g05_c05 117 32
v_GolfSwing_g05_c06 179 32
v_GolfSwing_g05_c07 130 32
v_GolfSwing_g06_c01 156 32
v_GolfSwing_g06_c02 108 32
v_GolfSwing_g06_c03 90 32
v_GolfSwing_g06_c04 126 32
v_GolfSwing_g07_c01 151 32
v_GolfSwing_g07_c02 100 32
v_GolfSwing_g07_c03 126 32
v_GolfSwing_g07_c04 110 32
v_GolfSwing_g07_c05 133 32
v_Haircut_g01_c01 134 33
v_Haircut_g01_c02 122 33
v_Haircut_g01_c03 109 33
v_Haircut_g01_c04 104 33
v_Haircut_g02_c01 88 33
v_Haircut_g02_c02 82 33
v_Haircut_g02_c03 76 33
v_Haircut_g02_c04 103 33
v_Haircut_g03_c01 100 33
v_Haircut_g03_c02 78 33
v_Haircut_g03_c03 78 33
v_Haircut_g03_c04 99 33
v_Haircut_g03_c05 92 33
v_Haircut_g03_c06 114 33
v_Haircut_g04_c01 148 33
v_Haircut_g04_c02 144 33
v_Haircut_g04_c03 144 33
v_Haircut_g04_c04 149 33
v_Haircut_g04_c05 153 33
v_Haircut_g05_c01 99 33
v_Haircut_g05_c02 104 33
v_Haircut_g05_c03 106 33
v_Haircut_g05_c04 99 33
v_Haircut_g06_c01 96 33
v_Haircut_g06_c02 133 33
v_Haircut_g06_c03 125 33
v_Haircut_g06_c04 174 33
v_Haircut_g07_c01 113 33
v_Haircut_g07_c02 110 33
v_Haircut_g07_c03 120 33
v_Haircut_g07_c04 114 33
v_Haircut_g07_c05 117 33
v_Haircut_g07_c06 106 33
v_Hammering_g01_c01 97 34
v_Hammering_g01_c02 142 34
v_Hammering_g01_c03 72 34
v_Hammering_g01_c04 78 34
v_Hammering_g02_c01 73 34
v_Hammering_g02_c02 73 34
v_Hammering_g02_c03 99 34
v_Hammering_g02_c04 110 34
v_Hammering_g03_c01 192 34
v_Hammering_g03_c02 99 34
v_Hammering_g03_c03 125 34
v_Hammering_g03_c04 130 34
v_Hammering_g03_c05 120 34
v_Hammering_g04_c01 223 34
v_Hammering_g04_c02 81 34
v_Hammering_g04_c03 87 34
v_Hammering_g04_c04 73 34
v_Hammering_g04_c05 63 34
v_Hammering_g05_c01 99 34
v_Hammering_g05_c02 123 34
v_Hammering_g05_c03 73 34
v_Hammering_g05_c04 73 34
v_Hammering_g06_c01 90 34
v_Hammering_g06_c02 133 34
v_Hammering_g06_c03 126 34
v_Hammering_g06_c04 112 34
v_Hammering_g06_c05 139 34
v_Hammering_g06_c06 85 34
v_Hammering_g07_c01 108 34
v_Hammering_g07_c02 60 34
v_Hammering_g07_c03 104 34
v_Hammering_g07_c04 100 34
v_Hammering_g07_c05 126 34
v_HammerThrow_g01_c01 112 35
v_HammerThrow_g01_c02 246 35
v_HammerThrow_g01_c03 153 35
v_HammerThrow_g01_c04 239 35
v_HammerThrow_g01_c05 153 35
v_HammerThrow_g01_c06 193 35
v_HammerThrow_g02_c01 269 35
v_HammerThrow_g02_c02 258 35
v_HammerThrow_g02_c03 210 35
v_HammerThrow_g02_c04 222 35
v_HammerThrow_g02_c05 257 35
v_HammerThrow_g02_c06 210 35
v_HammerThrow_g02_c07 234 35
v_HammerThrow_g03_c01 210 35
v_HammerThrow_g03_c02 238 35
v_HammerThrow_g03_c03 165 35
v_HammerThrow_g03_c04 210 35
v_HammerThrow_g03_c05 182 35
v_HammerThrow_g03_c06 252 35
v_HammerThrow_g03_c07 224 35
v_HammerThrow_g04_c01 120 35
v_HammerThrow_g04_c02 84 35
v_HammerThrow_g04_c03 105 35
v_HammerThrow_g04_c04 88 35
v_HammerThrow_g04_c05 101 35
v_HammerThrow_g04_c06 103 35
v_HammerThrow_g04_c07 88 35
v_HammerThrow_g05_c01 244 35
v_HammerThrow_g05_c02 260 35
v_HammerThrow_g05_c03 228 35
v_HammerThrow_g05_c04 252 35
v_HammerThrow_g05_c05 245 35
v_HammerThrow_g05_c06 260 35
v_HammerThrow_g06_c01 241 35
v_HammerThrow_g06_c02 130 35
v_HammerThrow_g06_c03 159 35
v_HammerThrow_g06_c04 248 35
v_HammerThrow_g06_c05 233 35
v_HammerThrow_g06_c06 137 35
v_HammerThrow_g06_c07 226 35
v_HammerThrow_g07_c01 110 35
v_HammerThrow_g07_c02 110 35
v_HammerThrow_g07_c03 138 35
v_HammerThrow_g07_c04 83 35
v_HammerThrow_g07_c05 87 35
v_HandStandPushups_g01_c01 77 36
v_HandStandPushups_g01_c02 92 36
v_HandStandPushups_g01_c03 100 36
v_HandStandPushups_g01_c04 105 36
v_HandStandPushups_g02_c01 53 36
v_HandStandPushups_g02_c02 54 36
v_HandStandPushups_g02_c03 104 36
v_HandStandPushups_g02_c04 131 36
v_HandStandPushups_g03_c01 124 36
v_HandStandPushups_g03_c02 114 36
v_HandStandPushups_g03_c03 122 36
v_HandStandPushups_g03_c04 174 36
v_HandStandPushups_g04_c01 114 36
v_HandStandPushups_g04_c02 107 36
v_HandStandPushups_g04_c03 159 36
v_HandStandPushups_g04_c04 221 36
v_HandStandPushups_g05_c01 113 36
v_HandStandPushups_g05_c02 112 36
v_HandStandPushups_g05_c03 79 36
v_HandStandPushups_g05_c04 159 36
v_HandStandPushups_g06_c01 87 36
v_HandStandPushups_g06_c02 124 36
v_HandStandPushups_g06_c03 89 36
v_HandStandPushups_g06_c04 71 36
v_HandStandPushups_g07_c01 91 36
v_HandStandPushups_g07_c02 136 36
v_HandStandPushups_g07_c03 152 36
v_HandStandPushups_g07_c04 171 36
v_HandstandWalking_g01_c01 108 37
v_HandstandWalking_g01_c02 103 37
v_HandstandWalking_g01_c03 105 37
v_HandstandWalking_g01_c04 139 37
v_HandstandWalking_g02_c01 103 37
v_HandstandWalking_g02_c02 103 37
v_HandstandWalking_g02_c03 119 37
v_HandstandWalking_g02_c04 118 37
v_HandstandWalking_g03_c01 103 37
v_HandstandWalking_g03_c02 105 37
v_HandstandWalking_g03_c03 104 37
v_HandstandWalking_g03_c04 133 37
v_HandstandWalking_g04_c01 107 37
v_HandstandWalking_g04_c02 119 37
v_HandstandWalking_g04_c03 121 37
v_HandstandWalking_g04_c04 127 37
v_HandstandWalking_g04_c05 122 37
v_HandstandWalking_g05_c01 223 37
v_HandstandWalking_g05_c02 249 37
v_HandstandWalking_g05_c03 221 37
v_HandstandWalking_g05_c04 252 37
v_HandstandWalking_g05_c05 286 37
v_HandstandWalking_g05_c06 189 37
v_HandstandWalking_g05_c07 250 37
v_HandstandWalking_g06_c01 66 37
v_HandstandWalking_g06_c02 67 37
v_HandstandWalking_g06_c03 71 37
v_HandstandWalking_g06_c04 75 37
v_HandstandWalking_g07_c01 223 37
v_HandstandWalking_g07_c02 191 37
v_HandstandWalking_g07_c03 186 37
v_HandstandWalking_g07_c04 192 37
v_HandstandWalking_g07_c05 198 37
v_HandstandWalking_g07_c06 200 37
v_HeadMassage_g01_c01 153 38
v_HeadMassage_g01_c02 151 38
v_HeadMassage_g01_c03 148 38
v_HeadMassage_g01_c04 107 38
v_HeadMassage_g01_c05 121 38
v_HeadMassage_g02_c01 242 38
v_HeadMassage_g02_c02 240 38
v_HeadMassage_g02_c03 277 38
v_HeadMassage_g02_c04 256 38
v_HeadMassage_g02_c05 306 38
v_HeadMassage_g02_c06 309 38
v_HeadMassage_g02_c07 247 38
v_HeadMassage_g03_c01 319 38
v_HeadMassage_g03_c02 319 38
v_HeadMassage_g03_c03 355 38
v_HeadMassage_g03_c04 314 38
v_HeadMassage_g03_c05 348 38
v_HeadMassage_g03_c06 403 38
v_HeadMassage_g03_c07 336 38
v_HeadMassage_g04_c01 152 38
v_HeadMassage_g04_c02 167 38
v_HeadMassage_g04_c03 179 38
v_HeadMassage_g04_c04 197 38
v_HeadMassage_g05_c01 218 38
v_HeadMassage_g05_c02 198 38
v_HeadMassage_g05_c03 230 38
v_HeadMassage_g05_c04 242 38
v_HeadMassage_g05_c05 269 38
v_HeadMassage_g05_c06 106 38
v_HeadMassage_g06_c01 228 38
v_HeadMassage_g06_c02 110 38
v_HeadMassage_g06_c03 237 38
v_HeadMassage_g06_c04 231 38
v_HeadMassage_g06_c05 262 38
v_HeadMassage_g06_c06 208 38
v_HeadMassage_g06_c07 256 38
v_HeadMassage_g07_c01 251 38
v_HeadMassage_g07_c02 297 38
v_HeadMassage_g07_c03 177 38
v_HeadMassage_g07_c04 230 38
v_HeadMassage_g07_c05 248 38
v_HighJump_g01_c01 154 39
v_HighJump_g01_c02 153 39
v_HighJump_g01_c03 101 39
v_HighJump_g01_c04 178 39
v_HighJump_g01_c05 231 39
v_HighJump_g02_c01 136 39
v_HighJump_g02_c02 136 39
v_HighJump_g02_c03 120 39
v_HighJump_g02_c04 103 39
v_HighJump_g02_c05 152 39
v_HighJump_g02_c06 143 39
v_HighJump_g02_c07 127 39
v_HighJump_g03_c01 107 39
v_HighJump_g03_c02 137 39
v_HighJump_g03_c03 91 39
v_HighJump_g03_c04 182 39
v_HighJump_g04_c01 95 39
v_HighJump_g04_c02 143 39
v_HighJump_g04_c03 143 39
v_HighJump_g04_c04 107 39
v_HighJump_g04_c05 108 39
v_HighJump_g04_c06 131 39
v_HighJump_g05_c01 120 39
v_HighJump_g05_c02 70 39
v_HighJump_g05_c03 73 39
v_HighJump_g05_c04 120 39
v_HighJump_g05_c05 98 39
v_HighJump_g06_c01 107 39
v_HighJump_g06_c02 131 39
v_HighJump_g06_c03 156 39
v_HighJump_g06_c04 104 39
v_HighJump_g07_c01 115 39
v_HighJump_g07_c02 97 39
v_HighJump_g07_c03 122 39
v_HighJump_g07_c04 101 39
v_HighJump_g07_c05 90 39
v_HighJump_g07_c06 79 39
v_HorseRace_g01_c01 191 40
v_HorseRace_g01_c02 152 40
v_HorseRace_g01_c03 170 40
v_HorseRace_g01_c04 168 40
v_HorseRace_g02_c01 299 40
v_HorseRace_g02_c02 299 40
v_HorseRace_g02_c03 312 40
v_HorseRace_g02_c04 340 40
v_HorseRace_g03_c01 166 40
v_HorseRace_g03_c02 163 40
v_HorseRace_g03_c03 160 40
v_HorseRace_g03_c04 150 40
v_HorseRace_g03_c05 130 40
v_HorseRace_g04_c01 147 40
v_HorseRace_g04_c02 154 40
v_HorseRace_g04_c03 77 40
v_HorseRace_g04_c04 134 40
v_HorseRace_g04_c05 137 40
v_HorseRace_g04_c06 157 40
v_HorseRace_g05_c01 252 40
v_HorseRace_g05_c02 297 40
v_HorseRace_g05_c03 272 40
v_HorseRace_g05_c04 213 40
v_HorseRace_g06_c01 191 40
v_HorseRace_g06_c02 144 40
v_HorseRace_g06_c03 138 40
v_HorseRace_g06_c04 212 40
v_HorseRace_g06_c05 205 40
v_HorseRace_g06_c06 224 40
v_HorseRace_g07_c01 168 40
v_HorseRace_g07_c02 111 40
v_HorseRace_g07_c03 152 40
v_HorseRace_g07_c04 181 40
v_HorseRace_g07_c05 247 40
v_HorseRace_g07_c06 134 40
v_HorseRiding_g01_c01 238 41
v_HorseRiding_g01_c02 101 41
v_HorseRiding_g01_c03 97 41
v_HorseRiding_g01_c04 118 41
v_HorseRiding_g01_c05 119 41
v_HorseRiding_g01_c06 170 41
v_HorseRiding_g01_c07 119 41
v_HorseRiding_g02_c01 179 41
v_HorseRiding_g02_c02 131 41
v_HorseRiding_g02_c03 120 41
v_HorseRiding_g02_c04 167 41
v_HorseRiding_g02_c05 179 41
v_HorseRiding_g02_c06 179 41
v_HorseRiding_g02_c07 119 41
v_HorseRiding_g03_c01 184 41
v_HorseRiding_g03_c02 150 41
v_HorseRiding_g03_c03 150 41
v_HorseRiding_g03_c04 150 41
v_HorseRiding_g03_c05 155 41
v_HorseRiding_g03_c06 179 41
v_HorseRiding_g03_c07 191 41
v_HorseRiding_g04_c01 200 41
v_HorseRiding_g04_c02 200 41
v_HorseRiding_g04_c03 126 41
v_HorseRiding_g04_c04 200 41
v_HorseRiding_g04_c05 239 41
v_HorseRiding_g04_c06 239 41
v_HorseRiding_g04_c07 239 41
v_HorseRiding_g05_c01 150 41
v_HorseRiding_g05_c02 150 41
v_HorseRiding_g05_c03 150 41
v_HorseRiding_g05_c04 150 41
v_HorseRiding_g05_c05 179 41
v_HorseRiding_g05_c06 239 41
v_HorseRiding_g05_c07 239 41
v_HorseRiding_g06_c01 239 41
v_HorseRiding_g06_c02 239 41
v_HorseRiding_g06_c03 179 41
v_HorseRiding_g06_c04 179 41
v_HorseRiding_g06_c05 179 41
v_HorseRiding_g06_c06 203 41
v_HorseRiding_g06_c07 215 41
v_HorseRiding_g07_c01 179 41
v_HorseRiding_g07_c02 179 41
v_HorseRiding_g07_c03 179 41
v_HorseRiding_g07_c04 179 41
v_HorseRiding_g07_c05 179 41
v_HorseRiding_g07_c06 179 41
v_HorseRiding_g07_c07 239 41
v_HulaHoop_g01_c01 90 42
v_HulaHoop_g01_c02 140 42
v_HulaHoop_g01_c03 110 42
v_HulaHoop_g01_c04 100 42
v_HulaHoop_g01_c05 120 42
v_HulaHoop_g01_c06 120 42
v_HulaHoop_g01_c07 117 42
v_HulaHoop_g02_c01 110 42
v_HulaHoop_g02_c02 120 42
v_HulaHoop_g02_c03 120 42
v_HulaHoop_g02_c04 110 42
v_HulaHoop_g03_c01 91 42
v_HulaHoop_g03_c02 80 42
v_HulaHoop_g03_c03 90 42
v_HulaHoop_g03_c04 100 42
v_HulaHoop_g03_c05 91 42
v_HulaHoop_g04_c01 112 42
v_HulaHoop_g04_c02 111 42
v_HulaHoop_g04_c03 104 42
v_HulaHoop_g04_c04 110 42
v_HulaHoop_g04_c05 114 42
v_HulaHoop_g05_c01 105 42
v_HulaHoop_g05_c02 95 42
v_HulaHoop_g05_c03 107 42
v_HulaHoop_g05_c04 113 42
v_HulaHoop_g06_c01 95 42
v_HulaHoop_g06_c02 107 42
v_HulaHoop_g06_c03 95 42
v_HulaHoop_g06_c04 95 42
v_HulaHoop_g07_c01 95 42
v_HulaHoop_g07_c02 100 42
v_HulaHoop_g07_c03 90 42
v_HulaHoop_g07_c04 100 42
v_HulaHoop_g07_c05 100 42
v_IceDancing_g01_c01 243 43
v_IceDancing_g01_c02 250 43
v_IceDancing_g01_c03 234 43
v_IceDancing_g01_c04 257 43
v_IceDancing_g01_c05 258 43
v_IceDancing_g01_c06 258 43
v_IceDancing_g01_c07 250 43
v_IceDancing_g02_c01 255 43
v_IceDancing_g02_c02 251 43
v_IceDancing_g02_c03 251 43
v_IceDancing_g02_c04 255 43
v_IceDancing_g02_c05 243 43
v_IceDancing_g02_c06 247 43
v_IceDancing_g02_c07 248 43
v_IceDancing_g03_c01 257 43
v_IceDancing_g03_c02 254 43
v_IceDancing_g03_c03 246 43
v_IceDancing_g03_c04 242 43
v_IceDancing_g03_c05 243 43
v_IceDancing_g03_c06 239 43
v_IceDancing_g04_c01 254 43
v_IceDancing_g04_c02 248 43
v_IceDancing_g04_c03 254 43
v_IceDancing_g04_c04 249 43
v_IceDancing_g04_c05 248 43
v_IceDancing_g04_c06 260 43
v_IceDancing_g04_c07 254 43
v_IceDancing_g05_c01 247 43
v_IceDancing_g05_c02 247 43
v_IceDancing_g05_c03 241 43
v_IceDancing_g05_c04 242 43
v_IceDancing_g05_c05 242 43
v_IceDancing_g05_c06 242 43
v_IceDancing_g06_c01 186 43
v_IceDancing_g06_c02 247 43
v_IceDancing_g06_c03 247 43
v_IceDancing_g06_c04 247 43
v_IceDancing_g06_c05 232 43
v_IceDancing_g06_c06 251 43
v_IceDancing_g07_c01 260 43
v_IceDancing_g07_c02 265 43
v_IceDancing_g07_c03 260 43
v_IceDancing_g07_c04 229 43
v_IceDancing_g07_c05 244 43
v_IceDancing_g07_c06 255 43
v_IceDancing_g07_c07 254 43
v_JavelinThrow_g01_c01 119 44
v_JavelinThrow_g01_c02 143 44
v_JavelinThrow_g01_c03 138 44
v_JavelinThrow_g01_c04 109 44
v_JavelinThrow_g02_c01 70 44
v_JavelinThrow_g02_c02 110 44
v_JavelinThrow_g02_c03 80 44
v_JavelinThrow_g02_c04 141 44
v_JavelinThrow_g03_c01 145 44
v_JavelinThrow_g03_c02 150 44
v_JavelinThrow_g03_c03 130 44
v_JavelinThrow_g03_c04 60 44
v_JavelinThrow_g04_c01 131 44
v_JavelinThrow_g04_c02 166 44
v_JavelinThrow_g04_c03 122 44
v_JavelinThrow_g04_c04 119 44
v_JavelinThrow_g05_c01 70 44
v_JavelinThrow_g05_c02 87 44
v_JavelinThrow_g05_c03 97 44
v_JavelinThrow_g05_c04 158 44
v_JavelinThrow_g05_c05 80 44
v_JavelinThrow_g05_c06 50 44
v_JavelinThrow_g06_c01 155 44
v_JavelinThrow_g06_c02 162 44
v_JavelinThrow_g06_c03 141 44
v_JavelinThrow_g06_c04 134 44
v_JavelinThrow_g07_c01 76 44
v_JavelinThrow_g07_c02 59 44
v_JavelinThrow_g07_c03 65 44
v_JavelinThrow_g07_c04 89 44
v_JavelinThrow_g07_c05 71 44
v_JugglingBalls_g01_c01 256 45
v_JugglingBalls_g01_c02 247 45
v_JugglingBalls_g01_c03 250 45
v_JugglingBalls_g01_c04 244 45
v_JugglingBalls_g02_c01 246 45
v_JugglingBalls_g02_c02 252 45
v_JugglingBalls_g02_c03 247 45
v_JugglingBalls_g02_c04 246 45
v_JugglingBalls_g02_c05 246 45
v_JugglingBalls_g02_c06 252 45
v_JugglingBalls_g03_c01 262 45
v_JugglingBalls_g03_c02 248 45
v_JugglingBalls_g03_c03 252 45
v_JugglingBalls_g03_c04 255 45
v_JugglingBalls_g03_c05 275 45
v_JugglingBalls_g03_c06 256 45
v_JugglingBalls_g03_c07 268 45
v_JugglingBalls_g04_c01 259 45
v_JugglingBalls_g04_c02 252 45
v_JugglingBalls_g04_c03 245 45
v_JugglingBalls_g04_c04 248 45
v_JugglingBalls_g04_c05 254 45
v_JugglingBalls_g05_c01 242 45
v_JugglingBalls_g05_c02 240 45
v_JugglingBalls_g05_c03 243 45
v_JugglingBalls_g05_c04 253 45
v_JugglingBalls_g05_c05 259 45
v_JugglingBalls_g06_c01 255 45
v_JugglingBalls_g06_c02 239 45
v_JugglingBalls_g06_c03 256 45
v_JugglingBalls_g06_c04 251 45
v_JugglingBalls_g06_c05 237 45
v_JugglingBalls_g06_c06 255 45
v_JugglingBalls_g07_c01 252 45
v_JugglingBalls_g07_c02 260 45
v_JugglingBalls_g07_c03 245 45
v_JugglingBalls_g07_c04 249 45
v_JugglingBalls_g07_c05 247 45
v_JugglingBalls_g07_c06 246 45
v_JugglingBalls_g07_c07 251 45
v_JumpingJack_g01_c01 92 46
v_JumpingJack_g01_c02 90 46
v_JumpingJack_g01_c03 91 46
v_JumpingJack_g01_c04 88 46
v_JumpingJack_g01_c05 88 46
v_JumpingJack_g01_c06 87 46
v_JumpingJack_g01_c07 88 46
v_JumpingJack_g02_c01 62 46
v_JumpingJack_g02_c02 62 46
v_JumpingJack_g02_c03 100 46
v_JumpingJack_g02_c04 93 46
v_JumpingJack_g03_c01 55 46
v_JumpingJack_g03_c02 87 46
v_JumpingJack_g03_c03 84 46
v_JumpingJack_g03_c04 83 46
v_JumpingJack_g04_c01 53 46
v_JumpingJack_g04_c02 77 46
v_JumpingJack_g04_c03 79 46
v_JumpingJack_g04_c04 84 46
v_JumpingJack_g05_c01 80 46
v_JumpingJack_g05_c02 81 46
v_JumpingJack_g05_c03 99 46
v_JumpingJack_g05_c04 80 46
v_JumpingJack_g05_c05 78 46
v_JumpingJack_g05_c06 81 46
v_JumpingJack_g06_c01 70 46
v_JumpingJack_g06_c02 71 46
v_JumpingJack_g06_c03 78 46
v_JumpingJack_g06_c04 72 46
v_JumpingJack_g06_c05 69 46
v_JumpingJack_g06_c06 71 46
v_JumpingJack_g06_c07 65 46
v_JumpingJack_g07_c01 87 46
v_JumpingJack_g07_c02 83 46
v_JumpingJack_g07_c03 83 46
v_JumpingJack_g07_c04 86 46
v_JumpingJack_g07_c05 87 46
v_JumpRope_g01_c01 256 47
v_JumpRope_g01_c02 267 47
v_JumpRope_g01_c03 345 47
v_JumpRope_g01_c04 205 47
v_JumpRope_g02_c01 447 47
v_JumpRope_g02_c02 482 47
v_JumpRope_g02_c03 491 47
v_JumpRope_g02_c04 499 47
v_JumpRope_g02_c05 500 47
v_JumpRope_g02_c06 499 47
v_JumpRope_g02_c07 509 47
v_JumpRope_g03_c01 293 47
v_JumpRope_g03_c02 304 47
v_JumpRope_g03_c03 293 47
v_JumpRope_g03_c04 315 47
v_JumpRope_g04_c01 497 47
v_JumpRope_g04_c02 527 47
v_JumpRope_g04_c03 488 47
v_JumpRope_g04_c04 545 47
v_JumpRope_g04_c05 479 47
v_JumpRope_g04_c06 536 47
v_JumpRope_g04_c07 517 47
v_JumpRope_g05_c01 620 47
v_JumpRope_g05_c02 618 47
v_JumpRope_g05_c03 616 47
v_JumpRope_g05_c04 612 47
v_JumpRope_g05_c05 622 47
v_JumpRope_g06_c01 386 47
v_JumpRope_g06_c02 377 47
v_JumpRope_g06_c03 354 47
v_JumpRope_g06_c04 357 47
v_JumpRope_g06_c05 365 47
v_JumpRope_g07_c01 395 47
v_JumpRope_g07_c02 365 47
v_JumpRope_g07_c03 387 47
v_JumpRope_g07_c04 357 47
v_JumpRope_g07_c05 342 47
v_JumpRope_g07_c06 402 47
v_Kayaking_g01_c01 228 48
v_Kayaking_g01_c02 191 48
v_Kayaking_g01_c03 186 48
v_Kayaking_g01_c04 187 48
v_Kayaking_g01_c05 200 48
v_Kayaking_g01_c06 197 48
v_Kayaking_g02_c01 197 48
v_Kayaking_g02_c02 213 48
v_Kayaking_g02_c03 180 48
v_Kayaking_g02_c04 180 48
v_Kayaking_g03_c01 162 48
v_Kayaking_g03_c02 165 48
v_Kayaking_g03_c03 161 48
v_Kayaking_g03_c04 186 48
v_Kayaking_g04_c01 208 48
v_Kayaking_g04_c02 236 48
v_Kayaking_g04_c03 180 48
v_Kayaking_g04_c04 210 48
v_Kayaking_g04_c05 190 48
v_Kayaking_g04_c06 184 48
v_Kayaking_g04_c07 186 48
v_Kayaking_g05_c01 184 48
v_Kayaking_g05_c02 180 48
v_Kayaking_g05_c03 182 48
v_Kayaking_g05_c04 184 48
v_Kayaking_g06_c01 150 48
v_Kayaking_g06_c02 162 48
v_Kayaking_g06_c03 150 48
v_Kayaking_g06_c04 154 48
v_Kayaking_g06_c05 155 48
v_Kayaking_g06_c06 160 48
v_Kayaking_g06_c07 150 48
v_Kayaking_g07_c01 176 48
v_Kayaking_g07_c02 165 48
v_Kayaking_g07_c03 158 48
v_Kayaking_g07_c04 151 48
v_Knitting_g01_c01 265 49
v_Knitting_g01_c02 239 49
v_Knitting_g01_c03 274 49
v_Knitting_g01_c04 189 49
v_Knitting_g02_c01 232 49
v_Knitting_g02_c02 217 49
v_Knitting_g02_c03 257 49
v_Knitting_g02_c04 200 49
v_Knitting_g02_c05 239 49
v_Knitting_g03_c01 215 49
v_Knitting_g03_c02 243 49
v_Knitting_g03_c03 255 49
v_Knitting_g03_c04 235 49
v_Knitting_g03_c05 211 49
v_Knitting_g04_c01 221 49
v_Knitting_g04_c02 230 49
v_Knitting_g04_c03 225 49
v_Knitting_g04_c04 239 49
v_Knitting_g04_c05 219 49
v_Knitting_g04_c06 246 49
v_Knitting_g05_c01 252 49
v_Knitting_g05_c02 264 49
v_Knitting_g05_c03 262 49
v_Knitting_g05_c04 273 49
v_Knitting_g05_c05 245 49
v_Knitting_g06_c01 218 49
v_Knitting_g06_c02 285 49
v_Knitting_g06_c03 139 49
v_Knitting_g06_c04 109 49
v_Knitting_g07_c01 233 49
v_Knitting_g07_c02 245 49
v_Knitting_g07_c03 191 49
v_Knitting_g07_c04 171 49
v_Knitting_g07_c05 214 49
v_LongJump_g01_c01 142 50
v_LongJump_g01_c02 177 50
v_LongJump_g01_c03 141 50
v_LongJump_g01_c04 125 50
v_LongJump_g01_c05 152 50
v_LongJump_g01_c06 98 50
v_LongJump_g01_c07 122 50
v_LongJump_g02_c01 109 50
v_LongJump_g02_c02 115 50
v_LongJump_g02_c03 145 50
v_LongJump_g02_c04 115 50
v_LongJump_g02_c05 84 50
v_LongJump_g03_c01 73 50
v_LongJump_g03_c02 89 50
v_LongJump_g03_c03 107 50
v_LongJump_g03_c04 93 50
v_LongJump_g03_c05 108 50
v_LongJump_g03_c06 96 50
v_LongJump_g04_c01 115 50
v_LongJump_g04_c02 140 50
v_LongJump_g04_c03 140 50
v_LongJump_g04_c04 124 50
v_LongJump_g04_c05 116 50
v_LongJump_g04_c06 149 50
v_LongJump_g04_c07 117 50
v_LongJump_g05_c01 110 50
v_LongJump_g05_c02 91 50
v_LongJump_g05_c03 133 50
v_LongJump_g05_c04 131 50
v_LongJump_g05_c05 145 50
v_LongJump_g06_c01 85 50
v_LongJump_g06_c02 80 50
v_LongJump_g06_c03 135 50
v_LongJump_g06_c04 125 50
v_LongJump_g07_c01 122 50
v_LongJump_g07_c02 170 50
v_LongJump_g07_c03 101 50
v_LongJump_g07_c04 81 50
v_LongJump_g07_c05 117 50
v_Lunges_g01_c01 261 51
v_Lunges_g01_c02 234 51
v_Lunges_g01_c03 225 51
v_Lunges_g01_c04 270 51
v_Lunges_g01_c05 252 51
v_Lunges_g01_c06 261 51
v_Lunges_g01_c07 234 51
v_Lunges_g02_c01 164 51
v_Lunges_g02_c02 167 51
v_Lunges_g02_c03 157 51
v_Lunges_g02_c04 176 51
v_Lunges_g03_c01 253 51
v_Lunges_g03_c02 247 51
v_Lunges_g03_c03 234 51
v_Lunges_g03_c04 251 51
v_Lunges_g04_c01 261 51
v_Lunges_g04_c02 259 51
v_Lunges_g04_c03 247 51
v_Lunges_g04_c04 183 51
v_Lunges_g05_c01 238 51
v_Lunges_g05_c02 254 51
v_Lunges_g05_c03 216 51
v_Lunges_g05_c04 197 51
v_Lunges_g06_c01 253 51
v_Lunges_g06_c02 234 51
v_Lunges_g06_c03 255 51
v_Lunges_g06_c04 265 51
v_Lunges_g06_c05 254 51
v_Lunges_g06_c06 253 51
v_Lunges_g06_c07 261 51
v_Lunges_g07_c01 248 51
v_Lunges_g07_c02 245 51
v_Lunges_g07_c03 245 51
v_Lunges_g07_c04 264 51
v_Lunges_g07_c05 237 51
v_Lunges_g07_c06 250 51
v_Lunges_g07_c07 253 51
v_MilitaryParade_g01_c01 127 52
v_MilitaryParade_g01_c02 126 52
v_MilitaryParade_g01_c03 120 52
v_MilitaryParade_g01_c04 117 52
v_MilitaryParade_g01_c05 148 52
v_MilitaryParade_g01_c06 135 52
v_MilitaryParade_g01_c07 140 52
v_MilitaryParade_g02_c01 92 52
v_MilitaryParade_g02_c02 127 52
v_MilitaryParade_g02_c03 111 52
v_MilitaryParade_g02_c04 118 52
v_MilitaryParade_g03_c01 107 52
v_MilitaryParade_g03_c02 111 52
v_MilitaryParade_g03_c03 92 52
v_MilitaryParade_g03_c04 111 52
v_MilitaryParade_g04_c01 136 52
v_MilitaryParade_g04_c02 88 52
v_MilitaryParade_g04_c03 150 52
v_MilitaryParade_g04_c04 88 52
v_MilitaryParade_g05_c01 92 52
v_MilitaryParade_g05_c02 109 52
v_MilitaryParade_g05_c03 84 52
v_MilitaryParade_g05_c04 104 52
v_MilitaryParade_g06_c01 143 52
v_MilitaryParade_g06_c02 110 52
v_MilitaryParade_g06_c03 116 52
v_MilitaryParade_g06_c04 123 52
v_MilitaryParade_g07_c01 108 52
v_MilitaryParade_g07_c02 143 52
v_MilitaryParade_g07_c03 142 52
v_MilitaryParade_g07_c04 155 52
v_MilitaryParade_g07_c05 147 52
v_MilitaryParade_g07_c06 139 52
v_Mixing_g01_c01 104 53
v_Mixing_g01_c02 125 53
v_Mixing_g01_c03 141 53
v_Mixing_g01_c04 120 53
v_Mixing_g01_c05 109 53
v_Mixing_g01_c06 157 53
v_Mixing_g01_c07 123 53
v_Mixing_g02_c01 102 53
v_Mixing_g02_c02 104 53
v_Mixing_g02_c03 164 53
v_Mixing_g02_c04 164 53
v_Mixing_g02_c05 147 53
v_Mixing_g02_c06 107 53
v_Mixing_g03_c01 158 53
v_Mixing_g03_c02 127 53
v_Mixing_g03_c03 134 53
v_Mixing_g03_c04 133 53
v_Mixing_g03_c05 120 53
v_Mixing_g03_c06 132 53
v_Mixing_g03_c07 152 53
v_Mixing_g04_c01 140 53
v_Mixing_g04_c02 103 53
v_Mixing_g04_c03 123 53
v_Mixing_g04_c04 108 53
v_Mixing_g04_c05 110 53
v_Mixing_g04_c06 145 53
v_Mixing_g04_c07 121 53
v_Mixing_g05_c01 125 53
v_Mixing_g05_c02 109 53
v_Mixing_g05_c03 123 53
v_Mixing_g05_c04 117 53
v_Mixing_g05_c05 129 53
v_Mixing_g05_c06 126 53
v_Mixing_g05_c07 109 53
v_Mixing_g06_c01 138 53
v_Mixing_g06_c02 102 53
v_Mixing_g06_c03 120 53
v_Mixing_g06_c04 106 53
v_Mixing_g06_c05 140 53
v_Mixing_g06_c06 106 53
v_Mixing_g07_c01 114 53
v_Mixing_g07_c02 100 53
v_Mixing_g07_c03 128 53
v_Mixing_g07_c04 129 53
v_Mixing_g07_c05 129 53
v_MoppingFloor_g01_c01 159 54
v_MoppingFloor_g01_c02 159 54
v_MoppingFloor_g01_c03 159 54
v_MoppingFloor_g01_c04 136 54
v_MoppingFloor_g02_c01 164 54
v_MoppingFloor_g02_c02 174 54
v_MoppingFloor_g02_c03 142 54
v_MoppingFloor_g02_c04 136 54
v_MoppingFloor_g02_c05 157 54
v_MoppingFloor_g02_c06 133 54
v_MoppingFloor_g03_c01 115 54
v_MoppingFloor_g03_c02 166 54
v_MoppingFloor_g03_c03 145 54
v_MoppingFloor_g03_c04 124 54
v_MoppingFloor_g04_c01 243 54
v_MoppingFloor_g04_c02 289 54
v_MoppingFloor_g04_c03 303 54
v_MoppingFloor_g04_c04 298 54
v_MoppingFloor_g04_c05 279 54
v_MoppingFloor_g04_c06 305 54
v_MoppingFloor_g05_c01 285 54
v_MoppingFloor_g05_c02 289 54
v_MoppingFloor_g05_c03 304 54
v_MoppingFloor_g05_c04 292 54
v_MoppingFloor_g05_c05 182 54
v_MoppingFloor_g06_c01 99 54
v_MoppingFloor_g06_c02 224 54
v_MoppingFloor_g06_c03 222 54
v_MoppingFloor_g06_c04 122 54
v_MoppingFloor_g07_c01 157 54
v_MoppingFloor_g07_c02 144 54
v_MoppingFloor_g07_c03 107 54
v_MoppingFloor_g07_c04 203 54
v_MoppingFloor_g07_c05 125 54
v_Nunchucks_g01_c01 264 55
v_Nunchucks_g01_c02 260 55
v_Nunchucks_g01_c03 234 55
v_Nunchucks_g01_c04 229 55
v_Nunchucks_g02_c01 291 55
v_Nunchucks_g02_c02 235 55
v_Nunchucks_g02_c03 276 55
v_Nunchucks_g02_c04 244 55
v_Nunchucks_g02_c05 291 55
v_Nunchucks_g02_c06 296 55
v_Nunchucks_g03_c01 251 55
v_Nunchucks_g03_c02 250 55
v_Nunchucks_g03_c03 250 55
v_Nunchucks_g03_c04 249 55
v_Nunchucks_g03_c05 251 55
v_Nunchucks_g03_c06 250 55
v_Nunchucks_g03_c07 243 55
v_Nunchucks_g04_c01 260 55
v_Nunchucks_g04_c02 260 55
v_Nunchucks_g04_c03 257 55
v_Nunchucks_g04_c04 257 55
v_Nunchucks_g04_c05 267 55
v_Nunchucks_g04_c06 250 55
v_Nunchucks_g05_c01 225 55
v_Nunchucks_g05_c02 208 55
v_Nunchucks_g05_c03 204 55
v_Nunchucks_g05_c04 215 55
v_Nunchucks_g06_c01 317 55
v_Nunchucks_g06_c02 219 55
v_Nunchucks_g06_c03 209 55
v_Nunchucks_g06_c04 211 55
v_Nunchucks_g07_c01 254 55
v_Nunchucks_g07_c02 254 55
v_Nunchucks_g07_c03 150 55
v_Nunchucks_g07_c04 246 55
v_ParallelBars_g01_c01 106 56
v_ParallelBars_g01_c02 123 56
v_ParallelBars_g01_c03 141 56
v_ParallelBars_g01_c04 197 56
v_ParallelBars_g02_c01 108 56
v_ParallelBars_g02_c02 156 56
v_ParallelBars_g02_c03 132 56
v_ParallelBars_g02_c04 191 56
v_ParallelBars_g03_c01 114 56
v_ParallelBars_g03_c02 102 56
v_ParallelBars_g03_c03 147 56
v_ParallelBars_g03_c04 157 56
v_ParallelBars_g04_c01 135 56
v_ParallelBars_g04_c02 110 56
v_ParallelBars_g04_c03 147 56
v_ParallelBars_g04_c04 172 56
v_ParallelBars_g04_c05 159 56
v_ParallelBars_g04_c06 221 56
v_ParallelBars_g04_c07 147 56
v_ParallelBars_g05_c01 182 56
v_ParallelBars_g05_c02 115 56
v_ParallelBars_g05_c03 165 56
v_ParallelBars_g05_c04 157 56
v_ParallelBars_g05_c05 124 56
v_ParallelBars_g06_c01 148 56
v_ParallelBars_g06_c02 125 56
v_ParallelBars_g06_c03 150 56
v_ParallelBars_g06_c04 127 56
v_ParallelBars_g06_c05 102 56
v_ParallelBars_g06_c06 124 56
v_ParallelBars_g06_c07 112 56
v_ParallelBars_g07_c01 127 56
v_ParallelBars_g07_c02 127 56
v_ParallelBars_g07_c03 127 56
v_ParallelBars_g07_c04 195 56
v_ParallelBars_g07_c05 107 56
v_ParallelBars_g07_c06 137 56
v_PizzaTossing_g01_c01 143 57
v_PizzaTossing_g01_c02 82 57
v_PizzaTossing_g01_c03 132 57
v_PizzaTossing_g01_c04 132 57
v_PizzaTossing_g02_c01 117 57
v_PizzaTossing_g02_c02 106 57
v_PizzaTossing_g02_c03 111 57
v_PizzaTossing_g02_c04 96 57
v_PizzaTossing_g02_c05 77 57
v_PizzaTossing_g03_c01 101 57
v_PizzaTossing_g03_c02 97 57
v_PizzaTossing_g03_c03 106 57
v_PizzaTossing_g03_c04 35 57
v_PizzaTossing_g04_c01 103 57
v_PizzaTossing_g04_c02 114 57
v_PizzaTossing_g04_c03 108 57
v_PizzaTossing_g04_c04 119 57
v_PizzaTossing_g04_c05 125 57
v_PizzaTossing_g04_c06 119 57
v_PizzaTossing_g04_c07 136 57
v_PizzaTossing_g05_c01 123 57
v_PizzaTossing_g05_c02 186 57
v_PizzaTossing_g05_c03 144 57
v_PizzaTossing_g05_c04 111 57
v_PizzaTossing_g06_c01 105 57
v_PizzaTossing_g06_c02 97 57
v_PizzaTossing_g06_c03 97 57
v_PizzaTossing_g06_c04 62 57
v_PizzaTossing_g06_c05 115 57
v_PizzaTossing_g07_c01 111 57
v_PizzaTossing_g07_c02 133 57
v_PizzaTossing_g07_c03 115 57
v_PizzaTossing_g07_c04 170 57
v_PlayingCello_g01_c01 222 58
v_PlayingCello_g01_c02 210 58
v_PlayingCello_g01_c03 161 58
v_PlayingCello_g01_c04 142 58
v_PlayingCello_g01_c05 163 58
v_PlayingCello_g01_c06 161 58
v_PlayingCello_g01_c07 143 58
v_PlayingCello_g02_c01 156 58
v_PlayingCello_g02_c02 193 58
v_PlayingCello_g02_c03 165 58
v_PlayingCello_g02_c04 161 58
v_PlayingCello_g02_c05 235 58
v_PlayingCello_g02_c06 175 58
v_PlayingCello_g02_c07 227 58
v_PlayingCello_g03_c01 170 58
v_PlayingCello_g03_c02 104 58
v_PlayingCello_g03_c03 158 58
v_PlayingCello_g03_c04 188 58
v_PlayingCello_g04_c01 206 58
v_PlayingCello_g04_c02 211 58
v_PlayingCello_g04_c03 137 58
v_PlayingCello_g04_c04 142 58
v_PlayingCello_g04_c05 124 58
v_PlayingCello_g04_c06 128 58
v_PlayingCello_g04_c07 128 58
v_PlayingCello_g05_c01 174 58
v_PlayingCello_g05_c02 197 58
v_PlayingCello_g05_c03 172 58
v_PlayingCello_g05_c04 185 58
v_PlayingCello_g05_c05 180 58
v_PlayingCello_g05_c06 160 58
v_PlayingCello_g05_c07 142 58
v_PlayingCello_g06_c01 252 58
v_PlayingCello_g06_c02 224 58
v_PlayingCello_g06_c03 283 58
v_PlayingCello_g06_c04 266 58
v_PlayingCello_g06_c05 166 58
v_PlayingCello_g06_c06 215 58
v_PlayingCello_g06_c07 213 58
v_PlayingCello_g07_c01 413 58
v_PlayingCello_g07_c02 325 58
v_PlayingCello_g07_c03 281 58
v_PlayingCello_g07_c04 306 58
v_PlayingCello_g07_c05 271 58
v_PlayingDaf_g01_c01 121 59
v_PlayingDaf_g01_c02 179 59
v_PlayingDaf_g01_c03 189 59
v_PlayingDaf_g01_c04 186 59
v_PlayingDaf_g02_c01 358 59
v_PlayingDaf_g02_c02 363 59
v_PlayingDaf_g02_c03 323 59
v_PlayingDaf_g02_c04 319 59
v_PlayingDaf_g02_c05 324 59
v_PlayingDaf_g02_c06 362 59
v_PlayingDaf_g02_c07 333 59
v_PlayingDaf_g03_c01 186 59
v_PlayingDaf_g03_c02 170 59
v_PlayingDaf_g03_c03 180 59
v_PlayingDaf_g03_c04 210 59
v_PlayingDaf_g04_c01 326 59
v_PlayingDaf_g04_c02 345 59
v_PlayingDaf_g04_c03 304 59
v_PlayingDaf_g04_c04 304 59
v_PlayingDaf_g04_c05 319 59
v_PlayingDaf_g04_c06 339 59
v_PlayingDaf_g04_c07 370 59
v_PlayingDaf_g05_c01 300 59
v_PlayingDaf_g05_c02 333 59
v_PlayingDaf_g05_c03 347 59
v_PlayingDaf_g05_c04 392 59
v_PlayingDaf_g05_c05 402 59
v_PlayingDaf_g05_c06 385 59
v_PlayingDaf_g05_c07 376 59
v_PlayingDaf_g06_c01 298 59
v_PlayingDaf_g06_c02 298 59
v_PlayingDaf_g06_c03 318 59
v_PlayingDaf_g06_c04 317 59
v_PlayingDaf_g06_c05 300 59
v_PlayingDaf_g06_c06 310 59
v_PlayingDaf_g06_c07 219 59
v_PlayingDaf_g07_c01 248 59
v_PlayingDaf_g07_c02 248 59
v_PlayingDaf_g07_c03 248 59
v_PlayingDaf_g07_c04 248 59
v_PlayingDaf_g07_c05 248 59
v_PlayingDhol_g01_c01 251 60
v_PlayingDhol_g01_c02 239 60
v_PlayingDhol_g01_c03 270 60
v_PlayingDhol_g01_c04 238 60
v_PlayingDhol_g01_c05 245 60
v_PlayingDhol_g01_c06 194 60
v_PlayingDhol_g01_c07 137 60
v_PlayingDhol_g02_c01 266 60
v_PlayingDhol_g02_c02 304 60
v_PlayingDhol_g02_c03 266 60
v_PlayingDhol_g02_c04 274 60
v_PlayingDhol_g02_c05 266 60
v_PlayingDhol_g02_c06 288 60
v_PlayingDhol_g02_c07 281 60
v_PlayingDhol_g03_c01 356 60
v_PlayingDhol_g03_c02 380 60
v_PlayingDhol_g03_c03 406 60
v_PlayingDhol_g03_c04 390 60
v_PlayingDhol_g03_c05 408 60
v_PlayingDhol_g03_c06 415 60
v_PlayingDhol_g03_c07 404 60
v_PlayingDhol_g04_c01 436 60
v_PlayingDhol_g04_c02 453 60
v_PlayingDhol_g04_c03 451 60
v_PlayingDhol_g04_c04 410 60
v_PlayingDhol_g04_c05 424 60
v_PlayingDhol_g04_c06 447 60
v_PlayingDhol_g04_c07 442 60
v_PlayingDhol_g05_c01 283 60
v_PlayingDhol_g05_c02 267 60
v_PlayingDhol_g05_c03 215 60
v_PlayingDhol_g05_c04 296 60
v_PlayingDhol_g05_c05 302 60
v_PlayingDhol_g05_c06 294 60
v_PlayingDhol_g05_c07 271 60
v_PlayingDhol_g06_c01 376 60
v_PlayingDhol_g06_c02 367 60
v_PlayingDhol_g06_c03 364 60
v_PlayingDhol_g06_c04 371 60
v_PlayingDhol_g06_c05 385 60
v_PlayingDhol_g06_c06 363 60
v_PlayingDhol_g06_c07 356 60
v_PlayingDhol_g07_c01 257 60
v_PlayingDhol_g07_c02 254 60
v_PlayingDhol_g07_c03 261 60
v_PlayingDhol_g07_c04 253 60
v_PlayingDhol_g07_c05 276 60
v_PlayingDhol_g07_c06 250 60
v_PlayingDhol_g07_c07 269 60
v_PlayingFlute_g01_c01 252 61
v_PlayingFlute_g01_c02 300 61
v_PlayingFlute_g01_c03 302 61
v_PlayingFlute_g01_c04 349 61
v_PlayingFlute_g01_c05 363 61
v_PlayingFlute_g01_c06 329 61
v_PlayingFlute_g01_c07 382 61
v_PlayingFlute_g02_c01 252 61
v_PlayingFlute_g02_c02 245 61
v_PlayingFlute_g02_c03 244 61
v_PlayingFlute_g02_c04 198 61
v_PlayingFlute_g02_c05 248 61
v_PlayingFlute_g02_c06 205 61
v_PlayingFlute_g02_c07 218 61
v_PlayingFlute_g03_c01 234 61
v_PlayingFlute_g03_c02 223 61
v_PlayingFlute_g03_c03 248 61
v_PlayingFlute_g03_c04 221 61
v_PlayingFlute_g03_c05 199 61
v_PlayingFlute_g03_c06 187 61
v_PlayingFlute_g03_c07 229 61
v_PlayingFlute_g04_c01 279 61
v_PlayingFlute_g04_c02 293 61
v_PlayingFlute_g04_c03 300 61
v_PlayingFlute_g04_c04 273 61
v_PlayingFlute_g04_c05 388 61
v_PlayingFlute_g04_c06 267 61
v_PlayingFlute_g04_c07 285 61
v_PlayingFlute_g05_c01 319 61
v_PlayingFlute_g05_c02 270 61
v_PlayingFlute_g05_c03 222 61
v_PlayingFlute_g05_c04 199 61
v_PlayingFlute_g05_c05 235 61
v_PlayingFlute_g05_c06 239 61
v_PlayingFlute_g05_c07 122 61
v_PlayingFlute_g06_c01 119 61
v_PlayingFlute_g06_c02 217 61
v_PlayingFlute_g06_c03 151 61
v_PlayingFlute_g06_c04 332 61
v_PlayingFlute_g06_c05 117 61
v_PlayingFlute_g06_c06 221 61
v_PlayingFlute_g07_c01 214 61
v_PlayingFlute_g07_c02 249 61
v_PlayingFlute_g07_c03 204 61
v_PlayingFlute_g07_c04 406 61
v_PlayingFlute_g07_c05 162 61
v_PlayingFlute_g07_c06 277 61
v_PlayingFlute_g07_c07 244 61
v_PlayingGuitar_g01_c01 249 62
v_PlayingGuitar_g01_c02 249 62
v_PlayingGuitar_g01_c03 249 62
v_PlayingGuitar_g01_c04 249 62
v_PlayingGuitar_g01_c05 237 62
v_PlayingGuitar_g01_c06 249 62
v_PlayingGuitar_g02_c01 249 62
v_PlayingGuitar_g02_c02 249 62
v_PlayingGuitar_g02_c03 249 62
v_PlayingGuitar_g02_c04 199 62
v_PlayingGuitar_g03_c01 249 62
v_PlayingGuitar_g03_c02 249 62
v_PlayingGuitar_g03_c03 249 62
v_PlayingGuitar_g03_c04 249 62
v_PlayingGuitar_g03_c05 249 62
v_PlayingGuitar_g03_c06 249 62
v_PlayingGuitar_g03_c07 249 62
v_PlayingGuitar_g04_c01 249 62
v_PlayingGuitar_g04_c02 249 62
v_PlayingGuitar_g04_c03 249 62
v_PlayingGuitar_g04_c04 249 62
v_PlayingGuitar_g04_c05 249 62
v_PlayingGuitar_g04_c06 249 62
v_PlayingGuitar_g04_c07 249 62
v_PlayingGuitar_g05_c01 249 62
v_PlayingGuitar_g05_c02 211 62
v_PlayingGuitar_g05_c03 249 62
v_PlayingGuitar_g05_c04 249 62
v_PlayingGuitar_g05_c05 233 62
v_PlayingGuitar_g06_c01 249 62
v_PlayingGuitar_g06_c02 249 62
v_PlayingGuitar_g06_c03 249 62
v_PlayingGuitar_g06_c04 249 62
v_PlayingGuitar_g06_c05 249 62
v_PlayingGuitar_g06_c06 249 62
v_PlayingGuitar_g06_c07 249 62
v_PlayingGuitar_g07_c01 249 62
v_PlayingGuitar_g07_c02 249 62
v_PlayingGuitar_g07_c03 249 62
v_PlayingGuitar_g07_c04 249 62
v_PlayingGuitar_g07_c05 249 62
v_PlayingGuitar_g07_c06 249 62
v_PlayingGuitar_g07_c07 249 62
v_PlayingPiano_g01_c01 217 63
v_PlayingPiano_g01_c02 220 63
v_PlayingPiano_g01_c03 213 63
v_PlayingPiano_g01_c04 214 63
v_PlayingPiano_g02_c01 224 63
v_PlayingPiano_g02_c02 216 63
v_PlayingPiano_g02_c03 216 63
v_PlayingPiano_g02_c04 209 63
v_PlayingPiano_g03_c01 227 63
v_PlayingPiano_g03_c02 206 63
v_PlayingPiano_g03_c03 227 63
v_PlayingPiano_g03_c04 247 63
v_PlayingPiano_g04_c01 211 63
v_PlayingPiano_g04_c02 204 63
v_PlayingPiano_g04_c03 204 63
v_PlayingPiano_g04_c04 225 63
v_PlayingPiano_g05_c01 211 63
v_PlayingPiano_g05_c02 224 63
v_PlayingPiano_g05_c03 237 63
v_PlayingPiano_g05_c04 237 63
v_PlayingPiano_g06_c01 221 63
v_PlayingPiano_g06_c02 221 63
v_PlayingPiano_g06_c03 221 63
v_PlayingPiano_g06_c04 220 63
v_PlayingPiano_g07_c01 211 63
v_PlayingPiano_g07_c02 219 63
v_PlayingPiano_g07_c03 227 63
v_PlayingPiano_g07_c04 204 63
v_PlayingSitar_g01_c01 102 64
v_PlayingSitar_g01_c02 140 64
v_PlayingSitar_g01_c03 128 64
v_PlayingSitar_g01_c04 129 64
v_PlayingSitar_g02_c01 249 64
v_PlayingSitar_g02_c02 252 64
v_PlayingSitar_g02_c03 254 64
v_PlayingSitar_g02_c04 267 64
v_PlayingSitar_g02_c05 249 64
v_PlayingSitar_g02_c06 227 64
v_PlayingSitar_g03_c01 354 64
v_PlayingSitar_g03_c02 410 64
v_PlayingSitar_g03_c03 422 64
v_PlayingSitar_g03_c04 421 64
v_PlayingSitar_g03_c05 418 64
v_PlayingSitar_g03_c06 425 64
v_PlayingSitar_g03_c07 420 64
v_PlayingSitar_g04_c01 433 64
v_PlayingSitar_g04_c02 419 64
v_PlayingSitar_g04_c03 421 64
v_PlayingSitar_g04_c04 426 64
v_PlayingSitar_g04_c05 419 64
v_PlayingSitar_g04_c06 414 64
v_PlayingSitar_g04_c07 424 64
v_PlayingSitar_g05_c01 405 64
v_PlayingSitar_g05_c02 413 64
v_PlayingSitar_g05_c03 427 64
v_PlayingSitar_g05_c04 395 64
v_PlayingSitar_g05_c05 435 64
v_PlayingSitar_g05_c06 433 64
v_PlayingSitar_g05_c07 320 64
v_PlayingSitar_g06_c01 150 64
v_PlayingSitar_g06_c02 149 64
v_PlayingSitar_g06_c03 143 64
v_PlayingSitar_g06_c04 143 64
v_PlayingSitar_g06_c05 114 64
v_PlayingSitar_g06_c06 112 64
v_PlayingSitar_g07_c01 385 64
v_PlayingSitar_g07_c02 273 64
v_PlayingSitar_g07_c03 361 64
v_PlayingSitar_g07_c04 384 64
v_PlayingSitar_g07_c05 371 64
v_PlayingSitar_g07_c06 409 64
v_PlayingSitar_g07_c07 245 64
v_PlayingTabla_g01_c01 247 65
v_PlayingTabla_g01_c02 250 65
v_PlayingTabla_g01_c03 250 65
v_PlayingTabla_g01_c04 254 65
v_PlayingTabla_g02_c01 317 65
v_PlayingTabla_g02_c02 289 65
v_PlayingTabla_g02_c03 297 65
v_PlayingTabla_g02_c04 312 65
v_PlayingTabla_g03_c01 292 65
v_PlayingTabla_g03_c02 312 65
v_PlayingTabla_g03_c03 254 65
v_PlayingTabla_g03_c04 235 65
v_PlayingTabla_g03_c05 253 65
v_PlayingTabla_g04_c01 248 65
v_PlayingTabla_g04_c02 301 65
v_PlayingTabla_g04_c03 296 65
v_PlayingTabla_g04_c04 380 65
v_PlayingTabla_g04_c05 318 65
v_PlayingTabla_g04_c06 319 65
v_PlayingTabla_g05_c01 269 65
v_PlayingTabla_g05_c02 246 65
v_PlayingTabla_g05_c03 259 65
v_PlayingTabla_g05_c04 266 65
v_PlayingTabla_g06_c01 208 65
v_PlayingTabla_g06_c02 205 65
v_PlayingTabla_g06_c03 243 65
v_PlayingTabla_g06_c04 233 65
v_PlayingTabla_g07_c01 250 65
v_PlayingTabla_g07_c02 244 65
v_PlayingTabla_g07_c03 265 65
v_PlayingTabla_g07_c04 250 65
v_PlayingViolin_g01_c01 185 66
v_PlayingViolin_g01_c02 168 66
v_PlayingViolin_g01_c03 169 66
v_PlayingViolin_g01_c04 177 66
v_PlayingViolin_g02_c01 168 66
v_PlayingViolin_g02_c02 338 66
v_PlayingViolin_g02_c03 508 66
v_PlayingViolin_g02_c04 179 66
v_PlayingViolin_g03_c01 180 66
v_PlayingViolin_g03_c02 180 66
v_PlayingViolin_g03_c03 180 66
v_PlayingViolin_g03_c04 198 66
v_PlayingViolin_g04_c01 175 66
v_PlayingViolin_g04_c02 173 66
v_PlayingViolin_g04_c03 168 66
v_PlayingViolin_g04_c04 175 66
v_PlayingViolin_g05_c01 175 66
v_PlayingViolin_g05_c02 175 66
v_PlayingViolin_g05_c03 168 66
v_PlayingViolin_g05_c04 183 66
v_PlayingViolin_g06_c01 176 66
v_PlayingViolin_g06_c02 175 66
v_PlayingViolin_g06_c03 176 66
v_PlayingViolin_g06_c04 186 66
v_PlayingViolin_g07_c01 177 66
v_PlayingViolin_g07_c02 173 66
v_PlayingViolin_g07_c03 167 66
v_PlayingViolin_g07_c04 172 66
v_PoleVault_g01_c01 195 67
v_PoleVault_g01_c02 240 67
v_PoleVault_g01_c03 208 67
v_PoleVault_g01_c04 200 67
v_PoleVault_g01_c05 194 67
v_PoleVault_g02_c01 117 67
v_PoleVault_g02_c02 79 67
v_PoleVault_g02_c03 116 67
v_PoleVault_g02_c04 100 67
v_PoleVault_g02_c05 99 67
v_PoleVault_g02_c06 96 67
v_PoleVault_g02_c07 107 67
v_PoleVault_g03_c01 180 67
v_PoleVault_g03_c02 196 67
v_PoleVault_g03_c03 221 67
v_PoleVault_g03_c04 254 67
v_PoleVault_g03_c05 175 67
v_PoleVault_g03_c06 226 67
v_PoleVault_g03_c07 271 67
v_PoleVault_g04_c01 209 67
v_PoleVault_g04_c02 217 67
v_PoleVault_g04_c03 218 67
v_PoleVault_g04_c04 185 67
v_PoleVault_g04_c05 254 67
v_PoleVault_g04_c06 185 67
v_PoleVault_g04_c07 202 67
v_PoleVault_g05_c01 215 67
v_PoleVault_g05_c02 314 67
v_PoleVault_g05_c03 200 67
v_PoleVault_g05_c04 266 67
v_PoleVault_g05_c05 160 67
v_PoleVault_g06_c01 128 67
v_PoleVault_g06_c02 153 67
v_PoleVault_g06_c03 155 67
v_PoleVault_g06_c04 277 67
v_PoleVault_g06_c05 259 67
v_PoleVault_g07_c01 259 67
v_PoleVault_g07_c02 198 67
v_PoleVault_g07_c03 220 67
v_PoleVault_g07_c04 317 67
v_PommelHorse_g01_c01 395 68
v_PommelHorse_g01_c02 400 68
v_PommelHorse_g01_c03 373 68
v_PommelHorse_g01_c04 356 68
v_PommelHorse_g01_c05 304 68
v_PommelHorse_g01_c06 307 68
v_PommelHorse_g01_c07 503 68
v_PommelHorse_g02_c01 316 68
v_PommelHorse_g02_c02 311 68
v_PommelHorse_g02_c03 311 68
v_PommelHorse_g02_c04 492 68
v_PommelHorse_g03_c01 230 68
v_PommelHorse_g03_c02 242 68
v_PommelHorse_g03_c03 250 68
v_PommelHorse_g03_c04 238 68
v_PommelHorse_g04_c01 297 68
v_PommelHorse_g04_c02 297 68
v_PommelHorse_g04_c03 307 68
v_PommelHorse_g04_c04 297 68
v_PommelHorse_g04_c05 397 68
v_PommelHorse_g05_c01 242 68
v_PommelHorse_g05_c02 250 68
v_PommelHorse_g05_c03 246 68
v_PommelHorse_g05_c04 293 68
v_PommelHorse_g06_c01 300 68
v_PommelHorse_g06_c02 297 68
v_PommelHorse_g06_c03 300 68
v_PommelHorse_g06_c04 307 68
v_PommelHorse_g07_c01 374 68
v_PommelHorse_g07_c02 512 68
v_PommelHorse_g07_c03 434 68
v_PommelHorse_g07_c04 456 68
v_PommelHorse_g07_c05 386 68
v_PommelHorse_g07_c06 668 68
v_PommelHorse_g07_c07 631 68
v_PullUps_g01_c01 166 69
v_PullUps_g01_c02 137 69
v_PullUps_g01_c03 180 69
v_PullUps_g01_c04 156 69
v_PullUps_g02_c01 121 69
v_PullUps_g02_c02 175 69
v_PullUps_g02_c03 130 69
v_PullUps_g02_c04 177 69
v_PullUps_g03_c01 177 69
v_PullUps_g03_c02 207 69
v_PullUps_g03_c03 202 69
v_PullUps_g03_c04 248 69
v_PullUps_g04_c01 140 69
v_PullUps_g04_c02 141 69
v_PullUps_g04_c03 153 69
v_PullUps_g04_c04 137 69
v_PullUps_g05_c01 173 69
v_PullUps_g05_c02 120 69
v_PullUps_g05_c03 107 69
v_PullUps_g05_c04 143 69
v_PullUps_g06_c01 83 69
v_PullUps_g06_c02 86 69
v_PullUps_g06_c03 97 69
v_PullUps_g06_c04 169 69
v_PullUps_g07_c01 97 69
v_PullUps_g07_c02 127 69
v_PullUps_g07_c03 91 69
v_PullUps_g07_c04 92 69
v_Punch_g01_c01 120 70
v_Punch_g01_c02 132 70
v_Punch_g01_c03 47 70
v_Punch_g01_c04 100 70
v_Punch_g01_c05 70 70
v_Punch_g02_c01 230 70
v_Punch_g02_c02 109 70
v_Punch_g02_c03 47 70
v_Punch_g02_c04 54 70
v_Punch_g03_c01 107 70
v_Punch_g03_c02 293 70
v_Punch_g03_c03 137 70
v_Punch_g03_c04 147 70
v_Punch_g04_c01 154 70
v_Punch_g04_c02 299 70
v_Punch_g04_c03 260 70
v_Punch_g04_c04 299 70
v_Punch_g04_c05 197 70
v_Punch_g05_c01 299 70
v_Punch_g05_c02 299 70
v_Punch_g05_c03 299 70
v_Punch_g05_c04 299 70
v_Punch_g05_c05 299 70
v_Punch_g05_c06 299 70
v_Punch_g05_c07 299 70
v_Punch_g06_c01 299 70
v_Punch_g06_c02 299 70
v_Punch_g06_c03 270 70
v_Punch_g06_c04 299 70
v_Punch_g06_c05 299 70
v_Punch_g06_c06 291 70
v_Punch_g06_c07 299 70
v_Punch_g07_c01 299 70
v_Punch_g07_c02 291 70
v_Punch_g07_c03 299 70
v_Punch_g07_c04 299 70
v_Punch_g07_c05 299 70
v_Punch_g07_c06 299 70
v_Punch_g07_c07 299 70
v_PushUps_g01_c01 55 71
v_PushUps_g01_c02 52 71
v_PushUps_g01_c03 50 71
v_PushUps_g01_c04 103 71
v_PushUps_g01_c05 62 71
v_PushUps_g02_c01 66 71
v_PushUps_g02_c02 72 71
v_PushUps_g02_c03 78 71
v_PushUps_g02_c04 83 71
v_PushUps_g03_c01 71 71
v_PushUps_g03_c02 62 71
v_PushUps_g03_c03 62 71
v_PushUps_g03_c04 71 71
v_PushUps_g04_c01 90 71
v_PushUps_g04_c02 96 71
v_PushUps_g04_c03 110 71
v_PushUps_g04_c04 129 71
v_PushUps_g04_c05 133 71
v_PushUps_g05_c01 149 71
v_PushUps_g05_c02 149 71
v_PushUps_g05_c03 149 71
v_PushUps_g05_c04 149 71
v_PushUps_g06_c01 84 71
v_PushUps_g06_c02 80 71
v_PushUps_g06_c03 85 71
v_PushUps_g06_c04 67 71
v_PushUps_g07_c01 73 71
v_PushUps_g07_c02 76 71
v_PushUps_g07_c03 77 71
v_PushUps_g07_c04 76 71
v_Rafting_g01_c01 232 72
v_Rafting_g01_c02 212 72
v_Rafting_g01_c03 247 72
v_Rafting_g01_c04 254 72
v_Rafting_g02_c01 239 72
v_Rafting_g02_c02 250 72
v_Rafting_g02_c03 232 72
v_Rafting_g02_c04 224 72
v_Rafting_g03_c01 111 72
v_Rafting_g03_c02 117 72
v_Rafting_g03_c03 111 72
v_Rafting_g03_c04 117 72
v_Rafting_g04_c01 184 72
v_Rafting_g04_c02 269 72
v_Rafting_g04_c03 143 72
v_Rafting_g04_c04 221 72
v_Rafting_g05_c01 100 72
v_Rafting_g05_c02 123 72
v_Rafting_g05_c03 107 72
v_Rafting_g05_c04 238 72
v_Rafting_g06_c01 252 72
v_Rafting_g06_c02 104 72
v_Rafting_g06_c03 262 72
v_Rafting_g06_c04 127 72
v_Rafting_g07_c01 235 72
v_Rafting_g07_c02 244 72
v_Rafting_g07_c03 181 72
v_Rafting_g07_c04 271 72
v_RockClimbingIndoor_g01_c01 528 73
v_RockClimbingIndoor_g01_c02 534 73
v_RockClimbingIndoor_g01_c03 503 73
v_RockClimbingIndoor_g01_c04 543 73
v_RockClimbingIndoor_g01_c05 463 73
v_RockClimbingIndoor_g02_c01 319 73
v_RockClimbingIndoor_g02_c02 353 73
v_RockClimbingIndoor_g02_c03 299 73
v_RockClimbingIndoor_g02_c04 289 73
v_RockClimbingIndoor_g02_c05 309 73
v_RockClimbingIndoor_g03_c01 343 73
v_RockClimbingIndoor_g03_c02 297 73
v_RockClimbingIndoor_g03_c03 299 73
v_RockClimbingIndoor_g03_c04 299 73
v_RockClimbingIndoor_g03_c05 292 73
v_RockClimbingIndoor_g03_c06 412 73
v_RockClimbingIndoor_g03_c07 411 73
v_RockClimbingIndoor_g04_c01 842 73
v_RockClimbingIndoor_g04_c02 810 73
v_RockClimbingIndoor_g04_c03 838 73
v_RockClimbingIndoor_g04_c04 832 73
v_RockClimbingIndoor_g05_c01 352 73
v_RockClimbingIndoor_g05_c02 343 73
v_RockClimbingIndoor_g05_c03 369 73
v_RockClimbingIndoor_g05_c04 381 73
v_RockClimbingIndoor_g05_c05 327 73
v_RockClimbingIndoor_g05_c06 331 73
v_RockClimbingIndoor_g06_c01 311 73
v_RockClimbingIndoor_g06_c02 307 73
v_RockClimbingIndoor_g06_c03 311 73
v_RockClimbingIndoor_g06_c04 312 73
v_RockClimbingIndoor_g06_c05 557 73
v_RockClimbingIndoor_g06_c06 501 73
v_RockClimbingIndoor_g06_c07 406 73
v_RockClimbingIndoor_g07_c01 417 73
v_RockClimbingIndoor_g07_c02 442 73
v_RockClimbingIndoor_g07_c03 457 73
v_RockClimbingIndoor_g07_c04 397 73
v_RockClimbingIndoor_g07_c05 441 73
v_RockClimbingIndoor_g07_c06 410 73
v_RockClimbingIndoor_g07_c07 427 73
v_RopeClimbing_g01_c01 160 74
v_RopeClimbing_g01_c02 169 74
v_RopeClimbing_g01_c03 158 74
v_RopeClimbing_g01_c04 187 74
v_RopeClimbing_g02_c01 151 74
v_RopeClimbing_g02_c02 150 74
v_RopeClimbing_g02_c03 169 74
v_RopeClimbing_g02_c04 150 74
v_RopeClimbing_g02_c05 153 74
v_RopeClimbing_g02_c06 185 74
v_RopeClimbing_g03_c01 152 74
v_RopeClimbing_g03_c02 151 74
v_RopeClimbing_g03_c03 165 74
v_RopeClimbing_g03_c04 151 74
v_RopeClimbing_g04_c01 154 74
v_RopeClimbing_g04_c02 157 74
v_RopeClimbing_g04_c03 154 74
v_RopeClimbing_g04_c04 154 74
v_RopeClimbing_g05_c01 155 74
v_RopeClimbing_g05_c02 159 74
v_RopeClimbing_g05_c03 165 74
v_RopeClimbing_g05_c04 165 74
v_RopeClimbing_g05_c05 174 74
v_RopeClimbing_g05_c06 187 74
v_RopeClimbing_g05_c07 156 74
v_RopeClimbing_g06_c01 151 74
v_RopeClimbing_g06_c02 160 74
v_RopeClimbing_g06_c03 158 74
v_RopeClimbing_g06_c04 188 74
v_RopeClimbing_g07_c01 196 74
v_RopeClimbing_g07_c02 205 74
v_RopeClimbing_g07_c03 196 74
v_RopeClimbing_g07_c04 180 74
v_RopeClimbing_g07_c05 194 74
v_Rowing_g01_c01 352 75
v_Rowing_g01_c02 300 75
v_Rowing_g01_c03 226 75
v_Rowing_g01_c04 202 75
v_Rowing_g02_c01 358 75
v_Rowing_g02_c02 373 75
v_Rowing_g02_c03 385 75
v_Rowing_g02_c04 413 75
v_Rowing_g02_c05 407 75
v_Rowing_g02_c06 289 75
v_Rowing_g03_c01 376 75
v_Rowing_g03_c02 480 75
v_Rowing_g03_c03 498 75
v_Rowing_g03_c04 499 75
v_Rowing_g03_c05 498 75
v_Rowing_g03_c06 366 75
v_Rowing_g03_c07 496 75
v_Rowing_g04_c01 261 75
v_Rowing_g04_c02 296 75
v_Rowing_g04_c03 306 75
v_Rowing_g04_c04 293 75
v_Rowing_g04_c05 299 75
v_Rowing_g04_c06 345 75
v_Rowing_g05_c01 325 75
v_Rowing_g05_c02 341 75
v_Rowing_g05_c03 413 75
v_Rowing_g05_c04 425 75
v_Rowing_g06_c01 324 75
v_Rowing_g06_c02 411 75
v_Rowing_g06_c03 306 75
v_Rowing_g06_c04 291 75
v_Rowing_g07_c01 187 75
v_Rowing_g07_c02 273 75
v_Rowing_g07_c03 265 75
v_Rowing_g07_c04 313 75
v_Rowing_g07_c05 344 75
v_SalsaSpin_g01_c01 166 76
v_SalsaSpin_g01_c02 166 76
v_SalsaSpin_g01_c03 166 76
v_SalsaSpin_g01_c04 166 76
v_SalsaSpin_g01_c05 166 76
v_SalsaSpin_g01_c06 166 76
v_SalsaSpin_g01_c07 166 76
v_SalsaSpin_g02_c01 332 76
v_SalsaSpin_g02_c02 332 76
v_SalsaSpin_g02_c03 332 76
v_SalsaSpin_g02_c04 332 76
v_SalsaSpin_g02_c05 332 76
v_SalsaSpin_g02_c06 332 76
v_SalsaSpin_g02_c07 332 76
v_SalsaSpin_g03_c01 167 76
v_SalsaSpin_g03_c02 167 76
v_SalsaSpin_g03_c03 167 76
v_SalsaSpin_g03_c04 167 76
v_SalsaSpin_g03_c05 167 76
v_SalsaSpin_g03_c06 167 76
v_SalsaSpin_g04_c01 332 76
v_SalsaSpin_g04_c02 332 76
v_SalsaSpin_g04_c03 332 76
v_SalsaSpin_g04_c04 332 76
v_SalsaSpin_g04_c05 332 76
v_SalsaSpin_g04_c06 332 76
v_SalsaSpin_g05_c01 199 76
v_SalsaSpin_g05_c02 199 76
v_SalsaSpin_g05_c03 199 76
v_SalsaSpin_g05_c04 199 76
v_SalsaSpin_g05_c05 199 76
v_SalsaSpin_g05_c06 199 76
v_SalsaSpin_g06_c01 166 76
v_SalsaSpin_g06_c02 166 76
v_SalsaSpin_g06_c03 166 76
v_SalsaSpin_g06_c04 166 76
v_SalsaSpin_g06_c05 166 76
v_SalsaSpin_g07_c01 166 76
v_SalsaSpin_g07_c02 166 76
v_SalsaSpin_g07_c03 166 76
v_SalsaSpin_g07_c04 166 76
v_SalsaSpin_g07_c05 166 76
v_SalsaSpin_g07_c06 166 76
v_ShavingBeard_g01_c01 126 77
v_ShavingBeard_g01_c02 136 77
v_ShavingBeard_g01_c03 129 77
v_ShavingBeard_g01_c04 90 77
v_ShavingBeard_g02_c01 178 77
v_ShavingBeard_g02_c02 192 77
v_ShavingBeard_g02_c03 190 77
v_ShavingBeard_g02_c04 146 77
v_ShavingBeard_g02_c05 178 77
v_ShavingBeard_g02_c06 202 77
v_ShavingBeard_g02_c07 249 77
v_ShavingBeard_g03_c01 97 77
v_ShavingBeard_g03_c02 97 77
v_ShavingBeard_g03_c03 104 77
v_ShavingBeard_g03_c04 105 77
v_ShavingBeard_g03_c05 182 77
v_ShavingBeard_g03_c06 148 77
v_ShavingBeard_g03_c07 156 77
v_ShavingBeard_g04_c01 221 77
v_ShavingBeard_g04_c02 177 77
v_ShavingBeard_g04_c03 190 77
v_ShavingBeard_g04_c04 210 77
v_ShavingBeard_g05_c01 499 77
v_ShavingBeard_g05_c02 506 77
v_ShavingBeard_g05_c03 507 77
v_ShavingBeard_g05_c04 499 77
v_ShavingBeard_g05_c05 520 77
v_ShavingBeard_g05_c06 520 77
v_ShavingBeard_g05_c07 527 77
v_ShavingBeard_g06_c01 180 77
v_ShavingBeard_g06_c02 203 77
v_ShavingBeard_g06_c03 187 77
v_ShavingBeard_g06_c04 278 77
v_ShavingBeard_g06_c05 358 77
v_ShavingBeard_g06_c06 179 77
v_ShavingBeard_g06_c07 250 77
v_ShavingBeard_g07_c01 228 77
v_ShavingBeard_g07_c02 230 77
v_ShavingBeard_g07_c03 264 77
v_ShavingBeard_g07_c04 229 77
v_ShavingBeard_g07_c05 313 77
v_ShavingBeard_g07_c06 385 77
v_ShavingBeard_g07_c07 385 77
v_Shotput_g01_c01 60 78
v_Shotput_g01_c02 100 78
v_Shotput_g01_c03 93 78
v_Shotput_g01_c04 90 78
v_Shotput_g01_c05 96 78
v_Shotput_g01_c06 100 78
v_Shotput_g01_c07 100 78
v_Shotput_g02_c01 84 78
v_Shotput_g02_c02 89 78
v_Shotput_g02_c03 72 78
v_Shotput_g02_c04 75 78
v_Shotput_g02_c05 93 78
v_Shotput_g02_c06 70 78
v_Shotput_g02_c07 87 78
v_Shotput_g03_c01 70 78
v_Shotput_g03_c02 84 78
v_Shotput_g03_c03 69 78
v_Shotput_g03_c04 90 78
v_Shotput_g03_c05 65 78
v_Shotput_g03_c06 84 78
v_Shotput_g04_c01 79 78
v_Shotput_g04_c02 76 78
v_Shotput_g04_c03 85 78
v_Shotput_g04_c04 90 78
v_Shotput_g04_c05 72 78
v_Shotput_g05_c01 66 78
v_Shotput_g05_c02 129 78
v_Shotput_g05_c03 129 78
v_Shotput_g05_c04 124 78
v_Shotput_g05_c05 131 78
v_Shotput_g05_c06 124 78
v_Shotput_g05_c07 149 78
v_Shotput_g06_c01 100 78
v_Shotput_g06_c02 100 78
v_Shotput_g06_c03 87 78
v_Shotput_g06_c04 94 78
v_Shotput_g06_c05 85 78
v_Shotput_g06_c06 89 78
v_Shotput_g06_c07 100 78
v_Shotput_g07_c01 78 78
v_Shotput_g07_c02 64 78
v_Shotput_g07_c03 70 78
v_Shotput_g07_c04 80 78
v_Shotput_g07_c05 80 78
v_Shotput_g07_c06 59 78
v_Shotput_g07_c07 77 78
v_SkateBoarding_g01_c01 201 79
v_SkateBoarding_g01_c02 174 79
v_SkateBoarding_g01_c03 111 79
v_SkateBoarding_g01_c04 167 79
v_SkateBoarding_g02_c01 368 79
v_SkateBoarding_g02_c02 127 79
v_SkateBoarding_g02_c03 110 79
v_SkateBoarding_g02_c04 76 79
v_SkateBoarding_g02_c05 111 79
v_SkateBoarding_g02_c06 299 79
v_SkateBoarding_g03_c01 125 79
v_SkateBoarding_g03_c02 125 79
v_SkateBoarding_g03_c03 125 79
v_SkateBoarding_g03_c04 127 79
v_SkateBoarding_g04_c01 105 79
v_SkateBoarding_g04_c02 144 79
v_SkateBoarding_g04_c03 90 79
v_SkateBoarding_g04_c04 134 79
v_SkateBoarding_g04_c05 102 79
v_SkateBoarding_g05_c01 139 79
v_SkateBoarding_g05_c02 103 79
v_SkateBoarding_g05_c03 159 79
v_SkateBoarding_g05_c04 184 79
v_SkateBoarding_g06_c01 128 79
v_SkateBoarding_g06_c02 149 79
v_SkateBoarding_g06_c03 122 79
v_SkateBoarding_g06_c04 149 79
v_SkateBoarding_g07_c01 145 79
v_SkateBoarding_g07_c02 198 79
v_SkateBoarding_g07_c03 184 79
v_SkateBoarding_g07_c04 171 79
v_SkateBoarding_g07_c05 148 79
v_Skiing_g01_c01 239 80
v_Skiing_g01_c02 243 80
v_Skiing_g01_c03 244 80
v_Skiing_g01_c04 251 80
v_Skiing_g01_c05 259 80
v_Skiing_g01_c06 173 80
v_Skiing_g02_c01 174 80
v_Skiing_g02_c02 201 80
v_Skiing_g02_c03 199 80
v_Skiing_g02_c04 176 80
v_Skiing_g02_c05 117 80
v_Skiing_g03_c01 207 80
v_Skiing_g03_c02 109 80
v_Skiing_g03_c03 205 80
v_Skiing_g03_c04 307 80
v_Skiing_g03_c05 229 80
v_Skiing_g03_c06 299 80
v_Skiing_g03_c07 299 80
v_Skiing_g04_c01 229 80
v_Skiing_g04_c02 251 80
v_Skiing_g04_c03 153 80
v_Skiing_g04_c04 199 80
v_Skiing_g04_c05 198 80
v_Skiing_g04_c06 186 80
v_Skiing_g04_c07 278 80
v_Skiing_g05_c01 183 80
v_Skiing_g05_c02 107 80
v_Skiing_g05_c03 277 80
v_Skiing_g05_c04 253 80
v_Skiing_g06_c01 299 80
v_Skiing_g06_c02 299 80
v_Skiing_g06_c03 299 80
v_Skiing_g06_c04 299 80
v_Skiing_g06_c05 299 80
v_Skiing_g06_c06 299 80
v_Skiing_g06_c07 299 80
v_Skiing_g07_c01 235 80
v_Skiing_g07_c02 178 80
v_Skiing_g07_c03 102 80
v_Skiing_g07_c04 84 80
v_Skijet_g01_c01 417 81
v_Skijet_g01_c02 415 81
v_Skijet_g01_c03 415 81
v_Skijet_g01_c04 415 81
v_Skijet_g02_c01 209 81
v_Skijet_g02_c02 182 81
v_Skijet_g02_c03 209 81
v_Skijet_g02_c04 209 81
v_Skijet_g03_c01 315 81
v_Skijet_g03_c02 315 81
v_Skijet_g03_c03 315 81
v_Skijet_g03_c04 309 81
v_Skijet_g04_c01 250 81
v_Skijet_g04_c02 250 81
v_Skijet_g04_c03 250 81
v_Skijet_g04_c04 250 81
v_Skijet_g05_c01 209 81
v_Skijet_g05_c02 209 81
v_Skijet_g05_c03 209 81
v_Skijet_g05_c04 209 81
v_Skijet_g06_c01 250 81
v_Skijet_g06_c02 250 81
v_Skijet_g06_c03 250 81
v_Skijet_g06_c04 250 81
v_Skijet_g07_c01 198 81
v_Skijet_g07_c02 196 81
v_Skijet_g07_c03 196 81
v_Skijet_g07_c04 202 81
v_SkyDiving_g01_c01 186 82
v_SkyDiving_g01_c02 193 82
v_SkyDiving_g01_c03 125 82
v_SkyDiving_g01_c04 96 82
v_SkyDiving_g02_c01 29 82
v_SkyDiving_g02_c02 126 82
v_SkyDiving_g02_c03 135 82
v_SkyDiving_g02_c04 113 82
v_SkyDiving_g03_c01 186 82
v_SkyDiving_g03_c02 201 82
v_SkyDiving_g03_c03 193 82
v_SkyDiving_g03_c04 231 82
v_SkyDiving_g03_c05 246 82
v_SkyDiving_g04_c01 148 82
v_SkyDiving_g04_c02 140 82
v_SkyDiving_g04_c03 126 82
v_SkyDiving_g04_c04 101 82
v_SkyDiving_g05_c01 185 82
v_SkyDiving_g05_c02 169 82
v_SkyDiving_g05_c03 199 82
v_SkyDiving_g05_c04 210 82
v_SkyDiving_g05_c05 219 82
v_SkyDiving_g06_c01 83 82
v_SkyDiving_g06_c02 152 82
v_SkyDiving_g06_c03 159 82
v_SkyDiving_g06_c04 153 82
v_SkyDiving_g07_c01 166 82
v_SkyDiving_g07_c02 178 82
v_SkyDiving_g07_c03 202 82
v_SkyDiving_g07_c04 91 82
v_SkyDiving_g07_c05 155 82
v_SoccerJuggling_g01_c01 890 83
v_SoccerJuggling_g01_c02 497 83
v_SoccerJuggling_g01_c03 875 83
v_SoccerJuggling_g01_c04 698 83
v_SoccerJuggling_g01_c05 289 83
v_SoccerJuggling_g02_c01 238 83
v_SoccerJuggling_g02_c02 237 83
v_SoccerJuggling_g02_c03 234 83
v_SoccerJuggling_g02_c04 239 83
v_SoccerJuggling_g02_c05 238 83
v_SoccerJuggling_g02_c06 237 83
v_SoccerJuggling_g03_c01 229 83
v_SoccerJuggling_g03_c02 229 83
v_SoccerJuggling_g03_c03 229 83
v_SoccerJuggling_g03_c04 229 83
v_SoccerJuggling_g04_c01 358 83
v_SoccerJuggling_g04_c02 359 83
v_SoccerJuggling_g04_c03 358 83
v_SoccerJuggling_g04_c04 359 83
v_SoccerJuggling_g04_c05 359 83
v_SoccerJuggling_g04_c06 359 83
v_SoccerJuggling_g05_c01 233 83
v_SoccerJuggling_g05_c02 236 83
v_SoccerJuggling_g05_c03 235 83
v_SoccerJuggling_g05_c04 238 83
v_SoccerJuggling_g05_c05 232 83
v_SoccerJuggling_g05_c06 235 83
v_SoccerJuggling_g06_c01 250 83
v_SoccerJuggling_g06_c02 134 83
v_SoccerJuggling_g06_c03 228 83
v_SoccerJuggling_g06_c04 91 83
v_SoccerJuggling_g06_c05 299 83
v_SoccerJuggling_g07_c01 300 83
v_SoccerJuggling_g07_c02 300 83
v_SoccerJuggling_g07_c03 300 83
v_SoccerJuggling_g07_c04 300 83
v_SoccerJuggling_g07_c05 359 83
v_SoccerJuggling_g07_c06 359 83
v_SoccerJuggling_g07_c07 359 83
v_SoccerPenalty_g01_c01 152 84
v_SoccerPenalty_g01_c02 137 84
v_SoccerPenalty_g01_c03 147 84
v_SoccerPenalty_g01_c04 131 84
v_SoccerPenalty_g01_c05 104 84
v_SoccerPenalty_g01_c06 91 84
v_SoccerPenalty_g02_c01 117 84
v_SoccerPenalty_g02_c02 99 84
v_SoccerPenalty_g02_c03 90 84
v_SoccerPenalty_g02_c04 120 84
v_SoccerPenalty_g02_c05 99 84
v_SoccerPenalty_g03_c01 97 84
v_SoccerPenalty_g03_c02 95 84
v_SoccerPenalty_g03_c03 137 84
v_SoccerPenalty_g03_c04 97 84
v_SoccerPenalty_g03_c05 69 84
v_SoccerPenalty_g04_c01 57 84
v_SoccerPenalty_g04_c02 71 84
v_SoccerPenalty_g04_c03 69 84
v_SoccerPenalty_g04_c04 82 84
v_SoccerPenalty_g04_c05 114 84
v_SoccerPenalty_g05_c01 93 84
v_SoccerPenalty_g05_c02 77 84
v_SoccerPenalty_g05_c03 88 84
v_SoccerPenalty_g05_c04 78 84
v_SoccerPenalty_g05_c05 99 84
v_SoccerPenalty_g05_c06 74 84
v_SoccerPenalty_g05_c07 136 84
v_SoccerPenalty_g06_c01 100 84
v_SoccerPenalty_g06_c02 49 84
v_SoccerPenalty_g06_c03 64 84
v_SoccerPenalty_g06_c04 54 84
v_SoccerPenalty_g06_c05 59 84
v_SoccerPenalty_g06_c06 85 84
v_SoccerPenalty_g06_c07 61 84
v_SoccerPenalty_g07_c01 59 84
v_SoccerPenalty_g07_c02 145 84
v_SoccerPenalty_g07_c03 72 84
v_SoccerPenalty_g07_c04 70 84
v_SoccerPenalty_g07_c05 69 84
v_SoccerPenalty_g07_c06 95 84
v_StillRings_g01_c01 124 85
v_StillRings_g01_c02 206 85
v_StillRings_g01_c03 145 85
v_StillRings_g01_c04 137 85
v_StillRings_g01_c05 235 85
v_StillRings_g02_c01 187 85
v_StillRings_g02_c02 93 85
v_StillRings_g02_c03 158 85
v_StillRings_g02_c04 155 85
v_StillRings_g03_c01 115 85
v_StillRings_g03_c02 112 85
v_StillRings_g03_c03 145 85
v_StillRings_g03_c04 122 85
v_StillRings_g03_c05 195 85
v_StillRings_g03_c06 260 85
v_StillRings_g03_c07 138 85
v_StillRings_g04_c01 112 85
v_StillRings_g04_c02 182 85
v_StillRings_g04_c03 176 85
v_StillRings_g04_c04 76 85
v_StillRings_g05_c01 85 85
v_StillRings_g05_c02 165 85
v_StillRings_g05_c03 121 85
v_StillRings_g05_c04 105 85
v_StillRings_g06_c01 154 85
v_StillRings_g06_c02 77 85
v_StillRings_g06_c03 127 85
v_StillRings_g06_c04 124 85
v_StillRings_g07_c01 161 85
v_StillRings_g07_c02 270 85
v_StillRings_g07_c03 236 85
v_StillRings_g07_c04 215 85
v_SumoWrestling_g01_c01 240 86
v_SumoWrestling_g01_c02 154 86
v_SumoWrestling_g01_c03 111 86
v_SumoWrestling_g01_c04 172 86
v_SumoWrestling_g02_c01 262 86
v_SumoWrestling_g02_c02 110 86
v_SumoWrestling_g02_c03 186 86
v_SumoWrestling_g02_c04 276 86
v_SumoWrestling_g03_c01 115 86
v_SumoWrestling_g03_c02 230 86
v_SumoWrestling_g03_c03 250 86
v_SumoWrestling_g03_c04 272 86
v_SumoWrestling_g04_c01 170 86
v_SumoWrestling_g04_c02 254 86
v_SumoWrestling_g04_c03 247 86
v_SumoWrestling_g04_c04 122 86
v_SumoWrestling_g05_c01 125 86
v_SumoWrestling_g05_c02 288 86
v_SumoWrestling_g05_c03 218 86
v_SumoWrestling_g05_c04 225 86
v_SumoWrestling_g06_c01 240 86
v_SumoWrestling_g06_c02 149 86
v_SumoWrestling_g06_c03 71 86
v_SumoWrestling_g06_c04 302 86
v_SumoWrestling_g06_c05 120 86
v_SumoWrestling_g06_c06 227 86
v_SumoWrestling_g06_c07 263 86
v_SumoWrestling_g07_c01 108 86
v_SumoWrestling_g07_c02 260 86
v_SumoWrestling_g07_c03 156 86
v_SumoWrestling_g07_c04 102 86
v_SumoWrestling_g07_c05 246 86
v_SumoWrestling_g07_c06 233 86
v_SumoWrestling_g07_c07 186 86
v_Surfing_g01_c01 253 87
v_Surfing_g01_c02 202 87
v_Surfing_g01_c03 219 87
v_Surfing_g01_c04 282 87
v_Surfing_g01_c05 117 87
v_Surfing_g01_c06 212 87
v_Surfing_g01_c07 234 87
v_Surfing_g02_c01 157 87
v_Surfing_g02_c02 93 87
v_Surfing_g02_c03 278 87
v_Surfing_g02_c04 242 87
v_Surfing_g02_c05 167 87
v_Surfing_g02_c06 277 87
v_Surfing_g03_c01 124 87
v_Surfing_g03_c02 126 87
v_Surfing_g03_c03 124 87
v_Surfing_g03_c04 133 87
v_Surfing_g04_c01 112 87
v_Surfing_g04_c02 175 87
v_Surfing_g04_c03 143 87
v_Surfing_g04_c04 131 87
v_Surfing_g05_c01 236 87
v_Surfing_g05_c02 296 87
v_Surfing_g05_c03 276 87
v_Surfing_g05_c04 240 87
v_Surfing_g06_c01 264 87
v_Surfing_g06_c02 264 87
v_Surfing_g06_c03 124 87
v_Surfing_g06_c04 138 87
v_Surfing_g07_c01 263 87
v_Surfing_g07_c02 240 87
v_Surfing_g07_c03 195 87
v_Surfing_g07_c04 212 87
v_Swing_g01_c01 167 88
v_Swing_g01_c02 167 88
v_Swing_g01_c03 167 88
v_Swing_g01_c04 125 88
v_Swing_g01_c05 200 88
v_Swing_g02_c01 134 88
v_Swing_g02_c02 334 88
v_Swing_g02_c03 299 88
v_Swing_g02_c04 334 88
v_Swing_g02_c05 200 88
v_Swing_g03_c01 144 88
v_Swing_g03_c02 144 88
v_Swing_g03_c03 144 88
v_Swing_g03_c04 144 88
v_Swing_g04_c01 125 88
v_Swing_g04_c02 125 88
v_Swing_g04_c03 167 88
v_Swing_g04_c04 167 88
v_Swing_g04_c05 150 88
v_Swing_g04_c06 200 88
v_Swing_g04_c07 200 88
v_Swing_g05_c01 108 88
v_Swing_g05_c02 108 88
v_Swing_g05_c03 108 88
v_Swing_g05_c04 108 88
v_Swing_g05_c05 200 88
v_Swing_g05_c06 200 88
v_Swing_g05_c07 200 88
v_Swing_g06_c01 125 88
v_Swing_g06_c02 125 88
v_Swing_g06_c03 125 88
v_Swing_g06_c04 125 88
v_Swing_g06_c05 150 88
v_Swing_g06_c06 150 88
v_Swing_g06_c07 50 88
v_Swing_g07_c01 125 88
v_Swing_g07_c02 250 88
v_Swing_g07_c03 250 88
v_Swing_g07_c04 200 88
v_Swing_g07_c05 150 88
v_Swing_g07_c06 160 88
v_Swing_g07_c07 150 88
v_TableTennisShot_g01_c01 156 89
v_TableTennisShot_g01_c02 168 89
v_TableTennisShot_g01_c03 125 89
v_TableTennisShot_g01_c04 162 89
v_TableTennisShot_g01_c05 163 89
v_TableTennisShot_g01_c06 193 89
v_TableTennisShot_g02_c01 224 89
v_TableTennisShot_g02_c02 224 89
v_TableTennisShot_g02_c03 144 89
v_TableTennisShot_g02_c04 118 89
v_TableTennisShot_g03_c01 124 89
v_TableTennisShot_g03_c02 88 89
v_TableTennisShot_g03_c03 104 89
v_TableTennisShot_g03_c04 130 89
v_TableTennisShot_g03_c05 105 89
v_TableTennisShot_g04_c01 209 89
v_TableTennisShot_g04_c02 133 89
v_TableTennisShot_g04_c03 133 89
v_TableTennisShot_g04_c04 190 89
v_TableTennisShot_g04_c05 103 89
v_TableTennisShot_g04_c06 210 89
v_TableTennisShot_g04_c07 141 89
v_TableTennisShot_g05_c01 203 89
v_TableTennisShot_g05_c02 172 89
v_TableTennisShot_g05_c03 220 89
v_TableTennisShot_g05_c04 175 89
v_TableTennisShot_g05_c05 133 89
v_TableTennisShot_g05_c06 185 89
v_TableTennisShot_g05_c07 156 89
v_TableTennisShot_g06_c01 206 89
v_TableTennisShot_g06_c02 174 89
v_TableTennisShot_g06_c03 135 89
v_TableTennisShot_g06_c04 110 89
v_TableTennisShot_g06_c05 169 89
v_TableTennisShot_g06_c06 122 89
v_TableTennisShot_g07_c01 74 89
v_TableTennisShot_g07_c02 100 89
v_TableTennisShot_g07_c03 75 89
v_TableTennisShot_g07_c04 79 89
v_TaiChi_g01_c01 167 90
v_TaiChi_g01_c02 167 90
v_TaiChi_g01_c03 168 90
v_TaiChi_g01_c04 167 90
v_TaiChi_g02_c01 175 90
v_TaiChi_g02_c02 170 90
v_TaiChi_g02_c03 175 90
v_TaiChi_g02_c04 170 90
v_TaiChi_g03_c01 179 90
v_TaiChi_g03_c02 169 90
v_TaiChi_g03_c03 174 90
v_TaiChi_g03_c04 170 90
v_TaiChi_g04_c01 179 90
v_TaiChi_g04_c02 179 90
v_TaiChi_g04_c03 179 90
v_TaiChi_g04_c04 173 90
v_TaiChi_g05_c01 168 90
v_TaiChi_g05_c02 170 90
v_TaiChi_g05_c03 169 90
v_TaiChi_g05_c04 168 90
v_TaiChi_g06_c01 182 90
v_TaiChi_g06_c02 171 90
v_TaiChi_g06_c03 178 90
v_TaiChi_g06_c04 176 90
v_TaiChi_g07_c01 191 90
v_TaiChi_g07_c02 176 90
v_TaiChi_g07_c03 170 90
v_TaiChi_g07_c04 170 90
v_TennisSwing_g01_c01 76 91
v_TennisSwing_g01_c02 84 91
v_TennisSwing_g01_c03 83 91
v_TennisSwing_g01_c04 89 91
v_TennisSwing_g01_c05 84 91
v_TennisSwing_g01_c06 89 91
v_TennisSwing_g01_c07 85 91
v_TennisSwing_g02_c01 73 91
v_TennisSwing_g02_c02 93 91
v_TennisSwing_g02_c03 73 91
v_TennisSwing_g02_c04 84 91
v_TennisSwing_g02_c05 177 91
v_TennisSwing_g02_c06 93 91
v_TennisSwing_g02_c07 216 91
v_TennisSwing_g03_c01 79 91
v_TennisSwing_g03_c02 61 91
v_TennisSwing_g03_c03 80 91
v_TennisSwing_g03_c04 78 91
v_TennisSwing_g03_c05 96 91
v_TennisSwing_g03_c06 84 91
v_TennisSwing_g03_c07 73 91
v_TennisSwing_g04_c01 145 91
v_TennisSwing_g04_c02 97 91
v_TennisSwing_g04_c03 85 91
v_TennisSwing_g04_c04 96 91
v_TennisSwing_g04_c05 121 91
v_TennisSwing_g04_c06 97 91
v_TennisSwing_g04_c07 129 91
v_TennisSwing_g05_c01 121 91
v_TennisSwing_g05_c02 173 91
v_TennisSwing_g05_c03 164 91
v_TennisSwing_g05_c04 140 91
v_TennisSwing_g05_c05 153 91
v_TennisSwing_g05_c06 164 91
v_TennisSwing_g05_c07 95 91
v_TennisSwing_g06_c01 138 91
v_TennisSwing_g06_c02 210 91
v_TennisSwing_g06_c03 244 91
v_TennisSwing_g06_c04 230 91
v_TennisSwing_g06_c05 244 91
v_TennisSwing_g06_c06 204 91
v_TennisSwing_g06_c07 185 91
v_TennisSwing_g07_c01 203 91
v_TennisSwing_g07_c02 247 91
v_TennisSwing_g07_c03 129 91
v_TennisSwing_g07_c04 121 91
v_TennisSwing_g07_c05 172 91
v_TennisSwing_g07_c06 168 91
v_TennisSwing_g07_c07 143 91
v_ThrowDiscus_g01_c01 65 92
v_ThrowDiscus_g01_c02 93 92
v_ThrowDiscus_g01_c03 81 92
v_ThrowDiscus_g01_c04 77 92
v_ThrowDiscus_g02_c01 83 92
v_ThrowDiscus_g02_c02 89 92
v_ThrowDiscus_g02_c03 89 92
v_ThrowDiscus_g02_c04 125 92
v_ThrowDiscus_g02_c05 83 92
v_ThrowDiscus_g02_c06 89 92
v_ThrowDiscus_g02_c07 83 92
v_ThrowDiscus_g03_c01 118 92
v_ThrowDiscus_g03_c02 90 92
v_ThrowDiscus_g03_c03 147 92
v_ThrowDiscus_g03_c04 109 92
v_ThrowDiscus_g04_c01 60 92
v_ThrowDiscus_g04_c02 157 92
v_ThrowDiscus_g04_c03 120 92
v_ThrowDiscus_g04_c04 122 92
v_ThrowDiscus_g05_c01 75 92
v_ThrowDiscus_g05_c02 70 92
v_ThrowDiscus_g05_c03 65 92
v_ThrowDiscus_g05_c04 77 92
v_ThrowDiscus_g05_c05 60 92
v_ThrowDiscus_g06_c01 87 92
v_ThrowDiscus_g06_c02 61 92
v_ThrowDiscus_g06_c03 96 92
v_ThrowDiscus_g06_c04 132 92
v_ThrowDiscus_g06_c05 132 92
v_ThrowDiscus_g06_c06 105 92
v_ThrowDiscus_g06_c07 70 92
v_ThrowDiscus_g07_c01 113 92
v_ThrowDiscus_g07_c02 104 92
v_ThrowDiscus_g07_c03 154 92
v_ThrowDiscus_g07_c04 122 92
v_ThrowDiscus_g07_c05 109 92
v_ThrowDiscus_g07_c06 104 92
v_ThrowDiscus_g07_c07 108 92
v_TrampolineJumping_g01_c01 239 93
v_TrampolineJumping_g01_c02 239 93
v_TrampolineJumping_g01_c03 105 93
v_TrampolineJumping_g01_c04 105 93
v_TrampolineJumping_g02_c01 200 93
v_TrampolineJumping_g02_c02 200 93
v_TrampolineJumping_g02_c03 200 93
v_TrampolineJumping_g02_c04 200 93
v_TrampolineJumping_g02_c05 239 93
v_TrampolineJumping_g02_c06 239 93
v_TrampolineJumping_g03_c01 200 93
v_TrampolineJumping_g03_c02 200 93
v_TrampolineJumping_g03_c03 255 93
v_TrampolineJumping_g03_c04 200 93
v_TrampolineJumping_g04_c01 249 93
v_TrampolineJumping_g04_c02 249 93
v_TrampolineJumping_g04_c03 249 93
v_TrampolineJumping_g04_c04 249 93
v_TrampolineJumping_g04_c05 239 93
v_TrampolineJumping_g05_c01 150 93
v_TrampolineJumping_g05_c02 150 93
v_TrampolineJumping_g05_c03 150 93
v_TrampolineJumping_g05_c04 150 93
v_TrampolineJumping_g06_c01 200 93
v_TrampolineJumping_g06_c02 448 93
v_TrampolineJumping_g06_c03 448 93
v_TrampolineJumping_g06_c04 326 93
v_TrampolineJumping_g07_c01 200 93
v_TrampolineJumping_g07_c02 400 93
v_TrampolineJumping_g07_c03 200 93
v_TrampolineJumping_g07_c04 200 93
v_TrampolineJumping_g07_c05 239 93
v_Typing_g01_c01 126 94
v_Typing_g01_c02 120 94
v_Typing_g01_c03 141 94
v_Typing_g01_c04 155 94
v_Typing_g01_c05 123 94
v_Typing_g01_c06 143 94
v_Typing_g01_c07 126 94
v_Typing_g02_c01 249 94
v_Typing_g02_c02 249 94
v_Typing_g02_c03 249 94
v_Typing_g02_c04 249 94
v_Typing_g02_c05 249 94
v_Typing_g02_c06 249 94
v_Typing_g03_c01 248 94
v_Typing_g03_c02 248 94
v_Typing_g03_c03 249 94
v_Typing_g03_c04 249 94
v_Typing_g03_c05 247 94
v_Typing_g03_c06 260 94
v_Typing_g03_c07 249 94
v_Typing_g04_c01 249 94
v_Typing_g04_c02 180 94
v_Typing_g04_c03 149 94
v_Typing_g04_c04 249 94
v_Typing_g05_c01 249 94
v_Typing_g05_c02 249 94
v_Typing_g05_c03 249 94
v_Typing_g05_c04 249 94
v_Typing_g05_c05 249 94
v_Typing_g05_c06 249 94
v_Typing_g06_c01 140 94
v_Typing_g06_c02 124 94
v_Typing_g06_c03 125 94
v_Typing_g06_c04 122 94
v_Typing_g06_c05 124 94
v_Typing_g06_c06 128 94
v_Typing_g06_c07 118 94
v_Typing_g07_c01 119 94
v_Typing_g07_c02 123 94
v_Typing_g07_c03 127 94
v_Typing_g07_c04 120 94
v_Typing_g07_c05 128 94
v_Typing_g07_c06 109 94
v_UnevenBars_g01_c01 160 95
v_UnevenBars_g01_c02 159 95
v_UnevenBars_g01_c03 152 95
v_UnevenBars_g01_c04 143 95
v_UnevenBars_g02_c01 145 95
v_UnevenBars_g02_c02 193 95
v_UnevenBars_g02_c03 155 95
v_UnevenBars_g02_c04 195 95
v_UnevenBars_g03_c01 128 95
v_UnevenBars_g03_c02 141 95
v_UnevenBars_g03_c03 149 95
v_UnevenBars_g03_c04 245 95
v_UnevenBars_g04_c01 141 95
v_UnevenBars_g04_c02 124 95
v_UnevenBars_g04_c03 119 95
v_UnevenBars_g04_c04 144 95
v_UnevenBars_g05_c01 121 95
v_UnevenBars_g05_c02 177 95
v_UnevenBars_g05_c03 165 95
v_UnevenBars_g05_c04 106 95
v_UnevenBars_g06_c01 97 95
v_UnevenBars_g06_c02 77 95
v_UnevenBars_g06_c03 78 95
v_UnevenBars_g06_c04 118 95
v_UnevenBars_g07_c01 149 95
v_UnevenBars_g07_c02 72 95
v_UnevenBars_g07_c03 122 95
v_UnevenBars_g07_c04 122 95
v_VolleyballSpiking_g01_c01 92 96
v_VolleyballSpiking_g01_c02 209 96
v_VolleyballSpiking_g01_c03 153 96
v_VolleyballSpiking_g01_c04 68 96
v_VolleyballSpiking_g02_c01 83 96
v_VolleyballSpiking_g02_c02 121 96
v_VolleyballSpiking_g02_c03 111 96
v_VolleyballSpiking_g02_c04 90 96
v_VolleyballSpiking_g03_c01 101 96
v_VolleyballSpiking_g03_c02 64 96
v_VolleyballSpiking_g03_c03 122 96
v_VolleyballSpiking_g03_c04 94 96
v_VolleyballSpiking_g04_c01 64 96
v_VolleyballSpiking_g04_c02 60 96
v_VolleyballSpiking_g04_c03 75 96
v_VolleyballSpiking_g04_c04 110 96
v_VolleyballSpiking_g04_c05 97 96
v_VolleyballSpiking_g04_c06 108 96
v_VolleyballSpiking_g04_c07 127 96
v_VolleyballSpiking_g05_c01 103 96
v_VolleyballSpiking_g05_c02 65 96
v_VolleyballSpiking_g05_c03 58 96
v_VolleyballSpiking_g05_c04 62 96
v_VolleyballSpiking_g05_c05 93 96
v_VolleyballSpiking_g06_c01 120 96
v_VolleyballSpiking_g06_c02 105 96
v_VolleyballSpiking_g06_c03 120 96
v_VolleyballSpiking_g06_c04 147 96
v_VolleyballSpiking_g07_c01 52 96
v_VolleyballSpiking_g07_c02 86 96
v_VolleyballSpiking_g07_c03 88 96
v_VolleyballSpiking_g07_c04 66 96
v_VolleyballSpiking_g07_c05 85 96
v_VolleyballSpiking_g07_c06 66 96
v_VolleyballSpiking_g07_c07 78 96
v_WalkingWithDog_g01_c01 239 97
v_WalkingWithDog_g01_c02 239 97
v_WalkingWithDog_g01_c03 239 97
v_WalkingWithDog_g01_c04 179 97
v_WalkingWithDog_g02_c01 239 97
v_WalkingWithDog_g02_c02 239 97
v_WalkingWithDog_g02_c03 239 97
v_WalkingWithDog_g02_c04 239 97
v_WalkingWithDog_g02_c05 239 97
v_WalkingWithDog_g02_c06 239 97
v_WalkingWithDog_g03_c01 239 97
v_WalkingWithDog_g03_c02 239 97
v_WalkingWithDog_g03_c03 214 97
v_WalkingWithDog_g03_c04 239 97
v_WalkingWithDog_g03_c05 239 97
v_WalkingWithDog_g04_c01 92 97
v_WalkingWithDog_g04_c02 239 97
v_WalkingWithDog_g04_c03 239 97
v_WalkingWithDog_g04_c04 209 97
v_WalkingWithDog_g04_c05 239 97
v_WalkingWithDog_g05_c01 239 97
v_WalkingWithDog_g05_c02 239 97
v_WalkingWithDog_g05_c03 239 97
v_WalkingWithDog_g05_c04 143 97
v_WalkingWithDog_g05_c05 133 97
v_WalkingWithDog_g06_c01 152 97
v_WalkingWithDog_g06_c02 124 97
v_WalkingWithDog_g06_c03 239 97
v_WalkingWithDog_g06_c04 231 97
v_WalkingWithDog_g06_c05 227 97
v_WalkingWithDog_g07_c01 93 97
v_WalkingWithDog_g07_c02 158 97
v_WalkingWithDog_g07_c03 232 97
v_WalkingWithDog_g07_c04 239 97
v_WalkingWithDog_g07_c05 239 97
v_WalkingWithDog_g07_c06 239 97
v_WallPushups_g01_c01 88 98
v_WallPushups_g01_c02 123 98
v_WallPushups_g01_c03 149 98
v_WallPushups_g01_c04 188 98
v_WallPushups_g02_c01 81 98
v_WallPushups_g02_c02 64 98
v_WallPushups_g02_c03 62 98
v_WallPushups_g02_c04 74 98
v_WallPushups_g03_c01 113 98
v_WallPushups_g03_c02 116 98
v_WallPushups_g03_c03 107 98
v_WallPushups_g03_c04 100 98
v_WallPushups_g03_c05 94 98
v_WallPushups_g04_c01 100 98
v_WallPushups_g04_c02 119 98
v_WallPushups_g04_c03 95 98
v_WallPushups_g04_c04 151 98
v_WallPushups_g05_c01 88 98
v_WallPushups_g05_c02 90 98
v_WallPushups_g05_c03 83 98
v_WallPushups_g05_c04 85 98
v_WallPushups_g05_c05 76 98
v_WallPushups_g06_c01 94 98
v_WallPushups_g06_c02 100 98
v_WallPushups_g06_c03 133 98
v_WallPushups_g06_c04 122 98
v_WallPushups_g06_c05 114 98
v_WallPushups_g06_c06 106 98
v_WallPushups_g06_c07 162 98
v_WallPushups_g07_c01 103 98
v_WallPushups_g07_c02 94 98
v_WallPushups_g07_c03 94 98
v_WallPushups_g07_c04 100 98
v_WallPushups_g07_c05 84 98
v_WallPushups_g07_c06 84 98
v_WritingOnBoard_g01_c01 152 99
v_WritingOnBoard_g01_c02 116 99
v_WritingOnBoard_g01_c03 60 99
v_WritingOnBoard_g01_c04 56 99
v_WritingOnBoard_g01_c05 184 99
v_WritingOnBoard_g01_c06 70 99
v_WritingOnBoard_g01_c07 99 99
v_WritingOnBoard_g02_c01 182 99
v_WritingOnBoard_g02_c02 215 99
v_WritingOnBoard_g02_c03 145 99
v_WritingOnBoard_g02_c04 190 99
v_WritingOnBoard_g02_c05 99 99
v_WritingOnBoard_g02_c06 211 99
v_WritingOnBoard_g02_c07 199 99
v_WritingOnBoard_g03_c01 131 99
v_WritingOnBoard_g03_c02 111 99
v_WritingOnBoard_g03_c03 113 99
v_WritingOnBoard_g03_c04 124 99
v_WritingOnBoard_g03_c05 159 99
v_WritingOnBoard_g03_c06 121 99
v_WritingOnBoard_g03_c07 93 99
v_WritingOnBoard_g04_c01 125 99
v_WritingOnBoard_g04_c02 142 99
v_WritingOnBoard_g04_c03 147 99
v_WritingOnBoard_g04_c04 85 99
v_WritingOnBoard_g05_c01 179 99
v_WritingOnBoard_g05_c02 97 99
v_WritingOnBoard_g05_c03 111 99
v_WritingOnBoard_g05_c04 147 99
v_WritingOnBoard_g05_c05 108 99
v_WritingOnBoard_g05_c06 129 99
v_WritingOnBoard_g06_c01 83 99
v_WritingOnBoard_g06_c02 190 99
v_WritingOnBoard_g06_c03 181 99
v_WritingOnBoard_g06_c04 210 99
v_WritingOnBoard_g06_c05 188 99
v_WritingOnBoard_g06_c06 133 99
v_WritingOnBoard_g06_c07 231 99
v_WritingOnBoard_g07_c01 110 99
v_WritingOnBoard_g07_c02 162 99
v_WritingOnBoard_g07_c03 181 99
v_WritingOnBoard_g07_c04 119 99
v_WritingOnBoard_g07_c05 149 99
v_WritingOnBoard_g07_c06 100 99
v_WritingOnBoard_g07_c07 110 99
v_YoYo_g01_c01 186 100
v_YoYo_g01_c02 183 100
v_YoYo_g01_c03 164 100
v_YoYo_g01_c04 192 100
v_YoYo_g01_c05 177 100
v_YoYo_g01_c06 159 100
v_YoYo_g01_c07 188 100
v_YoYo_g02_c01 187 100
v_YoYo_g02_c02 187 100
v_YoYo_g02_c03 165 100
v_YoYo_g02_c04 165 100
v_YoYo_g02_c05 171 100
v_YoYo_g03_c01 194 100
v_YoYo_g03_c02 197 100
v_YoYo_g03_c03 198 100
v_YoYo_g03_c04 204 100
v_YoYo_g03_c05 139 100
v_YoYo_g03_c06 192 100
v_YoYo_g04_c01 176 100
v_YoYo_g04_c02 191 100
v_YoYo_g04_c03 153 100
v_YoYo_g04_c04 177 100
v_YoYo_g04_c05 179 100
v_YoYo_g05_c01 191 100
v_YoYo_g05_c02 178 100
v_YoYo_g05_c03 183 100
v_YoYo_g05_c04 174 100
v_YoYo_g05_c05 179 100
v_YoYo_g06_c01 203 100
v_YoYo_g06_c02 183 100
v_YoYo_g06_c03 186 100
v_YoYo_g06_c04 135 100
v_YoYo_g07_c01 185 100
v_YoYo_g07_c02 176 100
v_YoYo_g07_c03 176 100
v_YoYo_g07_c04 199 100
