# Supplementary material for: STA-TSN: Spatial-Temporal Attention Temporal Segment Network for action recognition in video
Source: PLoS One. 2022 Mar 17;17(3):e0265115. doi: 10.1371/journal.pone.0265115 (PMC8929560; doi:10.1371/journal.pone.0265115)
Supplement: S1 File — (ZIP) [file pone.0265115.s001.zip › ┤·┬δ/datasets/settings/ucf101/val_flow_split2.txt]

v_ApplyEyeMakeup_g08_c01 119 0
v_ApplyEyeMakeup_g08_c02 116 0
v_ApplyEyeMakeup_g08_c03 145 0
v_ApplyEyeMakeup_g08_c04 223 0
v_ApplyEyeMakeup_g08_c05 275 0
v_ApplyEyeMakeup_g09_c01 175 0
v_ApplyEyeMakeup_g09_c02 257 0
v_ApplyEyeMakeup_g09_c03 209 0
v_ApplyEyeMakeup_g09_c04 190 0
v_ApplyEyeMakeup_g09_c05 193 0
v_ApplyEyeMakeup_g09_c06 187 0
v_ApplyEyeMakeup_g09_c07 260 0
v_ApplyEyeMakeup_g10_c01 152 0
v_ApplyEyeMakeup_g10_c02 97 0
v_ApplyEyeMakeup_g10_c03 105 0
v_ApplyEyeMakeup_g10_c04 123 0
v_ApplyEyeMakeup_g10_c05 119 0
v_ApplyEyeMakeup_g11_c01 139 0
v_ApplyEyeMakeup_g11_c02 177 0
v_ApplyEyeMakeup_g11_c03 124 0
v_ApplyEyeMakeup_g11_c04 137 0
v_ApplyEyeMakeup_g11_c05 179 0
v_ApplyEyeMakeup_g12_c01 225 0
v_ApplyEyeMakeup_g12_c02 119 0
v_ApplyEyeMakeup_g12_c03 140 0
v_ApplyEyeMakeup_g12_c04 207 0
v_ApplyEyeMakeup_g12_c05 126 0
v_ApplyEyeMakeup_g12_c06 211 0
v_ApplyEyeMakeup_g13_c01 174 0
v_ApplyEyeMakeup_g13_c02 98 0
v_ApplyEyeMakeup_g13_c03 167 0
v_ApplyEyeMakeup_g13_c04 119 0
v_ApplyEyeMakeup_g13_c05 118 0
v_ApplyEyeMakeup_g13_c06 136 0
v_ApplyEyeMakeup_g14_c01 184 0
v_ApplyEyeMakeup_g14_c02 185 0
v_ApplyEyeMakeup_g14_c03 236 0
v_ApplyEyeMakeup_g14_c04 131 0
v_ApplyEyeMakeup_g14_c05 159 0
v_ApplyLipstick_g08_c01 180 1
v_ApplyLipstick_g08_c02 218 1
v_ApplyLipstick_g08_c03 269 1
v_ApplyLipstick_g08_c04 309 1
v_ApplyLipstick_g09_c01 98 1
v_ApplyLipstick_g09_c02 243 1
v_ApplyLipstick_g09_c03 246 1
v_ApplyLipstick_g09_c04 209 1
v_ApplyLipstick_g10_c01 104 1
v_ApplyLipstick_g10_c02 138 1
v_ApplyLipstick_g10_c03 116 1
v_ApplyLipstick_g10_c04 246 1
v_ApplyLipstick_g11_c01 142 1
v_ApplyLipstick_g11_c02 198 1
v_ApplyLipstick_g11_c03 107 1
v_ApplyLipstick_g11_c04 156 1
v_ApplyLipstick_g12_c01 197 1
v_ApplyLipstick_g12_c02 105 1
v_ApplyLipstick_g12_c03 140 1
v_ApplyLipstick_g12_c04 276 1
v_ApplyLipstick_g12_c05 177 1
v_ApplyLipstick_g13_c01 212 1
v_ApplyLipstick_g13_c02 154 1
v_ApplyLipstick_g13_c03 163 1
v_ApplyLipstick_g13_c04 209 1
v_ApplyLipstick_g14_c01 175 1
v_ApplyLipstick_g14_c02 189 1
v_ApplyLipstick_g14_c03 173 1
v_ApplyLipstick_g14_c04 104 1
v_Archery_g08_c01 362 2
v_Archery_g08_c02 115 2
v_Archery_g08_c03 325 2
v_Archery_g08_c04 342 2
v_Archery_g08_c05 366 2
v_Archery_g09_c01 98 2
v_Archery_g09_c02 82 2
v_Archery_g09_c03 81 2
v_Archery_g09_c04 94 2
v_Archery_g09_c05 95 2
v_Archery_g09_c06 84 2
v_Archery_g09_c07 106 2
v_Archery_g10_c01 110 2
v_Archery_g10_c02 139 2
v_Archery_g10_c03 202 2
v_Archery_g10_c04 207 2
v_Archery_g10_c05 187 2
v_Archery_g10_c06 175 2
v_Archery_g10_c07 125 2
v_Archery_g11_c01 192 2
v_Archery_g11_c02 301 2
v_Archery_g11_c03 294 2
v_Archery_g11_c04 257 2
v_Archery_g11_c05 209 2
v_Archery_g11_c06 242 2
v_Archery_g11_c07 263 2
v_Archery_g12_c01 354 2
v_Archery_g12_c02 397 2
v_Archery_g12_c03 435 2
v_Archery_g12_c04 194 2
v_Archery_g13_c01 148 2
v_Archery_g13_c02 146 2
v_Archery_g13_c03 159 2
v_Archery_g13_c04 165 2
v_Archery_g13_c05 184 2
v_Archery_g13_c06 163 2
v_Archery_g13_c07 189 2
v_Archery_g14_c01 206 2
v_Archery_g14_c02 219 2
v_Archery_g14_c03 168 2
v_Archery_g14_c04 243 2
v_BabyCrawling_g08_c01 204 3
v_BabyCrawling_g08_c02 110 3
v_BabyCrawling_g08_c03 112 3
v_BabyCrawling_g08_c04 94 3
v_BabyCrawling_g09_c01 143 3
v_BabyCrawling_g09_c02 221 3
v_BabyCrawling_g09_c03 135 3
v_BabyCrawling_g09_c04 205 3
v_BabyCrawling_g09_c05 103 3
v_BabyCrawling_g09_c06 118 3
v_BabyCrawling_g10_c01 141 3
v_BabyCrawling_g10_c02 115 3
v_BabyCrawling_g10_c03 99 3
v_BabyCrawling_g10_c04 183 3
v_BabyCrawling_g10_c05 119 3
v_BabyCrawling_g11_c01 105 3
v_BabyCrawling_g11_c02 102 3
v_BabyCrawling_g11_c03 98 3
v_BabyCrawling_g11_c04 108 3
v_BabyCrawling_g12_c01 102 3
v_BabyCrawling_g12_c02 138 3
v_BabyCrawling_g12_c03 95 3
v_BabyCrawling_g12_c04 103 3
v_BabyCrawling_g12_c05 184 3
v_BabyCrawling_g12_c06 123 3
v_BabyCrawling_g13_c01 140 3
v_BabyCrawling_g13_c02 125 3
v_BabyCrawling_g13_c03 109 3
v_BabyCrawling_g13_c04 147 3
v_BabyCrawling_g13_c05 84 3
v_BabyCrawling_g13_c06 166 3
v_BabyCrawling_g14_c01 121 3
v_BabyCrawling_g14_c02 107 3
v_BabyCrawling_g14_c03 175 3
v_BabyCrawling_g14_c04 221 3
v_BalanceBeam_g08_c01 139 4
v_BalanceBeam_g08_c02 124 4
v_BalanceBeam_g08_c03 124 4
v_BalanceBeam_g08_c04 115 4
v_BalanceBeam_g09_c01 99 4
v_BalanceBeam_g09_c02 78 4
v_BalanceBeam_g09_c03 174 4
v_BalanceBeam_g09_c04 205 4
v_BalanceBeam_g10_c01 78 4
v_BalanceBeam_g10_c02 68 4
v_BalanceBeam_g10_c03 104 4
v_BalanceBeam_g10_c04 121 4
v_BalanceBeam_g11_c01 109 4
v_BalanceBeam_g11_c02 67 4
v_BalanceBeam_g11_c03 126 4
v_BalanceBeam_g11_c04 115 4
v_BalanceBeam_g12_c01 74 4
v_BalanceBeam_g12_c02 68 4
v_BalanceBeam_g12_c03 169 4
v_BalanceBeam_g12_c04 95 4
v_BalanceBeam_g13_c01 135 4
v_BalanceBeam_g13_c02 124 4
v_BalanceBeam_g13_c03 136 4
v_BalanceBeam_g13_c04 64 4
v_BalanceBeam_g13_c05 108 4
v_BalanceBeam_g14_c01 144 4
v_BalanceBeam_g14_c02 94 4
v_BalanceBeam_g14_c03 200 4
v_BalanceBeam_g14_c04 152 4
v_BandMarching_g08_c01 118 5
v_BandMarching_g08_c02 144 5
v_BandMarching_g08_c03 94 5
v_BandMarching_g08_c04 101 5
v_BandMarching_g08_c05 204 5
v_BandMarching_g08_c06 218 5
v_BandMarching_g08_c07 139 5
v_BandMarching_g09_c01 94 5
v_BandMarching_g09_c02 105 5
v_BandMarching_g09_c03 101 5
v_BandMarching_g09_c04 86 5
v_BandMarching_g09_c05 249 5
v_BandMarching_g09_c06 117 5
v_BandMarching_g09_c07 131 5
v_BandMarching_g10_c01 141 5
v_BandMarching_g10_c02 138 5
v_BandMarching_g10_c03 111 5
v_BandMarching_g10_c04 160 5
v_BandMarching_g10_c05 187 5
v_BandMarching_g10_c06 137 5
v_BandMarching_g10_c07 147 5
v_BandMarching_g11_c01 295 5
v_BandMarching_g11_c02 300 5
v_BandMarching_g11_c03 388 5
v_BandMarching_g11_c04 270 5
v_BandMarching_g11_c05 431 5
v_BandMarching_g11_c06 391 5
v_BandMarching_g11_c07 246 5
v_BandMarching_g12_c01 487 5
v_BandMarching_g12_c02 428 5
v_BandMarching_g12_c03 259 5
v_BandMarching_g12_c04 293 5
v_BandMarching_g12_c05 294 5
v_BandMarching_g12_c06 268 5
v_BandMarching_g13_c01 410 5
v_BandMarching_g13_c02 242 5
v_BandMarching_g13_c03 263 5
v_BandMarching_g13_c04 302 5
v_BandMarching_g13_c05 177 5
v_BandMarching_g14_c01 143 5
v_BandMarching_g14_c02 230 5
v_BandMarching_g14_c03 219 5
v_BandMarching_g14_c04 210 5
v_BandMarching_g14_c05 215 5
v_BandMarching_g14_c06 206 5
v_BaseballPitch_g08_c01 110 6
v_BaseballPitch_g08_c02 103 6
v_BaseballPitch_g08_c03 99 6
v_BaseballPitch_g08_c04 94 6
v_BaseballPitch_g08_c05 109 6
v_BaseballPitch_g08_c06 105 6
v_BaseballPitch_g08_c07 103 6
v_BaseballPitch_g09_c01 66 6
v_BaseballPitch_g09_c02 74 6
v_BaseballPitch_g09_c03 71 6
v_BaseballPitch_g09_c04 62 6
v_BaseballPitch_g09_c05 61 6
v_BaseballPitch_g09_c06 66 6
v_BaseballPitch_g09_c07 98 6
v_BaseballPitch_g10_c01 100 6
v_BaseballPitch_g10_c02 171 6
v_BaseballPitch_g10_c03 117 6
v_BaseballPitch_g10_c04 117 6
v_BaseballPitch_g10_c05 101 6
v_BaseballPitch_g11_c01 103 6
v_BaseballPitch_g11_c02 73 6
v_BaseballPitch_g11_c03 67 6
v_BaseballPitch_g11_c04 57 6
v_BaseballPitch_g11_c05 76 6
v_BaseballPitch_g12_c01 125 6
v_BaseballPitch_g12_c02 126 6
v_BaseballPitch_g12_c03 97 6
v_BaseballPitch_g12_c04 59 6
v_BaseballPitch_g13_c01 125 6
v_BaseballPitch_g13_c02 122 6
v_BaseballPitch_g13_c03 139 6
v_BaseballPitch_g13_c04 130 6
v_BaseballPitch_g13_c05 74 6
v_BaseballPitch_g13_c06 74 6
v_BaseballPitch_g13_c07 107 6
v_BaseballPitch_g14_c01 103 6
v_BaseballPitch_g14_c02 137 6
v_BaseballPitch_g14_c03 96 6
v_BaseballPitch_g14_c04 108 6
v_Basketball_g08_c01 170 7
v_Basketball_g08_c02 83 7
v_Basketball_g08_c03 95 7
v_Basketball_g08_c04 100 7
v_Basketball_g09_c01 110 7
v_Basketball_g09_c02 103 7
v_Basketball_g09_c03 84 7
v_Basketball_g09_c04 100 7
v_Basketball_g09_c05 121 7
v_Basketball_g10_c01 127 7
v_Basketball_g10_c02 123 7
v_Basketball_g10_c03 115 7
v_Basketball_g10_c04 102 7
v_Basketball_g10_c05 116 7
v_Basketball_g11_c01 104 7
v_Basketball_g11_c02 142 7
v_Basketball_g11_c03 74 7
v_Basketball_g11_c04 76 7
v_Basketball_g11_c05 86 7
v_Basketball_g12_c01 272 7
v_Basketball_g12_c02 183 7
v_Basketball_g12_c03 136 7
v_Basketball_g12_c04 227 7
v_Basketball_g12_c05 229 7
v_Basketball_g13_c01 298 7
v_Basketball_g13_c02 323 7
v_Basketball_g13_c03 310 7
v_Basketball_g13_c04 292 7
v_Basketball_g14_c01 80 7
v_Basketball_g14_c02 130 7
v_Basketball_g14_c03 88 7
v_Basketball_g14_c04 87 7
v_Basketball_g14_c05 90 7
v_BasketballDunk_g08_c01 50 8
v_BasketballDunk_g08_c02 65 8
v_BasketballDunk_g08_c03 58 8
v_BasketballDunk_g08_c04 58 8
v_BasketballDunk_g08_c05 86 8
v_BasketballDunk_g09_c01 84 8
v_BasketballDunk_g09_c02 71 8
v_BasketballDunk_g09_c03 81 8
v_BasketballDunk_g09_c04 80 8
v_BasketballDunk_g09_c05 60 8
v_BasketballDunk_g10_c01 90 8
v_BasketballDunk_g10_c02 59 8
v_BasketballDunk_g10_c03 69 8
v_BasketballDunk_g10_c04 68 8
v_BasketballDunk_g10_c05 97 8
v_BasketballDunk_g11_c01 114 8
v_BasketballDunk_g11_c02 83 8
v_BasketballDunk_g11_c03 94 8
v_BasketballDunk_g11_c04 85 8
v_BasketballDunk_g11_c05 90 8
v_BasketballDunk_g12_c01 49 8
v_BasketballDunk_g12_c02 55 8
v_BasketballDunk_g12_c03 69 8
v_BasketballDunk_g12_c04 57 8
v_BasketballDunk_g12_c05 67 8
v_BasketballDunk_g13_c01 46 8
v_BasketballDunk_g13_c02 66 8
v_BasketballDunk_g13_c03 105 8
v_BasketballDunk_g13_c04 71 8
v_BasketballDunk_g14_c01 87 8
v_BasketballDunk_g14_c02 81 8
v_BasketballDunk_g14_c03 86 8
v_BasketballDunk_g14_c04 87 8
v_BasketballDunk_g14_c05 81 8
v_BasketballDunk_g14_c06 124 8
v_BasketballDunk_g14_c07 97 8
v_BenchPress_g08_c01 63 9
v_BenchPress_g08_c02 60 9
v_BenchPress_g08_c03 56 9
v_BenchPress_g08_c04 59 9
v_BenchPress_g08_c05 186 9
v_BenchPress_g08_c06 85 9
v_BenchPress_g08_c07 71 9
v_BenchPress_g09_c01 84 9
v_BenchPress_g09_c02 69 9
v_BenchPress_g09_c03 68 9
v_BenchPress_g09_c04 67 9
v_BenchPress_g09_c05 62 9
v_BenchPress_g09_c06 210 9
v_BenchPress_g09_c07 108 9
v_BenchPress_g10_c01 111 9
v_BenchPress_g10_c02 107 9
v_BenchPress_g10_c03 242 9
v_BenchPress_g10_c04 133 9
v_BenchPress_g11_c01 97 9
v_BenchPress_g11_c02 94 9
v_BenchPress_g11_c03 92 9
v_BenchPress_g11_c04 250 9
v_BenchPress_g11_c05 113 9
v_BenchPress_g12_c01 64 9
v_BenchPress_g12_c02 62 9
v_BenchPress_g12_c03 193 9
v_BenchPress_g12_c04 102 9
v_BenchPress_g12_c05 83 9
v_BenchPress_g12_c06 72 9
v_BenchPress_g12_c07 67 9
v_BenchPress_g13_c01 139 9
v_BenchPress_g13_c02 92 9
v_BenchPress_g13_c03 199 9
v_BenchPress_g13_c04 145 9
v_BenchPress_g13_c05 140 9
v_BenchPress_g13_c06 101 9
v_BenchPress_g13_c07 102 9
v_BenchPress_g14_c01 95 9
v_BenchPress_g14_c02 98 9
v_BenchPress_g14_c03 104 9
v_BenchPress_g14_c04 304 9
v_BenchPress_g14_c05 211 9
v_BenchPress_g14_c06 177 9
v_BenchPress_g14_c07 104 9
v_Biking_g08_c01 200 10
v_Biking_g08_c02 122 10
v_Biking_g08_c03 200 10
v_Biking_g08_c04 200 10
v_Biking_g08_c05 239 10
v_Biking_g08_c06 239 10
v_Biking_g09_c01 179 10
v_Biking_g09_c02 179 10
v_Biking_g09_c03 200 10
v_Biking_g09_c04 195 10
v_Biking_g10_c01 239 10
v_Biking_g10_c02 239 10
v_Biking_g10_c03 239 10
v_Biking_g10_c04 239 10
v_Biking_g10_c05 239 10
v_Biking_g10_c06 239 10
v_Biking_g11_c01 150 10
v_Biking_g11_c02 150 10
v_Biking_g11_c03 130 10
v_Biking_g11_c04 209 10
v_Biking_g11_c05 154 10
v_Biking_g11_c06 151 10
v_Biking_g12_c01 239 10
v_Biking_g12_c02 202 10
v_Biking_g12_c03 200 10
v_Biking_g12_c04 200 10
v_Biking_g13_c01 150 10
v_Biking_g13_c02 150 10
v_Biking_g13_c03 108 10
v_Biking_g13_c04 239 10
v_Biking_g13_c05 238 10
v_Biking_g13_c06 162 10
v_Biking_g14_c01 125 10
v_Biking_g14_c02 168 10
v_Biking_g14_c03 140 10
v_Biking_g14_c04 156 10
v_Billiards_g08_c01 318 11
v_Billiards_g08_c02 352 11
v_Billiards_g08_c03 318 11
v_Billiards_g08_c04 195 11
v_Billiards_g08_c05 322 11
v_Billiards_g08_c06 329 11
v_Billiards_g09_c01 219 11
v_Billiards_g09_c02 368 11
v_Billiards_g09_c03 208 11
v_Billiards_g09_c04 286 11
v_Billiards_g09_c05 241 11
v_Billiards_g09_c06 221 11
v_Billiards_g09_c07 216 11
v_Billiards_g10_c01 333 11
v_Billiards_g10_c02 336 11
v_Billiards_g10_c03 354 11
v_Billiards_g10_c04 343 11
v_Billiards_g10_c05 326 11
v_Billiards_g11_c01 255 11
v_Billiards_g11_c02 240 11
v_Billiards_g11_c03 249 11
v_Billiards_g11_c04 289 11
v_Billiards_g11_c05 317 11
v_Billiards_g11_c06 366 11
v_Billiards_g11_c07 280 11
v_Billiards_g12_c01 330 11
v_Billiards_g12_c02 303 11
v_Billiards_g12_c03 427 11
v_Billiards_g12_c04 234 11
v_Billiards_g12_c05 141 11
v_Billiards_g12_c06 222 11
v_Billiards_g12_c07 371 11
v_Billiards_g13_c01 237 11
v_Billiards_g13_c02 286 11
v_Billiards_g13_c03 297 11
v_Billiards_g13_c04 244 11
v_Billiards_g13_c05 240 11
v_Billiards_g13_c06 299 11
v_Billiards_g13_c07 294 11
v_Billiards_g14_c01 272 11
v_Billiards_g14_c02 258 11
v_Billiards_g14_c03 229 11
v_Billiards_g14_c04 233 11
v_Billiards_g14_c05 294 11
v_Billiards_g14_c06 292 11
v_Billiards_g14_c07 201 11
v_BlowDryHair_g08_c01 367 12
v_BlowDryHair_g08_c02 332 12
v_BlowDryHair_g08_c03 490 12
v_BlowDryHair_g08_c04 406 12
v_BlowDryHair_g08_c05 441 12
v_BlowDryHair_g08_c06 427 12
v_BlowDryHair_g08_c07 429 12
v_BlowDryHair_g09_c01 623 12
v_BlowDryHair_g09_c02 568 12
v_BlowDryHair_g09_c03 551 12
v_BlowDryHair_g09_c04 566 12
v_BlowDryHair_g10_c01 209 12
v_BlowDryHair_g10_c02 327 12
v_BlowDryHair_g10_c03 326 12
v_BlowDryHair_g10_c04 293 12
v_BlowDryHair_g10_c05 186 12
v_BlowDryHair_g10_c06 176 12
v_BlowDryHair_g10_c07 176 12
v_BlowDryHair_g11_c01 550 12
v_BlowDryHair_g11_c02 442 12
v_BlowDryHair_g11_c03 413 12
v_BlowDryHair_g11_c04 517 12
v_BlowDryHair_g11_c05 390 12
v_BlowDryHair_g11_c06 439 12
v_BlowDryHair_g11_c07 439 12
v_BlowDryHair_g12_c01 607 12
v_BlowDryHair_g12_c02 583 12
v_BlowDryHair_g12_c03 514 12
v_BlowDryHair_g12_c04 630 12
v_BlowDryHair_g12_c05 321 12
v_BlowDryHair_g12_c06 269 12
v_BlowDryHair_g13_c01 159 12
v_BlowDryHair_g13_c02 187 12
v_BlowDryHair_g13_c03 230 12
v_BlowDryHair_g13_c04 168 12
v_BlowDryHair_g14_c01 218 12
v_BlowDryHair_g14_c02 241 12
v_BlowDryHair_g14_c03 198 12
v_BlowDryHair_g14_c04 199 12
v_BlowDryHair_g14_c05 211 12
v_BlowingCandles_g08_c01 75 13
v_BlowingCandles_g08_c02 84 13
v_BlowingCandles_g08_c03 100 13
v_BlowingCandles_g08_c04 49 13
v_BlowingCandles_g09_c01 86 13
v_BlowingCandles_g09_c02 82 13
v_BlowingCandles_g09_c03 91 13
v_BlowingCandles_g09_c04 175 13
v_BlowingCandles_g10_c01 80 13
v_BlowingCandles_g10_c02 158 13
v_BlowingCandles_g10_c03 82 13
v_BlowingCandles_g10_c04 161 13
v_BlowingCandles_g11_c01 70 13
v_BlowingCandles_g11_c02 49 13
v_BlowingCandles_g11_c03 74 13
v_BlowingCandles_g11_c04 134 13
v_BlowingCandles_g12_c01 49 13
v_BlowingCandles_g12_c02 149 13
v_BlowingCandles_g12_c03 100 13
v_BlowingCandles_g12_c04 85 13
v_BlowingCandles_g12_c05 95 13
v_BlowingCandles_g12_c06 144 13
v_BlowingCandles_g13_c01 74 13
v_BlowingCandles_g13_c02 93 13
v_BlowingCandles_g13_c03 82 13
v_BlowingCandles_g13_c04 205 13
v_BlowingCandles_g14_c01 230 13
v_BlowingCandles_g14_c02 127 13
v_BlowingCandles_g14_c03 149 13
v_BlowingCandles_g14_c04 152 13
v_BodyWeightSquats_g08_c01 75 14
v_BodyWeightSquats_g08_c02 105 14
v_BodyWeightSquats_g08_c03 48 14
v_BodyWeightSquats_g08_c04 103 14
v_BodyWeightSquats_g09_c01 199 14
v_BodyWeightSquats_g09_c02 200 14
v_BodyWeightSquats_g09_c03 114 14
v_BodyWeightSquats_g09_c04 122 14
v_BodyWeightSquats_g09_c05 228 14
v_BodyWeightSquats_g09_c06 259 14
v_BodyWeightSquats_g09_c07 232 14
v_BodyWeightSquats_g10_c01 167 14
v_BodyWeightSquats_g10_c02 159 14
v_BodyWeightSquats_g10_c03 151 14
v_BodyWeightSquats_g10_c04 147 14
v_BodyWeightSquats_g10_c05 157 14
v_BodyWeightSquats_g11_c01 80 14
v_BodyWeightSquats_g11_c02 94 14
v_BodyWeightSquats_g11_c03 85 14
v_BodyWeightSquats_g11_c04 76 14
v_BodyWeightSquats_g12_c01 236 14
v_BodyWeightSquats_g12_c02 142 14
v_BodyWeightSquats_g12_c03 119 14
v_BodyWeightSquats_g12_c04 192 14
v_BodyWeightSquats_g13_c01 111 14
v_BodyWeightSquats_g13_c02 61 14
v_BodyWeightSquats_g13_c03 114 14
v_BodyWeightSquats_g13_c04 74 14
v_BodyWeightSquats_g14_c01 109 14
v_BodyWeightSquats_g14_c02 113 14
v_BodyWeightSquats_g14_c03 113 14
v_BodyWeightSquats_g14_c04 110 14
v_Bowling_g08_c01 119 15
v_Bowling_g08_c02 118 15
v_Bowling_g08_c03 99 15
v_Bowling_g08_c04 129 15
v_Bowling_g08_c05 134 15
v_Bowling_g08_c06 155 15
v_Bowling_g08_c07 152 15
v_Bowling_g09_c01 120 15
v_Bowling_g09_c02 134 15
v_Bowling_g09_c03 117 15
v_Bowling_g09_c04 128 15
v_Bowling_g09_c05 134 15
v_Bowling_g09_c06 125 15
v_Bowling_g09_c07 121 15
v_Bowling_g10_c01 119 15
v_Bowling_g10_c02 129 15
v_Bowling_g10_c03 129 15
v_Bowling_g10_c04 138 15
v_Bowling_g10_c05 134 15
v_Bowling_g10_c06 124 15
v_Bowling_g10_c07 104 15
v_Bowling_g11_c01 131 15
v_Bowling_g11_c02 130 15
v_Bowling_g11_c03 61 15
v_Bowling_g11_c04 149 15
v_Bowling_g11_c05 173 15
v_Bowling_g11_c06 86 15
v_Bowling_g11_c07 143 15
v_Bowling_g12_c01 78 15
v_Bowling_g12_c02 104 15
v_Bowling_g12_c03 100 15
v_Bowling_g12_c04 89 15
v_Bowling_g13_c01 117 15
v_Bowling_g13_c02 127 15
v_Bowling_g13_c03 118 15
v_Bowling_g13_c04 140 15
v_Bowling_g13_c05 106 15
v_Bowling_g13_c06 140 15
v_Bowling_g14_c01 126 15
v_Bowling_g14_c02 116 15
v_Bowling_g14_c03 128 15
v_Bowling_g14_c04 126 15
v_Bowling_g14_c05 131 15
v_BoxingPunchingBag_g08_c01 305 16
v_BoxingPunchingBag_g08_c02 363 16
v_BoxingPunchingBag_g08_c03 265 16
v_BoxingPunchingBag_g08_c04 403 16
v_BoxingPunchingBag_g08_c05 429 16
v_BoxingPunchingBag_g08_c06 491 16
v_BoxingPunchingBag_g08_c07 471 16
v_BoxingPunchingBag_g09_c01 144 16
v_BoxingPunchingBag_g09_c02 173 16
v_BoxingPunchingBag_g09_c03 146 16
v_BoxingPunchingBag_g09_c04 145 16
v_BoxingPunchingBag_g09_c05 216 16
v_BoxingPunchingBag_g09_c06 161 16
v_BoxingPunchingBag_g09_c07 158 16
v_BoxingPunchingBag_g10_c01 100 16
v_BoxingPunchingBag_g10_c02 100 16
v_BoxingPunchingBag_g10_c03 118 16
v_BoxingPunchingBag_g10_c04 108 16
v_BoxingPunchingBag_g11_c01 166 16
v_BoxingPunchingBag_g11_c02 173 16
v_BoxingPunchingBag_g11_c03 178 16
v_BoxingPunchingBag_g11_c04 216 16
v_BoxingPunchingBag_g11_c05 302 16
v_BoxingPunchingBag_g12_c01 161 16
v_BoxingPunchingBag_g12_c02 136 16
v_BoxingPunchingBag_g12_c03 159 16
v_BoxingPunchingBag_g12_c04 118 16
v_BoxingPunchingBag_g12_c05 231 16
v_BoxingPunchingBag_g12_c06 241 16
v_BoxingPunchingBag_g12_c07 160 16
v_BoxingPunchingBag_g13_c01 112 16
v_BoxingPunchingBag_g13_c02 116 16
v_BoxingPunchingBag_g13_c03 106 16
v_BoxingPunchingBag_g13_c04 163 16
v_BoxingPunchingBag_g14_c01 255 16
v_BoxingPunchingBag_g14_c02 104 16
v_BoxingPunchingBag_g14_c03 167 16
v_BoxingPunchingBag_g14_c04 163 16
v_BoxingPunchingBag_g14_c05 124 16
v_BoxingPunchingBag_g14_c06 234 16
v_BoxingPunchingBag_g14_c07 221 16
v_BoxingSpeedBag_g08_c01 235 17
v_BoxingSpeedBag_g08_c02 242 17
v_BoxingSpeedBag_g08_c03 227 17
v_BoxingSpeedBag_g08_c04 242 17
v_BoxingSpeedBag_g08_c05 225 17
v_BoxingSpeedBag_g09_c01 401 17
v_BoxingSpeedBag_g09_c02 415 17
v_BoxingSpeedBag_g09_c03 444 17
v_BoxingSpeedBag_g09_c04 461 17
v_BoxingSpeedBag_g09_c05 478 17
v_BoxingSpeedBag_g09_c06 312 17
v_BoxingSpeedBag_g09_c07 380 17
v_BoxingSpeedBag_g10_c01 124 17
v_BoxingSpeedBag_g10_c02 132 17
v_BoxingSpeedBag_g10_c03 124 17
v_BoxingSpeedBag_g10_c04 100 17
v_BoxingSpeedBag_g11_c01 236 17
v_BoxingSpeedBag_g11_c02 274 17
v_BoxingSpeedBag_g11_c03 297 17
v_BoxingSpeedBag_g11_c04 274 17
v_BoxingSpeedBag_g11_c05 245 17
v_BoxingSpeedBag_g11_c06 162 17
v_BoxingSpeedBag_g12_c01 246 17
v_BoxingSpeedBag_g12_c02 302 17
v_BoxingSpeedBag_g12_c03 314 17
v_BoxingSpeedBag_g12_c04 249 17
v_BoxingSpeedBag_g12_c05 203 17
v_BoxingSpeedBag_g13_c01 388 17
v_BoxingSpeedBag_g13_c02 376 17
v_BoxingSpeedBag_g13_c03 242 17
v_BoxingSpeedBag_g13_c04 298 17
v_BoxingSpeedBag_g13_c05 229 17
v_BoxingSpeedBag_g13_c06 232 17
v_BoxingSpeedBag_g13_c07 379 17
v_BoxingSpeedBag_g14_c01 111 17
v_BoxingSpeedBag_g14_c02 111 17
v_BoxingSpeedBag_g14_c03 229 17
v_BoxingSpeedBag_g14_c04 227 17
v_BoxingSpeedBag_g14_c05 235 17
v_BoxingSpeedBag_g14_c06 242 17
v_BreastStroke_g08_c01 214 18
v_BreastStroke_g08_c02 212 18
v_BreastStroke_g08_c03 229 18
v_BreastStroke_g08_c04 198 18
v_BreastStroke_g09_c01 125 18
v_BreastStroke_g09_c02 105 18
v_BreastStroke_g09_c03 86 18
v_BreastStroke_g09_c04 92 18
v_BreastStroke_g10_c01 150 18
v_BreastStroke_g10_c02 191 18
v_BreastStroke_g10_c03 191 18
v_BreastStroke_g10_c04 265 18
v_BreastStroke_g11_c01 392 18
v_BreastStroke_g11_c02 362 18
v_BreastStroke_g11_c03 417 18
v_BreastStroke_g11_c04 373 18
v_BreastStroke_g12_c01 173 18
v_BreastStroke_g12_c02 331 18
v_BreastStroke_g12_c03 175 18
v_BreastStroke_g12_c04 177 18
v_BreastStroke_g13_c01 66 18
v_BreastStroke_g13_c02 66 18
v_BreastStroke_g13_c03 66 18
v_BreastStroke_g13_c04 85 18
v_BreastStroke_g14_c01 92 18
v_BreastStroke_g14_c02 92 18
v_BreastStroke_g14_c03 92 18
v_BreastStroke_g14_c04 96 18
v_BrushingTeeth_g08_c01 177 19
v_BrushingTeeth_g08_c02 187 19
v_BrushingTeeth_g08_c03 170 19
v_BrushingTeeth_g08_c04 198 19
v_BrushingTeeth_g08_c05 174 19
v_BrushingTeeth_g08_c06 178 19
v_BrushingTeeth_g09_c01 99 19
v_BrushingTeeth_g09_c02 105 19
v_BrushingTeeth_g09_c03 99 19
v_BrushingTeeth_g09_c04 94 19
v_BrushingTeeth_g10_c01 211 19
v_BrushingTeeth_g10_c02 201 19
v_BrushingTeeth_g10_c03 209 19
v_BrushingTeeth_g10_c04 239 19
v_BrushingTeeth_g10_c05 207 19
v_BrushingTeeth_g11_c01 230 19
v_BrushingTeeth_g11_c02 246 19
v_BrushingTeeth_g11_c03 239 19
v_BrushingTeeth_g11_c04 237 19
v_BrushingTeeth_g12_c01 255 19
v_BrushingTeeth_g12_c02 265 19
v_BrushingTeeth_g12_c03 264 19
v_BrushingTeeth_g12_c04 275 19
v_BrushingTeeth_g12_c05 284 19
v_BrushingTeeth_g12_c06 234 19
v_BrushingTeeth_g13_c01 162 19
v_BrushingTeeth_g13_c02 126 19
v_BrushingTeeth_g13_c03 160 19
v_BrushingTeeth_g13_c04 186 19
v_BrushingTeeth_g14_c01 217 19
v_BrushingTeeth_g14_c02 192 19
v_BrushingTeeth_g14_c03 210 19
v_BrushingTeeth_g14_c04 229 19
v_BrushingTeeth_g14_c05 234 19
v_CleanAndJerk_g08_c01 235 20
v_CleanAndJerk_g08_c02 106 20
v_CleanAndJerk_g08_c03 109 20
v_CleanAndJerk_g08_c04 277 20
v_CleanAndJerk_g09_c01 252 20
v_CleanAndJerk_g09_c02 231 20
v_CleanAndJerk_g09_c03 231 20
v_CleanAndJerk_g09_c04 231 20
v_CleanAndJerk_g10_c01 193 20
v_CleanAndJerk_g10_c02 183 20
v_CleanAndJerk_g10_c03 203 20
v_CleanAndJerk_g10_c04 260 20
v_CleanAndJerk_g11_c01 206 20
v_CleanAndJerk_g11_c02 301 20
v_CleanAndJerk_g11_c03 319 20
v_CleanAndJerk_g11_c04 206 20
v_CleanAndJerk_g12_c01 165 20
v_CleanAndJerk_g12_c02 99 20
v_CleanAndJerk_g12_c03 124 20
v_CleanAndJerk_g12_c04 135 20
v_CleanAndJerk_g12_c05 135 20
v_CleanAndJerk_g12_c06 150 20
v_CleanAndJerk_g12_c07 150 20
v_CleanAndJerk_g13_c01 80 20
v_CleanAndJerk_g13_c02 102 20
v_CleanAndJerk_g13_c03 113 20
v_CleanAndJerk_g13_c04 286 20
v_CleanAndJerk_g14_c01 189 20
v_CleanAndJerk_g14_c02 225 20
v_CleanAndJerk_g14_c03 201 20
v_CleanAndJerk_g14_c04 344 20
v_CleanAndJerk_g14_c05 174 20
v_CleanAndJerk_g14_c06 225 20
v_CliffDiving_g08_c01 68 21
v_CliffDiving_g08_c02 75 21
v_CliffDiving_g08_c03 77 21
v_CliffDiving_g08_c04 92 21
v_CliffDiving_g09_c01 80 21
v_CliffDiving_g09_c02 97 21
v_CliffDiving_g09_c03 97 21
v_CliffDiving_g09_c04 89 21
v_CliffDiving_g09_c05 111 21
v_CliffDiving_g09_c06 111 21
v_CliffDiving_g10_c01 79 21
v_CliffDiving_g10_c02 68 21
v_CliffDiving_g10_c03 88 21
v_CliffDiving_g10_c04 78 21
v_CliffDiving_g10_c05 103 21
v_CliffDiving_g10_c06 98 21
v_CliffDiving_g10_c07 93 21
v_CliffDiving_g11_c01 98 21
v_CliffDiving_g11_c02 110 21
v_CliffDiving_g11_c03 54 21
v_CliffDiving_g11_c04 95 21
v_CliffDiving_g11_c05 98 21
v_CliffDiving_g11_c06 104 21
v_CliffDiving_g12_c01 71 21
v_CliffDiving_g12_c02 114 21
v_CliffDiving_g12_c03 80 21
v_CliffDiving_g12_c04 90 21
v_CliffDiving_g12_c05 66 21
v_CliffDiving_g12_c06 112 21
v_CliffDiving_g12_c07 116 21
v_CliffDiving_g13_c01 102 21
v_CliffDiving_g13_c02 106 21
v_CliffDiving_g13_c03 98 21
v_CliffDiving_g13_c04 100 21
v_CliffDiving_g14_c01 75 21
v_CliffDiving_g14_c02 56 21
v_CliffDiving_g14_c03 81 21
v_CliffDiving_g14_c04 64 21
v_CliffDiving_g14_c05 73 21
v_CliffDiving_g14_c06 70 21
v_CliffDiving_g14_c07 64 21
v_CricketBowling_g08_c01 170 22
v_CricketBowling_g08_c02 183 22
v_CricketBowling_g08_c03 180 22
v_CricketBowling_g08_c04 124 22
v_CricketBowling_g08_c05 134 22
v_CricketBowling_g09_c01 93 22
v_CricketBowling_g09_c02 96 22
v_CricketBowling_g09_c03 85 22
v_CricketBowling_g09_c04 129 22
v_CricketBowling_g09_c05 72 22
v_CricketBowling_g09_c06 65 22
v_CricketBowling_g09_c07 112 22
v_CricketBowling_g10_c01 85 22
v_CricketBowling_g10_c02 108 22
v_CricketBowling_g10_c03 79 22
v_CricketBowling_g10_c04 52 22
v_CricketBowling_g11_c01 114 22
v_CricketBowling_g11_c02 90 22
v_CricketBowling_g11_c03 137 22
v_CricketBowling_g11_c04 116 22
v_CricketBowling_g11_c05 104 22
v_CricketBowling_g11_c06 125 22
v_CricketBowling_g11_c07 114 22
v_CricketBowling_g12_c01 74 22
v_CricketBowling_g12_c02 117 22
v_CricketBowling_g12_c03 96 22
v_CricketBowling_g12_c04 123 22
v_CricketBowling_g12_c05 85 22
v_CricketBowling_g12_c06 68 22
v_CricketBowling_g13_c01 90 22
v_CricketBowling_g13_c02 71 22
v_CricketBowling_g13_c03 73 22
v_CricketBowling_g13_c04 55 22
v_CricketBowling_g13_c05 72 22
v_CricketBowling_g14_c01 80 22
v_CricketBowling_g14_c02 74 22
v_CricketBowling_g14_c03 63 22
v_CricketBowling_g14_c04 72 22
v_CricketBowling_g14_c05 60 22
v_CricketShot_g08_c01 74 23
v_CricketShot_g08_c02 74 23
v_CricketShot_g08_c03 52 23
v_CricketShot_g08_c04 67 23
v_CricketShot_g08_c05 97 23
v_CricketShot_g08_c06 81 23
v_CricketShot_g08_c07 93 23
v_CricketShot_g09_c01 77 23
v_CricketShot_g09_c02 73 23
v_CricketShot_g09_c03 85 23
v_CricketShot_g09_c04 73 23
v_CricketShot_g09_c05 81 23
v_CricketShot_g09_c06 97 23
v_CricketShot_g09_c07 59 23
v_CricketShot_g10_c01 112 23
v_CricketShot_g10_c02 83 23
v_CricketShot_g10_c03 72 23
v_CricketShot_g10_c04 51 23
v_CricketShot_g10_c05 79 23
v_CricketShot_g10_c06 69 23
v_CricketShot_g10_c07 107 23
v_CricketShot_g11_c01 131 23
v_CricketShot_g11_c02 133 23
v_CricketShot_g11_c03 138 23
v_CricketShot_g11_c04 105 23
v_CricketShot_g11_c05 95 23
v_CricketShot_g11_c06 140 23
v_CricketShot_g11_c07 133 23
v_CricketShot_g12_c01 113 23
v_CricketShot_g12_c02 133 23
v_CricketShot_g12_c03 88 23
v_CricketShot_g12_c04 111 23
v_CricketShot_g12_c05 99 23
v_CricketShot_g12_c06 124 23
v_CricketShot_g12_c07 105 23
v_CricketShot_g13_c01 49 23
v_CricketShot_g13_c02 51 23
v_CricketShot_g13_c03 75 23
v_CricketShot_g13_c04 51 23
v_CricketShot_g13_c05 61 23
v_CricketShot_g13_c06 53 23
v_CricketShot_g13_c07 71 23
v_CricketShot_g14_c01 104 23
v_CricketShot_g14_c02 134 23
v_CricketShot_g14_c03 106 23
v_CricketShot_g14_c04 135 23
v_CricketShot_g14_c05 108 23
v_CricketShot_g14_c06 117 23
v_CricketShot_g14_c07 121 23
v_CuttingInKitchen_g08_c01 189 24
v_CuttingInKitchen_g08_c02 192 24
v_CuttingInKitchen_g08_c03 252 24
v_CuttingInKitchen_g08_c04 247 24
v_CuttingInKitchen_g09_c01 208 24
v_CuttingInKitchen_g09_c02 121 24
v_CuttingInKitchen_g09_c03 157 24
v_CuttingInKitchen_g09_c04 130 24
v_CuttingInKitchen_g10_c01 318 24
v_CuttingInKitchen_g10_c02 309 24
v_CuttingInKitchen_g10_c03 327 24
v_CuttingInKitchen_g10_c04 284 24
v_CuttingInKitchen_g10_c05 350 24
v_CuttingInKitchen_g10_c06 154 24
v_CuttingInKitchen_g10_c07 393 24
v_CuttingInKitchen_g11_c01 118 24
v_CuttingInKitchen_g11_c02 127 24
v_CuttingInKitchen_g11_c03 69 24
v_CuttingInKitchen_g11_c04 53 24
v_CuttingInKitchen_g12_c01 173 24
v_CuttingInKitchen_g12_c02 109 24
v_CuttingInKitchen_g12_c03 148 24
v_CuttingInKitchen_g12_c04 115 24
v_CuttingInKitchen_g13_c01 147 24
v_CuttingInKitchen_g13_c02 137 24
v_CuttingInKitchen_g13_c03 145 24
v_CuttingInKitchen_g13_c04 137 24
v_CuttingInKitchen_g14_c01 99 24
v_CuttingInKitchen_g14_c02 81 24
v_CuttingInKitchen_g14_c03 103 24
v_CuttingInKitchen_g14_c04 97 24
v_Diving_g08_c01 167 25
v_Diving_g08_c02 147 25
v_Diving_g08_c03 157 25
v_Diving_g08_c04 144 25
v_Diving_g08_c05 154 25
v_Diving_g08_c06 218 25
v_Diving_g09_c01 191 25
v_Diving_g09_c02 177 25
v_Diving_g09_c03 211 25
v_Diving_g09_c04 175 25
v_Diving_g09_c05 112 25
v_Diving_g09_c06 112 25
v_Diving_g09_c07 113 25
v_Diving_g10_c01 135 25
v_Diving_g10_c02 127 25
v_Diving_g10_c03 103 25
v_Diving_g10_c04 100 25
v_Diving_g10_c05 162 25
v_Diving_g10_c06 165 25
v_Diving_g10_c07 151 25
v_Diving_g11_c01 121 25
v_Diving_g11_c02 124 25
v_Diving_g11_c03 133 25
v_Diving_g11_c04 157 25
v_Diving_g11_c05 169 25
v_Diving_g11_c06 180 25
v_Diving_g12_c01 160 25
v_Diving_g12_c02 157 25
v_Diving_g12_c03 190 25
v_Diving_g12_c04 201 25
v_Diving_g12_c05 277 25
v_Diving_g12_c06 307 25
v_Diving_g12_c07 212 25
v_Diving_g13_c01 225 25
v_Diving_g13_c02 152 25
v_Diving_g13_c03 170 25
v_Diving_g13_c04 130 25
v_Diving_g13_c05 161 25
v_Diving_g13_c06 126 25
v_Diving_g13_c07 181 25
v_Diving_g14_c01 217 25
v_Diving_g14_c02 303 25
v_Diving_g14_c03 221 25
v_Diving_g14_c04 202 25
v_Drumming_g08_c01 299 26
v_Drumming_g08_c02 299 26
v_Drumming_g08_c03 299 26
v_Drumming_g08_c04 299 26
v_Drumming_g08_c05 299 26
v_Drumming_g09_c01 299 26
v_Drumming_g09_c02 239 26
v_Drumming_g09_c03 299 26
v_Drumming_g09_c04 299 26
v_Drumming_g10_c01 299 26
v_Drumming_g10_c02 299 26
v_Drumming_g10_c03 299 26
v_Drumming_g10_c04 299 26
v_Drumming_g10_c05 299 26
v_Drumming_g10_c06 299 26
v_Drumming_g10_c07 299 26
v_Drumming_g11_c01 299 26
v_Drumming_g11_c02 299 26
v_Drumming_g11_c03 299 26
v_Drumming_g11_c04 299 26
v_Drumming_g11_c05 299 26
v_Drumming_g11_c06 299 26
v_Drumming_g11_c07 299 26
v_Drumming_g12_c01 299 26
v_Drumming_g12_c02 299 26
v_Drumming_g12_c03 299 26
v_Drumming_g12_c04 299 26
v_Drumming_g12_c05 299 26
v_Drumming_g12_c06 299 26
v_Drumming_g12_c07 299 26
v_Drumming_g13_c01 299 26
v_Drumming_g13_c02 299 26
v_Drumming_g13_c03 299 26
v_Drumming_g13_c04 299 26
v_Drumming_g13_c05 299 26
v_Drumming_g13_c06 299 26
v_Drumming_g13_c07 299 26
v_Drumming_g14_c01 257 26
v_Drumming_g14_c02 299 26
v_Drumming_g14_c03 299 26
v_Drumming_g14_c04 260 26
v_Drumming_g14_c05 299 26
v_Drumming_g14_c06 299 26
v_Fencing_g08_c01 123 27
v_Fencing_g08_c02 109 27
v_Fencing_g08_c03 127 27
v_Fencing_g08_c04 122 27
v_Fencing_g09_c01 126 27
v_Fencing_g09_c02 120 27
v_Fencing_g09_c03 131 27
v_Fencing_g09_c04 143 27
v_Fencing_g09_c05 133 27
v_Fencing_g09_c06 155 27
v_Fencing_g10_c01 144 27
v_Fencing_g10_c02 124 27
v_Fencing_g10_c03 126 27
v_Fencing_g10_c04 132 27
v_Fencing_g10_c05 135 27
v_Fencing_g11_c01 133 27
v_Fencing_g11_c02 120 27
v_Fencing_g11_c03 133 27
v_Fencing_g11_c04 123 27
v_Fencing_g11_c05 144 27
v_Fencing_g12_c01 162 27
v_Fencing_g12_c02 129 27
v_Fencing_g12_c03 112 27
v_Fencing_g12_c04 151 27
v_Fencing_g12_c05 121 27
v_Fencing_g13_c01 138 27
v_Fencing_g13_c02 112 27
v_Fencing_g13_c03 108 27
v_Fencing_g13_c04 114 27
v_Fencing_g14_c01 135 27
v_Fencing_g14_c02 123 27
v_Fencing_g14_c03 143 27
v_Fencing_g14_c04 141 27
v_FieldHockeyPenalty_g08_c01 119 28
v_FieldHockeyPenalty_g08_c02 157 28
v_FieldHockeyPenalty_g08_c03 75 28
v_FieldHockeyPenalty_g08_c04 62 28
v_FieldHockeyPenalty_g09_c01 161 28
v_FieldHockeyPenalty_g09_c02 200 28
v_FieldHockeyPenalty_g09_c03 168 28
v_FieldHockeyPenalty_g09_c04 158 28
v_FieldHockeyPenalty_g09_c05 146 28
v_FieldHockeyPenalty_g10_c01 185 28
v_FieldHockeyPenalty_g10_c02 202 28
v_FieldHockeyPenalty_g10_c03 156 28
v_FieldHockeyPenalty_g10_c04 167 28
v_FieldHockeyPenalty_g10_c05 177 28
v_FieldHockeyPenalty_g10_c06 140 28
v_FieldHockeyPenalty_g10_c07 146 28
v_FieldHockeyPenalty_g11_c01 120 28
v_FieldHockeyPenalty_g11_c02 77 28
v_FieldHockeyPenalty_g11_c03 137 28
v_FieldHockeyPenalty_g11_c04 216 28
v_FieldHockeyPenalty_g12_c01 120 28
v_FieldHockeyPenalty_g12_c02 164 28
v_FieldHockeyPenalty_g12_c03 244 28
v_FieldHockeyPenalty_g12_c04 201 28
v_FieldHockeyPenalty_g12_c05 142 28
v_FieldHockeyPenalty_g12_c06 119 28
v_FieldHockeyPenalty_g13_c01 125 28
v_FieldHockeyPenalty_g13_c02 139 28
v_FieldHockeyPenalty_g13_c03 180 28
v_FieldHockeyPenalty_g13_c04 100 28
v_FieldHockeyPenalty_g14_c01 149 28
v_FieldHockeyPenalty_g14_c02 169 28
v_FieldHockeyPenalty_g14_c03 139 28
v_FieldHockeyPenalty_g14_c04 285 28
v_FieldHockeyPenalty_g14_c05 109 28
v_FieldHockeyPenalty_g14_c06 144 28
v_FieldHockeyPenalty_g14_c07 149 28
v_FloorGymnastics_g08_c01 123 29
v_FloorGymnastics_g08_c02 146 29
v_FloorGymnastics_g08_c03 159 29
v_FloorGymnastics_g08_c04 181 29
v_FloorGymnastics_g09_c01 156 29
v_FloorGymnastics_g09_c02 129 29
v_FloorGymnastics_g09_c03 152 29
v_FloorGymnastics_g09_c04 141 29
v_FloorGymnastics_g09_c05 137 29
v_FloorGymnastics_g09_c06 157 29
v_FloorGymnastics_g09_c07 148 29
v_FloorGymnastics_g10_c01 198 29
v_FloorGymnastics_g10_c02 153 29
v_FloorGymnastics_g10_c03 156 29
v_FloorGymnastics_g10_c04 136 29
v_FloorGymnastics_g10_c05 125 29
v_FloorGymnastics_g11_c01 139 29
v_FloorGymnastics_g11_c02 144 29
v_FloorGymnastics_g11_c03 179 29
v_FloorGymnastics_g11_c04 180 29
v_FloorGymnastics_g12_c01 131 29
v_FloorGymnastics_g12_c02 138 29
v_FloorGymnastics_g12_c03 142 29
v_FloorGymnastics_g12_c04 152 29
v_FloorGymnastics_g12_c05 190 29
v_FloorGymnastics_g12_c06 169 29
v_FloorGymnastics_g13_c01 135 29
v_FloorGymnastics_g13_c02 112 29
v_FloorGymnastics_g13_c03 87 29
v_FloorGymnastics_g13_c04 123 29
v_FloorGymnastics_g14_c01 140 29
v_FloorGymnastics_g14_c02 165 29
v_FloorGymnastics_g14_c03 116 29
v_FloorGymnastics_g14_c04 165 29
v_FloorGymnastics_g14_c05 172 29
v_FrisbeeCatch_g08_c01 73 30
v_FrisbeeCatch_g08_c02 76 30
v_FrisbeeCatch_g08_c03 78 30
v_FrisbeeCatch_g08_c04 133 30
v_FrisbeeCatch_g08_c05 115 30
v_FrisbeeCatch_g09_c01 71 30
v_FrisbeeCatch_g09_c02 71 30
v_FrisbeeCatch_g09_c03 68 30
v_FrisbeeCatch_g09_c04 65 30
v_FrisbeeCatch_g09_c05 74 30
v_FrisbeeCatch_g10_c01 135 30
v_FrisbeeCatch_g10_c02 92 30
v_FrisbeeCatch_g10_c03 137 30
v_FrisbeeCatch_g10_c04 69 30
v_FrisbeeCatch_g10_c05 74 30
v_FrisbeeCatch_g10_c06 92 30
v_FrisbeeCatch_g11_c01 70 30
v_FrisbeeCatch_g11_c02 104 30
v_FrisbeeCatch_g11_c03 80 30
v_FrisbeeCatch_g11_c04 83 30
v_FrisbeeCatch_g12_c01 67 30
v_FrisbeeCatch_g12_c02 71 30
v_FrisbeeCatch_g12_c03 80 30
v_FrisbeeCatch_g12_c04 76 30
v_FrisbeeCatch_g12_c05 71 30
v_FrisbeeCatch_g13_c01 111 30
v_FrisbeeCatch_g13_c02 72 30
v_FrisbeeCatch_g13_c03 109 30
v_FrisbeeCatch_g13_c04 70 30
v_FrisbeeCatch_g14_c01 126 30
v_FrisbeeCatch_g14_c02 64 30
v_FrisbeeCatch_g14_c03 85 30
v_FrisbeeCatch_g14_c04 65 30
v_FrisbeeCatch_g14_c05 70 30
v_FrontCrawl_g08_c01 151 31
v_FrontCrawl_g08_c02 133 31
v_FrontCrawl_g08_c03 135 31
v_FrontCrawl_g08_c04 124 31
v_FrontCrawl_g08_c05 128 31
v_FrontCrawl_g09_c01 105 31
v_FrontCrawl_g09_c02 99 31
v_FrontCrawl_g09_c03 138 31
v_FrontCrawl_g09_c04 116 31
v_FrontCrawl_g09_c05 128 31
v_FrontCrawl_g09_c06 127 31
v_FrontCrawl_g10_c01 128 31
v_FrontCrawl_g10_c02 128 31
v_FrontCrawl_g10_c03 139 31
v_FrontCrawl_g10_c04 113 31
v_FrontCrawl_g10_c05 118 31
v_FrontCrawl_g11_c01 298 31
v_FrontCrawl_g11_c02 390 31
v_FrontCrawl_g11_c03 260 31
v_FrontCrawl_g11_c04 261 31
v_FrontCrawl_g11_c05 338 31
v_FrontCrawl_g11_c06 348 31
v_FrontCrawl_g11_c07 350 31
v_FrontCrawl_g12_c01 73 31
v_FrontCrawl_g12_c02 73 31
v_FrontCrawl_g12_c03 73 31
v_FrontCrawl_g12_c04 85 31
v_FrontCrawl_g13_c01 73 31
v_FrontCrawl_g13_c02 73 31
v_FrontCrawl_g13_c03 73 31
v_FrontCrawl_g13_c04 138 31
v_FrontCrawl_g14_c01 148 31
v_FrontCrawl_g14_c02 153 31
v_FrontCrawl_g14_c03 168 31
v_FrontCrawl_g14_c04 181 31
v_FrontCrawl_g14_c05 199 31
v_FrontCrawl_g14_c06 133 31
v_FrontCrawl_g14_c07 148 31
v_GolfSwing_g08_c01 140 32
v_GolfSwing_g08_c02 172 32
v_GolfSwing_g08_c03 180 32
v_GolfSwing_g08_c04 170 32
v_GolfSwing_g08_c05 167 32
v_GolfSwing_g08_c06 266 32
v_GolfSwing_g09_c01 116 32
v_GolfSwing_g09_c02 200 32
v_GolfSwing_g09_c03 194 32
v_GolfSwing_g09_c04 257 32
v_GolfSwing_g10_c01 107 32
v_GolfSwing_g10_c02 148 32
v_GolfSwing_g10_c03 144 32
v_GolfSwing_g10_c04 116 32
v_GolfSwing_g11_c01 117 32
v_GolfSwing_g11_c02 108 32
v_GolfSwing_g11_c03 135 32
v_GolfSwing_g11_c04 130 32
v_GolfSwing_g11_c05 131 32
v_GolfSwing_g11_c06 98 32
v_GolfSwing_g11_c07 128 32
v_GolfSwing_g12_c01 101 32
v_GolfSwing_g12_c02 64 32
v_GolfSwing_g12_c03 83 32
v_GolfSwing_g12_c04 89 32
v_GolfSwing_g13_c01 283 32
v_GolfSwing_g13_c02 234 32
v_GolfSwing_g13_c03 97 32
v_GolfSwing_g13_c04 237 32
v_GolfSwing_g14_c01 133 32
v_GolfSwing_g14_c02 156 32
v_GolfSwing_g14_c03 87 32
v_GolfSwing_g14_c04 108 32
v_Haircut_g08_c01 249 33
v_Haircut_g08_c02 249 33
v_Haircut_g08_c03 98 33
v_Haircut_g08_c04 160 33
v_Haircut_g08_c05 113 33
v_Haircut_g08_c06 124 33
v_Haircut_g09_c01 221 33
v_Haircut_g09_c02 231 33
v_Haircut_g09_c03 186 33
v_Haircut_g09_c04 211 33
v_Haircut_g09_c05 221 33
v_Haircut_g09_c06 206 33
v_Haircut_g09_c07 231 33
v_Haircut_g10_c01 166 33
v_Haircut_g10_c02 150 33
v_Haircut_g10_c03 154 33
v_Haircut_g10_c04 166 33
v_Haircut_g10_c05 154 33
v_Haircut_g10_c06 150 33
v_Haircut_g10_c07 154 33
v_Haircut_g11_c01 182 33
v_Haircut_g11_c02 192 33
v_Haircut_g11_c03 133 33
v_Haircut_g11_c04 125 33
v_Haircut_g11_c05 126 33
v_Haircut_g12_c01 126 33
v_Haircut_g12_c02 149 33
v_Haircut_g12_c03 149 33
v_Haircut_g12_c04 178 33
v_Haircut_g13_c01 91 33
v_Haircut_g13_c02 71 33
v_Haircut_g13_c03 102 33
v_Haircut_g13_c04 132 33
v_Haircut_g14_c01 115 33
v_Haircut_g14_c02 128 33
v_Haircut_g14_c03 166 33
v_Haircut_g14_c04 193 33
v_Hammering_g08_c01 100 34
v_Hammering_g08_c02 100 34
v_Hammering_g08_c03 100 34
v_Hammering_g08_c04 144 34
v_Hammering_g09_c01 149 34
v_Hammering_g09_c02 137 34
v_Hammering_g09_c03 116 34
v_Hammering_g09_c04 125 34
v_Hammering_g09_c05 149 34
v_Hammering_g09_c06 139 34
v_Hammering_g09_c07 124 34
v_Hammering_g10_c01 129 34
v_Hammering_g10_c02 75 34
v_Hammering_g10_c03 74 34
v_Hammering_g10_c04 89 34
v_Hammering_g10_c05 106 34
v_Hammering_g10_c06 93 34
v_Hammering_g10_c07 110 34
v_Hammering_g11_c01 74 34
v_Hammering_g11_c02 85 34
v_Hammering_g11_c03 75 34
v_Hammering_g11_c04 114 34
v_Hammering_g12_c01 110 34
v_Hammering_g12_c02 86 34
v_Hammering_g12_c03 97 34
v_Hammering_g12_c04 104 34
v_Hammering_g12_c05 111 34
v_Hammering_g13_c01 174 34
v_Hammering_g13_c02 116 34
v_Hammering_g13_c03 106 34
v_Hammering_g13_c04 112 34
v_Hammering_g13_c05 167 34
v_Hammering_g13_c06 100 34
v_Hammering_g13_c07 91 34
v_Hammering_g14_c01 249 34
v_Hammering_g14_c02 186 34
v_Hammering_g14_c03 274 34
v_Hammering_g14_c04 274 34
v_Hammering_g14_c05 249 34
v_Hammering_g14_c06 149 34
v_Hammering_g14_c07 249 34
v_HammerThrow_g08_c01 201 35
v_HammerThrow_g08_c02 184 35
v_HammerThrow_g08_c03 201 35
v_HammerThrow_g08_c04 201 35
v_HammerThrow_g08_c05 200 35
v_HammerThrow_g08_c06 165 35
v_HammerThrow_g09_c01 132 35
v_HammerThrow_g09_c02 129 35
v_HammerThrow_g09_c03 149 35
v_HammerThrow_g09_c04 164 35
v_HammerThrow_g09_c05 136 35
v_HammerThrow_g09_c06 135 35
v_HammerThrow_g09_c07 142 35
v_HammerThrow_g10_c01 251 35
v_HammerThrow_g10_c02 180 35
v_HammerThrow_g10_c03 171 35
v_HammerThrow_g10_c04 236 35
v_HammerThrow_g10_c05 230 35
v_HammerThrow_g10_c06 128 35
v_HammerThrow_g10_c07 208 35
v_HammerThrow_g11_c01 141 35
v_HammerThrow_g11_c02 100 35
v_HammerThrow_g11_c03 156 35
v_HammerThrow_g11_c04 148 35
v_HammerThrow_g11_c05 161 35
v_HammerThrow_g11_c06 137 35
v_HammerThrow_g12_c01 181 35
v_HammerThrow_g12_c02 181 35
v_HammerThrow_g12_c03 196 35
v_HammerThrow_g12_c04 158 35
v_HammerThrow_g12_c05 166 35
v_HammerThrow_g12_c06 188 35
v_HammerThrow_g12_c07 196 35
v_HammerThrow_g13_c01 179 35
v_HammerThrow_g13_c02 89 35
v_HammerThrow_g13_c03 134 35
v_HammerThrow_g13_c04 90 35
v_HammerThrow_g13_c05 166 35
v_HammerThrow_g13_c06 178 35
v_HammerThrow_g13_c07 166 35
v_HammerThrow_g14_c01 173 35
v_HammerThrow_g14_c02 224 35
v_HammerThrow_g14_c03 177 35
v_HammerThrow_g14_c04 181 35
v_HammerThrow_g14_c05 90 35
v_HammerThrow_g14_c06 185 35
v_HandStandPushups_g08_c01 104 36
v_HandStandPushups_g08_c02 93 36
v_HandStandPushups_g08_c03 104 36
v_HandStandPushups_g08_c04 129 36
v_HandStandPushups_g08_c05 74 36
v_HandStandPushups_g09_c01 89 36
v_HandStandPushups_g09_c02 89 36
v_HandStandPushups_g09_c03 104 36
v_HandStandPushups_g09_c04 74 36
v_HandStandPushups_g10_c01 80 36
v_HandStandPushups_g10_c02 69 36
v_HandStandPushups_g10_c03 74 36
v_HandStandPushups_g10_c04 129 36
v_HandStandPushups_g11_c01 144 36
v_HandStandPushups_g11_c02 150 36
v_HandStandPushups_g11_c03 184 36
v_HandStandPushups_g11_c04 144 36
v_HandStandPushups_g11_c05 153 36
v_HandStandPushups_g11_c06 109 36
v_HandStandPushups_g12_c01 104 36
v_HandStandPushups_g12_c02 84 36
v_HandStandPushups_g12_c03 71 36
v_HandStandPushups_g12_c04 125 36
v_HandStandPushups_g12_c05 107 36
v_HandStandPushups_g12_c06 100 36
v_HandStandPushups_g12_c07 250 36
v_HandStandPushups_g13_c01 121 36
v_HandStandPushups_g13_c02 84 36
v_HandStandPushups_g13_c03 112 36
v_HandStandPushups_g13_c04 89 36
v_HandStandPushups_g13_c05 114 36
v_HandStandPushups_g13_c06 94 36
v_HandStandPushups_g13_c07 150 36
v_HandStandPushups_g14_c01 104 36
v_HandStandPushups_g14_c02 105 36
v_HandStandPushups_g14_c03 124 36
v_HandStandPushups_g14_c04 164 36
v_HandstandWalking_g08_c01 135 37
v_HandstandWalking_g08_c02 133 37
v_HandstandWalking_g08_c03 132 37
v_HandstandWalking_g08_c04 138 37
v_HandstandWalking_g09_c01 144 37
v_HandstandWalking_g09_c02 143 37
v_HandstandWalking_g09_c03 144 37
v_HandstandWalking_g09_c04 153 37
v_HandstandWalking_g10_c01 154 37
v_HandstandWalking_g10_c02 148 37
v_HandstandWalking_g10_c03 147 37
v_HandstandWalking_g10_c04 195 37
v_HandstandWalking_g11_c01 123 37
v_HandstandWalking_g11_c02 121 37
v_HandstandWalking_g11_c03 126 37
v_HandstandWalking_g11_c04 130 37
v_HandstandWalking_g12_c01 75 37
v_HandstandWalking_g12_c02 78 37
v_HandstandWalking_g12_c03 77 37
v_HandstandWalking_g12_c04 92 37
v_HandstandWalking_g13_c01 72 37
v_HandstandWalking_g13_c02 68 37
v_HandstandWalking_g13_c03 70 37
v_HandstandWalking_g13_c04 80 37
v_HandstandWalking_g14_c01 74 37
v_HandstandWalking_g14_c02 88 37
v_HandstandWalking_g14_c03 156 37
v_HandstandWalking_g14_c04 138 37
v_HeadMassage_g08_c01 127 38
v_HeadMassage_g08_c02 200 38
v_HeadMassage_g08_c03 250 38
v_HeadMassage_g08_c04 204 38
v_HeadMassage_g08_c05 277 38
v_HeadMassage_g08_c06 213 38
v_HeadMassage_g08_c07 238 38
v_HeadMassage_g09_c01 103 38
v_HeadMassage_g09_c02 92 38
v_HeadMassage_g09_c03 95 38
v_HeadMassage_g09_c04 116 38
v_HeadMassage_g10_c01 106 38
v_HeadMassage_g10_c02 100 38
v_HeadMassage_g10_c03 98 38
v_HeadMassage_g10_c04 148 38
v_HeadMassage_g11_c01 189 38
v_HeadMassage_g11_c02 188 38
v_HeadMassage_g11_c03 114 38
v_HeadMassage_g11_c04 186 38
v_HeadMassage_g11_c05 174 38
v_HeadMassage_g11_c06 173 38
v_HeadMassage_g11_c07 247 38
v_HeadMassage_g12_c01 126 38
v_HeadMassage_g12_c02 102 38
v_HeadMassage_g12_c03 105 38
v_HeadMassage_g12_c04 164 38
v_HeadMassage_g12_c05 168 38
v_HeadMassage_g12_c06 170 38
v_HeadMassage_g12_c07 216 38
v_HeadMassage_g13_c01 87 38
v_HeadMassage_g13_c02 98 38
v_HeadMassage_g13_c03 104 38
v_HeadMassage_g13_c04 81 38
v_HeadMassage_g14_c01 99 38
v_HeadMassage_g14_c02 100 38
v_HeadMassage_g14_c03 98 38
v_HeadMassage_g14_c04 100 38
v_HeadMassage_g14_c05 98 38
v_HeadMassage_g14_c06 98 38
v_HeadMassage_g14_c07 137 38
v_HighJump_g08_c01 121 39
v_HighJump_g08_c02 116 39
v_HighJump_g08_c03 122 39
v_HighJump_g08_c04 111 39
v_HighJump_g08_c05 138 39
v_HighJump_g09_c01 141 39
v_HighJump_g09_c02 90 39
v_HighJump_g09_c03 66 39
v_HighJump_g09_c04 95 39
v_HighJump_g09_c05 104 39
v_HighJump_g10_c01 116 39
v_HighJump_g10_c02 116 39
v_HighJump_g10_c03 135 39
v_HighJump_g10_c04 120 39
v_HighJump_g11_c01 95 39
v_HighJump_g11_c02 87 39
v_HighJump_g11_c03 107 39
v_HighJump_g11_c04 71 39
v_HighJump_g11_c05 71 39
v_HighJump_g11_c06 131 39
v_HighJump_g11_c07 71 39
v_HighJump_g12_c01 107 39
v_HighJump_g12_c02 100 39
v_HighJump_g12_c03 91 39
v_HighJump_g12_c04 96 39
v_HighJump_g13_c01 117 39
v_HighJump_g13_c02 79 39
v_HighJump_g13_c03 109 39
v_HighJump_g13_c04 121 39
v_HighJump_g13_c05 99 39
v_HighJump_g14_c01 100 39
v_HighJump_g14_c02 140 39
v_HighJump_g14_c03 133 39
v_HighJump_g14_c04 145 39
v_HorseRace_g08_c01 264 40
v_HorseRace_g08_c02 272 40
v_HorseRace_g08_c03 208 40
v_HorseRace_g08_c04 308 40
v_HorseRace_g08_c05 197 40
v_HorseRace_g09_c01 188 40
v_HorseRace_g09_c02 223 40
v_HorseRace_g09_c03 290 40
v_HorseRace_g09_c04 350 40
v_HorseRace_g10_c01 217 40
v_HorseRace_g10_c02 212 40
v_HorseRace_g10_c03 220 40
v_HorseRace_g10_c04 323 40
v_HorseRace_g11_c01 280 40
v_HorseRace_g11_c02 347 40
v_HorseRace_g11_c03 252 40
v_HorseRace_g11_c04 360 40
v_HorseRace_g11_c05 325 40
v_HorseRace_g11_c06 366 40
v_HorseRace_g11_c07 390 40
v_HorseRace_g12_c01 326 40
v_HorseRace_g12_c02 295 40
v_HorseRace_g12_c03 282 40
v_HorseRace_g12_c04 359 40
v_HorseRace_g13_c01 276 40
v_HorseRace_g13_c02 264 40
v_HorseRace_g13_c03 277 40
v_HorseRace_g13_c04 290 40
v_HorseRace_g13_c05 264 40
v_HorseRace_g14_c01 213 40
v_HorseRace_g14_c02 260 40
v_HorseRace_g14_c03 228 40
v_HorseRace_g14_c04 284 40
v_HorseRiding_g08_c01 152 41
v_HorseRiding_g08_c02 150 41
v_HorseRiding_g08_c03 150 41
v_HorseRiding_g08_c04 150 41
v_HorseRiding_g08_c05 239 41
v_HorseRiding_g08_c06 174 41
v_HorseRiding_g09_c01 200 41
v_HorseRiding_g09_c02 169 41
v_HorseRiding_g09_c03 200 41
v_HorseRiding_g09_c04 200 41
v_HorseRiding_g09_c05 239 41
v_HorseRiding_g09_c06 239 41
v_HorseRiding_g10_c01 200 41
v_HorseRiding_g10_c02 200 41
v_HorseRiding_g10_c03 200 41
v_HorseRiding_g10_c04 200 41
v_HorseRiding_g10_c05 200 41
v_HorseRiding_g10_c06 200 41
v_HorseRiding_g10_c07 239 41
v_HorseRiding_g11_c01 239 41
v_HorseRiding_g11_c02 239 41
v_HorseRiding_g11_c03 150 41
v_HorseRiding_g11_c04 150 41
v_HorseRiding_g11_c05 150 41
v_HorseRiding_g11_c06 150 41
v_HorseRiding_g11_c07 239 41
v_HorseRiding_g12_c01 200 41
v_HorseRiding_g12_c02 200 41
v_HorseRiding_g12_c03 200 41
v_HorseRiding_g12_c04 200 41
v_HorseRiding_g12_c05 139 41
v_HorseRiding_g12_c06 203 41
v_HorseRiding_g12_c07 173 41
v_HorseRiding_g13_c01 200 41
v_HorseRiding_g13_c02 200 41
v_HorseRiding_g13_c03 200 41
v_HorseRiding_g13_c04 200 41
v_HorseRiding_g14_c01 152 41
v_HorseRiding_g14_c02 31 41
v_HorseRiding_g14_c03 92 41
v_HorseRiding_g14_c04 92 41
v_HorseRiding_g14_c05 179 41
v_HorseRiding_g14_c06 179 41
v_HorseRiding_g14_c07 179 41
v_HulaHoop_g08_c01 90 42
v_HulaHoop_g08_c02 90 42
v_HulaHoop_g08_c03 90 42
v_HulaHoop_g08_c04 80 42
v_HulaHoop_g08_c05 100 42
v_HulaHoop_g09_c01 100 42
v_HulaHoop_g09_c02 100 42
v_HulaHoop_g09_c03 86 42
v_HulaHoop_g09_c04 100 42
v_HulaHoop_g09_c05 90 42
v_HulaHoop_g09_c06 86 42
v_HulaHoop_g10_c01 84 42
v_HulaHoop_g10_c02 100 42
v_HulaHoop_g10_c03 100 42
v_HulaHoop_g10_c04 100 42
v_HulaHoop_g11_c01 195 42
v_HulaHoop_g11_c02 199 42
v_HulaHoop_g11_c03 172 42
v_HulaHoop_g11_c04 149 42
v_HulaHoop_g12_c01 100 42
v_HulaHoop_g12_c02 90 42
v_HulaHoop_g12_c03 95 42
v_HulaHoop_g12_c04 98 42
v_HulaHoop_g12_c05 90 42
v_HulaHoop_g12_c06 88 42
v_HulaHoop_g13_c01 90 42
v_HulaHoop_g13_c02 98 42
v_HulaHoop_g13_c03 93 42
v_HulaHoop_g13_c04 100 42
v_HulaHoop_g13_c05 85 42
v_HulaHoop_g13_c06 85 42
v_HulaHoop_g14_c01 216 42
v_HulaHoop_g14_c02 214 42
v_HulaHoop_g14_c03 212 42
v_HulaHoop_g14_c04 220 42
v_HulaHoop_g14_c05 220 42
v_IceDancing_g08_c01 248 43
v_IceDancing_g08_c02 255 43
v_IceDancing_g08_c03 249 43
v_IceDancing_g08_c04 255 43
v_IceDancing_g08_c05 241 43
v_IceDancing_g08_c06 249 43
v_IceDancing_g08_c07 256 43
v_IceDancing_g09_c01 256 43
v_IceDancing_g09_c02 256 43
v_IceDancing_g09_c03 248 43
v_IceDancing_g09_c04 260 43
v_IceDancing_g09_c05 252 43
v_IceDancing_g09_c06 215 43
v_IceDancing_g10_c01 253 43
v_IceDancing_g10_c02 259 43
v_IceDancing_g10_c03 272 43
v_IceDancing_g10_c04 254 43
v_IceDancing_g10_c05 259 43
v_IceDancing_g10_c06 253 43
v_IceDancing_g10_c07 254 43
v_IceDancing_g11_c01 251 43
v_IceDancing_g11_c02 243 43
v_IceDancing_g11_c03 251 43
v_IceDancing_g11_c04 255 43
v_IceDancing_g12_c01 239 43
v_IceDancing_g12_c02 251 43
v_IceDancing_g12_c03 252 43
v_IceDancing_g12_c04 258 43
v_IceDancing_g12_c05 254 43
v_IceDancing_g12_c06 248 43
v_IceDancing_g12_c07 254 43
v_IceDancing_g13_c01 249 43
v_IceDancing_g13_c02 255 43
v_IceDancing_g13_c03 243 43
v_IceDancing_g13_c04 249 43
v_IceDancing_g13_c05 244 43
v_IceDancing_g14_c01 261 43
v_IceDancing_g14_c02 255 43
v_IceDancing_g14_c03 254 43
v_IceDancing_g14_c04 264 43
v_IceDancing_g14_c05 262 43
v_IceDancing_g14_c06 247 43
v_JavelinThrow_g08_c01 83 44
v_JavelinThrow_g08_c02 95 44
v_JavelinThrow_g08_c03 131 44
v_JavelinThrow_g08_c04 71 44
v_JavelinThrow_g09_c01 115 44
v_JavelinThrow_g09_c02 83 44
v_JavelinThrow_g09_c03 108 44
v_JavelinThrow_g09_c04 135 44
v_JavelinThrow_g10_c01 71 44
v_JavelinThrow_g10_c02 47 44
v_JavelinThrow_g10_c03 71 44
v_JavelinThrow_g10_c04 131 44
v_JavelinThrow_g10_c05 83 44
v_JavelinThrow_g11_c01 146 44
v_JavelinThrow_g11_c02 143 44
v_JavelinThrow_g11_c03 119 44
v_JavelinThrow_g11_c04 131 44
v_JavelinThrow_g11_c05 163 44
v_JavelinThrow_g11_c06 143 44
v_JavelinThrow_g12_c01 80 44
v_JavelinThrow_g12_c02 110 44
v_JavelinThrow_g12_c03 70 44
v_JavelinThrow_g12_c04 60 44
v_JavelinThrow_g13_c01 100 44
v_JavelinThrow_g13_c02 110 44
v_JavelinThrow_g13_c03 130 44
v_JavelinThrow_g13_c04 105 44
v_JavelinThrow_g14_c01 50 44
v_JavelinThrow_g14_c02 50 44
v_JavelinThrow_g14_c03 50 44
v_JavelinThrow_g14_c04 50 44
v_JavelinThrow_g14_c05 50 44
v_JavelinThrow_g14_c06 50 44
v_JugglingBalls_g08_c01 257 45
v_JugglingBalls_g08_c02 259 45
v_JugglingBalls_g08_c03 253 45
v_JugglingBalls_g08_c04 249 45
v_JugglingBalls_g08_c05 243 45
v_JugglingBalls_g09_c01 261 45
v_JugglingBalls_g09_c02 252 45
v_JugglingBalls_g09_c03 247 45
v_JugglingBalls_g09_c04 243 45
v_JugglingBalls_g09_c05 258 45
v_JugglingBalls_g09_c06 247 45
v_JugglingBalls_g10_c01 251 45
v_JugglingBalls_g10_c02 253 45
v_JugglingBalls_g10_c03 252 45
v_JugglingBalls_g10_c04 246 45
v_JugglingBalls_g11_c01 263 45
v_JugglingBalls_g11_c02 234 45
v_JugglingBalls_g11_c03 248 45
v_JugglingBalls_g11_c04 252 45
v_JugglingBalls_g11_c05 246 45
v_JugglingBalls_g12_c01 261 45
v_JugglingBalls_g12_c02 252 45
v_JugglingBalls_g12_c03 252 45
v_JugglingBalls_g12_c04 242 45
v_JugglingBalls_g12_c05 250 45
v_JugglingBalls_g13_c01 234 45
v_JugglingBalls_g13_c02 256 45
v_JugglingBalls_g13_c03 242 45
v_JugglingBalls_g13_c04 264 45
v_JugglingBalls_g14_c01 232 45
v_JugglingBalls_g14_c02 249 45
v_JugglingBalls_g14_c03 273 45
v_JugglingBalls_g14_c04 246 45
v_JugglingBalls_g14_c05 246 45
v_JumpingJack_g08_c01 79 46
v_JumpingJack_g08_c02 82 46
v_JumpingJack_g08_c03 80 46
v_JumpingJack_g08_c04 79 46
v_JumpingJack_g09_c01 92 46
v_JumpingJack_g09_c02 91 46
v_JumpingJack_g09_c03 88 46
v_JumpingJack_g09_c04 88 46
v_JumpingJack_g09_c05 89 46
v_JumpingJack_g09_c06 89 46
v_JumpingJack_g09_c07 91 46
v_JumpingJack_g10_c01 68 46
v_JumpingJack_g10_c02 67 46
v_JumpingJack_g10_c03 65 46
v_JumpingJack_g10_c04 62 46
v_JumpingJack_g10_c05 63 46
v_JumpingJack_g10_c06 65 46
v_JumpingJack_g11_c01 78 46
v_JumpingJack_g11_c02 79 46
v_JumpingJack_g11_c03 81 46
v_JumpingJack_g11_c04 80 46
v_JumpingJack_g12_c01 94 46
v_JumpingJack_g12_c02 95 46
v_JumpingJack_g12_c03 95 46
v_JumpingJack_g12_c04 95 46
v_JumpingJack_g13_c01 100 46
v_JumpingJack_g13_c02 109 46
v_JumpingJack_g13_c03 97 46
v_JumpingJack_g13_c04 91 46
v_JumpingJack_g13_c05 96 46
v_JumpingJack_g13_c06 79 46
v_JumpingJack_g13_c07 102 46
v_JumpingJack_g14_c01 95 46
v_JumpingJack_g14_c02 59 46
v_JumpingJack_g14_c03 57 46
v_JumpingJack_g14_c04 59 46
v_JumpRope_g08_c01 496 47
v_JumpRope_g08_c02 442 47
v_JumpRope_g08_c03 525 47
v_JumpRope_g08_c04 349 47
v_JumpRope_g08_c05 508 47
v_JumpRope_g08_c06 355 47
v_JumpRope_g08_c07 458 47
v_JumpRope_g09_c01 471 47
v_JumpRope_g09_c02 500 47
v_JumpRope_g09_c03 499 47
v_JumpRope_g09_c04 509 47
v_JumpRope_g09_c05 509 47
v_JumpRope_g09_c06 490 47
v_JumpRope_g09_c07 490 47
v_JumpRope_g10_c01 597 47
v_JumpRope_g10_c02 599 47
v_JumpRope_g10_c03 603 47
v_JumpRope_g10_c04 569 47
v_JumpRope_g11_c01 532 47
v_JumpRope_g11_c02 532 47
v_JumpRope_g11_c03 494 47
v_JumpRope_g11_c04 517 47
v_JumpRope_g11_c05 494 47
v_JumpRope_g11_c06 509 47
v_JumpRope_g11_c07 495 47
v_JumpRope_g12_c01 373 47
v_JumpRope_g12_c02 402 47
v_JumpRope_g12_c03 397 47
v_JumpRope_g12_c04 397 47
v_JumpRope_g12_c05 402 47
v_JumpRope_g13_c01 538 47
v_JumpRope_g13_c02 421 47
v_JumpRope_g13_c03 481 47
v_JumpRope_g13_c04 373 47
v_JumpRope_g13_c05 390 47
v_JumpRope_g14_c01 295 47
v_JumpRope_g14_c02 304 47
v_JumpRope_g14_c03 297 47
v_JumpRope_g14_c04 305 47
v_Kayaking_g08_c01 181 48
v_Kayaking_g08_c02 155 48
v_Kayaking_g08_c03 150 48
v_Kayaking_g08_c04 169 48
v_Kayaking_g08_c05 155 48
v_Kayaking_g08_c06 150 48
v_Kayaking_g09_c01 192 48
v_Kayaking_g09_c02 193 48
v_Kayaking_g09_c03 198 48
v_Kayaking_g09_c04 199 48
v_Kayaking_g09_c05 189 48
v_Kayaking_g09_c06 204 48
v_Kayaking_g10_c01 164 48
v_Kayaking_g10_c02 156 48
v_Kayaking_g10_c03 158 48
v_Kayaking_g10_c04 213 48
v_Kayaking_g10_c05 174 48
v_Kayaking_g11_c01 157 48
v_Kayaking_g11_c02 157 48
v_Kayaking_g11_c03 160 48
v_Kayaking_g11_c04 157 48
v_Kayaking_g11_c05 152 48
v_Kayaking_g11_c06 153 48
v_Kayaking_g11_c07 170 48
v_Kayaking_g12_c01 464 48
v_Kayaking_g12_c02 367 48
v_Kayaking_g12_c03 370 48
v_Kayaking_g12_c04 305 48
v_Kayaking_g13_c01 380 48
v_Kayaking_g13_c02 498 48
v_Kayaking_g13_c03 374 48
v_Kayaking_g13_c04 374 48
v_Kayaking_g14_c01 150 48
v_Kayaking_g14_c02 150 48
v_Kayaking_g14_c03 152 48
v_Kayaking_g14_c04 150 48
v_Knitting_g08_c01 160 49
v_Knitting_g08_c02 264 49
v_Knitting_g08_c03 231 49
v_Knitting_g08_c04 202 49
v_Knitting_g09_c01 149 49
v_Knitting_g09_c02 172 49
v_Knitting_g09_c03 177 49
v_Knitting_g09_c04 241 49
v_Knitting_g09_c05 177 49
v_Knitting_g10_c01 173 49
v_Knitting_g10_c02 182 49
v_Knitting_g10_c03 158 49
v_Knitting_g10_c04 205 49
v_Knitting_g10_c05 201 49
v_Knitting_g10_c06 192 49
v_Knitting_g10_c07 234 49
v_Knitting_g11_c01 204 49
v_Knitting_g11_c02 195 49
v_Knitting_g11_c03 199 49
v_Knitting_g11_c04 100 49
v_Knitting_g11_c05 149 49
v_Knitting_g11_c06 219 49
v_Knitting_g12_c01 124 49
v_Knitting_g12_c02 293 49
v_Knitting_g12_c03 234 49
v_Knitting_g12_c04 204 49
v_Knitting_g13_c01 201 49
v_Knitting_g13_c02 174 49
v_Knitting_g13_c03 125 49
v_Knitting_g13_c04 230 49
v_Knitting_g13_c05 190 49
v_Knitting_g14_c01 169 49
v_Knitting_g14_c02 226 49
v_Knitting_g14_c03 250 49
v_Knitting_g14_c04 250 49
v_Knitting_g14_c05 254 49
v_LongJump_g08_c01 133 50
v_LongJump_g08_c02 149 50
v_LongJump_g08_c03 149 50
v_LongJump_g08_c04 149 50
v_LongJump_g08_c05 149 50
v_LongJump_g08_c06 140 50
v_LongJump_g09_c01 119 50
v_LongJump_g09_c02 95 50
v_LongJump_g09_c03 94 50
v_LongJump_g09_c04 139 50
v_LongJump_g09_c05 100 50
v_LongJump_g09_c06 80 50
v_LongJump_g10_c01 131 50
v_LongJump_g10_c02 113 50
v_LongJump_g10_c03 110 50
v_LongJump_g10_c04 166 50
v_LongJump_g10_c05 107 50
v_LongJump_g10_c06 138 50
v_LongJump_g10_c07 149 50
v_LongJump_g11_c01 149 50
v_LongJump_g11_c02 134 50
v_LongJump_g11_c03 175 50
v_LongJump_g11_c04 139 50
v_LongJump_g11_c05 174 50
v_LongJump_g11_c06 174 50
v_LongJump_g12_c01 125 50
v_LongJump_g12_c02 147 50
v_LongJump_g12_c03 210 50
v_LongJump_g12_c04 118 50
v_LongJump_g12_c05 74 50
v_LongJump_g12_c06 114 50
v_LongJump_g13_c01 122 50
v_LongJump_g13_c02 149 50
v_LongJump_g13_c03 147 50
v_LongJump_g13_c04 126 50
v_LongJump_g13_c05 141 50
v_LongJump_g13_c06 133 50
v_LongJump_g14_c01 156 50
v_LongJump_g14_c02 155 50
v_LongJump_g14_c03 141 50
v_LongJump_g14_c04 151 50
v_LongJump_g14_c05 149 50
v_Lunges_g08_c01 158 51
v_Lunges_g08_c02 170 51
v_Lunges_g08_c03 174 51
v_Lunges_g08_c04 160 51
v_Lunges_g09_c01 192 51
v_Lunges_g09_c02 200 51
v_Lunges_g09_c03 204 51
v_Lunges_g09_c04 204 51
v_Lunges_g10_c01 255 51
v_Lunges_g10_c02 261 51
v_Lunges_g10_c03 250 51
v_Lunges_g10_c04 261 51
v_Lunges_g10_c05 244 51
v_Lunges_g10_c06 265 51
v_Lunges_g11_c01 266 51
v_Lunges_g11_c02 240 51
v_Lunges_g11_c03 255 51
v_Lunges_g11_c04 243 51
v_Lunges_g11_c05 228 51
v_Lunges_g11_c06 258 51
v_Lunges_g11_c07 253 51
v_Lunges_g12_c01 251 51
v_Lunges_g12_c02 262 51
v_Lunges_g12_c03 252 51
v_Lunges_g12_c04 251 51
v_Lunges_g12_c05 247 51
v_Lunges_g13_c01 266 51
v_Lunges_g13_c02 251 51
v_Lunges_g13_c03 252 51
v_Lunges_g13_c04 241 51
v_Lunges_g13_c05 251 51
v_Lunges_g13_c06 251 51
v_Lunges_g14_c01 255 51
v_Lunges_g14_c02 262 51
v_Lunges_g14_c03 261 51
v_Lunges_g14_c04 248 51
v_Lunges_g14_c05 254 51
v_Lunges_g14_c06 254 51
v_Lunges_g14_c07 255 51
v_MilitaryParade_g08_c01 125 52
v_MilitaryParade_g08_c02 105 52
v_MilitaryParade_g08_c03 142 52
v_MilitaryParade_g08_c04 121 52
v_MilitaryParade_g08_c05 77 52
v_MilitaryParade_g09_c01 98 52
v_MilitaryParade_g09_c02 122 52
v_MilitaryParade_g09_c03 96 52
v_MilitaryParade_g09_c04 104 52
v_MilitaryParade_g09_c05 108 52
v_MilitaryParade_g09_c06 134 52
v_MilitaryParade_g09_c07 125 52
v_MilitaryParade_g10_c01 135 52
v_MilitaryParade_g10_c02 101 52
v_MilitaryParade_g10_c03 121 52
v_MilitaryParade_g10_c04 88 52
v_MilitaryParade_g10_c05 101 52
v_MilitaryParade_g11_c01 110 52
v_MilitaryParade_g11_c02 135 52
v_MilitaryParade_g11_c03 138 52
v_MilitaryParade_g11_c04 121 52
v_MilitaryParade_g11_c05 117 52
v_MilitaryParade_g12_c01 106 52
v_MilitaryParade_g12_c02 150 52
v_MilitaryParade_g12_c03 129 52
v_MilitaryParade_g12_c04 117 52
v_MilitaryParade_g12_c05 129 52
v_MilitaryParade_g13_c01 137 52
v_MilitaryParade_g13_c02 89 52
v_MilitaryParade_g13_c03 130 52
v_MilitaryParade_g13_c04 132 52
v_MilitaryParade_g14_c01 150 52
v_MilitaryParade_g14_c02 151 52
v_MilitaryParade_g14_c03 145 52
v_MilitaryParade_g14_c04 106 52
v_MilitaryParade_g14_c05 156 52
v_Mixing_g08_c01 116 53
v_Mixing_g08_c02 98 53
v_Mixing_g08_c03 112 53
v_Mixing_g08_c04 120 53
v_Mixing_g08_c05 138 53
v_Mixing_g09_c01 104 53
v_Mixing_g09_c02 123 53
v_Mixing_g09_c03 124 53
v_Mixing_g09_c04 135 53
v_Mixing_g09_c05 96 53
v_Mixing_g09_c06 100 53
v_Mixing_g09_c07 112 53
v_Mixing_g10_c01 109 53
v_Mixing_g10_c02 120 53
v_Mixing_g10_c03 139 53
v_Mixing_g10_c04 111 53
v_Mixing_g10_c05 117 53
v_Mixing_g11_c01 125 53
v_Mixing_g11_c02 118 53
v_Mixing_g11_c03 127 53
v_Mixing_g11_c04 139 53
v_Mixing_g11_c05 121 53
v_Mixing_g11_c06 115 53
v_Mixing_g11_c07 138 53
v_Mixing_g12_c01 112 53
v_Mixing_g12_c02 98 53
v_Mixing_g12_c03 103 53
v_Mixing_g12_c04 106 53
v_Mixing_g12_c05 113 53
v_Mixing_g12_c06 109 53
v_Mixing_g12_c07 98 53
v_Mixing_g13_c01 110 53
v_Mixing_g13_c02 102 53
v_Mixing_g13_c03 101 53
v_Mixing_g13_c04 95 53
v_Mixing_g13_c05 60 53
v_Mixing_g13_c06 103 53
v_Mixing_g14_c01 98 53
v_Mixing_g14_c02 90 53
v_Mixing_g14_c03 115 53
v_Mixing_g14_c04 115 53
v_Mixing_g14_c05 102 53
v_Mixing_g14_c06 112 53
v_Mixing_g14_c07 102 53
v_MoppingFloor_g08_c01 273 54
v_MoppingFloor_g08_c02 274 54
v_MoppingFloor_g08_c03 294 54
v_MoppingFloor_g08_c04 217 54
v_MoppingFloor_g09_c01 263 54
v_MoppingFloor_g09_c02 277 54
v_MoppingFloor_g09_c03 287 54
v_MoppingFloor_g09_c04 341 54
v_MoppingFloor_g10_c01 238 54
v_MoppingFloor_g10_c02 220 54
v_MoppingFloor_g10_c03 246 54
v_MoppingFloor_g10_c04 282 54
v_MoppingFloor_g11_c01 190 54
v_MoppingFloor_g11_c02 190 54
v_MoppingFloor_g11_c03 84 54
v_MoppingFloor_g11_c04 81 54
v_MoppingFloor_g12_c01 143 54
v_MoppingFloor_g12_c02 144 54
v_MoppingFloor_g12_c03 147 54
v_MoppingFloor_g12_c04 161 54
v_MoppingFloor_g13_c01 360 54
v_MoppingFloor_g13_c02 354 54
v_MoppingFloor_g13_c03 345 54
v_MoppingFloor_g13_c04 377 54
v_MoppingFloor_g14_c01 196 54
v_MoppingFloor_g14_c02 194 54
v_MoppingFloor_g14_c03 195 54
v_MoppingFloor_g14_c04 128 54
v_Nunchucks_g08_c01 254 55
v_Nunchucks_g08_c02 246 55
v_Nunchucks_g08_c03 249 55
v_Nunchucks_g08_c04 252 55
v_Nunchucks_g08_c05 249 55
v_Nunchucks_g08_c06 257 55
v_Nunchucks_g08_c07 246 55
v_Nunchucks_g09_c01 285 55
v_Nunchucks_g09_c02 275 55
v_Nunchucks_g09_c03 145 55
v_Nunchucks_g09_c04 156 55
v_Nunchucks_g09_c05 137 55
v_Nunchucks_g10_c01 175 55
v_Nunchucks_g10_c02 161 55
v_Nunchucks_g10_c03 171 55
v_Nunchucks_g10_c04 172 55
v_Nunchucks_g10_c05 161 55
v_Nunchucks_g10_c06 165 55
v_Nunchucks_g11_c01 204 55
v_Nunchucks_g11_c02 194 55
v_Nunchucks_g11_c03 155 55
v_Nunchucks_g11_c04 210 55
v_Nunchucks_g11_c05 152 55
v_Nunchucks_g11_c06 290 55
v_Nunchucks_g12_c01 175 55
v_Nunchucks_g12_c02 169 55
v_Nunchucks_g12_c03 176 55
v_Nunchucks_g12_c04 162 55
v_Nunchucks_g12_c05 151 55
v_Nunchucks_g13_c01 285 55
v_Nunchucks_g13_c02 305 55
v_Nunchucks_g13_c03 320 55
v_Nunchucks_g13_c04 322 55
v_Nunchucks_g13_c05 295 55
v_Nunchucks_g13_c06 277 55
v_Nunchucks_g13_c07 307 55
v_Nunchucks_g14_c01 301 55
v_Nunchucks_g14_c02 239 55
v_Nunchucks_g14_c03 307 55
v_Nunchucks_g14_c04 328 55
v_ParallelBars_g08_c01 130 56
v_ParallelBars_g08_c02 168 56
v_ParallelBars_g08_c03 144 56
v_ParallelBars_g08_c04 129 56
v_ParallelBars_g08_c05 113 56
v_ParallelBars_g09_c01 126 56
v_ParallelBars_g09_c02 145 56
v_ParallelBars_g09_c03 154 56
v_ParallelBars_g09_c04 102 56
v_ParallelBars_g09_c05 103 56
v_ParallelBars_g09_c06 244 56
v_ParallelBars_g10_c01 141 56
v_ParallelBars_g10_c02 173 56
v_ParallelBars_g10_c03 194 56
v_ParallelBars_g10_c04 123 56
v_ParallelBars_g11_c01 133 56
v_ParallelBars_g11_c02 95 56
v_ParallelBars_g11_c03 152 56
v_ParallelBars_g11_c04 143 56
v_ParallelBars_g11_c05 124 56
v_ParallelBars_g11_c06 100 56
v_ParallelBars_g12_c01 197 56
v_ParallelBars_g12_c02 142 56
v_ParallelBars_g12_c03 165 56
v_ParallelBars_g12_c04 150 56
v_ParallelBars_g13_c01 158 56
v_ParallelBars_g13_c02 184 56
v_ParallelBars_g13_c03 140 56
v_ParallelBars_g13_c04 166 56
v_ParallelBars_g14_c01 119 56
v_ParallelBars_g14_c02 136 56
v_ParallelBars_g14_c03 151 56
v_ParallelBars_g14_c04 107 56
v_PizzaTossing_g08_c01 137 57
v_PizzaTossing_g08_c02 167 57
v_PizzaTossing_g08_c03 130 57
v_PizzaTossing_g08_c04 135 57
v_PizzaTossing_g09_c01 116 57
v_PizzaTossing_g09_c02 125 57
v_PizzaTossing_g09_c03 117 57
v_PizzaTossing_g09_c04 143 57
v_PizzaTossing_g10_c01 105 57
v_PizzaTossing_g10_c02 99 57
v_PizzaTossing_g10_c03 124 57
v_PizzaTossing_g10_c04 91 57
v_PizzaTossing_g11_c01 97 57
v_PizzaTossing_g11_c02 134 57
v_PizzaTossing_g11_c03 119 57
v_PizzaTossing_g11_c04 123 57
v_PizzaTossing_g11_c05 81 57
v_PizzaTossing_g12_c01 126 57
v_PizzaTossing_g12_c02 130 57
v_PizzaTossing_g12_c03 105 57
v_PizzaTossing_g12_c04 162 57
v_PizzaTossing_g13_c01 126 57
v_PizzaTossing_g13_c02 121 57
v_PizzaTossing_g13_c03 118 57
v_PizzaTossing_g13_c04 155 57
v_PizzaTossing_g14_c01 143 57
v_PizzaTossing_g14_c02 122 57
v_PizzaTossing_g14_c03 116 57
v_PizzaTossing_g14_c04 139 57
v_PlayingCello_g08_c01 200 58
v_PlayingCello_g08_c02 213 58
v_PlayingCello_g08_c03 181 58
v_PlayingCello_g08_c04 322 58
v_PlayingCello_g08_c05 281 58
v_PlayingCello_g08_c06 213 58
v_PlayingCello_g09_c01 308 58
v_PlayingCello_g09_c02 298 58
v_PlayingCello_g09_c03 253 58
v_PlayingCello_g09_c04 283 58
v_PlayingCello_g09_c05 313 58
v_PlayingCello_g09_c06 253 58
v_PlayingCello_g09_c07 269 58
v_PlayingCello_g10_c01 144 58
v_PlayingCello_g10_c02 173 58
v_PlayingCello_g10_c03 104 58
v_PlayingCello_g10_c04 226 58
v_PlayingCello_g10_c05 215 58
v_PlayingCello_g10_c06 256 58
v_PlayingCello_g10_c07 204 58
v_PlayingCello_g11_c01 259 58
v_PlayingCello_g11_c02 229 58
v_PlayingCello_g11_c03 221 58
v_PlayingCello_g11_c04 244 58
v_PlayingCello_g11_c05 244 58
v_PlayingCello_g11_c06 162 58
v_PlayingCello_g11_c07 192 58
v_PlayingCello_g12_c01 158 58
v_PlayingCello_g12_c02 111 58
v_PlayingCello_g12_c03 139 58
v_PlayingCello_g12_c04 150 58
v_PlayingCello_g12_c05 178 58
v_PlayingCello_g12_c06 230 58
v_PlayingCello_g12_c07 138 58
v_PlayingCello_g13_c01 316 58
v_PlayingCello_g13_c02 237 58
v_PlayingCello_g13_c03 221 58
v_PlayingCello_g13_c04 236 58
v_PlayingCello_g13_c05 221 58
v_PlayingCello_g13_c06 221 58
v_PlayingCello_g13_c07 253 58
v_PlayingCello_g14_c01 137 58
v_PlayingCello_g14_c02 190 58
v_PlayingCello_g14_c03 213 58
v_PlayingCello_g14_c04 165 58
v_PlayingDaf_g08_c01 267 59
v_PlayingDaf_g08_c02 298 59
v_PlayingDaf_g08_c03 303 59
v_PlayingDaf_g08_c04 321 59
v_PlayingDaf_g08_c05 357 59
v_PlayingDaf_g08_c06 353 59
v_PlayingDaf_g08_c07 335 59
v_PlayingDaf_g09_c01 366 59
v_PlayingDaf_g09_c02 311 59
v_PlayingDaf_g09_c03 366 59
v_PlayingDaf_g09_c04 337 59
v_PlayingDaf_g09_c05 343 59
v_PlayingDaf_g10_c01 256 59
v_PlayingDaf_g10_c02 251 59
v_PlayingDaf_g10_c03 289 59
v_PlayingDaf_g10_c04 256 59
v_PlayingDaf_g10_c05 260 59
v_PlayingDaf_g10_c06 227 59
v_PlayingDaf_g10_c07 198 59
v_PlayingDaf_g11_c01 271 59
v_PlayingDaf_g11_c02 254 59
v_PlayingDaf_g11_c03 270 59
v_PlayingDaf_g11_c04 257 59
v_PlayingDaf_g11_c05 231 59
v_PlayingDaf_g11_c06 291 59
v_PlayingDaf_g12_c01 260 59
v_PlayingDaf_g12_c02 283 59
v_PlayingDaf_g12_c03 284 59
v_PlayingDaf_g12_c04 272 59
v_PlayingDaf_g12_c05 284 59
v_PlayingDaf_g13_c01 256 59
v_PlayingDaf_g13_c02 212 59
v_PlayingDaf_g13_c03 264 59
v_PlayingDaf_g13_c04 157 59
v_PlayingDaf_g14_c01 218 59
v_PlayingDaf_g14_c02 243 59
v_PlayingDaf_g14_c03 255 59
v_PlayingDaf_g14_c04 296 59
v_PlayingDaf_g14_c05 299 59
v_PlayingDaf_g14_c06 292 59
v_PlayingDaf_g14_c07 309 59
v_PlayingDhol_g08_c01 280 60
v_PlayingDhol_g08_c02 282 60
v_PlayingDhol_g08_c03 296 60
v_PlayingDhol_g08_c04 286 60
v_PlayingDhol_g08_c05 253 60
v_PlayingDhol_g08_c06 278 60
v_PlayingDhol_g08_c07 264 60
v_PlayingDhol_g09_c01 271 60
v_PlayingDhol_g09_c02 292 60
v_PlayingDhol_g09_c03 319 60
v_PlayingDhol_g09_c04 325 60
v_PlayingDhol_g09_c05 322 60
v_PlayingDhol_g09_c06 332 60
v_PlayingDhol_g09_c07 359 60
v_PlayingDhol_g10_c01 411 60
v_PlayingDhol_g10_c02 427 60
v_PlayingDhol_g10_c03 424 60
v_PlayingDhol_g10_c04 428 60
v_PlayingDhol_g10_c05 426 60
v_PlayingDhol_g10_c06 426 60
v_PlayingDhol_g10_c07 466 60
v_PlayingDhol_g11_c01 257 60
v_PlayingDhol_g11_c02 289 60
v_PlayingDhol_g11_c03 255 60
v_PlayingDhol_g11_c04 273 60
v_PlayingDhol_g11_c05 279 60
v_PlayingDhol_g11_c06 293 60
v_PlayingDhol_g11_c07 254 60
v_PlayingDhol_g12_c01 311 60
v_PlayingDhol_g12_c02 319 60
v_PlayingDhol_g12_c03 306 60
v_PlayingDhol_g12_c04 327 60
v_PlayingDhol_g12_c05 240 60
v_PlayingDhol_g12_c06 334 60
v_PlayingDhol_g13_c01 255 60
v_PlayingDhol_g13_c02 286 60
v_PlayingDhol_g13_c03 263 60
v_PlayingDhol_g13_c04 259 60
v_PlayingDhol_g13_c05 276 60
v_PlayingDhol_g13_c06 263 60
v_PlayingDhol_g13_c07 252 60
v_PlayingDhol_g14_c01 275 60
v_PlayingDhol_g14_c02 285 60
v_PlayingDhol_g14_c03 290 60
v_PlayingDhol_g14_c04 293 60
v_PlayingDhol_g14_c05 288 60
v_PlayingDhol_g14_c06 275 60
v_PlayingDhol_g14_c07 287 60
v_PlayingFlute_g08_c01 353 61
v_PlayingFlute_g08_c02 115 61
v_PlayingFlute_g08_c03 296 61
v_PlayingFlute_g08_c04 179 61
v_PlayingFlute_g08_c05 389 61
v_PlayingFlute_g08_c06 158 61
v_PlayingFlute_g08_c07 245 61
v_PlayingFlute_g09_c01 393 61
v_PlayingFlute_g09_c02 277 61
v_PlayingFlute_g09_c03 139 61
v_PlayingFlute_g09_c04 241 61
v_PlayingFlute_g09_c05 297 61
v_PlayingFlute_g09_c06 341 61
v_PlayingFlute_g09_c07 293 61
v_PlayingFlute_g10_c01 345 61
v_PlayingFlute_g10_c02 220 61
v_PlayingFlute_g10_c03 372 61
v_PlayingFlute_g10_c04 283 61
v_PlayingFlute_g10_c05 264 61
v_PlayingFlute_g10_c06 379 61
v_PlayingFlute_g11_c01 311 61
v_PlayingFlute_g11_c02 258 61
v_PlayingFlute_g11_c03 322 61
v_PlayingFlute_g11_c04 306 61
v_PlayingFlute_g11_c05 348 61
v_PlayingFlute_g11_c06 366 61
v_PlayingFlute_g12_c01 123 61
v_PlayingFlute_g12_c02 110 61
v_PlayingFlute_g12_c03 216 61
v_PlayingFlute_g12_c04 340 61
v_PlayingFlute_g12_c05 352 61
v_PlayingFlute_g13_c01 149 61
v_PlayingFlute_g13_c02 181 61
v_PlayingFlute_g13_c03 194 61
v_PlayingFlute_g13_c04 195 61
v_PlayingFlute_g13_c05 156 61
v_PlayingFlute_g14_c01 267 61
v_PlayingFlute_g14_c02 149 61
v_PlayingFlute_g14_c03 223 61
v_PlayingFlute_g14_c04 223 61
v_PlayingFlute_g14_c05 253 61
v_PlayingFlute_g14_c06 174 61
v_PlayingGuitar_g08_c01 249 62
v_PlayingGuitar_g08_c02 249 62
v_PlayingGuitar_g08_c03 249 62
v_PlayingGuitar_g08_c04 249 62
v_PlayingGuitar_g08_c05 249 62
v_PlayingGuitar_g08_c06 249 62
v_PlayingGuitar_g08_c07 249 62
v_PlayingGuitar_g09_c01 249 62
v_PlayingGuitar_g09_c02 249 62
v_PlayingGuitar_g09_c03 249 62
v_PlayingGuitar_g09_c04 249 62
v_PlayingGuitar_g10_c01 249 62
v_PlayingGuitar_g10_c02 249 62
v_PlayingGuitar_g10_c03 249 62
v_PlayingGuitar_g10_c04 249 62
v_PlayingGuitar_g10_c05 249 62
v_PlayingGuitar_g10_c06 249 62
v_PlayingGuitar_g10_c07 249 62
v_PlayingGuitar_g11_c01 249 62
v_PlayingGuitar_g11_c02 249 62
v_PlayingGuitar_g11_c03 249 62
v_PlayingGuitar_g11_c04 249 62
v_PlayingGuitar_g11_c05 249 62
v_PlayingGuitar_g11_c06 249 62
v_PlayingGuitar_g11_c07 249 62
v_PlayingGuitar_g12_c01 249 62
v_PlayingGuitar_g12_c02 249 62
v_PlayingGuitar_g12_c03 249 62
v_PlayingGuitar_g12_c04 249 62
v_PlayingGuitar_g12_c05 249 62
v_PlayingGuitar_g12_c06 249 62
v_PlayingGuitar_g12_c07 249 62
v_PlayingGuitar_g13_c01 249 62
v_PlayingGuitar_g13_c02 249 62
v_PlayingGuitar_g13_c03 249 62
v_PlayingGuitar_g13_c04 249 62
v_PlayingGuitar_g13_c05 249 62
v_PlayingGuitar_g13_c06 249 62
v_PlayingGuitar_g13_c07 249 62
v_PlayingGuitar_g14_c01 249 62
v_PlayingGuitar_g14_c02 299 62
v_PlayingGuitar_g14_c03 249 62
v_PlayingGuitar_g14_c04 249 62
v_PlayingGuitar_g14_c05 249 62
v_PlayingGuitar_g14_c06 249 62
v_PlayingGuitar_g14_c07 249 62
v_PlayingPiano_g08_c01 208 63
v_PlayingPiano_g08_c02 215 63
v_PlayingPiano_g08_c03 208 63
v_PlayingPiano_g08_c04 214 63
v_PlayingPiano_g09_c01 209 63
v_PlayingPiano_g09_c02 224 63
v_PlayingPiano_g09_c03 224 63
v_PlayingPiano_g09_c04 239 63
v_PlayingPiano_g10_c01 202 63
v_PlayingPiano_g10_c02 216 63
v_PlayingPiano_g10_c03 216 63
v_PlayingPiano_g10_c04 223 63
v_PlayingPiano_g11_c01 210 63
v_PlayingPiano_g11_c02 223 63
v_PlayingPiano_g11_c03 210 63
v_PlayingPiano_g11_c04 223 63
v_PlayingPiano_g12_c01 214 63
v_PlayingPiano_g12_c02 213 63
v_PlayingPiano_g12_c03 220 63
v_PlayingPiano_g12_c04 213 63
v_PlayingPiano_g13_c01 215 63
v_PlayingPiano_g13_c02 214 63
v_PlayingPiano_g13_c03 215 63
v_PlayingPiano_g13_c04 214 63
v_PlayingPiano_g14_c01 216 63
v_PlayingPiano_g14_c02 216 63
v_PlayingPiano_g14_c03 208 63
v_PlayingPiano_g14_c04 231 63
v_PlayingSitar_g08_c01 354 64
v_PlayingSitar_g08_c02 490 64
v_PlayingSitar_g08_c03 568 64
v_PlayingSitar_g08_c04 558 64
v_PlayingSitar_g08_c05 534 64
v_PlayingSitar_g08_c06 597 64
v_PlayingSitar_g08_c07 640 64
v_PlayingSitar_g09_c01 149 64
v_PlayingSitar_g09_c02 149 64
v_PlayingSitar_g09_c03 153 64
v_PlayingSitar_g09_c04 155 64
v_PlayingSitar_g09_c05 153 64
v_PlayingSitar_g09_c06 147 64
v_PlayingSitar_g09_c07 127 64
v_PlayingSitar_g10_c01 373 64
v_PlayingSitar_g10_c02 413 64
v_PlayingSitar_g10_c03 389 64
v_PlayingSitar_g10_c04 398 64
v_PlayingSitar_g10_c05 389 64
v_PlayingSitar_g10_c06 429 64
v_PlayingSitar_g10_c07 472 64
v_PlayingSitar_g11_c01 256 64
v_PlayingSitar_g11_c02 400 64
v_PlayingSitar_g11_c03 397 64
v_PlayingSitar_g11_c04 422 64
v_PlayingSitar_g11_c05 424 64
v_PlayingSitar_g11_c06 435 64
v_PlayingSitar_g11_c07 450 64
v_PlayingSitar_g12_c01 152 64
v_PlayingSitar_g12_c02 188 64
v_PlayingSitar_g12_c03 155 64
v_PlayingSitar_g12_c04 164 64
v_PlayingSitar_g13_c01 473 64
v_PlayingSitar_g13_c02 434 64
v_PlayingSitar_g13_c03 293 64
v_PlayingSitar_g13_c04 269 64
v_PlayingSitar_g14_c01 463 64
v_PlayingSitar_g14_c02 419 64
v_PlayingSitar_g14_c03 484 64
v_PlayingSitar_g14_c04 463 64
v_PlayingSitar_g14_c05 459 64
v_PlayingSitar_g14_c06 486 64
v_PlayingSitar_g14_c07 484 64
v_PlayingTabla_g08_c01 240 65
v_PlayingTabla_g08_c02 213 65
v_PlayingTabla_g08_c03 395 65
v_PlayingTabla_g08_c04 380 65
v_PlayingTabla_g09_c01 256 65
v_PlayingTabla_g09_c02 244 65
v_PlayingTabla_g09_c03 248 65
v_PlayingTabla_g09_c04 247 65
v_PlayingTabla_g09_c05 256 65
v_PlayingTabla_g10_c01 273 65
v_PlayingTabla_g10_c02 253 65
v_PlayingTabla_g10_c03 260 65
v_PlayingTabla_g10_c04 246 65
v_PlayingTabla_g10_c05 273 65
v_PlayingTabla_g11_c01 232 65
v_PlayingTabla_g11_c02 390 65
v_PlayingTabla_g11_c03 284 65
v_PlayingTabla_g11_c04 280 65
v_PlayingTabla_g12_c01 255 65
v_PlayingTabla_g12_c02 241 65
v_PlayingTabla_g12_c03 265 65
v_PlayingTabla_g12_c04 235 65
v_PlayingTabla_g12_c05 245 65
v_PlayingTabla_g13_c01 269 65
v_PlayingTabla_g13_c02 290 65
v_PlayingTabla_g13_c03 284 65
v_PlayingTabla_g13_c04 290 65
v_PlayingTabla_g13_c05 295 65
v_PlayingTabla_g14_c01 278 65
v_PlayingTabla_g14_c02 309 65
v_PlayingTabla_g14_c03 310 65
v_PlayingTabla_g14_c04 309 65
v_PlayingViolin_g08_c01 190 66
v_PlayingViolin_g08_c02 183 66
v_PlayingViolin_g08_c03 200 66
v_PlayingViolin_g08_c04 180 66
v_PlayingViolin_g09_c01 169 66
v_PlayingViolin_g09_c02 175 66
v_PlayingViolin_g09_c03 174 66
v_PlayingViolin_g09_c04 186 66
v_PlayingViolin_g10_c01 173 66
v_PlayingViolin_g10_c02 173 66
v_PlayingViolin_g10_c03 162 66
v_PlayingViolin_g10_c04 172 66
v_PlayingViolin_g11_c01 197 66
v_PlayingViolin_g11_c02 189 66
v_PlayingViolin_g11_c03 189 66
v_PlayingViolin_g11_c04 172 66
v_PlayingViolin_g12_c01 214 66
v_PlayingViolin_g12_c02 180 66
v_PlayingViolin_g12_c03 196 66
v_PlayingViolin_g12_c04 170 66
v_PlayingViolin_g13_c01 179 66
v_PlayingViolin_g13_c02 170 66
v_PlayingViolin_g13_c03 171 66
v_PlayingViolin_g13_c04 170 66
v_PlayingViolin_g14_c01 160 66
v_PlayingViolin_g14_c02 168 66
v_PlayingViolin_g14_c03 171 66
v_PlayingViolin_g14_c04 175 66
v_PoleVault_g08_c01 205 67
v_PoleVault_g08_c02 189 67
v_PoleVault_g08_c03 170 67
v_PoleVault_g08_c04 128 67
v_PoleVault_g09_c01 154 67
v_PoleVault_g09_c02 133 67
v_PoleVault_g09_c03 139 67
v_PoleVault_g09_c04 230 67
v_PoleVault_g10_c01 256 67
v_PoleVault_g10_c02 242 67
v_PoleVault_g10_c03 300 67
v_PoleVault_g10_c04 216 67
v_PoleVault_g10_c05 143 67
v_PoleVault_g10_c06 175 67
v_PoleVault_g10_c07 185 67
v_PoleVault_g11_c01 169 67
v_PoleVault_g11_c02 176 67
v_PoleVault_g11_c03 209 67
v_PoleVault_g11_c04 198 67
v_PoleVault_g11_c05 184 67
v_PoleVault_g12_c01 93 67
v_PoleVault_g12_c02 223 67
v_PoleVault_g12_c03 85 67
v_PoleVault_g12_c04 176 67
v_PoleVault_g12_c05 117 67
v_PoleVault_g12_c06 114 67
v_PoleVault_g12_c07 115 67
v_PoleVault_g13_c01 291 67
v_PoleVault_g13_c02 158 67
v_PoleVault_g13_c03 130 67
v_PoleVault_g13_c04 126 67
v_PoleVault_g13_c05 135 67
v_PoleVault_g14_c01 153 67
v_PoleVault_g14_c02 178 67
v_PoleVault_g14_c03 164 67
v_PoleVault_g14_c04 479 67
v_PoleVault_g14_c05 235 67
v_PoleVault_g14_c06 221 67
v_PoleVault_g14_c07 269 67
v_PommelHorse_g08_c01 255 68
v_PommelHorse_g08_c02 248 68
v_PommelHorse_g08_c03 247 68
v_PommelHorse_g08_c04 250 68
v_PommelHorse_g09_c01 247 68
v_PommelHorse_g09_c02 244 68
v_PommelHorse_g09_c03 252 68
v_PommelHorse_g09_c04 328 68
v_PommelHorse_g10_c01 306 68
v_PommelHorse_g10_c02 306 68
v_PommelHorse_g10_c03 301 68
v_PommelHorse_g10_c04 436 68
v_PommelHorse_g11_c01 234 68
v_PommelHorse_g11_c02 250 68
v_PommelHorse_g11_c03 247 68
v_PommelHorse_g11_c04 293 68
v_PommelHorse_g12_c01 345 68
v_PommelHorse_g12_c02 332 68
v_PommelHorse_g12_c03 294 68
v_PommelHorse_g12_c04 306 68
v_PommelHorse_g12_c05 571 68
v_PommelHorse_g12_c06 443 68
v_PommelHorse_g12_c07 466 68
v_PommelHorse_g13_c01 299 68
v_PommelHorse_g13_c02 304 68
v_PommelHorse_g13_c03 304 68
v_PommelHorse_g13_c04 351 68
v_PommelHorse_g13_c05 305 68
v_PommelHorse_g13_c06 303 68
v_PommelHorse_g13_c07 475 68
v_PommelHorse_g14_c01 359 68
v_PommelHorse_g14_c02 360 68
v_PommelHorse_g14_c03 356 68
v_PommelHorse_g14_c04 356 68
v_PullUps_g08_c01 95 69
v_PullUps_g08_c02 102 69
v_PullUps_g08_c03 103 69
v_PullUps_g08_c04 105 69
v_PullUps_g09_c01 106 69
v_PullUps_g09_c02 100 69
v_PullUps_g09_c03 104 69
v_PullUps_g09_c04 98 69
v_PullUps_g10_c01 141 69
v_PullUps_g10_c02 172 69
v_PullUps_g10_c03 198 69
v_PullUps_g10_c04 101 69
v_PullUps_g11_c01 94 69
v_PullUps_g11_c02 113 69
v_PullUps_g11_c03 90 69
v_PullUps_g11_c04 99 69
v_PullUps_g12_c01 81 69
v_PullUps_g12_c02 72 69
v_PullUps_g12_c03 68 69
v_PullUps_g12_c04 78 69
v_PullUps_g13_c01 92 69
v_PullUps_g13_c02 81 69
v_PullUps_g13_c03 77 69
v_PullUps_g13_c04 80 69
v_PullUps_g14_c01 78 69
v_PullUps_g14_c02 80 69
v_PullUps_g14_c03 85 69
v_PullUps_g14_c04 85 69
v_Punch_g08_c01 250 70
v_Punch_g08_c02 250 70
v_Punch_g08_c03 250 70
v_Punch_g08_c04 250 70
v_Punch_g08_c05 250 70
v_Punch_g08_c06 250 70
v_Punch_g08_c07 250 70
v_Punch_g09_c01 299 70
v_Punch_g09_c02 299 70
v_Punch_g09_c03 299 70
v_Punch_g09_c04 299 70
v_Punch_g09_c05 299 70
v_Punch_g09_c06 299 70
v_Punch_g09_c07 299 70
v_Punch_g10_c01 172 70
v_Punch_g10_c02 142 70
v_Punch_g10_c03 67 70
v_Punch_g10_c04 99 70
v_Punch_g10_c05 75 70
v_Punch_g10_c06 130 70
v_Punch_g11_c01 293 70
v_Punch_g11_c02 299 70
v_Punch_g11_c03 295 70
v_Punch_g11_c04 299 70
v_Punch_g11_c05 276 70
v_Punch_g11_c06 299 70
v_Punch_g11_c07 299 70
v_Punch_g12_c01 299 70
v_Punch_g12_c02 299 70
v_Punch_g12_c03 288 70
v_Punch_g12_c04 299 70
v_Punch_g12_c05 299 70
v_Punch_g12_c06 299 70
v_Punch_g12_c07 299 70
v_Punch_g13_c01 299 70
v_Punch_g13_c02 299 70
v_Punch_g13_c03 198 70
v_Punch_g13_c04 299 70
v_Punch_g13_c05 299 70
v_Punch_g13_c06 299 70
v_Punch_g13_c07 299 70
v_Punch_g14_c01 299 70
v_Punch_g14_c02 299 70
v_Punch_g14_c03 274 70
v_Punch_g14_c04 299 70
v_Punch_g14_c05 299 70
v_Punch_g14_c06 299 70
v_Punch_g14_c07 299 70
v_PushUps_g08_c01 83 71
v_PushUps_g08_c02 83 71
v_PushUps_g08_c03 83 71
v_PushUps_g08_c04 83 71
v_PushUps_g09_c01 83 71
v_PushUps_g09_c02 83 71
v_PushUps_g09_c03 83 71
v_PushUps_g09_c04 83 71
v_PushUps_g10_c01 68 71
v_PushUps_g10_c02 61 71
v_PushUps_g10_c03 65 71
v_PushUps_g10_c04 70 71
v_PushUps_g11_c01 65 71
v_PushUps_g11_c02 58 71
v_PushUps_g11_c03 54 71
v_PushUps_g11_c04 62 71
v_PushUps_g12_c01 73 71
v_PushUps_g12_c02 73 71
v_PushUps_g12_c03 69 71
v_PushUps_g12_c04 71 71
v_PushUps_g13_c01 71 71
v_PushUps_g13_c02 71 71
v_PushUps_g13_c03 50 71
v_PushUps_g13_c04 58 71
v_PushUps_g14_c01 102 71
v_PushUps_g14_c02 97 71
v_PushUps_g14_c03 99 71
v_PushUps_g14_c04 93 71
v_Rafting_g08_c01 183 72
v_Rafting_g08_c02 233 72
v_Rafting_g08_c03 260 72
v_Rafting_g08_c04 222 72
v_Rafting_g08_c05 228 72
v_Rafting_g08_c06 244 72
v_Rafting_g09_c01 197 72
v_Rafting_g09_c02 185 72
v_Rafting_g09_c03 74 72
v_Rafting_g09_c04 109 72
v_Rafting_g10_c01 266 72
v_Rafting_g10_c02 272 72
v_Rafting_g10_c03 242 72
v_Rafting_g10_c04 250 72
v_Rafting_g10_c05 202 72
v_Rafting_g11_c01 260 72
v_Rafting_g11_c02 256 72
v_Rafting_g11_c03 267 72
v_Rafting_g11_c04 255 72
v_Rafting_g12_c01 149 72
v_Rafting_g12_c02 154 72
v_Rafting_g12_c03 174 72
v_Rafting_g12_c04 180 72
v_Rafting_g13_c01 241 72
v_Rafting_g13_c02 258 72
v_Rafting_g13_c03 238 72
v_Rafting_g13_c04 268 72
v_Rafting_g13_c05 239 72
v_Rafting_g14_c01 170 72
v_Rafting_g14_c02 164 72
v_Rafting_g14_c03 199 72
v_Rafting_g14_c04 119 72
v_Rafting_g14_c05 138 72
v_RockClimbingIndoor_g08_c01 489 73
v_RockClimbingIndoor_g08_c02 539 73
v_RockClimbingIndoor_g08_c03 479 73
v_RockClimbingIndoor_g08_c04 519 73
v_RockClimbingIndoor_g08_c05 479 73
v_RockClimbingIndoor_g08_c06 499 73
v_RockClimbingIndoor_g08_c07 489 73
v_RockClimbingIndoor_g09_c01 251 73
v_RockClimbingIndoor_g09_c02 245 73
v_RockClimbingIndoor_g09_c03 245 73
v_RockClimbingIndoor_g09_c04 295 73
v_RockClimbingIndoor_g10_c01 417 73
v_RockClimbingIndoor_g10_c02 411 73
v_RockClimbingIndoor_g10_c03 440 73
v_RockClimbingIndoor_g10_c04 402 73
v_RockClimbingIndoor_g10_c05 425 73
v_RockClimbingIndoor_g10_c06 411 73
v_RockClimbingIndoor_g10_c07 425 73
v_RockClimbingIndoor_g11_c01 166 73
v_RockClimbingIndoor_g11_c02 165 73
v_RockClimbingIndoor_g11_c03 166 73
v_RockClimbingIndoor_g11_c04 168 73
v_RockClimbingIndoor_g12_c01 477 73
v_RockClimbingIndoor_g12_c02 489 73
v_RockClimbingIndoor_g12_c03 515 73
v_RockClimbingIndoor_g12_c04 492 73
v_RockClimbingIndoor_g12_c05 490 73
v_RockClimbingIndoor_g12_c06 500 73
v_RockClimbingIndoor_g13_c01 166 73
v_RockClimbingIndoor_g13_c02 156 73
v_RockClimbingIndoor_g13_c03 148 73
v_RockClimbingIndoor_g13_c04 223 73
v_RockClimbingIndoor_g13_c05 185 73
v_RockClimbingIndoor_g13_c06 248 73
v_RockClimbingIndoor_g14_c01 325 73
v_RockClimbingIndoor_g14_c02 305 73
v_RockClimbingIndoor_g14_c03 414 73
v_RockClimbingIndoor_g14_c04 421 73
v_RockClimbingIndoor_g14_c05 402 73
v_RopeClimbing_g08_c01 178 74
v_RopeClimbing_g08_c02 102 74
v_RopeClimbing_g08_c03 117 74
v_RopeClimbing_g08_c04 183 74
v_RopeClimbing_g09_c01 151 74
v_RopeClimbing_g09_c02 157 74
v_RopeClimbing_g09_c03 153 74
v_RopeClimbing_g09_c04 166 74
v_RopeClimbing_g10_c01 150 74
v_RopeClimbing_g10_c02 153 74
v_RopeClimbing_g10_c03 155 74
v_RopeClimbing_g10_c04 155 74
v_RopeClimbing_g10_c05 150 74
v_RopeClimbing_g11_c01 100 74
v_RopeClimbing_g11_c02 106 74
v_RopeClimbing_g11_c03 157 74
v_RopeClimbing_g11_c04 100 74
v_RopeClimbing_g12_c01 221 74
v_RopeClimbing_g12_c02 133 74
v_RopeClimbing_g12_c03 189 74
v_RopeClimbing_g12_c04 71 74
v_RopeClimbing_g13_c01 76 74
v_RopeClimbing_g13_c02 76 74
v_RopeClimbing_g13_c03 76 74
v_RopeClimbing_g13_c04 88 74
v_RopeClimbing_g13_c05 76 74
v_RopeClimbing_g13_c06 97 74
v_RopeClimbing_g13_c07 83 74
v_RopeClimbing_g14_c01 181 74
v_RopeClimbing_g14_c02 226 74
v_RopeClimbing_g14_c03 216 74
v_RopeClimbing_g14_c04 179 74
v_RopeClimbing_g14_c05 180 74
v_Rowing_g08_c01 197 75
v_Rowing_g08_c02 174 75
v_Rowing_g08_c03 197 75
v_Rowing_g08_c04 280 75
v_Rowing_g09_c01 318 75
v_Rowing_g09_c02 303 75
v_Rowing_g09_c03 318 75
v_Rowing_g09_c04 425 75
v_Rowing_g09_c05 394 75
v_Rowing_g09_c06 440 75
v_Rowing_g10_c01 500 75
v_Rowing_g10_c02 491 75
v_Rowing_g10_c03 330 75
v_Rowing_g10_c04 506 75
v_Rowing_g10_c05 438 75
v_Rowing_g10_c06 480 75
v_Rowing_g10_c07 490 75
v_Rowing_g11_c01 271 75
v_Rowing_g11_c02 191 75
v_Rowing_g11_c03 339 75
v_Rowing_g11_c04 367 75
v_Rowing_g11_c05 324 75
v_Rowing_g11_c06 167 75
v_Rowing_g12_c01 249 75
v_Rowing_g12_c02 619 75
v_Rowing_g12_c03 242 75
v_Rowing_g12_c04 439 75
v_Rowing_g12_c05 752 75
v_Rowing_g12_c06 287 75
v_Rowing_g12_c07 832 75
v_Rowing_g13_c01 216 75
v_Rowing_g13_c02 138 75
v_Rowing_g13_c03 115 75
v_Rowing_g13_c04 215 75
v_Rowing_g13_c05 186 75
v_Rowing_g13_c06 177 75
v_Rowing_g13_c07 119 75
v_Rowing_g14_c01 209 75
v_Rowing_g14_c02 291 75
v_Rowing_g14_c03 261 75
v_Rowing_g14_c04 347 75
v_Rowing_g14_c05 374 75
v_Rowing_g14_c06 221 75
v_Rowing_g14_c07 415 75
v_SalsaSpin_g08_c01 199 76
v_SalsaSpin_g08_c02 199 76
v_SalsaSpin_g08_c03 199 76
v_SalsaSpin_g08_c04 199 76
v_SalsaSpin_g08_c05 199 76
v_SalsaSpin_g09_c01 166 76
v_SalsaSpin_g09_c02 166 76
v_SalsaSpin_g09_c03 166 76
v_SalsaSpin_g09_c04 166 76
v_SalsaSpin_g09_c05 166 76
v_SalsaSpin_g09_c06 166 76
v_SalsaSpin_g10_c01 167 76
v_SalsaSpin_g10_c02 167 76
v_SalsaSpin_g10_c03 167 76
v_SalsaSpin_g10_c04 167 76
v_SalsaSpin_g10_c05 167 76
v_SalsaSpin_g10_c06 167 76
v_SalsaSpin_g11_c01 166 76
v_SalsaSpin_g11_c02 166 76
v_SalsaSpin_g11_c03 166 76
v_SalsaSpin_g11_c04 166 76
v_SalsaSpin_g11_c05 166 76
v_SalsaSpin_g11_c06 166 76
v_SalsaSpin_g12_c01 199 76
v_SalsaSpin_g12_c02 199 76
v_SalsaSpin_g12_c03 199 76
v_SalsaSpin_g12_c04 199 76
v_SalsaSpin_g12_c05 199 76
v_SalsaSpin_g12_c06 199 76
v_SalsaSpin_g13_c01 199 76
v_SalsaSpin_g13_c02 199 76
v_SalsaSpin_g13_c03 199 76
v_SalsaSpin_g13_c04 186 76
v_SalsaSpin_g14_c01 332 76
v_SalsaSpin_g14_c02 332 76
v_SalsaSpin_g14_c03 332 76
v_SalsaSpin_g14_c04 332 76
v_SalsaSpin_g14_c05 332 76
v_SalsaSpin_g14_c06 332 76
v_ShavingBeard_g08_c01 149 77
v_ShavingBeard_g08_c02 145 77
v_ShavingBeard_g08_c03 101 77
v_ShavingBeard_g08_c04 154 77
v_ShavingBeard_g08_c05 152 77
v_ShavingBeard_g08_c06 103 77
v_ShavingBeard_g08_c07 156 77
v_ShavingBeard_g09_c01 159 77
v_ShavingBeard_g09_c02 132 77
v_ShavingBeard_g09_c03 200 77
v_ShavingBeard_g09_c04 135 77
v_ShavingBeard_g09_c05 191 77
v_ShavingBeard_g09_c06 207 77
v_ShavingBeard_g09_c07 291 77
v_ShavingBeard_g10_c01 274 77
v_ShavingBeard_g10_c02 187 77
v_ShavingBeard_g10_c03 277 77
v_ShavingBeard_g10_c04 127 77
v_ShavingBeard_g10_c05 224 77
v_ShavingBeard_g10_c06 181 77
v_ShavingBeard_g10_c07 236 77
v_ShavingBeard_g11_c01 158 77
v_ShavingBeard_g11_c02 145 77
v_ShavingBeard_g11_c03 154 77
v_ShavingBeard_g11_c04 165 77
v_ShavingBeard_g12_c01 150 77
v_ShavingBeard_g12_c02 155 77
v_ShavingBeard_g12_c03 150 77
v_ShavingBeard_g12_c04 184 77
v_ShavingBeard_g12_c05 147 77
v_ShavingBeard_g12_c06 162 77
v_ShavingBeard_g13_c01 169 77
v_ShavingBeard_g13_c02 179 77
v_ShavingBeard_g13_c03 171 77
v_ShavingBeard_g13_c04 167 77
v_ShavingBeard_g13_c05 163 77
v_ShavingBeard_g13_c06 172 77
v_ShavingBeard_g14_c01 206 77
v_ShavingBeard_g14_c02 206 77
v_ShavingBeard_g14_c03 262 77
v_ShavingBeard_g14_c04 221 77
v_ShavingBeard_g14_c05 240 77
v_ShavingBeard_g14_c06 219 77
v_Shotput_g08_c01 144 78
v_Shotput_g08_c02 110 78
v_Shotput_g08_c03 105 78
v_Shotput_g08_c04 124 78
v_Shotput_g08_c05 124 78
v_Shotput_g08_c06 100 78
v_Shotput_g08_c07 114 78
v_Shotput_g09_c01 64 78
v_Shotput_g09_c02 71 78
v_Shotput_g09_c03 81 78
v_Shotput_g09_c04 76 78
v_Shotput_g09_c05 83 78
v_Shotput_g09_c06 76 78
v_Shotput_g09_c07 75 78
v_Shotput_g10_c01 55 78
v_Shotput_g10_c02 85 78
v_Shotput_g10_c03 71 78
v_Shotput_g10_c04 95 78
v_Shotput_g10_c05 81 78
v_Shotput_g10_c06 70 78
v_Shotput_g11_c01 83 78
v_Shotput_g11_c02 83 78
v_Shotput_g11_c03 86 78
v_Shotput_g11_c04 78 78
v_Shotput_g11_c05 92 78
v_Shotput_g11_c06 75 78
v_Shotput_g11_c07 88 78
v_Shotput_g12_c01 81 78
v_Shotput_g12_c02 86 78
v_Shotput_g12_c03 78 78
v_Shotput_g12_c04 78 78
v_Shotput_g12_c05 74 78
v_Shotput_g12_c06 66 78
v_Shotput_g12_c07 73 78
v_Shotput_g13_c01 67 78
v_Shotput_g13_c02 78 78
v_Shotput_g13_c03 82 78
v_Shotput_g13_c04 74 78
v_Shotput_g14_c01 71 78
v_Shotput_g14_c02 86 78
v_Shotput_g14_c03 74 78
v_Shotput_g14_c04 69 78
v_SkateBoarding_g08_c01 136 79
v_SkateBoarding_g08_c02 108 79
v_SkateBoarding_g08_c03 87 79
v_SkateBoarding_g08_c04 87 79
v_SkateBoarding_g08_c05 107 79
v_SkateBoarding_g09_c01 139 79
v_SkateBoarding_g09_c02 185 79
v_SkateBoarding_g09_c03 90 79
v_SkateBoarding_g09_c04 113 79
v_SkateBoarding_g10_c01 144 79
v_SkateBoarding_g10_c02 94 79
v_SkateBoarding_g10_c03 58 79
v_SkateBoarding_g10_c04 114 79
v_SkateBoarding_g10_c05 98 79
v_SkateBoarding_g10_c06 140 79
v_SkateBoarding_g10_c07 131 79
v_SkateBoarding_g11_c01 125 79
v_SkateBoarding_g11_c02 164 79
v_SkateBoarding_g11_c03 123 79
v_SkateBoarding_g11_c04 93 79
v_SkateBoarding_g11_c05 163 79
v_SkateBoarding_g12_c01 222 79
v_SkateBoarding_g12_c02 127 79
v_SkateBoarding_g12_c03 81 79
v_SkateBoarding_g12_c04 166 79
v_SkateBoarding_g12_c05 166 79
v_SkateBoarding_g12_c06 128 79
v_SkateBoarding_g13_c01 99 79
v_SkateBoarding_g13_c02 110 79
v_SkateBoarding_g13_c03 125 79
v_SkateBoarding_g13_c04 92 79
v_SkateBoarding_g14_c01 189 79
v_SkateBoarding_g14_c02 356 79
v_SkateBoarding_g14_c03 116 79
v_SkateBoarding_g14_c04 111 79
v_Skiing_g08_c01 199 80
v_Skiing_g08_c02 202 80
v_Skiing_g08_c03 197 80
v_Skiing_g08_c04 199 80
v_Skiing_g08_c05 199 80
v_Skiing_g08_c06 199 80
v_Skiing_g08_c07 199 80
v_Skiing_g09_c01 159 80
v_Skiing_g09_c02 191 80
v_Skiing_g09_c03 150 80
v_Skiing_g09_c04 278 80
v_Skiing_g09_c05 311 80
v_Skiing_g09_c06 243 80
v_Skiing_g10_c01 154 80
v_Skiing_g10_c02 194 80
v_Skiing_g10_c03 190 80
v_Skiing_g10_c04 199 80
v_Skiing_g10_c05 232 80
v_Skiing_g11_c01 299 80
v_Skiing_g11_c02 298 80
v_Skiing_g11_c03 298 80
v_Skiing_g11_c04 333 80
v_Skiing_g12_c01 349 80
v_Skiing_g12_c02 328 80
v_Skiing_g12_c03 318 80
v_Skiing_g12_c04 280 80
v_Skiing_g13_c01 219 80
v_Skiing_g13_c02 166 80
v_Skiing_g13_c03 183 80
v_Skiing_g13_c04 228 80
v_Skiing_g13_c05 184 80
v_Skiing_g13_c06 167 80
v_Skiing_g13_c07 167 80
v_Skiing_g14_c01 207 80
v_Skiing_g14_c02 181 80
v_Skiing_g14_c03 191 80
v_Skiing_g14_c04 208 80
v_Skijet_g08_c01 208 81
v_Skijet_g08_c02 208 81
v_Skijet_g08_c03 208 81
v_Skijet_g08_c04 208 81
v_Skijet_g09_c01 149 81
v_Skijet_g09_c02 148 81
v_Skijet_g09_c03 148 81
v_Skijet_g09_c04 154 81
v_Skijet_g10_c01 154 81
v_Skijet_g10_c02 152 81
v_Skijet_g10_c03 152 81
v_Skijet_g10_c04 163 81
v_Skijet_g11_c01 209 81
v_Skijet_g11_c02 209 81
v_Skijet_g11_c03 209 81
v_Skijet_g11_c04 209 81
v_Skijet_g12_c01 209 81
v_Skijet_g12_c02 209 81
v_Skijet_g12_c03 209 81
v_Skijet_g12_c04 209 81
v_Skijet_g13_c01 209 81
v_Skijet_g13_c02 209 81
v_Skijet_g13_c03 209 81
v_Skijet_g13_c04 209 81
v_Skijet_g14_c01 209 81
v_Skijet_g14_c02 209 81
v_Skijet_g14_c03 209 81
v_Skijet_g14_c04 208 81
v_SkyDiving_g08_c01 179 82
v_SkyDiving_g08_c02 243 82
v_SkyDiving_g08_c03 206 82
v_SkyDiving_g08_c04 210 82
v_SkyDiving_g09_c01 197 82
v_SkyDiving_g09_c02 207 82
v_SkyDiving_g09_c03 202 82
v_SkyDiving_g09_c04 214 82
v_SkyDiving_g10_c01 195 82
v_SkyDiving_g10_c02 199 82
v_SkyDiving_g10_c03 188 82
v_SkyDiving_g10_c04 178 82
v_SkyDiving_g10_c05 165 82
v_SkyDiving_g11_c01 208 82
v_SkyDiving_g11_c02 199 82
v_SkyDiving_g11_c03 211 82
v_SkyDiving_g11_c04 202 82
v_SkyDiving_g12_c01 227 82
v_SkyDiving_g12_c02 149 82
v_SkyDiving_g12_c03 311 82
v_SkyDiving_g12_c04 355 82
v_SkyDiving_g13_c01 115 82
v_SkyDiving_g13_c02 215 82
v_SkyDiving_g13_c03 195 82
v_SkyDiving_g13_c04 121 82
v_SkyDiving_g14_c01 209 82
v_SkyDiving_g14_c02 197 82
v_SkyDiving_g14_c03 200 82
v_SkyDiving_g14_c04 166 82
v_SoccerJuggling_g08_c01 300 83
v_SoccerJuggling_g08_c02 300 83
v_SoccerJuggling_g08_c03 300 83
v_SoccerJuggling_g08_c04 300 83
v_SoccerJuggling_g09_c01 110 83
v_SoccerJuggling_g09_c02 250 83
v_SoccerJuggling_g09_c03 250 83
v_SoccerJuggling_g09_c04 185 83
v_SoccerJuggling_g09_c05 239 83
v_SoccerJuggling_g09_c06 239 83
v_SoccerJuggling_g09_c07 315 83
v_SoccerJuggling_g10_c01 200 83
v_SoccerJuggling_g10_c02 200 83
v_SoccerJuggling_g10_c03 200 83
v_SoccerJuggling_g10_c04 138 83
v_SoccerJuggling_g11_c01 300 83
v_SoccerJuggling_g11_c02 300 83
v_SoccerJuggling_g11_c03 329 83
v_SoccerJuggling_g11_c04 237 83
v_SoccerJuggling_g11_c05 269 83
v_SoccerJuggling_g11_c06 305 83
v_SoccerJuggling_g12_c01 300 83
v_SoccerJuggling_g12_c02 300 83
v_SoccerJuggling_g12_c03 293 83
v_SoccerJuggling_g12_c04 300 83
v_SoccerJuggling_g12_c05 359 83
v_SoccerJuggling_g12_c06 359 83
v_SoccerJuggling_g13_c01 250 83
v_SoccerJuggling_g13_c02 250 83
v_SoccerJuggling_g13_c03 250 83
v_SoccerJuggling_g13_c04 250 83
v_SoccerJuggling_g13_c05 297 83
v_SoccerJuggling_g14_c01 239 83
v_SoccerJuggling_g14_c02 238 83
v_SoccerJuggling_g14_c03 238 83
v_SoccerJuggling_g14_c04 237 83
v_SoccerJuggling_g14_c05 239 83
v_SoccerJuggling_g14_c06 239 83
v_SoccerJuggling_g14_c07 239 83
v_SoccerPenalty_g08_c01 109 84
v_SoccerPenalty_g08_c02 86 84
v_SoccerPenalty_g08_c03 128 84
v_SoccerPenalty_g08_c04 168 84
v_SoccerPenalty_g08_c05 124 84
v_SoccerPenalty_g08_c06 81 84
v_SoccerPenalty_g09_c01 102 84
v_SoccerPenalty_g09_c02 91 84
v_SoccerPenalty_g09_c03 118 84
v_SoccerPenalty_g09_c04 90 84
v_SoccerPenalty_g09_c05 145 84
v_SoccerPenalty_g10_c01 89 84
v_SoccerPenalty_g10_c02 70 84
v_SoccerPenalty_g10_c03 118 84
v_SoccerPenalty_g10_c04 139 84
v_SoccerPenalty_g10_c05 130 84
v_SoccerPenalty_g11_c01 114 84
v_SoccerPenalty_g11_c02 137 84
v_SoccerPenalty_g11_c03 96 84
v_SoccerPenalty_g11_c04 76 84
v_SoccerPenalty_g11_c05 104 84
v_SoccerPenalty_g12_c01 80 84
v_SoccerPenalty_g12_c02 93 84
v_SoccerPenalty_g12_c03 59 84
v_SoccerPenalty_g12_c04 75 84
v_SoccerPenalty_g12_c05 74 84
v_SoccerPenalty_g12_c06 44 84
v_SoccerPenalty_g12_c07 64 84
v_SoccerPenalty_g13_c01 97 84
v_SoccerPenalty_g13_c02 86 84
v_SoccerPenalty_g13_c03 78 84
v_SoccerPenalty_g13_c04 76 84
v_SoccerPenalty_g13_c05 101 84
v_SoccerPenalty_g13_c06 75 84
v_SoccerPenalty_g14_c01 139 84
v_SoccerPenalty_g14_c02 134 84
v_SoccerPenalty_g14_c03 86 84
v_SoccerPenalty_g14_c04 85 84
v_SoccerPenalty_g14_c05 116 84
v_SoccerPenalty_g14_c06 132 84
v_StillRings_g08_c01 206 85
v_StillRings_g08_c02 140 85
v_StillRings_g08_c03 196 85
v_StillRings_g08_c04 133 85
v_StillRings_g09_c01 147 85
v_StillRings_g09_c02 118 85
v_StillRings_g09_c03 106 85
v_StillRings_g09_c04 119 85
v_StillRings_g10_c01 136 85
v_StillRings_g10_c02 100 85
v_StillRings_g10_c03 121 85
v_StillRings_g10_c04 157 85
v_StillRings_g10_c05 108 85
v_StillRings_g10_c06 161 85
v_StillRings_g11_c01 160 85
v_StillRings_g11_c02 396 85
v_StillRings_g11_c03 134 85
v_StillRings_g11_c04 94 85
v_StillRings_g12_c01 216 85
v_StillRings_g12_c02 257 85
v_StillRings_g12_c03 166 85
v_StillRings_g12_c04 136 85
v_StillRings_g13_c01 336 85
v_StillRings_g13_c02 225 85
v_StillRings_g13_c03 187 85
v_StillRings_g13_c04 139 85
v_StillRings_g14_c01 156 85
v_StillRings_g14_c02 167 85
v_StillRings_g14_c03 138 85
v_StillRings_g14_c04 138 85
v_SumoWrestling_g08_c01 144 86
v_SumoWrestling_g08_c02 175 86
v_SumoWrestling_g08_c03 91 86
v_SumoWrestling_g08_c04 60 86
v_SumoWrestling_g08_c05 251 86
v_SumoWrestling_g08_c06 244 86
v_SumoWrestling_g08_c07 244 86
v_SumoWrestling_g09_c01 242 86
v_SumoWrestling_g09_c02 150 86
v_SumoWrestling_g09_c03 124 86
v_SumoWrestling_g09_c04 173 86
v_SumoWrestling_g10_c01 306 86
v_SumoWrestling_g10_c02 316 86
v_SumoWrestling_g10_c03 179 86
v_SumoWrestling_g10_c04 265 86
v_SumoWrestling_g11_c01 134 86
v_SumoWrestling_g11_c02 256 86
v_SumoWrestling_g11_c03 256 86
v_SumoWrestling_g11_c04 119 86
v_SumoWrestling_g12_c01 250 86
v_SumoWrestling_g12_c02 242 86
v_SumoWrestling_g12_c03 263 86
v_SumoWrestling_g12_c04 260 86
v_SumoWrestling_g12_c05 87 86
v_SumoWrestling_g13_c01 106 86
v_SumoWrestling_g13_c02 120 86
v_SumoWrestling_g13_c03 121 86
v_SumoWrestling_g13_c04 127 86
v_SumoWrestling_g13_c05 215 86
v_SumoWrestling_g14_c01 108 86
v_SumoWrestling_g14_c02 125 86
v_SumoWrestling_g14_c03 291 86
v_SumoWrestling_g14_c04 111 86
v_Surfing_g08_c01 191 87
v_Surfing_g08_c02 324 87
v_Surfing_g08_c03 336 87
v_Surfing_g08_c04 236 87
v_Surfing_g08_c05 266 87
v_Surfing_g08_c06 248 87
v_Surfing_g08_c07 263 87
v_Surfing_g09_c01 205 87
v_Surfing_g09_c02 255 87
v_Surfing_g09_c03 218 87
v_Surfing_g09_c04 141 87
v_Surfing_g09_c05 254 87
v_Surfing_g10_c01 243 87
v_Surfing_g10_c02 239 87
v_Surfing_g10_c03 125 87
v_Surfing_g10_c04 265 87
v_Surfing_g10_c05 252 87
v_Surfing_g10_c06 190 87
v_Surfing_g11_c01 195 87
v_Surfing_g11_c02 254 87
v_Surfing_g11_c03 149 87
v_Surfing_g11_c04 177 87
v_Surfing_g12_c01 363 87
v_Surfing_g12_c02 250 87
v_Surfing_g12_c03 209 87
v_Surfing_g12_c04 225 87
v_Surfing_g12_c05 209 87
v_Surfing_g12_c06 167 87
v_Surfing_g12_c07 266 87
v_Surfing_g13_c01 203 87
v_Surfing_g13_c02 245 87
v_Surfing_g13_c03 174 87
v_Surfing_g13_c04 125 87
v_Surfing_g13_c05 248 87
v_Surfing_g14_c01 176 87
v_Surfing_g14_c02 204 87
v_Surfing_g14_c03 149 87
v_Surfing_g14_c04 210 87
v_Swing_g08_c01 159 88
v_Swing_g08_c02 159 88
v_Swing_g08_c03 159 88
v_Swing_g08_c04 159 88
v_Swing_g08_c05 168 88
v_Swing_g09_c01 125 88
v_Swing_g09_c02 125 88
v_Swing_g09_c03 125 88
v_Swing_g09_c04 125 88
v_Swing_g09_c05 150 88
v_Swing_g09_c06 139 88
v_Swing_g10_c01 249 88
v_Swing_g10_c02 250 88
v_Swing_g10_c03 250 88
v_Swing_g10_c04 230 88
v_Swing_g11_c01 125 88
v_Swing_g11_c02 125 88
v_Swing_g11_c03 125 88
v_Swing_g11_c04 125 88
v_Swing_g11_c05 150 88
v_Swing_g11_c06 250 88
v_Swing_g12_c01 125 88
v_Swing_g12_c02 125 88
v_Swing_g12_c03 125 88
v_Swing_g12_c04 125 88
v_Swing_g13_c01 159 88
v_Swing_g13_c02 159 88
v_Swing_g13_c03 159 88
v_Swing_g13_c04 159 88
v_Swing_g14_c01 112 88
v_Swing_g14_c02 150 88
v_Swing_g14_c03 150 88
v_Swing_g14_c04 150 88
v_Swing_g14_c05 150 88
v_TableTennisShot_g08_c01 85 89
v_TableTennisShot_g08_c02 50 89
v_TableTennisShot_g08_c03 64 89
v_TableTennisShot_g08_c04 63 89
v_TableTennisShot_g09_c01 99 89
v_TableTennisShot_g09_c02 75 89
v_TableTennisShot_g09_c03 76 89
v_TableTennisShot_g09_c04 149 89
v_TableTennisShot_g09_c05 163 89
v_TableTennisShot_g09_c06 117 89
v_TableTennisShot_g09_c07 75 89
v_TableTennisShot_g10_c01 176 89
v_TableTennisShot_g10_c02 206 89
v_TableTennisShot_g10_c03 142 89
v_TableTennisShot_g10_c04 132 89
v_TableTennisShot_g11_c01 96 89
v_TableTennisShot_g11_c02 98 89
v_TableTennisShot_g11_c03 134 89
v_TableTennisShot_g11_c04 170 89
v_TableTennisShot_g11_c05 152 89
v_TableTennisShot_g12_c01 143 89
v_TableTennisShot_g12_c02 86 89
v_TableTennisShot_g12_c03 101 89
v_TableTennisShot_g12_c04 127 89
v_TableTennisShot_g13_c01 149 89
v_TableTennisShot_g13_c02 133 89
v_TableTennisShot_g13_c03 124 89
v_TableTennisShot_g13_c04 130 89
v_TableTennisShot_g14_c01 236 89
v_TableTennisShot_g14_c02 219 89
v_TableTennisShot_g14_c03 185 89
v_TableTennisShot_g14_c04 249 89
v_TableTennisShot_g14_c05 159 89
v_TaiChi_g08_c01 168 90
v_TaiChi_g08_c02 185 90
v_TaiChi_g08_c03 185 90
v_TaiChi_g08_c04 167 90
v_TaiChi_g09_c01 169 90
v_TaiChi_g09_c02 168 90
v_TaiChi_g09_c03 172 90
v_TaiChi_g09_c04 169 90
v_TaiChi_g10_c01 174 90
v_TaiChi_g10_c02 171 90
v_TaiChi_g10_c03 180 90
v_TaiChi_g10_c04 171 90
v_TaiChi_g11_c01 188 90
v_TaiChi_g11_c02 169 90
v_TaiChi_g11_c03 181 90
v_TaiChi_g11_c04 169 90
v_TaiChi_g12_c01 181 90
v_TaiChi_g12_c02 175 90
v_TaiChi_g12_c03 175 90
v_TaiChi_g12_c04 181 90
v_TaiChi_g13_c01 170 90
v_TaiChi_g13_c02 201 90
v_TaiChi_g13_c03 170 90
v_TaiChi_g13_c04 169 90
v_TaiChi_g14_c01 169 90
v_TaiChi_g14_c02 169 90
v_TaiChi_g14_c03 180 90
v_TaiChi_g14_c04 180 90
v_TennisSwing_g08_c01 191 91
v_TennisSwing_g08_c02 233 91
v_TennisSwing_g08_c03 209 91
v_TennisSwing_g08_c04 283 91
v_TennisSwing_g08_c05 118 91
v_TennisSwing_g08_c06 179 91
v_TennisSwing_g09_c01 101 91
v_TennisSwing_g09_c02 118 91
v_TennisSwing_g09_c03 131 91
v_TennisSwing_g09_c04 109 91
v_TennisSwing_g09_c05 112 91
v_TennisSwing_g09_c06 119 91
v_TennisSwing_g09_c07 121 91
v_TennisSwing_g10_c01 136 91
v_TennisSwing_g10_c02 334 91
v_TennisSwing_g10_c03 99 91
v_TennisSwing_g10_c04 123 91
v_TennisSwing_g10_c05 111 91
v_TennisSwing_g10_c06 98 91
v_TennisSwing_g10_c07 191 91
v_TennisSwing_g11_c01 124 91
v_TennisSwing_g11_c02 90 91
v_TennisSwing_g11_c03 202 91
v_TennisSwing_g11_c04 234 91
v_TennisSwing_g11_c05 295 91
v_TennisSwing_g11_c06 187 91
v_TennisSwing_g11_c07 93 91
v_TennisSwing_g12_c01 224 91
v_TennisSwing_g12_c02 248 91
v_TennisSwing_g12_c03 366 91
v_TennisSwing_g12_c04 247 91
v_TennisSwing_g12_c05 186 91
v_TennisSwing_g12_c06 91 91
v_TennisSwing_g12_c07 187 91
v_TennisSwing_g13_c01 68 91
v_TennisSwing_g13_c02 68 91
v_TennisSwing_g13_c03 87 91
v_TennisSwing_g13_c04 87 91
v_TennisSwing_g13_c05 80 91
v_TennisSwing_g13_c06 171 91
v_TennisSwing_g13_c07 222 91
v_TennisSwing_g14_c01 120 91
v_TennisSwing_g14_c02 112 91
v_TennisSwing_g14_c03 112 91
v_TennisSwing_g14_c04 90 91
v_TennisSwing_g14_c05 90 91
v_TennisSwing_g14_c06 112 91
v_TennisSwing_g14_c07 179 91
v_ThrowDiscus_g08_c01 66 92
v_ThrowDiscus_g08_c02 97 92
v_ThrowDiscus_g08_c03 114 92
v_ThrowDiscus_g08_c04 95 92
v_ThrowDiscus_g09_c01 82 92
v_ThrowDiscus_g09_c02 111 92
v_ThrowDiscus_g09_c03 93 92
v_ThrowDiscus_g09_c04 70 92
v_ThrowDiscus_g09_c05 105 92
v_ThrowDiscus_g09_c06 99 92
v_ThrowDiscus_g10_c01 78 92
v_ThrowDiscus_g10_c02 152 92
v_ThrowDiscus_g10_c03 110 92
v_ThrowDiscus_g10_c04 130 92
v_ThrowDiscus_g10_c05 136 92
v_ThrowDiscus_g11_c01 88 92
v_ThrowDiscus_g11_c02 72 92
v_ThrowDiscus_g11_c03 63 92
v_ThrowDiscus_g11_c04 84 92
v_ThrowDiscus_g11_c05 64 92
v_ThrowDiscus_g11_c06 63 92
v_ThrowDiscus_g11_c07 63 92
v_ThrowDiscus_g12_c01 115 92
v_ThrowDiscus_g12_c02 84 92
v_ThrowDiscus_g12_c03 145 92
v_ThrowDiscus_g12_c04 84 92
v_ThrowDiscus_g12_c05 107 92
v_ThrowDiscus_g12_c06 83 92
v_ThrowDiscus_g13_c01 103 92
v_ThrowDiscus_g13_c02 134 92
v_ThrowDiscus_g13_c03 113 92
v_ThrowDiscus_g13_c04 134 92
v_ThrowDiscus_g13_c05 164 92
v_ThrowDiscus_g14_c01 101 92
v_ThrowDiscus_g14_c02 70 92
v_ThrowDiscus_g14_c03 109 92
v_ThrowDiscus_g14_c04 78 92
v_TrampolineJumping_g08_c01 179 93
v_TrampolineJumping_g08_c02 295 93
v_TrampolineJumping_g08_c03 216 93
v_TrampolineJumping_g08_c04 295 93
v_TrampolineJumping_g09_c01 173 93
v_TrampolineJumping_g09_c02 200 93
v_TrampolineJumping_g09_c03 200 93
v_TrampolineJumping_g09_c04 200 93
v_TrampolineJumping_g09_c05 237 93
v_TrampolineJumping_g09_c06 188 93
v_TrampolineJumping_g10_c01 200 93
v_TrampolineJumping_g10_c02 200 93
v_TrampolineJumping_g10_c03 200 93
v_TrampolineJumping_g10_c04 200 93
v_TrampolineJumping_g10_c05 239 93
v_TrampolineJumping_g10_c06 239 93
v_TrampolineJumping_g11_c01 200 93
v_TrampolineJumping_g11_c02 150 93
v_TrampolineJumping_g11_c03 200 93
v_TrampolineJumping_g11_c04 200 93
v_TrampolineJumping_g11_c05 305 93
v_TrampolineJumping_g11_c06 239 93
v_TrampolineJumping_g12_c01 179 93
v_TrampolineJumping_g12_c02 179 93
v_TrampolineJumping_g12_c03 179 93
v_TrampolineJumping_g12_c04 179 93
v_TrampolineJumping_g12_c05 179 93
v_TrampolineJumping_g13_c01 186 93
v_TrampolineJumping_g13_c02 186 93
v_TrampolineJumping_g13_c03 186 93
v_TrampolineJumping_g13_c04 124 93
v_TrampolineJumping_g14_c01 347 93
v_TrampolineJumping_g14_c02 228 93
v_TrampolineJumping_g14_c03 200 93
v_TrampolineJumping_g14_c04 200 93
v_Typing_g08_c01 175 94
v_Typing_g08_c02 249 94
v_Typing_g08_c03 249 94
v_Typing_g08_c04 249 94
v_Typing_g08_c05 249 94
v_Typing_g08_c06 249 94
v_Typing_g08_c07 249 94
v_Typing_g09_c01 188 94
v_Typing_g09_c02 249 94
v_Typing_g09_c03 249 94
v_Typing_g09_c04 249 94
v_Typing_g09_c05 249 94
v_Typing_g09_c06 249 94
v_Typing_g09_c07 249 94
v_Typing_g10_c01 249 94
v_Typing_g10_c02 259 94
v_Typing_g10_c03 259 94
v_Typing_g10_c04 255 94
v_Typing_g10_c05 249 94
v_Typing_g10_c06 249 94
v_Typing_g10_c07 249 94
v_Typing_g11_c01 131 94
v_Typing_g11_c02 107 94
v_Typing_g11_c03 141 94
v_Typing_g11_c04 119 94
v_Typing_g11_c05 129 94
v_Typing_g11_c06 118 94
v_Typing_g11_c07 130 94
v_Typing_g12_c01 142 94
v_Typing_g12_c02 136 94
v_Typing_g12_c03 112 94
v_Typing_g12_c04 139 94
v_Typing_g12_c05 109 94
v_Typing_g12_c06 138 94
v_Typing_g12_c07 110 94
v_Typing_g13_c01 170 94
v_Typing_g13_c02 74 94
v_Typing_g13_c03 74 94
v_Typing_g13_c04 96 94
v_Typing_g14_c01 250 94
v_Typing_g14_c02 228 94
v_Typing_g14_c03 248 94
v_Typing_g14_c04 256 94
v_Typing_g14_c05 256 94
v_Typing_g14_c06 213 94
v_Typing_g14_c07 227 94
v_UnevenBars_g08_c01 110 95
v_UnevenBars_g08_c02 147 95
v_UnevenBars_g08_c03 167 95
v_UnevenBars_g08_c04 166 95
v_UnevenBars_g09_c01 166 95
v_UnevenBars_g09_c02 109 95
v_UnevenBars_g09_c03 146 95
v_UnevenBars_g09_c04 139 95
v_UnevenBars_g10_c01 188 95
v_UnevenBars_g10_c02 128 95
v_UnevenBars_g10_c03 98 95
v_UnevenBars_g10_c04 135 95
v_UnevenBars_g11_c01 189 95
v_UnevenBars_g11_c02 149 95
v_UnevenBars_g11_c03 163 95
v_UnevenBars_g11_c04 194 95
v_UnevenBars_g12_c01 129 95
v_UnevenBars_g12_c02 201 95
v_UnevenBars_g12_c03 121 95
v_UnevenBars_g12_c04 159 95
v_UnevenBars_g13_c01 115 95
v_UnevenBars_g13_c02 165 95
v_UnevenBars_g13_c03 172 95
v_UnevenBars_g13_c04 138 95
v_UnevenBars_g14_c01 120 95
v_UnevenBars_g14_c02 170 95
v_UnevenBars_g14_c03 184 95
v_UnevenBars_g14_c04 108 95
v_VolleyballSpiking_g08_c01 118 96
v_VolleyballSpiking_g08_c02 109 96
v_VolleyballSpiking_g08_c03 73 96
v_VolleyballSpiking_g08_c04 116 96
v_VolleyballSpiking_g08_c05 154 96
v_VolleyballSpiking_g08_c06 252 96
v_VolleyballSpiking_g09_c01 81 96
v_VolleyballSpiking_g09_c02 60 96
v_VolleyballSpiking_g09_c03 67 96
v_VolleyballSpiking_g09_c04 188 96
v_VolleyballSpiking_g09_c05 152 96
v_VolleyballSpiking_g09_c06 104 96
v_VolleyballSpiking_g10_c01 88 96
v_VolleyballSpiking_g10_c02 168 96
v_VolleyballSpiking_g10_c03 95 96
v_VolleyballSpiking_g10_c04 134 96
v_VolleyballSpiking_g11_c01 92 96
v_VolleyballSpiking_g11_c02 161 96
v_VolleyballSpiking_g11_c03 115 96
v_VolleyballSpiking_g11_c04 175 96
v_VolleyballSpiking_g11_c05 107 96
v_VolleyballSpiking_g11_c06 73 96
v_VolleyballSpiking_g12_c01 100 96
v_VolleyballSpiking_g12_c02 61 96
v_VolleyballSpiking_g12_c03 115 96
v_VolleyballSpiking_g12_c04 136 96
v_VolleyballSpiking_g13_c01 76 96
v_VolleyballSpiking_g13_c02 72 96
v_VolleyballSpiking_g13_c03 72 96
v_VolleyballSpiking_g13_c04 78 96
v_VolleyballSpiking_g13_c05 104 96
v_VolleyballSpiking_g13_c06 103 96
v_VolleyballSpiking_g13_c07 101 96
v_VolleyballSpiking_g14_c01 66 96
v_VolleyballSpiking_g14_c02 56 96
v_VolleyballSpiking_g14_c03 99 96
v_VolleyballSpiking_g14_c04 83 96
v_WalkingWithDog_g08_c01 200 97
v_WalkingWithDog_g08_c02 239 97
v_WalkingWithDog_g08_c03 239 97
v_WalkingWithDog_g08_c04 227 97
v_WalkingWithDog_g08_c05 202 97
v_WalkingWithDog_g09_c01 205 97
v_WalkingWithDog_g09_c02 239 97
v_WalkingWithDog_g09_c03 238 97
v_WalkingWithDog_g09_c04 239 97
v_WalkingWithDog_g09_c05 239 97
v_WalkingWithDog_g09_c06 238 97
v_WalkingWithDog_g10_c01 192 97
v_WalkingWithDog_g10_c02 239 97
v_WalkingWithDog_g10_c03 239 97
v_WalkingWithDog_g10_c04 239 97
v_WalkingWithDog_g10_c05 239 97
v_WalkingWithDog_g11_c01 239 97
v_WalkingWithDog_g11_c02 239 97
v_WalkingWithDog_g11_c03 239 97
v_WalkingWithDog_g11_c04 239 97
v_WalkingWithDog_g11_c05 239 97
v_WalkingWithDog_g12_c01 200 97
v_WalkingWithDog_g12_c02 239 97
v_WalkingWithDog_g12_c03 228 97
v_WalkingWithDog_g12_c04 239 97
v_WalkingWithDog_g12_c05 239 97
v_WalkingWithDog_g13_c01 200 97
v_WalkingWithDog_g13_c02 239 97
v_WalkingWithDog_g13_c03 119 97
v_WalkingWithDog_g13_c04 126 97
v_WalkingWithDog_g13_c05 116 97
v_WalkingWithDog_g14_c01 239 97
v_WalkingWithDog_g14_c02 239 97
v_WalkingWithDog_g14_c03 215 97
v_WalkingWithDog_g14_c04 239 97
v_WallPushups_g08_c01 139 98
v_WallPushups_g08_c02 149 98
v_WallPushups_g08_c03 151 98
v_WallPushups_g08_c04 120 98
v_WallPushups_g08_c05 129 98
v_WallPushups_g09_c01 74 98
v_WallPushups_g09_c02 86 98
v_WallPushups_g09_c03 111 98
v_WallPushups_g09_c04 103 98
v_WallPushups_g09_c05 124 98
v_WallPushups_g10_c01 91 98
v_WallPushups_g10_c02 68 98
v_WallPushups_g10_c03 70 98
v_WallPushups_g10_c04 78 98
v_WallPushups_g10_c05 62 98
v_WallPushups_g11_c01 153 98
v_WallPushups_g11_c02 161 98
v_WallPushups_g11_c03 139 98
v_WallPushups_g11_c04 124 98
v_WallPushups_g11_c05 119 98
v_WallPushups_g11_c06 117 98
v_WallPushups_g12_c01 100 98
v_WallPushups_g12_c02 121 98
v_WallPushups_g12_c03 116 98
v_WallPushups_g12_c04 119 98
v_WallPushups_g12_c05 105 98
v_WallPushups_g13_c01 107 98
v_WallPushups_g13_c02 124 98
v_WallPushups_g13_c03 94 98
v_WallPushups_g13_c04 100 98
v_WallPushups_g13_c05 158 98
v_WallPushups_g14_c01 104 98
v_WallPushups_g14_c02 136 98
v_WallPushups_g14_c03 119 98
v_WallPushups_g14_c04 129 98
v_WallPushups_g14_c05 114 98
v_WritingOnBoard_g08_c01 251 99
v_WritingOnBoard_g08_c02 149 99
v_WritingOnBoard_g08_c03 94 99
v_WritingOnBoard_g08_c04 102 99
v_WritingOnBoard_g09_c01 181 99
v_WritingOnBoard_g09_c02 161 99
v_WritingOnBoard_g09_c03 154 99
v_WritingOnBoard_g09_c04 128 99
v_WritingOnBoard_g09_c05 105 99
v_WritingOnBoard_g09_c06 174 99
v_WritingOnBoard_g10_c01 136 99
v_WritingOnBoard_g10_c02 105 99
v_WritingOnBoard_g10_c03 74 99
v_WritingOnBoard_g10_c04 102 99
v_WritingOnBoard_g10_c05 129 99
v_WritingOnBoard_g10_c06 101 99
v_WritingOnBoard_g10_c07 263 99
v_WritingOnBoard_g11_c01 166 99
v_WritingOnBoard_g11_c02 104 99
v_WritingOnBoard_g11_c03 93 99
v_WritingOnBoard_g11_c04 157 99
v_WritingOnBoard_g11_c05 220 99
v_WritingOnBoard_g11_c06 162 99
v_WritingOnBoard_g12_c01 100 99
v_WritingOnBoard_g12_c02 100 99
v_WritingOnBoard_g12_c03 100 99
v_WritingOnBoard_g12_c04 169 99
v_WritingOnBoard_g13_c01 100 99
v_WritingOnBoard_g13_c02 124 99
v_WritingOnBoard_g13_c03 110 99
v_WritingOnBoard_g13_c04 205 99
v_WritingOnBoard_g13_c05 144 99
v_WritingOnBoard_g13_c06 100 99
v_WritingOnBoard_g14_c01 202 99
v_WritingOnBoard_g14_c02 160 99
v_WritingOnBoard_g14_c03 222 99
v_WritingOnBoard_g14_c04 158 99
v_YoYo_g08_c01 188 100
v_YoYo_g08_c02 160 100
v_YoYo_g08_c03 175 100
v_YoYo_g08_c04 189 100
v_YoYo_g08_c05 175 100
v_YoYo_g09_c01 150 100
v_YoYo_g09_c02 189 100
v_YoYo_g09_c03 154 100
v_YoYo_g09_c04 176 100
v_YoYo_g09_c05 177 100
v_YoYo_g09_c06 189 100
v_YoYo_g10_c01 172 100
v_YoYo_g10_c02 210 100
v_YoYo_g10_c03 175 100
v_YoYo_g10_c04 175 100
v_YoYo_g10_c05 171 100
v_YoYo_g11_c01 174 100
v_YoYo_g11_c02 191 100
v_YoYo_g11_c03 180 100
v_YoYo_g11_c04 193 100
v_YoYo_g11_c05 167 100
v_YoYo_g11_c06 177 100
v_YoYo_g12_c01 181 100
v_YoYo_g12_c02 197 100
v_YoYo_g12_c03 198 100
v_YoYo_g12_c04 170 100
v_YoYo_g13_c01 183 100
v_YoYo_g13_c02 177 100
v_YoYo_g13_c03 168 100
v_YoYo_g13_c04 173 100
v_YoYo_g13_c05 175 100
v_YoYo_g14_c01 189 100
v_YoYo_g14_c02 165 100
v_YoYo_g14_c03 189 100
v_YoYo_g14_c04 165 100
