# Supplementary material for: STA-TSN: Spatial-Temporal Attention Temporal Segment Network for action recognition in video
Source: PLoS One. 2022 Mar 17;17(3):e0265115. doi: 10.1371/journal.pone.0265115 (PMC8929560; doi:10.1371/journal.pone.0265115)
Supplement: S1 File — (ZIP) [file pone.0265115.s001.zip › ┤·┬δ/datasets/settings/ucf101/val_flow_split3.txt]

v_ApplyEyeMakeup_g15_c01 168 0
v_ApplyEyeMakeup_g15_c02 192 0
v_ApplyEyeMakeup_g15_c03 231 0
v_ApplyEyeMakeup_g15_c04 186 0
v_ApplyEyeMakeup_g15_c05 258 0
v_ApplyEyeMakeup_g15_c06 196 0
v_ApplyEyeMakeup_g15_c07 181 0
v_ApplyEyeMakeup_g16_c01 124 0
v_ApplyEyeMakeup_g16_c02 232 0
v_ApplyEyeMakeup_g16_c03 113 0
v_ApplyEyeMakeup_g16_c04 97 0
v_ApplyEyeMakeup_g16_c05 200 0
v_ApplyEyeMakeup_g17_c01 115 0
v_ApplyEyeMakeup_g17_c02 172 0
v_ApplyEyeMakeup_g17_c03 93 0
v_ApplyEyeMakeup_g17_c04 104 0
v_ApplyEyeMakeup_g17_c05 181 0
v_ApplyEyeMakeup_g18_c01 158 0
v_ApplyEyeMakeup_g18_c02 169 0
v_ApplyEyeMakeup_g18_c03 156 0
v_ApplyEyeMakeup_g18_c04 223 0
v_ApplyEyeMakeup_g18_c05 186 0
v_ApplyEyeMakeup_g19_c01 179 0
v_ApplyEyeMakeup_g19_c02 242 0
v_ApplyEyeMakeup_g19_c03 125 0
v_ApplyEyeMakeup_g19_c04 130 0
v_ApplyEyeMakeup_g20_c01 181 0
v_ApplyEyeMakeup_g20_c02 157 0
v_ApplyEyeMakeup_g20_c03 129 0
v_ApplyEyeMakeup_g20_c04 219 0
v_ApplyEyeMakeup_g20_c05 112 0
v_ApplyEyeMakeup_g20_c06 180 0
v_ApplyEyeMakeup_g21_c01 180 0
v_ApplyEyeMakeup_g21_c02 94 0
v_ApplyEyeMakeup_g21_c03 126 0
v_ApplyEyeMakeup_g21_c04 226 0
v_ApplyEyeMakeup_g21_c05 89 0
v_ApplyLipstick_g15_c01 159 1
v_ApplyLipstick_g15_c02 135 1
v_ApplyLipstick_g15_c03 132 1
v_ApplyLipstick_g15_c04 150 1
v_ApplyLipstick_g15_c05 140 1
v_ApplyLipstick_g16_c01 127 1
v_ApplyLipstick_g16_c02 164 1
v_ApplyLipstick_g16_c03 144 1
v_ApplyLipstick_g16_c04 172 1
v_ApplyLipstick_g16_c05 155 1
v_ApplyLipstick_g17_c01 160 1
v_ApplyLipstick_g17_c02 150 1
v_ApplyLipstick_g17_c03 141 1
v_ApplyLipstick_g17_c04 124 1
v_ApplyLipstick_g17_c05 140 1
v_ApplyLipstick_g18_c01 102 1
v_ApplyLipstick_g18_c02 138 1
v_ApplyLipstick_g18_c03 139 1
v_ApplyLipstick_g18_c04 118 1
v_ApplyLipstick_g19_c01 174 1
v_ApplyLipstick_g19_c02 110 1
v_ApplyLipstick_g19_c03 153 1
v_ApplyLipstick_g19_c04 154 1
v_ApplyLipstick_g20_c01 96 1
v_ApplyLipstick_g20_c02 107 1
v_ApplyLipstick_g20_c03 193 1
v_ApplyLipstick_g20_c04 139 1
v_ApplyLipstick_g20_c05 89 1
v_ApplyLipstick_g21_c01 84 1
v_ApplyLipstick_g21_c02 156 1
v_ApplyLipstick_g21_c03 142 1
v_ApplyLipstick_g21_c04 192 1
v_ApplyLipstick_g21_c05 131 1
v_Archery_g15_c01 109 2
v_Archery_g15_c02 183 2
v_Archery_g15_c03 184 2
v_Archery_g15_c04 202 2
v_Archery_g15_c05 174 2
v_Archery_g15_c06 173 2
v_Archery_g15_c07 174 2
v_Archery_g16_c01 150 2
v_Archery_g16_c02 224 2
v_Archery_g16_c03 205 2
v_Archery_g16_c04 117 2
v_Archery_g16_c05 261 2
v_Archery_g17_c01 145 2
v_Archery_g17_c02 93 2
v_Archery_g17_c03 95 2
v_Archery_g17_c04 65 2
v_Archery_g18_c01 166 2
v_Archery_g18_c02 290 2
v_Archery_g18_c03 198 2
v_Archery_g18_c04 167 2
v_Archery_g18_c05 151 2
v_Archery_g18_c06 159 2
v_Archery_g18_c07 139 2
v_Archery_g19_c01 129 2
v_Archery_g19_c02 89 2
v_Archery_g19_c03 158 2
v_Archery_g19_c04 91 2
v_Archery_g20_c01 90 2
v_Archery_g20_c02 84 2
v_Archery_g20_c03 93 2
v_Archery_g20_c04 98 2
v_Archery_g20_c05 119 2
v_Archery_g20_c06 115 2
v_Archery_g20_c07 97 2
v_Archery_g21_c01 100 2
v_Archery_g21_c02 174 2
v_Archery_g21_c03 217 2
v_Archery_g21_c04 204 2
v_BabyCrawling_g15_c01 197 3
v_BabyCrawling_g15_c02 220 3
v_BabyCrawling_g15_c03 100 3
v_BabyCrawling_g15_c04 178 3
v_BabyCrawling_g15_c05 216 3
v_BabyCrawling_g15_c06 163 3
v_BabyCrawling_g16_c01 157 3
v_BabyCrawling_g16_c02 194 3
v_BabyCrawling_g16_c03 170 3
v_BabyCrawling_g16_c04 206 3
v_BabyCrawling_g16_c05 222 3
v_BabyCrawling_g16_c06 190 3
v_BabyCrawling_g17_c01 140 3
v_BabyCrawling_g17_c02 116 3
v_BabyCrawling_g17_c03 107 3
v_BabyCrawling_g17_c04 173 3
v_BabyCrawling_g17_c05 108 3
v_BabyCrawling_g18_c01 197 3
v_BabyCrawling_g18_c02 226 3
v_BabyCrawling_g18_c03 163 3
v_BabyCrawling_g18_c04 203 3
v_BabyCrawling_g18_c05 171 3
v_BabyCrawling_g18_c06 179 3
v_BabyCrawling_g19_c01 93 3
v_BabyCrawling_g19_c02 169 3
v_BabyCrawling_g19_c03 159 3
v_BabyCrawling_g19_c04 143 3
v_BabyCrawling_g19_c05 234 3
v_BabyCrawling_g20_c01 260 3
v_BabyCrawling_g20_c02 240 3
v_BabyCrawling_g20_c03 262 3
v_BabyCrawling_g20_c04 127 3
v_BabyCrawling_g20_c05 177 3
v_BabyCrawling_g20_c06 212 3
v_BabyCrawling_g20_c07 249 3
v_BabyCrawling_g21_c01 150 3
v_BabyCrawling_g21_c02 117 3
v_BabyCrawling_g21_c03 144 3
v_BabyCrawling_g21_c04 188 3
v_BalanceBeam_g15_c01 88 4
v_BalanceBeam_g15_c02 74 4
v_BalanceBeam_g15_c03 124 4
v_BalanceBeam_g15_c04 97 4
v_BalanceBeam_g16_c01 123 4
v_BalanceBeam_g16_c02 109 4
v_BalanceBeam_g16_c03 111 4
v_BalanceBeam_g16_c04 99 4
v_BalanceBeam_g17_c01 190 4
v_BalanceBeam_g17_c02 109 4
v_BalanceBeam_g17_c03 320 4
v_BalanceBeam_g17_c04 229 4
v_BalanceBeam_g17_c05 206 4
v_BalanceBeam_g17_c06 109 4
v_BalanceBeam_g18_c01 124 4
v_BalanceBeam_g18_c02 144 4
v_BalanceBeam_g18_c03 180 4
v_BalanceBeam_g18_c04 110 4
v_BalanceBeam_g19_c01 152 4
v_BalanceBeam_g19_c02 90 4
v_BalanceBeam_g19_c03 117 4
v_BalanceBeam_g19_c04 124 4
v_BalanceBeam_g20_c01 83 4
v_BalanceBeam_g20_c02 99 4
v_BalanceBeam_g20_c03 99 4
v_BalanceBeam_g20_c04 90 4
v_BalanceBeam_g21_c01 131 4
v_BalanceBeam_g21_c02 104 4
v_BalanceBeam_g21_c03 124 4
v_BalanceBeam_g21_c04 124 4
v_BalanceBeam_g21_c05 114 4
v_BandMarching_g15_c01 309 5
v_BandMarching_g15_c02 238 5
v_BandMarching_g15_c03 352 5
v_BandMarching_g15_c04 256 5
v_BandMarching_g15_c05 470 5
v_BandMarching_g15_c06 184 5
v_BandMarching_g15_c07 166 5
v_BandMarching_g16_c01 240 5
v_BandMarching_g16_c02 232 5
v_BandMarching_g16_c03 108 5
v_BandMarching_g16_c04 108 5
v_BandMarching_g16_c05 158 5
v_BandMarching_g16_c06 139 5
v_BandMarching_g16_c07 117 5
v_BandMarching_g17_c01 124 5
v_BandMarching_g17_c02 173 5
v_BandMarching_g17_c03 159 5
v_BandMarching_g17_c04 145 5
v_BandMarching_g18_c01 477 5
v_BandMarching_g18_c02 213 5
v_BandMarching_g18_c03 309 5
v_BandMarching_g18_c04 183 5
v_BandMarching_g18_c05 171 5
v_BandMarching_g18_c06 183 5
v_BandMarching_g19_c01 277 5
v_BandMarching_g19_c02 278 5
v_BandMarching_g19_c03 306 5
v_BandMarching_g19_c04 259 5
v_BandMarching_g19_c05 330 5
v_BandMarching_g19_c06 377 5
v_BandMarching_g19_c07 389 5
v_BandMarching_g20_c01 175 5
v_BandMarching_g20_c02 188 5
v_BandMarching_g20_c03 164 5
v_BandMarching_g20_c04 164 5
v_BandMarching_g20_c05 219 5
v_BandMarching_g20_c06 152 5
v_BandMarching_g21_c01 322 5
v_BandMarching_g21_c02 322 5
v_BandMarching_g21_c03 168 5
v_BandMarching_g21_c04 442 5
v_BandMarching_g21_c05 322 5
v_BandMarching_g21_c06 335 5
v_BaseballPitch_g15_c01 69 6
v_BaseballPitch_g15_c02 72 6
v_BaseballPitch_g15_c03 74 6
v_BaseballPitch_g15_c04 85 6
v_BaseballPitch_g15_c05 72 6
v_BaseballPitch_g15_c06 78 6
v_BaseballPitch_g15_c07 81 6
v_BaseballPitch_g16_c01 86 6
v_BaseballPitch_g16_c02 105 6
v_BaseballPitch_g16_c03 125 6
v_BaseballPitch_g16_c04 96 6
v_BaseballPitch_g16_c05 83 6
v_BaseballPitch_g16_c06 77 6
v_BaseballPitch_g17_c01 133 6
v_BaseballPitch_g17_c02 101 6
v_BaseballPitch_g17_c03 86 6
v_BaseballPitch_g17_c04 79 6
v_BaseballPitch_g17_c05 72 6
v_BaseballPitch_g17_c06 67 6
v_BaseballPitch_g17_c07 65 6
v_BaseballPitch_g18_c01 69 6
v_BaseballPitch_g18_c02 135 6
v_BaseballPitch_g18_c03 135 6
v_BaseballPitch_g18_c04 78 6
v_BaseballPitch_g18_c05 173 6
v_BaseballPitch_g18_c06 66 6
v_BaseballPitch_g18_c07 74 6
v_BaseballPitch_g19_c01 108 6
v_BaseballPitch_g19_c02 154 6
v_BaseballPitch_g19_c03 154 6
v_BaseballPitch_g19_c04 132 6
v_BaseballPitch_g19_c05 93 6
v_BaseballPitch_g20_c01 110 6
v_BaseballPitch_g20_c02 109 6
v_BaseballPitch_g20_c03 93 6
v_BaseballPitch_g20_c04 101 6
v_BaseballPitch_g21_c01 160 6
v_BaseballPitch_g21_c02 87 6
v_BaseballPitch_g21_c03 151 6
v_BaseballPitch_g21_c04 151 6
v_Basketball_g15_c01 119 7
v_Basketball_g15_c02 151 7
v_Basketball_g15_c03 194 7
v_Basketball_g15_c04 111 7
v_Basketball_g15_c05 173 7
v_Basketball_g15_c06 184 7
v_Basketball_g15_c07 163 7
v_Basketball_g16_c01 481 7
v_Basketball_g16_c02 491 7
v_Basketball_g16_c03 124 7
v_Basketball_g16_c04 89 7
v_Basketball_g16_c05 445 7
v_Basketball_g16_c06 314 7
v_Basketball_g17_c01 152 7
v_Basketball_g17_c02 113 7
v_Basketball_g17_c03 213 7
v_Basketball_g17_c04 83 7
v_Basketball_g18_c01 235 7
v_Basketball_g18_c02 101 7
v_Basketball_g18_c03 173 7
v_Basketball_g18_c04 186 7
v_Basketball_g18_c05 142 7
v_Basketball_g19_c01 77 7
v_Basketball_g19_c02 142 7
v_Basketball_g19_c03 119 7
v_Basketball_g19_c04 117 7
v_Basketball_g19_c05 150 7
v_Basketball_g19_c06 100 7
v_Basketball_g19_c07 136 7
v_Basketball_g20_c01 119 7
v_Basketball_g20_c02 174 7
v_Basketball_g20_c03 104 7
v_Basketball_g20_c04 119 7
v_Basketball_g20_c05 119 7
v_Basketball_g20_c06 87 7
v_Basketball_g20_c07 73 7
v_Basketball_g21_c01 69 7
v_Basketball_g21_c02 99 7
v_Basketball_g21_c03 181 7
v_Basketball_g21_c04 129 7
v_Basketball_g21_c05 179 7
v_Basketball_g21_c06 83 7
v_BasketballDunk_g15_c01 76 8
v_BasketballDunk_g15_c02 81 8
v_BasketballDunk_g15_c03 123 8
v_BasketballDunk_g15_c04 101 8
v_BasketballDunk_g15_c05 78 8
v_BasketballDunk_g15_c06 101 8
v_BasketballDunk_g15_c07 79 8
v_BasketballDunk_g16_c01 75 8
v_BasketballDunk_g16_c02 74 8
v_BasketballDunk_g16_c03 63 8
v_BasketballDunk_g16_c04 58 8
v_BasketballDunk_g16_c05 73 8
v_BasketballDunk_g16_c06 75 8
v_BasketballDunk_g17_c01 70 8
v_BasketballDunk_g17_c02 65 8
v_BasketballDunk_g17_c03 73 8
v_BasketballDunk_g17_c04 82 8
v_BasketballDunk_g17_c05 60 8
v_BasketballDunk_g17_c06 60 8
v_BasketballDunk_g17_c07 74 8
v_BasketballDunk_g18_c01 75 8
v_BasketballDunk_g18_c02 66 8
v_BasketballDunk_g18_c03 73 8
v_BasketballDunk_g18_c04 50 8
v_BasketballDunk_g18_c05 73 8
v_BasketballDunk_g18_c06 66 8
v_BasketballDunk_g19_c01 73 8
v_BasketballDunk_g19_c02 50 8
v_BasketballDunk_g19_c03 57 8
v_BasketballDunk_g19_c04 52 8
v_BasketballDunk_g20_c01 65 8
v_BasketballDunk_g20_c02 52 8
v_BasketballDunk_g20_c03 66 8
v_BasketballDunk_g20_c04 77 8
v_BasketballDunk_g20_c05 71 8
v_BasketballDunk_g20_c06 71 8
v_BasketballDunk_g21_c01 83 8
v_BasketballDunk_g21_c02 94 8
v_BasketballDunk_g21_c03 115 8
v_BasketballDunk_g21_c04 147 8
v_BenchPress_g15_c01 66 9
v_BenchPress_g15_c02 63 9
v_BenchPress_g15_c03 71 9
v_BenchPress_g15_c04 169 9
v_BenchPress_g15_c05 64 9
v_BenchPress_g15_c06 44 9
v_BenchPress_g16_c01 106 9
v_BenchPress_g16_c02 98 9
v_BenchPress_g16_c03 99 9
v_BenchPress_g16_c04 217 9
v_BenchPress_g16_c05 123 9
v_BenchPress_g17_c01 70 9
v_BenchPress_g17_c02 67 9
v_BenchPress_g17_c03 64 9
v_BenchPress_g17_c04 311 9
v_BenchPress_g17_c05 171 9
v_BenchPress_g17_c06 116 9
v_BenchPress_g17_c07 71 9
v_BenchPress_g18_c01 92 9
v_BenchPress_g18_c02 100 9
v_BenchPress_g18_c03 273 9
v_BenchPress_g18_c04 126 9
v_BenchPress_g18_c05 111 9
v_BenchPress_g18_c06 109 9
v_BenchPress_g18_c07 77 9
v_BenchPress_g19_c01 91 9
v_BenchPress_g19_c02 85 9
v_BenchPress_g19_c03 81 9
v_BenchPress_g19_c04 248 9
v_BenchPress_g19_c05 120 9
v_BenchPress_g19_c06 102 9
v_BenchPress_g20_c01 86 9
v_BenchPress_g20_c02 80 9
v_BenchPress_g20_c03 90 9
v_BenchPress_g20_c04 209 9
v_BenchPress_g20_c05 89 9
v_BenchPress_g20_c06 87 9
v_BenchPress_g20_c07 80 9
v_BenchPress_g21_c01 187 9
v_BenchPress_g21_c02 109 9
v_BenchPress_g21_c03 92 9
v_BenchPress_g21_c04 290 9
v_Biking_g15_c01 239 10
v_Biking_g15_c02 239 10
v_Biking_g15_c03 239 10
v_Biking_g15_c04 239 10
v_Biking_g15_c05 239 10
v_Biking_g16_c01 239 10
v_Biking_g16_c02 198 10
v_Biking_g16_c03 166 10
v_Biking_g16_c04 179 10
v_Biking_g16_c05 239 10
v_Biking_g17_c01 151 10
v_Biking_g17_c02 239 10
v_Biking_g17_c03 179 10
v_Biking_g17_c04 203 10
v_Biking_g17_c05 203 10
v_Biking_g17_c06 239 10
v_Biking_g18_c01 150 10
v_Biking_g18_c02 180 10
v_Biking_g18_c03 194 10
v_Biking_g18_c04 180 10
v_Biking_g18_c05 208 10
v_Biking_g18_c06 239 10
v_Biking_g19_c01 150 10
v_Biking_g19_c02 150 10
v_Biking_g19_c03 150 10
v_Biking_g19_c04 150 10
v_Biking_g20_c01 329 10
v_Biking_g20_c02 339 10
v_Biking_g20_c03 335 10
v_Biking_g20_c04 323 10
v_Biking_g20_c05 353 10
v_Biking_g20_c06 357 10
v_Biking_g20_c07 358 10
v_Biking_g21_c01 239 10
v_Biking_g21_c02 239 10
v_Biking_g21_c03 121 10
v_Biking_g21_c04 239 10
v_Biking_g21_c05 206 10
v_Biking_g21_c06 239 10
v_Biking_g21_c07 179 10
v_Billiards_g15_c01 329 11
v_Billiards_g15_c02 270 11
v_Billiards_g15_c03 235 11
v_Billiards_g15_c04 269 11
v_Billiards_g15_c05 245 11
v_Billiards_g15_c06 297 11
v_Billiards_g15_c07 333 11
v_Billiards_g16_c01 237 11
v_Billiards_g16_c02 224 11
v_Billiards_g16_c03 257 11
v_Billiards_g16_c04 293 11
v_Billiards_g16_c05 404 11
v_Billiards_g17_c01 274 11
v_Billiards_g17_c02 273 11
v_Billiards_g17_c03 401 11
v_Billiards_g17_c04 295 11
v_Billiards_g17_c05 339 11
v_Billiards_g18_c01 145 11
v_Billiards_g18_c02 246 11
v_Billiards_g18_c03 180 11
v_Billiards_g18_c04 216 11
v_Billiards_g18_c05 177 11
v_Billiards_g18_c06 241 11
v_Billiards_g18_c07 259 11
v_Billiards_g19_c01 287 11
v_Billiards_g19_c02 311 11
v_Billiards_g19_c03 211 11
v_Billiards_g19_c04 91 11
v_Billiards_g19_c05 378 11
v_Billiards_g19_c06 248 11
v_Billiards_g19_c07 381 11
v_Billiards_g20_c01 292 11
v_Billiards_g20_c02 289 11
v_Billiards_g20_c03 228 11
v_Billiards_g20_c04 216 11
v_Billiards_g21_c01 257 11
v_Billiards_g21_c02 305 11
v_Billiards_g21_c03 451 11
v_Billiards_g21_c04 241 11
v_Billiards_g21_c05 361 11
v_Billiards_g21_c06 265 11
v_Billiards_g21_c07 230 11
v_BlowDryHair_g15_c01 96 12
v_BlowDryHair_g15_c02 111 12
v_BlowDryHair_g15_c03 75 12
v_BlowDryHair_g15_c04 72 12
v_BlowDryHair_g15_c05 109 12
v_BlowDryHair_g16_c01 118 12
v_BlowDryHair_g16_c02 122 12
v_BlowDryHair_g16_c03 120 12
v_BlowDryHair_g16_c04 119 12
v_BlowDryHair_g17_c01 256 12
v_BlowDryHair_g17_c02 251 12
v_BlowDryHair_g17_c03 349 12
v_BlowDryHair_g17_c04 215 12
v_BlowDryHair_g17_c05 222 12
v_BlowDryHair_g18_c01 293 12
v_BlowDryHair_g18_c02 289 12
v_BlowDryHair_g18_c03 228 12
v_BlowDryHair_g18_c04 282 12
v_BlowDryHair_g18_c05 240 12
v_BlowDryHair_g19_c01 204 12
v_BlowDryHair_g19_c02 207 12
v_BlowDryHair_g19_c03 129 12
v_BlowDryHair_g19_c04 86 12
v_BlowDryHair_g20_c01 156 12
v_BlowDryHair_g20_c02 223 12
v_BlowDryHair_g20_c03 149 12
v_BlowDryHair_g20_c04 102 12
v_BlowDryHair_g20_c05 191 12
v_BlowDryHair_g21_c01 196 12
v_BlowDryHair_g21_c02 108 12
v_BlowDryHair_g21_c03 157 12
v_BlowDryHair_g21_c04 129 12
v_BlowDryHair_g21_c05 145 12
v_BlowDryHair_g21_c06 143 12
v_BlowingCandles_g15_c01 136 13
v_BlowingCandles_g15_c02 55 13
v_BlowingCandles_g15_c03 64 13
v_BlowingCandles_g15_c04 74 13
v_BlowingCandles_g16_c01 234 13
v_BlowingCandles_g16_c02 68 13
v_BlowingCandles_g16_c03 50 13
v_BlowingCandles_g16_c04 160 13
v_BlowingCandles_g17_c01 67 13
v_BlowingCandles_g17_c02 166 13
v_BlowingCandles_g17_c03 166 13
v_BlowingCandles_g17_c04 278 13
v_BlowingCandles_g18_c01 100 13
v_BlowingCandles_g18_c02 89 13
v_BlowingCandles_g18_c03 124 13
v_BlowingCandles_g18_c04 94 13
v_BlowingCandles_g19_c01 103 13
v_BlowingCandles_g19_c02 51 13
v_BlowingCandles_g19_c03 114 13
v_BlowingCandles_g19_c04 49 13
v_BlowingCandles_g20_c01 229 13
v_BlowingCandles_g20_c02 59 13
v_BlowingCandles_g20_c03 112 13
v_BlowingCandles_g20_c04 124 13
v_BlowingCandles_g21_c01 67 13
v_BlowingCandles_g21_c02 93 13
v_BlowingCandles_g21_c03 55 13
v_BlowingCandles_g21_c04 62 13
v_BodyWeightSquats_g15_c01 141 14
v_BodyWeightSquats_g15_c02 121 14
v_BodyWeightSquats_g15_c03 136 14
v_BodyWeightSquats_g15_c04 125 14
v_BodyWeightSquats_g16_c01 73 14
v_BodyWeightSquats_g16_c02 74 14
v_BodyWeightSquats_g16_c03 80 14
v_BodyWeightSquats_g16_c04 76 14
v_BodyWeightSquats_g17_c01 179 14
v_BodyWeightSquats_g17_c02 173 14
v_BodyWeightSquats_g17_c03 169 14
v_BodyWeightSquats_g17_c04 143 14
v_BodyWeightSquats_g18_c01 202 14
v_BodyWeightSquats_g18_c02 213 14
v_BodyWeightSquats_g18_c03 210 14
v_BodyWeightSquats_g18_c04 222 14
v_BodyWeightSquats_g19_c01 134 14
v_BodyWeightSquats_g19_c02 111 14
v_BodyWeightSquats_g19_c03 143 14
v_BodyWeightSquats_g19_c04 107 14
v_BodyWeightSquats_g20_c01 99 14
v_BodyWeightSquats_g20_c02 173 14
v_BodyWeightSquats_g20_c03 93 14
v_BodyWeightSquats_g20_c04 163 14
v_BodyWeightSquats_g20_c05 135 14
v_BodyWeightSquats_g20_c06 166 14
v_BodyWeightSquats_g21_c01 50 14
v_BodyWeightSquats_g21_c02 63 14
v_BodyWeightSquats_g21_c03 53 14
v_BodyWeightSquats_g21_c04 86 14
v_Bowling_g15_c01 84 15
v_Bowling_g15_c02 82 15
v_Bowling_g15_c03 101 15
v_Bowling_g15_c04 86 15
v_Bowling_g15_c05 91 15
v_Bowling_g15_c06 89 15
v_Bowling_g15_c07 96 15
v_Bowling_g16_c01 112 15
v_Bowling_g16_c02 92 15
v_Bowling_g16_c03 135 15
v_Bowling_g16_c04 114 15
v_Bowling_g17_c01 168 15
v_Bowling_g17_c02 132 15
v_Bowling_g17_c03 139 15
v_Bowling_g17_c04 111 15
v_Bowling_g17_c05 126 15
v_Bowling_g17_c06 126 15
v_Bowling_g17_c07 148 15
v_Bowling_g18_c01 159 15
v_Bowling_g18_c02 143 15
v_Bowling_g18_c03 103 15
v_Bowling_g18_c04 170 15
v_Bowling_g18_c05 103 15
v_Bowling_g19_c01 117 15
v_Bowling_g19_c02 112 15
v_Bowling_g19_c03 89 15
v_Bowling_g19_c04 199 15
v_Bowling_g19_c05 142 15
v_Bowling_g19_c06 122 15
v_Bowling_g19_c07 104 15
v_Bowling_g20_c01 130 15
v_Bowling_g20_c02 133 15
v_Bowling_g20_c03 131 15
v_Bowling_g20_c04 125 15
v_Bowling_g20_c05 145 15
v_Bowling_g20_c06 149 15
v_Bowling_g20_c07 124 15
v_Bowling_g21_c01 129 15
v_Bowling_g21_c02 118 15
v_Bowling_g21_c03 179 15
v_Bowling_g21_c04 148 15
v_Bowling_g21_c05 131 15
v_Bowling_g21_c06 136 15
v_BoxingPunchingBag_g15_c01 131 16
v_BoxingPunchingBag_g15_c02 182 16
v_BoxingPunchingBag_g15_c03 168 16
v_BoxingPunchingBag_g15_c04 153 16
v_BoxingPunchingBag_g15_c05 199 16
v_BoxingPunchingBag_g15_c06 228 16
v_BoxingPunchingBag_g15_c07 166 16
v_BoxingPunchingBag_g16_c01 199 16
v_BoxingPunchingBag_g16_c02 121 16
v_BoxingPunchingBag_g16_c03 172 16
v_BoxingPunchingBag_g16_c04 99 16
v_BoxingPunchingBag_g16_c05 100 16
v_BoxingPunchingBag_g16_c06 174 16
v_BoxingPunchingBag_g16_c07 156 16
v_BoxingPunchingBag_g17_c01 144 16
v_BoxingPunchingBag_g17_c02 195 16
v_BoxingPunchingBag_g17_c03 111 16
v_BoxingPunchingBag_g17_c04 187 16
v_BoxingPunchingBag_g18_c01 198 16
v_BoxingPunchingBag_g18_c02 197 16
v_BoxingPunchingBag_g18_c03 205 16
v_BoxingPunchingBag_g18_c04 135 16
v_BoxingPunchingBag_g18_c05 214 16
v_BoxingPunchingBag_g18_c06 172 16
v_BoxingPunchingBag_g19_c01 188 16
v_BoxingPunchingBag_g19_c02 103 16
v_BoxingPunchingBag_g19_c03 130 16
v_BoxingPunchingBag_g19_c04 130 16
v_BoxingPunchingBag_g19_c05 117 16
v_BoxingPunchingBag_g19_c06 104 16
v_BoxingPunchingBag_g19_c07 146 16
v_BoxingPunchingBag_g20_c01 236 16
v_BoxingPunchingBag_g20_c02 172 16
v_BoxingPunchingBag_g20_c03 215 16
v_BoxingPunchingBag_g20_c04 175 16
v_BoxingPunchingBag_g20_c05 247 16
v_BoxingPunchingBag_g20_c06 248 16
v_BoxingPunchingBag_g20_c07 156 16
v_BoxingPunchingBag_g21_c01 303 16
v_BoxingPunchingBag_g21_c02 141 16
v_BoxingPunchingBag_g21_c03 206 16
v_BoxingPunchingBag_g21_c04 140 16
v_BoxingPunchingBag_g21_c05 180 16
v_BoxingPunchingBag_g21_c06 170 16
v_BoxingPunchingBag_g21_c07 162 16
v_BoxingSpeedBag_g15_c01 190 17
v_BoxingSpeedBag_g15_c02 192 17
v_BoxingSpeedBag_g15_c03 250 17
v_BoxingSpeedBag_g15_c04 282 17
v_BoxingSpeedBag_g15_c05 345 17
v_BoxingSpeedBag_g15_c06 288 17
v_BoxingSpeedBag_g15_c07 333 17
v_BoxingSpeedBag_g16_c01 99 17
v_BoxingSpeedBag_g16_c02 128 17
v_BoxingSpeedBag_g16_c03 76 17
v_BoxingSpeedBag_g16_c04 144 17
v_BoxingSpeedBag_g16_c05 199 17
v_BoxingSpeedBag_g17_c01 425 17
v_BoxingSpeedBag_g17_c02 445 17
v_BoxingSpeedBag_g17_c03 436 17
v_BoxingSpeedBag_g17_c04 474 17
v_BoxingSpeedBag_g17_c05 460 17
v_BoxingSpeedBag_g17_c06 482 17
v_BoxingSpeedBag_g17_c07 470 17
v_BoxingSpeedBag_g18_c01 249 17
v_BoxingSpeedBag_g18_c02 249 17
v_BoxingSpeedBag_g18_c03 224 17
v_BoxingSpeedBag_g18_c04 218 17
v_BoxingSpeedBag_g19_c01 99 17
v_BoxingSpeedBag_g19_c02 115 17
v_BoxingSpeedBag_g19_c03 117 17
v_BoxingSpeedBag_g19_c04 125 17
v_BoxingSpeedBag_g19_c05 123 17
v_BoxingSpeedBag_g20_c01 289 17
v_BoxingSpeedBag_g20_c02 248 17
v_BoxingSpeedBag_g20_c03 249 17
v_BoxingSpeedBag_g20_c04 282 17
v_BoxingSpeedBag_g20_c05 304 17
v_BoxingSpeedBag_g21_c01 124 17
v_BoxingSpeedBag_g21_c02 163 17
v_BoxingSpeedBag_g21_c03 163 17
v_BoxingSpeedBag_g21_c04 83 17
v_BreastStroke_g15_c01 125 18
v_BreastStroke_g15_c02 125 18
v_BreastStroke_g15_c03 124 18
v_BreastStroke_g15_c04 120 18
v_BreastStroke_g16_c01 250 18
v_BreastStroke_g16_c02 235 18
v_BreastStroke_g16_c03 221 18
v_BreastStroke_g16_c04 213 18
v_BreastStroke_g17_c01 193 18
v_BreastStroke_g17_c02 141 18
v_BreastStroke_g17_c03 152 18
v_BreastStroke_g17_c04 105 18
v_BreastStroke_g18_c01 137 18
v_BreastStroke_g18_c02 115 18
v_BreastStroke_g18_c03 157 18
v_BreastStroke_g18_c04 96 18
v_BreastStroke_g18_c05 136 18
v_BreastStroke_g19_c01 208 18
v_BreastStroke_g19_c02 201 18
v_BreastStroke_g19_c03 230 18
v_BreastStroke_g19_c04 226 18
v_BreastStroke_g20_c01 141 18
v_BreastStroke_g20_c02 141 18
v_BreastStroke_g20_c03 141 18
v_BreastStroke_g20_c04 155 18
v_BreastStroke_g21_c01 100 18
v_BreastStroke_g21_c02 100 18
v_BreastStroke_g21_c03 100 18
v_BreastStroke_g21_c04 99 18
v_BrushingTeeth_g15_c01 205 19
v_BrushingTeeth_g15_c02 195 19
v_BrushingTeeth_g15_c03 199 19
v_BrushingTeeth_g15_c04 178 19
v_BrushingTeeth_g16_c01 172 19
v_BrushingTeeth_g16_c02 147 19
v_BrushingTeeth_g16_c03 167 19
v_BrushingTeeth_g16_c04 143 19
v_BrushingTeeth_g17_c01 103 19
v_BrushingTeeth_g17_c02 138 19
v_BrushingTeeth_g17_c03 157 19
v_BrushingTeeth_g17_c04 188 19
v_BrushingTeeth_g17_c05 123 19
v_BrushingTeeth_g18_c01 290 19
v_BrushingTeeth_g18_c02 307 19
v_BrushingTeeth_g18_c03 305 19
v_BrushingTeeth_g18_c04 328 19
v_BrushingTeeth_g18_c05 297 19
v_BrushingTeeth_g18_c06 329 19
v_BrushingTeeth_g18_c07 247 19
v_BrushingTeeth_g19_c01 573 19
v_BrushingTeeth_g19_c02 763 19
v_BrushingTeeth_g19_c03 632 19
v_BrushingTeeth_g19_c04 614 19
v_BrushingTeeth_g19_c05 592 19
v_BrushingTeeth_g20_c01 169 19
v_BrushingTeeth_g20_c02 174 19
v_BrushingTeeth_g20_c03 170 19
v_BrushingTeeth_g20_c04 176 19
v_BrushingTeeth_g20_c05 180 19
v_BrushingTeeth_g21_c01 275 19
v_BrushingTeeth_g21_c02 279 19
v_BrushingTeeth_g21_c03 284 19
v_BrushingTeeth_g21_c04 279 19
v_CleanAndJerk_g15_c01 89 20
v_CleanAndJerk_g15_c02 82 20
v_CleanAndJerk_g15_c03 164 20
v_CleanAndJerk_g15_c04 110 20
v_CleanAndJerk_g16_c01 103 20
v_CleanAndJerk_g16_c02 101 20
v_CleanAndJerk_g16_c03 95 20
v_CleanAndJerk_g16_c04 105 20
v_CleanAndJerk_g17_c01 87 20
v_CleanAndJerk_g17_c02 116 20
v_CleanAndJerk_g17_c03 137 20
v_CleanAndJerk_g17_c04 164 20
v_CleanAndJerk_g18_c01 229 20
v_CleanAndJerk_g18_c02 244 20
v_CleanAndJerk_g18_c03 226 20
v_CleanAndJerk_g18_c04 226 20
v_CleanAndJerk_g19_c01 289 20
v_CleanAndJerk_g19_c02 228 20
v_CleanAndJerk_g19_c03 239 20
v_CleanAndJerk_g19_c04 322 20
v_CleanAndJerk_g20_c01 147 20
v_CleanAndJerk_g20_c02 281 20
v_CleanAndJerk_g20_c03 162 20
v_CleanAndJerk_g20_c04 331 20
v_CleanAndJerk_g20_c05 273 20
v_CleanAndJerk_g20_c06 370 20
v_CleanAndJerk_g21_c01 100 20
v_CleanAndJerk_g21_c02 94 20
v_CleanAndJerk_g21_c03 119 20
v_CleanAndJerk_g21_c04 113 20
v_CliffDiving_g15_c01 89 21
v_CliffDiving_g15_c02 105 21
v_CliffDiving_g15_c03 105 21
v_CliffDiving_g15_c04 105 21
v_CliffDiving_g16_c01 102 21
v_CliffDiving_g16_c02 93 21
v_CliffDiving_g16_c03 91 21
v_CliffDiving_g16_c04 99 21
v_CliffDiving_g17_c01 73 21
v_CliffDiving_g17_c02 93 21
v_CliffDiving_g17_c03 103 21
v_CliffDiving_g17_c04 85 21
v_CliffDiving_g17_c05 101 21
v_CliffDiving_g18_c01 86 21
v_CliffDiving_g18_c02 86 21
v_CliffDiving_g18_c03 102 21
v_CliffDiving_g18_c04 63 21
v_CliffDiving_g18_c05 102 21
v_CliffDiving_g18_c06 94 21
v_CliffDiving_g18_c07 78 21
v_CliffDiving_g19_c01 69 21
v_CliffDiving_g19_c02 80 21
v_CliffDiving_g19_c03 78 21
v_CliffDiving_g19_c04 96 21
v_CliffDiving_g19_c05 78 21
v_CliffDiving_g19_c06 91 21
v_CliffDiving_g19_c07 83 21
v_CliffDiving_g20_c01 108 21
v_CliffDiving_g20_c02 68 21
v_CliffDiving_g20_c03 80 21
v_CliffDiving_g20_c04 107 21
v_CliffDiving_g20_c05 82 21
v_CliffDiving_g20_c06 71 21
v_CliffDiving_g20_c07 49 21
v_CliffDiving_g21_c01 69 21
v_CliffDiving_g21_c02 80 21
v_CliffDiving_g21_c03 75 21
v_CliffDiving_g21_c04 71 21
v_CricketBowling_g15_c01 92 22
v_CricketBowling_g15_c02 121 22
v_CricketBowling_g15_c03 92 22
v_CricketBowling_g15_c04 95 22
v_CricketBowling_g15_c05 102 22
v_CricketBowling_g15_c06 74 22
v_CricketBowling_g16_c01 83 22
v_CricketBowling_g16_c02 92 22
v_CricketBowling_g16_c03 117 22
v_CricketBowling_g16_c04 82 22
v_CricketBowling_g16_c05 113 22
v_CricketBowling_g16_c06 62 22
v_CricketBowling_g16_c07 77 22
v_CricketBowling_g17_c01 94 22
v_CricketBowling_g17_c02 98 22
v_CricketBowling_g17_c03 102 22
v_CricketBowling_g17_c04 79 22
v_CricketBowling_g17_c05 86 22
v_CricketBowling_g18_c01 70 22
v_CricketBowling_g18_c02 81 22
v_CricketBowling_g18_c03 83 22
v_CricketBowling_g18_c04 81 22
v_CricketBowling_g18_c05 72 22
v_CricketBowling_g18_c06 70 22
v_CricketBowling_g19_c01 100 22
v_CricketBowling_g19_c02 93 22
v_CricketBowling_g19_c03 76 22
v_CricketBowling_g19_c04 83 22
v_CricketBowling_g19_c05 109 22
v_CricketBowling_g19_c06 87 22
v_CricketBowling_g19_c07 95 22
v_CricketBowling_g20_c01 127 22
v_CricketBowling_g20_c02 109 22
v_CricketBowling_g20_c03 114 22
v_CricketBowling_g20_c04 78 22
v_CricketBowling_g20_c05 68 22
v_CricketBowling_g21_c01 126 22
v_CricketBowling_g21_c02 76 22
v_CricketBowling_g21_c03 78 22
v_CricketBowling_g21_c04 93 22
v_CricketBowling_g21_c05 125 22
v_CricketBowling_g21_c06 82 22
v_CricketShot_g15_c01 62 23
v_CricketShot_g15_c02 91 23
v_CricketShot_g15_c03 85 23
v_CricketShot_g15_c04 64 23
v_CricketShot_g15_c05 65 23
v_CricketShot_g15_c06 74 23
v_CricketShot_g15_c07 95 23
v_CricketShot_g16_c01 103 23
v_CricketShot_g16_c02 99 23
v_CricketShot_g16_c03 97 23
v_CricketShot_g16_c04 72 23
v_CricketShot_g16_c05 46 23
v_CricketShot_g16_c06 56 23
v_CricketShot_g16_c07 49 23
v_CricketShot_g17_c01 104 23
v_CricketShot_g17_c02 95 23
v_CricketShot_g17_c03 105 23
v_CricketShot_g17_c04 89 23
v_CricketShot_g17_c05 94 23
v_CricketShot_g17_c06 87 23
v_CricketShot_g18_c01 61 23
v_CricketShot_g18_c02 84 23
v_CricketShot_g18_c03 70 23
v_CricketShot_g18_c04 66 23
v_CricketShot_g18_c05 76 23
v_CricketShot_g19_c01 60 23
v_CricketShot_g19_c02 54 23
v_CricketShot_g19_c03 80 23
v_CricketShot_g19_c04 83 23
v_CricketShot_g19_c05 86 23
v_CricketShot_g20_c01 132 23
v_CricketShot_g20_c02 124 23
v_CricketShot_g20_c03 135 23
v_CricketShot_g20_c04 135 23
v_CricketShot_g20_c05 61 23
v_CricketShot_g20_c06 88 23
v_CricketShot_g20_c07 100 23
v_CricketShot_g21_c01 45 23
v_CricketShot_g21_c02 78 23
v_CricketShot_g21_c03 52 23
v_CricketShot_g21_c04 69 23
v_CricketShot_g21_c05 55 23
v_CricketShot_g21_c06 100 23
v_CuttingInKitchen_g15_c01 117 24
v_CuttingInKitchen_g15_c02 154 24
v_CuttingInKitchen_g15_c03 99 24
v_CuttingInKitchen_g15_c04 98 24
v_CuttingInKitchen_g16_c01 175 24
v_CuttingInKitchen_g16_c02 197 24
v_CuttingInKitchen_g16_c03 205 24
v_CuttingInKitchen_g16_c04 195 24
v_CuttingInKitchen_g17_c01 184 24
v_CuttingInKitchen_g17_c02 179 24
v_CuttingInKitchen_g17_c03 242 24
v_CuttingInKitchen_g17_c04 139 24
v_CuttingInKitchen_g18_c01 96 24
v_CuttingInKitchen_g18_c02 172 24
v_CuttingInKitchen_g18_c03 81 24
v_CuttingInKitchen_g18_c04 155 24
v_CuttingInKitchen_g19_c01 57 24
v_CuttingInKitchen_g19_c02 48 24
v_CuttingInKitchen_g19_c03 49 24
v_CuttingInKitchen_g19_c04 52 24
v_CuttingInKitchen_g20_c01 288 24
v_CuttingInKitchen_g20_c02 276 24
v_CuttingInKitchen_g20_c03 250 24
v_CuttingInKitchen_g20_c04 275 24
v_CuttingInKitchen_g21_c01 208 24
v_CuttingInKitchen_g21_c02 172 24
v_CuttingInKitchen_g21_c03 169 24
v_CuttingInKitchen_g21_c04 174 24
v_Diving_g15_c01 175 25
v_Diving_g15_c02 200 25
v_Diving_g15_c03 142 25
v_Diving_g15_c04 145 25
v_Diving_g15_c05 209 25
v_Diving_g15_c06 194 25
v_Diving_g15_c07 212 25
v_Diving_g16_c01 309 25
v_Diving_g16_c02 171 25
v_Diving_g16_c03 203 25
v_Diving_g16_c04 110 25
v_Diving_g16_c05 246 25
v_Diving_g17_c01 300 25
v_Diving_g17_c02 152 25
v_Diving_g17_c03 152 25
v_Diving_g17_c04 107 25
v_Diving_g18_c01 255 25
v_Diving_g18_c02 71 25
v_Diving_g18_c03 153 25
v_Diving_g18_c04 135 25
v_Diving_g19_c01 206 25
v_Diving_g19_c02 170 25
v_Diving_g19_c03 170 25
v_Diving_g19_c04 206 25
v_Diving_g20_c01 89 25
v_Diving_g20_c02 110 25
v_Diving_g20_c03 105 25
v_Diving_g20_c04 150 25
v_Diving_g20_c05 91 25
v_Diving_g20_c06 113 25
v_Diving_g20_c07 150 25
v_Diving_g21_c01 142 25
v_Diving_g21_c02 186 25
v_Diving_g21_c03 262 25
v_Diving_g21_c04 321 25
v_Diving_g21_c05 180 25
v_Diving_g21_c06 191 25
v_Diving_g21_c07 181 25
v_Drumming_g15_c01 299 26
v_Drumming_g15_c02 299 26
v_Drumming_g15_c03 299 26
v_Drumming_g15_c04 299 26
v_Drumming_g15_c05 299 26
v_Drumming_g15_c06 299 26
v_Drumming_g15_c07 299 26
v_Drumming_g16_c01 299 26
v_Drumming_g16_c02 299 26
v_Drumming_g16_c03 299 26
v_Drumming_g16_c04 299 26
v_Drumming_g16_c05 299 26
v_Drumming_g16_c06 299 26
v_Drumming_g16_c07 299 26
v_Drumming_g17_c01 299 26
v_Drumming_g17_c02 299 26
v_Drumming_g17_c03 299 26
v_Drumming_g17_c04 299 26
v_Drumming_g17_c05 299 26
v_Drumming_g17_c06 299 26
v_Drumming_g17_c07 299 26
v_Drumming_g18_c01 201 26
v_Drumming_g18_c02 288 26
v_Drumming_g18_c03 258 26
v_Drumming_g18_c04 299 26
v_Drumming_g18_c05 299 26
v_Drumming_g18_c06 299 26
v_Drumming_g19_c01 299 26
v_Drumming_g19_c02 299 26
v_Drumming_g19_c03 299 26
v_Drumming_g19_c04 299 26
v_Drumming_g19_c05 299 26
v_Drumming_g19_c06 299 26
v_Drumming_g19_c07 299 26
v_Drumming_g20_c01 299 26
v_Drumming_g20_c02 299 26
v_Drumming_g20_c03 299 26
v_Drumming_g20_c04 299 26
v_Drumming_g20_c05 299 26
v_Drumming_g20_c06 299 26
v_Drumming_g20_c07 112 26
v_Drumming_g21_c01 299 26
v_Drumming_g21_c02 299 26
v_Drumming_g21_c03 299 26
v_Drumming_g21_c04 299 26
v_Drumming_g21_c05 299 26
v_Drumming_g21_c06 299 26
v_Drumming_g21_c07 299 26
v_Fencing_g15_c01 136 27
v_Fencing_g15_c02 115 27
v_Fencing_g15_c03 136 27
v_Fencing_g15_c04 144 27
v_Fencing_g16_c01 123 27
v_Fencing_g16_c02 124 27
v_Fencing_g16_c03 124 27
v_Fencing_g16_c04 133 27
v_Fencing_g17_c01 138 27
v_Fencing_g17_c02 118 27
v_Fencing_g17_c03 124 27
v_Fencing_g17_c04 113 27
v_Fencing_g18_c01 127 27
v_Fencing_g18_c02 136 27
v_Fencing_g18_c03 136 27
v_Fencing_g18_c04 137 27
v_Fencing_g19_c01 164 27
v_Fencing_g19_c02 145 27
v_Fencing_g19_c03 141 27
v_Fencing_g19_c04 130 27
v_Fencing_g20_c01 123 27
v_Fencing_g20_c02 128 27
v_Fencing_g20_c03 124 27
v_Fencing_g20_c04 125 27
v_Fencing_g21_c01 122 27
v_Fencing_g21_c02 124 27
v_Fencing_g21_c03 134 27
v_Fencing_g21_c04 127 27
v_FieldHockeyPenalty_g15_c01 92 28
v_FieldHockeyPenalty_g15_c02 96 28
v_FieldHockeyPenalty_g15_c03 79 28
v_FieldHockeyPenalty_g15_c04 70 28
v_FieldHockeyPenalty_g15_c05 64 28
v_FieldHockeyPenalty_g15_c06 119 28
v_FieldHockeyPenalty_g16_c01 185 28
v_FieldHockeyPenalty_g16_c02 95 28
v_FieldHockeyPenalty_g16_c03 79 28
v_FieldHockeyPenalty_g16_c04 95 28
v_FieldHockeyPenalty_g17_c01 103 28
v_FieldHockeyPenalty_g17_c02 61 28
v_FieldHockeyPenalty_g17_c03 47 28
v_FieldHockeyPenalty_g17_c04 82 28
v_FieldHockeyPenalty_g18_c01 61 28
v_FieldHockeyPenalty_g18_c02 85 28
v_FieldHockeyPenalty_g18_c03 100 28
v_FieldHockeyPenalty_g18_c04 94 28
v_FieldHockeyPenalty_g19_c01 85 28
v_FieldHockeyPenalty_g19_c02 126 28
v_FieldHockeyPenalty_g19_c03 98 28
v_FieldHockeyPenalty_g19_c04 75 28
v_FieldHockeyPenalty_g20_c01 100 28
v_FieldHockeyPenalty_g20_c02 98 28
v_FieldHockeyPenalty_g20_c03 113 28
v_FieldHockeyPenalty_g20_c04 100 28
v_FieldHockeyPenalty_g21_c01 96 28
v_FieldHockeyPenalty_g21_c02 98 28
v_FieldHockeyPenalty_g21_c03 121 28
v_FieldHockeyPenalty_g21_c04 86 28
v_FloorGymnastics_g15_c01 151 29
v_FloorGymnastics_g15_c02 196 29
v_FloorGymnastics_g15_c03 162 29
v_FloorGymnastics_g15_c04 149 29
v_FloorGymnastics_g15_c05 160 29
v_FloorGymnastics_g15_c06 165 29
v_FloorGymnastics_g16_c01 176 29
v_FloorGymnastics_g16_c02 179 29
v_FloorGymnastics_g16_c03 143 29
v_FloorGymnastics_g16_c04 164 29
v_FloorGymnastics_g17_c01 174 29
v_FloorGymnastics_g17_c02 174 29
v_FloorGymnastics_g17_c03 149 29
v_FloorGymnastics_g17_c04 164 29
v_FloorGymnastics_g17_c05 174 29
v_FloorGymnastics_g17_c06 149 29
v_FloorGymnastics_g18_c01 221 29
v_FloorGymnastics_g18_c02 139 29
v_FloorGymnastics_g18_c03 220 29
v_FloorGymnastics_g18_c04 177 29
v_FloorGymnastics_g18_c05 113 29
v_FloorGymnastics_g18_c06 155 29
v_FloorGymnastics_g18_c07 104 29
v_FloorGymnastics_g19_c01 138 29
v_FloorGymnastics_g19_c02 98 29
v_FloorGymnastics_g19_c03 172 29
v_FloorGymnastics_g19_c04 119 29
v_FloorGymnastics_g20_c01 134 29
v_FloorGymnastics_g20_c02 170 29
v_FloorGymnastics_g20_c03 146 29
v_FloorGymnastics_g20_c04 137 29
v_FloorGymnastics_g20_c05 117 29
v_FloorGymnastics_g21_c01 135 29
v_FloorGymnastics_g21_c02 113 29
v_FloorGymnastics_g21_c03 180 29
v_FloorGymnastics_g21_c04 196 29
v_FloorGymnastics_g21_c05 167 29
v_FrisbeeCatch_g15_c01 85 30
v_FrisbeeCatch_g15_c02 122 30
v_FrisbeeCatch_g15_c03 77 30
v_FrisbeeCatch_g15_c04 81 30
v_FrisbeeCatch_g16_c01 90 30
v_FrisbeeCatch_g16_c02 89 30
v_FrisbeeCatch_g16_c03 100 30
v_FrisbeeCatch_g16_c04 119 30
v_FrisbeeCatch_g16_c05 67 30
v_FrisbeeCatch_g16_c06 117 30
v_FrisbeeCatch_g17_c01 134 30
v_FrisbeeCatch_g17_c02 106 30
v_FrisbeeCatch_g17_c03 151 30
v_FrisbeeCatch_g17_c04 145 30
v_FrisbeeCatch_g17_c05 128 30
v_FrisbeeCatch_g18_c01 108 30
v_FrisbeeCatch_g18_c02 135 30
v_FrisbeeCatch_g18_c03 93 30
v_FrisbeeCatch_g18_c04 73 30
v_FrisbeeCatch_g18_c05 99 30
v_FrisbeeCatch_g19_c01 72 30
v_FrisbeeCatch_g19_c02 95 30
v_FrisbeeCatch_g19_c03 97 30
v_FrisbeeCatch_g19_c04 92 30
v_FrisbeeCatch_g19_c05 150 30
v_FrisbeeCatch_g19_c06 130 30
v_FrisbeeCatch_g20_c01 75 30
v_FrisbeeCatch_g20_c02 110 30
v_FrisbeeCatch_g20_c03 74 30
v_FrisbeeCatch_g20_c04 130 30
v_FrisbeeCatch_g20_c05 85 30
v_FrisbeeCatch_g20_c06 96 30
v_FrisbeeCatch_g21_c01 143 30
v_FrisbeeCatch_g21_c02 108 30
v_FrisbeeCatch_g21_c03 137 30
v_FrisbeeCatch_g21_c04 81 30
v_FrisbeeCatch_g21_c05 87 30
v_FrontCrawl_g15_c01 74 31
v_FrontCrawl_g15_c02 74 31
v_FrontCrawl_g15_c03 74 31
v_FrontCrawl_g15_c04 122 31
v_FrontCrawl_g16_c01 124 31
v_FrontCrawl_g16_c02 125 31
v_FrontCrawl_g16_c03 124 31
v_FrontCrawl_g16_c04 126 31
v_FrontCrawl_g17_c01 154 31
v_FrontCrawl_g17_c02 151 31
v_FrontCrawl_g17_c03 234 31
v_FrontCrawl_g17_c04 177 31
v_FrontCrawl_g17_c05 160 31
v_FrontCrawl_g17_c06 104 31
v_FrontCrawl_g17_c07 149 31
v_FrontCrawl_g18_c01 100 31
v_FrontCrawl_g18_c02 102 31
v_FrontCrawl_g18_c03 100 31
v_FrontCrawl_g18_c04 103 31
v_FrontCrawl_g18_c05 100 31
v_FrontCrawl_g18_c06 102 31
v_FrontCrawl_g18_c07 74 31
v_FrontCrawl_g19_c01 86 31
v_FrontCrawl_g19_c02 79 31
v_FrontCrawl_g19_c03 95 31
v_FrontCrawl_g19_c04 89 31
v_FrontCrawl_g20_c01 141 31
v_FrontCrawl_g20_c02 205 31
v_FrontCrawl_g20_c03 232 31
v_FrontCrawl_g20_c04 212 31
v_FrontCrawl_g20_c05 222 31
v_FrontCrawl_g20_c06 221 31
v_FrontCrawl_g20_c07 242 31
v_FrontCrawl_g21_c01 169 31
v_FrontCrawl_g21_c02 171 31
v_FrontCrawl_g21_c03 131 31
v_FrontCrawl_g21_c04 137 31
v_FrontCrawl_g21_c05 125 31
v_FrontCrawl_g21_c06 111 31
v_GolfSwing_g15_c01 215 32
v_GolfSwing_g15_c02 258 32
v_GolfSwing_g15_c03 163 32
v_GolfSwing_g15_c04 230 32
v_GolfSwing_g16_c01 121 32
v_GolfSwing_g16_c02 83 32
v_GolfSwing_g16_c03 124 32
v_GolfSwing_g16_c04 128 32
v_GolfSwing_g17_c01 72 32
v_GolfSwing_g17_c02 124 32
v_GolfSwing_g17_c03 77 32
v_GolfSwing_g17_c04 81 32
v_GolfSwing_g17_c05 155 32
v_GolfSwing_g17_c06 142 32
v_GolfSwing_g17_c07 199 32
v_GolfSwing_g18_c01 154 32
v_GolfSwing_g18_c02 139 32
v_GolfSwing_g18_c03 114 32
v_GolfSwing_g18_c04 96 32
v_GolfSwing_g18_c05 640 32
v_GolfSwing_g18_c06 384 32
v_GolfSwing_g19_c01 200 32
v_GolfSwing_g19_c02 110 32
v_GolfSwing_g19_c03 189 32
v_GolfSwing_g19_c04 148 32
v_GolfSwing_g19_c05 287 32
v_GolfSwing_g19_c06 294 32
v_GolfSwing_g20_c01 228 32
v_GolfSwing_g20_c02 151 32
v_GolfSwing_g20_c03 118 32
v_GolfSwing_g20_c04 120 32
v_GolfSwing_g20_c05 216 32
v_GolfSwing_g20_c06 238 32
v_GolfSwing_g20_c07 133 32
v_GolfSwing_g21_c01 158 32
v_GolfSwing_g21_c02 96 32
v_GolfSwing_g21_c03 109 32
v_GolfSwing_g21_c04 169 32
v_GolfSwing_g21_c05 192 32
v_GolfSwing_g21_c06 145 32
v_Haircut_g15_c01 169 33
v_Haircut_g15_c02 115 33
v_Haircut_g15_c03 202 33
v_Haircut_g15_c04 302 33
v_Haircut_g16_c01 101 33
v_Haircut_g16_c02 108 33
v_Haircut_g16_c03 144 33
v_Haircut_g16_c04 137 33
v_Haircut_g16_c05 131 33
v_Haircut_g17_c01 120 33
v_Haircut_g17_c02 126 33
v_Haircut_g17_c03 130 33
v_Haircut_g17_c04 146 33
v_Haircut_g18_c01 263 33
v_Haircut_g18_c02 226 33
v_Haircut_g18_c03 263 33
v_Haircut_g18_c04 263 33
v_Haircut_g18_c05 250 33
v_Haircut_g19_c01 251 33
v_Haircut_g19_c02 260 33
v_Haircut_g19_c03 255 33
v_Haircut_g19_c04 272 33
v_Haircut_g19_c05 252 33
v_Haircut_g19_c06 248 33
v_Haircut_g20_c01 249 33
v_Haircut_g20_c02 260 33
v_Haircut_g20_c03 234 33
v_Haircut_g20_c04 248 33
v_Haircut_g20_c05 200 33
v_Haircut_g20_c06 236 33
v_Haircut_g20_c07 283 33
v_Haircut_g21_c01 204 33
v_Haircut_g21_c02 194 33
v_Haircut_g21_c03 199 33
v_Haircut_g21_c04 140 33
v_Hammering_g15_c01 124 34
v_Hammering_g15_c02 149 34
v_Hammering_g15_c03 149 34
v_Hammering_g15_c04 149 34
v_Hammering_g15_c05 149 34
v_Hammering_g15_c06 94 34
v_Hammering_g15_c07 120 34
v_Hammering_g16_c01 67 34
v_Hammering_g16_c02 64 34
v_Hammering_g16_c03 61 34
v_Hammering_g16_c04 74 34
v_Hammering_g17_c01 149 34
v_Hammering_g17_c02 124 34
v_Hammering_g17_c03 125 34
v_Hammering_g17_c04 124 34
v_Hammering_g17_c05 124 34
v_Hammering_g17_c06 124 34
v_Hammering_g17_c07 139 34
v_Hammering_g18_c01 87 34
v_Hammering_g18_c02 74 34
v_Hammering_g18_c03 149 34
v_Hammering_g18_c04 113 34
v_Hammering_g18_c05 154 34
v_Hammering_g18_c06 149 34
v_Hammering_g18_c07 249 34
v_Hammering_g19_c01 95 34
v_Hammering_g19_c02 104 34
v_Hammering_g19_c03 100 34
v_Hammering_g19_c04 88 34
v_Hammering_g19_c05 104 34
v_Hammering_g19_c06 115 34
v_Hammering_g20_c01 104 34
v_Hammering_g20_c02 104 34
v_Hammering_g20_c03 104 34
v_Hammering_g20_c04 168 34
v_Hammering_g21_c01 182 34
v_Hammering_g21_c02 158 34
v_Hammering_g21_c03 184 34
v_Hammering_g21_c04 89 34
v_Hammering_g21_c05 149 34
v_Hammering_g21_c06 149 34
v_Hammering_g21_c07 204 34
v_HammerThrow_g15_c01 233 35
v_HammerThrow_g15_c02 237 35
v_HammerThrow_g15_c03 224 35
v_HammerThrow_g15_c04 210 35
v_HammerThrow_g15_c05 226 35
v_HammerThrow_g16_c01 162 35
v_HammerThrow_g16_c02 114 35
v_HammerThrow_g16_c03 119 35
v_HammerThrow_g16_c04 147 35
v_HammerThrow_g17_c01 151 35
v_HammerThrow_g17_c02 156 35
v_HammerThrow_g17_c03 182 35
v_HammerThrow_g17_c04 179 35
v_HammerThrow_g17_c05 176 35
v_HammerThrow_g18_c01 101 35
v_HammerThrow_g18_c02 138 35
v_HammerThrow_g18_c03 130 35
v_HammerThrow_g18_c04 155 35
v_HammerThrow_g18_c05 115 35
v_HammerThrow_g19_c01 197 35
v_HammerThrow_g19_c02 174 35
v_HammerThrow_g19_c03 164 35
v_HammerThrow_g19_c04 208 35
v_HammerThrow_g19_c05 208 35
v_HammerThrow_g19_c06 240 35
v_HammerThrow_g19_c07 196 35
v_HammerThrow_g20_c01 202 35
v_HammerThrow_g20_c02 191 35
v_HammerThrow_g20_c03 190 35
v_HammerThrow_g20_c04 118 35
v_HammerThrow_g20_c05 203 35
v_HammerThrow_g21_c01 186 35
v_HammerThrow_g21_c02 231 35
v_HammerThrow_g21_c03 146 35
v_HammerThrow_g21_c04 138 35
v_HammerThrow_g21_c05 138 35
v_HandStandPushups_g15_c01 110 36
v_HandStandPushups_g15_c02 106 36
v_HandStandPushups_g15_c03 106 36
v_HandStandPushups_g15_c04 119 36
v_HandStandPushups_g15_c05 110 36
v_HandStandPushups_g15_c06 100 36
v_HandStandPushups_g16_c01 120 36
v_HandStandPushups_g16_c02 124 36
v_HandStandPushups_g16_c03 124 36
v_HandStandPushups_g16_c04 124 36
v_HandStandPushups_g16_c05 100 36
v_HandStandPushups_g16_c06 150 36
v_HandStandPushups_g16_c07 158 36
v_HandStandPushups_g17_c01 84 36
v_HandStandPushups_g17_c02 94 36
v_HandStandPushups_g17_c03 74 36
v_HandStandPushups_g17_c04 74 36
v_HandStandPushups_g17_c05 89 36
v_HandStandPushups_g18_c01 104 36
v_HandStandPushups_g18_c02 124 36
v_HandStandPushups_g18_c03 92 36
v_HandStandPushups_g18_c04 88 36
v_HandStandPushups_g18_c05 96 36
v_HandStandPushups_g18_c06 100 36
v_HandStandPushups_g18_c07 67 36
v_HandStandPushups_g19_c01 133 36
v_HandStandPushups_g19_c02 134 36
v_HandStandPushups_g19_c03 81 36
v_HandStandPushups_g19_c04 104 36
v_HandStandPushups_g20_c01 109 36
v_HandStandPushups_g20_c02 133 36
v_HandStandPushups_g20_c03 121 36
v_HandStandPushups_g20_c04 119 36
v_HandStandPushups_g20_c05 124 36
v_HandStandPushups_g20_c06 77 36
v_HandStandPushups_g20_c07 114 36
v_HandStandPushups_g21_c01 82 36
v_HandStandPushups_g21_c02 85 36
v_HandStandPushups_g21_c03 121 36
v_HandStandPushups_g21_c04 156 36
v_HandStandPushups_g21_c05 100 36
v_HandStandPushups_g21_c06 100 36
v_HandstandWalking_g15_c01 205 37
v_HandstandWalking_g15_c02 194 37
v_HandstandWalking_g15_c03 205 37
v_HandstandWalking_g15_c04 224 37
v_HandstandWalking_g16_c01 128 37
v_HandstandWalking_g16_c02 131 37
v_HandstandWalking_g16_c03 108 37
v_HandstandWalking_g16_c04 116 37
v_HandstandWalking_g17_c01 152 37
v_HandstandWalking_g17_c02 149 37
v_HandstandWalking_g17_c03 153 37
v_HandstandWalking_g17_c04 216 37
v_HandstandWalking_g18_c01 176 37
v_HandstandWalking_g18_c02 204 37
v_HandstandWalking_g18_c03 328 37
v_HandstandWalking_g18_c04 363 37
v_HandstandWalking_g18_c05 175 37
v_HandstandWalking_g18_c06 287 37
v_HandstandWalking_g18_c07 328 37
v_HandstandWalking_g19_c01 220 37
v_HandstandWalking_g19_c02 232 37
v_HandstandWalking_g19_c03 330 37
v_HandstandWalking_g19_c04 265 37
v_HandstandWalking_g20_c01 67 37
v_HandstandWalking_g20_c02 67 37
v_HandstandWalking_g20_c03 71 37
v_HandstandWalking_g20_c04 87 37
v_HandstandWalking_g21_c01 129 37
v_HandstandWalking_g21_c02 125 37
v_HandstandWalking_g21_c03 125 37
v_HandstandWalking_g21_c04 174 37
v_HeadMassage_g15_c01 248 38
v_HeadMassage_g15_c02 207 38
v_HeadMassage_g15_c03 191 38
v_HeadMassage_g15_c04 129 38
v_HeadMassage_g15_c05 271 38
v_HeadMassage_g15_c06 222 38
v_HeadMassage_g15_c07 132 38
v_HeadMassage_g16_c01 75 38
v_HeadMassage_g16_c02 73 38
v_HeadMassage_g16_c03 74 38
v_HeadMassage_g16_c04 92 38
v_HeadMassage_g17_c01 301 38
v_HeadMassage_g17_c02 249 38
v_HeadMassage_g17_c03 234 38
v_HeadMassage_g17_c04 259 38
v_HeadMassage_g17_c05 257 38
v_HeadMassage_g17_c06 271 38
v_HeadMassage_g17_c07 258 38
v_HeadMassage_g18_c01 242 38
v_HeadMassage_g18_c02 149 38
v_HeadMassage_g18_c03 171 38
v_HeadMassage_g18_c04 259 38
v_HeadMassage_g18_c05 251 38
v_HeadMassage_g18_c06 119 38
v_HeadMassage_g18_c07 285 38
v_HeadMassage_g19_c01 148 38
v_HeadMassage_g19_c02 98 38
v_HeadMassage_g19_c03 154 38
v_HeadMassage_g19_c04 120 38
v_HeadMassage_g19_c05 132 38
v_HeadMassage_g20_c01 148 38
v_HeadMassage_g20_c02 130 38
v_HeadMassage_g20_c03 126 38
v_HeadMassage_g20_c04 128 38
v_HeadMassage_g20_c05 105 38
v_HeadMassage_g21_c01 108 38
v_HeadMassage_g21_c02 114 38
v_HeadMassage_g21_c03 130 38
v_HeadMassage_g21_c04 113 38
v_HeadMassage_g21_c05 134 38
v_HeadMassage_g21_c06 148 38
v_HighJump_g15_c01 85 39
v_HighJump_g15_c02 90 39
v_HighJump_g15_c03 122 39
v_HighJump_g15_c04 126 39
v_HighJump_g16_c01 90 39
v_HighJump_g16_c02 70 39
v_HighJump_g16_c03 80 39
v_HighJump_g16_c04 63 39
v_HighJump_g16_c05 89 39
v_HighJump_g17_c01 133 39
v_HighJump_g17_c02 141 39
v_HighJump_g17_c03 115 39
v_HighJump_g17_c04 114 39
v_HighJump_g18_c01 71 39
v_HighJump_g18_c02 71 39
v_HighJump_g18_c03 132 39
v_HighJump_g18_c04 117 39
v_HighJump_g19_c01 120 39
v_HighJump_g19_c02 80 39
v_HighJump_g19_c03 60 39
v_HighJump_g19_c04 153 39
v_HighJump_g19_c05 116 39
v_HighJump_g20_c01 105 39
v_HighJump_g20_c02 100 39
v_HighJump_g20_c03 100 39
v_HighJump_g20_c04 90 39
v_HighJump_g20_c05 110 39
v_HighJump_g21_c01 134 39
v_HighJump_g21_c02 137 39
v_HighJump_g21_c03 125 39
v_HighJump_g21_c04 131 39
v_HorseRace_g15_c01 247 40
v_HorseRace_g15_c02 281 40
v_HorseRace_g15_c03 266 40
v_HorseRace_g15_c04 307 40
v_HorseRace_g16_c01 229 40
v_HorseRace_g16_c02 318 40
v_HorseRace_g16_c03 283 40
v_HorseRace_g16_c04 290 40
v_HorseRace_g16_c05 212 40
v_HorseRace_g17_c01 215 40
v_HorseRace_g17_c02 228 40
v_HorseRace_g17_c03 222 40
v_HorseRace_g17_c04 224 40
v_HorseRace_g17_c05 223 40
v_HorseRace_g18_c01 248 40
v_HorseRace_g18_c02 276 40
v_HorseRace_g18_c03 282 40
v_HorseRace_g18_c04 283 40
v_HorseRace_g18_c05 294 40
v_HorseRace_g18_c06 266 40
v_HorseRace_g19_c01 244 40
v_HorseRace_g19_c02 339 40
v_HorseRace_g19_c03 330 40
v_HorseRace_g19_c04 350 40
v_HorseRace_g19_c05 335 40
v_HorseRace_g19_c06 361 40
v_HorseRace_g20_c01 364 40
v_HorseRace_g20_c02 326 40
v_HorseRace_g20_c03 259 40
v_HorseRace_g20_c04 325 40
v_HorseRace_g20_c05 273 40
v_HorseRace_g21_c01 294 40
v_HorseRace_g21_c02 294 40
v_HorseRace_g21_c03 279 40
v_HorseRace_g21_c04 280 40
v_HorseRace_g21_c05 265 40
v_HorseRiding_g15_c01 239 41
v_HorseRiding_g15_c02 156 41
v_HorseRiding_g15_c03 170 41
v_HorseRiding_g15_c04 150 41
v_HorseRiding_g15_c05 150 41
v_HorseRiding_g15_c06 150 41
v_HorseRiding_g16_c01 160 41
v_HorseRiding_g16_c02 160 41
v_HorseRiding_g16_c03 160 41
v_HorseRiding_g16_c04 168 41
v_HorseRiding_g16_c05 299 41
v_HorseRiding_g16_c06 310 41
v_HorseRiding_g17_c01 239 41
v_HorseRiding_g17_c02 239 41
v_HorseRiding_g17_c03 239 41
v_HorseRiding_g17_c04 239 41
v_HorseRiding_g17_c05 239 41
v_HorseRiding_g17_c06 239 41
v_HorseRiding_g18_c01 200 41
v_HorseRiding_g18_c02 200 41
v_HorseRiding_g18_c03 200 41
v_HorseRiding_g18_c04 200 41
v_HorseRiding_g18_c05 239 41
v_HorseRiding_g18_c06 239 41
v_HorseRiding_g19_c01 191 41
v_HorseRiding_g19_c02 179 41
v_HorseRiding_g19_c03 190 41
v_HorseRiding_g19_c04 179 41
v_HorseRiding_g19_c05 239 41
v_HorseRiding_g19_c06 239 41
v_HorseRiding_g19_c07 239 41
v_HorseRiding_g20_c01 200 41
v_HorseRiding_g20_c02 174 41
v_HorseRiding_g20_c03 175 41
v_HorseRiding_g20_c04 162 41
v_HorseRiding_g20_c05 162 41
v_HorseRiding_g20_c06 211 41
v_HorseRiding_g20_c07 179 41
v_HorseRiding_g21_c01 170 41
v_HorseRiding_g21_c02 145 41
v_HorseRiding_g21_c03 200 41
v_HorseRiding_g21_c04 166 41
v_HorseRiding_g21_c05 188 41
v_HorseRiding_g21_c06 239 41
v_HulaHoop_g15_c01 80 42
v_HulaHoop_g15_c02 85 42
v_HulaHoop_g15_c03 86 42
v_HulaHoop_g15_c04 80 42
v_HulaHoop_g15_c05 100 42
v_HulaHoop_g16_c01 90 42
v_HulaHoop_g16_c02 91 42
v_HulaHoop_g16_c03 95 42
v_HulaHoop_g16_c04 91 42
v_HulaHoop_g16_c05 100 42
v_HulaHoop_g16_c06 90 42
v_HulaHoop_g17_c01 89 42
v_HulaHoop_g17_c02 100 42
v_HulaHoop_g17_c03 98 42
v_HulaHoop_g17_c04 98 42
v_HulaHoop_g17_c05 94 42
v_HulaHoop_g18_c01 95 42
v_HulaHoop_g18_c02 107 42
v_HulaHoop_g18_c03 91 42
v_HulaHoop_g18_c04 119 42
v_HulaHoop_g19_c01 84 42
v_HulaHoop_g19_c02 90 42
v_HulaHoop_g19_c03 88 42
v_HulaHoop_g19_c04 92 42
v_HulaHoop_g20_c01 100 42
v_HulaHoop_g20_c02 91 42
v_HulaHoop_g20_c03 97 42
v_HulaHoop_g20_c04 100 42
v_HulaHoop_g20_c05 95 42
v_HulaHoop_g20_c06 100 42
v_HulaHoop_g20_c07 100 42
v_HulaHoop_g21_c01 95 42
v_HulaHoop_g21_c02 77 42
v_HulaHoop_g21_c03 100 42
v_HulaHoop_g21_c04 100 42
v_IceDancing_g15_c01 250 43
v_IceDancing_g15_c02 250 43
v_IceDancing_g15_c03 250 43
v_IceDancing_g15_c04 259 43
v_IceDancing_g16_c01 257 43
v_IceDancing_g16_c02 256 43
v_IceDancing_g16_c03 252 43
v_IceDancing_g16_c04 246 43
v_IceDancing_g16_c05 241 43
v_IceDancing_g16_c06 241 43
v_IceDancing_g17_c01 258 43
v_IceDancing_g17_c02 234 43
v_IceDancing_g17_c03 264 43
v_IceDancing_g17_c04 240 43
v_IceDancing_g17_c05 246 43
v_IceDancing_g18_c01 227 43
v_IceDancing_g18_c02 249 43
v_IceDancing_g18_c03 265 43
v_IceDancing_g18_c04 260 43
v_IceDancing_g18_c05 254 43
v_IceDancing_g18_c06 238 43
v_IceDancing_g19_c01 93 43
v_IceDancing_g19_c02 251 43
v_IceDancing_g19_c03 240 43
v_IceDancing_g19_c04 152 43
v_IceDancing_g19_c05 251 43
v_IceDancing_g19_c06 251 43
v_IceDancing_g19_c07 85 43
v_IceDancing_g20_c01 246 43
v_IceDancing_g20_c02 260 43
v_IceDancing_g20_c03 259 43
v_IceDancing_g20_c04 250 43
v_IceDancing_g20_c05 268 43
v_IceDancing_g20_c06 259 43
v_IceDancing_g20_c07 268 43
v_IceDancing_g21_c01 257 43
v_IceDancing_g21_c02 244 43
v_IceDancing_g21_c03 257 43
v_IceDancing_g21_c04 247 43
v_IceDancing_g21_c05 233 43
v_IceDancing_g21_c06 250 43
v_IceDancing_g21_c07 250 43
v_JavelinThrow_g15_c01 71 44
v_JavelinThrow_g15_c02 59 44
v_JavelinThrow_g15_c03 81 44
v_JavelinThrow_g15_c04 72 44
v_JavelinThrow_g15_c05 85 44
v_JavelinThrow_g15_c06 83 44
v_JavelinThrow_g16_c01 156 44
v_JavelinThrow_g16_c02 131 44
v_JavelinThrow_g16_c03 83 44
v_JavelinThrow_g16_c04 95 44
v_JavelinThrow_g16_c05 169 44
v_JavelinThrow_g16_c06 167 44
v_JavelinThrow_g17_c01 95 44
v_JavelinThrow_g17_c02 60 44
v_JavelinThrow_g17_c03 90 44
v_JavelinThrow_g17_c04 94 44
v_JavelinThrow_g17_c05 95 44
v_JavelinThrow_g18_c01 69 44
v_JavelinThrow_g18_c02 70 44
v_JavelinThrow_g18_c03 90 44
v_JavelinThrow_g18_c04 91 44
v_JavelinThrow_g19_c01 80 44
v_JavelinThrow_g19_c02 100 44
v_JavelinThrow_g19_c03 113 44
v_JavelinThrow_g19_c04 83 44
v_JavelinThrow_g20_c01 60 44
v_JavelinThrow_g20_c02 62 44
v_JavelinThrow_g20_c03 60 44
v_JavelinThrow_g20_c04 60 44
v_JavelinThrow_g21_c01 71 44
v_JavelinThrow_g21_c02 59 44
v_JavelinThrow_g21_c03 59 44
v_JavelinThrow_g21_c04 59 44
v_JugglingBalls_g15_c01 249 45
v_JugglingBalls_g15_c02 256 45
v_JugglingBalls_g15_c03 256 45
v_JugglingBalls_g15_c04 253 45
v_JugglingBalls_g16_c01 231 45
v_JugglingBalls_g16_c02 257 45
v_JugglingBalls_g16_c03 250 45
v_JugglingBalls_g16_c04 234 45
v_JugglingBalls_g17_c01 190 45
v_JugglingBalls_g17_c02 197 45
v_JugglingBalls_g17_c03 208 45
v_JugglingBalls_g17_c04 209 45
v_JugglingBalls_g18_c01 250 45
v_JugglingBalls_g18_c02 234 45
v_JugglingBalls_g18_c03 244 45
v_JugglingBalls_g18_c04 238 45
v_JugglingBalls_g19_c01 255 45
v_JugglingBalls_g19_c02 233 45
v_JugglingBalls_g19_c03 235 45
v_JugglingBalls_g19_c04 257 45
v_JugglingBalls_g20_c01 240 45
v_JugglingBalls_g20_c02 248 45
v_JugglingBalls_g20_c03 248 45
v_JugglingBalls_g20_c04 263 45
v_JugglingBalls_g21_c01 245 45
v_JugglingBalls_g21_c02 240 45
v_JugglingBalls_g21_c03 258 45
v_JugglingBalls_g21_c04 258 45
v_JumpingJack_g15_c01 81 46
v_JumpingJack_g15_c02 69 46
v_JumpingJack_g15_c03 81 46
v_JumpingJack_g15_c04 81 46
v_JumpingJack_g16_c01 77 46
v_JumpingJack_g16_c02 68 46
v_JumpingJack_g16_c03 65 46
v_JumpingJack_g16_c04 64 46
v_JumpingJack_g17_c01 92 46
v_JumpingJack_g17_c02 93 46
v_JumpingJack_g17_c03 100 46
v_JumpingJack_g17_c04 93 46
v_JumpingJack_g18_c01 91 46
v_JumpingJack_g18_c02 69 46
v_JumpingJack_g18_c03 93 46
v_JumpingJack_g18_c04 96 46
v_JumpingJack_g19_c01 82 46
v_JumpingJack_g19_c02 81 46
v_JumpingJack_g19_c03 83 46
v_JumpingJack_g19_c04 76 46
v_JumpingJack_g19_c05 78 46
v_JumpingJack_g19_c06 77 46
v_JumpingJack_g19_c07 83 46
v_JumpingJack_g20_c01 115 46
v_JumpingJack_g20_c02 113 46
v_JumpingJack_g20_c03 137 46
v_JumpingJack_g20_c04 93 46
v_JumpingJack_g21_c01 92 46
v_JumpingJack_g21_c02 92 46
v_JumpingJack_g21_c03 92 46
v_JumpingJack_g21_c04 127 46
v_JumpRope_g15_c01 547 47
v_JumpRope_g15_c02 351 47
v_JumpRope_g15_c03 487 47
v_JumpRope_g15_c04 488 47
v_JumpRope_g15_c05 530 47
v_JumpRope_g15_c06 495 47
v_JumpRope_g16_c01 538 47
v_JumpRope_g16_c02 485 47
v_JumpRope_g16_c03 506 47
v_JumpRope_g16_c04 506 47
v_JumpRope_g16_c05 484 47
v_JumpRope_g16_c06 528 47
v_JumpRope_g16_c07 463 47
v_JumpRope_g17_c01 613 47
v_JumpRope_g17_c02 598 47
v_JumpRope_g17_c03 585 47
v_JumpRope_g17_c04 612 47
v_JumpRope_g17_c05 574 47
v_JumpRope_g18_c01 363 47
v_JumpRope_g18_c02 416 47
v_JumpRope_g18_c03 446 47
v_JumpRope_g18_c04 381 47
v_JumpRope_g18_c05 415 47
v_JumpRope_g18_c06 598 47
v_JumpRope_g18_c07 404 47
v_JumpRope_g19_c01 306 47
v_JumpRope_g19_c02 292 47
v_JumpRope_g19_c03 334 47
v_JumpRope_g19_c04 475 47
v_JumpRope_g20_c01 457 47
v_JumpRope_g20_c02 526 47
v_JumpRope_g20_c03 508 47
v_JumpRope_g20_c04 509 47
v_JumpRope_g20_c05 491 47
v_JumpRope_g20_c06 525 47
v_JumpRope_g20_c07 475 47
v_JumpRope_g21_c01 490 47
v_JumpRope_g21_c02 444 47
v_JumpRope_g21_c03 524 47
v_JumpRope_g21_c04 502 47
v_JumpRope_g21_c05 501 47
v_JumpRope_g21_c06 489 47
v_JumpRope_g21_c07 431 47
v_Kayaking_g15_c01 164 48
v_Kayaking_g15_c02 159 48
v_Kayaking_g15_c03 150 48
v_Kayaking_g15_c04 158 48
v_Kayaking_g15_c05 157 48
v_Kayaking_g15_c06 157 48
v_Kayaking_g15_c07 157 48
v_Kayaking_g16_c01 312 48
v_Kayaking_g16_c02 325 48
v_Kayaking_g16_c03 324 48
v_Kayaking_g16_c04 302 48
v_Kayaking_g16_c05 300 48
v_Kayaking_g16_c06 375 48
v_Kayaking_g16_c07 309 48
v_Kayaking_g17_c01 167 48
v_Kayaking_g17_c02 153 48
v_Kayaking_g17_c03 173 48
v_Kayaking_g17_c04 196 48
v_Kayaking_g17_c05 153 48
v_Kayaking_g17_c06 150 48
v_Kayaking_g18_c01 163 48
v_Kayaking_g18_c02 181 48
v_Kayaking_g18_c03 166 48
v_Kayaking_g18_c04 156 48
v_Kayaking_g18_c05 156 48
v_Kayaking_g18_c06 154 48
v_Kayaking_g18_c07 160 48
v_Kayaking_g19_c01 204 48
v_Kayaking_g19_c02 150 48
v_Kayaking_g19_c03 180 48
v_Kayaking_g19_c04 150 48
v_Kayaking_g19_c05 183 48
v_Kayaking_g20_c01 163 48
v_Kayaking_g20_c02 161 48
v_Kayaking_g20_c03 150 48
v_Kayaking_g20_c04 153 48
v_Kayaking_g20_c05 162 48
v_Kayaking_g20_c06 178 48
v_Kayaking_g20_c07 150 48
v_Kayaking_g21_c01 157 48
v_Kayaking_g21_c02 191 48
v_Kayaking_g21_c03 151 48
v_Kayaking_g21_c04 207 48
v_Kayaking_g21_c05 193 48
v_Kayaking_g21_c06 156 48
v_Kayaking_g21_c07 159 48
v_Knitting_g15_c01 174 49
v_Knitting_g15_c02 187 49
v_Knitting_g15_c03 212 49
v_Knitting_g15_c04 185 49
v_Knitting_g15_c05 190 49
v_Knitting_g15_c06 178 49
v_Knitting_g15_c07 214 49
v_Knitting_g16_c01 152 49
v_Knitting_g16_c02 174 49
v_Knitting_g16_c03 191 49
v_Knitting_g16_c04 127 49
v_Knitting_g16_c05 177 49
v_Knitting_g17_c01 260 49
v_Knitting_g17_c02 235 49
v_Knitting_g17_c03 165 49
v_Knitting_g17_c04 181 49
v_Knitting_g17_c05 129 49
v_Knitting_g17_c06 264 49
v_Knitting_g18_c01 191 49
v_Knitting_g18_c02 100 49
v_Knitting_g18_c03 146 49
v_Knitting_g18_c04 106 49
v_Knitting_g19_c01 271 49
v_Knitting_g19_c02 287 49
v_Knitting_g19_c03 254 49
v_Knitting_g19_c04 197 49
v_Knitting_g20_c01 246 49
v_Knitting_g20_c02 263 49
v_Knitting_g20_c03 245 49
v_Knitting_g20_c04 254 49
v_Knitting_g21_c01 231 49
v_Knitting_g21_c02 241 49
v_Knitting_g21_c03 255 49
v_Knitting_g21_c04 248 49
v_LongJump_g15_c01 98 50
v_LongJump_g15_c02 110 50
v_LongJump_g15_c03 109 50
v_LongJump_g15_c04 141 50
v_LongJump_g15_c05 132 50
v_LongJump_g16_c01 124 50
v_LongJump_g16_c02 135 50
v_LongJump_g16_c03 134 50
v_LongJump_g16_c04 114 50
v_LongJump_g16_c05 144 50
v_LongJump_g17_c01 125 50
v_LongJump_g17_c02 155 50
v_LongJump_g17_c03 133 50
v_LongJump_g17_c04 123 50
v_LongJump_g17_c05 168 50
v_LongJump_g18_c01 106 50
v_LongJump_g18_c02 127 50
v_LongJump_g18_c03 108 50
v_LongJump_g18_c04 144 50
v_LongJump_g18_c05 91 50
v_LongJump_g19_c01 149 50
v_LongJump_g19_c02 191 50
v_LongJump_g19_c03 114 50
v_LongJump_g19_c04 149 50
v_LongJump_g19_c05 149 50
v_LongJump_g19_c06 149 50
v_LongJump_g20_c01 165 50
v_LongJump_g20_c02 196 50
v_LongJump_g20_c03 199 50
v_LongJump_g20_c04 158 50
v_LongJump_g21_c01 117 50
v_LongJump_g21_c02 114 50
v_LongJump_g21_c03 117 50
v_LongJump_g21_c04 147 50
v_Lunges_g15_c01 116 51
v_Lunges_g15_c02 96 51
v_Lunges_g15_c03 105 51
v_Lunges_g15_c04 85 51
v_Lunges_g16_c01 254 51
v_Lunges_g16_c02 243 51
v_Lunges_g16_c03 262 51
v_Lunges_g16_c04 252 51
v_Lunges_g17_c01 247 51
v_Lunges_g17_c02 261 51
v_Lunges_g17_c03 253 51
v_Lunges_g17_c04 251 51
v_Lunges_g18_c01 255 51
v_Lunges_g18_c02 248 51
v_Lunges_g18_c03 252 51
v_Lunges_g18_c04 245 51
v_Lunges_g18_c05 253 51
v_Lunges_g19_c01 259 51
v_Lunges_g19_c02 258 51
v_Lunges_g19_c03 247 51
v_Lunges_g19_c04 256 51
v_Lunges_g19_c05 258 51
v_Lunges_g19_c06 238 51
v_Lunges_g19_c07 240 51
v_Lunges_g20_c01 47 51
v_Lunges_g20_c02 46 51
v_Lunges_g20_c03 46 51
v_Lunges_g20_c04 47 51
v_Lunges_g21_c01 266 51
v_Lunges_g21_c02 240 51
v_Lunges_g21_c03 258 51
v_Lunges_g21_c04 252 51
v_Lunges_g21_c05 235 51
v_MilitaryParade_g15_c01 143 52
v_MilitaryParade_g15_c02 162 52
v_MilitaryParade_g15_c03 137 52
v_MilitaryParade_g15_c04 139 52
v_MilitaryParade_g15_c05 167 52
v_MilitaryParade_g15_c06 137 52
v_MilitaryParade_g15_c07 157 52
v_MilitaryParade_g16_c01 98 52
v_MilitaryParade_g16_c02 123 52
v_MilitaryParade_g16_c03 145 52
v_MilitaryParade_g16_c04 129 52
v_MilitaryParade_g17_c01 147 52
v_MilitaryParade_g17_c02 137 52
v_MilitaryParade_g17_c03 137 52
v_MilitaryParade_g17_c04 142 52
v_MilitaryParade_g17_c05 146 52
v_MilitaryParade_g18_c01 139 52
v_MilitaryParade_g18_c02 145 52
v_MilitaryParade_g18_c03 138 52
v_MilitaryParade_g18_c04 131 52
v_MilitaryParade_g18_c05 134 52
v_MilitaryParade_g18_c06 123 52
v_MilitaryParade_g19_c01 140 52
v_MilitaryParade_g19_c02 137 52
v_MilitaryParade_g19_c03 125 52
v_MilitaryParade_g19_c04 137 52
v_MilitaryParade_g19_c05 134 52
v_MilitaryParade_g19_c06 137 52
v_MilitaryParade_g19_c07 145 52
v_MilitaryParade_g20_c01 136 52
v_MilitaryParade_g20_c02 149 52
v_MilitaryParade_g20_c03 152 52
v_MilitaryParade_g20_c04 148 52
v_MilitaryParade_g21_c01 100 52
v_MilitaryParade_g21_c02 136 52
v_MilitaryParade_g21_c03 121 52
v_MilitaryParade_g21_c04 100 52
v_Mixing_g15_c01 120 53
v_Mixing_g15_c02 101 53
v_Mixing_g15_c03 101 53
v_Mixing_g15_c04 97 53
v_Mixing_g15_c05 95 53
v_Mixing_g15_c06 102 53
v_Mixing_g15_c07 90 53
v_Mixing_g16_c01 103 53
v_Mixing_g16_c02 106 53
v_Mixing_g16_c03 109 53
v_Mixing_g16_c04 115 53
v_Mixing_g17_c01 91 53
v_Mixing_g17_c02 113 53
v_Mixing_g17_c03 113 53
v_Mixing_g17_c04 80 53
v_Mixing_g18_c01 100 53
v_Mixing_g18_c02 101 53
v_Mixing_g18_c03 103 53
v_Mixing_g18_c04 100 53
v_Mixing_g19_c01 99 53
v_Mixing_g19_c02 105 53
v_Mixing_g19_c03 101 53
v_Mixing_g19_c04 100 53
v_Mixing_g20_c01 113 53
v_Mixing_g20_c02 100 53
v_Mixing_g20_c03 77 53
v_Mixing_g20_c04 101 53
v_Mixing_g21_c01 117 53
v_Mixing_g21_c02 115 53
v_Mixing_g21_c03 111 53
v_Mixing_g21_c04 138 53
v_MoppingFloor_g15_c01 131 54
v_MoppingFloor_g15_c02 130 54
v_MoppingFloor_g15_c03 133 54
v_MoppingFloor_g15_c04 136 54
v_MoppingFloor_g16_c01 269 54
v_MoppingFloor_g16_c02 237 54
v_MoppingFloor_g16_c03 233 54
v_MoppingFloor_g16_c04 204 54
v_MoppingFloor_g17_c01 205 54
v_MoppingFloor_g17_c02 234 54
v_MoppingFloor_g17_c03 248 54
v_MoppingFloor_g17_c04 268 54
v_MoppingFloor_g17_c05 258 54
v_MoppingFloor_g17_c06 237 54
v_MoppingFloor_g18_c01 104 54
v_MoppingFloor_g18_c02 109 54
v_MoppingFloor_g18_c03 103 54
v_MoppingFloor_g18_c04 98 54
v_MoppingFloor_g18_c05 347 54
v_MoppingFloor_g18_c06 372 54
v_MoppingFloor_g19_c01 134 54
v_MoppingFloor_g19_c02 144 54
v_MoppingFloor_g19_c03 74 54
v_MoppingFloor_g19_c04 71 54
v_MoppingFloor_g20_c01 122 54
v_MoppingFloor_g20_c02 121 54
v_MoppingFloor_g20_c03 126 54
v_MoppingFloor_g20_c04 126 54
v_MoppingFloor_g21_c01 191 54
v_MoppingFloor_g21_c02 187 54
v_MoppingFloor_g21_c03 171 54
v_MoppingFloor_g21_c04 185 54
v_Nunchucks_g15_c01 248 55
v_Nunchucks_g15_c02 257 55
v_Nunchucks_g15_c03 301 55
v_Nunchucks_g15_c04 283 55
v_Nunchucks_g15_c05 276 55
v_Nunchucks_g15_c06 319 55
v_Nunchucks_g16_c01 175 55
v_Nunchucks_g16_c02 166 55
v_Nunchucks_g16_c03 166 55
v_Nunchucks_g16_c04 183 55
v_Nunchucks_g17_c01 239 55
v_Nunchucks_g17_c02 260 55
v_Nunchucks_g17_c03 252 55
v_Nunchucks_g17_c04 260 55
v_Nunchucks_g17_c05 302 55
v_Nunchucks_g17_c06 274 55
v_Nunchucks_g17_c07 301 55
v_Nunchucks_g18_c01 279 55
v_Nunchucks_g18_c02 271 55
v_Nunchucks_g18_c03 238 55
v_Nunchucks_g18_c04 254 55
v_Nunchucks_g18_c05 229 55
v_Nunchucks_g18_c06 254 55
v_Nunchucks_g19_c01 196 55
v_Nunchucks_g19_c02 200 55
v_Nunchucks_g19_c03 294 55
v_Nunchucks_g19_c04 297 55
v_Nunchucks_g20_c01 170 55
v_Nunchucks_g20_c02 177 55
v_Nunchucks_g20_c03 271 55
v_Nunchucks_g20_c04 285 55
v_Nunchucks_g21_c01 168 55
v_Nunchucks_g21_c02 167 55
v_Nunchucks_g21_c03 173 55
v_Nunchucks_g21_c04 186 55
v_Nunchucks_g21_c05 198 55
v_Nunchucks_g21_c06 183 55
v_ParallelBars_g15_c01 164 56
v_ParallelBars_g15_c02 144 56
v_ParallelBars_g15_c03 120 56
v_ParallelBars_g15_c04 156 56
v_ParallelBars_g16_c01 117 56
v_ParallelBars_g16_c02 142 56
v_ParallelBars_g16_c03 141 56
v_ParallelBars_g16_c04 133 56
v_ParallelBars_g17_c01 122 56
v_ParallelBars_g17_c02 122 56
v_ParallelBars_g17_c03 180 56
v_ParallelBars_g17_c04 260 56
v_ParallelBars_g18_c01 136 56
v_ParallelBars_g18_c02 149 56
v_ParallelBars_g18_c03 109 56
v_ParallelBars_g18_c04 124 56
v_ParallelBars_g19_c01 133 56
v_ParallelBars_g19_c02 152 56
v_ParallelBars_g19_c03 147 56
v_ParallelBars_g19_c04 109 56
v_ParallelBars_g20_c01 140 56
v_ParallelBars_g20_c02 151 56
v_ParallelBars_g20_c03 125 56
v_ParallelBars_g20_c04 134 56
v_ParallelBars_g21_c01 164 56
v_ParallelBars_g21_c02 167 56
v_ParallelBars_g21_c03 122 56
v_ParallelBars_g21_c04 117 56
v_PizzaTossing_g15_c01 111 57
v_PizzaTossing_g15_c02 145 57
v_PizzaTossing_g15_c03 113 57
v_PizzaTossing_g15_c04 200 57
v_PizzaTossing_g16_c01 117 57
v_PizzaTossing_g16_c02 142 57
v_PizzaTossing_g16_c03 134 57
v_PizzaTossing_g16_c04 121 57
v_PizzaTossing_g17_c01 140 57
v_PizzaTossing_g17_c02 102 57
v_PizzaTossing_g17_c03 120 57
v_PizzaTossing_g17_c04 93 57
v_PizzaTossing_g18_c01 107 57
v_PizzaTossing_g18_c02 103 57
v_PizzaTossing_g18_c03 136 57
v_PizzaTossing_g18_c04 122 57
v_PizzaTossing_g19_c01 110 57
v_PizzaTossing_g19_c02 140 57
v_PizzaTossing_g19_c03 135 57
v_PizzaTossing_g19_c04 125 57
v_PizzaTossing_g19_c05 196 57
v_PizzaTossing_g20_c01 109 57
v_PizzaTossing_g20_c02 119 57
v_PizzaTossing_g20_c03 102 57
v_PizzaTossing_g20_c04 160 57
v_PizzaTossing_g21_c01 116 57
v_PizzaTossing_g21_c02 138 57
v_PizzaTossing_g21_c03 96 57
v_PizzaTossing_g21_c04 113 57
v_PlayingCello_g15_c01 268 58
v_PlayingCello_g15_c02 200 58
v_PlayingCello_g15_c03 301 58
v_PlayingCello_g15_c04 318 58
v_PlayingCello_g15_c05 201 58
v_PlayingCello_g15_c06 267 58
v_PlayingCello_g15_c07 201 58
v_PlayingCello_g16_c01 175 58
v_PlayingCello_g16_c02 201 58
v_PlayingCello_g16_c03 236 58
v_PlayingCello_g16_c04 264 58
v_PlayingCello_g16_c05 194 58
v_PlayingCello_g16_c06 192 58
v_PlayingCello_g16_c07 132 58
v_PlayingCello_g17_c01 258 58
v_PlayingCello_g17_c02 387 58
v_PlayingCello_g17_c03 364 58
v_PlayingCello_g17_c04 317 58
v_PlayingCello_g17_c05 344 58
v_PlayingCello_g17_c06 317 58
v_PlayingCello_g17_c07 269 58
v_PlayingCello_g18_c01 283 58
v_PlayingCello_g18_c02 231 58
v_PlayingCello_g18_c03 247 58
v_PlayingCello_g18_c04 197 58
v_PlayingCello_g18_c05 239 58
v_PlayingCello_g18_c06 283 58
v_PlayingCello_g18_c07 265 58
v_PlayingCello_g19_c01 196 58
v_PlayingCello_g19_c02 265 58
v_PlayingCello_g19_c03 242 58
v_PlayingCello_g19_c04 196 58
v_PlayingCello_g19_c05 197 58
v_PlayingCello_g19_c06 181 58
v_PlayingCello_g19_c07 196 58
v_PlayingCello_g20_c01 321 58
v_PlayingCello_g20_c02 292 58
v_PlayingCello_g20_c03 248 58
v_PlayingCello_g20_c04 275 58
v_PlayingCello_g20_c05 240 58
v_PlayingCello_g20_c06 214 58
v_PlayingCello_g20_c07 274 58
v_PlayingCello_g21_c01 214 58
v_PlayingCello_g21_c02 231 58
v_PlayingCello_g21_c03 264 58
v_PlayingCello_g21_c04 222 58
v_PlayingCello_g21_c05 256 58
v_PlayingDaf_g15_c01 291 59
v_PlayingDaf_g15_c02 341 59
v_PlayingDaf_g15_c03 364 59
v_PlayingDaf_g15_c04 336 59
v_PlayingDaf_g15_c05 384 59
v_PlayingDaf_g15_c06 405 59
v_PlayingDaf_g15_c07 435 59
v_PlayingDaf_g16_c01 264 59
v_PlayingDaf_g16_c02 260 59
v_PlayingDaf_g16_c03 282 59
v_PlayingDaf_g16_c04 300 59
v_PlayingDaf_g16_c05 229 59
v_PlayingDaf_g16_c06 145 59
v_PlayingDaf_g17_c01 261 59
v_PlayingDaf_g17_c02 252 59
v_PlayingDaf_g17_c03 274 59
v_PlayingDaf_g17_c04 170 59
v_PlayingDaf_g18_c01 238 59
v_PlayingDaf_g18_c02 250 59
v_PlayingDaf_g18_c03 276 59
v_PlayingDaf_g18_c04 209 59
v_PlayingDaf_g18_c05 232 59
v_PlayingDaf_g18_c06 242 59
v_PlayingDaf_g18_c07 245 59
v_PlayingDaf_g19_c01 307 59
v_PlayingDaf_g19_c02 361 59
v_PlayingDaf_g19_c03 365 59
v_PlayingDaf_g19_c04 349 59
v_PlayingDaf_g19_c05 348 59
v_PlayingDaf_g19_c06 372 59
v_PlayingDaf_g19_c07 387 59
v_PlayingDaf_g20_c01 372 59
v_PlayingDaf_g20_c02 378 59
v_PlayingDaf_g20_c03 361 59
v_PlayingDaf_g20_c04 381 59
v_PlayingDaf_g20_c05 403 59
v_PlayingDaf_g20_c06 350 59
v_PlayingDaf_g20_c07 395 59
v_PlayingDaf_g21_c01 249 59
v_PlayingDaf_g21_c02 239 59
v_PlayingDaf_g21_c03 262 59
v_PlayingDaf_g21_c04 275 59
v_PlayingDaf_g21_c05 267 59
v_PlayingDaf_g21_c06 267 59
v_PlayingDaf_g21_c07 148 59
v_PlayingDhol_g15_c01 198 60
v_PlayingDhol_g15_c02 206 60
v_PlayingDhol_g15_c03 186 60
v_PlayingDhol_g15_c04 185 60
v_PlayingDhol_g16_c01 194 60
v_PlayingDhol_g16_c02 245 60
v_PlayingDhol_g16_c03 208 60
v_PlayingDhol_g16_c04 202 60
v_PlayingDhol_g16_c05 206 60
v_PlayingDhol_g16_c06 221 60
v_PlayingDhol_g17_c01 294 60
v_PlayingDhol_g17_c02 296 60
v_PlayingDhol_g17_c03 277 60
v_PlayingDhol_g17_c04 304 60
v_PlayingDhol_g17_c05 301 60
v_PlayingDhol_g17_c06 301 60
v_PlayingDhol_g17_c07 290 60
v_PlayingDhol_g18_c01 173 60
v_PlayingDhol_g18_c02 181 60
v_PlayingDhol_g18_c03 198 60
v_PlayingDhol_g18_c04 182 60
v_PlayingDhol_g18_c05 175 60
v_PlayingDhol_g18_c06 123 60
v_PlayingDhol_g19_c01 293 60
v_PlayingDhol_g19_c02 321 60
v_PlayingDhol_g19_c03 259 60
v_PlayingDhol_g19_c04 299 60
v_PlayingDhol_g19_c05 291 60
v_PlayingDhol_g19_c06 304 60
v_PlayingDhol_g19_c07 265 60
v_PlayingDhol_g20_c01 187 60
v_PlayingDhol_g20_c02 185 60
v_PlayingDhol_g20_c03 209 60
v_PlayingDhol_g20_c04 141 60
v_PlayingDhol_g21_c01 246 60
v_PlayingDhol_g21_c02 297 60
v_PlayingDhol_g21_c03 287 60
v_PlayingDhol_g21_c04 263 60
v_PlayingDhol_g21_c05 266 60
v_PlayingDhol_g21_c06 301 60
v_PlayingDhol_g21_c07 272 60
v_PlayingFlute_g15_c01 228 61
v_PlayingFlute_g15_c02 466 61
v_PlayingFlute_g15_c03 414 61
v_PlayingFlute_g15_c04 400 61
v_PlayingFlute_g15_c05 327 61
v_PlayingFlute_g15_c06 384 61
v_PlayingFlute_g15_c07 461 61
v_PlayingFlute_g16_c01 306 61
v_PlayingFlute_g16_c02 290 61
v_PlayingFlute_g16_c03 339 61
v_PlayingFlute_g16_c04 260 61
v_PlayingFlute_g16_c05 245 61
v_PlayingFlute_g16_c06 495 61
v_PlayingFlute_g17_c01 143 61
v_PlayingFlute_g17_c02 250 61
v_PlayingFlute_g17_c03 277 61
v_PlayingFlute_g17_c04 417 61
v_PlayingFlute_g17_c05 231 61
v_PlayingFlute_g17_c06 202 61
v_PlayingFlute_g17_c07 263 61
v_PlayingFlute_g18_c01 102 61
v_PlayingFlute_g18_c02 279 61
v_PlayingFlute_g18_c03 232 61
v_PlayingFlute_g18_c04 253 61
v_PlayingFlute_g18_c05 244 61
v_PlayingFlute_g19_c01 231 61
v_PlayingFlute_g19_c02 222 61
v_PlayingFlute_g19_c03 289 61
v_PlayingFlute_g19_c04 400 61
v_PlayingFlute_g19_c05 358 61
v_PlayingFlute_g19_c06 378 61
v_PlayingFlute_g19_c07 436 61
v_PlayingFlute_g20_c01 162 61
v_PlayingFlute_g20_c02 200 61
v_PlayingFlute_g20_c03 99 61
v_PlayingFlute_g20_c04 115 61
v_PlayingFlute_g21_c01 300 61
v_PlayingFlute_g21_c02 347 61
v_PlayingFlute_g21_c03 354 61
v_PlayingFlute_g21_c04 458 61
v_PlayingFlute_g21_c05 272 61
v_PlayingFlute_g21_c06 450 61
v_PlayingGuitar_g15_c01 249 62
v_PlayingGuitar_g15_c02 249 62
v_PlayingGuitar_g15_c03 249 62
v_PlayingGuitar_g15_c04 249 62
v_PlayingGuitar_g15_c05 249 62
v_PlayingGuitar_g15_c06 249 62
v_PlayingGuitar_g15_c07 249 62
v_PlayingGuitar_g16_c01 249 62
v_PlayingGuitar_g16_c02 249 62
v_PlayingGuitar_g16_c03 249 62
v_PlayingGuitar_g16_c04 249 62
v_PlayingGuitar_g16_c05 249 62
v_PlayingGuitar_g16_c06 249 62
v_PlayingGuitar_g16_c07 249 62
v_PlayingGuitar_g17_c01 249 62
v_PlayingGuitar_g17_c02 249 62
v_PlayingGuitar_g17_c03 249 62
v_PlayingGuitar_g17_c04 249 62
v_PlayingGuitar_g17_c05 249 62
v_PlayingGuitar_g17_c06 249 62
v_PlayingGuitar_g17_c07 249 62
v_PlayingGuitar_g18_c01 249 62
v_PlayingGuitar_g18_c02 249 62
v_PlayingGuitar_g18_c03 249 62
v_PlayingGuitar_g18_c04 249 62
v_PlayingGuitar_g18_c05 249 62
v_PlayingGuitar_g18_c06 249 62
v_PlayingGuitar_g18_c07 249 62
v_PlayingGuitar_g19_c01 249 62
v_PlayingGuitar_g19_c02 249 62
v_PlayingGuitar_g19_c03 249 62
v_PlayingGuitar_g19_c04 249 62
v_PlayingGuitar_g19_c05 248 62
v_PlayingGuitar_g19_c06 249 62
v_PlayingGuitar_g19_c07 249 62
v_PlayingGuitar_g20_c01 249 62
v_PlayingGuitar_g20_c02 249 62
v_PlayingGuitar_g20_c03 249 62
v_PlayingGuitar_g20_c04 249 62
v_PlayingGuitar_g20_c05 249 62
v_PlayingGuitar_g20_c06 249 62
v_PlayingGuitar_g20_c07 249 62
v_PlayingGuitar_g21_c01 249 62
v_PlayingGuitar_g21_c02 249 62
v_PlayingGuitar_g21_c03 249 62
v_PlayingGuitar_g21_c04 249 62
v_PlayingGuitar_g21_c05 249 62
v_PlayingGuitar_g21_c06 249 62
v_PlayingPiano_g15_c01 223 63
v_PlayingPiano_g15_c02 204 63
v_PlayingPiano_g15_c03 214 63
v_PlayingPiano_g15_c04 233 63
v_PlayingPiano_g16_c01 210 63
v_PlayingPiano_g16_c02 225 63
v_PlayingPiano_g16_c03 225 63
v_PlayingPiano_g16_c04 240 63
v_PlayingPiano_g16_c05 239 63
v_PlayingPiano_g16_c06 210 63
v_PlayingPiano_g16_c07 225 63
v_PlayingPiano_g17_c01 224 63
v_PlayingPiano_g17_c02 224 63
v_PlayingPiano_g17_c03 224 63
v_PlayingPiano_g17_c04 224 63
v_PlayingPiano_g17_c05 247 63
v_PlayingPiano_g17_c06 224 63
v_PlayingPiano_g18_c01 214 63
v_PlayingPiano_g18_c02 214 63
v_PlayingPiano_g18_c03 241 63
v_PlayingPiano_g18_c04 242 63
v_PlayingPiano_g19_c01 213 63
v_PlayingPiano_g19_c02 225 63
v_PlayingPiano_g19_c03 200 63
v_PlayingPiano_g19_c04 225 63
v_PlayingPiano_g20_c01 218 63
v_PlayingPiano_g20_c02 218 63
v_PlayingPiano_g20_c03 218 63
v_PlayingPiano_g20_c04 218 63
v_PlayingPiano_g21_c01 216 63
v_PlayingPiano_g21_c02 203 63
v_PlayingPiano_g21_c03 230 63
v_PlayingPiano_g21_c04 216 63
v_PlayingSitar_g15_c01 95 64
v_PlayingSitar_g15_c02 102 64
v_PlayingSitar_g15_c03 100 64
v_PlayingSitar_g15_c04 99 64
v_PlayingSitar_g16_c01 440 64
v_PlayingSitar_g16_c02 412 64
v_PlayingSitar_g16_c03 357 64
v_PlayingSitar_g16_c04 412 64
v_PlayingSitar_g16_c05 425 64
v_PlayingSitar_g16_c06 440 64
v_PlayingSitar_g16_c07 466 64
v_PlayingSitar_g17_c01 429 64
v_PlayingSitar_g17_c02 447 64
v_PlayingSitar_g17_c03 428 64
v_PlayingSitar_g17_c04 403 64
v_PlayingSitar_g17_c05 464 64
v_PlayingSitar_g17_c06 452 64
v_PlayingSitar_g17_c07 462 64
v_PlayingSitar_g18_c01 423 64
v_PlayingSitar_g18_c02 486 64
v_PlayingSitar_g18_c03 460 64
v_PlayingSitar_g18_c04 467 64
v_PlayingSitar_g18_c05 452 64
v_PlayingSitar_g18_c06 426 64
v_PlayingSitar_g18_c07 424 64
v_PlayingSitar_g19_c01 417 64
v_PlayingSitar_g19_c02 424 64
v_PlayingSitar_g19_c03 398 64
v_PlayingSitar_g19_c04 422 64
v_PlayingSitar_g19_c05 434 64
v_PlayingSitar_g19_c06 444 64
v_PlayingSitar_g19_c07 482 64
v_PlayingSitar_g20_c01 394 64
v_PlayingSitar_g20_c02 438 64
v_PlayingSitar_g20_c03 416 64
v_PlayingSitar_g20_c04 406 64
v_PlayingSitar_g20_c05 423 64
v_PlayingSitar_g20_c06 408 64
v_PlayingSitar_g20_c07 407 64
v_PlayingSitar_g21_c01 329 64
v_PlayingSitar_g21_c02 382 64
v_PlayingSitar_g21_c03 327 64
v_PlayingSitar_g21_c04 340 64
v_PlayingSitar_g21_c05 337 64
v_PlayingSitar_g21_c06 366 64
v_PlayingSitar_g21_c07 373 64
v_PlayingTabla_g15_c01 237 65
v_PlayingTabla_g15_c02 255 65
v_PlayingTabla_g15_c03 250 65
v_PlayingTabla_g15_c04 281 65
v_PlayingTabla_g16_c01 112 65
v_PlayingTabla_g16_c02 117 65
v_PlayingTabla_g16_c03 207 65
v_PlayingTabla_g16_c04 135 65
v_PlayingTabla_g16_c05 141 65
v_PlayingTabla_g17_c01 233 65
v_PlayingTabla_g17_c02 259 65
v_PlayingTabla_g17_c03 276 65
v_PlayingTabla_g17_c04 293 65
v_PlayingTabla_g18_c01 304 65
v_PlayingTabla_g18_c02 282 65
v_PlayingTabla_g18_c03 304 65
v_PlayingTabla_g18_c04 274 65
v_PlayingTabla_g18_c05 283 65
v_PlayingTabla_g18_c06 297 65
v_PlayingTabla_g19_c01 189 65
v_PlayingTabla_g19_c02 294 65
v_PlayingTabla_g19_c03 215 65
v_PlayingTabla_g19_c04 330 65
v_PlayingTabla_g20_c01 259 65
v_PlayingTabla_g20_c02 252 65
v_PlayingTabla_g20_c03 245 65
v_PlayingTabla_g20_c04 245 65
v_PlayingTabla_g21_c01 280 65
v_PlayingTabla_g21_c02 293 65
v_PlayingTabla_g21_c03 307 65
v_PlayingTabla_g21_c04 287 65
v_PlayingViolin_g15_c01 140 66
v_PlayingViolin_g15_c02 167 66
v_PlayingViolin_g15_c03 167 66
v_PlayingViolin_g15_c04 167 66
v_PlayingViolin_g16_c01 166 66
v_PlayingViolin_g16_c02 182 66
v_PlayingViolin_g16_c03 170 66
v_PlayingViolin_g16_c04 182 66
v_PlayingViolin_g17_c01 175 66
v_PlayingViolin_g17_c02 184 66
v_PlayingViolin_g17_c03 166 66
v_PlayingViolin_g17_c04 175 66
v_PlayingViolin_g18_c01 172 66
v_PlayingViolin_g18_c02 181 66
v_PlayingViolin_g18_c03 187 66
v_PlayingViolin_g18_c04 153 66
v_PlayingViolin_g19_c01 203 66
v_PlayingViolin_g19_c02 203 66
v_PlayingViolin_g19_c03 223 66
v_PlayingViolin_g19_c04 203 66
v_PlayingViolin_g20_c01 166 66
v_PlayingViolin_g20_c02 172 66
v_PlayingViolin_g20_c03 169 66
v_PlayingViolin_g20_c04 178 66
v_PlayingViolin_g21_c01 182 66
v_PlayingViolin_g21_c02 173 66
v_PlayingViolin_g21_c03 172 66
v_PlayingViolin_g21_c04 173 66
v_PoleVault_g15_c01 152 67
v_PoleVault_g15_c02 209 67
v_PoleVault_g15_c03 170 67
v_PoleVault_g15_c04 230 67
v_PoleVault_g16_c01 267 67
v_PoleVault_g16_c02 189 67
v_PoleVault_g16_c03 205 67
v_PoleVault_g16_c04 246 67
v_PoleVault_g16_c05 164 67
v_PoleVault_g16_c06 169 67
v_PoleVault_g16_c07 231 67
v_PoleVault_g17_c01 162 67
v_PoleVault_g17_c02 166 67
v_PoleVault_g17_c03 105 67
v_PoleVault_g17_c04 132 67
v_PoleVault_g17_c05 233 67
v_PoleVault_g17_c06 162 67
v_PoleVault_g17_c07 172 67
v_PoleVault_g18_c01 127 67
v_PoleVault_g18_c02 113 67
v_PoleVault_g18_c03 188 67
v_PoleVault_g18_c04 126 67
v_PoleVault_g18_c05 110 67
v_PoleVault_g18_c06 142 67
v_PoleVault_g18_c07 202 67
v_PoleVault_g19_c01 68 67
v_PoleVault_g19_c02 69 67
v_PoleVault_g19_c03 84 67
v_PoleVault_g19_c04 83 67
v_PoleVault_g19_c05 83 67
v_PoleVault_g19_c06 76 67
v_PoleVault_g19_c07 79 67
v_PoleVault_g20_c01 250 67
v_PoleVault_g20_c02 214 67
v_PoleVault_g20_c03 148 67
v_PoleVault_g20_c04 176 67
v_PoleVault_g20_c05 98 67
v_PoleVault_g20_c06 127 67
v_PoleVault_g21_c01 96 67
v_PoleVault_g21_c02 93 67
v_PoleVault_g21_c03 93 67
v_PoleVault_g21_c04 78 67
v_PoleVault_g21_c05 133 67
v_PoleVault_g21_c06 114 67
v_PoleVault_g21_c07 157 67
v_PommelHorse_g15_c01 251 68
v_PommelHorse_g15_c02 252 68
v_PommelHorse_g15_c03 245 68
v_PommelHorse_g15_c04 291 68
v_PommelHorse_g16_c01 298 68
v_PommelHorse_g16_c02 301 68
v_PommelHorse_g16_c03 201 68
v_PommelHorse_g16_c04 379 68
v_PommelHorse_g17_c01 300 68
v_PommelHorse_g17_c02 489 68
v_PommelHorse_g17_c03 522 68
v_PommelHorse_g17_c04 494 68
v_PommelHorse_g17_c05 507 68
v_PommelHorse_g17_c06 480 68
v_PommelHorse_g18_c01 258 68
v_PommelHorse_g18_c02 255 68
v_PommelHorse_g18_c03 226 68
v_PommelHorse_g18_c04 277 68
v_PommelHorse_g19_c01 306 68
v_PommelHorse_g19_c02 337 68
v_PommelHorse_g19_c03 287 68
v_PommelHorse_g19_c04 393 68
v_PommelHorse_g19_c05 422 68
v_PommelHorse_g19_c06 348 68
v_PommelHorse_g20_c01 308 68
v_PommelHorse_g20_c02 276 68
v_PommelHorse_g20_c03 320 68
v_PommelHorse_g20_c04 378 68
v_PommelHorse_g20_c05 300 68
v_PommelHorse_g20_c06 453 68
v_PommelHorse_g20_c07 489 68
v_PommelHorse_g21_c01 294 68
v_PommelHorse_g21_c02 301 68
v_PommelHorse_g21_c03 300 68
v_PommelHorse_g21_c04 318 68
v_PullUps_g15_c01 164 69
v_PullUps_g15_c02 196 69
v_PullUps_g15_c03 206 69
v_PullUps_g15_c04 191 69
v_PullUps_g16_c01 131 69
v_PullUps_g16_c02 133 69
v_PullUps_g16_c03 140 69
v_PullUps_g16_c04 143 69
v_PullUps_g17_c01 163 69
v_PullUps_g17_c02 185 69
v_PullUps_g17_c03 201 69
v_PullUps_g17_c04 225 69
v_PullUps_g18_c01 154 69
v_PullUps_g18_c02 163 69
v_PullUps_g18_c03 160 69
v_PullUps_g18_c04 162 69
v_PullUps_g19_c01 110 69
v_PullUps_g19_c02 101 69
v_PullUps_g19_c03 107 69
v_PullUps_g19_c04 103 69
v_PullUps_g20_c01 151 69
v_PullUps_g20_c02 216 69
v_PullUps_g20_c03 196 69
v_PullUps_g20_c04 187 69
v_PullUps_g21_c01 164 69
v_PullUps_g21_c02 176 69
v_PullUps_g21_c03 182 69
v_PullUps_g21_c04 192 69
v_Punch_g15_c01 275 70
v_Punch_g15_c02 299 70
v_Punch_g15_c03 299 70
v_Punch_g15_c04 299 70
v_Punch_g15_c05 299 70
v_Punch_g15_c06 149 70
v_Punch_g16_c01 299 70
v_Punch_g16_c02 299 70
v_Punch_g16_c03 299 70
v_Punch_g16_c04 299 70
v_Punch_g16_c05 299 70
v_Punch_g16_c06 299 70
v_Punch_g16_c07 299 70
v_Punch_g17_c01 299 70
v_Punch_g17_c02 299 70
v_Punch_g17_c03 264 70
v_Punch_g17_c04 299 70
v_Punch_g17_c05 299 70
v_Punch_g17_c06 299 70
v_Punch_g17_c07 299 70
v_Punch_g18_c01 299 70
v_Punch_g18_c02 299 70
v_Punch_g18_c03 299 70
v_Punch_g18_c04 283 70
v_Punch_g18_c05 299 70
v_Punch_g18_c06 299 70
v_Punch_g18_c07 299 70
v_Punch_g19_c01 299 70
v_Punch_g19_c02 299 70
v_Punch_g19_c03 299 70
v_Punch_g19_c04 299 70
v_Punch_g19_c05 299 70
v_Punch_g19_c06 299 70
v_Punch_g19_c07 299 70
v_Punch_g20_c01 299 70
v_Punch_g20_c02 288 70
v_Punch_g20_c03 299 70
v_Punch_g20_c04 299 70
v_Punch_g21_c01 299 70
v_Punch_g21_c02 299 70
v_Punch_g21_c03 299 70
v_Punch_g21_c04 299 70
v_Punch_g21_c05 299 70
v_Punch_g21_c06 299 70
v_Punch_g21_c07 254 70
v_PushUps_g15_c01 104 71
v_PushUps_g15_c02 85 71
v_PushUps_g15_c03 84 71
v_PushUps_g15_c04 89 71
v_PushUps_g16_c01 70 71
v_PushUps_g16_c02 75 71
v_PushUps_g16_c03 32 71
v_PushUps_g16_c04 28 71
v_PushUps_g17_c01 79 71
v_PushUps_g17_c02 80 71
v_PushUps_g17_c03 73 71
v_PushUps_g17_c04 78 71
v_PushUps_g18_c01 71 71
v_PushUps_g18_c02 70 71
v_PushUps_g18_c03 74 71
v_PushUps_g18_c04 70 71
v_PushUps_g19_c01 71 71
v_PushUps_g19_c02 74 71
v_PushUps_g19_c03 75 71
v_PushUps_g19_c04 75 71
v_PushUps_g20_c01 93 71
v_PushUps_g20_c02 87 71
v_PushUps_g20_c03 94 71
v_PushUps_g20_c04 93 71
v_PushUps_g21_c01 89 71
v_PushUps_g21_c02 165 71
v_PushUps_g21_c03 123 71
v_PushUps_g21_c04 101 71
v_Rafting_g15_c01 257 72
v_Rafting_g15_c02 239 72
v_Rafting_g15_c03 245 72
v_Rafting_g15_c04 228 72
v_Rafting_g16_c01 143 72
v_Rafting_g16_c02 242 72
v_Rafting_g16_c03 282 72
v_Rafting_g16_c04 244 72
v_Rafting_g16_c05 252 72
v_Rafting_g16_c06 252 72
v_Rafting_g16_c07 187 72
v_Rafting_g17_c01 239 72
v_Rafting_g17_c02 278 72
v_Rafting_g17_c03 231 72
v_Rafting_g17_c04 191 72
v_Rafting_g17_c05 256 72
v_Rafting_g17_c06 251 72
v_Rafting_g18_c01 74 72
v_Rafting_g18_c02 77 72
v_Rafting_g18_c03 100 72
v_Rafting_g18_c04 127 72
v_Rafting_g19_c01 170 72
v_Rafting_g19_c02 128 72
v_Rafting_g19_c03 181 72
v_Rafting_g19_c04 234 72
v_Rafting_g19_c05 263 72
v_Rafting_g20_c01 233 72
v_Rafting_g20_c02 232 72
v_Rafting_g20_c03 173 72
v_Rafting_g20_c04 239 72
v_Rafting_g21_c01 124 72
v_Rafting_g21_c02 116 72
v_Rafting_g21_c03 125 72
v_Rafting_g21_c04 139 72
v_RockClimbingIndoor_g15_c01 341 73
v_RockClimbingIndoor_g15_c02 332 73
v_RockClimbingIndoor_g15_c03 332 73
v_RockClimbingIndoor_g15_c04 332 73
v_RockClimbingIndoor_g16_c01 246 73
v_RockClimbingIndoor_g16_c02 247 73
v_RockClimbingIndoor_g16_c03 249 73
v_RockClimbingIndoor_g16_c04 249 73
v_RockClimbingIndoor_g16_c05 251 73
v_RockClimbingIndoor_g17_c01 318 73
v_RockClimbingIndoor_g17_c02 403 73
v_RockClimbingIndoor_g17_c03 307 73
v_RockClimbingIndoor_g17_c04 236 73
v_RockClimbingIndoor_g17_c05 259 73
v_RockClimbingIndoor_g17_c06 417 73
v_RockClimbingIndoor_g17_c07 377 73
v_RockClimbingIndoor_g18_c01 166 73
v_RockClimbingIndoor_g18_c02 168 73
v_RockClimbingIndoor_g18_c03 165 73
v_RockClimbingIndoor_g18_c04 166 73
v_RockClimbingIndoor_g19_c01 445 73
v_RockClimbingIndoor_g19_c02 392 73
v_RockClimbingIndoor_g19_c03 406 73
v_RockClimbingIndoor_g19_c04 401 73
v_RockClimbingIndoor_g20_c01 399 73
v_RockClimbingIndoor_g20_c02 396 73
v_RockClimbingIndoor_g20_c03 403 73
v_RockClimbingIndoor_g20_c04 396 73
v_RockClimbingIndoor_g20_c05 396 73
v_RockClimbingIndoor_g20_c06 399 73
v_RockClimbingIndoor_g21_c01 366 73
v_RockClimbingIndoor_g21_c02 324 73
v_RockClimbingIndoor_g21_c03 407 73
v_RockClimbingIndoor_g21_c04 408 73
v_RockClimbingIndoor_g21_c05 437 73
v_RockClimbingIndoor_g21_c06 407 73
v_RockClimbingIndoor_g21_c07 449 73
v_RopeClimbing_g15_c01 225 74
v_RopeClimbing_g15_c02 227 74
v_RopeClimbing_g15_c03 244 74
v_RopeClimbing_g15_c04 227 74
v_RopeClimbing_g15_c05 326 74
v_RopeClimbing_g16_c01 218 74
v_RopeClimbing_g16_c02 160 74
v_RopeClimbing_g16_c03 167 74
v_RopeClimbing_g16_c04 150 74
v_RopeClimbing_g16_c05 150 74
v_RopeClimbing_g17_c01 179 74
v_RopeClimbing_g17_c02 184 74
v_RopeClimbing_g17_c03 194 74
v_RopeClimbing_g17_c04 193 74
v_RopeClimbing_g17_c05 248 74
v_RopeClimbing_g18_c01 187 74
v_RopeClimbing_g18_c02 180 74
v_RopeClimbing_g18_c03 202 74
v_RopeClimbing_g18_c04 203 74
v_RopeClimbing_g18_c05 182 74
v_RopeClimbing_g19_c01 154 74
v_RopeClimbing_g19_c02 170 74
v_RopeClimbing_g19_c03 167 74
v_RopeClimbing_g19_c04 170 74
v_RopeClimbing_g19_c05 163 74
v_RopeClimbing_g19_c06 189 74
v_RopeClimbing_g19_c07 178 74
v_RopeClimbing_g20_c01 156 74
v_RopeClimbing_g20_c02 162 74
v_RopeClimbing_g20_c03 174 74
v_RopeClimbing_g20_c04 150 74
v_RopeClimbing_g21_c01 152 74
v_RopeClimbing_g21_c02 161 74
v_RopeClimbing_g21_c03 169 74
v_RopeClimbing_g21_c04 174 74
v_Rowing_g15_c01 777 75
v_Rowing_g15_c02 822 75
v_Rowing_g15_c03 845 75
v_Rowing_g15_c04 844 75
v_Rowing_g15_c05 845 75
v_Rowing_g15_c06 799 75
v_Rowing_g15_c07 822 75
v_Rowing_g16_c01 167 75
v_Rowing_g16_c02 165 75
v_Rowing_g16_c03 134 75
v_Rowing_g16_c04 128 75
v_Rowing_g17_c01 301 75
v_Rowing_g17_c02 361 75
v_Rowing_g17_c03 272 75
v_Rowing_g17_c04 213 75
v_Rowing_g17_c05 169 75
v_Rowing_g17_c06 332 75
v_Rowing_g17_c07 382 75
v_Rowing_g18_c01 254 75
v_Rowing_g18_c02 256 75
v_Rowing_g18_c03 252 75
v_Rowing_g18_c04 365 75
v_Rowing_g19_c01 269 75
v_Rowing_g19_c02 346 75
v_Rowing_g19_c03 159 75
v_Rowing_g19_c04 369 75
v_Rowing_g19_c05 389 75
v_Rowing_g19_c06 203 75
v_Rowing_g20_c01 165 75
v_Rowing_g20_c02 208 75
v_Rowing_g20_c03 167 75
v_Rowing_g20_c04 305 75
v_Rowing_g21_c01 170 75
v_Rowing_g21_c02 122 75
v_Rowing_g21_c03 296 75
v_Rowing_g21_c04 145 75
v_Rowing_g21_c05 112 75
v_SalsaSpin_g15_c01 166 76
v_SalsaSpin_g15_c02 166 76
v_SalsaSpin_g15_c03 166 76
v_SalsaSpin_g15_c04 166 76
v_SalsaSpin_g15_c05 166 76
v_SalsaSpin_g15_c06 166 76
v_SalsaSpin_g16_c01 332 76
v_SalsaSpin_g16_c02 332 76
v_SalsaSpin_g16_c03 332 76
v_SalsaSpin_g16_c04 332 76
v_SalsaSpin_g16_c05 332 76
v_SalsaSpin_g17_c01 167 76
v_SalsaSpin_g17_c02 167 76
v_SalsaSpin_g17_c03 167 76
v_SalsaSpin_g17_c04 167 76
v_SalsaSpin_g18_c01 167 76
v_SalsaSpin_g18_c02 167 76
v_SalsaSpin_g18_c03 167 76
v_SalsaSpin_g18_c04 167 76
v_SalsaSpin_g19_c01 332 76
v_SalsaSpin_g19_c02 332 76
v_SalsaSpin_g19_c03 332 76
v_SalsaSpin_g19_c04 275 76
v_SalsaSpin_g20_c01 166 76
v_SalsaSpin_g20_c02 166 76
v_SalsaSpin_g20_c03 166 76
v_SalsaSpin_g20_c04 166 76
v_SalsaSpin_g20_c05 166 76
v_SalsaSpin_g21_c01 199 76
v_SalsaSpin_g21_c02 199 76
v_SalsaSpin_g21_c03 199 76
v_SalsaSpin_g21_c04 199 76
v_SalsaSpin_g21_c05 199 76
v_ShavingBeard_g15_c01 208 77
v_ShavingBeard_g15_c02 208 77
v_ShavingBeard_g15_c03 204 77
v_ShavingBeard_g15_c04 196 77
v_ShavingBeard_g15_c05 208 77
v_ShavingBeard_g15_c06 200 77
v_ShavingBeard_g15_c07 232 77
v_ShavingBeard_g16_c01 218 77
v_ShavingBeard_g16_c02 263 77
v_ShavingBeard_g16_c03 226 77
v_ShavingBeard_g16_c04 251 77
v_ShavingBeard_g16_c05 239 77
v_ShavingBeard_g16_c06 260 77
v_ShavingBeard_g17_c01 268 77
v_ShavingBeard_g17_c02 307 77
v_ShavingBeard_g17_c03 309 77
v_ShavingBeard_g17_c04 296 77
v_ShavingBeard_g17_c05 302 77
v_ShavingBeard_g17_c06 302 77
v_ShavingBeard_g17_c07 322 77
v_ShavingBeard_g18_c01 335 77
v_ShavingBeard_g18_c02 296 77
v_ShavingBeard_g18_c03 306 77
v_ShavingBeard_g18_c04 269 77
v_ShavingBeard_g18_c05 289 77
v_ShavingBeard_g18_c06 300 77
v_ShavingBeard_g18_c07 310 77
v_ShavingBeard_g19_c01 160 77
v_ShavingBeard_g19_c02 202 77
v_ShavingBeard_g19_c03 203 77
v_ShavingBeard_g19_c04 213 77
v_ShavingBeard_g19_c05 239 77
v_ShavingBeard_g19_c06 220 77
v_ShavingBeard_g19_c07 271 77
v_ShavingBeard_g20_c01 237 77
v_ShavingBeard_g20_c02 245 77
v_ShavingBeard_g20_c03 279 77
v_ShavingBeard_g20_c04 248 77
v_ShavingBeard_g20_c05 247 77
v_ShavingBeard_g20_c06 256 77
v_ShavingBeard_g20_c07 293 77
v_ShavingBeard_g21_c01 161 77
v_ShavingBeard_g21_c02 173 77
v_ShavingBeard_g21_c03 89 77
v_ShavingBeard_g21_c04 173 77
v_ShavingBeard_g21_c05 204 77
v_ShavingBeard_g21_c06 208 77
v_ShavingBeard_g21_c07 206 77
v_Shotput_g15_c01 65 78
v_Shotput_g15_c02 72 78
v_Shotput_g15_c03 81 78
v_Shotput_g15_c04 68 78
v_Shotput_g15_c05 88 78
v_Shotput_g15_c06 65 78
v_Shotput_g15_c07 72 78
v_Shotput_g16_c01 149 78
v_Shotput_g16_c02 63 78
v_Shotput_g16_c03 135 78
v_Shotput_g16_c04 94 78
v_Shotput_g16_c05 75 78
v_Shotput_g16_c06 118 78
v_Shotput_g16_c07 83 78
v_Shotput_g17_c01 203 78
v_Shotput_g17_c02 100 78
v_Shotput_g17_c03 90 78
v_Shotput_g17_c04 85 78
v_Shotput_g17_c05 74 78
v_Shotput_g18_c01 101 78
v_Shotput_g18_c02 134 78
v_Shotput_g18_c03 109 78
v_Shotput_g18_c04 115 78
v_Shotput_g19_c01 78 78
v_Shotput_g19_c02 70 78
v_Shotput_g19_c03 85 78
v_Shotput_g19_c04 156 78
v_Shotput_g20_c01 114 78
v_Shotput_g20_c02 95 78
v_Shotput_g20_c03 84 78
v_Shotput_g20_c04 112 78
v_Shotput_g21_c01 80 78
v_Shotput_g21_c02 125 78
v_Shotput_g21_c03 107 78
v_Shotput_g21_c04 75 78
v_SkateBoarding_g15_c01 105 79
v_SkateBoarding_g15_c02 129 79
v_SkateBoarding_g15_c03 83 79
v_SkateBoarding_g15_c04 125 79
v_SkateBoarding_g15_c05 95 79
v_SkateBoarding_g15_c06 130 79
v_SkateBoarding_g16_c01 199 79
v_SkateBoarding_g16_c02 199 79
v_SkateBoarding_g16_c03 125 79
v_SkateBoarding_g16_c04 121 79
v_SkateBoarding_g17_c01 103 79
v_SkateBoarding_g17_c02 155 79
v_SkateBoarding_g17_c03 150 79
v_SkateBoarding_g17_c04 152 79
v_SkateBoarding_g18_c01 147 79
v_SkateBoarding_g18_c02 76 79
v_SkateBoarding_g18_c03 115 79
v_SkateBoarding_g18_c04 122 79
v_SkateBoarding_g18_c05 90 79
v_SkateBoarding_g18_c06 151 79
v_SkateBoarding_g19_c01 114 79
v_SkateBoarding_g19_c02 95 79
v_SkateBoarding_g19_c03 113 79
v_SkateBoarding_g19_c04 111 79
v_SkateBoarding_g19_c05 162 79
v_SkateBoarding_g20_c01 207 79
v_SkateBoarding_g20_c02 170 79
v_SkateBoarding_g20_c03 210 79
v_SkateBoarding_g20_c04 170 79
v_SkateBoarding_g20_c05 151 79
v_SkateBoarding_g21_c01 97 79
v_SkateBoarding_g21_c02 106 79
v_SkateBoarding_g21_c03 110 79
v_SkateBoarding_g21_c04 189 79
v_Skiing_g15_c01 235 80
v_Skiing_g15_c02 203 80
v_Skiing_g15_c03 251 80
v_Skiing_g15_c04 186 80
v_Skiing_g15_c05 206 80
v_Skiing_g16_c01 113 80
v_Skiing_g16_c02 202 80
v_Skiing_g16_c03 204 80
v_Skiing_g16_c04 179 80
v_Skiing_g16_c05 191 80
v_Skiing_g17_c01 199 80
v_Skiing_g17_c02 218 80
v_Skiing_g17_c03 205 80
v_Skiing_g17_c04 348 80
v_Skiing_g18_c01 134 80
v_Skiing_g18_c02 145 80
v_Skiing_g18_c03 199 80
v_Skiing_g18_c04 202 80
v_Skiing_g19_c01 148 80
v_Skiing_g19_c02 183 80
v_Skiing_g19_c03 286 80
v_Skiing_g19_c04 288 80
v_Skiing_g19_c05 158 80
v_Skiing_g19_c06 178 80
v_Skiing_g20_c01 249 80
v_Skiing_g20_c02 244 80
v_Skiing_g20_c03 198 80
v_Skiing_g20_c04 186 80
v_Skiing_g20_c05 176 80
v_Skiing_g20_c06 221 80
v_Skiing_g20_c07 219 80
v_Skiing_g21_c01 353 80
v_Skiing_g21_c02 197 80
v_Skiing_g21_c03 196 80
v_Skiing_g21_c04 235 80
v_Skiing_g21_c05 198 80
v_Skiing_g21_c06 198 80
v_Skiing_g21_c07 205 80
v_Skijet_g15_c01 250 81
v_Skijet_g15_c02 248 81
v_Skijet_g15_c03 248 81
v_Skijet_g15_c04 248 81
v_Skijet_g16_c01 209 81
v_Skijet_g16_c02 208 81
v_Skijet_g16_c03 209 81
v_Skijet_g16_c04 209 81
v_Skijet_g17_c01 250 81
v_Skijet_g17_c02 250 81
v_Skijet_g17_c03 250 81
v_Skijet_g17_c04 234 81
v_Skijet_g18_c01 212 81
v_Skijet_g18_c02 212 81
v_Skijet_g18_c03 212 81
v_Skijet_g18_c04 212 81
v_Skijet_g19_c01 250 81
v_Skijet_g19_c02 250 81
v_Skijet_g19_c03 250 81
v_Skijet_g19_c04 250 81
v_Skijet_g20_c01 208 81
v_Skijet_g20_c02 208 81
v_Skijet_g20_c03 208 81
v_Skijet_g20_c04 209 81
v_Skijet_g21_c01 187 81
v_Skijet_g21_c02 185 81
v_Skijet_g21_c03 185 81
v_Skijet_g21_c04 187 81
v_SkyDiving_g15_c01 205 82
v_SkyDiving_g15_c02 171 82
v_SkyDiving_g15_c03 197 82
v_SkyDiving_g15_c04 221 82
v_SkyDiving_g15_c05 47 82
v_SkyDiving_g16_c01 197 82
v_SkyDiving_g16_c02 212 82
v_SkyDiving_g16_c03 199 82
v_SkyDiving_g16_c04 262 82
v_SkyDiving_g17_c01 197 82
v_SkyDiving_g17_c02 180 82
v_SkyDiving_g17_c03 199 82
v_SkyDiving_g17_c04 207 82
v_SkyDiving_g17_c05 181 82
v_SkyDiving_g18_c01 174 82
v_SkyDiving_g18_c02 264 82
v_SkyDiving_g18_c03 172 82
v_SkyDiving_g18_c04 175 82
v_SkyDiving_g18_c05 223 82
v_SkyDiving_g18_c06 171 82
v_SkyDiving_g19_c01 80 82
v_SkyDiving_g19_c02 95 82
v_SkyDiving_g19_c03 166 82
v_SkyDiving_g19_c04 176 82
v_SkyDiving_g20_c01 135 82
v_SkyDiving_g20_c02 197 82
v_SkyDiving_g20_c03 225 82
v_SkyDiving_g20_c04 247 82
v_SkyDiving_g20_c05 221 82
v_SkyDiving_g20_c06 247 82
v_SkyDiving_g21_c01 208 82
v_SkyDiving_g21_c02 207 82
v_SkyDiving_g21_c03 202 82
v_SkyDiving_g21_c04 208 82
v_SoccerJuggling_g15_c01 598 83
v_SoccerJuggling_g15_c02 598 83
v_SoccerJuggling_g15_c03 598 83
v_SoccerJuggling_g15_c04 598 83
v_SoccerJuggling_g16_c01 588 83
v_SoccerJuggling_g16_c02 589 83
v_SoccerJuggling_g16_c03 591 83
v_SoccerJuggling_g16_c04 578 83
v_SoccerJuggling_g16_c05 200 83
v_SoccerJuggling_g16_c06 307 83
v_SoccerJuggling_g16_c07 234 83
v_SoccerJuggling_g17_c01 200 83
v_SoccerJuggling_g17_c02 200 83
v_SoccerJuggling_g17_c03 200 83
v_SoccerJuggling_g17_c04 200 83
v_SoccerJuggling_g17_c05 299 83
v_SoccerJuggling_g17_c06 333 83
v_SoccerJuggling_g17_c07 299 83
v_SoccerJuggling_g18_c01 300 83
v_SoccerJuggling_g18_c02 300 83
v_SoccerJuggling_g18_c03 300 83
v_SoccerJuggling_g18_c04 300 83
v_SoccerJuggling_g18_c05 359 83
v_SoccerJuggling_g18_c06 359 83
v_SoccerJuggling_g18_c07 359 83
v_SoccerJuggling_g19_c01 376 83
v_SoccerJuggling_g19_c02 220 83
v_SoccerJuggling_g19_c03 292 83
v_SoccerJuggling_g19_c04 278 83
v_SoccerJuggling_g19_c05 300 83
v_SoccerJuggling_g19_c06 299 83
v_SoccerJuggling_g19_c07 299 83
v_SoccerJuggling_g20_c01 300 83
v_SoccerJuggling_g20_c02 300 83
v_SoccerJuggling_g20_c03 200 83
v_SoccerJuggling_g20_c04 200 83
v_SoccerJuggling_g20_c05 238 83
v_SoccerJuggling_g20_c06 239 83
v_SoccerJuggling_g21_c01 412 83
v_SoccerJuggling_g21_c02 413 83
v_SoccerJuggling_g21_c03 81 83
v_SoccerJuggling_g21_c04 411 83
v_SoccerJuggling_g21_c05 239 83
v_SoccerPenalty_g15_c01 99 84
v_SoccerPenalty_g15_c02 101 84
v_SoccerPenalty_g15_c03 109 84
v_SoccerPenalty_g15_c04 78 84
v_SoccerPenalty_g15_c05 77 84
v_SoccerPenalty_g15_c06 75 84
v_SoccerPenalty_g15_c07 85 84
v_SoccerPenalty_g16_c01 133 84
v_SoccerPenalty_g16_c02 88 84
v_SoccerPenalty_g16_c03 127 84
v_SoccerPenalty_g16_c04 89 84
v_SoccerPenalty_g16_c05 113 84
v_SoccerPenalty_g17_c01 99 84
v_SoccerPenalty_g17_c02 92 84
v_SoccerPenalty_g17_c03 97 84
v_SoccerPenalty_g17_c04 83 84
v_SoccerPenalty_g18_c01 70 84
v_SoccerPenalty_g18_c02 122 84
v_SoccerPenalty_g18_c03 79 84
v_SoccerPenalty_g18_c04 72 84
v_SoccerPenalty_g18_c05 90 84
v_SoccerPenalty_g19_c01 92 84
v_SoccerPenalty_g19_c02 96 84
v_SoccerPenalty_g19_c03 83 84
v_SoccerPenalty_g19_c04 89 84
v_SoccerPenalty_g20_c01 137 84
v_SoccerPenalty_g20_c02 69 84
v_SoccerPenalty_g20_c03 182 84
v_SoccerPenalty_g20_c04 85 84
v_SoccerPenalty_g20_c05 122 84
v_SoccerPenalty_g21_c01 122 84
v_SoccerPenalty_g21_c02 71 84
v_SoccerPenalty_g21_c03 95 84
v_SoccerPenalty_g21_c04 69 84
v_SoccerPenalty_g21_c05 81 84
v_StillRings_g15_c01 165 85
v_StillRings_g15_c02 174 85
v_StillRings_g15_c03 102 85
v_StillRings_g15_c04 82 85
v_StillRings_g16_c01 106 85
v_StillRings_g16_c02 194 85
v_StillRings_g16_c03 179 85
v_StillRings_g16_c04 221 85
v_StillRings_g17_c01 213 85
v_StillRings_g17_c02 129 85
v_StillRings_g17_c03 131 85
v_StillRings_g17_c04 206 85
v_StillRings_g18_c01 212 85
v_StillRings_g18_c02 192 85
v_StillRings_g18_c03 146 85
v_StillRings_g18_c04 188 85
v_StillRings_g19_c01 194 85
v_StillRings_g19_c02 127 85
v_StillRings_g19_c03 129 85
v_StillRings_g19_c04 178 85
v_StillRings_g20_c01 187 85
v_StillRings_g20_c02 211 85
v_StillRings_g20_c03 147 85
v_StillRings_g20_c04 168 85
v_StillRings_g21_c01 199 85
v_StillRings_g21_c02 279 85
v_StillRings_g21_c03 275 85
v_StillRings_g21_c04 160 85
v_StillRings_g21_c05 1775 85
v_StillRings_g21_c06 353 85
v_StillRings_g21_c07 394 85
v_SumoWrestling_g15_c01 260 86
v_SumoWrestling_g15_c02 211 86
v_SumoWrestling_g15_c03 265 86
v_SumoWrestling_g15_c04 243 86
v_SumoWrestling_g16_c01 197 86
v_SumoWrestling_g16_c02 247 86
v_SumoWrestling_g16_c03 147 86
v_SumoWrestling_g16_c04 274 86
v_SumoWrestling_g17_c01 111 86
v_SumoWrestling_g17_c02 86 86
v_SumoWrestling_g17_c03 153 86
v_SumoWrestling_g17_c04 88 86
v_SumoWrestling_g17_c05 246 86
v_SumoWrestling_g18_c01 127 86
v_SumoWrestling_g18_c02 74 86
v_SumoWrestling_g18_c03 170 86
v_SumoWrestling_g18_c04 200 86
v_SumoWrestling_g18_c05 234 86
v_SumoWrestling_g18_c06 300 86
v_SumoWrestling_g18_c07 110 86
v_SumoWrestling_g19_c01 100 86
v_SumoWrestling_g19_c02 230 86
v_SumoWrestling_g19_c03 224 86
v_SumoWrestling_g19_c04 199 86
v_SumoWrestling_g19_c05 324 86
v_SumoWrestling_g20_c01 227 86
v_SumoWrestling_g20_c02 74 86
v_SumoWrestling_g20_c03 224 86
v_SumoWrestling_g20_c04 274 86
v_SumoWrestling_g21_c01 91 86
v_SumoWrestling_g21_c02 154 86
v_SumoWrestling_g21_c03 276 86
v_SumoWrestling_g21_c04 174 86
v_Surfing_g15_c01 154 87
v_Surfing_g15_c02 162 87
v_Surfing_g15_c03 108 87
v_Surfing_g15_c04 126 87
v_Surfing_g15_c05 141 87
v_Surfing_g15_c06 177 87
v_Surfing_g15_c07 157 87
v_Surfing_g16_c01 258 87
v_Surfing_g16_c02 238 87
v_Surfing_g16_c03 250 87
v_Surfing_g16_c04 247 87
v_Surfing_g16_c05 252 87
v_Surfing_g16_c06 247 87
v_Surfing_g16_c07 235 87
v_Surfing_g17_c01 231 87
v_Surfing_g17_c02 249 87
v_Surfing_g17_c03 250 87
v_Surfing_g17_c04 171 87
v_Surfing_g17_c05 192 87
v_Surfing_g17_c06 245 87
v_Surfing_g17_c07 228 87
v_Surfing_g18_c01 124 87
v_Surfing_g18_c02 154 87
v_Surfing_g18_c03 74 87
v_Surfing_g18_c04 118 87
v_Surfing_g19_c01 329 87
v_Surfing_g19_c02 231 87
v_Surfing_g19_c03 173 87
v_Surfing_g19_c04 265 87
v_Surfing_g20_c01 271 87
v_Surfing_g20_c02 242 87
v_Surfing_g20_c03 163 87
v_Surfing_g20_c04 256 87
v_Surfing_g20_c05 245 87
v_Surfing_g20_c06 258 87
v_Surfing_g21_c01 129 87
v_Surfing_g21_c02 185 87
v_Surfing_g21_c03 136 87
v_Surfing_g21_c04 151 87
v_Swing_g15_c01 87 88
v_Swing_g15_c02 87 88
v_Swing_g15_c03 87 88
v_Swing_g15_c04 87 88
v_Swing_g15_c05 200 88
v_Swing_g15_c06 200 88
v_Swing_g15_c07 200 88
v_Swing_g16_c01 125 88
v_Swing_g16_c02 125 88
v_Swing_g16_c03 108 88
v_Swing_g16_c04 108 88
v_Swing_g16_c05 150 88
v_Swing_g17_c01 159 88
v_Swing_g17_c02 167 88
v_Swing_g17_c03 159 88
v_Swing_g17_c04 159 88
v_Swing_g18_c01 334 88
v_Swing_g18_c02 334 88
v_Swing_g18_c03 334 88
v_Swing_g18_c04 247 88
v_Swing_g19_c01 275 88
v_Swing_g19_c02 275 88
v_Swing_g19_c03 275 88
v_Swing_g19_c04 159 88
v_Swing_g20_c01 150 88
v_Swing_g20_c02 150 88
v_Swing_g20_c03 87 88
v_Swing_g20_c04 87 88
v_Swing_g20_c05 150 88
v_Swing_g20_c06 150 88
v_Swing_g21_c01 167 88
v_Swing_g21_c02 167 88
v_Swing_g21_c03 167 88
v_Swing_g21_c04 150 88
v_Swing_g21_c05 200 88
v_Swing_g21_c06 200 88
v_TableTennisShot_g15_c01 94 89
v_TableTennisShot_g15_c02 176 89
v_TableTennisShot_g15_c03 104 89
v_TableTennisShot_g15_c04 74 89
v_TableTennisShot_g15_c05 104 89
v_TableTennisShot_g15_c06 85 89
v_TableTennisShot_g15_c07 176 89
v_TableTennisShot_g16_c01 206 89
v_TableTennisShot_g16_c02 268 89
v_TableTennisShot_g16_c03 253 89
v_TableTennisShot_g16_c04 258 89
v_TableTennisShot_g16_c05 259 89
v_TableTennisShot_g16_c06 233 89
v_TableTennisShot_g16_c07 69 89
v_TableTennisShot_g17_c01 126 89
v_TableTennisShot_g17_c02 74 89
v_TableTennisShot_g17_c03 82 89
v_TableTennisShot_g17_c04 105 89
v_TableTennisShot_g18_c01 200 89
v_TableTennisShot_g18_c02 144 89
v_TableTennisShot_g18_c03 170 89
v_TableTennisShot_g18_c04 169 89
v_TableTennisShot_g19_c01 224 89
v_TableTennisShot_g19_c02 253 89
v_TableTennisShot_g19_c03 215 89
v_TableTennisShot_g19_c04 214 89
v_TableTennisShot_g19_c05 230 89
v_TableTennisShot_g19_c06 258 89
v_TableTennisShot_g19_c07 290 89
v_TableTennisShot_g20_c01 96 89
v_TableTennisShot_g20_c02 150 89
v_TableTennisShot_g20_c03 140 89
v_TableTennisShot_g20_c04 149 89
v_TableTennisShot_g20_c05 116 89
v_TableTennisShot_g20_c06 108 89
v_TableTennisShot_g20_c07 146 89
v_TableTennisShot_g21_c01 74 89
v_TableTennisShot_g21_c02 74 89
v_TableTennisShot_g21_c03 74 89
v_TableTennisShot_g21_c04 56 89
v_TaiChi_g15_c01 172 90
v_TaiChi_g15_c02 172 90
v_TaiChi_g15_c03 176 90
v_TaiChi_g15_c04 176 90
v_TaiChi_g16_c01 171 90
v_TaiChi_g16_c02 198 90
v_TaiChi_g16_c03 190 90
v_TaiChi_g16_c04 181 90
v_TaiChi_g17_c01 189 90
v_TaiChi_g17_c02 173 90
v_TaiChi_g17_c03 175 90
v_TaiChi_g17_c04 181 90
v_TaiChi_g18_c01 211 90
v_TaiChi_g18_c02 178 90
v_TaiChi_g18_c03 169 90
v_TaiChi_g18_c04 170 90
v_TaiChi_g19_c01 167 90
v_TaiChi_g19_c02 179 90
v_TaiChi_g19_c03 173 90
v_TaiChi_g19_c04 183 90
v_TaiChi_g20_c01 172 90
v_TaiChi_g20_c02 177 90
v_TaiChi_g20_c03 172 90
v_TaiChi_g20_c04 169 90
v_TaiChi_g21_c01 170 90
v_TaiChi_g21_c02 181 90
v_TaiChi_g21_c03 170 90
v_TaiChi_g21_c04 170 90
v_TennisSwing_g15_c01 160 91
v_TennisSwing_g15_c02 135 91
v_TennisSwing_g15_c03 185 91
v_TennisSwing_g15_c04 185 91
v_TennisSwing_g15_c05 260 91
v_TennisSwing_g15_c06 74 91
v_TennisSwing_g15_c07 99 91
v_TennisSwing_g16_c01 301 91
v_TennisSwing_g16_c02 292 91
v_TennisSwing_g16_c03 281 91
v_TennisSwing_g16_c04 307 91
v_TennisSwing_g16_c05 302 91
v_TennisSwing_g16_c06 243 91
v_TennisSwing_g16_c07 175 91
v_TennisSwing_g17_c01 252 91
v_TennisSwing_g17_c02 192 91
v_TennisSwing_g17_c03 277 91
v_TennisSwing_g17_c04 259 91
v_TennisSwing_g17_c05 200 91
v_TennisSwing_g17_c06 200 91
v_TennisSwing_g17_c07 176 91
v_TennisSwing_g18_c01 142 91
v_TennisSwing_g18_c02 147 91
v_TennisSwing_g18_c03 149 91
v_TennisSwing_g18_c04 144 91
v_TennisSwing_g18_c05 152 91
v_TennisSwing_g18_c06 163 91
v_TennisSwing_g19_c01 121 91
v_TennisSwing_g19_c02 78 91
v_TennisSwing_g19_c03 172 91
v_TennisSwing_g19_c04 174 91
v_TennisSwing_g19_c05 164 91
v_TennisSwing_g19_c06 140 91
v_TennisSwing_g20_c01 71 91
v_TennisSwing_g20_c02 137 91
v_TennisSwing_g20_c03 130 91
v_TennisSwing_g20_c04 170 91
v_TennisSwing_g20_c05 120 91
v_TennisSwing_g20_c06 171 91
v_TennisSwing_g21_c01 101 91
v_TennisSwing_g21_c02 107 91
v_TennisSwing_g21_c03 103 91
v_TennisSwing_g21_c04 114 91
v_TennisSwing_g21_c05 145 91
v_TennisSwing_g21_c06 153 91
v_ThrowDiscus_g15_c01 98 92
v_ThrowDiscus_g15_c02 87 92
v_ThrowDiscus_g15_c03 98 92
v_ThrowDiscus_g15_c04 76 92
v_ThrowDiscus_g15_c05 109 92
v_ThrowDiscus_g16_c01 106 92
v_ThrowDiscus_g16_c02 105 92
v_ThrowDiscus_g16_c03 57 92
v_ThrowDiscus_g16_c04 140 92
v_ThrowDiscus_g17_c01 102 92
v_ThrowDiscus_g17_c02 55 92
v_ThrowDiscus_g17_c03 102 92
v_ThrowDiscus_g17_c04 62 92
v_ThrowDiscus_g17_c05 88 92
v_ThrowDiscus_g18_c01 148 92
v_ThrowDiscus_g18_c02 130 92
v_ThrowDiscus_g18_c03 91 92
v_ThrowDiscus_g18_c04 116 92
v_ThrowDiscus_g18_c05 130 92
v_ThrowDiscus_g18_c06 96 92
v_ThrowDiscus_g18_c07 103 92
v_ThrowDiscus_g19_c01 67 92
v_ThrowDiscus_g19_c02 80 92
v_ThrowDiscus_g19_c03 70 92
v_ThrowDiscus_g19_c04 102 92
v_ThrowDiscus_g20_c01 101 92
v_ThrowDiscus_g20_c02 79 92
v_ThrowDiscus_g20_c03 88 92
v_ThrowDiscus_g20_c04 91 92
v_ThrowDiscus_g21_c01 54 92
v_ThrowDiscus_g21_c02 115 92
v_ThrowDiscus_g21_c03 68 92
v_ThrowDiscus_g21_c04 88 92
v_ThrowDiscus_g21_c05 109 92
v_ThrowDiscus_g21_c06 81 92
v_ThrowDiscus_g21_c07 68 92
v_TrampolineJumping_g15_c01 150 93
v_TrampolineJumping_g15_c02 150 93
v_TrampolineJumping_g15_c03 150 93
v_TrampolineJumping_g15_c04 150 93
v_TrampolineJumping_g15_c05 178 93
v_TrampolineJumping_g16_c01 143 93
v_TrampolineJumping_g16_c02 170 93
v_TrampolineJumping_g16_c03 115 93
v_TrampolineJumping_g16_c04 150 93
v_TrampolineJumping_g16_c05 179 93
v_TrampolineJumping_g16_c06 179 93
v_TrampolineJumping_g17_c01 200 93
v_TrampolineJumping_g17_c02 250 93
v_TrampolineJumping_g17_c03 200 93
v_TrampolineJumping_g17_c04 200 93
v_TrampolineJumping_g18_c01 200 93
v_TrampolineJumping_g18_c02 150 93
v_TrampolineJumping_g18_c03 200 93
v_TrampolineJumping_g18_c04 150 93
v_TrampolineJumping_g19_c01 105 93
v_TrampolineJumping_g19_c02 105 93
v_TrampolineJumping_g19_c03 105 93
v_TrampolineJumping_g19_c04 105 93
v_TrampolineJumping_g19_c05 239 93
v_TrampolineJumping_g19_c06 239 93
v_TrampolineJumping_g20_c01 200 93
v_TrampolineJumping_g20_c02 200 93
v_TrampolineJumping_g20_c03 250 93
v_TrampolineJumping_g20_c04 200 93
v_TrampolineJumping_g20_c05 239 93
v_TrampolineJumping_g21_c01 200 93
v_TrampolineJumping_g21_c02 200 93
v_TrampolineJumping_g21_c03 200 93
v_TrampolineJumping_g21_c04 200 93
v_Typing_g15_c01 263 94
v_Typing_g15_c02 249 94
v_Typing_g15_c03 249 94
v_Typing_g15_c04 249 94
v_Typing_g16_c01 272 94
v_Typing_g16_c02 250 94
v_Typing_g16_c03 240 94
v_Typing_g16_c04 258 94
v_Typing_g17_c01 109 94
v_Typing_g17_c02 124 94
v_Typing_g17_c03 133 94
v_Typing_g17_c04 100 94
v_Typing_g18_c01 132 94
v_Typing_g18_c02 121 94
v_Typing_g18_c03 129 94
v_Typing_g18_c04 114 94
v_Typing_g19_c01 212 94
v_Typing_g19_c02 249 94
v_Typing_g19_c03 249 94
v_Typing_g19_c04 249 94
v_Typing_g20_c01 182 94
v_Typing_g20_c02 189 94
v_Typing_g20_c03 182 94
v_Typing_g20_c04 183 94
v_Typing_g20_c05 195 94
v_Typing_g20_c06 199 94
v_Typing_g20_c07 215 94
v_Typing_g21_c01 140 94
v_Typing_g21_c02 108 94
v_Typing_g21_c03 138 94
v_Typing_g21_c04 110 94
v_UnevenBars_g15_c01 62 95
v_UnevenBars_g15_c02 121 95
v_UnevenBars_g15_c03 197 95
v_UnevenBars_g15_c04 256 95
v_UnevenBars_g15_c05 162 95
v_UnevenBars_g15_c06 167 95
v_UnevenBars_g15_c07 145 95
v_UnevenBars_g16_c01 313 95
v_UnevenBars_g16_c02 301 95
v_UnevenBars_g16_c03 299 95
v_UnevenBars_g16_c04 299 95
v_UnevenBars_g16_c05 324 95
v_UnevenBars_g17_c01 126 95
v_UnevenBars_g17_c02 131 95
v_UnevenBars_g17_c03 134 95
v_UnevenBars_g17_c04 137 95
v_UnevenBars_g18_c01 165 95
v_UnevenBars_g18_c02 189 95
v_UnevenBars_g18_c03 127 95
v_UnevenBars_g18_c04 74 95
v_UnevenBars_g19_c01 166 95
v_UnevenBars_g19_c02 124 95
v_UnevenBars_g19_c03 114 95
v_UnevenBars_g19_c04 99 95
v_UnevenBars_g20_c01 156 95
v_UnevenBars_g20_c02 136 95
v_UnevenBars_g20_c03 99 95
v_UnevenBars_g20_c04 146 95
v_UnevenBars_g21_c01 186 95
v_UnevenBars_g21_c02 157 95
v_UnevenBars_g21_c03 224 95
v_UnevenBars_g21_c04 125 95
v_VolleyballSpiking_g15_c01 129 96
v_VolleyballSpiking_g15_c02 101 96
v_VolleyballSpiking_g15_c03 141 96
v_VolleyballSpiking_g15_c04 85 96
v_VolleyballSpiking_g16_c01 128 96
v_VolleyballSpiking_g16_c02 95 96
v_VolleyballSpiking_g16_c03 88 96
v_VolleyballSpiking_g16_c04 179 96
v_VolleyballSpiking_g17_c01 105 96
v_VolleyballSpiking_g17_c02 86 96
v_VolleyballSpiking_g17_c03 103 96
v_VolleyballSpiking_g17_c04 123 96
v_VolleyballSpiking_g18_c01 111 96
v_VolleyballSpiking_g18_c02 99 96
v_VolleyballSpiking_g18_c03 152 96
v_VolleyballSpiking_g18_c04 157 96
v_VolleyballSpiking_g19_c01 119 96
v_VolleyballSpiking_g19_c02 100 96
v_VolleyballSpiking_g19_c03 58 96
v_VolleyballSpiking_g19_c04 89 96
v_VolleyballSpiking_g20_c01 79 96
v_VolleyballSpiking_g20_c02 170 96
v_VolleyballSpiking_g20_c03 77 96
v_VolleyballSpiking_g20_c04 56 96
v_VolleyballSpiking_g21_c01 120 96
v_VolleyballSpiking_g21_c02 118 96
v_VolleyballSpiking_g21_c03 111 96
v_VolleyballSpiking_g21_c04 105 96
v_WalkingWithDog_g15_c01 215 97
v_WalkingWithDog_g15_c02 239 97
v_WalkingWithDog_g15_c03 239 97
v_WalkingWithDog_g15_c04 239 97
v_WalkingWithDog_g16_c01 117 97
v_WalkingWithDog_g16_c02 239 97
v_WalkingWithDog_g16_c03 239 97
v_WalkingWithDog_g16_c04 239 97
v_WalkingWithDog_g16_c05 198 97
v_WalkingWithDog_g17_c01 239 97
v_WalkingWithDog_g17_c02 239 97
v_WalkingWithDog_g17_c03 239 97
v_WalkingWithDog_g17_c04 239 97
v_WalkingWithDog_g17_c05 239 97
v_WalkingWithDog_g18_c01 239 97
v_WalkingWithDog_g18_c02 239 97
v_WalkingWithDog_g18_c03 239 97
v_WalkingWithDog_g18_c04 239 97
v_WalkingWithDog_g19_c01 239 97
v_WalkingWithDog_g19_c02 239 97
v_WalkingWithDog_g19_c03 239 97
v_WalkingWithDog_g19_c04 239 97
v_WalkingWithDog_g19_c05 239 97
v_WalkingWithDog_g20_c01 239 97
v_WalkingWithDog_g20_c02 239 97
v_WalkingWithDog_g20_c03 239 97
v_WalkingWithDog_g20_c04 239 97
v_WalkingWithDog_g20_c05 239 97
v_WalkingWithDog_g20_c06 239 97
v_WalkingWithDog_g20_c07 239 97
v_WalkingWithDog_g21_c01 239 97
v_WalkingWithDog_g21_c02 239 97
v_WalkingWithDog_g21_c03 238 97
v_WalkingWithDog_g21_c04 239 97
v_WallPushups_g15_c01 69 98
v_WallPushups_g15_c02 61 98
v_WallPushups_g15_c03 60 98
v_WallPushups_g15_c04 53 98
v_WallPushups_g15_c05 113 98
v_WallPushups_g16_c01 180 98
v_WallPushups_g16_c02 152 98
v_WallPushups_g16_c03 149 98
v_WallPushups_g16_c04 158 98
v_WallPushups_g16_c05 138 98
v_WallPushups_g16_c06 176 98
v_WallPushups_g16_c07 229 98
v_WallPushups_g17_c01 124 98
v_WallPushups_g17_c02 129 98
v_WallPushups_g17_c03 112 98
v_WallPushups_g17_c04 114 98
v_WallPushups_g17_c05 115 98
v_WallPushups_g17_c06 124 98
v_WallPushups_g17_c07 92 98
v_WallPushups_g18_c01 113 98
v_WallPushups_g18_c02 124 98
v_WallPushups_g18_c03 104 98
v_WallPushups_g18_c04 120 98
v_WallPushups_g18_c05 109 98
v_WallPushups_g19_c01 87 98
v_WallPushups_g19_c02 85 98
v_WallPushups_g19_c03 79 98
v_WallPushups_g19_c04 85 98
v_WallPushups_g19_c05 72 98
v_WallPushups_g20_c01 92 98
v_WallPushups_g20_c02 109 98
v_WallPushups_g20_c03 105 98
v_WallPushups_g20_c04 100 98
v_WallPushups_g20_c05 100 98
v_WallPushups_g20_c06 88 98
v_WallPushups_g21_c01 71 98
v_WallPushups_g21_c02 80 98
v_WallPushups_g21_c03 149 98
v_WallPushups_g21_c04 139 98
v_WallPushups_g21_c05 132 98
v_WallPushups_g21_c06 111 98
v_WallPushups_g21_c07 53 98
v_WritingOnBoard_g15_c01 136 99
v_WritingOnBoard_g15_c02 99 99
v_WritingOnBoard_g15_c03 86 99
v_WritingOnBoard_g15_c04 204 99
v_WritingOnBoard_g15_c05 227 99
v_WritingOnBoard_g16_c01 192 99
v_WritingOnBoard_g16_c02 267 99
v_WritingOnBoard_g16_c03 124 99
v_WritingOnBoard_g16_c04 144 99
v_WritingOnBoard_g16_c05 284 99
v_WritingOnBoard_g16_c06 274 99
v_WritingOnBoard_g16_c07 243 99
v_WritingOnBoard_g17_c01 181 99
v_WritingOnBoard_g17_c02 234 99
v_WritingOnBoard_g17_c03 114 99
v_WritingOnBoard_g17_c04 205 99
v_WritingOnBoard_g17_c05 285 99
v_WritingOnBoard_g18_c01 128 99
v_WritingOnBoard_g18_c02 254 99
v_WritingOnBoard_g18_c03 117 99
v_WritingOnBoard_g18_c04 217 99
v_WritingOnBoard_g18_c05 100 99
v_WritingOnBoard_g18_c06 130 99
v_WritingOnBoard_g18_c07 99 99
v_WritingOnBoard_g19_c01 220 99
v_WritingOnBoard_g19_c02 100 99
v_WritingOnBoard_g19_c03 237 99
v_WritingOnBoard_g19_c04 144 99
v_WritingOnBoard_g20_c01 295 99
v_WritingOnBoard_g20_c02 134 99
v_WritingOnBoard_g20_c03 169 99
v_WritingOnBoard_g20_c04 213 99
v_WritingOnBoard_g20_c05 142 99
v_WritingOnBoard_g20_c06 213 99
v_WritingOnBoard_g20_c07 109 99
v_WritingOnBoard_g21_c01 130 99
v_WritingOnBoard_g21_c02 308 99
v_WritingOnBoard_g21_c03 201 99
v_WritingOnBoard_g21_c04 141 99
v_WritingOnBoard_g21_c05 219 99
v_WritingOnBoard_g21_c06 303 99
v_WritingOnBoard_g21_c07 320 99
v_YoYo_g15_c01 178 100
v_YoYo_g15_c02 176 100
v_YoYo_g15_c03 188 100
v_YoYo_g15_c04 171 100
v_YoYo_g16_c01 161 100
v_YoYo_g16_c02 188 100
v_YoYo_g16_c03 167 100
v_YoYo_g16_c04 183 100
v_YoYo_g16_c05 172 100
v_YoYo_g16_c06 162 100
v_YoYo_g17_c01 204 100
v_YoYo_g17_c02 192 100
v_YoYo_g17_c03 180 100
v_YoYo_g17_c04 212 100
v_YoYo_g17_c05 179 100
v_YoYo_g17_c06 182 100
v_YoYo_g18_c01 162 100
v_YoYo_g18_c02 172 100
v_YoYo_g18_c03 172 100
v_YoYo_g18_c04 177 100
v_YoYo_g19_c01 170 100
v_YoYo_g19_c02 171 100
v_YoYo_g19_c03 181 100
v_YoYo_g19_c04 165 100
v_YoYo_g19_c05 186 100
v_YoYo_g19_c06 201 100
v_YoYo_g20_c01 197 100
v_YoYo_g20_c02 179 100
v_YoYo_g20_c03 167 100
v_YoYo_g20_c04 185 100
v_YoYo_g21_c01 184 100
v_YoYo_g21_c02 193 100
v_YoYo_g21_c03 177 100
v_YoYo_g21_c04 176 100
v_YoYo_g21_c05 166 100
v_YoYo_g21_c06 182 100
