# Supplementary material for: STA-TSN: Spatial-Temporal Attention Temporal Segment Network for action recognition in video
Source: PLoS One. 2022 Mar 17;17(3):e0265115. doi: 10.1371/journal.pone.0265115 (PMC8929560; doi:10.1371/journal.pone.0265115)
Supplement: S1 File — (ZIP) [file pone.0265115.s001.zip › ┤·┬δ/datasets/ucf101_splits/testlist01.txt]

ApplyEyeMakeup/v_ApplyEyeMakeup_g01_c01.avi
ApplyEyeMakeup/v_ApplyEyeMakeup_g01_c02.avi
ApplyEyeMakeup/v_ApplyEyeMakeup_g01_c03.avi
ApplyEyeMakeup/v_ApplyEyeMakeup_g01_c04.avi
ApplyEyeMakeup/v_ApplyEyeMakeup_g01_c05.avi
ApplyEyeMakeup/v_ApplyEyeMakeup_g01_c06.avi
ApplyEyeMakeup/v_ApplyEyeMakeup_g02_c01.avi
ApplyEyeMakeup/v_ApplyEyeMakeup_g02_c02.avi
ApplyEyeMakeup/v_ApplyEyeMakeup_g02_c03.avi
ApplyEyeMakeup/v_ApplyEyeMakeup_g02_c04.avi
ApplyEyeMakeup/v_ApplyEyeMakeup_g03_c01.avi
ApplyEyeMakeup/v_ApplyEyeMakeup_g03_c02.avi
ApplyEyeMakeup/v_ApplyEyeMakeup_g03_c03.avi
ApplyEyeMakeup/v_ApplyEyeMakeup_g03_c04.avi
ApplyEyeMakeup/v_ApplyEyeMakeup_g03_c05.avi
ApplyEyeMakeup/v_ApplyEyeMakeup_g03_c06.avi
ApplyEyeMakeup/v_ApplyEyeMakeup_g04_c01.avi
ApplyEyeMakeup/v_ApplyEyeMakeup_g04_c02.avi
ApplyEyeMakeup/v_ApplyEyeMakeup_g04_c03.avi
ApplyEyeMakeup/v_ApplyEyeMakeup_g04_c04.avi
ApplyEyeMakeup/v_ApplyEyeMakeup_g04_c05.avi
ApplyEyeMakeup/v_ApplyEyeMakeup_g04_c06.avi
ApplyEyeMakeup/v_ApplyEyeMakeup_g04_c07.avi
ApplyEyeMakeup/v_ApplyEyeMakeup_g05_c01.avi
ApplyEyeMakeup/v_ApplyEyeMakeup_g05_c02.avi
ApplyEyeMakeup/v_ApplyEyeMakeup_g05_c03.avi
ApplyEyeMakeup/v_ApplyEyeMakeup_g05_c04.avi
ApplyEyeMakeup/v_ApplyEyeMakeup_g05_c05.avi
ApplyEyeMakeup/v_ApplyEyeMakeup_g05_c06.avi
ApplyEyeMakeup/v_ApplyEyeMakeup_g05_c07.avi
ApplyEyeMakeup/v_ApplyEyeMakeup_g06_c01.avi
ApplyEyeMakeup/v_ApplyEyeMakeup_g06_c02.avi
ApplyEyeMakeup/v_ApplyEyeMakeup_g06_c03.avi
ApplyEyeMakeup/v_ApplyEyeMakeup_g06_c04.avi
ApplyEyeMakeup/v_ApplyEyeMakeup_g06_c05.avi
ApplyEyeMakeup/v_ApplyEyeMakeup_g06_c06.avi
ApplyEyeMakeup/v_ApplyEyeMakeup_g06_c07.avi
ApplyEyeMakeup/v_ApplyEyeMakeup_g07_c01.avi
ApplyEyeMakeup/v_ApplyEyeMakeup_g07_c02.avi
ApplyEyeMakeup/v_ApplyEyeMakeup_g07_c03.avi
ApplyEyeMakeup/v_ApplyEyeMakeup_g07_c04.avi
ApplyEyeMakeup/v_ApplyEyeMakeup_g07_c05.avi
ApplyEyeMakeup/v_ApplyEyeMakeup_g07_c06.avi
ApplyEyeMakeup/v_ApplyEyeMakeup_g07_c07.avi
ApplyLipstick/v_ApplyLipstick_g01_c01.avi
ApplyLipstick/v_ApplyLipstick_g01_c02.avi
ApplyLipstick/v_ApplyLipstick_g01_c03.avi
ApplyLipstick/v_ApplyLipstick_g01_c04.avi
ApplyLipstick/v_ApplyLipstick_g01_c05.avi
ApplyLipstick/v_ApplyLipstick_g02_c01.avi
ApplyLipstick/v_ApplyLipstick_g02_c02.avi
ApplyLipstick/v_ApplyLipstick_g02_c03.avi
ApplyLipstick/v_ApplyLipstick_g02_c04.avi
ApplyLipstick/v_ApplyLipstick_g03_c01.avi
ApplyLipstick/v_ApplyLipstick_g03_c02.avi
ApplyLipstick/v_ApplyLipstick_g03_c03.avi
ApplyLipstick/v_ApplyLipstick_g03_c04.avi
ApplyLipstick/v_ApplyLipstick_g04_c01.avi
ApplyLipstick/v_ApplyLipstick_g04_c02.avi
ApplyLipstick/v_ApplyLipstick_g04_c03.avi
ApplyLipstick/v_ApplyLipstick_g04_c04.avi
ApplyLipstick/v_ApplyLipstick_g04_c05.avi
ApplyLipstick/v_ApplyLipstick_g05_c01.avi
ApplyLipstick/v_ApplyLipstick_g05_c02.avi
ApplyLipstick/v_ApplyLipstick_g05_c03.avi
ApplyLipstick/v_ApplyLipstick_g05_c04.avi
ApplyLipstick/v_ApplyLipstick_g05_c05.avi
ApplyLipstick/v_ApplyLipstick_g06_c01.avi
ApplyLipstick/v_ApplyLipstick_g06_c02.avi
ApplyLipstick/v_ApplyLipstick_g06_c03.avi
ApplyLipstick/v_ApplyLipstick_g06_c04.avi
ApplyLipstick/v_ApplyLipstick_g06_c05.avi
ApplyLipstick/v_ApplyLipstick_g07_c01.avi
ApplyLipstick/v_ApplyLipstick_g07_c02.avi
ApplyLipstick/v_ApplyLipstick_g07_c03.avi
ApplyLipstick/v_ApplyLipstick_g07_c04.avi
Archery/v_Archery_g01_c01.avi
Archery/v_Archery_g01_c02.avi
Archery/v_Archery_g01_c03.avi
Archery/v_Archery_g01_c04.avi
Archery/v_Archery_g01_c05.avi
Archery/v_Archery_g01_c06.avi
Archery/v_Archery_g01_c07.avi
Archery/v_Archery_g02_c01.avi
Archery/v_Archery_g02_c02.avi
Archery/v_Archery_g02_c03.avi
Archery/v_Archery_g02_c04.avi
Archery/v_Archery_g02_c05.avi
Archery/v_Archery_g02_c06.avi
Archery/v_Archery_g02_c07.avi
Archery/v_Archery_g03_c01.avi
Archery/v_Archery_g03_c02.avi
Archery/v_Archery_g03_c03.avi
Archery/v_Archery_g03_c04.avi
Archery/v_Archery_g03_c05.avi
Archery/v_Archery_g04_c01.avi
Archery/v_Archery_g04_c02.avi
Archery/v_Archery_g04_c03.avi
Archery/v_Archery_g04_c04.avi
Archery/v_Archery_g04_c05.avi
Archery/v_Archery_g05_c01.avi
Archery/v_Archery_g05_c02.avi
Archery/v_Archery_g05_c03.avi
Archery/v_Archery_g05_c04.avi
Archery/v_Archery_g05_c05.avi
Archery/v_Archery_g06_c01.avi
Archery/v_Archery_g06_c02.avi
Archery/v_Archery_g06_c03.avi
Archery/v_Archery_g06_c04.avi
Archery/v_Archery_g06_c05.avi
Archery/v_Archery_g06_c06.avi
Archery/v_Archery_g07_c01.avi
Archery/v_Archery_g07_c02.avi
Archery/v_Archery_g07_c03.avi
Archery/v_Archery_g07_c04.avi
Archery/v_Archery_g07_c05.avi
Archery/v_Archery_g07_c06.avi
BabyCrawling/v_BabyCrawling_g01_c01.avi
BabyCrawling/v_BabyCrawling_g01_c02.avi
BabyCrawling/v_BabyCrawling_g01_c03.avi
BabyCrawling/v_BabyCrawling_g01_c04.avi
BabyCrawling/v_BabyCrawling_g02_c01.avi
BabyCrawling/v_BabyCrawling_g02_c02.avi
BabyCrawling/v_BabyCrawling_g02_c03.avi
BabyCrawling/v_BabyCrawling_g02_c04.avi
BabyCrawling/v_BabyCrawling_g02_c05.avi
BabyCrawling/v_BabyCrawling_g02_c06.avi
BabyCrawling/v_BabyCrawling_g03_c01.avi
BabyCrawling/v_BabyCrawling_g03_c02.avi
BabyCrawling/v_BabyCrawling_g03_c03.avi
BabyCrawling/v_BabyCrawling_g03_c04.avi
BabyCrawling/v_BabyCrawling_g04_c01.avi
BabyCrawling/v_BabyCrawling_g04_c02.avi
BabyCrawling/v_BabyCrawling_g04_c03.avi
BabyCrawling/v_BabyCrawling_g04_c04.avi
BabyCrawling/v_BabyCrawling_g05_c01.avi
BabyCrawling/v_BabyCrawling_g05_c02.avi
BabyCrawling/v_BabyCrawling_g05_c03.avi
BabyCrawling/v_BabyCrawling_g05_c04.avi
BabyCrawling/v_BabyCrawling_g05_c05.avi
BabyCrawling/v_BabyCrawling_g06_c01.avi
BabyCrawling/v_BabyCrawling_g06_c02.avi
BabyCrawling/v_BabyCrawling_g06_c03.avi
BabyCrawling/v_BabyCrawling_g06_c04.avi
BabyCrawling/v_BabyCrawling_g06_c05.avi
BabyCrawling/v_BabyCrawling_g06_c06.avi
BabyCrawling/v_BabyCrawling_g07_c01.avi
BabyCrawling/v_BabyCrawling_g07_c02.avi
BabyCrawling/v_BabyCrawling_g07_c03.avi
BabyCrawling/v_BabyCrawling_g07_c04.avi
BabyCrawling/v_BabyCrawling_g07_c05.avi
BabyCrawling/v_BabyCrawling_g07_c06.avi
BalanceBeam/v_BalanceBeam_g01_c01.avi
BalanceBeam/v_BalanceBeam_g01_c02.avi
BalanceBeam/v_BalanceBeam_g01_c03.avi
BalanceBeam/v_BalanceBeam_g01_c04.avi
BalanceBeam/v_BalanceBeam_g02_c01.avi
BalanceBeam/v_BalanceBeam_g02_c02.avi
BalanceBeam/v_BalanceBeam_g02_c03.avi
BalanceBeam/v_BalanceBeam_g02_c04.avi
BalanceBeam/v_BalanceBeam_g03_c01.avi
BalanceBeam/v_BalanceBeam_g03_c02.avi
BalanceBeam/v_BalanceBeam_g03_c03.avi
BalanceBeam/v_BalanceBeam_g03_c04.avi
BalanceBeam/v_BalanceBeam_g04_c01.avi
BalanceBeam/v_BalanceBeam_g04_c02.avi
BalanceBeam/v_BalanceBeam_g04_c03.avi
BalanceBeam/v_BalanceBeam_g04_c04.avi
BalanceBeam/v_BalanceBeam_g05_c01.avi
BalanceBeam/v_BalanceBeam_g05_c02.avi
BalanceBeam/v_BalanceBeam_g05_c03.avi
BalanceBeam/v_BalanceBeam_g05_c04.avi
BalanceBeam/v_BalanceBeam_g06_c01.avi
BalanceBeam/v_BalanceBeam_g06_c02.avi
BalanceBeam/v_BalanceBeam_g06_c03.avi
BalanceBeam/v_BalanceBeam_g06_c04.avi
BalanceBeam/v_BalanceBeam_g06_c05.avi
BalanceBeam/v_BalanceBeam_g06_c06.avi
BalanceBeam/v_BalanceBeam_g06_c07.avi
BalanceBeam/v_BalanceBeam_g07_c01.avi
BalanceBeam/v_BalanceBeam_g07_c02.avi
BalanceBeam/v_BalanceBeam_g07_c03.avi
BalanceBeam/v_BalanceBeam_g07_c04.avi
BandMarching/v_BandMarching_g01_c01.avi
BandMarching/v_BandMarching_g01_c02.avi
BandMarching/v_BandMarching_g01_c03.avi
BandMarching/v_BandMarching_g01_c04.avi
BandMarching/v_BandMarching_g01_c05.avi
BandMarching/v_BandMarching_g01_c06.avi
BandMarching/v_BandMarching_g01_c07.avi
BandMarching/v_BandMarching_g02_c01.avi
BandMarching/v_BandMarching_g02_c02.avi
BandMarching/v_BandMarching_g02_c03.avi
BandMarching/v_BandMarching_g02_c04.avi
BandMarching/v_BandMarching_g02_c05.avi
BandMarching/v_BandMarching_g02_c06.avi
BandMarching/v_BandMarching_g02_c07.avi
BandMarching/v_BandMarching_g03_c01.avi
BandMarching/v_BandMarching_g03_c02.avi
BandMarching/v_BandMarching_g03_c03.avi
BandMarching/v_BandMarching_g03_c04.avi
BandMarching/v_BandMarching_g03_c05.avi
BandMarching/v_BandMarching_g03_c06.avi
BandMarching/v_BandMarching_g03_c07.avi
BandMarching/v_BandMarching_g04_c01.avi
BandMarching/v_BandMarching_g04_c02.avi
BandMarching/v_BandMarching_g04_c03.avi
BandMarching/v_BandMarching_g04_c04.avi
BandMarching/v_BandMarching_g05_c01.avi
BandMarching/v_BandMarching_g05_c02.avi
BandMarching/v_BandMarching_g05_c03.avi
BandMarching/v_BandMarching_g05_c04.avi
BandMarching/v_BandMarching_g05_c05.avi
BandMarching/v_BandMarching_g05_c06.avi
BandMarching/v_BandMarching_g05_c07.avi
BandMarching/v_BandMarching_g06_c01.avi
BandMarching/v_BandMarching_g06_c02.avi
BandMarching/v_BandMarching_g06_c03.avi
BandMarching/v_BandMarching_g06_c04.avi
BandMarching/v_BandMarching_g07_c01.avi
BandMarching/v_BandMarching_g07_c02.avi
BandMarching/v_BandMarching_g07_c03.avi
BandMarching/v_BandMarching_g07_c04.avi
BandMarching/v_BandMarching_g07_c05.avi
BandMarching/v_BandMarching_g07_c06.avi
BandMarching/v_BandMarching_g07_c07.avi
BaseballPitch/v_BaseballPitch_g01_c01.avi
BaseballPitch/v_BaseballPitch_g01_c02.avi
BaseballPitch/v_BaseballPitch_g01_c03.avi
BaseballPitch/v_BaseballPitch_g01_c04.avi
BaseballPitch/v_BaseballPitch_g01_c05.avi
BaseballPitch/v_BaseballPitch_g01_c06.avi
BaseballPitch/v_BaseballPitch_g02_c01.avi
BaseballPitch/v_BaseballPitch_g02_c02.avi
BaseballPitch/v_BaseballPitch_g02_c03.avi
BaseballPitch/v_BaseballPitch_g02_c04.avi
BaseballPitch/v_BaseballPitch_g03_c01.avi
BaseballPitch/v_BaseballPitch_g03_c02.avi
BaseballPitch/v_BaseballPitch_g03_c03.avi
BaseballPitch/v_BaseballPitch_g03_c04.avi
BaseballPitch/v_BaseballPitch_g03_c05.avi
BaseballPitch/v_BaseballPitch_g03_c06.avi
BaseballPitch/v_BaseballPitch_g03_c07.avi
BaseballPitch/v_BaseballPitch_g04_c01.avi
BaseballPitch/v_BaseballPitch_g04_c02.avi
BaseballPitch/v_BaseballPitch_g04_c03.avi
BaseballPitch/v_BaseballPitch_g04_c04.avi
BaseballPitch/v_BaseballPitch_g04_c05.avi
BaseballPitch/v_BaseballPitch_g05_c01.avi
BaseballPitch/v_BaseballPitch_g05_c02.avi
BaseballPitch/v_BaseballPitch_g05_c03.avi
BaseballPitch/v_BaseballPitch_g05_c04.avi
BaseballPitch/v_BaseballPitch_g05_c05.avi
BaseballPitch/v_BaseballPitch_g05_c06.avi
BaseballPitch/v_BaseballPitch_g05_c07.avi
BaseballPitch/v_BaseballPitch_g06_c01.avi
BaseballPitch/v_BaseballPitch_g06_c02.avi
BaseballPitch/v_BaseballPitch_g06_c03.avi
BaseballPitch/v_BaseballPitch_g06_c04.avi
BaseballPitch/v_BaseballPitch_g06_c05.avi
BaseballPitch/v_BaseballPitch_g06_c06.avi
BaseballPitch/v_BaseballPitch_g06_c07.avi
BaseballPitch/v_BaseballPitch_g07_c01.avi
BaseballPitch/v_BaseballPitch_g07_c02.avi
BaseballPitch/v_BaseballPitch_g07_c03.avi
BaseballPitch/v_BaseballPitch_g07_c04.avi
BaseballPitch/v_BaseballPitch_g07_c05.avi
BaseballPitch/v_BaseballPitch_g07_c06.avi
BaseballPitch/v_BaseballPitch_g07_c07.avi
Basketball/v_Basketball_g01_c01.avi
Basketball/v_Basketball_g01_c02.avi
Basketball/v_Basketball_g01_c03.avi
Basketball/v_Basketball_g01_c04.avi
Basketball/v_Basketball_g01_c05.avi
Basketball/v_Basketball_g01_c06.avi
Basketball/v_Basketball_g01_c07.avi
Basketball/v_Basketball_g02_c01.avi
Basketball/v_Basketball_g02_c02.avi
Basketball/v_Basketball_g02_c03.avi
Basketball/v_Basketball_g02_c04.avi
Basketball/v_Basketball_g02_c05.avi
Basketball/v_Basketball_g02_c06.avi
Basketball/v_Basketball_g03_c01.avi
Basketball/v_Basketball_g03_c02.avi
Basketball/v_Basketball_g03_c03.avi
Basketball/v_Basketball_g03_c04.avi
Basketball/v_Basketball_g03_c05.avi
Basketball/v_Basketball_g03_c06.avi
Basketball/v_Basketball_g04_c01.avi
Basketball/v_Basketball_g04_c02.avi
Basketball/v_Basketball_g04_c03.avi
Basketball/v_Basketball_g04_c04.avi
Basketball/v_Basketball_g05_c01.avi
Basketball/v_Basketball_g05_c02.avi
Basketball/v_Basketball_g05_c03.avi
Basketball/v_Basketball_g05_c04.avi
Basketball/v_Basketball_g06_c01.avi
Basketball/v_Basketball_g06_c02.avi
Basketball/v_Basketball_g06_c03.avi
Basketball/v_Basketball_g06_c04.avi
Basketball/v_Basketball_g07_c01.avi
Basketball/v_Basketball_g07_c02.avi
Basketball/v_Basketball_g07_c03.avi
Basketball/v_Basketball_g07_c04.avi
BasketballDunk/v_BasketballDunk_g01_c01.avi
BasketballDunk/v_BasketballDunk_g01_c02.avi
BasketballDunk/v_BasketballDunk_g01_c03.avi
BasketballDunk/v_BasketballDunk_g01_c04.avi
BasketballDunk/v_BasketballDunk_g01_c05.avi
BasketballDunk/v_BasketballDunk_g01_c06.avi
BasketballDunk/v_BasketballDunk_g01_c07.avi
BasketballDunk/v_BasketballDunk_g02_c01.avi
BasketballDunk/v_BasketballDunk_g02_c02.avi
BasketballDunk/v_BasketballDunk_g02_c03.avi
BasketballDunk/v_BasketballDunk_g02_c04.avi
BasketballDunk/v_BasketballDunk_g03_c01.avi
BasketballDunk/v_BasketballDunk_g03_c02.avi
BasketballDunk/v_BasketballDunk_g03_c03.avi
BasketballDunk/v_BasketballDunk_g03_c04.avi
BasketballDunk/v_BasketballDunk_g03_c05.avi
BasketballDunk/v_BasketballDunk_g03_c06.avi
BasketballDunk/v_BasketballDunk_g04_c01.avi
BasketballDunk/v_BasketballDunk_g04_c02.avi
BasketballDunk/v_BasketballDunk_g04_c03.avi
BasketballDunk/v_BasketballDunk_g04_c04.avi
BasketballDunk/v_BasketballDunk_g05_c01.avi
BasketballDunk/v_BasketballDunk_g05_c02.avi
BasketballDunk/v_BasketballDunk_g05_c03.avi
BasketballDunk/v_BasketballDunk_g05_c04.avi
BasketballDunk/v_BasketballDunk_g05_c05.avi
BasketballDunk/v_BasketballDunk_g05_c06.avi
BasketballDunk/v_BasketballDunk_g06_c01.avi
BasketballDunk/v_BasketballDunk_g06_c02.avi
BasketballDunk/v_BasketballDunk_g06_c03.avi
BasketballDunk/v_BasketballDunk_g06_c04.avi
BasketballDunk/v_BasketballDunk_g07_c01.avi
BasketballDunk/v_BasketballDunk_g07_c02.avi
BasketballDunk/v_BasketballDunk_g07_c03.avi
BasketballDunk/v_BasketballDunk_g07_c04.avi
BasketballDunk/v_BasketballDunk_g07_c05.avi
BasketballDunk/v_BasketballDunk_g07_c06.avi
BenchPress/v_BenchPress_g01_c01.avi
BenchPress/v_BenchPress_g01_c02.avi
BenchPress/v_BenchPress_g01_c03.avi
BenchPress/v_BenchPress_g01_c04.avi
BenchPress/v_BenchPress_g01_c05.avi
BenchPress/v_BenchPress_g01_c06.avi
BenchPress/v_BenchPress_g02_c01.avi
BenchPress/v_BenchPress_g02_c02.avi
BenchPress/v_BenchPress_g02_c03.avi
BenchPress/v_BenchPress_g02_c04.avi
BenchPress/v_BenchPress_g02_c05.avi
BenchPress/v_BenchPress_g02_c06.avi
BenchPress/v_BenchPress_g02_c07.avi
BenchPress/v_BenchPress_g03_c01.avi
BenchPress/v_BenchPress_g03_c02.avi
BenchPress/v_BenchPress_g03_c03.avi
BenchPress/v_BenchPress_g03_c04.avi
BenchPress/v_BenchPress_g03_c05.avi
BenchPress/v_BenchPress_g03_c06.avi
BenchPress/v_BenchPress_g03_c07.avi
BenchPress/v_BenchPress_g04_c01.avi
BenchPress/v_BenchPress_g04_c02.avi
BenchPress/v_BenchPress_g04_c03.avi
BenchPress/v_BenchPress_g04_c04.avi
BenchPress/v_BenchPress_g04_c05.avi
BenchPress/v_BenchPress_g04_c06.avi
BenchPress/v_BenchPress_g04_c07.avi
BenchPress/v_BenchPress_g05_c01.avi
BenchPress/v_BenchPress_g05_c02.avi
BenchPress/v_BenchPress_g05_c03.avi
BenchPress/v_BenchPress_g05_c04.avi
BenchPress/v_BenchPress_g05_c05.avi
BenchPress/v_BenchPress_g05_c06.avi
BenchPress/v_BenchPress_g05_c07.avi
BenchPress/v_BenchPress_g06_c01.avi
BenchPress/v_BenchPress_g06_c02.avi
BenchPress/v_BenchPress_g06_c03.avi
BenchPress/v_BenchPress_g06_c04.avi
BenchPress/v_BenchPress_g06_c05.avi
BenchPress/v_BenchPress_g06_c06.avi
BenchPress/v_BenchPress_g06_c07.avi
BenchPress/v_BenchPress_g07_c01.avi
BenchPress/v_BenchPress_g07_c02.avi
BenchPress/v_BenchPress_g07_c03.avi
BenchPress/v_BenchPress_g07_c04.avi
BenchPress/v_BenchPress_g07_c05.avi
BenchPress/v_BenchPress_g07_c06.avi
BenchPress/v_BenchPress_g07_c07.avi
Biking/v_Biking_g01_c01.avi
Biking/v_Biking_g01_c02.avi
Biking/v_Biking_g01_c03.avi
Biking/v_Biking_g01_c04.avi
Biking/v_Biking_g02_c01.avi
Biking/v_Biking_g02_c02.avi
Biking/v_Biking_g02_c03.avi
Biking/v_Biking_g02_c04.avi
Biking/v_Biking_g02_c05.avi
Biking/v_Biking_g02_c06.avi
Biking/v_Biking_g02_c07.avi
Biking/v_Biking_g03_c01.avi
Biking/v_Biking_g03_c02.avi
Biking/v_Biking_g03_c03.avi
Biking/v_Biking_g03_c04.avi
Biking/v_Biking_g04_c01.avi
Biking/v_Biking_g04_c02.avi
Biking/v_Biking_g04_c03.avi
Biking/v_Biking_g04_c04.avi
Biking/v_Biking_g04_c05.avi
Biking/v_Biking_g05_c01.avi
Biking/v_Biking_g05_c02.avi
Biking/v_Biking_g05_c03.avi
Biking/v_Biking_g05_c04.avi
Biking/v_Biking_g05_c05.avi
Biking/v_Biking_g05_c06.avi
Biking/v_Biking_g05_c07.avi
Biking/v_Biking_g06_c01.avi
Biking/v_Biking_g06_c02.avi
Biking/v_Biking_g06_c03.avi
Biking/v_Biking_g06_c04.avi
Biking/v_Biking_g06_c05.avi
Biking/v_Biking_g07_c01.avi
Biking/v_Biking_g07_c02.avi
Biking/v_Biking_g07_c03.avi
Biking/v_Biking_g07_c04.avi
Biking/v_Biking_g07_c05.avi
Biking/v_Biking_g07_c06.avi
Billiards/v_Billiards_g01_c01.avi
Billiards/v_Billiards_g01_c02.avi
Billiards/v_Billiards_g01_c03.avi
Billiards/v_Billiards_g01_c04.avi
Billiards/v_Billiards_g01_c05.avi
Billiards/v_Billiards_g01_c06.avi
Billiards/v_Billiards_g02_c01.avi
Billiards/v_Billiards_g02_c02.avi
Billiards/v_Billiards_g02_c03.avi
Billiards/v_Billiards_g02_c04.avi
Billiards/v_Billiards_g02_c05.avi
Billiards/v_Billiards_g02_c06.avi
Billiards/v_Billiards_g02_c07.avi
Billiards/v_Billiards_g03_c01.avi
Billiards/v_Billiards_g03_c02.avi
Billiards/v_Billiards_g03_c03.avi
Billiards/v_Billiards_g03_c04.avi
Billiards/v_Billiards_g03_c05.avi
Billiards/v_Billiards_g04_c01.avi
Billiards/v_Billiards_g04_c02.avi
Billiards/v_Billiards_g04_c03.avi
Billiards/v_Billiards_g04_c04.avi
Billiards/v_Billiards_g04_c05.avi
Billiards/v_Billiards_g04_c06.avi
Billiards/v_Billiards_g04_c07.avi
Billiards/v_Billiards_g05_c01.avi
Billiards/v_Billiards_g05_c02.avi
Billiards/v_Billiards_g05_c03.avi
Billiards/v_Billiards_g05_c04.avi
Billiards/v_Billiards_g05_c05.avi
Billiards/v_Billiards_g05_c06.avi
Billiards/v_Billiards_g06_c01.avi
Billiards/v_Billiards_g06_c02.avi
Billiards/v_Billiards_g06_c03.avi
Billiards/v_Billiards_g06_c04.avi
Billiards/v_Billiards_g06_c05.avi
Billiards/v_Billiards_g07_c01.avi
Billiards/v_Billiards_g07_c02.avi
Billiards/v_Billiards_g07_c03.avi
Billiards/v_Billiards_g07_c04.avi
BlowDryHair/v_BlowDryHair_g01_c01.avi
BlowDryHair/v_BlowDryHair_g01_c02.avi
BlowDryHair/v_BlowDryHair_g01_c03.avi
BlowDryHair/v_BlowDryHair_g01_c04.avi
BlowDryHair/v_BlowDryHair_g02_c01.avi
BlowDryHair/v_BlowDryHair_g02_c02.avi
BlowDryHair/v_BlowDryHair_g02_c03.avi
BlowDryHair/v_BlowDryHair_g02_c04.avi
BlowDryHair/v_BlowDryHair_g02_c05.avi
BlowDryHair/v_BlowDryHair_g03_c01.avi
BlowDryHair/v_BlowDryHair_g03_c02.avi
BlowDryHair/v_BlowDryHair_g03_c03.avi
BlowDryHair/v_BlowDryHair_g03_c04.avi
BlowDryHair/v_BlowDryHair_g03_c05.avi
BlowDryHair/v_BlowDryHair_g04_c01.avi
BlowDryHair/v_BlowDryHair_g04_c02.avi
BlowDryHair/v_BlowDryHair_g04_c03.avi
BlowDryHair/v_BlowDryHair_g04_c04.avi
BlowDryHair/v_BlowDryHair_g04_c05.avi
BlowDryHair/v_BlowDryHair_g05_c01.avi
BlowDryHair/v_BlowDryHair_g05_c02.avi
BlowDryHair/v_BlowDryHair_g05_c03.avi
BlowDryHair/v_BlowDryHair_g05_c04.avi
BlowDryHair/v_BlowDryHair_g05_c05.avi
BlowDryHair/v_BlowDryHair_g06_c01.avi
BlowDryHair/v_BlowDryHair_g06_c02.avi
BlowDryHair/v_BlowDryHair_g06_c03.avi
BlowDryHair/v_BlowDryHair_g06_c04.avi
BlowDryHair/v_BlowDryHair_g06_c05.avi
BlowDryHair/v_BlowDryHair_g06_c06.avi
BlowDryHair/v_BlowDryHair_g06_c07.avi
BlowDryHair/v_BlowDryHair_g07_c01.avi
BlowDryHair/v_BlowDryHair_g07_c02.avi
BlowDryHair/v_BlowDryHair_g07_c03.avi
BlowDryHair/v_BlowDryHair_g07_c04.avi
BlowDryHair/v_BlowDryHair_g07_c05.avi
BlowDryHair/v_BlowDryHair_g07_c06.avi
BlowDryHair/v_BlowDryHair_g07_c07.avi
BlowingCandles/v_BlowingCandles_g01_c01.avi
BlowingCandles/v_BlowingCandles_g01_c02.avi
BlowingCandles/v_BlowingCandles_g01_c03.avi
BlowingCandles/v_BlowingCandles_g01_c04.avi
BlowingCandles/v_BlowingCandles_g02_c01.avi
BlowingCandles/v_BlowingCandles_g02_c02.avi
BlowingCandles/v_BlowingCandles_g02_c03.avi
BlowingCandles/v_BlowingCandles_g02_c04.avi
BlowingCandles/v_BlowingCandles_g03_c01.avi
BlowingCandles/v_BlowingCandles_g03_c02.avi
BlowingCandles/v_BlowingCandles_g03_c03.avi
BlowingCandles/v_BlowingCandles_g03_c04.avi
BlowingCandles/v_BlowingCandles_g04_c01.avi
BlowingCandles/v_BlowingCandles_g04_c02.avi
BlowingCandles/v_BlowingCandles_g04_c03.avi
BlowingCandles/v_BlowingCandles_g04_c04.avi
BlowingCandles/v_BlowingCandles_g04_c05.avi
BlowingCandles/v_BlowingCandles_g05_c01.avi
BlowingCandles/v_BlowingCandles_g05_c02.avi
BlowingCandles/v_BlowingCandles_g05_c03.avi
BlowingCandles/v_BlowingCandles_g05_c04.avi
BlowingCandles/v_BlowingCandles_g05_c05.avi
BlowingCandles/v_BlowingCandles_g06_c01.avi
BlowingCandles/v_BlowingCandles_g06_c02.avi
BlowingCandles/v_BlowingCandles_g06_c03.avi
BlowingCandles/v_BlowingCandles_g06_c04.avi
BlowingCandles/v_BlowingCandles_g06_c05.avi
BlowingCandles/v_BlowingCandles_g06_c06.avi
BlowingCandles/v_BlowingCandles_g06_c07.avi
BlowingCandles/v_BlowingCandles_g07_c01.avi
BlowingCandles/v_BlowingCandles_g07_c02.avi
BlowingCandles/v_BlowingCandles_g07_c03.avi
BlowingCandles/v_BlowingCandles_g07_c04.avi
BodyWeightSquats/v_BodyWeightSquats_g01_c01.avi
BodyWeightSquats/v_BodyWeightSquats_g01_c02.avi
BodyWeightSquats/v_BodyWeightSquats_g01_c03.avi
BodyWeightSquats/v_BodyWeightSquats_g01_c04.avi
BodyWeightSquats/v_BodyWeightSquats_g02_c01.avi
BodyWeightSquats/v_BodyWeightSquats_g02_c02.avi
BodyWeightSquats/v_BodyWeightSquats_g02_c03.avi
BodyWeightSquats/v_BodyWeightSquats_g02_c04.avi
BodyWeightSquats/v_BodyWeightSquats_g03_c01.avi
BodyWeightSquats/v_BodyWeightSquats_g03_c02.avi
BodyWeightSquats/v_BodyWeightSquats_g03_c03.avi
BodyWeightSquats/v_BodyWeightSquats_g03_c04.avi
BodyWeightSquats/v_BodyWeightSquats_g03_c05.avi
BodyWeightSquats/v_BodyWeightSquats_g04_c01.avi
BodyWeightSquats/v_BodyWeightSquats_g04_c02.avi
BodyWeightSquats/v_BodyWeightSquats_g04_c03.avi
BodyWeightSquats/v_BodyWeightSquats_g04_c04.avi
BodyWeightSquats/v_BodyWeightSquats_g05_c01.avi
BodyWeightSquats/v_BodyWeightSquats_g05_c02.avi
BodyWeightSquats/v_BodyWeightSquats_g05_c03.avi
BodyWeightSquats/v_BodyWeightSquats_g05_c04.avi
BodyWeightSquats/v_BodyWeightSquats_g06_c01.avi
BodyWeightSquats/v_BodyWeightSquats_g06_c02.avi
BodyWeightSquats/v_BodyWeightSquats_g06_c03.avi
BodyWeightSquats/v_BodyWeightSquats_g06_c04.avi
BodyWeightSquats/v_BodyWeightSquats_g06_c05.avi
BodyWeightSquats/v_BodyWeightSquats_g07_c01.avi
BodyWeightSquats/v_BodyWeightSquats_g07_c02.avi
BodyWeightSquats/v_BodyWeightSquats_g07_c03.avi
BodyWeightSquats/v_BodyWeightSquats_g07_c04.avi
Bowling/v_Bowling_g01_c01.avi
Bowling/v_Bowling_g01_c02.avi
Bowling/v_Bowling_g01_c03.avi
Bowling/v_Bowling_g01_c04.avi
Bowling/v_Bowling_g01_c05.avi
Bowling/v_Bowling_g01_c06.avi
Bowling/v_Bowling_g01_c07.avi
Bowling/v_Bowling_g02_c01.avi
Bowling/v_Bowling_g02_c02.avi
Bowling/v_Bowling_g02_c03.avi
Bowling/v_Bowling_g02_c04.avi
Bowling/v_Bowling_g03_c01.avi
Bowling/v_Bowling_g03_c02.avi
Bowling/v_Bowling_g03_c03.avi
Bowling/v_Bowling_g03_c04.avi
Bowling/v_Bowling_g03_c05.avi
Bowling/v_Bowling_g03_c06.avi
Bowling/v_Bowling_g03_c07.avi
Bowling/v_Bowling_g04_c01.avi
Bowling/v_Bowling_g04_c02.avi
Bowling/v_Bowling_g04_c03.avi
Bowling/v_Bowling_g04_c04.avi
Bowling/v_Bowling_g05_c01.avi
Bowling/v_Bowling_g05_c02.avi
Bowling/v_Bowling_g05_c03.avi
Bowling/v_Bowling_g05_c04.avi
Bowling/v_Bowling_g05_c05.avi
Bowling/v_Bowling_g05_c06.avi
Bowling/v_Bowling_g05_c07.avi
Bowling/v_Bowling_g06_c01.avi
Bowling/v_Bowling_g06_c02.avi
Bowling/v_Bowling_g06_c03.avi
Bowling/v_Bowling_g06_c04.avi
Bowling/v_Bowling_g06_c05.avi
Bowling/v_Bowling_g06_c06.avi
Bowling/v_Bowling_g06_c07.avi
Bowling/v_Bowling_g07_c01.avi
Bowling/v_Bowling_g07_c02.avi
Bowling/v_Bowling_g07_c03.avi
Bowling/v_Bowling_g07_c04.avi
Bowling/v_Bowling_g07_c05.avi
Bowling/v_Bowling_g07_c06.avi
Bowling/v_Bowling_g07_c07.avi
BoxingPunchingBag/v_BoxingPunchingBag_g01_c01.avi
BoxingPunchingBag/v_BoxingPunchingBag_g01_c02.avi
BoxingPunchingBag/v_BoxingPunchingBag_g01_c03.avi
BoxingPunchingBag/v_BoxingPunchingBag_g01_c04.avi
BoxingPunchingBag/v_BoxingPunchingBag_g01_c05.avi
BoxingPunchingBag/v_BoxingPunchingBag_g01_c06.avi
BoxingPunchingBag/v_BoxingPunchingBag_g01_c07.avi
BoxingPunchingBag/v_BoxingPunchingBag_g02_c01.avi
BoxingPunchingBag/v_BoxingPunchingBag_g02_c02.avi
BoxingPunchingBag/v_BoxingPunchingBag_g02_c03.avi
BoxingPunchingBag/v_BoxingPunchingBag_g02_c04.avi
BoxingPunchingBag/v_BoxingPunchingBag_g02_c05.avi
BoxingPunchingBag/v_BoxingPunchingBag_g02_c06.avi
BoxingPunchingBag/v_BoxingPunchingBag_g02_c07.avi
BoxingPunchingBag/v_BoxingPunchingBag_g03_c01.avi
BoxingPunchingBag/v_BoxingPunchingBag_g03_c02.avi
BoxingPunchingBag/v_BoxingPunchingBag_g03_c03.avi
BoxingPunchingBag/v_BoxingPunchingBag_g03_c04.avi
BoxingPunchingBag/v_BoxingPunchingBag_g03_c05.avi
BoxingPunchingBag/v_BoxingPunchingBag_g03_c06.avi
BoxingPunchingBag/v_BoxingPunchingBag_g03_c07.avi
BoxingPunchingBag/v_BoxingPunchingBag_g04_c01.avi
BoxingPunchingBag/v_BoxingPunchingBag_g04_c02.avi
BoxingPunchingBag/v_BoxingPunchingBag_g04_c03.avi
BoxingPunchingBag/v_BoxingPunchingBag_g04_c04.avi
BoxingPunchingBag/v_BoxingPunchingBag_g04_c05.avi
BoxingPunchingBag/v_BoxingPunchingBag_g04_c06.avi
BoxingPunchingBag/v_BoxingPunchingBag_g04_c07.avi
BoxingPunchingBag/v_BoxingPunchingBag_g05_c01.avi
BoxingPunchingBag/v_BoxingPunchingBag_g05_c02.avi
BoxingPunchingBag/v_BoxingPunchingBag_g05_c03.avi
BoxingPunchingBag/v_BoxingPunchingBag_g05_c04.avi
BoxingPunchingBag/v_BoxingPunchingBag_g05_c05.avi
BoxingPunchingBag/v_BoxingPunchingBag_g05_c06.avi
BoxingPunchingBag/v_BoxingPunchingBag_g05_c07.avi
BoxingPunchingBag/v_BoxingPunchingBag_g06_c01.avi
BoxingPunchingBag/v_BoxingPunchingBag_g06_c02.avi
BoxingPunchingBag/v_BoxingPunchingBag_g06_c03.avi
BoxingPunchingBag/v_BoxingPunchingBag_g06_c04.avi
BoxingPunchingBag/v_BoxingPunchingBag_g06_c05.avi
BoxingPunchingBag/v_BoxingPunchingBag_g06_c06.avi
BoxingPunchingBag/v_BoxingPunchingBag_g06_c07.avi
BoxingPunchingBag/v_BoxingPunchingBag_g07_c01.avi
BoxingPunchingBag/v_BoxingPunchingBag_g07_c02.avi
BoxingPunchingBag/v_BoxingPunchingBag_g07_c03.avi
BoxingPunchingBag/v_BoxingPunchingBag_g07_c04.avi
BoxingPunchingBag/v_BoxingPunchingBag_g07_c05.avi
BoxingPunchingBag/v_BoxingPunchingBag_g07_c06.avi
BoxingPunchingBag/v_BoxingPunchingBag_g07_c07.avi
BoxingSpeedBag/v_BoxingSpeedBag_g01_c01.avi
BoxingSpeedBag/v_BoxingSpeedBag_g01_c02.avi
BoxingSpeedBag/v_BoxingSpeedBag_g01_c03.avi
BoxingSpeedBag/v_BoxingSpeedBag_g01_c04.avi
BoxingSpeedBag/v_BoxingSpeedBag_g02_c01.avi
BoxingSpeedBag/v_BoxingSpeedBag_g02_c02.avi
BoxingSpeedBag/v_BoxingSpeedBag_g02_c03.avi
BoxingSpeedBag/v_BoxingSpeedBag_g02_c04.avi
BoxingSpeedBag/v_BoxingSpeedBag_g03_c01.avi
BoxingSpeedBag/v_BoxingSpeedBag_g03_c02.avi
BoxingSpeedBag/v_BoxingSpeedBag_g03_c03.avi
BoxingSpeedBag/v_BoxingSpeedBag_g03_c04.avi
BoxingSpeedBag/v_BoxingSpeedBag_g03_c05.avi
BoxingSpeedBag/v_BoxingSpeedBag_g04_c01.avi
BoxingSpeedBag/v_BoxingSpeedBag_g04_c02.avi
BoxingSpeedBag/v_BoxingSpeedBag_g04_c03.avi
BoxingSpeedBag/v_BoxingSpeedBag_g04_c04.avi
BoxingSpeedBag/v_BoxingSpeedBag_g04_c05.avi
BoxingSpeedBag/v_BoxingSpeedBag_g04_c06.avi
BoxingSpeedBag/v_BoxingSpeedBag_g04_c07.avi
BoxingSpeedBag/v_BoxingSpeedBag_g05_c01.avi
BoxingSpeedBag/v_BoxingSpeedBag_g05_c02.avi
BoxingSpeedBag/v_BoxingSpeedBag_g05_c03.avi
BoxingSpeedBag/v_BoxingSpeedBag_g05_c04.avi
BoxingSpeedBag/v_BoxingSpeedBag_g05_c05.avi
BoxingSpeedBag/v_BoxingSpeedBag_g06_c01.avi
BoxingSpeedBag/v_BoxingSpeedBag_g06_c02.avi
BoxingSpeedBag/v_BoxingSpeedBag_g06_c03.avi
BoxingSpeedBag/v_BoxingSpeedBag_g06_c04.avi
BoxingSpeedBag/v_BoxingSpeedBag_g06_c05.avi
BoxingSpeedBag/v_BoxingSpeedBag_g07_c01.avi
BoxingSpeedBag/v_BoxingSpeedBag_g07_c02.avi
BoxingSpeedBag/v_BoxingSpeedBag_g07_c03.avi
BoxingSpeedBag/v_BoxingSpeedBag_g07_c04.avi
BoxingSpeedBag/v_BoxingSpeedBag_g07_c05.avi
BoxingSpeedBag/v_BoxingSpeedBag_g07_c06.avi
BoxingSpeedBag/v_BoxingSpeedBag_g07_c07.avi
BreastStroke/v_BreastStroke_g01_c01.avi
BreastStroke/v_BreastStroke_g01_c02.avi
BreastStroke/v_BreastStroke_g01_c03.avi
BreastStroke/v_BreastStroke_g01_c04.avi
BreastStroke/v_BreastStroke_g02_c01.avi
BreastStroke/v_BreastStroke_g02_c02.avi
BreastStroke/v_BreastStroke_g02_c03.avi
BreastStroke/v_BreastStroke_g02_c04.avi
BreastStroke/v_BreastStroke_g03_c01.avi
BreastStroke/v_BreastStroke_g03_c02.avi
BreastStroke/v_BreastStroke_g03_c03.avi
BreastStroke/v_BreastStroke_g03_c04.avi
BreastStroke/v_BreastStroke_g04_c01.avi
BreastStroke/v_BreastStroke_g04_c02.avi
BreastStroke/v_BreastStroke_g04_c03.avi
BreastStroke/v_BreastStroke_g04_c04.avi
BreastStroke/v_BreastStroke_g05_c01.avi
BreastStroke/v_BreastStroke_g05_c02.avi
BreastStroke/v_BreastStroke_g05_c03.avi
BreastStroke/v_BreastStroke_g05_c04.avi
BreastStroke/v_BreastStroke_g06_c01.avi
BreastStroke/v_BreastStroke_g06_c02.avi
BreastStroke/v_BreastStroke_g06_c03.avi
BreastStroke/v_BreastStroke_g06_c04.avi
BreastStroke/v_BreastStroke_g07_c01.avi
BreastStroke/v_BreastStroke_g07_c02.avi
BreastStroke/v_BreastStroke_g07_c03.avi
BreastStroke/v_BreastStroke_g07_c04.avi
BrushingTeeth/v_BrushingTeeth_g01_c01.avi
BrushingTeeth/v_BrushingTeeth_g01_c02.avi
BrushingTeeth/v_BrushingTeeth_g01_c03.avi
BrushingTeeth/v_BrushingTeeth_g01_c04.avi
BrushingTeeth/v_BrushingTeeth_g02_c01.avi
BrushingTeeth/v_BrushingTeeth_g02_c02.avi
BrushingTeeth/v_BrushingTeeth_g02_c03.avi
BrushingTeeth/v_BrushingTeeth_g02_c04.avi
BrushingTeeth/v_BrushingTeeth_g02_c05.avi
BrushingTeeth/v_BrushingTeeth_g02_c06.avi
BrushingTeeth/v_BrushingTeeth_g02_c07.avi
BrushingTeeth/v_BrushingTeeth_g03_c01.avi
BrushingTeeth/v_BrushingTeeth_g03_c02.avi
BrushingTeeth/v_BrushingTeeth_g03_c03.avi
BrushingTeeth/v_BrushingTeeth_g03_c04.avi
BrushingTeeth/v_BrushingTeeth_g03_c05.avi
BrushingTeeth/v_BrushingTeeth_g04_c01.avi
BrushingTeeth/v_BrushingTeeth_g04_c02.avi
BrushingTeeth/v_BrushingTeeth_g04_c03.avi
BrushingTeeth/v_BrushingTeeth_g04_c04.avi
BrushingTeeth/v_BrushingTeeth_g05_c01.avi
BrushingTeeth/v_BrushingTeeth_g05_c02.avi
BrushingTeeth/v_BrushingTeeth_g05_c03.avi
BrushingTeeth/v_BrushingTeeth_g05_c04.avi
BrushingTeeth/v_BrushingTeeth_g05_c05.avi
BrushingTeeth/v_BrushingTeeth_g06_c01.avi
BrushingTeeth/v_BrushingTeeth_g06_c02.avi
BrushingTeeth/v_BrushingTeeth_g06_c03.avi
BrushingTeeth/v_BrushingTeeth_g06_c04.avi
BrushingTeeth/v_BrushingTeeth_g06_c05.avi
BrushingTeeth/v_BrushingTeeth_g07_c01.avi
BrushingTeeth/v_BrushingTeeth_g07_c02.avi
BrushingTeeth/v_BrushingTeeth_g07_c03.avi
BrushingTeeth/v_BrushingTeeth_g07_c04.avi
BrushingTeeth/v_BrushingTeeth_g07_c05.avi
BrushingTeeth/v_BrushingTeeth_g07_c06.avi
CleanAndJerk/v_CleanAndJerk_g01_c01.avi
CleanAndJerk/v_CleanAndJerk_g01_c02.avi
CleanAndJerk/v_CleanAndJerk_g01_c03.avi
CleanAndJerk/v_CleanAndJerk_g01_c04.avi
CleanAndJerk/v_CleanAndJerk_g01_c05.avi
CleanAndJerk/v_CleanAndJerk_g02_c01.avi
CleanAndJerk/v_CleanAndJerk_g02_c02.avi
CleanAndJerk/v_CleanAndJerk_g02_c03.avi
CleanAndJerk/v_CleanAndJerk_g02_c04.avi
CleanAndJerk/v_CleanAndJerk_g03_c01.avi
CleanAndJerk/v_CleanAndJerk_g03_c02.avi
CleanAndJerk/v_CleanAndJerk_g03_c03.avi
CleanAndJerk/v_CleanAndJerk_g03_c04.avi
CleanAndJerk/v_CleanAndJerk_g03_c05.avi
CleanAndJerk/v_CleanAndJerk_g03_c06.avi
CleanAndJerk/v_CleanAndJerk_g04_c01.avi
CleanAndJerk/v_CleanAndJerk_g04_c02.avi
CleanAndJerk/v_CleanAndJerk_g04_c03.avi
CleanAndJerk/v_CleanAndJerk_g04_c04.avi
CleanAndJerk/v_CleanAndJerk_g04_c05.avi
CleanAndJerk/v_CleanAndJerk_g05_c01.avi
CleanAndJerk/v_CleanAndJerk_g05_c02.avi
CleanAndJerk/v_CleanAndJerk_g05_c03.avi
CleanAndJerk/v_CleanAndJerk_g05_c04.avi
CleanAndJerk/v_CleanAndJerk_g06_c01.avi
CleanAndJerk/v_CleanAndJerk_g06_c02.avi
CleanAndJerk/v_CleanAndJerk_g06_c03.avi
CleanAndJerk/v_CleanAndJerk_g06_c04.avi
CleanAndJerk/v_CleanAndJerk_g07_c01.avi
CleanAndJerk/v_CleanAndJerk_g07_c02.avi
CleanAndJerk/v_CleanAndJerk_g07_c03.avi
CleanAndJerk/v_CleanAndJerk_g07_c04.avi
CleanAndJerk/v_CleanAndJerk_g07_c05.avi
CliffDiving/v_CliffDiving_g01_c01.avi
CliffDiving/v_CliffDiving_g01_c02.avi
CliffDiving/v_CliffDiving_g01_c03.avi
CliffDiving/v_CliffDiving_g01_c04.avi
CliffDiving/v_CliffDiving_g01_c05.avi
CliffDiving/v_CliffDiving_g01_c06.avi
CliffDiving/v_CliffDiving_g02_c01.avi
CliffDiving/v_CliffDiving_g02_c02.avi
CliffDiving/v_CliffDiving_g02_c03.avi
CliffDiving/v_CliffDiving_g02_c04.avi
CliffDiving/v_CliffDiving_g03_c01.avi
CliffDiving/v_CliffDiving_g03_c02.avi
CliffDiving/v_CliffDiving_g03_c03.avi
CliffDiving/v_CliffDiving_g03_c04.avi
CliffDiving/v_CliffDiving_g03_c05.avi
CliffDiving/v_CliffDiving_g04_c01.avi
CliffDiving/v_CliffDiving_g04_c02.avi
CliffDiving/v_CliffDiving_g04_c03.avi
CliffDiving/v_CliffDiving_g04_c04.avi
CliffDiving/v_CliffDiving_g05_c01.avi
CliffDiving/v_CliffDiving_g05_c02.avi
CliffDiving/v_CliffDiving_g05_c03.avi
CliffDiving/v_CliffDiving_g05_c04.avi
CliffDiving/v_CliffDiving_g05_c05.avi
CliffDiving/v_CliffDiving_g05_c06.avi
CliffDiving/v_CliffDiving_g05_c07.avi
CliffDiving/v_CliffDiving_g06_c01.avi
CliffDiving/v_CliffDiving_g06_c02.avi
CliffDiving/v_CliffDiving_g06_c03.avi
CliffDiving/v_CliffDiving_g06_c04.avi
CliffDiving/v_CliffDiving_g06_c05.avi
CliffDiving/v_CliffDiving_g06_c06.avi
CliffDiving/v_CliffDiving_g06_c07.avi
CliffDiving/v_CliffDiving_g07_c01.avi
CliffDiving/v_CliffDiving_g07_c02.avi
CliffDiving/v_CliffDiving_g07_c03.avi
CliffDiving/v_CliffDiving_g07_c04.avi
CliffDiving/v_CliffDiving_g07_c05.avi
CliffDiving/v_CliffDiving_g07_c06.avi
CricketBowling/v_CricketBowling_g01_c01.avi
CricketBowling/v_CricketBowling_g01_c02.avi
CricketBowling/v_CricketBowling_g01_c03.avi
CricketBowling/v_CricketBowling_g01_c04.avi
CricketBowling/v_CricketBowling_g01_c05.avi
CricketBowling/v_CricketBowling_g01_c06.avi
CricketBowling/v_CricketBowling_g01_c07.avi
CricketBowling/v_CricketBowling_g02_c01.avi
CricketBowling/v_CricketBowling_g02_c02.avi
CricketBowling/v_CricketBowling_g02_c03.avi
CricketBowling/v_CricketBowling_g02_c04.avi
CricketBowling/v_CricketBowling_g02_c05.avi
CricketBowling/v_CricketBowling_g02_c06.avi
CricketBowling/v_CricketBowling_g02_c07.avi
CricketBowling/v_CricketBowling_g03_c01.avi
CricketBowling/v_CricketBowling_g03_c02.avi
CricketBowling/v_CricketBowling_g03_c03.avi
CricketBowling/v_CricketBowling_g03_c04.avi
CricketBowling/v_CricketBowling_g04_c01.avi
CricketBowling/v_CricketBowling_g04_c02.avi
CricketBowling/v_CricketBowling_g04_c03.avi
CricketBowling/v_CricketBowling_g04_c04.avi
CricketBowling/v_CricketBowling_g04_c05.avi
CricketBowling/v_CricketBowling_g05_c01.avi
CricketBowling/v_CricketBowling_g05_c02.avi
CricketBowling/v_CricketBowling_g05_c03.avi
CricketBowling/v_CricketBowling_g05_c04.avi
CricketBowling/v_CricketBowling_g06_c01.avi
CricketBowling/v_CricketBowling_g06_c02.avi
CricketBowling/v_CricketBowling_g06_c03.avi
CricketBowling/v_CricketBowling_g06_c04.avi
CricketBowling/v_CricketBowling_g06_c05.avi
CricketBowling/v_CricketBowling_g07_c01.avi
CricketBowling/v_CricketBowling_g07_c02.avi
CricketBowling/v_CricketBowling_g07_c03.avi
CricketBowling/v_CricketBowling_g07_c04.avi
CricketShot/v_CricketShot_g01_c01.avi
CricketShot/v_CricketShot_g01_c02.avi
CricketShot/v_CricketShot_g01_c03.avi
CricketShot/v_CricketShot_g01_c04.avi
CricketShot/v_CricketShot_g01_c05.avi
CricketShot/v_CricketShot_g01_c06.avi
CricketShot/v_CricketShot_g01_c07.avi
CricketShot/v_CricketShot_g02_c01.avi
CricketShot/v_CricketShot_g02_c02.avi
CricketShot/v_CricketShot_g02_c03.avi
CricketShot/v_CricketShot_g02_c04.avi
CricketShot/v_CricketShot_g02_c05.avi
CricketShot/v_CricketShot_g02_c06.avi
CricketShot/v_CricketShot_g02_c07.avi
CricketShot/v_CricketShot_g03_c01.avi
CricketShot/v_CricketShot_g03_c02.avi
CricketShot/v_CricketShot_g03_c03.avi
CricketShot/v_CricketShot_g03_c04.avi
CricketShot/v_CricketShot_g03_c05.avi
CricketShot/v_CricketShot_g03_c06.avi
CricketShot/v_CricketShot_g03_c07.avi
CricketShot/v_CricketShot_g04_c01.avi
CricketShot/v_CricketShot_g04_c02.avi
CricketShot/v_CricketShot_g04_c03.avi
CricketShot/v_CricketShot_g04_c04.avi
CricketShot/v_CricketShot_g04_c05.avi
CricketShot/v_CricketShot_g04_c06.avi
CricketShot/v_CricketShot_g04_c07.avi
CricketShot/v_CricketShot_g05_c01.avi
CricketShot/v_CricketShot_g05_c02.avi
CricketShot/v_CricketShot_g05_c03.avi
CricketShot/v_CricketShot_g05_c04.avi
CricketShot/v_CricketShot_g05_c05.avi
CricketShot/v_CricketShot_g05_c06.avi
CricketShot/v_CricketShot_g05_c07.avi
CricketShot/v_CricketShot_g06_c01.avi
CricketShot/v_CricketShot_g06_c02.avi
CricketShot/v_CricketShot_g06_c03.avi
CricketShot/v_CricketShot_g06_c04.avi
CricketShot/v_CricketShot_g06_c05.avi
CricketShot/v_CricketShot_g06_c06.avi
CricketShot/v_CricketShot_g06_c07.avi
CricketShot/v_CricketShot_g07_c01.avi
CricketShot/v_CricketShot_g07_c02.avi
CricketShot/v_CricketShot_g07_c03.avi
CricketShot/v_CricketShot_g07_c04.avi
CricketShot/v_CricketShot_g07_c05.avi
CricketShot/v_CricketShot_g07_c06.avi
CricketShot/v_CricketShot_g07_c07.avi
CuttingInKitchen/v_CuttingInKitchen_g01_c01.avi
CuttingInKitchen/v_CuttingInKitchen_g01_c02.avi
CuttingInKitchen/v_CuttingInKitchen_g01_c03.avi
CuttingInKitchen/v_CuttingInKitchen_g01_c04.avi
CuttingInKitchen/v_CuttingInKitchen_g01_c05.avi
CuttingInKitchen/v_CuttingInKitchen_g02_c01.avi
CuttingInKitchen/v_CuttingInKitchen_g02_c02.avi
CuttingInKitchen/v_CuttingInKitchen_g02_c03.avi
CuttingInKitchen/v_CuttingInKitchen_g02_c04.avi
CuttingInKitchen/v_CuttingInKitchen_g03_c01.avi
CuttingInKitchen/v_CuttingInKitchen_g03_c02.avi
CuttingInKitchen/v_CuttingInKitchen_g03_c03.avi
CuttingInKitchen/v_CuttingInKitchen_g03_c04.avi
CuttingInKitchen/v_CuttingInKitchen_g04_c01.avi
CuttingInKitchen/v_CuttingInKitchen_g04_c02.avi
CuttingInKitchen/v_CuttingInKitchen_g04_c03.avi
CuttingInKitchen/v_CuttingInKitchen_g04_c04.avi
CuttingInKitchen/v_CuttingInKitchen_g04_c05.avi
CuttingInKitchen/v_CuttingInKitchen_g05_c01.avi
CuttingInKitchen/v_CuttingInKitchen_g05_c02.avi
CuttingInKitchen/v_CuttingInKitchen_g05_c03.avi
CuttingInKitchen/v_CuttingInKitchen_g05_c04.avi
CuttingInKitchen/v_CuttingInKitchen_g05_c05.avi
CuttingInKitchen/v_CuttingInKitchen_g05_c06.avi
CuttingInKitchen/v_CuttingInKitchen_g06_c01.avi
CuttingInKitchen/v_CuttingInKitchen_g06_c02.avi
CuttingInKitchen/v_CuttingInKitchen_g06_c03.avi
CuttingInKitchen/v_CuttingInKitchen_g06_c04.avi
CuttingInKitchen/v_CuttingInKitchen_g06_c05.avi
CuttingInKitchen/v_CuttingInKitchen_g07_c01.avi
CuttingInKitchen/v_CuttingInKitchen_g07_c02.avi
CuttingInKitchen/v_CuttingInKitchen_g07_c03.avi
CuttingInKitchen/v_CuttingInKitchen_g07_c04.avi
Diving/v_Diving_g01_c01.avi
Diving/v_Diving_g01_c02.avi
Diving/v_Diving_g01_c03.avi
Diving/v_Diving_g01_c04.avi
Diving/v_Diving_g01_c05.avi
Diving/v_Diving_g01_c06.avi
Diving/v_Diving_g01_c07.avi
Diving/v_Diving_g02_c01.avi
Diving/v_Diving_g02_c02.avi
Diving/v_Diving_g02_c03.avi
Diving/v_Diving_g02_c04.avi
Diving/v_Diving_g02_c05.avi
Diving/v_Diving_g02_c06.avi
Diving/v_Diving_g02_c07.avi
Diving/v_Diving_g03_c01.avi
Diving/v_Diving_g03_c02.avi
Diving/v_Diving_g03_c03.avi
Diving/v_Diving_g03_c04.avi
Diving/v_Diving_g03_c05.avi
Diving/v_Diving_g03_c06.avi
Diving/v_Diving_g03_c07.avi
Diving/v_Diving_g04_c01.avi
Diving/v_Diving_g04_c02.avi
Diving/v_Diving_g04_c03.avi
Diving/v_Diving_g04_c04.avi
Diving/v_Diving_g04_c05.avi
Diving/v_Diving_g04_c06.avi
Diving/v_Diving_g04_c07.avi
Diving/v_Diving_g05_c01.avi
Diving/v_Diving_g05_c02.avi
Diving/v_Diving_g05_c03.avi
Diving/v_Diving_g05_c04.avi
Diving/v_Diving_g05_c05.avi
Diving/v_Diving_g05_c06.avi
Diving/v_Diving_g06_c01.avi
Diving/v_Diving_g06_c02.avi
Diving/v_Diving_g06_c03.avi
Diving/v_Diving_g06_c04.avi
Diving/v_Diving_g06_c05.avi
Diving/v_Diving_g06_c06.avi
Diving/v_Diving_g06_c07.avi
Diving/v_Diving_g07_c01.avi
Diving/v_Diving_g07_c02.avi
Diving/v_Diving_g07_c03.avi
Diving/v_Diving_g07_c04.avi
Drumming/v_Drumming_g01_c01.avi
Drumming/v_Drumming_g01_c02.avi
Drumming/v_Drumming_g01_c03.avi
Drumming/v_Drumming_g01_c04.avi
Drumming/v_Drumming_g01_c05.avi
Drumming/v_Drumming_g01_c06.avi
Drumming/v_Drumming_g01_c07.avi
Drumming/v_Drumming_g02_c01.avi
Drumming/v_Drumming_g02_c02.avi
Drumming/v_Drumming_g02_c03.avi
Drumming/v_Drumming_g02_c04.avi
Drumming/v_Drumming_g02_c05.avi
Drumming/v_Drumming_g02_c06.avi
Drumming/v_Drumming_g02_c07.avi
Drumming/v_Drumming_g03_c01.avi
Drumming/v_Drumming_g03_c02.avi
Drumming/v_Drumming_g03_c03.avi
Drumming/v_Drumming_g03_c04.avi
Drumming/v_Drumming_g03_c05.avi
Drumming/v_Drumming_g04_c01.avi
Drumming/v_Drumming_g04_c02.avi
Drumming/v_Drumming_g04_c03.avi
Drumming/v_Drumming_g04_c04.avi
Drumming/v_Drumming_g04_c05.avi
Drumming/v_Drumming_g04_c06.avi
Drumming/v_Drumming_g04_c07.avi
Drumming/v_Drumming_g05_c01.avi
Drumming/v_Drumming_g05_c02.avi
Drumming/v_Drumming_g05_c03.avi
Drumming/v_Drumming_g05_c04.avi
Drumming/v_Drumming_g05_c05.avi
Drumming/v_Drumming_g05_c06.avi
Drumming/v_Drumming_g06_c01.avi
Drumming/v_Drumming_g06_c02.avi
Drumming/v_Drumming_g06_c03.avi
Drumming/v_Drumming_g06_c04.avi
Drumming/v_Drumming_g06_c05.avi
Drumming/v_Drumming_g06_c06.avi
Drumming/v_Drumming_g07_c01.avi
Drumming/v_Drumming_g07_c02.avi
Drumming/v_Drumming_g07_c03.avi
Drumming/v_Drumming_g07_c04.avi
Drumming/v_Drumming_g07_c05.avi
Drumming/v_Drumming_g07_c06.avi
Drumming/v_Drumming_g07_c07.avi
Fencing/v_Fencing_g01_c01.avi
Fencing/v_Fencing_g01_c02.avi
Fencing/v_Fencing_g01_c03.avi
Fencing/v_Fencing_g01_c04.avi
Fencing/v_Fencing_g01_c05.avi
Fencing/v_Fencing_g01_c06.avi
Fencing/v_Fencing_g02_c01.avi
Fencing/v_Fencing_g02_c02.avi
Fencing/v_Fencing_g02_c03.avi
Fencing/v_Fencing_g02_c04.avi
Fencing/v_Fencing_g02_c05.avi
Fencing/v_Fencing_g03_c01.avi
Fencing/v_Fencing_g03_c02.avi
Fencing/v_Fencing_g03_c03.avi
Fencing/v_Fencing_g03_c04.avi
Fencing/v_Fencing_g03_c05.avi
Fencing/v_Fencing_g04_c01.avi
Fencing/v_Fencing_g04_c02.avi
Fencing/v_Fencing_g04_c03.avi
Fencing/v_Fencing_g04_c04.avi
Fencing/v_Fencing_g04_c05.avi
Fencing/v_Fencing_g05_c01.avi
Fencing/v_Fencing_g05_c02.avi
Fencing/v_Fencing_g05_c03.avi
Fencing/v_Fencing_g05_c04.avi
Fencing/v_Fencing_g05_c05.avi
Fencing/v_Fencing_g06_c01.avi
Fencing/v_Fencing_g06_c02.avi
Fencing/v_Fencing_g06_c03.avi
Fencing/v_Fencing_g06_c04.avi
Fencing/v_Fencing_g07_c01.avi
Fencing/v_Fencing_g07_c02.avi
Fencing/v_Fencing_g07_c03.avi
Fencing/v_Fencing_g07_c04.avi
FieldHockeyPenalty/v_FieldHockeyPenalty_g01_c01.avi
FieldHockeyPenalty/v_FieldHockeyPenalty_g01_c02.avi
FieldHockeyPenalty/v_FieldHockeyPenalty_g01_c03.avi
FieldHockeyPenalty/v_FieldHockeyPenalty_g01_c04.avi
FieldHockeyPenalty/v_FieldHockeyPenalty_g01_c05.avi
FieldHockeyPenalty/v_FieldHockeyPenalty_g02_c01.avi
FieldHockeyPenalty/v_FieldHockeyPenalty_g02_c02.avi
FieldHockeyPenalty/v_FieldHockeyPenalty_g02_c03.avi
FieldHockeyPenalty/v_FieldHockeyPenalty_g02_c04.avi
FieldHockeyPenalty/v_FieldHockeyPenalty_g02_c05.avi
FieldHockeyPenalty/v_FieldHockeyPenalty_g02_c06.avi
FieldHockeyPenalty/v_FieldHockeyPenalty_g03_c01.avi
FieldHockeyPenalty/v_FieldHockeyPenalty_g03_c02.avi
FieldHockeyPenalty/v_FieldHockeyPenalty_g03_c03.avi
FieldHockeyPenalty/v_FieldHockeyPenalty_g03_c04.avi
FieldHockeyPenalty/v_FieldHockeyPenalty_g04_c01.avi
FieldHockeyPenalty/v_FieldHockeyPenalty_g04_c02.avi
FieldHockeyPenalty/v_FieldHockeyPenalty_g04_c03.avi
FieldHockeyPenalty/v_FieldHockeyPenalty_g04_c04.avi
FieldHockeyPenalty/v_FieldHockeyPenalty_g04_c05.avi
FieldHockeyPenalty/v_FieldHockeyPenalty_g04_c06.avi
FieldHockeyPenalty/v_FieldHockeyPenalty_g04_c07.avi
FieldHockeyPenalty/v_FieldHockeyPenalty_g05_c01.avi
FieldHockeyPenalty/v_FieldHockeyPenalty_g05_c02.avi
FieldHockeyPenalty/v_FieldHockeyPenalty_g05_c03.avi
FieldHockeyPenalty/v_FieldHockeyPenalty_g05_c04.avi
FieldHockeyPenalty/v_FieldHockeyPenalty_g05_c05.avi
FieldHockeyPenalty/v_FieldHockeyPenalty_g05_c06.avi
FieldHockeyPenalty/v_FieldHockeyPenalty_g05_c07.avi
FieldHockeyPenalty/v_FieldHockeyPenalty_g06_c01.avi
FieldHockeyPenalty/v_FieldHockeyPenalty_g06_c02.avi
FieldHockeyPenalty/v_FieldHockeyPenalty_g06_c03.avi
FieldHockeyPenalty/v_FieldHockeyPenalty_g06_c04.avi
FieldHockeyPenalty/v_FieldHockeyPenalty_g06_c05.avi
FieldHockeyPenalty/v_FieldHockeyPenalty_g06_c06.avi
FieldHockeyPenalty/v_FieldHockeyPenalty_g06_c07.avi
FieldHockeyPenalty/v_FieldHockeyPenalty_g07_c01.avi
FieldHockeyPenalty/v_FieldHockeyPenalty_g07_c02.avi
FieldHockeyPenalty/v_FieldHockeyPenalty_g07_c03.avi
FieldHockeyPenalty/v_FieldHockeyPenalty_g07_c04.avi
FloorGymnastics/v_FloorGymnastics_g01_c01.avi
FloorGymnastics/v_FloorGymnastics_g01_c02.avi
FloorGymnastics/v_FloorGymnastics_g01_c03.avi
FloorGymnastics/v_FloorGymnastics_g01_c04.avi
FloorGymnastics/v_FloorGymnastics_g01_c05.avi
FloorGymnastics/v_FloorGymnastics_g02_c01.avi
FloorGymnastics/v_FloorGymnastics_g02_c02.avi
FloorGymnastics/v_FloorGymnastics_g02_c03.avi
FloorGymnastics/v_FloorGymnastics_g02_c04.avi
FloorGymnastics/v_FloorGymnastics_g03_c01.avi
FloorGymnastics/v_FloorGymnastics_g03_c02.avi
FloorGymnastics/v_FloorGymnastics_g03_c03.avi
FloorGymnastics/v_FloorGymnastics_g03_c04.avi
FloorGymnastics/v_FloorGymnastics_g04_c01.avi
FloorGymnastics/v_FloorGymnastics_g04_c02.avi
FloorGymnastics/v_FloorGymnastics_g04_c03.avi
FloorGymnastics/v_FloorGymnastics_g04_c04.avi
FloorGymnastics/v_FloorGymnastics_g04_c05.avi
FloorGymnastics/v_FloorGymnastics_g05_c01.avi
FloorGymnastics/v_FloorGymnastics_g05_c02.avi
FloorGymnastics/v_FloorGymnastics_g05_c03.avi
FloorGymnastics/v_FloorGymnastics_g05_c04.avi
FloorGymnastics/v_FloorGymnastics_g06_c01.avi
FloorGymnastics/v_FloorGymnastics_g06_c02.avi
FloorGymnastics/v_FloorGymnastics_g06_c03.avi
FloorGymnastics/v_FloorGymnastics_g06_c04.avi
FloorGymnastics/v_FloorGymnastics_g06_c05.avi
FloorGymnastics/v_FloorGymnastics_g06_c06.avi
FloorGymnastics/v_FloorGymnastics_g06_c07.avi
FloorGymnastics/v_FloorGymnastics_g07_c01.avi
FloorGymnastics/v_FloorGymnastics_g07_c02.avi
FloorGymnastics/v_FloorGymnastics_g07_c03.avi
FloorGymnastics/v_FloorGymnastics_g07_c04.avi
FloorGymnastics/v_FloorGymnastics_g07_c05.avi
FloorGymnastics/v_FloorGymnastics_g07_c06.avi
FloorGymnastics/v_FloorGymnastics_g07_c07.avi
FrisbeeCatch/v_FrisbeeCatch_g01_c01.avi
FrisbeeCatch/v_FrisbeeCatch_g01_c02.avi
FrisbeeCatch/v_FrisbeeCatch_g01_c03.avi
FrisbeeCatch/v_FrisbeeCatch_g01_c04.avi
FrisbeeCatch/v_FrisbeeCatch_g01_c05.avi
FrisbeeCatch/v_FrisbeeCatch_g01_c06.avi
FrisbeeCatch/v_FrisbeeCatch_g02_c01.avi
FrisbeeCatch/v_FrisbeeCatch_g02_c02.avi
FrisbeeCatch/v_FrisbeeCatch_g02_c03.avi
FrisbeeCatch/v_FrisbeeCatch_g02_c04.avi
FrisbeeCatch/v_FrisbeeCatch_g02_c05.avi
FrisbeeCatch/v_FrisbeeCatch_g03_c01.avi
FrisbeeCatch/v_FrisbeeCatch_g03_c02.avi
FrisbeeCatch/v_FrisbeeCatch_g03_c03.avi
FrisbeeCatch/v_FrisbeeCatch_g03_c04.avi
FrisbeeCatch/v_FrisbeeCatch_g03_c05.avi
FrisbeeCatch/v_FrisbeeCatch_g04_c01.avi
FrisbeeCatch/v_FrisbeeCatch_g04_c02.avi
FrisbeeCatch/v_FrisbeeCatch_g04_c03.avi
FrisbeeCatch/v_FrisbeeCatch_g04_c04.avi
FrisbeeCatch/v_FrisbeeCatch_g04_c05.avi
FrisbeeCatch/v_FrisbeeCatch_g05_c01.avi
FrisbeeCatch/v_FrisbeeCatch_g05_c02.avi
FrisbeeCatch/v_FrisbeeCatch_g05_c03.avi
FrisbeeCatch/v_FrisbeeCatch_g05_c04.avi
FrisbeeCatch/v_FrisbeeCatch_g05_c05.avi
FrisbeeCatch/v_FrisbeeCatch_g06_c01.avi
FrisbeeCatch/v_FrisbeeCatch_g06_c02.avi
FrisbeeCatch/v_FrisbeeCatch_g06_c03.avi
FrisbeeCatch/v_FrisbeeCatch_g06_c04.avi
FrisbeeCatch/v_FrisbeeCatch_g06_c05.avi
FrisbeeCatch/v_FrisbeeCatch_g07_c01.avi
FrisbeeCatch/v_FrisbeeCatch_g07_c02.avi
FrisbeeCatch/v_FrisbeeCatch_g07_c03.avi
FrisbeeCatch/v_FrisbeeCatch_g07_c04.avi
FrisbeeCatch/v_FrisbeeCatch_g07_c05.avi
FrisbeeCatch/v_FrisbeeCatch_g07_c06.avi
FrontCrawl/v_FrontCrawl_g01_c01.avi
FrontCrawl/v_FrontCrawl_g01_c02.avi
FrontCrawl/v_FrontCrawl_g01_c03.avi
FrontCrawl/v_FrontCrawl_g01_c04.avi
FrontCrawl/v_FrontCrawl_g02_c01.avi
FrontCrawl/v_FrontCrawl_g02_c02.avi
FrontCrawl/v_FrontCrawl_g02_c03.avi
FrontCrawl/v_FrontCrawl_g02_c04.avi
FrontCrawl/v_FrontCrawl_g03_c01.avi
FrontCrawl/v_FrontCrawl_g03_c02.avi
FrontCrawl/v_FrontCrawl_g03_c03.avi
FrontCrawl/v_FrontCrawl_g03_c04.avi
FrontCrawl/v_FrontCrawl_g03_c05.avi
FrontCrawl/v_FrontCrawl_g03_c06.avi
FrontCrawl/v_FrontCrawl_g04_c01.avi
FrontCrawl/v_FrontCrawl_g04_c02.avi
FrontCrawl/v_FrontCrawl_g04_c03.avi
FrontCrawl/v_FrontCrawl_g04_c04.avi
FrontCrawl/v_FrontCrawl_g04_c05.avi
FrontCrawl/v_FrontCrawl_g04_c06.avi
FrontCrawl/v_FrontCrawl_g04_c07.avi
FrontCrawl/v_FrontCrawl_g05_c01.avi
FrontCrawl/v_FrontCrawl_g05_c02.avi
FrontCrawl/v_FrontCrawl_g05_c03.avi
FrontCrawl/v_FrontCrawl_g05_c04.avi
FrontCrawl/v_FrontCrawl_g06_c01.avi
FrontCrawl/v_FrontCrawl_g06_c02.avi
FrontCrawl/v_FrontCrawl_g06_c03.avi
FrontCrawl/v_FrontCrawl_g06_c04.avi
FrontCrawl/v_FrontCrawl_g06_c05.avi
FrontCrawl/v_FrontCrawl_g07_c01.avi
FrontCrawl/v_FrontCrawl_g07_c02.avi
FrontCrawl/v_FrontCrawl_g07_c03.avi
FrontCrawl/v_FrontCrawl_g07_c04.avi
FrontCrawl/v_FrontCrawl_g07_c05.avi
FrontCrawl/v_FrontCrawl_g07_c06.avi
FrontCrawl/v_FrontCrawl_g07_c07.avi
GolfSwing/v_GolfSwing_g01_c01.avi
GolfSwing/v_GolfSwing_g01_c02.avi
GolfSwing/v_GolfSwing_g01_c03.avi
GolfSwing/v_GolfSwing_g01_c04.avi
GolfSwing/v_GolfSwing_g01_c05.avi
GolfSwing/v_GolfSwing_g01_c06.avi
GolfSwing/v_GolfSwing_g02_c01.avi
GolfSwing/v_GolfSwing_g02_c02.avi
GolfSwing/v_GolfSwing_g02_c03.avi
GolfSwing/v_GolfSwing_g02_c04.avi
GolfSwing/v_GolfSwing_g03_c01.avi
GolfSwing/v_GolfSwing_g03_c02.avi
GolfSwing/v_GolfSwing_g03_c03.avi
GolfSwing/v_GolfSwing_g03_c04.avi
GolfSwing/v_GolfSwing_g03_c05.avi
GolfSwing/v_GolfSwing_g03_c06.avi
GolfSwing/v_GolfSwing_g03_c07.avi
GolfSwing/v_GolfSwing_g04_c01.avi
GolfSwing/v_GolfSwing_g04_c02.avi
GolfSwing/v_GolfSwing_g04_c03.avi
GolfSwing/v_GolfSwing_g04_c04.avi
GolfSwing/v_GolfSwing_g04_c05.avi
GolfSwing/v_GolfSwing_g04_c06.avi
GolfSwing/v_GolfSwing_g05_c01.avi
GolfSwing/v_GolfSwing_g05_c02.avi
GolfSwing/v_GolfSwing_g05_c03.avi
GolfSwing/v_GolfSwing_g05_c04.avi
GolfSwing/v_GolfSwing_g05_c05.avi
GolfSwing/v_GolfSwing_g05_c06.avi
GolfSwing/v_GolfSwing_g05_c07.avi
GolfSwing/v_GolfSwing_g06_c01.avi
GolfSwing/v_GolfSwing_g06_c02.avi
GolfSwing/v_GolfSwing_g06_c03.avi
GolfSwing/v_GolfSwing_g06_c04.avi
GolfSwing/v_GolfSwing_g07_c01.avi
GolfSwing/v_GolfSwing_g07_c02.avi
GolfSwing/v_GolfSwing_g07_c03.avi
GolfSwing/v_GolfSwing_g07_c04.avi
GolfSwing/v_GolfSwing_g07_c05.avi
Haircut/v_Haircut_g01_c01.avi
Haircut/v_Haircut_g01_c02.avi
Haircut/v_Haircut_g01_c03.avi
Haircut/v_Haircut_g01_c04.avi
Haircut/v_Haircut_g02_c01.avi
Haircut/v_Haircut_g02_c02.avi
Haircut/v_Haircut_g02_c03.avi
Haircut/v_Haircut_g02_c04.avi
Haircut/v_Haircut_g03_c01.avi
Haircut/v_Haircut_g03_c02.avi
Haircut/v_Haircut_g03_c03.avi
Haircut/v_Haircut_g03_c04.avi
Haircut/v_Haircut_g03_c05.avi
Haircut/v_Haircut_g03_c06.avi
Haircut/v_Haircut_g04_c01.avi
Haircut/v_Haircut_g04_c02.avi
Haircut/v_Haircut_g04_c03.avi
Haircut/v_Haircut_g04_c04.avi
Haircut/v_Haircut_g04_c05.avi
Haircut/v_Haircut_g05_c01.avi
Haircut/v_Haircut_g05_c02.avi
Haircut/v_Haircut_g05_c03.avi
Haircut/v_Haircut_g05_c04.avi
Haircut/v_Haircut_g06_c01.avi
Haircut/v_Haircut_g06_c02.avi
Haircut/v_Haircut_g06_c03.avi
Haircut/v_Haircut_g06_c04.avi
Haircut/v_Haircut_g07_c01.avi
Haircut/v_Haircut_g07_c02.avi
Haircut/v_Haircut_g07_c03.avi
Haircut/v_Haircut_g07_c04.avi
Haircut/v_Haircut_g07_c05.avi
Haircut/v_Haircut_g07_c06.avi
Hammering/v_Hammering_g01_c01.avi
Hammering/v_Hammering_g01_c02.avi
Hammering/v_Hammering_g01_c03.avi
Hammering/v_Hammering_g01_c04.avi
Hammering/v_Hammering_g02_c01.avi
Hammering/v_Hammering_g02_c02.avi
Hammering/v_Hammering_g02_c03.avi
Hammering/v_Hammering_g02_c04.avi
Hammering/v_Hammering_g03_c01.avi
Hammering/v_Hammering_g03_c02.avi
Hammering/v_Hammering_g03_c03.avi
Hammering/v_Hammering_g03_c04.avi
Hammering/v_Hammering_g03_c05.avi
Hammering/v_Hammering_g04_c01.avi
Hammering/v_Hammering_g04_c02.avi
Hammering/v_Hammering_g04_c03.avi
Hammering/v_Hammering_g04_c04.avi
Hammering/v_Hammering_g04_c05.avi
Hammering/v_Hammering_g05_c01.avi
Hammering/v_Hammering_g05_c02.avi
Hammering/v_Hammering_g05_c03.avi
Hammering/v_Hammering_g05_c04.avi
Hammering/v_Hammering_g06_c01.avi
Hammering/v_Hammering_g06_c02.avi
Hammering/v_Hammering_g06_c03.avi
Hammering/v_Hammering_g06_c04.avi
Hammering/v_Hammering_g06_c05.avi
Hammering/v_Hammering_g06_c06.avi
Hammering/v_Hammering_g07_c01.avi
Hammering/v_Hammering_g07_c02.avi
Hammering/v_Hammering_g07_c03.avi
Hammering/v_Hammering_g07_c04.avi
Hammering/v_Hammering_g07_c05.avi
HammerThrow/v_HammerThrow_g01_c01.avi
HammerThrow/v_HammerThrow_g01_c02.avi
HammerThrow/v_HammerThrow_g01_c03.avi
HammerThrow/v_HammerThrow_g01_c04.avi
HammerThrow/v_HammerThrow_g01_c05.avi
HammerThrow/v_HammerThrow_g01_c06.avi
HammerThrow/v_HammerThrow_g02_c01.avi
HammerThrow/v_HammerThrow_g02_c02.avi
HammerThrow/v_HammerThrow_g02_c03.avi
HammerThrow/v_HammerThrow_g02_c04.avi
HammerThrow/v_HammerThrow_g02_c05.avi
HammerThrow/v_HammerThrow_g02_c06.avi
HammerThrow/v_HammerThrow_g02_c07.avi
HammerThrow/v_HammerThrow_g03_c01.avi
HammerThrow/v_HammerThrow_g03_c02.avi
HammerThrow/v_HammerThrow_g03_c03.avi
HammerThrow/v_HammerThrow_g03_c04.avi
HammerThrow/v_HammerThrow_g03_c05.avi
HammerThrow/v_HammerThrow_g03_c06.avi
HammerThrow/v_HammerThrow_g03_c07.avi
HammerThrow/v_HammerThrow_g04_c01.avi
HammerThrow/v_HammerThrow_g04_c02.avi
HammerThrow/v_HammerThrow_g04_c03.avi
HammerThrow/v_HammerThrow_g04_c04.avi
HammerThrow/v_HammerThrow_g04_c05.avi
HammerThrow/v_HammerThrow_g04_c06.avi
HammerThrow/v_HammerThrow_g04_c07.avi
HammerThrow/v_HammerThrow_g05_c01.avi
HammerThrow/v_HammerThrow_g05_c02.avi
HammerThrow/v_HammerThrow_g05_c03.avi
HammerThrow/v_HammerThrow_g05_c04.avi
HammerThrow/v_HammerThrow_g05_c05.avi
HammerThrow/v_HammerThrow_g05_c06.avi
HammerThrow/v_HammerThrow_g06_c01.avi
HammerThrow/v_HammerThrow_g06_c02.avi
HammerThrow/v_HammerThrow_g06_c03.avi
HammerThrow/v_HammerThrow_g06_c04.avi
HammerThrow/v_HammerThrow_g06_c05.avi
HammerThrow/v_HammerThrow_g06_c06.avi
HammerThrow/v_HammerThrow_g06_c07.avi
HammerThrow/v_HammerThrow_g07_c01.avi
HammerThrow/v_HammerThrow_g07_c02.avi
HammerThrow/v_HammerThrow_g07_c03.avi
HammerThrow/v_HammerThrow_g07_c04.avi
HammerThrow/v_HammerThrow_g07_c05.avi
HandstandPushups/v_HandStandPushups_g01_c01.avi
HandstandPushups/v_HandStandPushups_g01_c02.avi
HandstandPushups/v_HandStandPushups_g01_c03.avi
HandstandPushups/v_HandStandPushups_g01_c04.avi
HandstandPushups/v_HandStandPushups_g02_c01.avi
HandstandPushups/v_HandStandPushups_g02_c02.avi
HandstandPushups/v_HandStandPushups_g02_c03.avi
HandstandPushups/v_HandStandPushups_g02_c04.avi
HandstandPushups/v_HandStandPushups_g03_c01.avi
HandstandPushups/v_HandStandPushups_g03_c02.avi
HandstandPushups/v_HandStandPushups_g03_c03.avi
HandstandPushups/v_HandStandPushups_g03_c04.avi
HandstandPushups/v_HandStandPushups_g04_c01.avi
HandstandPushups/v_HandStandPushups_g04_c02.avi
HandstandPushups/v_HandStandPushups_g04_c03.avi
HandstandPushups/v_HandStandPushups_g04_c04.avi
HandstandPushups/v_HandStandPushups_g05_c01.avi
HandstandPushups/v_HandStandPushups_g05_c02.avi
HandstandPushups/v_HandStandPushups_g05_c03.avi
HandstandPushups/v_HandStandPushups_g05_c04.avi
HandstandPushups/v_HandStandPushups_g06_c01.avi
HandstandPushups/v_HandStandPushups_g06_c02.avi
HandstandPushups/v_HandStandPushups_g06_c03.avi
HandstandPushups/v_HandStandPushups_g06_c04.avi
HandstandPushups/v_HandStandPushups_g07_c01.avi
HandstandPushups/v_HandStandPushups_g07_c02.avi
HandstandPushups/v_HandStandPushups_g07_c03.avi
HandstandPushups/v_HandStandPushups_g07_c04.avi
HandstandWalking/v_HandstandWalking_g01_c01.avi
HandstandWalking/v_HandstandWalking_g01_c02.avi
HandstandWalking/v_HandstandWalking_g01_c03.avi
HandstandWalking/v_HandstandWalking_g01_c04.avi
HandstandWalking/v_HandstandWalking_g02_c01.avi
HandstandWalking/v_HandstandWalking_g02_c02.avi
HandstandWalking/v_HandstandWalking_g02_c03.avi
HandstandWalking/v_HandstandWalking_g02_c04.avi
HandstandWalking/v_HandstandWalking_g03_c01.avi
HandstandWalking/v_HandstandWalking_g03_c02.avi
HandstandWalking/v_HandstandWalking_g03_c03.avi
HandstandWalking/v_HandstandWalking_g03_c04.avi
HandstandWalking/v_HandstandWalking_g04_c01.avi
HandstandWalking/v_HandstandWalking_g04_c02.avi
HandstandWalking/v_HandstandWalking_g04_c03.avi
HandstandWalking/v_HandstandWalking_g04_c04.avi
HandstandWalking/v_HandstandWalking_g04_c05.avi
HandstandWalking/v_HandstandWalking_g05_c01.avi
HandstandWalking/v_HandstandWalking_g05_c02.avi
HandstandWalking/v_HandstandWalking_g05_c03.avi
HandstandWalking/v_HandstandWalking_g05_c04.avi
HandstandWalking/v_HandstandWalking_g05_c05.avi
HandstandWalking/v_HandstandWalking_g05_c06.avi
HandstandWalking/v_HandstandWalking_g05_c07.avi
HandstandWalking/v_HandstandWalking_g06_c01.avi
HandstandWalking/v_HandstandWalking_g06_c02.avi
HandstandWalking/v_HandstandWalking_g06_c03.avi
HandstandWalking/v_HandstandWalking_g06_c04.avi
HandstandWalking/v_HandstandWalking_g07_c01.avi
HandstandWalking/v_HandstandWalking_g07_c02.avi
HandstandWalking/v_HandstandWalking_g07_c03.avi
HandstandWalking/v_HandstandWalking_g07_c04.avi
HandstandWalking/v_HandstandWalking_g07_c05.avi
HandstandWalking/v_HandstandWalking_g07_c06.avi
HeadMassage/v_HeadMassage_g01_c01.avi
HeadMassage/v_HeadMassage_g01_c02.avi
HeadMassage/v_HeadMassage_g01_c03.avi
HeadMassage/v_HeadMassage_g01_c04.avi
HeadMassage/v_HeadMassage_g01_c05.avi
HeadMassage/v_HeadMassage_g02_c01.avi
HeadMassage/v_HeadMassage_g02_c02.avi
HeadMassage/v_HeadMassage_g02_c03.avi
HeadMassage/v_HeadMassage_g02_c04.avi
HeadMassage/v_HeadMassage_g02_c05.avi
HeadMassage/v_HeadMassage_g02_c06.avi
HeadMassage/v_HeadMassage_g02_c07.avi
HeadMassage/v_HeadMassage_g03_c01.avi
HeadMassage/v_HeadMassage_g03_c02.avi
HeadMassage/v_HeadMassage_g03_c03.avi
HeadMassage/v_HeadMassage_g03_c04.avi
HeadMassage/v_HeadMassage_g03_c05.avi
HeadMassage/v_HeadMassage_g03_c06.avi
HeadMassage/v_HeadMassage_g03_c07.avi
HeadMassage/v_HeadMassage_g04_c01.avi
HeadMassage/v_HeadMassage_g04_c02.avi
HeadMassage/v_HeadMassage_g04_c03.avi
HeadMassage/v_HeadMassage_g04_c04.avi
HeadMassage/v_HeadMassage_g05_c01.avi
HeadMassage/v_HeadMassage_g05_c02.avi
HeadMassage/v_HeadMassage_g05_c03.avi
HeadMassage/v_HeadMassage_g05_c04.avi
HeadMassage/v_HeadMassage_g05_c05.avi
HeadMassage/v_HeadMassage_g05_c06.avi
HeadMassage/v_HeadMassage_g06_c01.avi
HeadMassage/v_HeadMassage_g06_c02.avi
HeadMassage/v_HeadMassage_g06_c03.avi
HeadMassage/v_HeadMassage_g06_c04.avi
HeadMassage/v_HeadMassage_g06_c05.avi
HeadMassage/v_HeadMassage_g06_c06.avi
HeadMassage/v_HeadMassage_g06_c07.avi
HeadMassage/v_HeadMassage_g07_c01.avi
HeadMassage/v_HeadMassage_g07_c02.avi
HeadMassage/v_HeadMassage_g07_c03.avi
HeadMassage/v_HeadMassage_g07_c04.avi
HeadMassage/v_HeadMassage_g07_c05.avi
HighJump/v_HighJump_g01_c01.avi
HighJump/v_HighJump_g01_c02.avi
HighJump/v_HighJump_g01_c03.avi
HighJump/v_HighJump_g01_c04.avi
HighJump/v_HighJump_g01_c05.avi
HighJump/v_HighJump_g02_c01.avi
HighJump/v_HighJump_g02_c02.avi
HighJump/v_HighJump_g02_c03.avi
HighJump/v_HighJump_g02_c04.avi
HighJump/v_HighJump_g02_c05.avi
HighJump/v_HighJump_g02_c06.avi
HighJump/v_HighJump_g02_c07.avi
HighJump/v_HighJump_g03_c01.avi
HighJump/v_HighJump_g03_c02.avi
HighJump/v_HighJump_g03_c03.avi
HighJump/v_HighJump_g03_c04.avi
HighJump/v_HighJump_g04_c01.avi
HighJump/v_HighJump_g04_c02.avi
HighJump/v_HighJump_g04_c03.avi
HighJump/v_HighJump_g04_c04.avi
HighJump/v_HighJump_g04_c05.avi
HighJump/v_HighJump_g04_c06.avi
HighJump/v_HighJump_g05_c01.avi
HighJump/v_HighJump_g05_c02.avi
HighJump/v_HighJump_g05_c03.avi
HighJump/v_HighJump_g05_c04.avi
HighJump/v_HighJump_g05_c05.avi
HighJump/v_HighJump_g06_c01.avi
HighJump/v_HighJump_g06_c02.avi
HighJump/v_HighJump_g06_c03.avi
HighJump/v_HighJump_g06_c04.avi
HighJump/v_HighJump_g07_c01.avi
HighJump/v_HighJump_g07_c02.avi
HighJump/v_HighJump_g07_c03.avi
HighJump/v_HighJump_g07_c04.avi
HighJump/v_HighJump_g07_c05.avi
HighJump/v_HighJump_g07_c06.avi
HorseRace/v_HorseRace_g01_c01.avi
HorseRace/v_HorseRace_g01_c02.avi
HorseRace/v_HorseRace_g01_c03.avi
HorseRace/v_HorseRace_g01_c04.avi
HorseRace/v_HorseRace_g02_c01.avi
HorseRace/v_HorseRace_g02_c02.avi
HorseRace/v_HorseRace_g02_c03.avi
HorseRace/v_HorseRace_g02_c04.avi
HorseRace/v_HorseRace_g03_c01.avi
HorseRace/v_HorseRace_g03_c02.avi
HorseRace/v_HorseRace_g03_c03.avi
HorseRace/v_HorseRace_g03_c04.avi
HorseRace/v_HorseRace_g03_c05.avi
HorseRace/v_HorseRace_g04_c01.avi
HorseRace/v_HorseRace_g04_c02.avi
HorseRace/v_HorseRace_g04_c03.avi
HorseRace/v_HorseRace_g04_c04.avi
HorseRace/v_HorseRace_g04_c05.avi
HorseRace/v_HorseRace_g04_c06.avi
HorseRace/v_HorseRace_g05_c01.avi
HorseRace/v_HorseRace_g05_c02.avi
HorseRace/v_HorseRace_g05_c03.avi
HorseRace/v_HorseRace_g05_c04.avi
HorseRace/v_HorseRace_g06_c01.avi
HorseRace/v_HorseRace_g06_c02.avi
HorseRace/v_HorseRace_g06_c03.avi
HorseRace/v_HorseRace_g06_c04.avi
HorseRace/v_HorseRace_g06_c05.avi
HorseRace/v_HorseRace_g06_c06.avi
HorseRace/v_HorseRace_g07_c01.avi
HorseRace/v_HorseRace_g07_c02.avi
HorseRace/v_HorseRace_g07_c03.avi
HorseRace/v_HorseRace_g07_c04.avi
HorseRace/v_HorseRace_g07_c05.avi
HorseRace/v_HorseRace_g07_c06.avi
HorseRiding/v_HorseRiding_g01_c01.avi
HorseRiding/v_HorseRiding_g01_c02.avi
HorseRiding/v_HorseRiding_g01_c03.avi
HorseRiding/v_HorseRiding_g01_c04.avi
HorseRiding/v_HorseRiding_g01_c05.avi
HorseRiding/v_HorseRiding_g01_c06.avi
HorseRiding/v_HorseRiding_g01_c07.avi
HorseRiding/v_HorseRiding_g02_c01.avi
HorseRiding/v_HorseRiding_g02_c02.avi
HorseRiding/v_HorseRiding_g02_c03.avi
HorseRiding/v_HorseRiding_g02_c04.avi
HorseRiding/v_HorseRiding_g02_c05.avi
HorseRiding/v_HorseRiding_g02_c06.avi
HorseRiding/v_HorseRiding_g02_c07.avi
HorseRiding/v_HorseRiding_g03_c01.avi
HorseRiding/v_HorseRiding_g03_c02.avi
HorseRiding/v_HorseRiding_g03_c03.avi
HorseRiding/v_HorseRiding_g03_c04.avi
HorseRiding/v_HorseRiding_g03_c05.avi
HorseRiding/v_HorseRiding_g03_c06.avi
HorseRiding/v_HorseRiding_g03_c07.avi
HorseRiding/v_HorseRiding_g04_c01.avi
HorseRiding/v_HorseRiding_g04_c02.avi
HorseRiding/v_HorseRiding_g04_c03.avi
HorseRiding/v_HorseRiding_g04_c04.avi
HorseRiding/v_HorseRiding_g04_c05.avi
HorseRiding/v_HorseRiding_g04_c06.avi
HorseRiding/v_HorseRiding_g04_c07.avi
HorseRiding/v_HorseRiding_g05_c01.avi
HorseRiding/v_HorseRiding_g05_c02.avi
HorseRiding/v_HorseRiding_g05_c03.avi
HorseRiding/v_HorseRiding_g05_c04.avi
HorseRiding/v_HorseRiding_g05_c05.avi
HorseRiding/v_HorseRiding_g05_c06.avi
HorseRiding/v_HorseRiding_g05_c07.avi
HorseRiding/v_HorseRiding_g06_c01.avi
HorseRiding/v_HorseRiding_g06_c02.avi
HorseRiding/v_HorseRiding_g06_c03.avi
HorseRiding/v_HorseRiding_g06_c04.avi
HorseRiding/v_HorseRiding_g06_c05.avi
HorseRiding/v_HorseRiding_g06_c06.avi
HorseRiding/v_HorseRiding_g06_c07.avi
HorseRiding/v_HorseRiding_g07_c01.avi
HorseRiding/v_HorseRiding_g07_c02.avi
HorseRiding/v_HorseRiding_g07_c03.avi
HorseRiding/v_HorseRiding_g07_c04.avi
HorseRiding/v_HorseRiding_g07_c05.avi
HorseRiding/v_HorseRiding_g07_c06.avi
HorseRiding/v_HorseRiding_g07_c07.avi
HulaHoop/v_HulaHoop_g01_c01.avi
HulaHoop/v_HulaHoop_g01_c02.avi
HulaHoop/v_HulaHoop_g01_c03.avi
HulaHoop/v_HulaHoop_g01_c04.avi
HulaHoop/v_HulaHoop_g01_c05.avi
HulaHoop/v_HulaHoop_g01_c06.avi
HulaHoop/v_HulaHoop_g01_c07.avi
HulaHoop/v_HulaHoop_g02_c01.avi
HulaHoop/v_HulaHoop_g02_c02.avi
HulaHoop/v_HulaHoop_g02_c03.avi
HulaHoop/v_HulaHoop_g02_c04.avi
HulaHoop/v_HulaHoop_g03_c01.avi
HulaHoop/v_HulaHoop_g03_c02.avi
HulaHoop/v_HulaHoop_g03_c03.avi
HulaHoop/v_HulaHoop_g03_c04.avi
HulaHoop/v_HulaHoop_g03_c05.avi
HulaHoop/v_HulaHoop_g04_c01.avi
HulaHoop/v_HulaHoop_g04_c02.avi
HulaHoop/v_HulaHoop_g04_c03.avi
HulaHoop/v_HulaHoop_g04_c04.avi
HulaHoop/v_HulaHoop_g04_c05.avi
HulaHoop/v_HulaHoop_g05_c01.avi
HulaHoop/v_HulaHoop_g05_c02.avi
HulaHoop/v_HulaHoop_g05_c03.avi
HulaHoop/v_HulaHoop_g05_c04.avi
HulaHoop/v_HulaHoop_g06_c01.avi
HulaHoop/v_HulaHoop_g06_c02.avi
HulaHoop/v_HulaHoop_g06_c03.avi
HulaHoop/v_HulaHoop_g06_c04.avi
HulaHoop/v_HulaHoop_g07_c01.avi
HulaHoop/v_HulaHoop_g07_c02.avi
HulaHoop/v_HulaHoop_g07_c03.avi
HulaHoop/v_HulaHoop_g07_c04.avi
HulaHoop/v_HulaHoop_g07_c05.avi
IceDancing/v_IceDancing_g01_c01.avi
IceDancing/v_IceDancing_g01_c02.avi
IceDancing/v_IceDancing_g01_c03.avi
IceDancing/v_IceDancing_g01_c04.avi
IceDancing/v_IceDancing_g01_c05.avi
IceDancing/v_IceDancing_g01_c06.avi
IceDancing/v_IceDancing_g01_c07.avi
IceDancing/v_IceDancing_g02_c01.avi
IceDancing/v_IceDancing_g02_c02.avi
IceDancing/v_IceDancing_g02_c03.avi
IceDancing/v_IceDancing_g02_c04.avi
IceDancing/v_IceDancing_g02_c05.avi
IceDancing/v_IceDancing_g02_c06.avi
IceDancing/v_IceDancing_g02_c07.avi
IceDancing/v_IceDancing_g03_c01.avi
IceDancing/v_IceDancing_g03_c02.avi
IceDancing/v_IceDancing_g03_c03.avi
IceDancing/v_IceDancing_g03_c04.avi
IceDancing/v_IceDancing_g03_c05.avi
IceDancing/v_IceDancing_g03_c06.avi
IceDancing/v_IceDancing_g04_c01.avi
IceDancing/v_IceDancing_g04_c02.avi
IceDancing/v_IceDancing_g04_c03.avi
IceDancing/v_IceDancing_g04_c04.avi
IceDancing/v_IceDancing_g04_c05.avi
IceDancing/v_IceDancing_g04_c06.avi
IceDancing/v_IceDancing_g04_c07.avi
IceDancing/v_IceDancing_g05_c01.avi
IceDancing/v_IceDancing_g05_c02.avi
IceDancing/v_IceDancing_g05_c03.avi
IceDancing/v_IceDancing_g05_c04.avi
IceDancing/v_IceDancing_g05_c05.avi
IceDancing/v_IceDancing_g05_c06.avi
IceDancing/v_IceDancing_g06_c01.avi
IceDancing/v_IceDancing_g06_c02.avi
IceDancing/v_IceDancing_g06_c03.avi
IceDancing/v_IceDancing_g06_c04.avi
IceDancing/v_IceDancing_g06_c05.avi
IceDancing/v_IceDancing_g06_c06.avi
IceDancing/v_IceDancing_g07_c01.avi
IceDancing/v_IceDancing_g07_c02.avi
IceDancing/v_IceDancing_g07_c03.avi
IceDancing/v_IceDancing_g07_c04.avi
IceDancing/v_IceDancing_g07_c05.avi
IceDancing/v_IceDancing_g07_c06.avi
IceDancing/v_IceDancing_g07_c07.avi
JavelinThrow/v_JavelinThrow_g01_c01.avi
JavelinThrow/v_JavelinThrow_g01_c02.avi
JavelinThrow/v_JavelinThrow_g01_c03.avi
JavelinThrow/v_JavelinThrow_g01_c04.avi
JavelinThrow/v_JavelinThrow_g02_c01.avi
JavelinThrow/v_JavelinThrow_g02_c02.avi
JavelinThrow/v_JavelinThrow_g02_c03.avi
JavelinThrow/v_JavelinThrow_g02_c04.avi
JavelinThrow/v_JavelinThrow_g03_c01.avi
JavelinThrow/v_JavelinThrow_g03_c02.avi
JavelinThrow/v_JavelinThrow_g03_c03.avi
JavelinThrow/v_JavelinThrow_g03_c04.avi
JavelinThrow/v_JavelinThrow_g04_c01.avi
JavelinThrow/v_JavelinThrow_g04_c02.avi
JavelinThrow/v_JavelinThrow_g04_c03.avi
JavelinThrow/v_JavelinThrow_g04_c04.avi
JavelinThrow/v_JavelinThrow_g05_c01.avi
JavelinThrow/v_JavelinThrow_g05_c02.avi
JavelinThrow/v_JavelinThrow_g05_c03.avi
JavelinThrow/v_JavelinThrow_g05_c04.avi
JavelinThrow/v_JavelinThrow_g05_c05.avi
JavelinThrow/v_JavelinThrow_g05_c06.avi
JavelinThrow/v_JavelinThrow_g06_c01.avi
JavelinThrow/v_JavelinThrow_g06_c02.avi
JavelinThrow/v_JavelinThrow_g06_c03.avi
JavelinThrow/v_JavelinThrow_g06_c04.avi
JavelinThrow/v_JavelinThrow_g07_c01.avi
JavelinThrow/v_JavelinThrow_g07_c02.avi
JavelinThrow/v_JavelinThrow_g07_c03.avi
JavelinThrow/v_JavelinThrow_g07_c04.avi
JavelinThrow/v_JavelinThrow_g07_c05.avi
JugglingBalls/v_JugglingBalls_g01_c01.avi
JugglingBalls/v_JugglingBalls_g01_c02.avi
JugglingBalls/v_JugglingBalls_g01_c03.avi
JugglingBalls/v_JugglingBalls_g01_c04.avi
JugglingBalls/v_JugglingBalls_g02_c01.avi
JugglingBalls/v_JugglingBalls_g02_c02.avi
JugglingBalls/v_JugglingBalls_g02_c03.avi
JugglingBalls/v_JugglingBalls_g02_c04.avi
JugglingBalls/v_JugglingBalls_g02_c05.avi
JugglingBalls/v_JugglingBalls_g02_c06.avi
JugglingBalls/v_JugglingBalls_g03_c01.avi
JugglingBalls/v_JugglingBalls_g03_c02.avi
JugglingBalls/v_JugglingBalls_g03_c03.avi
JugglingBalls/v_JugglingBalls_g03_c04.avi
JugglingBalls/v_JugglingBalls_g03_c05.avi
JugglingBalls/v_JugglingBalls_g03_c06.avi
JugglingBalls/v_JugglingBalls_g03_c07.avi
JugglingBalls/v_JugglingBalls_g04_c01.avi
JugglingBalls/v_JugglingBalls_g04_c02.avi
JugglingBalls/v_JugglingBalls_g04_c03.avi
JugglingBalls/v_JugglingBalls_g04_c04.avi
JugglingBalls/v_JugglingBalls_g04_c05.avi
JugglingBalls/v_JugglingBalls_g05_c01.avi
JugglingBalls/v_JugglingBalls_g05_c02.avi
JugglingBalls/v_JugglingBalls_g05_c03.avi
JugglingBalls/v_JugglingBalls_g05_c04.avi
JugglingBalls/v_JugglingBalls_g05_c05.avi
JugglingBalls/v_JugglingBalls_g06_c01.avi
JugglingBalls/v_JugglingBalls_g06_c02.avi
JugglingBalls/v_JugglingBalls_g06_c03.avi
JugglingBalls/v_JugglingBalls_g06_c04.avi
JugglingBalls/v_JugglingBalls_g06_c05.avi
JugglingBalls/v_JugglingBalls_g06_c06.avi
JugglingBalls/v_JugglingBalls_g07_c01.avi
JugglingBalls/v_JugglingBalls_g07_c02.avi
JugglingBalls/v_JugglingBalls_g07_c03.avi
JugglingBalls/v_JugglingBalls_g07_c04.avi
JugglingBalls/v_JugglingBalls_g07_c05.avi
JugglingBalls/v_JugglingBalls_g07_c06.avi
JugglingBalls/v_JugglingBalls_g07_c07.avi
JumpingJack/v_JumpingJack_g01_c01.avi
JumpingJack/v_JumpingJack_g01_c02.avi
JumpingJack/v_JumpingJack_g01_c03.avi
JumpingJack/v_JumpingJack_g01_c04.avi
JumpingJack/v_JumpingJack_g01_c05.avi
JumpingJack/v_JumpingJack_g01_c06.avi
JumpingJack/v_JumpingJack_g01_c07.avi
JumpingJack/v_JumpingJack_g02_c01.avi
JumpingJack/v_JumpingJack_g02_c02.avi
JumpingJack/v_JumpingJack_g02_c03.avi
JumpingJack/v_JumpingJack_g02_c04.avi
JumpingJack/v_JumpingJack_g03_c01.avi
JumpingJack/v_JumpingJack_g03_c02.avi
JumpingJack/v_JumpingJack_g03_c03.avi
JumpingJack/v_JumpingJack_g03_c04.avi
JumpingJack/v_JumpingJack_g04_c01.avi
JumpingJack/v_JumpingJack_g04_c02.avi
JumpingJack/v_JumpingJack_g04_c03.avi
JumpingJack/v_JumpingJack_g04_c04.avi
JumpingJack/v_JumpingJack_g05_c01.avi
JumpingJack/v_JumpingJack_g05_c02.avi
JumpingJack/v_JumpingJack_g05_c03.avi
JumpingJack/v_JumpingJack_g05_c04.avi
JumpingJack/v_JumpingJack_g05_c05.avi
JumpingJack/v_JumpingJack_g05_c06.avi
JumpingJack/v_JumpingJack_g06_c01.avi
JumpingJack/v_JumpingJack_g06_c02.avi
JumpingJack/v_JumpingJack_g06_c03.avi
JumpingJack/v_JumpingJack_g06_c04.avi
JumpingJack/v_JumpingJack_g06_c05.avi
JumpingJack/v_JumpingJack_g06_c06.avi
JumpingJack/v_JumpingJack_g06_c07.avi
JumpingJack/v_JumpingJack_g07_c01.avi
JumpingJack/v_JumpingJack_g07_c02.avi
JumpingJack/v_JumpingJack_g07_c03.avi
JumpingJack/v_JumpingJack_g07_c04.avi
JumpingJack/v_JumpingJack_g07_c05.avi
JumpRope/v_JumpRope_g01_c01.avi
JumpRope/v_JumpRope_g01_c02.avi
JumpRope/v_JumpRope_g01_c03.avi
JumpRope/v_JumpRope_g01_c04.avi
JumpRope/v_JumpRope_g02_c01.avi
JumpRope/v_JumpRope_g02_c02.avi
JumpRope/v_JumpRope_g02_c03.avi
JumpRope/v_JumpRope_g02_c04.avi
JumpRope/v_JumpRope_g02_c05.avi
JumpRope/v_JumpRope_g02_c06.avi
JumpRope/v_JumpRope_g02_c07.avi
JumpRope/v_JumpRope_g03_c01.avi
JumpRope/v_JumpRope_g03_c02.avi
JumpRope/v_JumpRope_g03_c03.avi
JumpRope/v_JumpRope_g03_c04.avi
JumpRope/v_JumpRope_g04_c01.avi
JumpRope/v_JumpRope_g04_c02.avi
JumpRope/v_JumpRope_g04_c03.avi
JumpRope/v_JumpRope_g04_c04.avi
JumpRope/v_JumpRope_g04_c05.avi
JumpRope/v_JumpRope_g04_c06.avi
JumpRope/v_JumpRope_g04_c07.avi
JumpRope/v_JumpRope_g05_c01.avi
JumpRope/v_JumpRope_g05_c02.avi
JumpRope/v_JumpRope_g05_c03.avi
JumpRope/v_JumpRope_g05_c04.avi
JumpRope/v_JumpRope_g05_c05.avi
JumpRope/v_JumpRope_g06_c01.avi
JumpRope/v_JumpRope_g06_c02.avi
JumpRope/v_JumpRope_g06_c03.avi
JumpRope/v_JumpRope_g06_c04.avi
JumpRope/v_JumpRope_g06_c05.avi
JumpRope/v_JumpRope_g07_c01.avi
JumpRope/v_JumpRope_g07_c02.avi
JumpRope/v_JumpRope_g07_c03.avi
JumpRope/v_JumpRope_g07_c04.avi
JumpRope/v_JumpRope_g07_c05.avi
JumpRope/v_JumpRope_g07_c06.avi
Kayaking/v_Kayaking_g01_c01.avi
Kayaking/v_Kayaking_g01_c02.avi
Kayaking/v_Kayaking_g01_c03.avi
Kayaking/v_Kayaking_g01_c04.avi
Kayaking/v_Kayaking_g01_c05.avi
Kayaking/v_Kayaking_g01_c06.avi
Kayaking/v_Kayaking_g02_c01.avi
Kayaking/v_Kayaking_g02_c02.avi
Kayaking/v_Kayaking_g02_c03.avi
Kayaking/v_Kayaking_g02_c04.avi
Kayaking/v_Kayaking_g03_c01.avi
Kayaking/v_Kayaking_g03_c02.avi
Kayaking/v_Kayaking_g03_c03.avi
Kayaking/v_Kayaking_g03_c04.avi
Kayaking/v_Kayaking_g04_c01.avi
Kayaking/v_Kayaking_g04_c02.avi
Kayaking/v_Kayaking_g04_c03.avi
Kayaking/v_Kayaking_g04_c04.avi
Kayaking/v_Kayaking_g04_c05.avi
Kayaking/v_Kayaking_g04_c06.avi
Kayaking/v_Kayaking_g04_c07.avi
Kayaking/v_Kayaking_g05_c01.avi
Kayaking/v_Kayaking_g05_c02.avi
Kayaking/v_Kayaking_g05_c03.avi
Kayaking/v_Kayaking_g05_c04.avi
Kayaking/v_Kayaking_g06_c01.avi
Kayaking/v_Kayaking_g06_c02.avi
Kayaking/v_Kayaking_g06_c03.avi
Kayaking/v_Kayaking_g06_c04.avi
Kayaking/v_Kayaking_g06_c05.avi
Kayaking/v_Kayaking_g06_c06.avi
Kayaking/v_Kayaking_g06_c07.avi
Kayaking/v_Kayaking_g07_c01.avi
Kayaking/v_Kayaking_g07_c02.avi
Kayaking/v_Kayaking_g07_c03.avi
Kayaking/v_Kayaking_g07_c04.avi
Knitting/v_Knitting_g01_c01.avi
Knitting/v_Knitting_g01_c02.avi
Knitting/v_Knitting_g01_c03.avi
Knitting/v_Knitting_g01_c04.avi
Knitting/v_Knitting_g02_c01.avi
Knitting/v_Knitting_g02_c02.avi
Knitting/v_Knitting_g02_c03.avi
Knitting/v_Knitting_g02_c04.avi
Knitting/v_Knitting_g02_c05.avi
Knitting/v_Knitting_g03_c01.avi
Knitting/v_Knitting_g03_c02.avi
Knitting/v_Knitting_g03_c03.avi
Knitting/v_Knitting_g03_c04.avi
Knitting/v_Knitting_g03_c05.avi
Knitting/v_Knitting_g04_c01.avi
Knitting/v_Knitting_g04_c02.avi
Knitting/v_Knitting_g04_c03.avi
Knitting/v_Knitting_g04_c04.avi
Knitting/v_Knitting_g04_c05.avi
Knitting/v_Knitting_g04_c06.avi
Knitting/v_Knitting_g05_c01.avi
Knitting/v_Knitting_g05_c02.avi
Knitting/v_Knitting_g05_c03.avi
Knitting/v_Knitting_g05_c04.avi
Knitting/v_Knitting_g05_c05.avi
Knitting/v_Knitting_g06_c01.avi
Knitting/v_Knitting_g06_c02.avi
Knitting/v_Knitting_g06_c03.avi
Knitting/v_Knitting_g06_c04.avi
Knitting/v_Knitting_g07_c01.avi
Knitting/v_Knitting_g07_c02.avi
Knitting/v_Knitting_g07_c03.avi
Knitting/v_Knitting_g07_c04.avi
Knitting/v_Knitting_g07_c05.avi
LongJump/v_LongJump_g01_c01.avi
LongJump/v_LongJump_g01_c02.avi
LongJump/v_LongJump_g01_c03.avi
LongJump/v_LongJump_g01_c04.avi
LongJump/v_LongJump_g01_c05.avi
LongJump/v_LongJump_g01_c06.avi
LongJump/v_LongJump_g01_c07.avi
LongJump/v_LongJump_g02_c01.avi
LongJump/v_LongJump_g02_c02.avi
LongJump/v_LongJump_g02_c03.avi
LongJump/v_LongJump_g02_c04.avi
LongJump/v_LongJump_g02_c05.avi
LongJump/v_LongJump_g03_c01.avi
LongJump/v_LongJump_g03_c02.avi
LongJump/v_LongJump_g03_c03.avi
LongJump/v_LongJump_g03_c04.avi
LongJump/v_LongJump_g03_c05.avi
LongJump/v_LongJump_g03_c06.avi
LongJump/v_LongJump_g04_c01.avi
LongJump/v_LongJump_g04_c02.avi
LongJump/v_LongJump_g04_c03.avi
LongJump/v_LongJump_g04_c04.avi
LongJump/v_LongJump_g04_c05.avi
LongJump/v_LongJump_g04_c06.avi
LongJump/v_LongJump_g04_c07.avi
LongJump/v_LongJump_g05_c01.avi
LongJump/v_LongJump_g05_c02.avi
LongJump/v_LongJump_g05_c03.avi
LongJump/v_LongJump_g05_c04.avi
LongJump/v_LongJump_g05_c05.avi
LongJump/v_LongJump_g06_c01.avi
LongJump/v_LongJump_g06_c02.avi
LongJump/v_LongJump_g06_c03.avi
LongJump/v_LongJump_g06_c04.avi
LongJump/v_LongJump_g07_c01.avi
LongJump/v_LongJump_g07_c02.avi
LongJump/v_LongJump_g07_c03.avi
LongJump/v_LongJump_g07_c04.avi
LongJump/v_LongJump_g07_c05.avi
Lunges/v_Lunges_g01_c01.avi
Lunges/v_Lunges_g01_c02.avi
Lunges/v_Lunges_g01_c03.avi
Lunges/v_Lunges_g01_c04.avi
Lunges/v_Lunges_g01_c05.avi
Lunges/v_Lunges_g01_c06.avi
Lunges/v_Lunges_g01_c07.avi
Lunges/v_Lunges_g02_c01.avi
Lunges/v_Lunges_g02_c02.avi
Lunges/v_Lunges_g02_c03.avi
Lunges/v_Lunges_g02_c04.avi
Lunges/v_Lunges_g03_c01.avi
Lunges/v_Lunges_g03_c02.avi
Lunges/v_Lunges_g03_c03.avi
Lunges/v_Lunges_g03_c04.avi
Lunges/v_Lunges_g04_c01.avi
Lunges/v_Lunges_g04_c02.avi
Lunges/v_Lunges_g04_c03.avi
Lunges/v_Lunges_g04_c04.avi
Lunges/v_Lunges_g05_c01.avi
Lunges/v_Lunges_g05_c02.avi
Lunges/v_Lunges_g05_c03.avi
Lunges/v_Lunges_g05_c04.avi
Lunges/v_Lunges_g06_c01.avi
Lunges/v_Lunges_g06_c02.avi
Lunges/v_Lunges_g06_c03.avi
Lunges/v_Lunges_g06_c04.avi
Lunges/v_Lunges_g06_c05.avi
Lunges/v_Lunges_g06_c06.avi
Lunges/v_Lunges_g06_c07.avi
Lunges/v_Lunges_g07_c01.avi
Lunges/v_Lunges_g07_c02.avi
Lunges/v_Lunges_g07_c03.avi
Lunges/v_Lunges_g07_c04.avi
Lunges/v_Lunges_g07_c05.avi
Lunges/v_Lunges_g07_c06.avi
Lunges/v_Lunges_g07_c07.avi
MilitaryParade/v_MilitaryParade_g01_c01.avi
MilitaryParade/v_MilitaryParade_g01_c02.avi
MilitaryParade/v_MilitaryParade_g01_c03.avi
MilitaryParade/v_MilitaryParade_g01_c04.avi
MilitaryParade/v_MilitaryParade_g01_c05.avi
MilitaryParade/v_MilitaryParade_g01_c06.avi
MilitaryParade/v_MilitaryParade_g01_c07.avi
MilitaryParade/v_MilitaryParade_g02_c01.avi
MilitaryParade/v_MilitaryParade_g02_c02.avi
MilitaryParade/v_MilitaryParade_g02_c03.avi
MilitaryParade/v_MilitaryParade_g02_c04.avi
MilitaryParade/v_MilitaryParade_g03_c01.avi
MilitaryParade/v_MilitaryParade_g03_c02.avi
MilitaryParade/v_MilitaryParade_g03_c03.avi
MilitaryParade/v_MilitaryParade_g03_c04.avi
MilitaryParade/v_MilitaryParade_g04_c01.avi
MilitaryParade/v_MilitaryParade_g04_c02.avi
MilitaryParade/v_MilitaryParade_g04_c03.avi
MilitaryParade/v_MilitaryParade_g04_c04.avi
MilitaryParade/v_MilitaryParade_g05_c01.avi
MilitaryParade/v_MilitaryParade_g05_c02.avi
MilitaryParade/v_MilitaryParade_g05_c03.avi
MilitaryParade/v_MilitaryParade_g05_c04.avi
MilitaryParade/v_MilitaryParade_g06_c01.avi
MilitaryParade/v_MilitaryParade_g06_c02.avi
MilitaryParade/v_MilitaryParade_g06_c03.avi
MilitaryParade/v_MilitaryParade_g06_c04.avi
MilitaryParade/v_MilitaryParade_g07_c01.avi
MilitaryParade/v_MilitaryParade_g07_c02.avi
MilitaryParade/v_MilitaryParade_g07_c03.avi
MilitaryParade/v_MilitaryParade_g07_c04.avi
MilitaryParade/v_MilitaryParade_g07_c05.avi
MilitaryParade/v_MilitaryParade_g07_c06.avi
Mixing/v_Mixing_g01_c01.avi
Mixing/v_Mixing_g01_c02.avi
Mixing/v_Mixing_g01_c03.avi
Mixing/v_Mixing_g01_c04.avi
Mixing/v_Mixing_g01_c05.avi
Mixing/v_Mixing_g01_c06.avi
Mixing/v_Mixing_g01_c07.avi
Mixing/v_Mixing_g02_c01.avi
Mixing/v_Mixing_g02_c02.avi
Mixing/v_Mixing_g02_c03.avi
Mixing/v_Mixing_g02_c04.avi
Mixing/v_Mixing_g02_c05.avi
Mixing/v_Mixing_g02_c06.avi
Mixing/v_Mixing_g03_c01.avi
Mixing/v_Mixing_g03_c02.avi
Mixing/v_Mixing_g03_c03.avi
Mixing/v_Mixing_g03_c04.avi
Mixing/v_Mixing_g03_c05.avi
Mixing/v_Mixing_g03_c06.avi
Mixing/v_Mixing_g03_c07.avi
Mixing/v_Mixing_g04_c01.avi
Mixing/v_Mixing_g04_c02.avi
Mixing/v_Mixing_g04_c03.avi
Mixing/v_Mixing_g04_c04.avi
Mixing/v_Mixing_g04_c05.avi
Mixing/v_Mixing_g04_c06.avi
Mixing/v_Mixing_g04_c07.avi
Mixing/v_Mixing_g05_c01.avi
Mixing/v_Mixing_g05_c02.avi
Mixing/v_Mixing_g05_c03.avi
Mixing/v_Mixing_g05_c04.avi
Mixing/v_Mixing_g05_c05.avi
Mixing/v_Mixing_g05_c06.avi
Mixing/v_Mixing_g05_c07.avi
Mixing/v_Mixing_g06_c01.avi
Mixing/v_Mixing_g06_c02.avi
Mixing/v_Mixing_g06_c03.avi
Mixing/v_Mixing_g06_c04.avi
Mixing/v_Mixing_g06_c05.avi
Mixing/v_Mixing_g06_c06.avi
Mixing/v_Mixing_g07_c01.avi
Mixing/v_Mixing_g07_c02.avi
Mixing/v_Mixing_g07_c03.avi
Mixing/v_Mixing_g07_c04.avi
Mixing/v_Mixing_g07_c05.avi
MoppingFloor/v_MoppingFloor_g01_c01.avi
MoppingFloor/v_MoppingFloor_g01_c02.avi
MoppingFloor/v_MoppingFloor_g01_c03.avi
MoppingFloor/v_MoppingFloor_g01_c04.avi
MoppingFloor/v_MoppingFloor_g02_c01.avi
MoppingFloor/v_MoppingFloor_g02_c02.avi
MoppingFloor/v_MoppingFloor_g02_c03.avi
MoppingFloor/v_MoppingFloor_g02_c04.avi
MoppingFloor/v_MoppingFloor_g02_c05.avi
MoppingFloor/v_MoppingFloor_g02_c06.avi
MoppingFloor/v_MoppingFloor_g03_c01.avi
MoppingFloor/v_MoppingFloor_g03_c02.avi
MoppingFloor/v_MoppingFloor_g03_c03.avi
MoppingFloor/v_MoppingFloor_g03_c04.avi
MoppingFloor/v_MoppingFloor_g04_c01.avi
MoppingFloor/v_MoppingFloor_g04_c02.avi
MoppingFloor/v_MoppingFloor_g04_c03.avi
MoppingFloor/v_MoppingFloor_g04_c04.avi
MoppingFloor/v_MoppingFloor_g04_c05.avi
MoppingFloor/v_MoppingFloor_g04_c06.avi
MoppingFloor/v_MoppingFloor_g05_c01.avi
MoppingFloor/v_MoppingFloor_g05_c02.avi
MoppingFloor/v_MoppingFloor_g05_c03.avi
MoppingFloor/v_MoppingFloor_g05_c04.avi
MoppingFloor/v_MoppingFloor_g05_c05.avi
MoppingFloor/v_MoppingFloor_g06_c01.avi
MoppingFloor/v_MoppingFloor_g06_c02.avi
MoppingFloor/v_MoppingFloor_g06_c03.avi
MoppingFloor/v_MoppingFloor_g06_c04.avi
MoppingFloor/v_MoppingFloor_g07_c01.avi
MoppingFloor/v_MoppingFloor_g07_c02.avi
MoppingFloor/v_MoppingFloor_g07_c03.avi
MoppingFloor/v_MoppingFloor_g07_c04.avi
MoppingFloor/v_MoppingFloor_g07_c05.avi
Nunchucks/v_Nunchucks_g01_c01.avi
Nunchucks/v_Nunchucks_g01_c02.avi
Nunchucks/v_Nunchucks_g01_c03.avi
Nunchucks/v_Nunchucks_g01_c04.avi
Nunchucks/v_Nunchucks_g02_c01.avi
Nunchucks/v_Nunchucks_g02_c02.avi
Nunchucks/v_Nunchucks_g02_c03.avi
Nunchucks/v_Nunchucks_g02_c04.avi
Nunchucks/v_Nunchucks_g02_c05.avi
Nunchucks/v_Nunchucks_g02_c06.avi
Nunchucks/v_Nunchucks_g03_c01.avi
Nunchucks/v_Nunchucks_g03_c02.avi
Nunchucks/v_Nunchucks_g03_c03.avi
Nunchucks/v_Nunchucks_g03_c04.avi
Nunchucks/v_Nunchucks_g03_c05.avi
Nunchucks/v_Nunchucks_g03_c06.avi
Nunchucks/v_Nunchucks_g03_c07.avi
Nunchucks/v_Nunchucks_g04_c01.avi
Nunchucks/v_Nunchucks_g04_c02.avi
Nunchucks/v_Nunchucks_g04_c03.avi
Nunchucks/v_Nunchucks_g04_c04.avi
Nunchucks/v_Nunchucks_g04_c05.avi
Nunchucks/v_Nunchucks_g04_c06.avi
Nunchucks/v_Nunchucks_g05_c01.avi
Nunchucks/v_Nunchucks_g05_c02.avi
Nunchucks/v_Nunchucks_g05_c03.avi
Nunchucks/v_Nunchucks_g05_c04.avi
Nunchucks/v_Nunchucks_g06_c01.avi
Nunchucks/v_Nunchucks_g06_c02.avi
Nunchucks/v_Nunchucks_g06_c03.avi
Nunchucks/v_Nunchucks_g06_c04.avi
Nunchucks/v_Nunchucks_g07_c01.avi
Nunchucks/v_Nunchucks_g07_c02.avi
Nunchucks/v_Nunchucks_g07_c03.avi
Nunchucks/v_Nunchucks_g07_c04.avi
ParallelBars/v_ParallelBars_g01_c01.avi
ParallelBars/v_ParallelBars_g01_c02.avi
ParallelBars/v_ParallelBars_g01_c03.avi
ParallelBars/v_ParallelBars_g01_c04.avi
ParallelBars/v_ParallelBars_g02_c01.avi
ParallelBars/v_ParallelBars_g02_c02.avi
ParallelBars/v_ParallelBars_g02_c03.avi
ParallelBars/v_ParallelBars_g02_c04.avi
ParallelBars/v_ParallelBars_g03_c01.avi
ParallelBars/v_ParallelBars_g03_c02.avi
ParallelBars/v_ParallelBars_g03_c03.avi
ParallelBars/v_ParallelBars_g03_c04.avi
ParallelBars/v_ParallelBars_g04_c01.avi
ParallelBars/v_ParallelBars_g04_c02.avi
ParallelBars/v_ParallelBars_g04_c03.avi
ParallelBars/v_ParallelBars_g04_c04.avi
ParallelBars/v_ParallelBars_g04_c05.avi
ParallelBars/v_ParallelBars_g04_c06.avi
ParallelBars/v_ParallelBars_g04_c07.avi
ParallelBars/v_ParallelBars_g05_c01.avi
ParallelBars/v_ParallelBars_g05_c02.avi
ParallelBars/v_ParallelBars_g05_c03.avi
ParallelBars/v_ParallelBars_g05_c04.avi
ParallelBars/v_ParallelBars_g05_c05.avi
ParallelBars/v_ParallelBars_g06_c01.avi
ParallelBars/v_ParallelBars_g06_c02.avi
ParallelBars/v_ParallelBars_g06_c03.avi
ParallelBars/v_ParallelBars_g06_c04.avi
ParallelBars/v_ParallelBars_g06_c05.avi
ParallelBars/v_ParallelBars_g06_c06.avi
ParallelBars/v_ParallelBars_g06_c07.avi
ParallelBars/v_ParallelBars_g07_c01.avi
ParallelBars/v_ParallelBars_g07_c02.avi
ParallelBars/v_ParallelBars_g07_c03.avi
ParallelBars/v_ParallelBars_g07_c04.avi
ParallelBars/v_ParallelBars_g07_c05.avi
ParallelBars/v_ParallelBars_g07_c06.avi
PizzaTossing/v_PizzaTossing_g01_c01.avi
PizzaTossing/v_PizzaTossing_g01_c02.avi
PizzaTossing/v_PizzaTossing_g01_c03.avi
PizzaTossing/v_PizzaTossing_g01_c04.avi
PizzaTossing/v_PizzaTossing_g02_c01.avi
PizzaTossing/v_PizzaTossing_g02_c02.avi
PizzaTossing/v_PizzaTossing_g02_c03.avi
PizzaTossing/v_PizzaTossing_g02_c04.avi
PizzaTossing/v_PizzaTossing_g02_c05.avi
PizzaTossing/v_PizzaTossing_g03_c01.avi
PizzaTossing/v_PizzaTossing_g03_c02.avi
PizzaTossing/v_PizzaTossing_g03_c03.avi
PizzaTossing/v_PizzaTossing_g03_c04.avi
PizzaTossing/v_PizzaTossing_g04_c01.avi
PizzaTossing/v_PizzaTossing_g04_c02.avi
PizzaTossing/v_PizzaTossing_g04_c03.avi
PizzaTossing/v_PizzaTossing_g04_c04.avi
PizzaTossing/v_PizzaTossing_g04_c05.avi
PizzaTossing/v_PizzaTossing_g04_c06.avi
PizzaTossing/v_PizzaTossing_g04_c07.avi
PizzaTossing/v_PizzaTossing_g05_c01.avi
PizzaTossing/v_PizzaTossing_g05_c02.avi
PizzaTossing/v_PizzaTossing_g05_c03.avi
PizzaTossing/v_PizzaTossing_g05_c04.avi
PizzaTossing/v_PizzaTossing_g06_c01.avi
PizzaTossing/v_PizzaTossing_g06_c02.avi
PizzaTossing/v_PizzaTossing_g06_c03.avi
PizzaTossing/v_PizzaTossing_g06_c04.avi
PizzaTossing/v_PizzaTossing_g06_c05.avi
PizzaTossing/v_PizzaTossing_g07_c01.avi
PizzaTossing/v_PizzaTossing_g07_c02.avi
PizzaTossing/v_PizzaTossing_g07_c03.avi
PizzaTossing/v_PizzaTossing_g07_c04.avi
PlayingCello/v_PlayingCello_g01_c01.avi
PlayingCello/v_PlayingCello_g01_c02.avi
PlayingCello/v_PlayingCello_g01_c03.avi
PlayingCello/v_PlayingCello_g01_c04.avi
PlayingCello/v_PlayingCello_g01_c05.avi
PlayingCello/v_PlayingCello_g01_c06.avi
PlayingCello/v_PlayingCello_g01_c07.avi
PlayingCello/v_PlayingCello_g02_c01.avi
PlayingCello/v_PlayingCello_g02_c02.avi
PlayingCello/v_PlayingCello_g02_c03.avi
PlayingCello/v_PlayingCello_g02_c04.avi
PlayingCello/v_PlayingCello_g02_c05.avi
PlayingCello/v_PlayingCello_g02_c06.avi
PlayingCello/v_PlayingCello_g02_c07.avi
PlayingCello/v_PlayingCello_g03_c01.avi
PlayingCello/v_PlayingCello_g03_c02.avi
PlayingCello/v_PlayingCello_g03_c03.avi
PlayingCello/v_PlayingCello_g03_c04.avi
PlayingCello/v_PlayingCello_g04_c01.avi
PlayingCello/v_PlayingCello_g04_c02.avi
PlayingCello/v_PlayingCello_g04_c03.avi
PlayingCello/v_PlayingCello_g04_c04.avi
PlayingCello/v_PlayingCello_g04_c05.avi
PlayingCello/v_PlayingCello_g04_c06.avi
PlayingCello/v_PlayingCello_g04_c07.avi
PlayingCello/v_PlayingCello_g05_c01.avi
PlayingCello/v_PlayingCello_g05_c02.avi
PlayingCello/v_PlayingCello_g05_c03.avi
PlayingCello/v_PlayingCello_g05_c04.avi
PlayingCello/v_PlayingCello_g05_c05.avi
PlayingCello/v_PlayingCello_g05_c06.avi
PlayingCello/v_PlayingCello_g05_c07.avi
PlayingCello/v_PlayingCello_g06_c01.avi
PlayingCello/v_PlayingCello_g06_c02.avi
PlayingCello/v_PlayingCello_g06_c03.avi
PlayingCello/v_PlayingCello_g06_c04.avi
PlayingCello/v_PlayingCello_g06_c05.avi
PlayingCello/v_PlayingCello_g06_c06.avi
PlayingCello/v_PlayingCello_g06_c07.avi
PlayingCello/v_PlayingCello_g07_c01.avi
PlayingCello/v_PlayingCello_g07_c02.avi
PlayingCello/v_PlayingCello_g07_c03.avi
PlayingCello/v_PlayingCello_g07_c04.avi
PlayingCello/v_PlayingCello_g07_c05.avi
PlayingDaf/v_PlayingDaf_g01_c01.avi
PlayingDaf/v_PlayingDaf_g01_c02.avi
PlayingDaf/v_PlayingDaf_g01_c03.avi
PlayingDaf/v_PlayingDaf_g01_c04.avi
PlayingDaf/v_PlayingDaf_g02_c01.avi
PlayingDaf/v_PlayingDaf_g02_c02.avi
PlayingDaf/v_PlayingDaf_g02_c03.avi
PlayingDaf/v_PlayingDaf_g02_c04.avi
PlayingDaf/v_PlayingDaf_g02_c05.avi
PlayingDaf/v_PlayingDaf_g02_c06.avi
PlayingDaf/v_PlayingDaf_g02_c07.avi
PlayingDaf/v_PlayingDaf_g03_c01.avi
PlayingDaf/v_PlayingDaf_g03_c02.avi
PlayingDaf/v_PlayingDaf_g03_c03.avi
PlayingDaf/v_PlayingDaf_g03_c04.avi
PlayingDaf/v_PlayingDaf_g04_c01.avi
PlayingDaf/v_PlayingDaf_g04_c02.avi
PlayingDaf/v_PlayingDaf_g04_c03.avi
PlayingDaf/v_PlayingDaf_g04_c04.avi
PlayingDaf/v_PlayingDaf_g04_c05.avi
PlayingDaf/v_PlayingDaf_g04_c06.avi
PlayingDaf/v_PlayingDaf_g04_c07.avi
PlayingDaf/v_PlayingDaf_g05_c01.avi
PlayingDaf/v_PlayingDaf_g05_c02.avi
PlayingDaf/v_PlayingDaf_g05_c03.avi
PlayingDaf/v_PlayingDaf_g05_c04.avi
PlayingDaf/v_PlayingDaf_g05_c05.avi
PlayingDaf/v_PlayingDaf_g05_c06.avi
PlayingDaf/v_PlayingDaf_g05_c07.avi
PlayingDaf/v_PlayingDaf_g06_c01.avi
PlayingDaf/v_PlayingDaf_g06_c02.avi
PlayingDaf/v_PlayingDaf_g06_c03.avi
PlayingDaf/v_PlayingDaf_g06_c04.avi
PlayingDaf/v_PlayingDaf_g06_c05.avi
PlayingDaf/v_PlayingDaf_g06_c06.avi
PlayingDaf/v_PlayingDaf_g06_c07.avi
PlayingDaf/v_PlayingDaf_g07_c01.avi
PlayingDaf/v_PlayingDaf_g07_c02.avi
PlayingDaf/v_PlayingDaf_g07_c03.avi
PlayingDaf/v_PlayingDaf_g07_c04.avi
PlayingDaf/v_PlayingDaf_g07_c05.avi
PlayingDhol/v_PlayingDhol_g01_c01.avi
PlayingDhol/v_PlayingDhol_g01_c02.avi
PlayingDhol/v_PlayingDhol_g01_c03.avi
PlayingDhol/v_PlayingDhol_g01_c04.avi
PlayingDhol/v_PlayingDhol_g01_c05.avi
PlayingDhol/v_PlayingDhol_g01_c06.avi
PlayingDhol/v_PlayingDhol_g01_c07.avi
PlayingDhol/v_PlayingDhol_g02_c01.avi
PlayingDhol/v_PlayingDhol_g02_c02.avi
PlayingDhol/v_PlayingDhol_g02_c03.avi
PlayingDhol/v_PlayingDhol_g02_c04.avi
PlayingDhol/v_PlayingDhol_g02_c05.avi
PlayingDhol/v_PlayingDhol_g02_c06.avi
PlayingDhol/v_PlayingDhol_g02_c07.avi
PlayingDhol/v_PlayingDhol_g03_c01.avi
PlayingDhol/v_PlayingDhol_g03_c02.avi
PlayingDhol/v_PlayingDhol_g03_c03.avi
PlayingDhol/v_PlayingDhol_g03_c04.avi
PlayingDhol/v_PlayingDhol_g03_c05.avi
PlayingDhol/v_PlayingDhol_g03_c06.avi
PlayingDhol/v_PlayingDhol_g03_c07.avi
PlayingDhol/v_PlayingDhol_g04_c01.avi
PlayingDhol/v_PlayingDhol_g04_c02.avi
PlayingDhol/v_PlayingDhol_g04_c03.avi
PlayingDhol/v_PlayingDhol_g04_c04.avi
PlayingDhol/v_PlayingDhol_g04_c05.avi
PlayingDhol/v_PlayingDhol_g04_c06.avi
PlayingDhol/v_PlayingDhol_g04_c07.avi
PlayingDhol/v_PlayingDhol_g05_c01.avi
PlayingDhol/v_PlayingDhol_g05_c02.avi
PlayingDhol/v_PlayingDhol_g05_c03.avi
PlayingDhol/v_PlayingDhol_g05_c04.avi
PlayingDhol/v_PlayingDhol_g05_c05.avi
PlayingDhol/v_PlayingDhol_g05_c06.avi
PlayingDhol/v_PlayingDhol_g05_c07.avi
PlayingDhol/v_PlayingDhol_g06_c01.avi
PlayingDhol/v_PlayingDhol_g06_c02.avi
PlayingDhol/v_PlayingDhol_g06_c03.avi
PlayingDhol/v_PlayingDhol_g06_c04.avi
PlayingDhol/v_PlayingDhol_g06_c05.avi
PlayingDhol/v_PlayingDhol_g06_c06.avi
PlayingDhol/v_PlayingDhol_g06_c07.avi
PlayingDhol/v_PlayingDhol_g07_c01.avi
PlayingDhol/v_PlayingDhol_g07_c02.avi
PlayingDhol/v_PlayingDhol_g07_c03.avi
PlayingDhol/v_PlayingDhol_g07_c04.avi
PlayingDhol/v_PlayingDhol_g07_c05.avi
PlayingDhol/v_PlayingDhol_g07_c06.avi
PlayingDhol/v_PlayingDhol_g07_c07.avi
PlayingFlute/v_PlayingFlute_g01_c01.avi
PlayingFlute/v_PlayingFlute_g01_c02.avi
PlayingFlute/v_PlayingFlute_g01_c03.avi
PlayingFlute/v_PlayingFlute_g01_c04.avi
PlayingFlute/v_PlayingFlute_g01_c05.avi
PlayingFlute/v_PlayingFlute_g01_c06.avi
PlayingFlute/v_PlayingFlute_g01_c07.avi
PlayingFlute/v_PlayingFlute_g02_c01.avi
PlayingFlute/v_PlayingFlute_g02_c02.avi
PlayingFlute/v_PlayingFlute_g02_c03.avi
PlayingFlute/v_PlayingFlute_g02_c04.avi
PlayingFlute/v_PlayingFlute_g02_c05.avi
PlayingFlute/v_PlayingFlute_g02_c06.avi
PlayingFlute/v_PlayingFlute_g02_c07.avi
PlayingFlute/v_PlayingFlute_g03_c01.avi
PlayingFlute/v_PlayingFlute_g03_c02.avi
PlayingFlute/v_PlayingFlute_g03_c03.avi
PlayingFlute/v_PlayingFlute_g03_c04.avi
PlayingFlute/v_PlayingFlute_g03_c05.avi
PlayingFlute/v_PlayingFlute_g03_c06.avi
PlayingFlute/v_PlayingFlute_g03_c07.avi
PlayingFlute/v_PlayingFlute_g04_c01.avi
PlayingFlute/v_PlayingFlute_g04_c02.avi
PlayingFlute/v_PlayingFlute_g04_c03.avi
PlayingFlute/v_PlayingFlute_g04_c04.avi
PlayingFlute/v_PlayingFlute_g04_c05.avi
PlayingFlute/v_PlayingFlute_g04_c06.avi
PlayingFlute/v_PlayingFlute_g04_c07.avi
PlayingFlute/v_PlayingFlute_g05_c01.avi
PlayingFlute/v_PlayingFlute_g05_c02.avi
PlayingFlute/v_PlayingFlute_g05_c03.avi
PlayingFlute/v_PlayingFlute_g05_c04.avi
PlayingFlute/v_PlayingFlute_g05_c05.avi
PlayingFlute/v_PlayingFlute_g05_c06.avi
PlayingFlute/v_PlayingFlute_g05_c07.avi
PlayingFlute/v_PlayingFlute_g06_c01.avi
PlayingFlute/v_PlayingFlute_g06_c02.avi
PlayingFlute/v_PlayingFlute_g06_c03.avi
PlayingFlute/v_PlayingFlute_g06_c04.avi
PlayingFlute/v_PlayingFlute_g06_c05.avi
PlayingFlute/v_PlayingFlute_g06_c06.avi
PlayingFlute/v_PlayingFlute_g07_c01.avi
PlayingFlute/v_PlayingFlute_g07_c02.avi
PlayingFlute/v_PlayingFlute_g07_c03.avi
PlayingFlute/v_PlayingFlute_g07_c04.avi
PlayingFlute/v_PlayingFlute_g07_c05.avi
PlayingFlute/v_PlayingFlute_g07_c06.avi
PlayingFlute/v_PlayingFlute_g07_c07.avi
PlayingGuitar/v_PlayingGuitar_g01_c01.avi
PlayingGuitar/v_PlayingGuitar_g01_c02.avi
PlayingGuitar/v_PlayingGuitar_g01_c03.avi
PlayingGuitar/v_PlayingGuitar_g01_c04.avi
PlayingGuitar/v_PlayingGuitar_g01_c05.avi
PlayingGuitar/v_PlayingGuitar_g01_c06.avi
PlayingGuitar/v_PlayingGuitar_g02_c01.avi
PlayingGuitar/v_PlayingGuitar_g02_c02.avi
PlayingGuitar/v_PlayingGuitar_g02_c03.avi
PlayingGuitar/v_PlayingGuitar_g02_c04.avi
PlayingGuitar/v_PlayingGuitar_g03_c01.avi
PlayingGuitar/v_PlayingGuitar_g03_c02.avi
PlayingGuitar/v_PlayingGuitar_g03_c03.avi
PlayingGuitar/v_PlayingGuitar_g03_c04.avi
PlayingGuitar/v_PlayingGuitar_g03_c05.avi
PlayingGuitar/v_PlayingGuitar_g03_c06.avi
PlayingGuitar/v_PlayingGuitar_g03_c07.avi
PlayingGuitar/v_PlayingGuitar_g04_c01.avi
PlayingGuitar/v_PlayingGuitar_g04_c02.avi
PlayingGuitar/v_PlayingGuitar_g04_c03.avi
PlayingGuitar/v_PlayingGuitar_g04_c04.avi
PlayingGuitar/v_PlayingGuitar_g04_c05.avi
PlayingGuitar/v_PlayingGuitar_g04_c06.avi
PlayingGuitar/v_PlayingGuitar_g04_c07.avi
PlayingGuitar/v_PlayingGuitar_g05_c01.avi
PlayingGuitar/v_PlayingGuitar_g05_c02.avi
PlayingGuitar/v_PlayingGuitar_g05_c03.avi
PlayingGuitar/v_PlayingGuitar_g05_c04.avi
PlayingGuitar/v_PlayingGuitar_g05_c05.avi
PlayingGuitar/v_PlayingGuitar_g06_c01.avi
PlayingGuitar/v_PlayingGuitar_g06_c02.avi
PlayingGuitar/v_PlayingGuitar_g06_c03.avi
PlayingGuitar/v_PlayingGuitar_g06_c04.avi
PlayingGuitar/v_PlayingGuitar_g06_c05.avi
PlayingGuitar/v_PlayingGuitar_g06_c06.avi
PlayingGuitar/v_PlayingGuitar_g06_c07.avi
PlayingGuitar/v_PlayingGuitar_g07_c01.avi
PlayingGuitar/v_PlayingGuitar_g07_c02.avi
PlayingGuitar/v_PlayingGuitar_g07_c03.avi
PlayingGuitar/v_PlayingGuitar_g07_c04.avi
PlayingGuitar/v_PlayingGuitar_g07_c05.avi
PlayingGuitar/v_PlayingGuitar_g07_c06.avi
PlayingGuitar/v_PlayingGuitar_g07_c07.avi
PlayingPiano/v_PlayingPiano_g01_c01.avi
PlayingPiano/v_PlayingPiano_g01_c02.avi
PlayingPiano/v_PlayingPiano_g01_c03.avi
PlayingPiano/v_PlayingPiano_g01_c04.avi
PlayingPiano/v_PlayingPiano_g02_c01.avi
PlayingPiano/v_PlayingPiano_g02_c02.avi
PlayingPiano/v_PlayingPiano_g02_c03.avi
PlayingPiano/v_PlayingPiano_g02_c04.avi
PlayingPiano/v_PlayingPiano_g03_c01.avi
PlayingPiano/v_PlayingPiano_g03_c02.avi
PlayingPiano/v_PlayingPiano_g03_c03.avi
PlayingPiano/v_PlayingPiano_g03_c04.avi
PlayingPiano/v_PlayingPiano_g04_c01.avi
PlayingPiano/v_PlayingPiano_g04_c02.avi
PlayingPiano/v_PlayingPiano_g04_c03.avi
PlayingPiano/v_PlayingPiano_g04_c04.avi
PlayingPiano/v_PlayingPiano_g05_c01.avi
PlayingPiano/v_PlayingPiano_g05_c02.avi
PlayingPiano/v_PlayingPiano_g05_c03.avi
PlayingPiano/v_PlayingPiano_g05_c04.avi
PlayingPiano/v_PlayingPiano_g06_c01.avi
PlayingPiano/v_PlayingPiano_g06_c02.avi
PlayingPiano/v_PlayingPiano_g06_c03.avi
PlayingPiano/v_PlayingPiano_g06_c04.avi
PlayingPiano/v_PlayingPiano_g07_c01.avi
PlayingPiano/v_PlayingPiano_g07_c02.avi
PlayingPiano/v_PlayingPiano_g07_c03.avi
PlayingPiano/v_PlayingPiano_g07_c04.avi
PlayingSitar/v_PlayingSitar_g01_c01.avi
PlayingSitar/v_PlayingSitar_g01_c02.avi
PlayingSitar/v_PlayingSitar_g01_c03.avi
PlayingSitar/v_PlayingSitar_g01_c04.avi
PlayingSitar/v_PlayingSitar_g02_c01.avi
PlayingSitar/v_PlayingSitar_g02_c02.avi
PlayingSitar/v_PlayingSitar_g02_c03.avi
PlayingSitar/v_PlayingSitar_g02_c04.avi
PlayingSitar/v_PlayingSitar_g02_c05.avi
PlayingSitar/v_PlayingSitar_g02_c06.avi
PlayingSitar/v_PlayingSitar_g03_c01.avi
PlayingSitar/v_PlayingSitar_g03_c02.avi
PlayingSitar/v_PlayingSitar_g03_c03.avi
PlayingSitar/v_PlayingSitar_g03_c04.avi
PlayingSitar/v_PlayingSitar_g03_c05.avi
PlayingSitar/v_PlayingSitar_g03_c06.avi
PlayingSitar/v_PlayingSitar_g03_c07.avi
PlayingSitar/v_PlayingSitar_g04_c01.avi
PlayingSitar/v_PlayingSitar_g04_c02.avi
PlayingSitar/v_PlayingSitar_g04_c03.avi
PlayingSitar/v_PlayingSitar_g04_c04.avi
PlayingSitar/v_PlayingSitar_g04_c05.avi
PlayingSitar/v_PlayingSitar_g04_c06.avi
PlayingSitar/v_PlayingSitar_g04_c07.avi
PlayingSitar/v_PlayingSitar_g05_c01.avi
PlayingSitar/v_PlayingSitar_g05_c02.avi
PlayingSitar/v_PlayingSitar_g05_c03.avi
PlayingSitar/v_PlayingSitar_g05_c04.avi
PlayingSitar/v_PlayingSitar_g05_c05.avi
PlayingSitar/v_PlayingSitar_g05_c06.avi
PlayingSitar/v_PlayingSitar_g05_c07.avi
PlayingSitar/v_PlayingSitar_g06_c01.avi
PlayingSitar/v_PlayingSitar_g06_c02.avi
PlayingSitar/v_PlayingSitar_g06_c03.avi
PlayingSitar/v_PlayingSitar_g06_c04.avi
PlayingSitar/v_PlayingSitar_g06_c05.avi
PlayingSitar/v_PlayingSitar_g06_c06.avi
PlayingSitar/v_PlayingSitar_g07_c01.avi
PlayingSitar/v_PlayingSitar_g07_c02.avi
PlayingSitar/v_PlayingSitar_g07_c03.avi
PlayingSitar/v_PlayingSitar_g07_c04.avi
PlayingSitar/v_PlayingSitar_g07_c05.avi
PlayingSitar/v_PlayingSitar_g07_c06.avi
PlayingSitar/v_PlayingSitar_g07_c07.avi
PlayingTabla/v_PlayingTabla_g01_c01.avi
PlayingTabla/v_PlayingTabla_g01_c02.avi
PlayingTabla/v_PlayingTabla_g01_c03.avi
PlayingTabla/v_PlayingTabla_g01_c04.avi
PlayingTabla/v_PlayingTabla_g02_c01.avi
PlayingTabla/v_PlayingTabla_g02_c02.avi
PlayingTabla/v_PlayingTabla_g02_c03.avi
PlayingTabla/v_PlayingTabla_g02_c04.avi
PlayingTabla/v_PlayingTabla_g03_c01.avi
PlayingTabla/v_PlayingTabla_g03_c02.avi
PlayingTabla/v_PlayingTabla_g03_c03.avi
PlayingTabla/v_PlayingTabla_g03_c04.avi
PlayingTabla/v_PlayingTabla_g03_c05.avi
PlayingTabla/v_PlayingTabla_g04_c01.avi
PlayingTabla/v_PlayingTabla_g04_c02.avi
PlayingTabla/v_PlayingTabla_g04_c03.avi
PlayingTabla/v_PlayingTabla_g04_c04.avi
PlayingTabla/v_PlayingTabla_g04_c05.avi
PlayingTabla/v_PlayingTabla_g04_c06.avi
PlayingTabla/v_PlayingTabla_g05_c01.avi
PlayingTabla/v_PlayingTabla_g05_c02.avi
PlayingTabla/v_PlayingTabla_g05_c03.avi
PlayingTabla/v_PlayingTabla_g05_c04.avi
PlayingTabla/v_PlayingTabla_g06_c01.avi
PlayingTabla/v_PlayingTabla_g06_c02.avi
PlayingTabla/v_PlayingTabla_g06_c03.avi
PlayingTabla/v_PlayingTabla_g06_c04.avi
PlayingTabla/v_PlayingTabla_g07_c01.avi
PlayingTabla/v_PlayingTabla_g07_c02.avi
PlayingTabla/v_PlayingTabla_g07_c03.avi
PlayingTabla/v_PlayingTabla_g07_c04.avi
PlayingViolin/v_PlayingViolin_g01_c01.avi
PlayingViolin/v_PlayingViolin_g01_c02.avi
PlayingViolin/v_PlayingViolin_g01_c03.avi
PlayingViolin/v_PlayingViolin_g01_c04.avi
PlayingViolin/v_PlayingViolin_g02_c01.avi
PlayingViolin/v_PlayingViolin_g02_c02.avi
PlayingViolin/v_PlayingViolin_g02_c03.avi
PlayingViolin/v_PlayingViolin_g02_c04.avi
PlayingViolin/v_PlayingViolin_g03_c01.avi
PlayingViolin/v_PlayingViolin_g03_c02.avi
PlayingViolin/v_PlayingViolin_g03_c03.avi
PlayingViolin/v_PlayingViolin_g03_c04.avi
PlayingViolin/v_PlayingViolin_g04_c01.avi
PlayingViolin/v_PlayingViolin_g04_c02.avi
PlayingViolin/v_PlayingViolin_g04_c03.avi
PlayingViolin/v_PlayingViolin_g04_c04.avi
PlayingViolin/v_PlayingViolin_g05_c01.avi
PlayingViolin/v_PlayingViolin_g05_c02.avi
PlayingViolin/v_PlayingViolin_g05_c03.avi
PlayingViolin/v_PlayingViolin_g05_c04.avi
PlayingViolin/v_PlayingViolin_g06_c01.avi
PlayingViolin/v_PlayingViolin_g06_c02.avi
PlayingViolin/v_PlayingViolin_g06_c03.avi
PlayingViolin/v_PlayingViolin_g06_c04.avi
PlayingViolin/v_PlayingViolin_g07_c01.avi
PlayingViolin/v_PlayingViolin_g07_c02.avi
PlayingViolin/v_PlayingViolin_g07_c03.avi
PlayingViolin/v_PlayingViolin_g07_c04.avi
PoleVault/v_PoleVault_g01_c01.avi
PoleVault/v_PoleVault_g01_c02.avi
PoleVault/v_PoleVault_g01_c03.avi
PoleVault/v_PoleVault_g01_c04.avi
PoleVault/v_PoleVault_g01_c05.avi
PoleVault/v_PoleVault_g02_c01.avi
PoleVault/v_PoleVault_g02_c02.avi
PoleVault/v_PoleVault_g02_c03.avi
PoleVault/v_PoleVault_g02_c04.avi
PoleVault/v_PoleVault_g02_c05.avi
PoleVault/v_PoleVault_g02_c06.avi
PoleVault/v_PoleVault_g02_c07.avi
PoleVault/v_PoleVault_g03_c01.avi
PoleVault/v_PoleVault_g03_c02.avi
PoleVault/v_PoleVault_g03_c03.avi
PoleVault/v_PoleVault_g03_c04.avi
PoleVault/v_PoleVault_g03_c05.avi
PoleVault/v_PoleVault_g03_c06.avi
PoleVault/v_PoleVault_g03_c07.avi
PoleVault/v_PoleVault_g04_c01.avi
PoleVault/v_PoleVault_g04_c02.avi
PoleVault/v_PoleVault_g04_c03.avi
PoleVault/v_PoleVault_g04_c04.avi
PoleVault/v_PoleVault_g04_c05.avi
PoleVault/v_PoleVault_g04_c06.avi
PoleVault/v_PoleVault_g04_c07.avi
PoleVault/v_PoleVault_g05_c01.avi
PoleVault/v_PoleVault_g05_c02.avi
PoleVault/v_PoleVault_g05_c03.avi
PoleVault/v_PoleVault_g05_c04.avi
PoleVault/v_PoleVault_g05_c05.avi
PoleVault/v_PoleVault_g06_c01.avi
PoleVault/v_PoleVault_g06_c02.avi
PoleVault/v_PoleVault_g06_c03.avi
PoleVault/v_PoleVault_g06_c04.avi
PoleVault/v_PoleVault_g06_c05.avi
PoleVault/v_PoleVault_g07_c01.avi
PoleVault/v_PoleVault_g07_c02.avi
PoleVault/v_PoleVault_g07_c03.avi
PoleVault/v_PoleVault_g07_c04.avi
PommelHorse/v_PommelHorse_g01_c01.avi
PommelHorse/v_PommelHorse_g01_c02.avi
PommelHorse/v_PommelHorse_g01_c03.avi
PommelHorse/v_PommelHorse_g01_c04.avi
PommelHorse/v_PommelHorse_g01_c05.avi
PommelHorse/v_PommelHorse_g01_c06.avi
PommelHorse/v_PommelHorse_g01_c07.avi
PommelHorse/v_PommelHorse_g02_c01.avi
PommelHorse/v_PommelHorse_g02_c02.avi
PommelHorse/v_PommelHorse_g02_c03.avi
PommelHorse/v_PommelHorse_g02_c04.avi
PommelHorse/v_PommelHorse_g03_c01.avi
PommelHorse/v_PommelHorse_g03_c02.avi
PommelHorse/v_PommelHorse_g03_c03.avi
PommelHorse/v_PommelHorse_g03_c04.avi
PommelHorse/v_PommelHorse_g04_c01.avi
PommelHorse/v_PommelHorse_g04_c02.avi
PommelHorse/v_PommelHorse_g04_c03.avi
PommelHorse/v_PommelHorse_g04_c04.avi
PommelHorse/v_PommelHorse_g04_c05.avi
PommelHorse/v_PommelHorse_g05_c01.avi
PommelHorse/v_PommelHorse_g05_c02.avi
PommelHorse/v_PommelHorse_g05_c03.avi
PommelHorse/v_PommelHorse_g05_c04.avi
PommelHorse/v_PommelHorse_g06_c01.avi
PommelHorse/v_PommelHorse_g06_c02.avi
PommelHorse/v_PommelHorse_g06_c03.avi
PommelHorse/v_PommelHorse_g06_c04.avi
PommelHorse/v_PommelHorse_g07_c01.avi
PommelHorse/v_PommelHorse_g07_c02.avi
PommelHorse/v_PommelHorse_g07_c03.avi
PommelHorse/v_PommelHorse_g07_c04.avi
PommelHorse/v_PommelHorse_g07_c05.avi
PommelHorse/v_PommelHorse_g07_c06.avi
PommelHorse/v_PommelHorse_g07_c07.avi
PullUps/v_PullUps_g01_c01.avi
PullUps/v_PullUps_g01_c02.avi
PullUps/v_PullUps_g01_c03.avi
PullUps/v_PullUps_g01_c04.avi
PullUps/v_PullUps_g02_c01.avi
PullUps/v_PullUps_g02_c02.avi
PullUps/v_PullUps_g02_c03.avi
PullUps/v_PullUps_g02_c04.avi
PullUps/v_PullUps_g03_c01.avi
PullUps/v_PullUps_g03_c02.avi
PullUps/v_PullUps_g03_c03.avi
PullUps/v_PullUps_g03_c04.avi
PullUps/v_PullUps_g04_c01.avi
PullUps/v_PullUps_g04_c02.avi
PullUps/v_PullUps_g04_c03.avi
PullUps/v_PullUps_g04_c04.avi
PullUps/v_PullUps_g05_c01.avi
PullUps/v_PullUps_g05_c02.avi
PullUps/v_PullUps_g05_c03.avi
PullUps/v_PullUps_g05_c04.avi
PullUps/v_PullUps_g06_c01.avi
PullUps/v_PullUps_g06_c02.avi
PullUps/v_PullUps_g06_c03.avi
PullUps/v_PullUps_g06_c04.avi
PullUps/v_PullUps_g07_c01.avi
PullUps/v_PullUps_g07_c02.avi
PullUps/v_PullUps_g07_c03.avi
PullUps/v_PullUps_g07_c04.avi
Punch/v_Punch_g01_c01.avi
Punch/v_Punch_g01_c02.avi
Punch/v_Punch_g01_c03.avi
Punch/v_Punch_g01_c04.avi
Punch/v_Punch_g01_c05.avi
Punch/v_Punch_g02_c01.avi
Punch/v_Punch_g02_c02.avi
Punch/v_Punch_g02_c03.avi
Punch/v_Punch_g02_c04.avi
Punch/v_Punch_g03_c01.avi
Punch/v_Punch_g03_c02.avi
Punch/v_Punch_g03_c03.avi
Punch/v_Punch_g03_c04.avi
Punch/v_Punch_g04_c01.avi
Punch/v_Punch_g04_c02.avi
Punch/v_Punch_g04_c03.avi
Punch/v_Punch_g04_c04.avi
Punch/v_Punch_g04_c05.avi
Punch/v_Punch_g05_c01.avi
Punch/v_Punch_g05_c02.avi
Punch/v_Punch_g05_c03.avi
Punch/v_Punch_g05_c04.avi
Punch/v_Punch_g05_c05.avi
Punch/v_Punch_g05_c06.avi
Punch/v_Punch_g05_c07.avi
Punch/v_Punch_g06_c01.avi
Punch/v_Punch_g06_c02.avi
Punch/v_Punch_g06_c03.avi
Punch/v_Punch_g06_c04.avi
Punch/v_Punch_g06_c05.avi
Punch/v_Punch_g06_c06.avi
Punch/v_Punch_g06_c07.avi
Punch/v_Punch_g07_c01.avi
Punch/v_Punch_g07_c02.avi
Punch/v_Punch_g07_c03.avi
Punch/v_Punch_g07_c04.avi
Punch/v_Punch_g07_c05.avi
Punch/v_Punch_g07_c06.avi
Punch/v_Punch_g07_c07.avi
PushUps/v_PushUps_g01_c01.avi
PushUps/v_PushUps_g01_c02.avi
PushUps/v_PushUps_g01_c03.avi
PushUps/v_PushUps_g01_c04.avi
PushUps/v_PushUps_g01_c05.avi
PushUps/v_PushUps_g02_c01.avi
PushUps/v_PushUps_g02_c02.avi
PushUps/v_PushUps_g02_c03.avi
PushUps/v_PushUps_g02_c04.avi
PushUps/v_PushUps_g03_c01.avi
PushUps/v_PushUps_g03_c02.avi
PushUps/v_PushUps_g03_c03.avi
PushUps/v_PushUps_g03_c04.avi
PushUps/v_PushUps_g04_c01.avi
PushUps/v_PushUps_g04_c02.avi
PushUps/v_PushUps_g04_c03.avi
PushUps/v_PushUps_g04_c04.avi
PushUps/v_PushUps_g04_c05.avi
PushUps/v_PushUps_g05_c01.avi
PushUps/v_PushUps_g05_c02.avi
PushUps/v_PushUps_g05_c03.avi
PushUps/v_PushUps_g05_c04.avi
PushUps/v_PushUps_g06_c01.avi
PushUps/v_PushUps_g06_c02.avi
PushUps/v_PushUps_g06_c03.avi
PushUps/v_PushUps_g06_c04.avi
PushUps/v_PushUps_g07_c01.avi
PushUps/v_PushUps_g07_c02.avi
PushUps/v_PushUps_g07_c03.avi
PushUps/v_PushUps_g07_c04.avi
Rafting/v_Rafting_g01_c01.avi
Rafting/v_Rafting_g01_c02.avi
Rafting/v_Rafting_g01_c03.avi
Rafting/v_Rafting_g01_c04.avi
Rafting/v_Rafting_g02_c01.avi
Rafting/v_Rafting_g02_c02.avi
Rafting/v_Rafting_g02_c03.avi
Rafting/v_Rafting_g02_c04.avi
Rafting/v_Rafting_g03_c01.avi
Rafting/v_Rafting_g03_c02.avi
Rafting/v_Rafting_g03_c03.avi
Rafting/v_Rafting_g03_c04.avi
Rafting/v_Rafting_g04_c01.avi
Rafting/v_Rafting_g04_c02.avi
Rafting/v_Rafting_g04_c03.avi
Rafting/v_Rafting_g04_c04.avi
Rafting/v_Rafting_g05_c01.avi
Rafting/v_Rafting_g05_c02.avi
Rafting/v_Rafting_g05_c03.avi
Rafting/v_Rafting_g05_c04.avi
Rafting/v_Rafting_g06_c01.avi
Rafting/v_Rafting_g06_c02.avi
Rafting/v_Rafting_g06_c03.avi
Rafting/v_Rafting_g06_c04.avi
Rafting/v_Rafting_g07_c01.avi
Rafting/v_Rafting_g07_c02.avi
Rafting/v_Rafting_g07_c03.avi
Rafting/v_Rafting_g07_c04.avi
RockClimbingIndoor/v_RockClimbingIndoor_g01_c01.avi
RockClimbingIndoor/v_RockClimbingIndoor_g01_c02.avi
RockClimbingIndoor/v_RockClimbingIndoor_g01_c03.avi
RockClimbingIndoor/v_RockClimbingIndoor_g01_c04.avi
RockClimbingIndoor/v_RockClimbingIndoor_g01_c05.avi
RockClimbingIndoor/v_RockClimbingIndoor_g02_c01.avi
RockClimbingIndoor/v_RockClimbingIndoor_g02_c02.avi
RockClimbingIndoor/v_RockClimbingIndoor_g02_c03.avi
RockClimbingIndoor/v_RockClimbingIndoor_g02_c04.avi
RockClimbingIndoor/v_RockClimbingIndoor_g02_c05.avi
RockClimbingIndoor/v_RockClimbingIndoor_g03_c01.avi
RockClimbingIndoor/v_RockClimbingIndoor_g03_c02.avi
RockClimbingIndoor/v_RockClimbingIndoor_g03_c03.avi
RockClimbingIndoor/v_RockClimbingIndoor_g03_c04.avi
RockClimbingIndoor/v_RockClimbingIndoor_g03_c05.avi
RockClimbingIndoor/v_RockClimbingIndoor_g03_c06.avi
RockClimbingIndoor/v_RockClimbingIndoor_g03_c07.avi
RockClimbingIndoor/v_RockClimbingIndoor_g04_c01.avi
RockClimbingIndoor/v_RockClimbingIndoor_g04_c02.avi
RockClimbingIndoor/v_RockClimbingIndoor_g04_c03.avi
RockClimbingIndoor/v_RockClimbingIndoor_g04_c04.avi
RockClimbingIndoor/v_RockClimbingIndoor_g05_c01.avi
RockClimbingIndoor/v_RockClimbingIndoor_g05_c02.avi
RockClimbingIndoor/v_RockClimbingIndoor_g05_c03.avi
RockClimbingIndoor/v_RockClimbingIndoor_g05_c04.avi
RockClimbingIndoor/v_RockClimbingIndoor_g05_c05.avi
RockClimbingIndoor/v_RockClimbingIndoor_g05_c06.avi
RockClimbingIndoor/v_RockClimbingIndoor_g06_c01.avi
RockClimbingIndoor/v_RockClimbingIndoor_g06_c02.avi
RockClimbingIndoor/v_RockClimbingIndoor_g06_c03.avi
RockClimbingIndoor/v_RockClimbingIndoor_g06_c04.avi
RockClimbingIndoor/v_RockClimbingIndoor_g06_c05.avi
RockClimbingIndoor/v_RockClimbingIndoor_g06_c06.avi
RockClimbingIndoor/v_RockClimbingIndoor_g06_c07.avi
RockClimbingIndoor/v_RockClimbingIndoor_g07_c01.avi
RockClimbingIndoor/v_RockClimbingIndoor_g07_c02.avi
RockClimbingIndoor/v_RockClimbingIndoor_g07_c03.avi
RockClimbingIndoor/v_RockClimbingIndoor_g07_c04.avi
RockClimbingIndoor/v_RockClimbingIndoor_g07_c05.avi
RockClimbingIndoor/v_RockClimbingIndoor_g07_c06.avi
RockClimbingIndoor/v_RockClimbingIndoor_g07_c07.avi
RopeClimbing/v_RopeClimbing_g01_c01.avi
RopeClimbing/v_RopeClimbing_g01_c02.avi
RopeClimbing/v_RopeClimbing_g01_c03.avi
RopeClimbing/v_RopeClimbing_g01_c04.avi
RopeClimbing/v_RopeClimbing_g02_c01.avi
RopeClimbing/v_RopeClimbing_g02_c02.avi
RopeClimbing/v_RopeClimbing_g02_c03.avi
RopeClimbing/v_RopeClimbing_g02_c04.avi
RopeClimbing/v_RopeClimbing_g02_c05.avi
RopeClimbing/v_RopeClimbing_g02_c06.avi
RopeClimbing/v_RopeClimbing_g03_c01.avi
RopeClimbing/v_RopeClimbing_g03_c02.avi
RopeClimbing/v_RopeClimbing_g03_c03.avi
RopeClimbing/v_RopeClimbing_g03_c04.avi
RopeClimbing/v_RopeClimbing_g04_c01.avi
RopeClimbing/v_RopeClimbing_g04_c02.avi
RopeClimbing/v_RopeClimbing_g04_c03.avi
RopeClimbing/v_RopeClimbing_g04_c04.avi
RopeClimbing/v_RopeClimbing_g05_c01.avi
RopeClimbing/v_RopeClimbing_g05_c02.avi
RopeClimbing/v_RopeClimbing_g05_c03.avi
RopeClimbing/v_RopeClimbing_g05_c04.avi
RopeClimbing/v_RopeClimbing_g05_c05.avi
RopeClimbing/v_RopeClimbing_g05_c06.avi
RopeClimbing/v_RopeClimbing_g05_c07.avi
RopeClimbing/v_RopeClimbing_g06_c01.avi
RopeClimbing/v_RopeClimbing_g06_c02.avi
RopeClimbing/v_RopeClimbing_g06_c03.avi
RopeClimbing/v_RopeClimbing_g06_c04.avi
RopeClimbing/v_RopeClimbing_g07_c01.avi
RopeClimbing/v_RopeClimbing_g07_c02.avi
RopeClimbing/v_RopeClimbing_g07_c03.avi
RopeClimbing/v_RopeClimbing_g07_c04.avi
RopeClimbing/v_RopeClimbing_g07_c05.avi
Rowing/v_Rowing_g01_c01.avi
Rowing/v_Rowing_g01_c02.avi
Rowing/v_Rowing_g01_c03.avi
Rowing/v_Rowing_g01_c04.avi
Rowing/v_Rowing_g02_c01.avi
Rowing/v_Rowing_g02_c02.avi
Rowing/v_Rowing_g02_c03.avi
Rowing/v_Rowing_g02_c04.avi
Rowing/v_Rowing_g02_c05.avi
Rowing/v_Rowing_g02_c06.avi
Rowing/v_Rowing_g03_c01.avi
Rowing/v_Rowing_g03_c02.avi
Rowing/v_Rowing_g03_c03.avi
Rowing/v_Rowing_g03_c04.avi
Rowing/v_Rowing_g03_c05.avi
Rowing/v_Rowing_g03_c06.avi
Rowing/v_Rowing_g03_c07.avi
Rowing/v_Rowing_g04_c01.avi
Rowing/v_Rowing_g04_c02.avi
Rowing/v_Rowing_g04_c03.avi
Rowing/v_Rowing_g04_c04.avi
Rowing/v_Rowing_g04_c05.avi
Rowing/v_Rowing_g04_c06.avi
Rowing/v_Rowing_g05_c01.avi
Rowing/v_Rowing_g05_c02.avi
Rowing/v_Rowing_g05_c03.avi
Rowing/v_Rowing_g05_c04.avi
Rowing/v_Rowing_g06_c01.avi
Rowing/v_Rowing_g06_c02.avi
Rowing/v_Rowing_g06_c03.avi
Rowing/v_Rowing_g06_c04.avi
Rowing/v_Rowing_g07_c01.avi
Rowing/v_Rowing_g07_c02.avi
Rowing/v_Rowing_g07_c03.avi
Rowing/v_Rowing_g07_c04.avi
Rowing/v_Rowing_g07_c05.avi
SalsaSpin/v_SalsaSpin_g01_c01.avi
SalsaSpin/v_SalsaSpin_g01_c02.avi
SalsaSpin/v_SalsaSpin_g01_c03.avi
SalsaSpin/v_SalsaSpin_g01_c04.avi
SalsaSpin/v_SalsaSpin_g01_c05.avi
SalsaSpin/v_SalsaSpin_g01_c06.avi
SalsaSpin/v_SalsaSpin_g01_c07.avi
SalsaSpin/v_SalsaSpin_g02_c01.avi
SalsaSpin/v_SalsaSpin_g02_c02.avi
SalsaSpin/v_SalsaSpin_g02_c03.avi
SalsaSpin/v_SalsaSpin_g02_c04.avi
SalsaSpin/v_SalsaSpin_g02_c05.avi
SalsaSpin/v_SalsaSpin_g02_c06.avi
SalsaSpin/v_SalsaSpin_g02_c07.avi
SalsaSpin/v_SalsaSpin_g03_c01.avi
SalsaSpin/v_SalsaSpin_g03_c02.avi
SalsaSpin/v_SalsaSpin_g03_c03.avi
SalsaSpin/v_SalsaSpin_g03_c04.avi
SalsaSpin/v_SalsaSpin_g03_c05.avi
SalsaSpin/v_SalsaSpin_g03_c06.avi
SalsaSpin/v_SalsaSpin_g04_c01.avi
SalsaSpin/v_SalsaSpin_g04_c02.avi
SalsaSpin/v_SalsaSpin_g04_c03.avi
SalsaSpin/v_SalsaSpin_g04_c04.avi
SalsaSpin/v_SalsaSpin_g04_c05.avi
SalsaSpin/v_SalsaSpin_g04_c06.avi
SalsaSpin/v_SalsaSpin_g05_c01.avi
SalsaSpin/v_SalsaSpin_g05_c02.avi
SalsaSpin/v_SalsaSpin_g05_c03.avi
SalsaSpin/v_SalsaSpin_g05_c04.avi
SalsaSpin/v_SalsaSpin_g05_c05.avi
SalsaSpin/v_SalsaSpin_g05_c06.avi
SalsaSpin/v_SalsaSpin_g06_c01.avi
SalsaSpin/v_SalsaSpin_g06_c02.avi
SalsaSpin/v_SalsaSpin_g06_c03.avi
SalsaSpin/v_SalsaSpin_g06_c04.avi
SalsaSpin/v_SalsaSpin_g06_c05.avi
SalsaSpin/v_SalsaSpin_g07_c01.avi
SalsaSpin/v_SalsaSpin_g07_c02.avi
SalsaSpin/v_SalsaSpin_g07_c03.avi
SalsaSpin/v_SalsaSpin_g07_c04.avi
SalsaSpin/v_SalsaSpin_g07_c05.avi
SalsaSpin/v_SalsaSpin_g07_c06.avi
ShavingBeard/v_ShavingBeard_g01_c01.avi
ShavingBeard/v_ShavingBeard_g01_c02.avi
ShavingBeard/v_ShavingBeard_g01_c03.avi
ShavingBeard/v_ShavingBeard_g01_c04.avi
ShavingBeard/v_ShavingBeard_g02_c01.avi
ShavingBeard/v_ShavingBeard_g02_c02.avi
ShavingBeard/v_ShavingBeard_g02_c03.avi
ShavingBeard/v_ShavingBeard_g02_c04.avi
ShavingBeard/v_ShavingBeard_g02_c05.avi
ShavingBeard/v_ShavingBeard_g02_c06.avi
ShavingBeard/v_ShavingBeard_g02_c07.avi
ShavingBeard/v_ShavingBeard_g03_c01.avi
ShavingBeard/v_ShavingBeard_g03_c02.avi
ShavingBeard/v_ShavingBeard_g03_c03.avi
ShavingBeard/v_ShavingBeard_g03_c04.avi
ShavingBeard/v_ShavingBeard_g03_c05.avi
ShavingBeard/v_ShavingBeard_g03_c06.avi
ShavingBeard/v_ShavingBeard_g03_c07.avi
ShavingBeard/v_ShavingBeard_g04_c01.avi
ShavingBeard/v_ShavingBeard_g04_c02.avi
ShavingBeard/v_ShavingBeard_g04_c03.avi
ShavingBeard/v_ShavingBeard_g04_c04.avi
ShavingBeard/v_ShavingBeard_g05_c01.avi
ShavingBeard/v_ShavingBeard_g05_c02.avi
ShavingBeard/v_ShavingBeard_g05_c03.avi
ShavingBeard/v_ShavingBeard_g05_c04.avi
ShavingBeard/v_ShavingBeard_g05_c05.avi
ShavingBeard/v_ShavingBeard_g05_c06.avi
ShavingBeard/v_ShavingBeard_g05_c07.avi
ShavingBeard/v_ShavingBeard_g06_c01.avi
ShavingBeard/v_ShavingBeard_g06_c02.avi
ShavingBeard/v_ShavingBeard_g06_c03.avi
ShavingBeard/v_ShavingBeard_g06_c04.avi
ShavingBeard/v_ShavingBeard_g06_c05.avi
ShavingBeard/v_ShavingBeard_g06_c06.avi
ShavingBeard/v_ShavingBeard_g06_c07.avi
ShavingBeard/v_ShavingBeard_g07_c01.avi
ShavingBeard/v_ShavingBeard_g07_c02.avi
ShavingBeard/v_ShavingBeard_g07_c03.avi
ShavingBeard/v_ShavingBeard_g07_c04.avi
ShavingBeard/v_ShavingBeard_g07_c05.avi
ShavingBeard/v_ShavingBeard_g07_c06.avi
ShavingBeard/v_ShavingBeard_g07_c07.avi
Shotput/v_Shotput_g01_c01.avi
Shotput/v_Shotput_g01_c02.avi
Shotput/v_Shotput_g01_c03.avi
Shotput/v_Shotput_g01_c04.avi
Shotput/v_Shotput_g01_c05.avi
Shotput/v_Shotput_g01_c06.avi
Shotput/v_Shotput_g01_c07.avi
Shotput/v_Shotput_g02_c01.avi
Shotput/v_Shotput_g02_c02.avi
Shotput/v_Shotput_g02_c03.avi
Shotput/v_Shotput_g02_c04.avi
Shotput/v_Shotput_g02_c05.avi
Shotput/v_Shotput_g02_c06.avi
Shotput/v_Shotput_g02_c07.avi
Shotput/v_Shotput_g03_c01.avi
Shotput/v_Shotput_g03_c02.avi
Shotput/v_Shotput_g03_c03.avi
Shotput/v_Shotput_g03_c04.avi
Shotput/v_Shotput_g03_c05.avi
Shotput/v_Shotput_g03_c06.avi
Shotput/v_Shotput_g04_c01.avi
Shotput/v_Shotput_g04_c02.avi
Shotput/v_Shotput_g04_c03.avi
Shotput/v_Shotput_g04_c04.avi
Shotput/v_Shotput_g04_c05.avi
Shotput/v_Shotput_g05_c01.avi
Shotput/v_Shotput_g05_c02.avi
Shotput/v_Shotput_g05_c03.avi
Shotput/v_Shotput_g05_c04.avi
Shotput/v_Shotput_g05_c05.avi
Shotput/v_Shotput_g05_c06.avi
Shotput/v_Shotput_g05_c07.avi
Shotput/v_Shotput_g06_c01.avi
Shotput/v_Shotput_g06_c02.avi
Shotput/v_Shotput_g06_c03.avi
Shotput/v_Shotput_g06_c04.avi
Shotput/v_Shotput_g06_c05.avi
Shotput/v_Shotput_g06_c06.avi
Shotput/v_Shotput_g06_c07.avi
Shotput/v_Shotput_g07_c01.avi
Shotput/v_Shotput_g07_c02.avi
Shotput/v_Shotput_g07_c03.avi
Shotput/v_Shotput_g07_c04.avi
Shotput/v_Shotput_g07_c05.avi
Shotput/v_Shotput_g07_c06.avi
Shotput/v_Shotput_g07_c07.avi
SkateBoarding/v_SkateBoarding_g01_c01.avi
SkateBoarding/v_SkateBoarding_g01_c02.avi
SkateBoarding/v_SkateBoarding_g01_c03.avi
SkateBoarding/v_SkateBoarding_g01_c04.avi
SkateBoarding/v_SkateBoarding_g02_c01.avi
SkateBoarding/v_SkateBoarding_g02_c02.avi
SkateBoarding/v_SkateBoarding_g02_c03.avi
SkateBoarding/v_SkateBoarding_g02_c04.avi
SkateBoarding/v_SkateBoarding_g02_c05.avi
SkateBoarding/v_SkateBoarding_g02_c06.avi
SkateBoarding/v_SkateBoarding_g03_c01.avi
SkateBoarding/v_SkateBoarding_g03_c02.avi
SkateBoarding/v_SkateBoarding_g03_c03.avi
SkateBoarding/v_SkateBoarding_g03_c04.avi
SkateBoarding/v_SkateBoarding_g04_c01.avi
SkateBoarding/v_SkateBoarding_g04_c02.avi
SkateBoarding/v_SkateBoarding_g04_c03.avi
SkateBoarding/v_SkateBoarding_g04_c04.avi
SkateBoarding/v_SkateBoarding_g04_c05.avi
SkateBoarding/v_SkateBoarding_g05_c01.avi
SkateBoarding/v_SkateBoarding_g05_c02.avi
SkateBoarding/v_SkateBoarding_g05_c03.avi
SkateBoarding/v_SkateBoarding_g05_c04.avi
SkateBoarding/v_SkateBoarding_g06_c01.avi
SkateBoarding/v_SkateBoarding_g06_c02.avi
SkateBoarding/v_SkateBoarding_g06_c03.avi
SkateBoarding/v_SkateBoarding_g06_c04.avi
SkateBoarding/v_SkateBoarding_g07_c01.avi
SkateBoarding/v_SkateBoarding_g07_c02.avi
SkateBoarding/v_SkateBoarding_g07_c03.avi
SkateBoarding/v_SkateBoarding_g07_c04.avi
SkateBoarding/v_SkateBoarding_g07_c05.avi
Skiing/v_Skiing_g01_c01.avi
Skiing/v_Skiing_g01_c02.avi
Skiing/v_Skiing_g01_c03.avi
Skiing/v_Skiing_g01_c04.avi
Skiing/v_Skiing_g01_c05.avi
Skiing/v_Skiing_g01_c06.avi
Skiing/v_Skiing_g02_c01.avi
Skiing/v_Skiing_g02_c02.avi
Skiing/v_Skiing_g02_c03.avi
Skiing/v_Skiing_g02_c04.avi
Skiing/v_Skiing_g02_c05.avi
Skiing/v_Skiing_g03_c01.avi
Skiing/v_Skiing_g03_c02.avi
Skiing/v_Skiing_g03_c03.avi
Skiing/v_Skiing_g03_c04.avi
Skiing/v_Skiing_g03_c05.avi
Skiing/v_Skiing_g03_c06.avi
Skiing/v_Skiing_g03_c07.avi
Skiing/v_Skiing_g04_c01.avi
Skiing/v_Skiing_g04_c02.avi
Skiing/v_Skiing_g04_c03.avi
Skiing/v_Skiing_g04_c04.avi
Skiing/v_Skiing_g04_c05.avi
Skiing/v_Skiing_g04_c06.avi
Skiing/v_Skiing_g04_c07.avi
Skiing/v_Skiing_g05_c01.avi
Skiing/v_Skiing_g05_c02.avi
Skiing/v_Skiing_g05_c03.avi
Skiing/v_Skiing_g05_c04.avi
Skiing/v_Skiing_g06_c01.avi
Skiing/v_Skiing_g06_c02.avi
Skiing/v_Skiing_g06_c03.avi
Skiing/v_Skiing_g06_c04.avi
Skiing/v_Skiing_g06_c05.avi
Skiing/v_Skiing_g06_c06.avi
Skiing/v_Skiing_g06_c07.avi
Skiing/v_Skiing_g07_c01.avi
Skiing/v_Skiing_g07_c02.avi
Skiing/v_Skiing_g07_c03.avi
Skiing/v_Skiing_g07_c04.avi
Skijet/v_Skijet_g01_c01.avi
Skijet/v_Skijet_g01_c02.avi
Skijet/v_Skijet_g01_c03.avi
Skijet/v_Skijet_g01_c04.avi
Skijet/v_Skijet_g02_c01.avi
Skijet/v_Skijet_g02_c02.avi
Skijet/v_Skijet_g02_c03.avi
Skijet/v_Skijet_g02_c04.avi
Skijet/v_Skijet_g03_c01.avi
Skijet/v_Skijet_g03_c02.avi
Skijet/v_Skijet_g03_c03.avi
Skijet/v_Skijet_g03_c04.avi
Skijet/v_Skijet_g04_c01.avi
Skijet/v_Skijet_g04_c02.avi
Skijet/v_Skijet_g04_c03.avi
Skijet/v_Skijet_g04_c04.avi
Skijet/v_Skijet_g05_c01.avi
Skijet/v_Skijet_g05_c02.avi
Skijet/v_Skijet_g05_c03.avi
Skijet/v_Skijet_g05_c04.avi
Skijet/v_Skijet_g06_c01.avi
Skijet/v_Skijet_g06_c02.avi
Skijet/v_Skijet_g06_c03.avi
Skijet/v_Skijet_g06_c04.avi
Skijet/v_Skijet_g07_c01.avi
Skijet/v_Skijet_g07_c02.avi
Skijet/v_Skijet_g07_c03.avi
Skijet/v_Skijet_g07_c04.avi
SkyDiving/v_SkyDiving_g01_c01.avi
SkyDiving/v_SkyDiving_g01_c02.avi
SkyDiving/v_SkyDiving_g01_c03.avi
SkyDiving/v_SkyDiving_g01_c04.avi
SkyDiving/v_SkyDiving_g02_c01.avi
SkyDiving/v_SkyDiving_g02_c02.avi
SkyDiving/v_SkyDiving_g02_c03.avi
SkyDiving/v_SkyDiving_g02_c04.avi
SkyDiving/v_SkyDiving_g03_c01.avi
SkyDiving/v_SkyDiving_g03_c02.avi
SkyDiving/v_SkyDiving_g03_c03.avi
SkyDiving/v_SkyDiving_g03_c04.avi
SkyDiving/v_SkyDiving_g03_c05.avi
SkyDiving/v_SkyDiving_g04_c01.avi
SkyDiving/v_SkyDiving_g04_c02.avi
SkyDiving/v_SkyDiving_g04_c03.avi
SkyDiving/v_SkyDiving_g04_c04.avi
SkyDiving/v_SkyDiving_g05_c01.avi
SkyDiving/v_SkyDiving_g05_c02.avi
SkyDiving/v_SkyDiving_g05_c03.avi
SkyDiving/v_SkyDiving_g05_c04.avi
SkyDiving/v_SkyDiving_g05_c05.avi
SkyDiving/v_SkyDiving_g06_c01.avi
SkyDiving/v_SkyDiving_g06_c02.avi
SkyDiving/v_SkyDiving_g06_c03.avi
SkyDiving/v_SkyDiving_g06_c04.avi
SkyDiving/v_SkyDiving_g07_c01.avi
SkyDiving/v_SkyDiving_g07_c02.avi
SkyDiving/v_SkyDiving_g07_c03.avi
SkyDiving/v_SkyDiving_g07_c04.avi
SkyDiving/v_SkyDiving_g07_c05.avi
SoccerJuggling/v_SoccerJuggling_g01_c01.avi
SoccerJuggling/v_SoccerJuggling_g01_c02.avi
SoccerJuggling/v_SoccerJuggling_g01_c03.avi
SoccerJuggling/v_SoccerJuggling_g01_c04.avi
SoccerJuggling/v_SoccerJuggling_g01_c05.avi
SoccerJuggling/v_SoccerJuggling_g02_c01.avi
SoccerJuggling/v_SoccerJuggling_g02_c02.avi
SoccerJuggling/v_SoccerJuggling_g02_c03.avi
SoccerJuggling/v_SoccerJuggling_g02_c04.avi
SoccerJuggling/v_SoccerJuggling_g02_c05.avi
SoccerJuggling/v_SoccerJuggling_g02_c06.avi
SoccerJuggling/v_SoccerJuggling_g03_c01.avi
SoccerJuggling/v_SoccerJuggling_g03_c02.avi
SoccerJuggling/v_SoccerJuggling_g03_c03.avi
SoccerJuggling/v_SoccerJuggling_g03_c04.avi
SoccerJuggling/v_SoccerJuggling_g04_c01.avi
SoccerJuggling/v_SoccerJuggling_g04_c02.avi
SoccerJuggling/v_SoccerJuggling_g04_c03.avi
SoccerJuggling/v_SoccerJuggling_g04_c04.avi
SoccerJuggling/v_SoccerJuggling_g04_c05.avi
SoccerJuggling/v_SoccerJuggling_g04_c06.avi
SoccerJuggling/v_SoccerJuggling_g05_c01.avi
SoccerJuggling/v_SoccerJuggling_g05_c02.avi
SoccerJuggling/v_SoccerJuggling_g05_c03.avi
SoccerJuggling/v_SoccerJuggling_g05_c04.avi
SoccerJuggling/v_SoccerJuggling_g05_c05.avi
SoccerJuggling/v_SoccerJuggling_g05_c06.avi
SoccerJuggling/v_SoccerJuggling_g06_c01.avi
SoccerJuggling/v_SoccerJuggling_g06_c02.avi
SoccerJuggling/v_SoccerJuggling_g06_c03.avi
SoccerJuggling/v_SoccerJuggling_g06_c04.avi
SoccerJuggling/v_SoccerJuggling_g06_c05.avi
SoccerJuggling/v_SoccerJuggling_g07_c01.avi
SoccerJuggling/v_SoccerJuggling_g07_c02.avi
SoccerJuggling/v_SoccerJuggling_g07_c03.avi
SoccerJuggling/v_SoccerJuggling_g07_c04.avi
SoccerJuggling/v_SoccerJuggling_g07_c05.avi
SoccerJuggling/v_SoccerJuggling_g07_c06.avi
SoccerJuggling/v_SoccerJuggling_g07_c07.avi
SoccerPenalty/v_SoccerPenalty_g01_c01.avi
SoccerPenalty/v_SoccerPenalty_g01_c02.avi
SoccerPenalty/v_SoccerPenalty_g01_c03.avi
SoccerPenalty/v_SoccerPenalty_g01_c04.avi
SoccerPenalty/v_SoccerPenalty_g01_c05.avi
SoccerPenalty/v_SoccerPenalty_g01_c06.avi
SoccerPenalty/v_SoccerPenalty_g02_c01.avi
SoccerPenalty/v_SoccerPenalty_g02_c02.avi
SoccerPenalty/v_SoccerPenalty_g02_c03.avi
SoccerPenalty/v_SoccerPenalty_g02_c04.avi
SoccerPenalty/v_SoccerPenalty_g02_c05.avi
SoccerPenalty/v_SoccerPenalty_g03_c01.avi
SoccerPenalty/v_SoccerPenalty_g03_c02.avi
SoccerPenalty/v_SoccerPenalty_g03_c03.avi
SoccerPenalty/v_SoccerPenalty_g03_c04.avi
SoccerPenalty/v_SoccerPenalty_g03_c05.avi
SoccerPenalty/v_SoccerPenalty_g04_c01.avi
SoccerPenalty/v_SoccerPenalty_g04_c02.avi
SoccerPenalty/v_SoccerPenalty_g04_c03.avi
SoccerPenalty/v_SoccerPenalty_g04_c04.avi
SoccerPenalty/v_SoccerPenalty_g04_c05.avi
SoccerPenalty/v_SoccerPenalty_g05_c01.avi
SoccerPenalty/v_SoccerPenalty_g05_c02.avi
SoccerPenalty/v_SoccerPenalty_g05_c03.avi
SoccerPenalty/v_SoccerPenalty_g05_c04.avi
SoccerPenalty/v_SoccerPenalty_g05_c05.avi
SoccerPenalty/v_SoccerPenalty_g05_c06.avi
SoccerPenalty/v_SoccerPenalty_g05_c07.avi
SoccerPenalty/v_SoccerPenalty_g06_c01.avi
SoccerPenalty/v_SoccerPenalty_g06_c02.avi
SoccerPenalty/v_SoccerPenalty_g06_c03.avi
SoccerPenalty/v_SoccerPenalty_g06_c04.avi
SoccerPenalty/v_SoccerPenalty_g06_c05.avi
SoccerPenalty/v_SoccerPenalty_g06_c06.avi
SoccerPenalty/v_SoccerPenalty_g06_c07.avi
SoccerPenalty/v_SoccerPenalty_g07_c01.avi
SoccerPenalty/v_SoccerPenalty_g07_c02.avi
SoccerPenalty/v_SoccerPenalty_g07_c03.avi
SoccerPenalty/v_SoccerPenalty_g07_c04.avi
SoccerPenalty/v_SoccerPenalty_g07_c05.avi
SoccerPenalty/v_SoccerPenalty_g07_c06.avi
StillRings/v_StillRings_g01_c01.avi
StillRings/v_StillRings_g01_c02.avi
StillRings/v_StillRings_g01_c03.avi
StillRings/v_StillRings_g01_c04.avi
StillRings/v_StillRings_g01_c05.avi
StillRings/v_StillRings_g02_c01.avi
StillRings/v_StillRings_g02_c02.avi
StillRings/v_StillRings_g02_c03.avi
StillRings/v_StillRings_g02_c04.avi
StillRings/v_StillRings_g03_c01.avi
StillRings/v_StillRings_g03_c02.avi
StillRings/v_StillRings_g03_c03.avi
StillRings/v_StillRings_g03_c04.avi
StillRings/v_StillRings_g03_c05.avi
StillRings/v_StillRings_g03_c06.avi
StillRings/v_StillRings_g03_c07.avi
StillRings/v_StillRings_g04_c01.avi
StillRings/v_StillRings_g04_c02.avi
StillRings/v_StillRings_g04_c03.avi
StillRings/v_StillRings_g04_c04.avi
StillRings/v_StillRings_g05_c01.avi
StillRings/v_StillRings_g05_c02.avi
StillRings/v_StillRings_g05_c03.avi
StillRings/v_StillRings_g05_c04.avi
StillRings/v_StillRings_g06_c01.avi
StillRings/v_StillRings_g06_c02.avi
StillRings/v_StillRings_g06_c03.avi
StillRings/v_StillRings_g06_c04.avi
StillRings/v_StillRings_g07_c01.avi
StillRings/v_StillRings_g07_c02.avi
StillRings/v_StillRings_g07_c03.avi
StillRings/v_StillRings_g07_c04.avi
SumoWrestling/v_SumoWrestling_g01_c01.avi
SumoWrestling/v_SumoWrestling_g01_c02.avi
SumoWrestling/v_SumoWrestling_g01_c03.avi
SumoWrestling/v_SumoWrestling_g01_c04.avi
SumoWrestling/v_SumoWrestling_g02_c01.avi
SumoWrestling/v_SumoWrestling_g02_c02.avi
SumoWrestling/v_SumoWrestling_g02_c03.avi
SumoWrestling/v_SumoWrestling_g02_c04.avi
SumoWrestling/v_SumoWrestling_g03_c01.avi
SumoWrestling/v_SumoWrestling_g03_c02.avi
SumoWrestling/v_SumoWrestling_g03_c03.avi
SumoWrestling/v_SumoWrestling_g03_c04.avi
SumoWrestling/v_SumoWrestling_g04_c01.avi
SumoWrestling/v_SumoWrestling_g04_c02.avi
SumoWrestling/v_SumoWrestling_g04_c03.avi
SumoWrestling/v_SumoWrestling_g04_c04.avi
SumoWrestling/v_SumoWrestling_g05_c01.avi
SumoWrestling/v_SumoWrestling_g05_c02.avi
SumoWrestling/v_SumoWrestling_g05_c03.avi
SumoWrestling/v_SumoWrestling_g05_c04.avi
SumoWrestling/v_SumoWrestling_g06_c01.avi
SumoWrestling/v_SumoWrestling_g06_c02.avi
SumoWrestling/v_SumoWrestling_g06_c03.avi
SumoWrestling/v_SumoWrestling_g06_c04.avi
SumoWrestling/v_SumoWrestling_g06_c05.avi
SumoWrestling/v_SumoWrestling_g06_c06.avi
SumoWrestling/v_SumoWrestling_g06_c07.avi
SumoWrestling/v_SumoWrestling_g07_c01.avi
SumoWrestling/v_SumoWrestling_g07_c02.avi
SumoWrestling/v_SumoWrestling_g07_c03.avi
SumoWrestling/v_SumoWrestling_g07_c04.avi
SumoWrestling/v_SumoWrestling_g07_c05.avi
SumoWrestling/v_SumoWrestling_g07_c06.avi
SumoWrestling/v_SumoWrestling_g07_c07.avi
Surfing/v_Surfing_g01_c01.avi
Surfing/v_Surfing_g01_c02.avi
Surfing/v_Surfing_g01_c03.avi
Surfing/v_Surfing_g01_c04.avi
Surfing/v_Surfing_g01_c05.avi
Surfing/v_Surfing_g01_c06.avi
Surfing/v_Surfing_g01_c07.avi
Surfing/v_Surfing_g02_c01.avi
Surfing/v_Surfing_g02_c02.avi
Surfing/v_Surfing_g02_c03.avi
Surfing/v_Surfing_g02_c04.avi
Surfing/v_Surfing_g02_c05.avi
Surfing/v_Surfing_g02_c06.avi
Surfing/v_Surfing_g03_c01.avi
Surfing/v_Surfing_g03_c02.avi
Surfing/v_Surfing_g03_c03.avi
Surfing/v_Surfing_g03_c04.avi
Surfing/v_Surfing_g04_c01.avi
Surfing/v_Surfing_g04_c02.avi
Surfing/v_Surfing_g04_c03.avi
Surfing/v_Surfing_g04_c04.avi
Surfing/v_Surfing_g05_c01.avi
Surfing/v_Surfing_g05_c02.avi
Surfing/v_Surfing_g05_c03.avi
Surfing/v_Surfing_g05_c04.avi
Surfing/v_Surfing_g06_c01.avi
Surfing/v_Surfing_g06_c02.avi
Surfing/v_Surfing_g06_c03.avi
Surfing/v_Surfing_g06_c04.avi
Surfing/v_Surfing_g07_c01.avi
Surfing/v_Surfing_g07_c02.avi
Surfing/v_Surfing_g07_c03.avi
Surfing/v_Surfing_g07_c04.avi
Swing/v_Swing_g01_c01.avi
Swing/v_Swing_g01_c02.avi
Swing/v_Swing_g01_c03.avi
Swing/v_Swing_g01_c04.avi
Swing/v_Swing_g01_c05.avi
Swing/v_Swing_g02_c01.avi
Swing/v_Swing_g02_c02.avi
Swing/v_Swing_g02_c03.avi
Swing/v_Swing_g02_c04.avi
Swing/v_Swing_g02_c05.avi
Swing/v_Swing_g03_c01.avi
Swing/v_Swing_g03_c02.avi
Swing/v_Swing_g03_c03.avi
Swing/v_Swing_g03_c04.avi
Swing/v_Swing_g04_c01.avi
Swing/v_Swing_g04_c02.avi
Swing/v_Swing_g04_c03.avi
Swing/v_Swing_g04_c04.avi
Swing/v_Swing_g04_c05.avi
Swing/v_Swing_g04_c06.avi
Swing/v_Swing_g04_c07.avi
Swing/v_Swing_g05_c01.avi
Swing/v_Swing_g05_c02.avi
Swing/v_Swing_g05_c03.avi
Swing/v_Swing_g05_c04.avi
Swing/v_Swing_g05_c05.avi
Swing/v_Swing_g05_c06.avi
Swing/v_Swing_g05_c07.avi
Swing/v_Swing_g06_c01.avi
Swing/v_Swing_g06_c02.avi
Swing/v_Swing_g06_c03.avi
Swing/v_Swing_g06_c04.avi
Swing/v_Swing_g06_c05.avi
Swing/v_Swing_g06_c06.avi
Swing/v_Swing_g06_c07.avi
Swing/v_Swing_g07_c01.avi
Swing/v_Swing_g07_c02.avi
Swing/v_Swing_g07_c03.avi
Swing/v_Swing_g07_c04.avi
Swing/v_Swing_g07_c05.avi
Swing/v_Swing_g07_c06.avi
Swing/v_Swing_g07_c07.avi
TableTennisShot/v_TableTennisShot_g01_c01.avi
TableTennisShot/v_TableTennisShot_g01_c02.avi
TableTennisShot/v_TableTennisShot_g01_c03.avi
TableTennisShot/v_TableTennisShot_g01_c04.avi
TableTennisShot/v_TableTennisShot_g01_c05.avi
TableTennisShot/v_TableTennisShot_g01_c06.avi
TableTennisShot/v_TableTennisShot_g02_c01.avi
TableTennisShot/v_TableTennisShot_g02_c02.avi
TableTennisShot/v_TableTennisShot_g02_c03.avi
TableTennisShot/v_TableTennisShot_g02_c04.avi
TableTennisShot/v_TableTennisShot_g03_c01.avi
TableTennisShot/v_TableTennisShot_g03_c02.avi
TableTennisShot/v_TableTennisShot_g03_c03.avi
TableTennisShot/v_TableTennisShot_g03_c04.avi
TableTennisShot/v_TableTennisShot_g03_c05.avi
TableTennisShot/v_TableTennisShot_g04_c01.avi
TableTennisShot/v_TableTennisShot_g04_c02.avi
TableTennisShot/v_TableTennisShot_g04_c03.avi
TableTennisShot/v_TableTennisShot_g04_c04.avi
TableTennisShot/v_TableTennisShot_g04_c05.avi
TableTennisShot/v_TableTennisShot_g04_c06.avi
TableTennisShot/v_TableTennisShot_g04_c07.avi
TableTennisShot/v_TableTennisShot_g05_c01.avi
TableTennisShot/v_TableTennisShot_g05_c02.avi
TableTennisShot/v_TableTennisShot_g05_c03.avi
TableTennisShot/v_TableTennisShot_g05_c04.avi
TableTennisShot/v_TableTennisShot_g05_c05.avi
TableTennisShot/v_TableTennisShot_g05_c06.avi
TableTennisShot/v_TableTennisShot_g05_c07.avi
TableTennisShot/v_TableTennisShot_g06_c01.avi
TableTennisShot/v_TableTennisShot_g06_c02.avi
TableTennisShot/v_TableTennisShot_g06_c03.avi
TableTennisShot/v_TableTennisShot_g06_c04.avi
TableTennisShot/v_TableTennisShot_g06_c05.avi
TableTennisShot/v_TableTennisShot_g06_c06.avi
TableTennisShot/v_TableTennisShot_g07_c01.avi
TableTennisShot/v_TableTennisShot_g07_c02.avi
TableTennisShot/v_TableTennisShot_g07_c03.avi
TableTennisShot/v_TableTennisShot_g07_c04.avi
TaiChi/v_TaiChi_g01_c01.avi
TaiChi/v_TaiChi_g01_c02.avi
TaiChi/v_TaiChi_g01_c03.avi
TaiChi/v_TaiChi_g01_c04.avi
TaiChi/v_TaiChi_g02_c01.avi
TaiChi/v_TaiChi_g02_c02.avi
TaiChi/v_TaiChi_g02_c03.avi
TaiChi/v_TaiChi_g02_c04.avi
TaiChi/v_TaiChi_g03_c01.avi
TaiChi/v_TaiChi_g03_c02.avi
TaiChi/v_TaiChi_g03_c03.avi
TaiChi/v_TaiChi_g03_c04.avi
TaiChi/v_TaiChi_g04_c01.avi
TaiChi/v_TaiChi_g04_c02.avi
TaiChi/v_TaiChi_g04_c03.avi
TaiChi/v_TaiChi_g04_c04.avi
TaiChi/v_TaiChi_g05_c01.avi
TaiChi/v_TaiChi_g05_c02.avi
TaiChi/v_TaiChi_g05_c03.avi
TaiChi/v_TaiChi_g05_c04.avi
TaiChi/v_TaiChi_g06_c01.avi
TaiChi/v_TaiChi_g06_c02.avi
TaiChi/v_TaiChi_g06_c03.avi
TaiChi/v_TaiChi_g06_c04.avi
TaiChi/v_TaiChi_g07_c01.avi
TaiChi/v_TaiChi_g07_c02.avi
TaiChi/v_TaiChi_g07_c03.avi
TaiChi/v_TaiChi_g07_c04.avi
TennisSwing/v_TennisSwing_g01_c01.avi
TennisSwing/v_TennisSwing_g01_c02.avi
TennisSwing/v_TennisSwing_g01_c03.avi
TennisSwing/v_TennisSwing_g01_c04.avi
TennisSwing/v_TennisSwing_g01_c05.avi
TennisSwing/v_TennisSwing_g01_c06.avi
TennisSwing/v_TennisSwing_g01_c07.avi
TennisSwing/v_TennisSwing_g02_c01.avi
TennisSwing/v_TennisSwing_g02_c02.avi
TennisSwing/v_TennisSwing_g02_c03.avi
TennisSwing/v_TennisSwing_g02_c04.avi
TennisSwing/v_TennisSwing_g02_c05.avi
TennisSwing/v_TennisSwing_g02_c06.avi
TennisSwing/v_TennisSwing_g02_c07.avi
TennisSwing/v_TennisSwing_g03_c01.avi
TennisSwing/v_TennisSwing_g03_c02.avi
TennisSwing/v_TennisSwing_g03_c03.avi
TennisSwing/v_TennisSwing_g03_c04.avi
TennisSwing/v_TennisSwing_g03_c05.avi
TennisSwing/v_TennisSwing_g03_c06.avi
TennisSwing/v_TennisSwing_g03_c07.avi
TennisSwing/v_TennisSwing_g04_c01.avi
TennisSwing/v_TennisSwing_g04_c02.avi
TennisSwing/v_TennisSwing_g04_c03.avi
TennisSwing/v_TennisSwing_g04_c04.avi
TennisSwing/v_TennisSwing_g04_c05.avi
TennisSwing/v_TennisSwing_g04_c06.avi
TennisSwing/v_TennisSwing_g04_c07.avi
TennisSwing/v_TennisSwing_g05_c01.avi
TennisSwing/v_TennisSwing_g05_c02.avi
TennisSwing/v_TennisSwing_g05_c03.avi
TennisSwing/v_TennisSwing_g05_c04.avi
TennisSwing/v_TennisSwing_g05_c05.avi
TennisSwing/v_TennisSwing_g05_c06.avi
TennisSwing/v_TennisSwing_g05_c07.avi
TennisSwing/v_TennisSwing_g06_c01.avi
TennisSwing/v_TennisSwing_g06_c02.avi
TennisSwing/v_TennisSwing_g06_c03.avi
TennisSwing/v_TennisSwing_g06_c04.avi
TennisSwing/v_TennisSwing_g06_c05.avi
TennisSwing/v_TennisSwing_g06_c06.avi
TennisSwing/v_TennisSwing_g06_c07.avi
TennisSwing/v_TennisSwing_g07_c01.avi
TennisSwing/v_TennisSwing_g07_c02.avi
TennisSwing/v_TennisSwing_g07_c03.avi
TennisSwing/v_TennisSwing_g07_c04.avi
TennisSwing/v_TennisSwing_g07_c05.avi
TennisSwing/v_TennisSwing_g07_c06.avi
TennisSwing/v_TennisSwing_g07_c07.avi
ThrowDiscus/v_ThrowDiscus_g01_c01.avi
ThrowDiscus/v_ThrowDiscus_g01_c02.avi
ThrowDiscus/v_ThrowDiscus_g01_c03.avi
ThrowDiscus/v_ThrowDiscus_g01_c04.avi
ThrowDiscus/v_ThrowDiscus_g02_c01.avi
ThrowDiscus/v_ThrowDiscus_g02_c02.avi
ThrowDiscus/v_ThrowDiscus_g02_c03.avi
ThrowDiscus/v_ThrowDiscus_g02_c04.avi
ThrowDiscus/v_ThrowDiscus_g02_c05.avi
ThrowDiscus/v_ThrowDiscus_g02_c06.avi
ThrowDiscus/v_ThrowDiscus_g02_c07.avi
ThrowDiscus/v_ThrowDiscus_g03_c01.avi
ThrowDiscus/v_ThrowDiscus_g03_c02.avi
ThrowDiscus/v_ThrowDiscus_g03_c03.avi
ThrowDiscus/v_ThrowDiscus_g03_c04.avi
ThrowDiscus/v_ThrowDiscus_g04_c01.avi
ThrowDiscus/v_ThrowDiscus_g04_c02.avi
ThrowDiscus/v_ThrowDiscus_g04_c03.avi
ThrowDiscus/v_ThrowDiscus_g04_c04.avi
ThrowDiscus/v_ThrowDiscus_g05_c01.avi
ThrowDiscus/v_ThrowDiscus_g05_c02.avi
ThrowDiscus/v_ThrowDiscus_g05_c03.avi
ThrowDiscus/v_ThrowDiscus_g05_c04.avi
ThrowDiscus/v_ThrowDiscus_g05_c05.avi
ThrowDiscus/v_ThrowDiscus_g06_c01.avi
ThrowDiscus/v_ThrowDiscus_g06_c02.avi
ThrowDiscus/v_ThrowDiscus_g06_c03.avi
ThrowDiscus/v_ThrowDiscus_g06_c04.avi
ThrowDiscus/v_ThrowDiscus_g06_c05.avi
ThrowDiscus/v_ThrowDiscus_g06_c06.avi
ThrowDiscus/v_ThrowDiscus_g06_c07.avi
ThrowDiscus/v_ThrowDiscus_g07_c01.avi
ThrowDiscus/v_ThrowDiscus_g07_c02.avi
ThrowDiscus/v_ThrowDiscus_g07_c03.avi
ThrowDiscus/v_ThrowDiscus_g07_c04.avi
ThrowDiscus/v_ThrowDiscus_g07_c05.avi
ThrowDiscus/v_ThrowDiscus_g07_c06.avi
ThrowDiscus/v_ThrowDiscus_g07_c07.avi
TrampolineJumping/v_TrampolineJumping_g01_c01.avi
TrampolineJumping/v_TrampolineJumping_g01_c02.avi
TrampolineJumping/v_TrampolineJumping_g01_c03.avi
TrampolineJumping/v_TrampolineJumping_g01_c04.avi
TrampolineJumping/v_TrampolineJumping_g02_c01.avi
TrampolineJumping/v_TrampolineJumping_g02_c02.avi
TrampolineJumping/v_TrampolineJumping_g02_c03.avi
TrampolineJumping/v_TrampolineJumping_g02_c04.avi
TrampolineJumping/v_TrampolineJumping_g02_c05.avi
TrampolineJumping/v_TrampolineJumping_g02_c06.avi
TrampolineJumping/v_TrampolineJumping_g03_c01.avi
TrampolineJumping/v_TrampolineJumping_g03_c02.avi
TrampolineJumping/v_TrampolineJumping_g03_c03.avi
TrampolineJumping/v_TrampolineJumping_g03_c04.avi
TrampolineJumping/v_TrampolineJumping_g04_c01.avi
TrampolineJumping/v_TrampolineJumping_g04_c02.avi
TrampolineJumping/v_TrampolineJumping_g04_c03.avi
TrampolineJumping/v_TrampolineJumping_g04_c04.avi
TrampolineJumping/v_TrampolineJumping_g04_c05.avi
TrampolineJumping/v_TrampolineJumping_g05_c01.avi
TrampolineJumping/v_TrampolineJumping_g05_c02.avi
TrampolineJumping/v_TrampolineJumping_g05_c03.avi
TrampolineJumping/v_TrampolineJumping_g05_c04.avi
TrampolineJumping/v_TrampolineJumping_g06_c01.avi
TrampolineJumping/v_TrampolineJumping_g06_c02.avi
TrampolineJumping/v_TrampolineJumping_g06_c03.avi
TrampolineJumping/v_TrampolineJumping_g06_c04.avi
TrampolineJumping/v_TrampolineJumping_g07_c01.avi
TrampolineJumping/v_TrampolineJumping_g07_c02.avi
TrampolineJumping/v_TrampolineJumping_g07_c03.avi
TrampolineJumping/v_TrampolineJumping_g07_c04.avi
TrampolineJumping/v_TrampolineJumping_g07_c05.avi
Typing/v_Typing_g01_c01.avi
Typing/v_Typing_g01_c02.avi
Typing/v_Typing_g01_c03.avi
Typing/v_Typing_g01_c04.avi
Typing/v_Typing_g01_c05.avi
Typing/v_Typing_g01_c06.avi
Typing/v_Typing_g01_c07.avi
Typing/v_Typing_g02_c01.avi
Typing/v_Typing_g02_c02.avi
Typing/v_Typing_g02_c03.avi
Typing/v_Typing_g02_c04.avi
Typing/v_Typing_g02_c05.avi
Typing/v_Typing_g02_c06.avi
Typing/v_Typing_g03_c01.avi
Typing/v_Typing_g03_c02.avi
Typing/v_Typing_g03_c03.avi
Typing/v_Typing_g03_c04.avi
Typing/v_Typing_g03_c05.avi
Typing/v_Typing_g03_c06.avi
Typing/v_Typing_g03_c07.avi
Typing/v_Typing_g04_c01.avi
Typing/v_Typing_g04_c02.avi
Typing/v_Typing_g04_c03.avi
Typing/v_Typing_g04_c04.avi
Typing/v_Typing_g05_c01.avi
Typing/v_Typing_g05_c02.avi
Typing/v_Typing_g05_c03.avi
Typing/v_Typing_g05_c04.avi
Typing/v_Typing_g05_c05.avi
Typing/v_Typing_g05_c06.avi
Typing/v_Typing_g06_c01.avi
Typing/v_Typing_g06_c02.avi
Typing/v_Typing_g06_c03.avi
Typing/v_Typing_g06_c04.avi
Typing/v_Typing_g06_c05.avi
Typing/v_Typing_g06_c06.avi
Typing/v_Typing_g06_c07.avi
Typing/v_Typing_g07_c01.avi
Typing/v_Typing_g07_c02.avi
Typing/v_Typing_g07_c03.avi
Typing/v_Typing_g07_c04.avi
Typing/v_Typing_g07_c05.avi
Typing/v_Typing_g07_c06.avi
UnevenBars/v_UnevenBars_g01_c01.avi
UnevenBars/v_UnevenBars_g01_c02.avi
UnevenBars/v_UnevenBars_g01_c03.avi
UnevenBars/v_UnevenBars_g01_c04.avi
UnevenBars/v_UnevenBars_g02_c01.avi
UnevenBars/v_UnevenBars_g02_c02.avi
UnevenBars/v_UnevenBars_g02_c03.avi
UnevenBars/v_UnevenBars_g02_c04.avi
UnevenBars/v_UnevenBars_g03_c01.avi
UnevenBars/v_UnevenBars_g03_c02.avi
UnevenBars/v_UnevenBars_g03_c03.avi
UnevenBars/v_UnevenBars_g03_c04.avi
UnevenBars/v_UnevenBars_g04_c01.avi
UnevenBars/v_UnevenBars_g04_c02.avi
UnevenBars/v_UnevenBars_g04_c03.avi
UnevenBars/v_UnevenBars_g04_c04.avi
UnevenBars/v_UnevenBars_g05_c01.avi
UnevenBars/v_UnevenBars_g05_c02.avi
UnevenBars/v_UnevenBars_g05_c03.avi
UnevenBars/v_UnevenBars_g05_c04.avi
UnevenBars/v_UnevenBars_g06_c01.avi
UnevenBars/v_UnevenBars_g06_c02.avi
UnevenBars/v_UnevenBars_g06_c03.avi
UnevenBars/v_UnevenBars_g06_c04.avi
UnevenBars/v_UnevenBars_g07_c01.avi
UnevenBars/v_UnevenBars_g07_c02.avi
UnevenBars/v_UnevenBars_g07_c03.avi
UnevenBars/v_UnevenBars_g07_c04.avi
VolleyballSpiking/v_VolleyballSpiking_g01_c01.avi
VolleyballSpiking/v_VolleyballSpiking_g01_c02.avi
VolleyballSpiking/v_VolleyballSpiking_g01_c03.avi
VolleyballSpiking/v_VolleyballSpiking_g01_c04.avi
VolleyballSpiking/v_VolleyballSpiking_g02_c01.avi
VolleyballSpiking/v_VolleyballSpiking_g02_c02.avi
VolleyballSpiking/v_VolleyballSpiking_g02_c03.avi
VolleyballSpiking/v_VolleyballSpiking_g02_c04.avi
VolleyballSpiking/v_VolleyballSpiking_g03_c01.avi
VolleyballSpiking/v_VolleyballSpiking_g03_c02.avi
VolleyballSpiking/v_VolleyballSpiking_g03_c03.avi
VolleyballSpiking/v_VolleyballSpiking_g03_c04.avi
VolleyballSpiking/v_VolleyballSpiking_g04_c01.avi
VolleyballSpiking/v_VolleyballSpiking_g04_c02.avi
VolleyballSpiking/v_VolleyballSpiking_g04_c03.avi
VolleyballSpiking/v_VolleyballSpiking_g04_c04.avi
VolleyballSpiking/v_VolleyballSpiking_g04_c05.avi
VolleyballSpiking/v_VolleyballSpiking_g04_c06.avi
VolleyballSpiking/v_VolleyballSpiking_g04_c07.avi
VolleyballSpiking/v_VolleyballSpiking_g05_c01.avi
VolleyballSpiking/v_VolleyballSpiking_g05_c02.avi
VolleyballSpiking/v_VolleyballSpiking_g05_c03.avi
VolleyballSpiking/v_VolleyballSpiking_g05_c04.avi
VolleyballSpiking/v_VolleyballSpiking_g05_c05.avi
VolleyballSpiking/v_VolleyballSpiking_g06_c01.avi
VolleyballSpiking/v_VolleyballSpiking_g06_c02.avi
VolleyballSpiking/v_VolleyballSpiking_g06_c03.avi
VolleyballSpiking/v_VolleyballSpiking_g06_c04.avi
VolleyballSpiking/v_VolleyballSpiking_g07_c01.avi
VolleyballSpiking/v_VolleyballSpiking_g07_c02.avi
VolleyballSpiking/v_VolleyballSpiking_g07_c03.avi
VolleyballSpiking/v_VolleyballSpiking_g07_c04.avi
VolleyballSpiking/v_VolleyballSpiking_g07_c05.avi
VolleyballSpiking/v_VolleyballSpiking_g07_c06.avi
VolleyballSpiking/v_VolleyballSpiking_g07_c07.avi
WalkingWithDog/v_WalkingWithDog_g01_c01.avi
WalkingWithDog/v_WalkingWithDog_g01_c02.avi
WalkingWithDog/v_WalkingWithDog_g01_c03.avi
WalkingWithDog/v_WalkingWithDog_g01_c04.avi
WalkingWithDog/v_WalkingWithDog_g02_c01.avi
WalkingWithDog/v_WalkingWithDog_g02_c02.avi
WalkingWithDog/v_WalkingWithDog_g02_c03.avi
WalkingWithDog/v_WalkingWithDog_g02_c04.avi
WalkingWithDog/v_WalkingWithDog_g02_c05.avi
WalkingWithDog/v_WalkingWithDog_g02_c06.avi
WalkingWithDog/v_WalkingWithDog_g03_c01.avi
WalkingWithDog/v_WalkingWithDog_g03_c02.avi
WalkingWithDog/v_WalkingWithDog_g03_c03.avi
WalkingWithDog/v_WalkingWithDog_g03_c04.avi
WalkingWithDog/v_WalkingWithDog_g03_c05.avi
WalkingWithDog/v_WalkingWithDog_g04_c01.avi
WalkingWithDog/v_WalkingWithDog_g04_c02.avi
WalkingWithDog/v_WalkingWithDog_g04_c03.avi
WalkingWithDog/v_WalkingWithDog_g04_c04.avi
WalkingWithDog/v_WalkingWithDog_g04_c05.avi
WalkingWithDog/v_WalkingWithDog_g05_c01.avi
WalkingWithDog/v_WalkingWithDog_g05_c02.avi
WalkingWithDog/v_WalkingWithDog_g05_c03.avi
WalkingWithDog/v_WalkingWithDog_g05_c04.avi
WalkingWithDog/v_WalkingWithDog_g05_c05.avi
WalkingWithDog/v_WalkingWithDog_g06_c01.avi
WalkingWithDog/v_WalkingWithDog_g06_c02.avi
WalkingWithDog/v_WalkingWithDog_g06_c03.avi
WalkingWithDog/v_WalkingWithDog_g06_c04.avi
WalkingWithDog/v_WalkingWithDog_g06_c05.avi
WalkingWithDog/v_WalkingWithDog_g07_c01.avi
WalkingWithDog/v_WalkingWithDog_g07_c02.avi
WalkingWithDog/v_WalkingWithDog_g07_c03.avi
WalkingWithDog/v_WalkingWithDog_g07_c04.avi
WalkingWithDog/v_WalkingWithDog_g07_c05.avi
WalkingWithDog/v_WalkingWithDog_g07_c06.avi
WallPushups/v_WallPushups_g01_c01.avi
WallPushups/v_WallPushups_g01_c02.avi
WallPushups/v_WallPushups_g01_c03.avi
WallPushups/v_WallPushups_g01_c04.avi
WallPushups/v_WallPushups_g02_c01.avi
WallPushups/v_WallPushups_g02_c02.avi
WallPushups/v_WallPushups_g02_c03.avi
WallPushups/v_WallPushups_g02_c04.avi
WallPushups/v_WallPushups_g03_c01.avi
WallPushups/v_WallPushups_g03_c02.avi
WallPushups/v_WallPushups_g03_c03.avi
WallPushups/v_WallPushups_g03_c04.avi
WallPushups/v_WallPushups_g03_c05.avi
WallPushups/v_WallPushups_g04_c01.avi
WallPushups/v_WallPushups_g04_c02.avi
WallPushups/v_WallPushups_g04_c03.avi
WallPushups/v_WallPushups_g04_c04.avi
WallPushups/v_WallPushups_g05_c01.avi
WallPushups/v_WallPushups_g05_c02.avi
WallPushups/v_WallPushups_g05_c03.avi
WallPushups/v_WallPushups_g05_c04.avi
WallPushups/v_WallPushups_g05_c05.avi
WallPushups/v_WallPushups_g06_c01.avi
WallPushups/v_WallPushups_g06_c02.avi
WallPushups/v_WallPushups_g06_c03.avi
WallPushups/v_WallPushups_g06_c04.avi
WallPushups/v_WallPushups_g06_c05.avi
WallPushups/v_WallPushups_g06_c06.avi
WallPushups/v_WallPushups_g06_c07.avi
WallPushups/v_WallPushups_g07_c01.avi
WallPushups/v_WallPushups_g07_c02.avi
WallPushups/v_WallPushups_g07_c03.avi
WallPushups/v_WallPushups_g07_c04.avi
WallPushups/v_WallPushups_g07_c05.avi
WallPushups/v_WallPushups_g07_c06.avi
WritingOnBoard/v_WritingOnBoard_g01_c01.avi
WritingOnBoard/v_WritingOnBoard_g01_c02.avi
WritingOnBoard/v_WritingOnBoard_g01_c03.avi
WritingOnBoard/v_WritingOnBoard_g01_c04.avi
WritingOnBoard/v_WritingOnBoard_g01_c05.avi
WritingOnBoard/v_WritingOnBoard_g01_c06.avi
WritingOnBoard/v_WritingOnBoard_g01_c07.avi
WritingOnBoard/v_WritingOnBoard_g02_c01.avi
WritingOnBoard/v_WritingOnBoard_g02_c02.avi
WritingOnBoard/v_WritingOnBoard_g02_c03.avi
WritingOnBoard/v_WritingOnBoard_g02_c04.avi
WritingOnBoard/v_WritingOnBoard_g02_c05.avi
WritingOnBoard/v_WritingOnBoard_g02_c06.avi
WritingOnBoard/v_WritingOnBoard_g02_c07.avi
WritingOnBoard/v_WritingOnBoard_g03_c01.avi
WritingOnBoard/v_WritingOnBoard_g03_c02.avi
WritingOnBoard/v_WritingOnBoard_g03_c03.avi
WritingOnBoard/v_WritingOnBoard_g03_c04.avi
WritingOnBoard/v_WritingOnBoard_g03_c05.avi
WritingOnBoard/v_WritingOnBoard_g03_c06.avi
WritingOnBoard/v_WritingOnBoard_g03_c07.avi
WritingOnBoard/v_WritingOnBoard_g04_c01.avi
WritingOnBoard/v_WritingOnBoard_g04_c02.avi
WritingOnBoard/v_WritingOnBoard_g04_c03.avi
WritingOnBoard/v_WritingOnBoard_g04_c04.avi
WritingOnBoard/v_WritingOnBoard_g05_c01.avi
WritingOnBoard/v_WritingOnBoard_g05_c02.avi
WritingOnBoard/v_WritingOnBoard_g05_c03.avi
WritingOnBoard/v_WritingOnBoard_g05_c04.avi
WritingOnBoard/v_WritingOnBoard_g05_c05.avi
WritingOnBoard/v_WritingOnBoard_g05_c06.avi
WritingOnBoard/v_WritingOnBoard_g06_c01.avi
WritingOnBoard/v_WritingOnBoard_g06_c02.avi
WritingOnBoard/v_WritingOnBoard_g06_c03.avi
WritingOnBoard/v_WritingOnBoard_g06_c04.avi
WritingOnBoard/v_WritingOnBoard_g06_c05.avi
WritingOnBoard/v_WritingOnBoard_g06_c06.avi
WritingOnBoard/v_WritingOnBoard_g06_c07.avi
WritingOnBoard/v_WritingOnBoard_g07_c01.avi
WritingOnBoard/v_WritingOnBoard_g07_c02.avi
WritingOnBoard/v_WritingOnBoard_g07_c03.avi
WritingOnBoard/v_WritingOnBoard_g07_c04.avi
WritingOnBoard/v_WritingOnBoard_g07_c05.avi
WritingOnBoard/v_WritingOnBoard_g07_c06.avi
WritingOnBoard/v_WritingOnBoard_g07_c07.avi
YoYo/v_YoYo_g01_c01.avi
YoYo/v_YoYo_g01_c02.avi
YoYo/v_YoYo_g01_c03.avi
YoYo/v_YoYo_g01_c04.avi
YoYo/v_YoYo_g01_c05.avi
YoYo/v_YoYo_g01_c06.avi
YoYo/v_YoYo_g01_c07.avi
YoYo/v_YoYo_g02_c01.avi
YoYo/v_YoYo_g02_c02.avi
YoYo/v_YoYo_g02_c03.avi
YoYo/v_YoYo_g02_c04.avi
YoYo/v_YoYo_g02_c05.avi
YoYo/v_YoYo_g03_c01.avi
YoYo/v_YoYo_g03_c02.avi
YoYo/v_YoYo_g03_c03.avi
YoYo/v_YoYo_g03_c04.avi
YoYo/v_YoYo_g03_c05.avi
YoYo/v_YoYo_g03_c06.avi
YoYo/v_YoYo_g04_c01.avi
YoYo/v_YoYo_g04_c02.avi
YoYo/v_YoYo_g04_c03.avi
YoYo/v_YoYo_g04_c04.avi
YoYo/v_YoYo_g04_c05.avi
YoYo/v_YoYo_g05_c01.avi
YoYo/v_YoYo_g05_c02.avi
YoYo/v_YoYo_g05_c03.avi
YoYo/v_YoYo_g05_c04.avi
YoYo/v_YoYo_g05_c05.avi
YoYo/v_YoYo_g06_c01.avi
YoYo/v_YoYo_g06_c02.avi
YoYo/v_YoYo_g06_c03.avi
YoYo/v_YoYo_g06_c04.avi
YoYo/v_YoYo_g07_c01.avi
YoYo/v_YoYo_g07_c02.avi
YoYo/v_YoYo_g07_c03.avi
YoYo/v_YoYo_g07_c04.avi
