# Supplementary material for: STA-TSN: Spatial-Temporal Attention Temporal Segment Network for action recognition in video
Source: PLoS One. 2022 Mar 17;17(3):e0265115. doi: 10.1371/journal.pone.0265115 (PMC8929560; doi:10.1371/journal.pone.0265115)
Supplement: S1 File — (ZIP) [file pone.0265115.s001.zip › ┤·┬δ/datasets/ucf101_splits/testlist02.txt]

ApplyEyeMakeup/v_ApplyEyeMakeup_g08_c01.avi
ApplyEyeMakeup/v_ApplyEyeMakeup_g08_c02.avi
ApplyEyeMakeup/v_ApplyEyeMakeup_g08_c03.avi
ApplyEyeMakeup/v_ApplyEyeMakeup_g08_c04.avi
ApplyEyeMakeup/v_ApplyEyeMakeup_g08_c05.avi
ApplyEyeMakeup/v_ApplyEyeMakeup_g09_c01.avi
ApplyEyeMakeup/v_ApplyEyeMakeup_g09_c02.avi
ApplyEyeMakeup/v_ApplyEyeMakeup_g09_c03.avi
ApplyEyeMakeup/v_ApplyEyeMakeup_g09_c04.avi
ApplyEyeMakeup/v_ApplyEyeMakeup_g09_c05.avi
ApplyEyeMakeup/v_ApplyEyeMakeup_g09_c06.avi
ApplyEyeMakeup/v_ApplyEyeMakeup_g09_c07.avi
ApplyEyeMakeup/v_ApplyEyeMakeup_g10_c01.avi
ApplyEyeMakeup/v_ApplyEyeMakeup_g10_c02.avi
ApplyEyeMakeup/v_ApplyEyeMakeup_g10_c03.avi
ApplyEyeMakeup/v_ApplyEyeMakeup_g10_c04.avi
ApplyEyeMakeup/v_ApplyEyeMakeup_g10_c05.avi
ApplyEyeMakeup/v_ApplyEyeMakeup_g11_c01.avi
ApplyEyeMakeup/v_ApplyEyeMakeup_g11_c02.avi
ApplyEyeMakeup/v_ApplyEyeMakeup_g11_c03.avi
ApplyEyeMakeup/v_ApplyEyeMakeup_g11_c04.avi
ApplyEyeMakeup/v_ApplyEyeMakeup_g11_c05.avi
ApplyEyeMakeup/v_ApplyEyeMakeup_g12_c01.avi
ApplyEyeMakeup/v_ApplyEyeMakeup_g12_c02.avi
ApplyEyeMakeup/v_ApplyEyeMakeup_g12_c03.avi
ApplyEyeMakeup/v_ApplyEyeMakeup_g12_c04.avi
ApplyEyeMakeup/v_ApplyEyeMakeup_g12_c05.avi
ApplyEyeMakeup/v_ApplyEyeMakeup_g12_c06.avi
ApplyEyeMakeup/v_ApplyEyeMakeup_g13_c01.avi
ApplyEyeMakeup/v_ApplyEyeMakeup_g13_c02.avi
ApplyEyeMakeup/v_ApplyEyeMakeup_g13_c03.avi
ApplyEyeMakeup/v_ApplyEyeMakeup_g13_c04.avi
ApplyEyeMakeup/v_ApplyEyeMakeup_g13_c05.avi
ApplyEyeMakeup/v_ApplyEyeMakeup_g13_c06.avi
ApplyEyeMakeup/v_ApplyEyeMakeup_g14_c01.avi
ApplyEyeMakeup/v_ApplyEyeMakeup_g14_c02.avi
ApplyEyeMakeup/v_ApplyEyeMakeup_g14_c03.avi
ApplyEyeMakeup/v_ApplyEyeMakeup_g14_c04.avi
ApplyEyeMakeup/v_ApplyEyeMakeup_g14_c05.avi
ApplyLipstick/v_ApplyLipstick_g08_c01.avi
ApplyLipstick/v_ApplyLipstick_g08_c02.avi
ApplyLipstick/v_ApplyLipstick_g08_c03.avi
ApplyLipstick/v_ApplyLipstick_g08_c04.avi
ApplyLipstick/v_ApplyLipstick_g09_c01.avi
ApplyLipstick/v_ApplyLipstick_g09_c02.avi
ApplyLipstick/v_ApplyLipstick_g09_c03.avi
ApplyLipstick/v_ApplyLipstick_g09_c04.avi
ApplyLipstick/v_ApplyLipstick_g10_c01.avi
ApplyLipstick/v_ApplyLipstick_g10_c02.avi
ApplyLipstick/v_ApplyLipstick_g10_c03.avi
ApplyLipstick/v_ApplyLipstick_g10_c04.avi
ApplyLipstick/v_ApplyLipstick_g11_c01.avi
ApplyLipstick/v_ApplyLipstick_g11_c02.avi
ApplyLipstick/v_ApplyLipstick_g11_c03.avi
ApplyLipstick/v_ApplyLipstick_g11_c04.avi
ApplyLipstick/v_ApplyLipstick_g12_c01.avi
ApplyLipstick/v_ApplyLipstick_g12_c02.avi
ApplyLipstick/v_ApplyLipstick_g12_c03.avi
ApplyLipstick/v_ApplyLipstick_g12_c04.avi
ApplyLipstick/v_ApplyLipstick_g12_c05.avi
ApplyLipstick/v_ApplyLipstick_g13_c01.avi
ApplyLipstick/v_ApplyLipstick_g13_c02.avi
ApplyLipstick/v_ApplyLipstick_g13_c03.avi
ApplyLipstick/v_ApplyLipstick_g13_c04.avi
ApplyLipstick/v_ApplyLipstick_g14_c01.avi
ApplyLipstick/v_ApplyLipstick_g14_c02.avi
ApplyLipstick/v_ApplyLipstick_g14_c03.avi
ApplyLipstick/v_ApplyLipstick_g14_c04.avi
Archery/v_Archery_g08_c01.avi
Archery/v_Archery_g08_c02.avi
Archery/v_Archery_g08_c03.avi
Archery/v_Archery_g08_c04.avi
Archery/v_Archery_g08_c05.avi
Archery/v_Archery_g09_c01.avi
Archery/v_Archery_g09_c02.avi
Archery/v_Archery_g09_c03.avi
Archery/v_Archery_g09_c04.avi
Archery/v_Archery_g09_c05.avi
Archery/v_Archery_g09_c06.avi
Archery/v_Archery_g09_c07.avi
Archery/v_Archery_g10_c01.avi
Archery/v_Archery_g10_c02.avi
Archery/v_Archery_g10_c03.avi
Archery/v_Archery_g10_c04.avi
Archery/v_Archery_g10_c05.avi
Archery/v_Archery_g10_c06.avi
Archery/v_Archery_g10_c07.avi
Archery/v_Archery_g11_c01.avi
Archery/v_Archery_g11_c02.avi
Archery/v_Archery_g11_c03.avi
Archery/v_Archery_g11_c04.avi
Archery/v_Archery_g11_c05.avi
Archery/v_Archery_g11_c06.avi
Archery/v_Archery_g11_c07.avi
Archery/v_Archery_g12_c01.avi
Archery/v_Archery_g12_c02.avi
Archery/v_Archery_g12_c03.avi
Archery/v_Archery_g12_c04.avi
Archery/v_Archery_g13_c01.avi
Archery/v_Archery_g13_c02.avi
Archery/v_Archery_g13_c03.avi
Archery/v_Archery_g13_c04.avi
Archery/v_Archery_g13_c05.avi
Archery/v_Archery_g13_c06.avi
Archery/v_Archery_g13_c07.avi
Archery/v_Archery_g14_c01.avi
Archery/v_Archery_g14_c02.avi
Archery/v_Archery_g14_c03.avi
Archery/v_Archery_g14_c04.avi
BabyCrawling/v_BabyCrawling_g08_c01.avi
BabyCrawling/v_BabyCrawling_g08_c02.avi
BabyCrawling/v_BabyCrawling_g08_c03.avi
BabyCrawling/v_BabyCrawling_g08_c04.avi
BabyCrawling/v_BabyCrawling_g09_c01.avi
BabyCrawling/v_BabyCrawling_g09_c02.avi
BabyCrawling/v_BabyCrawling_g09_c03.avi
BabyCrawling/v_BabyCrawling_g09_c04.avi
BabyCrawling/v_BabyCrawling_g09_c05.avi
BabyCrawling/v_BabyCrawling_g09_c06.avi
BabyCrawling/v_BabyCrawling_g10_c01.avi
BabyCrawling/v_BabyCrawling_g10_c02.avi
BabyCrawling/v_BabyCrawling_g10_c03.avi
BabyCrawling/v_BabyCrawling_g10_c04.avi
BabyCrawling/v_BabyCrawling_g10_c05.avi
BabyCrawling/v_BabyCrawling_g11_c01.avi
BabyCrawling/v_BabyCrawling_g11_c02.avi
BabyCrawling/v_BabyCrawling_g11_c03.avi
BabyCrawling/v_BabyCrawling_g11_c04.avi
BabyCrawling/v_BabyCrawling_g12_c01.avi
BabyCrawling/v_BabyCrawling_g12_c02.avi
BabyCrawling/v_BabyCrawling_g12_c03.avi
BabyCrawling/v_BabyCrawling_g12_c04.avi
BabyCrawling/v_BabyCrawling_g12_c05.avi
BabyCrawling/v_BabyCrawling_g12_c06.avi
BabyCrawling/v_BabyCrawling_g13_c01.avi
BabyCrawling/v_BabyCrawling_g13_c02.avi
BabyCrawling/v_BabyCrawling_g13_c03.avi
BabyCrawling/v_BabyCrawling_g13_c04.avi
BabyCrawling/v_BabyCrawling_g13_c05.avi
BabyCrawling/v_BabyCrawling_g13_c06.avi
BabyCrawling/v_BabyCrawling_g14_c01.avi
BabyCrawling/v_BabyCrawling_g14_c02.avi
BabyCrawling/v_BabyCrawling_g14_c03.avi
BabyCrawling/v_BabyCrawling_g14_c04.avi
BalanceBeam/v_BalanceBeam_g08_c01.avi
BalanceBeam/v_BalanceBeam_g08_c02.avi
BalanceBeam/v_BalanceBeam_g08_c03.avi
BalanceBeam/v_BalanceBeam_g08_c04.avi
BalanceBeam/v_BalanceBeam_g09_c01.avi
BalanceBeam/v_BalanceBeam_g09_c02.avi
BalanceBeam/v_BalanceBeam_g09_c03.avi
BalanceBeam/v_BalanceBeam_g09_c04.avi
BalanceBeam/v_BalanceBeam_g10_c01.avi
BalanceBeam/v_BalanceBeam_g10_c02.avi
BalanceBeam/v_BalanceBeam_g10_c03.avi
BalanceBeam/v_BalanceBeam_g10_c04.avi
BalanceBeam/v_BalanceBeam_g11_c01.avi
BalanceBeam/v_BalanceBeam_g11_c02.avi
BalanceBeam/v_BalanceBeam_g11_c03.avi
BalanceBeam/v_BalanceBeam_g11_c04.avi
BalanceBeam/v_BalanceBeam_g12_c01.avi
BalanceBeam/v_BalanceBeam_g12_c02.avi
BalanceBeam/v_BalanceBeam_g12_c03.avi
BalanceBeam/v_BalanceBeam_g12_c04.avi
BalanceBeam/v_BalanceBeam_g13_c01.avi
BalanceBeam/v_BalanceBeam_g13_c02.avi
BalanceBeam/v_BalanceBeam_g13_c03.avi
BalanceBeam/v_BalanceBeam_g13_c04.avi
BalanceBeam/v_BalanceBeam_g13_c05.avi
BalanceBeam/v_BalanceBeam_g14_c01.avi
BalanceBeam/v_BalanceBeam_g14_c02.avi
BalanceBeam/v_BalanceBeam_g14_c03.avi
BalanceBeam/v_BalanceBeam_g14_c04.avi
BandMarching/v_BandMarching_g08_c01.avi
BandMarching/v_BandMarching_g08_c02.avi
BandMarching/v_BandMarching_g08_c03.avi
BandMarching/v_BandMarching_g08_c04.avi
BandMarching/v_BandMarching_g08_c05.avi
BandMarching/v_BandMarching_g08_c06.avi
BandMarching/v_BandMarching_g08_c07.avi
BandMarching/v_BandMarching_g09_c01.avi
BandMarching/v_BandMarching_g09_c02.avi
BandMarching/v_BandMarching_g09_c03.avi
BandMarching/v_BandMarching_g09_c04.avi
BandMarching/v_BandMarching_g09_c05.avi
BandMarching/v_BandMarching_g09_c06.avi
BandMarching/v_BandMarching_g09_c07.avi
BandMarching/v_BandMarching_g10_c01.avi
BandMarching/v_BandMarching_g10_c02.avi
BandMarching/v_BandMarching_g10_c03.avi
BandMarching/v_BandMarching_g10_c04.avi
BandMarching/v_BandMarching_g10_c05.avi
BandMarching/v_BandMarching_g10_c06.avi
BandMarching/v_BandMarching_g10_c07.avi
BandMarching/v_BandMarching_g11_c01.avi
BandMarching/v_BandMarching_g11_c02.avi
BandMarching/v_BandMarching_g11_c03.avi
BandMarching/v_BandMarching_g11_c04.avi
BandMarching/v_BandMarching_g11_c05.avi
BandMarching/v_BandMarching_g11_c06.avi
BandMarching/v_BandMarching_g11_c07.avi
BandMarching/v_BandMarching_g12_c01.avi
BandMarching/v_BandMarching_g12_c02.avi
BandMarching/v_BandMarching_g12_c03.avi
BandMarching/v_BandMarching_g12_c04.avi
BandMarching/v_BandMarching_g12_c05.avi
BandMarching/v_BandMarching_g12_c06.avi
BandMarching/v_BandMarching_g13_c01.avi
BandMarching/v_BandMarching_g13_c02.avi
BandMarching/v_BandMarching_g13_c03.avi
BandMarching/v_BandMarching_g13_c04.avi
BandMarching/v_BandMarching_g13_c05.avi
BandMarching/v_BandMarching_g14_c01.avi
BandMarching/v_BandMarching_g14_c02.avi
BandMarching/v_BandMarching_g14_c03.avi
BandMarching/v_BandMarching_g14_c04.avi
BandMarching/v_BandMarching_g14_c05.avi
BandMarching/v_BandMarching_g14_c06.avi
BaseballPitch/v_BaseballPitch_g08_c01.avi
BaseballPitch/v_BaseballPitch_g08_c02.avi
BaseballPitch/v_BaseballPitch_g08_c03.avi
BaseballPitch/v_BaseballPitch_g08_c04.avi
BaseballPitch/v_BaseballPitch_g08_c05.avi
BaseballPitch/v_BaseballPitch_g08_c06.avi
BaseballPitch/v_BaseballPitch_g08_c07.avi
BaseballPitch/v_BaseballPitch_g09_c01.avi
BaseballPitch/v_BaseballPitch_g09_c02.avi
BaseballPitch/v_BaseballPitch_g09_c03.avi
BaseballPitch/v_BaseballPitch_g09_c04.avi
BaseballPitch/v_BaseballPitch_g09_c05.avi
BaseballPitch/v_BaseballPitch_g09_c06.avi
BaseballPitch/v_BaseballPitch_g09_c07.avi
BaseballPitch/v_BaseballPitch_g10_c01.avi
BaseballPitch/v_BaseballPitch_g10_c02.avi
BaseballPitch/v_BaseballPitch_g10_c03.avi
BaseballPitch/v_BaseballPitch_g10_c04.avi
BaseballPitch/v_BaseballPitch_g10_c05.avi
BaseballPitch/v_BaseballPitch_g11_c01.avi
BaseballPitch/v_BaseballPitch_g11_c02.avi
BaseballPitch/v_BaseballPitch_g11_c03.avi
BaseballPitch/v_BaseballPitch_g11_c04.avi
BaseballPitch/v_BaseballPitch_g11_c05.avi
BaseballPitch/v_BaseballPitch_g12_c01.avi
BaseballPitch/v_BaseballPitch_g12_c02.avi
BaseballPitch/v_BaseballPitch_g12_c03.avi
BaseballPitch/v_BaseballPitch_g12_c04.avi
BaseballPitch/v_BaseballPitch_g13_c01.avi
BaseballPitch/v_BaseballPitch_g13_c02.avi
BaseballPitch/v_BaseballPitch_g13_c03.avi
BaseballPitch/v_BaseballPitch_g13_c04.avi
BaseballPitch/v_BaseballPitch_g13_c05.avi
BaseballPitch/v_BaseballPitch_g13_c06.avi
BaseballPitch/v_BaseballPitch_g13_c07.avi
BaseballPitch/v_BaseballPitch_g14_c01.avi
BaseballPitch/v_BaseballPitch_g14_c02.avi
BaseballPitch/v_BaseballPitch_g14_c03.avi
BaseballPitch/v_BaseballPitch_g14_c04.avi
Basketball/v_Basketball_g08_c01.avi
Basketball/v_Basketball_g08_c02.avi
Basketball/v_Basketball_g08_c03.avi
Basketball/v_Basketball_g08_c04.avi
Basketball/v_Basketball_g09_c01.avi
Basketball/v_Basketball_g09_c02.avi
Basketball/v_Basketball_g09_c03.avi
Basketball/v_Basketball_g09_c04.avi
Basketball/v_Basketball_g09_c05.avi
Basketball/v_Basketball_g10_c01.avi
Basketball/v_Basketball_g10_c02.avi
Basketball/v_Basketball_g10_c03.avi
Basketball/v_Basketball_g10_c04.avi
Basketball/v_Basketball_g10_c05.avi
Basketball/v_Basketball_g11_c01.avi
Basketball/v_Basketball_g11_c02.avi
Basketball/v_Basketball_g11_c03.avi
Basketball/v_Basketball_g11_c04.avi
Basketball/v_Basketball_g11_c05.avi
Basketball/v_Basketball_g12_c01.avi
Basketball/v_Basketball_g12_c02.avi
Basketball/v_Basketball_g12_c03.avi
Basketball/v_Basketball_g12_c04.avi
Basketball/v_Basketball_g12_c05.avi
Basketball/v_Basketball_g13_c01.avi
Basketball/v_Basketball_g13_c02.avi
Basketball/v_Basketball_g13_c03.avi
Basketball/v_Basketball_g13_c04.avi
Basketball/v_Basketball_g14_c01.avi
Basketball/v_Basketball_g14_c02.avi
Basketball/v_Basketball_g14_c03.avi
Basketball/v_Basketball_g14_c04.avi
Basketball/v_Basketball_g14_c05.avi
BasketballDunk/v_BasketballDunk_g08_c01.avi
BasketballDunk/v_BasketballDunk_g08_c02.avi
BasketballDunk/v_BasketballDunk_g08_c03.avi
BasketballDunk/v_BasketballDunk_g08_c04.avi
BasketballDunk/v_BasketballDunk_g08_c05.avi
BasketballDunk/v_BasketballDunk_g09_c01.avi
BasketballDunk/v_BasketballDunk_g09_c02.avi
BasketballDunk/v_BasketballDunk_g09_c03.avi
BasketballDunk/v_BasketballDunk_g09_c04.avi
BasketballDunk/v_BasketballDunk_g09_c05.avi
BasketballDunk/v_BasketballDunk_g10_c01.avi
BasketballDunk/v_BasketballDunk_g10_c02.avi
BasketballDunk/v_BasketballDunk_g10_c03.avi
BasketballDunk/v_BasketballDunk_g10_c04.avi
BasketballDunk/v_BasketballDunk_g10_c05.avi
BasketballDunk/v_BasketballDunk_g11_c01.avi
BasketballDunk/v_BasketballDunk_g11_c02.avi
BasketballDunk/v_BasketballDunk_g11_c03.avi
BasketballDunk/v_BasketballDunk_g11_c04.avi
BasketballDunk/v_BasketballDunk_g11_c05.avi
BasketballDunk/v_BasketballDunk_g12_c01.avi
BasketballDunk/v_BasketballDunk_g12_c02.avi
BasketballDunk/v_BasketballDunk_g12_c03.avi
BasketballDunk/v_BasketballDunk_g12_c04.avi
BasketballDunk/v_BasketballDunk_g12_c05.avi
BasketballDunk/v_BasketballDunk_g13_c01.avi
BasketballDunk/v_BasketballDunk_g13_c02.avi
BasketballDunk/v_BasketballDunk_g13_c03.avi
BasketballDunk/v_BasketballDunk_g13_c04.avi
BasketballDunk/v_BasketballDunk_g14_c01.avi
BasketballDunk/v_BasketballDunk_g14_c02.avi
BasketballDunk/v_BasketballDunk_g14_c03.avi
BasketballDunk/v_BasketballDunk_g14_c04.avi
BasketballDunk/v_BasketballDunk_g14_c05.avi
BasketballDunk/v_BasketballDunk_g14_c06.avi
BasketballDunk/v_BasketballDunk_g14_c07.avi
BenchPress/v_BenchPress_g08_c01.avi
BenchPress/v_BenchPress_g08_c02.avi
BenchPress/v_BenchPress_g08_c03.avi
BenchPress/v_BenchPress_g08_c04.avi
BenchPress/v_BenchPress_g08_c05.avi
BenchPress/v_BenchPress_g08_c06.avi
BenchPress/v_BenchPress_g08_c07.avi
BenchPress/v_BenchPress_g09_c01.avi
BenchPress/v_BenchPress_g09_c02.avi
BenchPress/v_BenchPress_g09_c03.avi
BenchPress/v_BenchPress_g09_c04.avi
BenchPress/v_BenchPress_g09_c05.avi
BenchPress/v_BenchPress_g09_c06.avi
BenchPress/v_BenchPress_g09_c07.avi
BenchPress/v_BenchPress_g10_c01.avi
BenchPress/v_BenchPress_g10_c02.avi
BenchPress/v_BenchPress_g10_c03.avi
BenchPress/v_BenchPress_g10_c04.avi
BenchPress/v_BenchPress_g11_c01.avi
BenchPress/v_BenchPress_g11_c02.avi
BenchPress/v_BenchPress_g11_c03.avi
BenchPress/v_BenchPress_g11_c04.avi
BenchPress/v_BenchPress_g11_c05.avi
BenchPress/v_BenchPress_g12_c01.avi
BenchPress/v_BenchPress_g12_c02.avi
BenchPress/v_BenchPress_g12_c03.avi
BenchPress/v_BenchPress_g12_c04.avi
BenchPress/v_BenchPress_g12_c05.avi
BenchPress/v_BenchPress_g12_c06.avi
BenchPress/v_BenchPress_g12_c07.avi
BenchPress/v_BenchPress_g13_c01.avi
BenchPress/v_BenchPress_g13_c02.avi
BenchPress/v_BenchPress_g13_c03.avi
BenchPress/v_BenchPress_g13_c04.avi
BenchPress/v_BenchPress_g13_c05.avi
BenchPress/v_BenchPress_g13_c06.avi
BenchPress/v_BenchPress_g13_c07.avi
BenchPress/v_BenchPress_g14_c01.avi
BenchPress/v_BenchPress_g14_c02.avi
BenchPress/v_BenchPress_g14_c03.avi
BenchPress/v_BenchPress_g14_c04.avi
BenchPress/v_BenchPress_g14_c05.avi
BenchPress/v_BenchPress_g14_c06.avi
BenchPress/v_BenchPress_g14_c07.avi
Biking/v_Biking_g08_c01.avi
Biking/v_Biking_g08_c02.avi
Biking/v_Biking_g08_c03.avi
Biking/v_Biking_g08_c04.avi
Biking/v_Biking_g08_c05.avi
Biking/v_Biking_g08_c06.avi
Biking/v_Biking_g09_c01.avi
Biking/v_Biking_g09_c02.avi
Biking/v_Biking_g09_c03.avi
Biking/v_Biking_g09_c04.avi
Biking/v_Biking_g10_c01.avi
Biking/v_Biking_g10_c02.avi
Biking/v_Biking_g10_c03.avi
Biking/v_Biking_g10_c04.avi
Biking/v_Biking_g10_c05.avi
Biking/v_Biking_g10_c06.avi
Biking/v_Biking_g11_c01.avi
Biking/v_Biking_g11_c02.avi
Biking/v_Biking_g11_c03.avi
Biking/v_Biking_g11_c04.avi
Biking/v_Biking_g11_c05.avi
Biking/v_Biking_g11_c06.avi
Biking/v_Biking_g12_c01.avi
Biking/v_Biking_g12_c02.avi
Biking/v_Biking_g12_c03.avi
Biking/v_Biking_g12_c04.avi
Biking/v_Biking_g13_c01.avi
Biking/v_Biking_g13_c02.avi
Biking/v_Biking_g13_c03.avi
Biking/v_Biking_g13_c04.avi
Biking/v_Biking_g13_c05.avi
Biking/v_Biking_g13_c06.avi
Biking/v_Biking_g14_c01.avi
Biking/v_Biking_g14_c02.avi
Biking/v_Biking_g14_c03.avi
Biking/v_Biking_g14_c04.avi
Billiards/v_Billiards_g08_c01.avi
Billiards/v_Billiards_g08_c02.avi
Billiards/v_Billiards_g08_c03.avi
Billiards/v_Billiards_g08_c04.avi
Billiards/v_Billiards_g08_c05.avi
Billiards/v_Billiards_g08_c06.avi
Billiards/v_Billiards_g09_c01.avi
Billiards/v_Billiards_g09_c02.avi
Billiards/v_Billiards_g09_c03.avi
Billiards/v_Billiards_g09_c04.avi
Billiards/v_Billiards_g09_c05.avi
Billiards/v_Billiards_g09_c06.avi
Billiards/v_Billiards_g09_c07.avi
Billiards/v_Billiards_g10_c01.avi
Billiards/v_Billiards_g10_c02.avi
Billiards/v_Billiards_g10_c03.avi
Billiards/v_Billiards_g10_c04.avi
Billiards/v_Billiards_g10_c05.avi
Billiards/v_Billiards_g11_c01.avi
Billiards/v_Billiards_g11_c02.avi
Billiards/v_Billiards_g11_c03.avi
Billiards/v_Billiards_g11_c04.avi
Billiards/v_Billiards_g11_c05.avi
Billiards/v_Billiards_g11_c06.avi
Billiards/v_Billiards_g11_c07.avi
Billiards/v_Billiards_g12_c01.avi
Billiards/v_Billiards_g12_c02.avi
Billiards/v_Billiards_g12_c03.avi
Billiards/v_Billiards_g12_c04.avi
Billiards/v_Billiards_g12_c05.avi
Billiards/v_Billiards_g12_c06.avi
Billiards/v_Billiards_g12_c07.avi
Billiards/v_Billiards_g13_c01.avi
Billiards/v_Billiards_g13_c02.avi
Billiards/v_Billiards_g13_c03.avi
Billiards/v_Billiards_g13_c04.avi
Billiards/v_Billiards_g13_c05.avi
Billiards/v_Billiards_g13_c06.avi
Billiards/v_Billiards_g13_c07.avi
Billiards/v_Billiards_g14_c01.avi
Billiards/v_Billiards_g14_c02.avi
Billiards/v_Billiards_g14_c03.avi
Billiards/v_Billiards_g14_c04.avi
Billiards/v_Billiards_g14_c05.avi
Billiards/v_Billiards_g14_c06.avi
Billiards/v_Billiards_g14_c07.avi
BlowDryHair/v_BlowDryHair_g08_c01.avi
BlowDryHair/v_BlowDryHair_g08_c02.avi
BlowDryHair/v_BlowDryHair_g08_c03.avi
BlowDryHair/v_BlowDryHair_g08_c04.avi
BlowDryHair/v_BlowDryHair_g08_c05.avi
BlowDryHair/v_BlowDryHair_g08_c06.avi
BlowDryHair/v_BlowDryHair_g08_c07.avi
BlowDryHair/v_BlowDryHair_g09_c01.avi
BlowDryHair/v_BlowDryHair_g09_c02.avi
BlowDryHair/v_BlowDryHair_g09_c03.avi
BlowDryHair/v_BlowDryHair_g09_c04.avi
BlowDryHair/v_BlowDryHair_g10_c01.avi
BlowDryHair/v_BlowDryHair_g10_c02.avi
BlowDryHair/v_BlowDryHair_g10_c03.avi
BlowDryHair/v_BlowDryHair_g10_c04.avi
BlowDryHair/v_BlowDryHair_g10_c05.avi
BlowDryHair/v_BlowDryHair_g10_c06.avi
BlowDryHair/v_BlowDryHair_g10_c07.avi
BlowDryHair/v_BlowDryHair_g11_c01.avi
BlowDryHair/v_BlowDryHair_g11_c02.avi
BlowDryHair/v_BlowDryHair_g11_c03.avi
BlowDryHair/v_BlowDryHair_g11_c04.avi
BlowDryHair/v_BlowDryHair_g11_c05.avi
BlowDryHair/v_BlowDryHair_g11_c06.avi
BlowDryHair/v_BlowDryHair_g11_c07.avi
BlowDryHair/v_BlowDryHair_g12_c01.avi
BlowDryHair/v_BlowDryHair_g12_c02.avi
BlowDryHair/v_BlowDryHair_g12_c03.avi
BlowDryHair/v_BlowDryHair_g12_c04.avi
BlowDryHair/v_BlowDryHair_g12_c05.avi
BlowDryHair/v_BlowDryHair_g12_c06.avi
BlowDryHair/v_BlowDryHair_g13_c01.avi
BlowDryHair/v_BlowDryHair_g13_c02.avi
BlowDryHair/v_BlowDryHair_g13_c03.avi
BlowDryHair/v_BlowDryHair_g13_c04.avi
BlowDryHair/v_BlowDryHair_g14_c01.avi
BlowDryHair/v_BlowDryHair_g14_c02.avi
BlowDryHair/v_BlowDryHair_g14_c03.avi
BlowDryHair/v_BlowDryHair_g14_c04.avi
BlowDryHair/v_BlowDryHair_g14_c05.avi
BlowingCandles/v_BlowingCandles_g08_c01.avi
BlowingCandles/v_BlowingCandles_g08_c02.avi
BlowingCandles/v_BlowingCandles_g08_c03.avi
BlowingCandles/v_BlowingCandles_g08_c04.avi
BlowingCandles/v_BlowingCandles_g09_c01.avi
BlowingCandles/v_BlowingCandles_g09_c02.avi
BlowingCandles/v_BlowingCandles_g09_c03.avi
BlowingCandles/v_BlowingCandles_g09_c04.avi
BlowingCandles/v_BlowingCandles_g10_c01.avi
BlowingCandles/v_BlowingCandles_g10_c02.avi
BlowingCandles/v_BlowingCandles_g10_c03.avi
BlowingCandles/v_BlowingCandles_g10_c04.avi
BlowingCandles/v_BlowingCandles_g11_c01.avi
BlowingCandles/v_BlowingCandles_g11_c02.avi
BlowingCandles/v_BlowingCandles_g11_c03.avi
BlowingCandles/v_BlowingCandles_g11_c04.avi
BlowingCandles/v_BlowingCandles_g12_c01.avi
BlowingCandles/v_BlowingCandles_g12_c02.avi
BlowingCandles/v_BlowingCandles_g12_c03.avi
BlowingCandles/v_BlowingCandles_g12_c04.avi
BlowingCandles/v_BlowingCandles_g12_c05.avi
BlowingCandles/v_BlowingCandles_g12_c06.avi
BlowingCandles/v_BlowingCandles_g13_c01.avi
BlowingCandles/v_BlowingCandles_g13_c02.avi
BlowingCandles/v_BlowingCandles_g13_c03.avi
BlowingCandles/v_BlowingCandles_g13_c04.avi
BlowingCandles/v_BlowingCandles_g14_c01.avi
BlowingCandles/v_BlowingCandles_g14_c02.avi
BlowingCandles/v_BlowingCandles_g14_c03.avi
BlowingCandles/v_BlowingCandles_g14_c04.avi
BodyWeightSquats/v_BodyWeightSquats_g08_c01.avi
BodyWeightSquats/v_BodyWeightSquats_g08_c02.avi
BodyWeightSquats/v_BodyWeightSquats_g08_c03.avi
BodyWeightSquats/v_BodyWeightSquats_g08_c04.avi
BodyWeightSquats/v_BodyWeightSquats_g09_c01.avi
BodyWeightSquats/v_BodyWeightSquats_g09_c02.avi
BodyWeightSquats/v_BodyWeightSquats_g09_c03.avi
BodyWeightSquats/v_BodyWeightSquats_g09_c04.avi
BodyWeightSquats/v_BodyWeightSquats_g09_c05.avi
BodyWeightSquats/v_BodyWeightSquats_g09_c06.avi
BodyWeightSquats/v_BodyWeightSquats_g09_c07.avi
BodyWeightSquats/v_BodyWeightSquats_g10_c01.avi
BodyWeightSquats/v_BodyWeightSquats_g10_c02.avi
BodyWeightSquats/v_BodyWeightSquats_g10_c03.avi
BodyWeightSquats/v_BodyWeightSquats_g10_c04.avi
BodyWeightSquats/v_BodyWeightSquats_g10_c05.avi
BodyWeightSquats/v_BodyWeightSquats_g11_c01.avi
BodyWeightSquats/v_BodyWeightSquats_g11_c02.avi
BodyWeightSquats/v_BodyWeightSquats_g11_c03.avi
BodyWeightSquats/v_BodyWeightSquats_g11_c04.avi
BodyWeightSquats/v_BodyWeightSquats_g12_c01.avi
BodyWeightSquats/v_BodyWeightSquats_g12_c02.avi
BodyWeightSquats/v_BodyWeightSquats_g12_c03.avi
BodyWeightSquats/v_BodyWeightSquats_g12_c04.avi
BodyWeightSquats/v_BodyWeightSquats_g13_c01.avi
BodyWeightSquats/v_BodyWeightSquats_g13_c02.avi
BodyWeightSquats/v_BodyWeightSquats_g13_c03.avi
BodyWeightSquats/v_BodyWeightSquats_g13_c04.avi
BodyWeightSquats/v_BodyWeightSquats_g14_c01.avi
BodyWeightSquats/v_BodyWeightSquats_g14_c02.avi
BodyWeightSquats/v_BodyWeightSquats_g14_c03.avi
BodyWeightSquats/v_BodyWeightSquats_g14_c04.avi
Bowling/v_Bowling_g08_c01.avi
Bowling/v_Bowling_g08_c02.avi
Bowling/v_Bowling_g08_c03.avi
Bowling/v_Bowling_g08_c04.avi
Bowling/v_Bowling_g08_c05.avi
Bowling/v_Bowling_g08_c06.avi
Bowling/v_Bowling_g08_c07.avi
Bowling/v_Bowling_g09_c01.avi
Bowling/v_Bowling_g09_c02.avi
Bowling/v_Bowling_g09_c03.avi
Bowling/v_Bowling_g09_c04.avi
Bowling/v_Bowling_g09_c05.avi
Bowling/v_Bowling_g09_c06.avi
Bowling/v_Bowling_g09_c07.avi
Bowling/v_Bowling_g10_c01.avi
Bowling/v_Bowling_g10_c02.avi
Bowling/v_Bowling_g10_c03.avi
Bowling/v_Bowling_g10_c04.avi
Bowling/v_Bowling_g10_c05.avi
Bowling/v_Bowling_g10_c06.avi
Bowling/v_Bowling_g10_c07.avi
Bowling/v_Bowling_g11_c01.avi
Bowling/v_Bowling_g11_c02.avi
Bowling/v_Bowling_g11_c03.avi
Bowling/v_Bowling_g11_c04.avi
Bowling/v_Bowling_g11_c05.avi
Bowling/v_Bowling_g11_c06.avi
Bowling/v_Bowling_g11_c07.avi
Bowling/v_Bowling_g12_c01.avi
Bowling/v_Bowling_g12_c02.avi
Bowling/v_Bowling_g12_c03.avi
Bowling/v_Bowling_g12_c04.avi
Bowling/v_Bowling_g13_c01.avi
Bowling/v_Bowling_g13_c02.avi
Bowling/v_Bowling_g13_c03.avi
Bowling/v_Bowling_g13_c04.avi
Bowling/v_Bowling_g13_c05.avi
Bowling/v_Bowling_g13_c06.avi
Bowling/v_Bowling_g14_c01.avi
Bowling/v_Bowling_g14_c02.avi
Bowling/v_Bowling_g14_c03.avi
Bowling/v_Bowling_g14_c04.avi
Bowling/v_Bowling_g14_c05.avi
BoxingPunchingBag/v_BoxingPunchingBag_g08_c01.avi
BoxingPunchingBag/v_BoxingPunchingBag_g08_c02.avi
BoxingPunchingBag/v_BoxingPunchingBag_g08_c03.avi
BoxingPunchingBag/v_BoxingPunchingBag_g08_c04.avi
BoxingPunchingBag/v_BoxingPunchingBag_g08_c05.avi
BoxingPunchingBag/v_BoxingPunchingBag_g08_c06.avi
BoxingPunchingBag/v_BoxingPunchingBag_g08_c07.avi
BoxingPunchingBag/v_BoxingPunchingBag_g09_c01.avi
BoxingPunchingBag/v_BoxingPunchingBag_g09_c02.avi
BoxingPunchingBag/v_BoxingPunchingBag_g09_c03.avi
BoxingPunchingBag/v_BoxingPunchingBag_g09_c04.avi
BoxingPunchingBag/v_BoxingPunchingBag_g09_c05.avi
BoxingPunchingBag/v_BoxingPunchingBag_g09_c06.avi
BoxingPunchingBag/v_BoxingPunchingBag_g09_c07.avi
BoxingPunchingBag/v_BoxingPunchingBag_g10_c01.avi
BoxingPunchingBag/v_BoxingPunchingBag_g10_c02.avi
BoxingPunchingBag/v_BoxingPunchingBag_g10_c03.avi
BoxingPunchingBag/v_BoxingPunchingBag_g10_c04.avi
BoxingPunchingBag/v_BoxingPunchingBag_g11_c01.avi
BoxingPunchingBag/v_BoxingPunchingBag_g11_c02.avi
BoxingPunchingBag/v_BoxingPunchingBag_g11_c03.avi
BoxingPunchingBag/v_BoxingPunchingBag_g11_c04.avi
BoxingPunchingBag/v_BoxingPunchingBag_g11_c05.avi
BoxingPunchingBag/v_BoxingPunchingBag_g12_c01.avi
BoxingPunchingBag/v_BoxingPunchingBag_g12_c02.avi
BoxingPunchingBag/v_BoxingPunchingBag_g12_c03.avi
BoxingPunchingBag/v_BoxingPunchingBag_g12_c04.avi
BoxingPunchingBag/v_BoxingPunchingBag_g12_c05.avi
BoxingPunchingBag/v_BoxingPunchingBag_g12_c06.avi
BoxingPunchingBag/v_BoxingPunchingBag_g12_c07.avi
BoxingPunchingBag/v_BoxingPunchingBag_g13_c01.avi
BoxingPunchingBag/v_BoxingPunchingBag_g13_c02.avi
BoxingPunchingBag/v_BoxingPunchingBag_g13_c03.avi
BoxingPunchingBag/v_BoxingPunchingBag_g13_c04.avi
BoxingPunchingBag/v_BoxingPunchingBag_g14_c01.avi
BoxingPunchingBag/v_BoxingPunchingBag_g14_c02.avi
BoxingPunchingBag/v_BoxingPunchingBag_g14_c03.avi
BoxingPunchingBag/v_BoxingPunchingBag_g14_c04.avi
BoxingPunchingBag/v_BoxingPunchingBag_g14_c05.avi
BoxingPunchingBag/v_BoxingPunchingBag_g14_c06.avi
BoxingPunchingBag/v_BoxingPunchingBag_g14_c07.avi
BoxingSpeedBag/v_BoxingSpeedBag_g08_c01.avi
BoxingSpeedBag/v_BoxingSpeedBag_g08_c02.avi
BoxingSpeedBag/v_BoxingSpeedBag_g08_c03.avi
BoxingSpeedBag/v_BoxingSpeedBag_g08_c04.avi
BoxingSpeedBag/v_BoxingSpeedBag_g08_c05.avi
BoxingSpeedBag/v_BoxingSpeedBag_g09_c01.avi
BoxingSpeedBag/v_BoxingSpeedBag_g09_c02.avi
BoxingSpeedBag/v_BoxingSpeedBag_g09_c03.avi
BoxingSpeedBag/v_BoxingSpeedBag_g09_c04.avi
BoxingSpeedBag/v_BoxingSpeedBag_g09_c05.avi
BoxingSpeedBag/v_BoxingSpeedBag_g09_c06.avi
BoxingSpeedBag/v_BoxingSpeedBag_g09_c07.avi
BoxingSpeedBag/v_BoxingSpeedBag_g10_c01.avi
BoxingSpeedBag/v_BoxingSpeedBag_g10_c02.avi
BoxingSpeedBag/v_BoxingSpeedBag_g10_c03.avi
BoxingSpeedBag/v_BoxingSpeedBag_g10_c04.avi
BoxingSpeedBag/v_BoxingSpeedBag_g11_c01.avi
BoxingSpeedBag/v_BoxingSpeedBag_g11_c02.avi
BoxingSpeedBag/v_BoxingSpeedBag_g11_c03.avi
BoxingSpeedBag/v_BoxingSpeedBag_g11_c04.avi
BoxingSpeedBag/v_BoxingSpeedBag_g11_c05.avi
BoxingSpeedBag/v_BoxingSpeedBag_g11_c06.avi
BoxingSpeedBag/v_BoxingSpeedBag_g12_c01.avi
BoxingSpeedBag/v_BoxingSpeedBag_g12_c02.avi
BoxingSpeedBag/v_BoxingSpeedBag_g12_c03.avi
BoxingSpeedBag/v_BoxingSpeedBag_g12_c04.avi
BoxingSpeedBag/v_BoxingSpeedBag_g12_c05.avi
BoxingSpeedBag/v_BoxingSpeedBag_g13_c01.avi
BoxingSpeedBag/v_BoxingSpeedBag_g13_c02.avi
BoxingSpeedBag/v_BoxingSpeedBag_g13_c03.avi
BoxingSpeedBag/v_BoxingSpeedBag_g13_c04.avi
BoxingSpeedBag/v_BoxingSpeedBag_g13_c05.avi
BoxingSpeedBag/v_BoxingSpeedBag_g13_c06.avi
BoxingSpeedBag/v_BoxingSpeedBag_g13_c07.avi
BoxingSpeedBag/v_BoxingSpeedBag_g14_c01.avi
BoxingSpeedBag/v_BoxingSpeedBag_g14_c02.avi
BoxingSpeedBag/v_BoxingSpeedBag_g14_c03.avi
BoxingSpeedBag/v_BoxingSpeedBag_g14_c04.avi
BoxingSpeedBag/v_BoxingSpeedBag_g14_c05.avi
BoxingSpeedBag/v_BoxingSpeedBag_g14_c06.avi
BreastStroke/v_BreastStroke_g08_c01.avi
BreastStroke/v_BreastStroke_g08_c02.avi
BreastStroke/v_BreastStroke_g08_c03.avi
BreastStroke/v_BreastStroke_g08_c04.avi
BreastStroke/v_BreastStroke_g09_c01.avi
BreastStroke/v_BreastStroke_g09_c02.avi
BreastStroke/v_BreastStroke_g09_c03.avi
BreastStroke/v_BreastStroke_g09_c04.avi
BreastStroke/v_BreastStroke_g10_c01.avi
BreastStroke/v_BreastStroke_g10_c02.avi
BreastStroke/v_BreastStroke_g10_c03.avi
BreastStroke/v_BreastStroke_g10_c04.avi
BreastStroke/v_BreastStroke_g11_c01.avi
BreastStroke/v_BreastStroke_g11_c02.avi
BreastStroke/v_BreastStroke_g11_c03.avi
BreastStroke/v_BreastStroke_g11_c04.avi
BreastStroke/v_BreastStroke_g12_c01.avi
BreastStroke/v_BreastStroke_g12_c02.avi
BreastStroke/v_BreastStroke_g12_c03.avi
BreastStroke/v_BreastStroke_g12_c04.avi
BreastStroke/v_BreastStroke_g13_c01.avi
BreastStroke/v_BreastStroke_g13_c02.avi
BreastStroke/v_BreastStroke_g13_c03.avi
BreastStroke/v_BreastStroke_g13_c04.avi
BreastStroke/v_BreastStroke_g14_c01.avi
BreastStroke/v_BreastStroke_g14_c02.avi
BreastStroke/v_BreastStroke_g14_c03.avi
BreastStroke/v_BreastStroke_g14_c04.avi
BrushingTeeth/v_BrushingTeeth_g08_c01.avi
BrushingTeeth/v_BrushingTeeth_g08_c02.avi
BrushingTeeth/v_BrushingTeeth_g08_c03.avi
BrushingTeeth/v_BrushingTeeth_g08_c04.avi
BrushingTeeth/v_BrushingTeeth_g08_c05.avi
BrushingTeeth/v_BrushingTeeth_g08_c06.avi
BrushingTeeth/v_BrushingTeeth_g09_c01.avi
BrushingTeeth/v_BrushingTeeth_g09_c02.avi
BrushingTeeth/v_BrushingTeeth_g09_c03.avi
BrushingTeeth/v_BrushingTeeth_g09_c04.avi
BrushingTeeth/v_BrushingTeeth_g10_c01.avi
BrushingTeeth/v_BrushingTeeth_g10_c02.avi
BrushingTeeth/v_BrushingTeeth_g10_c03.avi
BrushingTeeth/v_BrushingTeeth_g10_c04.avi
BrushingTeeth/v_BrushingTeeth_g10_c05.avi
BrushingTeeth/v_BrushingTeeth_g11_c01.avi
BrushingTeeth/v_BrushingTeeth_g11_c02.avi
BrushingTeeth/v_BrushingTeeth_g11_c03.avi
BrushingTeeth/v_BrushingTeeth_g11_c04.avi
BrushingTeeth/v_BrushingTeeth_g12_c01.avi
BrushingTeeth/v_BrushingTeeth_g12_c02.avi
BrushingTeeth/v_BrushingTeeth_g12_c03.avi
BrushingTeeth/v_BrushingTeeth_g12_c04.avi
BrushingTeeth/v_BrushingTeeth_g12_c05.avi
BrushingTeeth/v_BrushingTeeth_g12_c06.avi
BrushingTeeth/v_BrushingTeeth_g13_c01.avi
BrushingTeeth/v_BrushingTeeth_g13_c02.avi
BrushingTeeth/v_BrushingTeeth_g13_c03.avi
BrushingTeeth/v_BrushingTeeth_g13_c04.avi
BrushingTeeth/v_BrushingTeeth_g14_c01.avi
BrushingTeeth/v_BrushingTeeth_g14_c02.avi
BrushingTeeth/v_BrushingTeeth_g14_c03.avi
BrushingTeeth/v_BrushingTeeth_g14_c04.avi
BrushingTeeth/v_BrushingTeeth_g14_c05.avi
CleanAndJerk/v_CleanAndJerk_g08_c01.avi
CleanAndJerk/v_CleanAndJerk_g08_c02.avi
CleanAndJerk/v_CleanAndJerk_g08_c03.avi
CleanAndJerk/v_CleanAndJerk_g08_c04.avi
CleanAndJerk/v_CleanAndJerk_g09_c01.avi
CleanAndJerk/v_CleanAndJerk_g09_c02.avi
CleanAndJerk/v_CleanAndJerk_g09_c03.avi
CleanAndJerk/v_CleanAndJerk_g09_c04.avi
CleanAndJerk/v_CleanAndJerk_g10_c01.avi
CleanAndJerk/v_CleanAndJerk_g10_c02.avi
CleanAndJerk/v_CleanAndJerk_g10_c03.avi
CleanAndJerk/v_CleanAndJerk_g10_c04.avi
CleanAndJerk/v_CleanAndJerk_g11_c01.avi
CleanAndJerk/v_CleanAndJerk_g11_c02.avi
CleanAndJerk/v_CleanAndJerk_g11_c03.avi
CleanAndJerk/v_CleanAndJerk_g11_c04.avi
CleanAndJerk/v_CleanAndJerk_g12_c01.avi
CleanAndJerk/v_CleanAndJerk_g12_c02.avi
CleanAndJerk/v_CleanAndJerk_g12_c03.avi
CleanAndJerk/v_CleanAndJerk_g12_c04.avi
CleanAndJerk/v_CleanAndJerk_g12_c05.avi
CleanAndJerk/v_CleanAndJerk_g12_c06.avi
CleanAndJerk/v_CleanAndJerk_g12_c07.avi
CleanAndJerk/v_CleanAndJerk_g13_c01.avi
CleanAndJerk/v_CleanAndJerk_g13_c02.avi
CleanAndJerk/v_CleanAndJerk_g13_c03.avi
CleanAndJerk/v_CleanAndJerk_g13_c04.avi
CleanAndJerk/v_CleanAndJerk_g14_c01.avi
CleanAndJerk/v_CleanAndJerk_g14_c02.avi
CleanAndJerk/v_CleanAndJerk_g14_c03.avi
CleanAndJerk/v_CleanAndJerk_g14_c04.avi
CleanAndJerk/v_CleanAndJerk_g14_c05.avi
CleanAndJerk/v_CleanAndJerk_g14_c06.avi
CliffDiving/v_CliffDiving_g08_c01.avi
CliffDiving/v_CliffDiving_g08_c02.avi
CliffDiving/v_CliffDiving_g08_c03.avi
CliffDiving/v_CliffDiving_g08_c04.avi
CliffDiving/v_CliffDiving_g09_c01.avi
CliffDiving/v_CliffDiving_g09_c02.avi
CliffDiving/v_CliffDiving_g09_c03.avi
CliffDiving/v_CliffDiving_g09_c04.avi
CliffDiving/v_CliffDiving_g09_c05.avi
CliffDiving/v_CliffDiving_g09_c06.avi
CliffDiving/v_CliffDiving_g10_c01.avi
CliffDiving/v_CliffDiving_g10_c02.avi
CliffDiving/v_CliffDiving_g10_c03.avi
CliffDiving/v_CliffDiving_g10_c04.avi
CliffDiving/v_CliffDiving_g10_c05.avi
CliffDiving/v_CliffDiving_g10_c06.avi
CliffDiving/v_CliffDiving_g10_c07.avi
CliffDiving/v_CliffDiving_g11_c01.avi
CliffDiving/v_CliffDiving_g11_c02.avi
CliffDiving/v_CliffDiving_g11_c03.avi
CliffDiving/v_CliffDiving_g11_c04.avi
CliffDiving/v_CliffDiving_g11_c05.avi
CliffDiving/v_CliffDiving_g11_c06.avi
CliffDiving/v_CliffDiving_g12_c01.avi
CliffDiving/v_CliffDiving_g12_c02.avi
CliffDiving/v_CliffDiving_g12_c03.avi
CliffDiving/v_CliffDiving_g12_c04.avi
CliffDiving/v_CliffDiving_g12_c05.avi
CliffDiving/v_CliffDiving_g12_c06.avi
CliffDiving/v_CliffDiving_g12_c07.avi
CliffDiving/v_CliffDiving_g13_c01.avi
CliffDiving/v_CliffDiving_g13_c02.avi
CliffDiving/v_CliffDiving_g13_c03.avi
CliffDiving/v_CliffDiving_g13_c04.avi
CliffDiving/v_CliffDiving_g14_c01.avi
CliffDiving/v_CliffDiving_g14_c02.avi
CliffDiving/v_CliffDiving_g14_c03.avi
CliffDiving/v_CliffDiving_g14_c04.avi
CliffDiving/v_CliffDiving_g14_c05.avi
CliffDiving/v_CliffDiving_g14_c06.avi
CliffDiving/v_CliffDiving_g14_c07.avi
CricketBowling/v_CricketBowling_g08_c01.avi
CricketBowling/v_CricketBowling_g08_c02.avi
CricketBowling/v_CricketBowling_g08_c03.avi
CricketBowling/v_CricketBowling_g08_c04.avi
CricketBowling/v_CricketBowling_g08_c05.avi
CricketBowling/v_CricketBowling_g09_c01.avi
CricketBowling/v_CricketBowling_g09_c02.avi
CricketBowling/v_CricketBowling_g09_c03.avi
CricketBowling/v_CricketBowling_g09_c04.avi
CricketBowling/v_CricketBowling_g09_c05.avi
CricketBowling/v_CricketBowling_g09_c06.avi
CricketBowling/v_CricketBowling_g09_c07.avi
CricketBowling/v_CricketBowling_g10_c01.avi
CricketBowling/v_CricketBowling_g10_c02.avi
CricketBowling/v_CricketBowling_g10_c03.avi
CricketBowling/v_CricketBowling_g10_c04.avi
CricketBowling/v_CricketBowling_g11_c01.avi
CricketBowling/v_CricketBowling_g11_c02.avi
CricketBowling/v_CricketBowling_g11_c03.avi
CricketBowling/v_CricketBowling_g11_c04.avi
CricketBowling/v_CricketBowling_g11_c05.avi
CricketBowling/v_CricketBowling_g11_c06.avi
CricketBowling/v_CricketBowling_g11_c07.avi
CricketBowling/v_CricketBowling_g12_c01.avi
CricketBowling/v_CricketBowling_g12_c02.avi
CricketBowling/v_CricketBowling_g12_c03.avi
CricketBowling/v_CricketBowling_g12_c04.avi
CricketBowling/v_CricketBowling_g12_c05.avi
CricketBowling/v_CricketBowling_g12_c06.avi
CricketBowling/v_CricketBowling_g13_c01.avi
CricketBowling/v_CricketBowling_g13_c02.avi
CricketBowling/v_CricketBowling_g13_c03.avi
CricketBowling/v_CricketBowling_g13_c04.avi
CricketBowling/v_CricketBowling_g13_c05.avi
CricketBowling/v_CricketBowling_g14_c01.avi
CricketBowling/v_CricketBowling_g14_c02.avi
CricketBowling/v_CricketBowling_g14_c03.avi
CricketBowling/v_CricketBowling_g14_c04.avi
CricketBowling/v_CricketBowling_g14_c05.avi
CricketShot/v_CricketShot_g08_c01.avi
CricketShot/v_CricketShot_g08_c02.avi
CricketShot/v_CricketShot_g08_c03.avi
CricketShot/v_CricketShot_g08_c04.avi
CricketShot/v_CricketShot_g08_c05.avi
CricketShot/v_CricketShot_g08_c06.avi
CricketShot/v_CricketShot_g08_c07.avi
CricketShot/v_CricketShot_g09_c01.avi
CricketShot/v_CricketShot_g09_c02.avi
CricketShot/v_CricketShot_g09_c03.avi
CricketShot/v_CricketShot_g09_c04.avi
CricketShot/v_CricketShot_g09_c05.avi
CricketShot/v_CricketShot_g09_c06.avi
CricketShot/v_CricketShot_g09_c07.avi
CricketShot/v_CricketShot_g10_c01.avi
CricketShot/v_CricketShot_g10_c02.avi
CricketShot/v_CricketShot_g10_c03.avi
CricketShot/v_CricketShot_g10_c04.avi
CricketShot/v_CricketShot_g10_c05.avi
CricketShot/v_CricketShot_g10_c06.avi
CricketShot/v_CricketShot_g10_c07.avi
CricketShot/v_CricketShot_g11_c01.avi
CricketShot/v_CricketShot_g11_c02.avi
CricketShot/v_CricketShot_g11_c03.avi
CricketShot/v_CricketShot_g11_c04.avi
CricketShot/v_CricketShot_g11_c05.avi
CricketShot/v_CricketShot_g11_c06.avi
CricketShot/v_CricketShot_g11_c07.avi
CricketShot/v_CricketShot_g12_c01.avi
CricketShot/v_CricketShot_g12_c02.avi
CricketShot/v_CricketShot_g12_c03.avi
CricketShot/v_CricketShot_g12_c04.avi
CricketShot/v_CricketShot_g12_c05.avi
CricketShot/v_CricketShot_g12_c06.avi
CricketShot/v_CricketShot_g12_c07.avi
CricketShot/v_CricketShot_g13_c01.avi
CricketShot/v_CricketShot_g13_c02.avi
CricketShot/v_CricketShot_g13_c03.avi
CricketShot/v_CricketShot_g13_c04.avi
CricketShot/v_CricketShot_g13_c05.avi
CricketShot/v_CricketShot_g13_c06.avi
CricketShot/v_CricketShot_g13_c07.avi
CricketShot/v_CricketShot_g14_c01.avi
CricketShot/v_CricketShot_g14_c02.avi
CricketShot/v_CricketShot_g14_c03.avi
CricketShot/v_CricketShot_g14_c04.avi
CricketShot/v_CricketShot_g14_c05.avi
CricketShot/v_CricketShot_g14_c06.avi
CricketShot/v_CricketShot_g14_c07.avi
CuttingInKitchen/v_CuttingInKitchen_g08_c01.avi
CuttingInKitchen/v_CuttingInKitchen_g08_c02.avi
CuttingInKitchen/v_CuttingInKitchen_g08_c03.avi
CuttingInKitchen/v_CuttingInKitchen_g08_c04.avi
CuttingInKitchen/v_CuttingInKitchen_g09_c01.avi
CuttingInKitchen/v_CuttingInKitchen_g09_c02.avi
CuttingInKitchen/v_CuttingInKitchen_g09_c03.avi
CuttingInKitchen/v_CuttingInKitchen_g09_c04.avi
CuttingInKitchen/v_CuttingInKitchen_g10_c01.avi
CuttingInKitchen/v_CuttingInKitchen_g10_c02.avi
CuttingInKitchen/v_CuttingInKitchen_g10_c03.avi
CuttingInKitchen/v_CuttingInKitchen_g10_c04.avi
CuttingInKitchen/v_CuttingInKitchen_g10_c05.avi
CuttingInKitchen/v_CuttingInKitchen_g10_c06.avi
CuttingInKitchen/v_CuttingInKitchen_g10_c07.avi
CuttingInKitchen/v_CuttingInKitchen_g11_c01.avi
CuttingInKitchen/v_CuttingInKitchen_g11_c02.avi
CuttingInKitchen/v_CuttingInKitchen_g11_c03.avi
CuttingInKitchen/v_CuttingInKitchen_g11_c04.avi
CuttingInKitchen/v_CuttingInKitchen_g12_c01.avi
CuttingInKitchen/v_CuttingInKitchen_g12_c02.avi
CuttingInKitchen/v_CuttingInKitchen_g12_c03.avi
CuttingInKitchen/v_CuttingInKitchen_g12_c04.avi
CuttingInKitchen/v_CuttingInKitchen_g13_c01.avi
CuttingInKitchen/v_CuttingInKitchen_g13_c02.avi
CuttingInKitchen/v_CuttingInKitchen_g13_c03.avi
CuttingInKitchen/v_CuttingInKitchen_g13_c04.avi
CuttingInKitchen/v_CuttingInKitchen_g14_c01.avi
CuttingInKitchen/v_CuttingInKitchen_g14_c02.avi
CuttingInKitchen/v_CuttingInKitchen_g14_c03.avi
CuttingInKitchen/v_CuttingInKitchen_g14_c04.avi
Diving/v_Diving_g08_c01.avi
Diving/v_Diving_g08_c02.avi
Diving/v_Diving_g08_c03.avi
Diving/v_Diving_g08_c04.avi
Diving/v_Diving_g08_c05.avi
Diving/v_Diving_g08_c06.avi
Diving/v_Diving_g09_c01.avi
Diving/v_Diving_g09_c02.avi
Diving/v_Diving_g09_c03.avi
Diving/v_Diving_g09_c04.avi
Diving/v_Diving_g09_c05.avi
Diving/v_Diving_g09_c06.avi
Diving/v_Diving_g09_c07.avi
Diving/v_Diving_g10_c01.avi
Diving/v_Diving_g10_c02.avi
Diving/v_Diving_g10_c03.avi
Diving/v_Diving_g10_c04.avi
Diving/v_Diving_g10_c05.avi
Diving/v_Diving_g10_c06.avi
Diving/v_Diving_g10_c07.avi
Diving/v_Diving_g11_c01.avi
Diving/v_Diving_g11_c02.avi
Diving/v_Diving_g11_c03.avi
Diving/v_Diving_g11_c04.avi
Diving/v_Diving_g11_c05.avi
Diving/v_Diving_g11_c06.avi
Diving/v_Diving_g12_c01.avi
Diving/v_Diving_g12_c02.avi
Diving/v_Diving_g12_c03.avi
Diving/v_Diving_g12_c04.avi
Diving/v_Diving_g12_c05.avi
Diving/v_Diving_g12_c06.avi
Diving/v_Diving_g12_c07.avi
Diving/v_Diving_g13_c01.avi
Diving/v_Diving_g13_c02.avi
Diving/v_Diving_g13_c03.avi
Diving/v_Diving_g13_c04.avi
Diving/v_Diving_g13_c05.avi
Diving/v_Diving_g13_c06.avi
Diving/v_Diving_g13_c07.avi
Diving/v_Diving_g14_c01.avi
Diving/v_Diving_g14_c02.avi
Diving/v_Diving_g14_c03.avi
Diving/v_Diving_g14_c04.avi
Drumming/v_Drumming_g08_c01.avi
Drumming/v_Drumming_g08_c02.avi
Drumming/v_Drumming_g08_c03.avi
Drumming/v_Drumming_g08_c04.avi
Drumming/v_Drumming_g08_c05.avi
Drumming/v_Drumming_g09_c01.avi
Drumming/v_Drumming_g09_c02.avi
Drumming/v_Drumming_g09_c03.avi
Drumming/v_Drumming_g09_c04.avi
Drumming/v_Drumming_g10_c01.avi
Drumming/v_Drumming_g10_c02.avi
Drumming/v_Drumming_g10_c03.avi
Drumming/v_Drumming_g10_c04.avi
Drumming/v_Drumming_g10_c05.avi
Drumming/v_Drumming_g10_c06.avi
Drumming/v_Drumming_g10_c07.avi
Drumming/v_Drumming_g11_c01.avi
Drumming/v_Drumming_g11_c02.avi
Drumming/v_Drumming_g11_c03.avi
Drumming/v_Drumming_g11_c04.avi
Drumming/v_Drumming_g11_c05.avi
Drumming/v_Drumming_g11_c06.avi
Drumming/v_Drumming_g11_c07.avi
Drumming/v_Drumming_g12_c01.avi
Drumming/v_Drumming_g12_c02.avi
Drumming/v_Drumming_g12_c03.avi
Drumming/v_Drumming_g12_c04.avi
Drumming/v_Drumming_g12_c05.avi
Drumming/v_Drumming_g12_c06.avi
Drumming/v_Drumming_g12_c07.avi
Drumming/v_Drumming_g13_c01.avi
Drumming/v_Drumming_g13_c02.avi
Drumming/v_Drumming_g13_c03.avi
Drumming/v_Drumming_g13_c04.avi
Drumming/v_Drumming_g13_c05.avi
Drumming/v_Drumming_g13_c06.avi
Drumming/v_Drumming_g13_c07.avi
Drumming/v_Drumming_g14_c01.avi
Drumming/v_Drumming_g14_c02.avi
Drumming/v_Drumming_g14_c03.avi
Drumming/v_Drumming_g14_c04.avi
Drumming/v_Drumming_g14_c05.avi
Drumming/v_Drumming_g14_c06.avi
Fencing/v_Fencing_g08_c01.avi
Fencing/v_Fencing_g08_c02.avi
Fencing/v_Fencing_g08_c03.avi
Fencing/v_Fencing_g08_c04.avi
Fencing/v_Fencing_g09_c01.avi
Fencing/v_Fencing_g09_c02.avi
Fencing/v_Fencing_g09_c03.avi
Fencing/v_Fencing_g09_c04.avi
Fencing/v_Fencing_g09_c05.avi
Fencing/v_Fencing_g09_c06.avi
Fencing/v_Fencing_g10_c01.avi
Fencing/v_Fencing_g10_c02.avi
Fencing/v_Fencing_g10_c03.avi
Fencing/v_Fencing_g10_c04.avi
Fencing/v_Fencing_g10_c05.avi
Fencing/v_Fencing_g11_c01.avi
Fencing/v_Fencing_g11_c02.avi
Fencing/v_Fencing_g11_c03.avi
Fencing/v_Fencing_g11_c04.avi
Fencing/v_Fencing_g11_c05.avi
Fencing/v_Fencing_g12_c01.avi
Fencing/v_Fencing_g12_c02.avi
Fencing/v_Fencing_g12_c03.avi
Fencing/v_Fencing_g12_c04.avi
Fencing/v_Fencing_g12_c05.avi
Fencing/v_Fencing_g13_c01.avi
Fencing/v_Fencing_g13_c02.avi
Fencing/v_Fencing_g13_c03.avi
Fencing/v_Fencing_g13_c04.avi
Fencing/v_Fencing_g14_c01.avi
Fencing/v_Fencing_g14_c02.avi
Fencing/v_Fencing_g14_c03.avi
Fencing/v_Fencing_g14_c04.avi
FieldHockeyPenalty/v_FieldHockeyPenalty_g08_c01.avi
FieldHockeyPenalty/v_FieldHockeyPenalty_g08_c02.avi
FieldHockeyPenalty/v_FieldHockeyPenalty_g08_c03.avi
FieldHockeyPenalty/v_FieldHockeyPenalty_g08_c04.avi
FieldHockeyPenalty/v_FieldHockeyPenalty_g09_c01.avi
FieldHockeyPenalty/v_FieldHockeyPenalty_g09_c02.avi
FieldHockeyPenalty/v_FieldHockeyPenalty_g09_c03.avi
FieldHockeyPenalty/v_FieldHockeyPenalty_g09_c04.avi
FieldHockeyPenalty/v_FieldHockeyPenalty_g09_c05.avi
FieldHockeyPenalty/v_FieldHockeyPenalty_g10_c01.avi
FieldHockeyPenalty/v_FieldHockeyPenalty_g10_c02.avi
FieldHockeyPenalty/v_FieldHockeyPenalty_g10_c03.avi
FieldHockeyPenalty/v_FieldHockeyPenalty_g10_c04.avi
FieldHockeyPenalty/v_FieldHockeyPenalty_g10_c05.avi
FieldHockeyPenalty/v_FieldHockeyPenalty_g10_c06.avi
FieldHockeyPenalty/v_FieldHockeyPenalty_g10_c07.avi
FieldHockeyPenalty/v_FieldHockeyPenalty_g11_c01.avi
FieldHockeyPenalty/v_FieldHockeyPenalty_g11_c02.avi
FieldHockeyPenalty/v_FieldHockeyPenalty_g11_c03.avi
FieldHockeyPenalty/v_FieldHockeyPenalty_g11_c04.avi
FieldHockeyPenalty/v_FieldHockeyPenalty_g12_c01.avi
FieldHockeyPenalty/v_FieldHockeyPenalty_g12_c02.avi
FieldHockeyPenalty/v_FieldHockeyPenalty_g12_c03.avi
FieldHockeyPenalty/v_FieldHockeyPenalty_g12_c04.avi
FieldHockeyPenalty/v_FieldHockeyPenalty_g12_c05.avi
FieldHockeyPenalty/v_FieldHockeyPenalty_g12_c06.avi
FieldHockeyPenalty/v_FieldHockeyPenalty_g13_c01.avi
FieldHockeyPenalty/v_FieldHockeyPenalty_g13_c02.avi
FieldHockeyPenalty/v_FieldHockeyPenalty_g13_c03.avi
FieldHockeyPenalty/v_FieldHockeyPenalty_g13_c04.avi
FieldHockeyPenalty/v_FieldHockeyPenalty_g14_c01.avi
FieldHockeyPenalty/v_FieldHockeyPenalty_g14_c02.avi
FieldHockeyPenalty/v_FieldHockeyPenalty_g14_c03.avi
FieldHockeyPenalty/v_FieldHockeyPenalty_g14_c04.avi
FieldHockeyPenalty/v_FieldHockeyPenalty_g14_c05.avi
FieldHockeyPenalty/v_FieldHockeyPenalty_g14_c06.avi
FieldHockeyPenalty/v_FieldHockeyPenalty_g14_c07.avi
FloorGymnastics/v_FloorGymnastics_g08_c01.avi
FloorGymnastics/v_FloorGymnastics_g08_c02.avi
FloorGymnastics/v_FloorGymnastics_g08_c03.avi
FloorGymnastics/v_FloorGymnastics_g08_c04.avi
FloorGymnastics/v_FloorGymnastics_g09_c01.avi
FloorGymnastics/v_FloorGymnastics_g09_c02.avi
FloorGymnastics/v_FloorGymnastics_g09_c03.avi
FloorGymnastics/v_FloorGymnastics_g09_c04.avi
FloorGymnastics/v_FloorGymnastics_g09_c05.avi
FloorGymnastics/v_FloorGymnastics_g09_c06.avi
FloorGymnastics/v_FloorGymnastics_g09_c07.avi
FloorGymnastics/v_FloorGymnastics_g10_c01.avi
FloorGymnastics/v_FloorGymnastics_g10_c02.avi
FloorGymnastics/v_FloorGymnastics_g10_c03.avi
FloorGymnastics/v_FloorGymnastics_g10_c04.avi
FloorGymnastics/v_FloorGymnastics_g10_c05.avi
FloorGymnastics/v_FloorGymnastics_g11_c01.avi
FloorGymnastics/v_FloorGymnastics_g11_c02.avi
FloorGymnastics/v_FloorGymnastics_g11_c03.avi
FloorGymnastics/v_FloorGymnastics_g11_c04.avi
FloorGymnastics/v_FloorGymnastics_g12_c01.avi
FloorGymnastics/v_FloorGymnastics_g12_c02.avi
FloorGymnastics/v_FloorGymnastics_g12_c03.avi
FloorGymnastics/v_FloorGymnastics_g12_c04.avi
FloorGymnastics/v_FloorGymnastics_g12_c05.avi
FloorGymnastics/v_FloorGymnastics_g12_c06.avi
FloorGymnastics/v_FloorGymnastics_g13_c01.avi
FloorGymnastics/v_FloorGymnastics_g13_c02.avi
FloorGymnastics/v_FloorGymnastics_g13_c03.avi
FloorGymnastics/v_FloorGymnastics_g13_c04.avi
FloorGymnastics/v_FloorGymnastics_g14_c01.avi
FloorGymnastics/v_FloorGymnastics_g14_c02.avi
FloorGymnastics/v_FloorGymnastics_g14_c03.avi
FloorGymnastics/v_FloorGymnastics_g14_c04.avi
FloorGymnastics/v_FloorGymnastics_g14_c05.avi
FrisbeeCatch/v_FrisbeeCatch_g08_c01.avi
FrisbeeCatch/v_FrisbeeCatch_g08_c02.avi
FrisbeeCatch/v_FrisbeeCatch_g08_c03.avi
FrisbeeCatch/v_FrisbeeCatch_g08_c04.avi
FrisbeeCatch/v_FrisbeeCatch_g08_c05.avi
FrisbeeCatch/v_FrisbeeCatch_g09_c01.avi
FrisbeeCatch/v_FrisbeeCatch_g09_c02.avi
FrisbeeCatch/v_FrisbeeCatch_g09_c03.avi
FrisbeeCatch/v_FrisbeeCatch_g09_c04.avi
FrisbeeCatch/v_FrisbeeCatch_g09_c05.avi
FrisbeeCatch/v_FrisbeeCatch_g10_c01.avi
FrisbeeCatch/v_FrisbeeCatch_g10_c02.avi
FrisbeeCatch/v_FrisbeeCatch_g10_c03.avi
FrisbeeCatch/v_FrisbeeCatch_g10_c04.avi
FrisbeeCatch/v_FrisbeeCatch_g10_c05.avi
FrisbeeCatch/v_FrisbeeCatch_g10_c06.avi
FrisbeeCatch/v_FrisbeeCatch_g11_c01.avi
FrisbeeCatch/v_FrisbeeCatch_g11_c02.avi
FrisbeeCatch/v_FrisbeeCatch_g11_c03.avi
FrisbeeCatch/v_FrisbeeCatch_g11_c04.avi
FrisbeeCatch/v_FrisbeeCatch_g12_c01.avi
FrisbeeCatch/v_FrisbeeCatch_g12_c02.avi
FrisbeeCatch/v_FrisbeeCatch_g12_c03.avi
FrisbeeCatch/v_FrisbeeCatch_g12_c04.avi
FrisbeeCatch/v_FrisbeeCatch_g12_c05.avi
FrisbeeCatch/v_FrisbeeCatch_g13_c01.avi
FrisbeeCatch/v_FrisbeeCatch_g13_c02.avi
FrisbeeCatch/v_FrisbeeCatch_g13_c03.avi
FrisbeeCatch/v_FrisbeeCatch_g13_c04.avi
FrisbeeCatch/v_FrisbeeCatch_g14_c01.avi
FrisbeeCatch/v_FrisbeeCatch_g14_c02.avi
FrisbeeCatch/v_FrisbeeCatch_g14_c03.avi
FrisbeeCatch/v_FrisbeeCatch_g14_c04.avi
FrisbeeCatch/v_FrisbeeCatch_g14_c05.avi
FrontCrawl/v_FrontCrawl_g08_c01.avi
FrontCrawl/v_FrontCrawl_g08_c02.avi
FrontCrawl/v_FrontCrawl_g08_c03.avi
FrontCrawl/v_FrontCrawl_g08_c04.avi
FrontCrawl/v_FrontCrawl_g08_c05.avi
FrontCrawl/v_FrontCrawl_g09_c01.avi
FrontCrawl/v_FrontCrawl_g09_c02.avi
FrontCrawl/v_FrontCrawl_g09_c03.avi
FrontCrawl/v_FrontCrawl_g09_c04.avi
FrontCrawl/v_FrontCrawl_g09_c05.avi
FrontCrawl/v_FrontCrawl_g09_c06.avi
FrontCrawl/v_FrontCrawl_g10_c01.avi
FrontCrawl/v_FrontCrawl_g10_c02.avi
FrontCrawl/v_FrontCrawl_g10_c03.avi
FrontCrawl/v_FrontCrawl_g10_c04.avi
FrontCrawl/v_FrontCrawl_g10_c05.avi
FrontCrawl/v_FrontCrawl_g11_c01.avi
FrontCrawl/v_FrontCrawl_g11_c02.avi
FrontCrawl/v_FrontCrawl_g11_c03.avi
FrontCrawl/v_FrontCrawl_g11_c04.avi
FrontCrawl/v_FrontCrawl_g11_c05.avi
FrontCrawl/v_FrontCrawl_g11_c06.avi
FrontCrawl/v_FrontCrawl_g11_c07.avi
FrontCrawl/v_FrontCrawl_g12_c01.avi
FrontCrawl/v_FrontCrawl_g12_c02.avi
FrontCrawl/v_FrontCrawl_g12_c03.avi
FrontCrawl/v_FrontCrawl_g12_c04.avi
FrontCrawl/v_FrontCrawl_g13_c01.avi
FrontCrawl/v_FrontCrawl_g13_c02.avi
FrontCrawl/v_FrontCrawl_g13_c03.avi
FrontCrawl/v_FrontCrawl_g13_c04.avi
FrontCrawl/v_FrontCrawl_g14_c01.avi
FrontCrawl/v_FrontCrawl_g14_c02.avi
FrontCrawl/v_FrontCrawl_g14_c03.avi
FrontCrawl/v_FrontCrawl_g14_c04.avi
FrontCrawl/v_FrontCrawl_g14_c05.avi
FrontCrawl/v_FrontCrawl_g14_c06.avi
FrontCrawl/v_FrontCrawl_g14_c07.avi
GolfSwing/v_GolfSwing_g08_c01.avi
GolfSwing/v_GolfSwing_g08_c02.avi
GolfSwing/v_GolfSwing_g08_c03.avi
GolfSwing/v_GolfSwing_g08_c04.avi
GolfSwing/v_GolfSwing_g08_c05.avi
GolfSwing/v_GolfSwing_g08_c06.avi
GolfSwing/v_GolfSwing_g09_c01.avi
GolfSwing/v_GolfSwing_g09_c02.avi
GolfSwing/v_GolfSwing_g09_c03.avi
GolfSwing/v_GolfSwing_g09_c04.avi
GolfSwing/v_GolfSwing_g10_c01.avi
GolfSwing/v_GolfSwing_g10_c02.avi
GolfSwing/v_GolfSwing_g10_c03.avi
GolfSwing/v_GolfSwing_g10_c04.avi
GolfSwing/v_GolfSwing_g11_c01.avi
GolfSwing/v_GolfSwing_g11_c02.avi
GolfSwing/v_GolfSwing_g11_c03.avi
GolfSwing/v_GolfSwing_g11_c04.avi
GolfSwing/v_GolfSwing_g11_c05.avi
GolfSwing/v_GolfSwing_g11_c06.avi
GolfSwing/v_GolfSwing_g11_c07.avi
GolfSwing/v_GolfSwing_g12_c01.avi
GolfSwing/v_GolfSwing_g12_c02.avi
GolfSwing/v_GolfSwing_g12_c03.avi
GolfSwing/v_GolfSwing_g12_c04.avi
GolfSwing/v_GolfSwing_g13_c01.avi
GolfSwing/v_GolfSwing_g13_c02.avi
GolfSwing/v_GolfSwing_g13_c03.avi
GolfSwing/v_GolfSwing_g13_c04.avi
GolfSwing/v_GolfSwing_g14_c01.avi
GolfSwing/v_GolfSwing_g14_c02.avi
GolfSwing/v_GolfSwing_g14_c03.avi
GolfSwing/v_GolfSwing_g14_c04.avi
Haircut/v_Haircut_g08_c01.avi
Haircut/v_Haircut_g08_c02.avi
Haircut/v_Haircut_g08_c03.avi
Haircut/v_Haircut_g08_c04.avi
Haircut/v_Haircut_g08_c05.avi
Haircut/v_Haircut_g08_c06.avi
Haircut/v_Haircut_g09_c01.avi
Haircut/v_Haircut_g09_c02.avi
Haircut/v_Haircut_g09_c03.avi
Haircut/v_Haircut_g09_c04.avi
Haircut/v_Haircut_g09_c05.avi
Haircut/v_Haircut_g09_c06.avi
Haircut/v_Haircut_g09_c07.avi
Haircut/v_Haircut_g10_c01.avi
Haircut/v_Haircut_g10_c02.avi
Haircut/v_Haircut_g10_c03.avi
Haircut/v_Haircut_g10_c04.avi
Haircut/v_Haircut_g10_c05.avi
Haircut/v_Haircut_g10_c06.avi
Haircut/v_Haircut_g10_c07.avi
Haircut/v_Haircut_g11_c01.avi
Haircut/v_Haircut_g11_c02.avi
Haircut/v_Haircut_g11_c03.avi
Haircut/v_Haircut_g11_c04.avi
Haircut/v_Haircut_g11_c05.avi
Haircut/v_Haircut_g12_c01.avi
Haircut/v_Haircut_g12_c02.avi
Haircut/v_Haircut_g12_c03.avi
Haircut/v_Haircut_g12_c04.avi
Haircut/v_Haircut_g13_c01.avi
Haircut/v_Haircut_g13_c02.avi
Haircut/v_Haircut_g13_c03.avi
Haircut/v_Haircut_g13_c04.avi
Haircut/v_Haircut_g14_c01.avi
Haircut/v_Haircut_g14_c02.avi
Haircut/v_Haircut_g14_c03.avi
Haircut/v_Haircut_g14_c04.avi
Hammering/v_Hammering_g08_c01.avi
Hammering/v_Hammering_g08_c02.avi
Hammering/v_Hammering_g08_c03.avi
Hammering/v_Hammering_g08_c04.avi
Hammering/v_Hammering_g09_c01.avi
Hammering/v_Hammering_g09_c02.avi
Hammering/v_Hammering_g09_c03.avi
Hammering/v_Hammering_g09_c04.avi
Hammering/v_Hammering_g09_c05.avi
Hammering/v_Hammering_g09_c06.avi
Hammering/v_Hammering_g09_c07.avi
Hammering/v_Hammering_g10_c01.avi
Hammering/v_Hammering_g10_c02.avi
Hammering/v_Hammering_g10_c03.avi
Hammering/v_Hammering_g10_c04.avi
Hammering/v_Hammering_g10_c05.avi
Hammering/v_Hammering_g10_c06.avi
Hammering/v_Hammering_g10_c07.avi
Hammering/v_Hammering_g11_c01.avi
Hammering/v_Hammering_g11_c02.avi
Hammering/v_Hammering_g11_c03.avi
Hammering/v_Hammering_g11_c04.avi
Hammering/v_Hammering_g12_c01.avi
Hammering/v_Hammering_g12_c02.avi
Hammering/v_Hammering_g12_c03.avi
Hammering/v_Hammering_g12_c04.avi
Hammering/v_Hammering_g12_c05.avi
Hammering/v_Hammering_g13_c01.avi
Hammering/v_Hammering_g13_c02.avi
Hammering/v_Hammering_g13_c03.avi
Hammering/v_Hammering_g13_c04.avi
Hammering/v_Hammering_g13_c05.avi
Hammering/v_Hammering_g13_c06.avi
Hammering/v_Hammering_g13_c07.avi
Hammering/v_Hammering_g14_c01.avi
Hammering/v_Hammering_g14_c02.avi
Hammering/v_Hammering_g14_c03.avi
Hammering/v_Hammering_g14_c04.avi
Hammering/v_Hammering_g14_c05.avi
Hammering/v_Hammering_g14_c06.avi
Hammering/v_Hammering_g14_c07.avi
HammerThrow/v_HammerThrow_g08_c01.avi
HammerThrow/v_HammerThrow_g08_c02.avi
HammerThrow/v_HammerThrow_g08_c03.avi
HammerThrow/v_HammerThrow_g08_c04.avi
HammerThrow/v_HammerThrow_g08_c05.avi
HammerThrow/v_HammerThrow_g08_c06.avi
HammerThrow/v_HammerThrow_g09_c01.avi
HammerThrow/v_HammerThrow_g09_c02.avi
HammerThrow/v_HammerThrow_g09_c03.avi
HammerThrow/v_HammerThrow_g09_c04.avi
HammerThrow/v_HammerThrow_g09_c05.avi
HammerThrow/v_HammerThrow_g09_c06.avi
HammerThrow/v_HammerThrow_g09_c07.avi
HammerThrow/v_HammerThrow_g10_c01.avi
HammerThrow/v_HammerThrow_g10_c02.avi
HammerThrow/v_HammerThrow_g10_c03.avi
HammerThrow/v_HammerThrow_g10_c04.avi
HammerThrow/v_HammerThrow_g10_c05.avi
HammerThrow/v_HammerThrow_g10_c06.avi
HammerThrow/v_HammerThrow_g10_c07.avi
HammerThrow/v_HammerThrow_g11_c01.avi
HammerThrow/v_HammerThrow_g11_c02.avi
HammerThrow/v_HammerThrow_g11_c03.avi
HammerThrow/v_HammerThrow_g11_c04.avi
HammerThrow/v_HammerThrow_g11_c05.avi
HammerThrow/v_HammerThrow_g11_c06.avi
HammerThrow/v_HammerThrow_g12_c01.avi
HammerThrow/v_HammerThrow_g12_c02.avi
HammerThrow/v_HammerThrow_g12_c03.avi
HammerThrow/v_HammerThrow_g12_c04.avi
HammerThrow/v_HammerThrow_g12_c05.avi
HammerThrow/v_HammerThrow_g12_c06.avi
HammerThrow/v_HammerThrow_g12_c07.avi
HammerThrow/v_HammerThrow_g13_c01.avi
HammerThrow/v_HammerThrow_g13_c02.avi
HammerThrow/v_HammerThrow_g13_c03.avi
HammerThrow/v_HammerThrow_g13_c04.avi
HammerThrow/v_HammerThrow_g13_c05.avi
HammerThrow/v_HammerThrow_g13_c06.avi
HammerThrow/v_HammerThrow_g13_c07.avi
HammerThrow/v_HammerThrow_g14_c01.avi
HammerThrow/v_HammerThrow_g14_c02.avi
HammerThrow/v_HammerThrow_g14_c03.avi
HammerThrow/v_HammerThrow_g14_c04.avi
HammerThrow/v_HammerThrow_g14_c05.avi
HammerThrow/v_HammerThrow_g14_c06.avi
HandstandPushups/v_HandStandPushups_g08_c01.avi
HandstandPushups/v_HandStandPushups_g08_c02.avi
HandstandPushups/v_HandStandPushups_g08_c03.avi
HandstandPushups/v_HandStandPushups_g08_c04.avi
HandstandPushups/v_HandStandPushups_g08_c05.avi
HandstandPushups/v_HandStandPushups_g09_c01.avi
HandstandPushups/v_HandStandPushups_g09_c02.avi
HandstandPushups/v_HandStandPushups_g09_c03.avi
HandstandPushups/v_HandStandPushups_g09_c04.avi
HandstandPushups/v_HandStandPushups_g10_c01.avi
HandstandPushups/v_HandStandPushups_g10_c02.avi
HandstandPushups/v_HandStandPushups_g10_c03.avi
HandstandPushups/v_HandStandPushups_g10_c04.avi
HandstandPushups/v_HandStandPushups_g11_c01.avi
HandstandPushups/v_HandStandPushups_g11_c02.avi
HandstandPushups/v_HandStandPushups_g11_c03.avi
HandstandPushups/v_HandStandPushups_g11_c04.avi
HandstandPushups/v_HandStandPushups_g11_c05.avi
HandstandPushups/v_HandStandPushups_g11_c06.avi
HandstandPushups/v_HandStandPushups_g12_c01.avi
HandstandPushups/v_HandStandPushups_g12_c02.avi
HandstandPushups/v_HandStandPushups_g12_c03.avi
HandstandPushups/v_HandStandPushups_g12_c04.avi
HandstandPushups/v_HandStandPushups_g12_c05.avi
HandstandPushups/v_HandStandPushups_g12_c06.avi
HandstandPushups/v_HandStandPushups_g12_c07.avi
HandstandPushups/v_HandStandPushups_g13_c01.avi
HandstandPushups/v_HandStandPushups_g13_c02.avi
HandstandPushups/v_HandStandPushups_g13_c03.avi
HandstandPushups/v_HandStandPushups_g13_c04.avi
HandstandPushups/v_HandStandPushups_g13_c05.avi
HandstandPushups/v_HandStandPushups_g13_c06.avi
HandstandPushups/v_HandStandPushups_g13_c07.avi
HandstandPushups/v_HandStandPushups_g14_c01.avi
HandstandPushups/v_HandStandPushups_g14_c02.avi
HandstandPushups/v_HandStandPushups_g14_c03.avi
HandstandPushups/v_HandStandPushups_g14_c04.avi
HandstandWalking/v_HandstandWalking_g08_c01.avi
HandstandWalking/v_HandstandWalking_g08_c02.avi
HandstandWalking/v_HandstandWalking_g08_c03.avi
HandstandWalking/v_HandstandWalking_g08_c04.avi
HandstandWalking/v_HandstandWalking_g09_c01.avi
HandstandWalking/v_HandstandWalking_g09_c02.avi
HandstandWalking/v_HandstandWalking_g09_c03.avi
HandstandWalking/v_HandstandWalking_g09_c04.avi
HandstandWalking/v_HandstandWalking_g10_c01.avi
HandstandWalking/v_HandstandWalking_g10_c02.avi
HandstandWalking/v_HandstandWalking_g10_c03.avi
HandstandWalking/v_HandstandWalking_g10_c04.avi
HandstandWalking/v_HandstandWalking_g11_c01.avi
HandstandWalking/v_HandstandWalking_g11_c02.avi
HandstandWalking/v_HandstandWalking_g11_c03.avi
HandstandWalking/v_HandstandWalking_g11_c04.avi
HandstandWalking/v_HandstandWalking_g12_c01.avi
HandstandWalking/v_HandstandWalking_g12_c02.avi
HandstandWalking/v_HandstandWalking_g12_c03.avi
HandstandWalking/v_HandstandWalking_g12_c04.avi
HandstandWalking/v_HandstandWalking_g13_c01.avi
HandstandWalking/v_HandstandWalking_g13_c02.avi
HandstandWalking/v_HandstandWalking_g13_c03.avi
HandstandWalking/v_HandstandWalking_g13_c04.avi
HandstandWalking/v_HandstandWalking_g14_c01.avi
HandstandWalking/v_HandstandWalking_g14_c02.avi
HandstandWalking/v_HandstandWalking_g14_c03.avi
HandstandWalking/v_HandstandWalking_g14_c04.avi
HeadMassage/v_HeadMassage_g08_c01.avi
HeadMassage/v_HeadMassage_g08_c02.avi
HeadMassage/v_HeadMassage_g08_c03.avi
HeadMassage/v_HeadMassage_g08_c04.avi
HeadMassage/v_HeadMassage_g08_c05.avi
HeadMassage/v_HeadMassage_g08_c06.avi
HeadMassage/v_HeadMassage_g08_c07.avi
HeadMassage/v_HeadMassage_g09_c01.avi
HeadMassage/v_HeadMassage_g09_c02.avi
HeadMassage/v_HeadMassage_g09_c03.avi
HeadMassage/v_HeadMassage_g09_c04.avi
HeadMassage/v_HeadMassage_g10_c01.avi
HeadMassage/v_HeadMassage_g10_c02.avi
HeadMassage/v_HeadMassage_g10_c03.avi
HeadMassage/v_HeadMassage_g10_c04.avi
HeadMassage/v_HeadMassage_g11_c01.avi
HeadMassage/v_HeadMassage_g11_c02.avi
HeadMassage/v_HeadMassage_g11_c03.avi
HeadMassage/v_HeadMassage_g11_c04.avi
HeadMassage/v_HeadMassage_g11_c05.avi
HeadMassage/v_HeadMassage_g11_c06.avi
HeadMassage/v_HeadMassage_g11_c07.avi
HeadMassage/v_HeadMassage_g12_c01.avi
HeadMassage/v_HeadMassage_g12_c02.avi
HeadMassage/v_HeadMassage_g12_c03.avi
HeadMassage/v_HeadMassage_g12_c04.avi
HeadMassage/v_HeadMassage_g12_c05.avi
HeadMassage/v_HeadMassage_g12_c06.avi
HeadMassage/v_HeadMassage_g12_c07.avi
HeadMassage/v_HeadMassage_g13_c01.avi
HeadMassage/v_HeadMassage_g13_c02.avi
HeadMassage/v_HeadMassage_g13_c03.avi
HeadMassage/v_HeadMassage_g13_c04.avi
HeadMassage/v_HeadMassage_g14_c01.avi
HeadMassage/v_HeadMassage_g14_c02.avi
HeadMassage/v_HeadMassage_g14_c03.avi
HeadMassage/v_HeadMassage_g14_c04.avi
HeadMassage/v_HeadMassage_g14_c05.avi
HeadMassage/v_HeadMassage_g14_c06.avi
HeadMassage/v_HeadMassage_g14_c07.avi
HighJump/v_HighJump_g08_c01.avi
HighJump/v_HighJump_g08_c02.avi
HighJump/v_HighJump_g08_c03.avi
HighJump/v_HighJump_g08_c04.avi
HighJump/v_HighJump_g08_c05.avi
HighJump/v_HighJump_g09_c01.avi
HighJump/v_HighJump_g09_c02.avi
HighJump/v_HighJump_g09_c03.avi
HighJump/v_HighJump_g09_c04.avi
HighJump/v_HighJump_g09_c05.avi
HighJump/v_HighJump_g10_c01.avi
HighJump/v_HighJump_g10_c02.avi
HighJump/v_HighJump_g10_c03.avi
HighJump/v_HighJump_g10_c04.avi
HighJump/v_HighJump_g11_c01.avi
HighJump/v_HighJump_g11_c02.avi
HighJump/v_HighJump_g11_c03.avi
HighJump/v_HighJump_g11_c04.avi
HighJump/v_HighJump_g11_c05.avi
HighJump/v_HighJump_g11_c06.avi
HighJump/v_HighJump_g11_c07.avi
HighJump/v_HighJump_g12_c01.avi
HighJump/v_HighJump_g12_c02.avi
HighJump/v_HighJump_g12_c03.avi
HighJump/v_HighJump_g12_c04.avi
HighJump/v_HighJump_g13_c01.avi
HighJump/v_HighJump_g13_c02.avi
HighJump/v_HighJump_g13_c03.avi
HighJump/v_HighJump_g13_c04.avi
HighJump/v_HighJump_g13_c05.avi
HighJump/v_HighJump_g14_c01.avi
HighJump/v_HighJump_g14_c02.avi
HighJump/v_HighJump_g14_c03.avi
HighJump/v_HighJump_g14_c04.avi
HorseRace/v_HorseRace_g08_c01.avi
HorseRace/v_HorseRace_g08_c02.avi
HorseRace/v_HorseRace_g08_c03.avi
HorseRace/v_HorseRace_g08_c04.avi
HorseRace/v_HorseRace_g08_c05.avi
HorseRace/v_HorseRace_g09_c01.avi
HorseRace/v_HorseRace_g09_c02.avi
HorseRace/v_HorseRace_g09_c03.avi
HorseRace/v_HorseRace_g09_c04.avi
HorseRace/v_HorseRace_g10_c01.avi
HorseRace/v_HorseRace_g10_c02.avi
HorseRace/v_HorseRace_g10_c03.avi
HorseRace/v_HorseRace_g10_c04.avi
HorseRace/v_HorseRace_g11_c01.avi
HorseRace/v_HorseRace_g11_c02.avi
HorseRace/v_HorseRace_g11_c03.avi
HorseRace/v_HorseRace_g11_c04.avi
HorseRace/v_HorseRace_g11_c05.avi
HorseRace/v_HorseRace_g11_c06.avi
HorseRace/v_HorseRace_g11_c07.avi
HorseRace/v_HorseRace_g12_c01.avi
HorseRace/v_HorseRace_g12_c02.avi
HorseRace/v_HorseRace_g12_c03.avi
HorseRace/v_HorseRace_g12_c04.avi
HorseRace/v_HorseRace_g13_c01.avi
HorseRace/v_HorseRace_g13_c02.avi
HorseRace/v_HorseRace_g13_c03.avi
HorseRace/v_HorseRace_g13_c04.avi
HorseRace/v_HorseRace_g13_c05.avi
HorseRace/v_HorseRace_g14_c01.avi
HorseRace/v_HorseRace_g14_c02.avi
HorseRace/v_HorseRace_g14_c03.avi
HorseRace/v_HorseRace_g14_c04.avi
HorseRiding/v_HorseRiding_g08_c01.avi
HorseRiding/v_HorseRiding_g08_c02.avi
HorseRiding/v_HorseRiding_g08_c03.avi
HorseRiding/v_HorseRiding_g08_c04.avi
HorseRiding/v_HorseRiding_g08_c05.avi
HorseRiding/v_HorseRiding_g08_c06.avi
HorseRiding/v_HorseRiding_g09_c01.avi
HorseRiding/v_HorseRiding_g09_c02.avi
HorseRiding/v_HorseRiding_g09_c03.avi
HorseRiding/v_HorseRiding_g09_c04.avi
HorseRiding/v_HorseRiding_g09_c05.avi
HorseRiding/v_HorseRiding_g09_c06.avi
HorseRiding/v_HorseRiding_g10_c01.avi
HorseRiding/v_HorseRiding_g10_c02.avi
HorseRiding/v_HorseRiding_g10_c03.avi
HorseRiding/v_HorseRiding_g10_c04.avi
HorseRiding/v_HorseRiding_g10_c05.avi
HorseRiding/v_HorseRiding_g10_c06.avi
HorseRiding/v_HorseRiding_g10_c07.avi
HorseRiding/v_HorseRiding_g11_c01.avi
HorseRiding/v_HorseRiding_g11_c02.avi
HorseRiding/v_HorseRiding_g11_c03.avi
HorseRiding/v_HorseRiding_g11_c04.avi
HorseRiding/v_HorseRiding_g11_c05.avi
HorseRiding/v_HorseRiding_g11_c06.avi
HorseRiding/v_HorseRiding_g11_c07.avi
HorseRiding/v_HorseRiding_g12_c01.avi
HorseRiding/v_HorseRiding_g12_c02.avi
HorseRiding/v_HorseRiding_g12_c03.avi
HorseRiding/v_HorseRiding_g12_c04.avi
HorseRiding/v_HorseRiding_g12_c05.avi
HorseRiding/v_HorseRiding_g12_c06.avi
HorseRiding/v_HorseRiding_g12_c07.avi
HorseRiding/v_HorseRiding_g13_c01.avi
HorseRiding/v_HorseRiding_g13_c02.avi
HorseRiding/v_HorseRiding_g13_c03.avi
HorseRiding/v_HorseRiding_g13_c04.avi
HorseRiding/v_HorseRiding_g14_c01.avi
HorseRiding/v_HorseRiding_g14_c02.avi
HorseRiding/v_HorseRiding_g14_c03.avi
HorseRiding/v_HorseRiding_g14_c04.avi
HorseRiding/v_HorseRiding_g14_c05.avi
HorseRiding/v_HorseRiding_g14_c06.avi
HorseRiding/v_HorseRiding_g14_c07.avi
HulaHoop/v_HulaHoop_g08_c01.avi
HulaHoop/v_HulaHoop_g08_c02.avi
HulaHoop/v_HulaHoop_g08_c03.avi
HulaHoop/v_HulaHoop_g08_c04.avi
HulaHoop/v_HulaHoop_g08_c05.avi
HulaHoop/v_HulaHoop_g09_c01.avi
HulaHoop/v_HulaHoop_g09_c02.avi
HulaHoop/v_HulaHoop_g09_c03.avi
HulaHoop/v_HulaHoop_g09_c04.avi
HulaHoop/v_HulaHoop_g09_c05.avi
HulaHoop/v_HulaHoop_g09_c06.avi
HulaHoop/v_HulaHoop_g10_c01.avi
HulaHoop/v_HulaHoop_g10_c02.avi
HulaHoop/v_HulaHoop_g10_c03.avi
HulaHoop/v_HulaHoop_g10_c04.avi
HulaHoop/v_HulaHoop_g11_c01.avi
HulaHoop/v_HulaHoop_g11_c02.avi
HulaHoop/v_HulaHoop_g11_c03.avi
HulaHoop/v_HulaHoop_g11_c04.avi
HulaHoop/v_HulaHoop_g12_c01.avi
HulaHoop/v_HulaHoop_g12_c02.avi
HulaHoop/v_HulaHoop_g12_c03.avi
HulaHoop/v_HulaHoop_g12_c04.avi
HulaHoop/v_HulaHoop_g12_c05.avi
HulaHoop/v_HulaHoop_g12_c06.avi
HulaHoop/v_HulaHoop_g13_c01.avi
HulaHoop/v_HulaHoop_g13_c02.avi
HulaHoop/v_HulaHoop_g13_c03.avi
HulaHoop/v_HulaHoop_g13_c04.avi
HulaHoop/v_HulaHoop_g13_c05.avi
HulaHoop/v_HulaHoop_g13_c06.avi
HulaHoop/v_HulaHoop_g14_c01.avi
HulaHoop/v_HulaHoop_g14_c02.avi
HulaHoop/v_HulaHoop_g14_c03.avi
HulaHoop/v_HulaHoop_g14_c04.avi
HulaHoop/v_HulaHoop_g14_c05.avi
IceDancing/v_IceDancing_g08_c01.avi
IceDancing/v_IceDancing_g08_c02.avi
IceDancing/v_IceDancing_g08_c03.avi
IceDancing/v_IceDancing_g08_c04.avi
IceDancing/v_IceDancing_g08_c05.avi
IceDancing/v_IceDancing_g08_c06.avi
IceDancing/v_IceDancing_g08_c07.avi
IceDancing/v_IceDancing_g09_c01.avi
IceDancing/v_IceDancing_g09_c02.avi
IceDancing/v_IceDancing_g09_c03.avi
IceDancing/v_IceDancing_g09_c04.avi
IceDancing/v_IceDancing_g09_c05.avi
IceDancing/v_IceDancing_g09_c06.avi
IceDancing/v_IceDancing_g10_c01.avi
IceDancing/v_IceDancing_g10_c02.avi
IceDancing/v_IceDancing_g10_c03.avi
IceDancing/v_IceDancing_g10_c04.avi
IceDancing/v_IceDancing_g10_c05.avi
IceDancing/v_IceDancing_g10_c06.avi
IceDancing/v_IceDancing_g10_c07.avi
IceDancing/v_IceDancing_g11_c01.avi
IceDancing/v_IceDancing_g11_c02.avi
IceDancing/v_IceDancing_g11_c03.avi
IceDancing/v_IceDancing_g11_c04.avi
IceDancing/v_IceDancing_g12_c01.avi
IceDancing/v_IceDancing_g12_c02.avi
IceDancing/v_IceDancing_g12_c03.avi
IceDancing/v_IceDancing_g12_c04.avi
IceDancing/v_IceDancing_g12_c05.avi
IceDancing/v_IceDancing_g12_c06.avi
IceDancing/v_IceDancing_g12_c07.avi
IceDancing/v_IceDancing_g13_c01.avi
IceDancing/v_IceDancing_g13_c02.avi
IceDancing/v_IceDancing_g13_c03.avi
IceDancing/v_IceDancing_g13_c04.avi
IceDancing/v_IceDancing_g13_c05.avi
IceDancing/v_IceDancing_g14_c01.avi
IceDancing/v_IceDancing_g14_c02.avi
IceDancing/v_IceDancing_g14_c03.avi
IceDancing/v_IceDancing_g14_c04.avi
IceDancing/v_IceDancing_g14_c05.avi
IceDancing/v_IceDancing_g14_c06.avi
JavelinThrow/v_JavelinThrow_g08_c01.avi
JavelinThrow/v_JavelinThrow_g08_c02.avi
JavelinThrow/v_JavelinThrow_g08_c03.avi
JavelinThrow/v_JavelinThrow_g08_c04.avi
JavelinThrow/v_JavelinThrow_g09_c01.avi
JavelinThrow/v_JavelinThrow_g09_c02.avi
JavelinThrow/v_JavelinThrow_g09_c03.avi
JavelinThrow/v_JavelinThrow_g09_c04.avi
JavelinThrow/v_JavelinThrow_g10_c01.avi
JavelinThrow/v_JavelinThrow_g10_c02.avi
JavelinThrow/v_JavelinThrow_g10_c03.avi
JavelinThrow/v_JavelinThrow_g10_c04.avi
JavelinThrow/v_JavelinThrow_g10_c05.avi
JavelinThrow/v_JavelinThrow_g11_c01.avi
JavelinThrow/v_JavelinThrow_g11_c02.avi
JavelinThrow/v_JavelinThrow_g11_c03.avi
JavelinThrow/v_JavelinThrow_g11_c04.avi
JavelinThrow/v_JavelinThrow_g11_c05.avi
JavelinThrow/v_JavelinThrow_g11_c06.avi
JavelinThrow/v_JavelinThrow_g12_c01.avi
JavelinThrow/v_JavelinThrow_g12_c02.avi
JavelinThrow/v_JavelinThrow_g12_c03.avi
JavelinThrow/v_JavelinThrow_g12_c04.avi
JavelinThrow/v_JavelinThrow_g13_c01.avi
JavelinThrow/v_JavelinThrow_g13_c02.avi
JavelinThrow/v_JavelinThrow_g13_c03.avi
JavelinThrow/v_JavelinThrow_g13_c04.avi
JavelinThrow/v_JavelinThrow_g14_c01.avi
JavelinThrow/v_JavelinThrow_g14_c02.avi
JavelinThrow/v_JavelinThrow_g14_c03.avi
JavelinThrow/v_JavelinThrow_g14_c04.avi
JavelinThrow/v_JavelinThrow_g14_c05.avi
JavelinThrow/v_JavelinThrow_g14_c06.avi
JugglingBalls/v_JugglingBalls_g08_c01.avi
JugglingBalls/v_JugglingBalls_g08_c02.avi
JugglingBalls/v_JugglingBalls_g08_c03.avi
JugglingBalls/v_JugglingBalls_g08_c04.avi
JugglingBalls/v_JugglingBalls_g08_c05.avi
JugglingBalls/v_JugglingBalls_g09_c01.avi
JugglingBalls/v_JugglingBalls_g09_c02.avi
JugglingBalls/v_JugglingBalls_g09_c03.avi
JugglingBalls/v_JugglingBalls_g09_c04.avi
JugglingBalls/v_JugglingBalls_g09_c05.avi
JugglingBalls/v_JugglingBalls_g09_c06.avi
JugglingBalls/v_JugglingBalls_g10_c01.avi
JugglingBalls/v_JugglingBalls_g10_c02.avi
JugglingBalls/v_JugglingBalls_g10_c03.avi
JugglingBalls/v_JugglingBalls_g10_c04.avi
JugglingBalls/v_JugglingBalls_g11_c01.avi
JugglingBalls/v_JugglingBalls_g11_c02.avi
JugglingBalls/v_JugglingBalls_g11_c03.avi
JugglingBalls/v_JugglingBalls_g11_c04.avi
JugglingBalls/v_JugglingBalls_g11_c05.avi
JugglingBalls/v_JugglingBalls_g12_c01.avi
JugglingBalls/v_JugglingBalls_g12_c02.avi
JugglingBalls/v_JugglingBalls_g12_c03.avi
JugglingBalls/v_JugglingBalls_g12_c04.avi
JugglingBalls/v_JugglingBalls_g12_c05.avi
JugglingBalls/v_JugglingBalls_g13_c01.avi
JugglingBalls/v_JugglingBalls_g13_c02.avi
JugglingBalls/v_JugglingBalls_g13_c03.avi
JugglingBalls/v_JugglingBalls_g13_c04.avi
JugglingBalls/v_JugglingBalls_g14_c01.avi
JugglingBalls/v_JugglingBalls_g14_c02.avi
JugglingBalls/v_JugglingBalls_g14_c03.avi
JugglingBalls/v_JugglingBalls_g14_c04.avi
JugglingBalls/v_JugglingBalls_g14_c05.avi
JumpingJack/v_JumpingJack_g08_c01.avi
JumpingJack/v_JumpingJack_g08_c02.avi
JumpingJack/v_JumpingJack_g08_c03.avi
JumpingJack/v_JumpingJack_g08_c04.avi
JumpingJack/v_JumpingJack_g09_c01.avi
JumpingJack/v_JumpingJack_g09_c02.avi
JumpingJack/v_JumpingJack_g09_c03.avi
JumpingJack/v_JumpingJack_g09_c04.avi
JumpingJack/v_JumpingJack_g09_c05.avi
JumpingJack/v_JumpingJack_g09_c06.avi
JumpingJack/v_JumpingJack_g09_c07.avi
JumpingJack/v_JumpingJack_g10_c01.avi
JumpingJack/v_JumpingJack_g10_c02.avi
JumpingJack/v_JumpingJack_g10_c03.avi
JumpingJack/v_JumpingJack_g10_c04.avi
JumpingJack/v_JumpingJack_g10_c05.avi
JumpingJack/v_JumpingJack_g10_c06.avi
JumpingJack/v_JumpingJack_g11_c01.avi
JumpingJack/v_JumpingJack_g11_c02.avi
JumpingJack/v_JumpingJack_g11_c03.avi
JumpingJack/v_JumpingJack_g11_c04.avi
JumpingJack/v_JumpingJack_g12_c01.avi
JumpingJack/v_JumpingJack_g12_c02.avi
JumpingJack/v_JumpingJack_g12_c03.avi
JumpingJack/v_JumpingJack_g12_c04.avi
JumpingJack/v_JumpingJack_g13_c01.avi
JumpingJack/v_JumpingJack_g13_c02.avi
JumpingJack/v_JumpingJack_g13_c03.avi
JumpingJack/v_JumpingJack_g13_c04.avi
JumpingJack/v_JumpingJack_g13_c05.avi
JumpingJack/v_JumpingJack_g13_c06.avi
JumpingJack/v_JumpingJack_g13_c07.avi
JumpingJack/v_JumpingJack_g14_c01.avi
JumpingJack/v_JumpingJack_g14_c02.avi
JumpingJack/v_JumpingJack_g14_c03.avi
JumpingJack/v_JumpingJack_g14_c04.avi
JumpRope/v_JumpRope_g08_c01.avi
JumpRope/v_JumpRope_g08_c02.avi
JumpRope/v_JumpRope_g08_c03.avi
JumpRope/v_JumpRope_g08_c04.avi
JumpRope/v_JumpRope_g08_c05.avi
JumpRope/v_JumpRope_g08_c06.avi
JumpRope/v_JumpRope_g08_c07.avi
JumpRope/v_JumpRope_g09_c01.avi
JumpRope/v_JumpRope_g09_c02.avi
JumpRope/v_JumpRope_g09_c03.avi
JumpRope/v_JumpRope_g09_c04.avi
JumpRope/v_JumpRope_g09_c05.avi
JumpRope/v_JumpRope_g09_c06.avi
JumpRope/v_JumpRope_g09_c07.avi
JumpRope/v_JumpRope_g10_c01.avi
JumpRope/v_JumpRope_g10_c02.avi
JumpRope/v_JumpRope_g10_c03.avi
JumpRope/v_JumpRope_g10_c04.avi
JumpRope/v_JumpRope_g11_c01.avi
JumpRope/v_JumpRope_g11_c02.avi
JumpRope/v_JumpRope_g11_c03.avi
JumpRope/v_JumpRope_g11_c04.avi
JumpRope/v_JumpRope_g11_c05.avi
JumpRope/v_JumpRope_g11_c06.avi
JumpRope/v_JumpRope_g11_c07.avi
JumpRope/v_JumpRope_g12_c01.avi
JumpRope/v_JumpRope_g12_c02.avi
JumpRope/v_JumpRope_g12_c03.avi
JumpRope/v_JumpRope_g12_c04.avi
JumpRope/v_JumpRope_g12_c05.avi
JumpRope/v_JumpRope_g13_c01.avi
JumpRope/v_JumpRope_g13_c02.avi
JumpRope/v_JumpRope_g13_c03.avi
JumpRope/v_JumpRope_g13_c04.avi
JumpRope/v_JumpRope_g13_c05.avi
JumpRope/v_JumpRope_g14_c01.avi
JumpRope/v_JumpRope_g14_c02.avi
JumpRope/v_JumpRope_g14_c03.avi
JumpRope/v_JumpRope_g14_c04.avi
Kayaking/v_Kayaking_g08_c01.avi
Kayaking/v_Kayaking_g08_c02.avi
Kayaking/v_Kayaking_g08_c03.avi
Kayaking/v_Kayaking_g08_c04.avi
Kayaking/v_Kayaking_g08_c05.avi
Kayaking/v_Kayaking_g08_c06.avi
Kayaking/v_Kayaking_g09_c01.avi
Kayaking/v_Kayaking_g09_c02.avi
Kayaking/v_Kayaking_g09_c03.avi
Kayaking/v_Kayaking_g09_c04.avi
Kayaking/v_Kayaking_g09_c05.avi
Kayaking/v_Kayaking_g09_c06.avi
Kayaking/v_Kayaking_g10_c01.avi
Kayaking/v_Kayaking_g10_c02.avi
Kayaking/v_Kayaking_g10_c03.avi
Kayaking/v_Kayaking_g10_c04.avi
Kayaking/v_Kayaking_g10_c05.avi
Kayaking/v_Kayaking_g11_c01.avi
Kayaking/v_Kayaking_g11_c02.avi
Kayaking/v_Kayaking_g11_c03.avi
Kayaking/v_Kayaking_g11_c04.avi
Kayaking/v_Kayaking_g11_c05.avi
Kayaking/v_Kayaking_g11_c06.avi
Kayaking/v_Kayaking_g11_c07.avi
Kayaking/v_Kayaking_g12_c01.avi
Kayaking/v_Kayaking_g12_c02.avi
Kayaking/v_Kayaking_g12_c03.avi
Kayaking/v_Kayaking_g12_c04.avi
Kayaking/v_Kayaking_g13_c01.avi
Kayaking/v_Kayaking_g13_c02.avi
Kayaking/v_Kayaking_g13_c03.avi
Kayaking/v_Kayaking_g13_c04.avi
Kayaking/v_Kayaking_g14_c01.avi
Kayaking/v_Kayaking_g14_c02.avi
Kayaking/v_Kayaking_g14_c03.avi
Kayaking/v_Kayaking_g14_c04.avi
Knitting/v_Knitting_g08_c01.avi
Knitting/v_Knitting_g08_c02.avi
Knitting/v_Knitting_g08_c03.avi
Knitting/v_Knitting_g08_c04.avi
Knitting/v_Knitting_g09_c01.avi
Knitting/v_Knitting_g09_c02.avi
Knitting/v_Knitting_g09_c03.avi
Knitting/v_Knitting_g09_c04.avi
Knitting/v_Knitting_g09_c05.avi
Knitting/v_Knitting_g10_c01.avi
Knitting/v_Knitting_g10_c02.avi
Knitting/v_Knitting_g10_c03.avi
Knitting/v_Knitting_g10_c04.avi
Knitting/v_Knitting_g10_c05.avi
Knitting/v_Knitting_g10_c06.avi
Knitting/v_Knitting_g10_c07.avi
Knitting/v_Knitting_g11_c01.avi
Knitting/v_Knitting_g11_c02.avi
Knitting/v_Knitting_g11_c03.avi
Knitting/v_Knitting_g11_c04.avi
Knitting/v_Knitting_g11_c05.avi
Knitting/v_Knitting_g11_c06.avi
Knitting/v_Knitting_g12_c01.avi
Knitting/v_Knitting_g12_c02.avi
Knitting/v_Knitting_g12_c03.avi
Knitting/v_Knitting_g12_c04.avi
Knitting/v_Knitting_g13_c01.avi
Knitting/v_Knitting_g13_c02.avi
Knitting/v_Knitting_g13_c03.avi
Knitting/v_Knitting_g13_c04.avi
Knitting/v_Knitting_g13_c05.avi
Knitting/v_Knitting_g14_c01.avi
Knitting/v_Knitting_g14_c02.avi
Knitting/v_Knitting_g14_c03.avi
Knitting/v_Knitting_g14_c04.avi
Knitting/v_Knitting_g14_c05.avi
LongJump/v_LongJump_g08_c01.avi
LongJump/v_LongJump_g08_c02.avi
LongJump/v_LongJump_g08_c03.avi
LongJump/v_LongJump_g08_c04.avi
LongJump/v_LongJump_g08_c05.avi
LongJump/v_LongJump_g08_c06.avi
LongJump/v_LongJump_g09_c01.avi
LongJump/v_LongJump_g09_c02.avi
LongJump/v_LongJump_g09_c03.avi
LongJump/v_LongJump_g09_c04.avi
LongJump/v_LongJump_g09_c05.avi
LongJump/v_LongJump_g09_c06.avi
LongJump/v_LongJump_g10_c01.avi
LongJump/v_LongJump_g10_c02.avi
LongJump/v_LongJump_g10_c03.avi
LongJump/v_LongJump_g10_c04.avi
LongJump/v_LongJump_g10_c05.avi
LongJump/v_LongJump_g10_c06.avi
LongJump/v_LongJump_g10_c07.avi
LongJump/v_LongJump_g11_c01.avi
LongJump/v_LongJump_g11_c02.avi
LongJump/v_LongJump_g11_c03.avi
LongJump/v_LongJump_g11_c04.avi
LongJump/v_LongJump_g11_c05.avi
LongJump/v_LongJump_g11_c06.avi
LongJump/v_LongJump_g12_c01.avi
LongJump/v_LongJump_g12_c02.avi
LongJump/v_LongJump_g12_c03.avi
LongJump/v_LongJump_g12_c04.avi
LongJump/v_LongJump_g12_c05.avi
LongJump/v_LongJump_g12_c06.avi
LongJump/v_LongJump_g13_c01.avi
LongJump/v_LongJump_g13_c02.avi
LongJump/v_LongJump_g13_c03.avi
LongJump/v_LongJump_g13_c04.avi
LongJump/v_LongJump_g13_c05.avi
LongJump/v_LongJump_g13_c06.avi
LongJump/v_LongJump_g14_c01.avi
LongJump/v_LongJump_g14_c02.avi
LongJump/v_LongJump_g14_c03.avi
LongJump/v_LongJump_g14_c04.avi
LongJump/v_LongJump_g14_c05.avi
Lunges/v_Lunges_g08_c01.avi
Lunges/v_Lunges_g08_c02.avi
Lunges/v_Lunges_g08_c03.avi
Lunges/v_Lunges_g08_c04.avi
Lunges/v_Lunges_g09_c01.avi
Lunges/v_Lunges_g09_c02.avi
Lunges/v_Lunges_g09_c03.avi
Lunges/v_Lunges_g09_c04.avi
Lunges/v_Lunges_g10_c01.avi
Lunges/v_Lunges_g10_c02.avi
Lunges/v_Lunges_g10_c03.avi
Lunges/v_Lunges_g10_c04.avi
Lunges/v_Lunges_g10_c05.avi
Lunges/v_Lunges_g10_c06.avi
Lunges/v_Lunges_g11_c01.avi
Lunges/v_Lunges_g11_c02.avi
Lunges/v_Lunges_g11_c03.avi
Lunges/v_Lunges_g11_c04.avi
Lunges/v_Lunges_g11_c05.avi
Lunges/v_Lunges_g11_c06.avi
Lunges/v_Lunges_g11_c07.avi
Lunges/v_Lunges_g12_c01.avi
Lunges/v_Lunges_g12_c02.avi
Lunges/v_Lunges_g12_c03.avi
Lunges/v_Lunges_g12_c04.avi
Lunges/v_Lunges_g12_c05.avi
Lunges/v_Lunges_g13_c01.avi
Lunges/v_Lunges_g13_c02.avi
Lunges/v_Lunges_g13_c03.avi
Lunges/v_Lunges_g13_c04.avi
Lunges/v_Lunges_g13_c05.avi
Lunges/v_Lunges_g13_c06.avi
Lunges/v_Lunges_g14_c01.avi
Lunges/v_Lunges_g14_c02.avi
Lunges/v_Lunges_g14_c03.avi
Lunges/v_Lunges_g14_c04.avi
Lunges/v_Lunges_g14_c05.avi
Lunges/v_Lunges_g14_c06.avi
Lunges/v_Lunges_g14_c07.avi
MilitaryParade/v_MilitaryParade_g08_c01.avi
MilitaryParade/v_MilitaryParade_g08_c02.avi
MilitaryParade/v_MilitaryParade_g08_c03.avi
MilitaryParade/v_MilitaryParade_g08_c04.avi
MilitaryParade/v_MilitaryParade_g08_c05.avi
MilitaryParade/v_MilitaryParade_g09_c01.avi
MilitaryParade/v_MilitaryParade_g09_c02.avi
MilitaryParade/v_MilitaryParade_g09_c03.avi
MilitaryParade/v_MilitaryParade_g09_c04.avi
MilitaryParade/v_MilitaryParade_g09_c05.avi
MilitaryParade/v_MilitaryParade_g09_c06.avi
MilitaryParade/v_MilitaryParade_g09_c07.avi
MilitaryParade/v_MilitaryParade_g10_c01.avi
MilitaryParade/v_MilitaryParade_g10_c02.avi
MilitaryParade/v_MilitaryParade_g10_c03.avi
MilitaryParade/v_MilitaryParade_g10_c04.avi
MilitaryParade/v_MilitaryParade_g10_c05.avi
MilitaryParade/v_MilitaryParade_g11_c01.avi
MilitaryParade/v_MilitaryParade_g11_c02.avi
MilitaryParade/v_MilitaryParade_g11_c03.avi
MilitaryParade/v_MilitaryParade_g11_c04.avi
MilitaryParade/v_MilitaryParade_g11_c05.avi
MilitaryParade/v_MilitaryParade_g12_c01.avi
MilitaryParade/v_MilitaryParade_g12_c02.avi
MilitaryParade/v_MilitaryParade_g12_c03.avi
MilitaryParade/v_MilitaryParade_g12_c04.avi
MilitaryParade/v_MilitaryParade_g12_c05.avi
MilitaryParade/v_MilitaryParade_g13_c01.avi
MilitaryParade/v_MilitaryParade_g13_c02.avi
MilitaryParade/v_MilitaryParade_g13_c03.avi
MilitaryParade/v_MilitaryParade_g13_c04.avi
MilitaryParade/v_MilitaryParade_g14_c01.avi
MilitaryParade/v_MilitaryParade_g14_c02.avi
MilitaryParade/v_MilitaryParade_g14_c03.avi
MilitaryParade/v_MilitaryParade_g14_c04.avi
MilitaryParade/v_MilitaryParade_g14_c05.avi
Mixing/v_Mixing_g08_c01.avi
Mixing/v_Mixing_g08_c02.avi
Mixing/v_Mixing_g08_c03.avi
Mixing/v_Mixing_g08_c04.avi
Mixing/v_Mixing_g08_c05.avi
Mixing/v_Mixing_g09_c01.avi
Mixing/v_Mixing_g09_c02.avi
Mixing/v_Mixing_g09_c03.avi
Mixing/v_Mixing_g09_c04.avi
Mixing/v_Mixing_g09_c05.avi
Mixing/v_Mixing_g09_c06.avi
Mixing/v_Mixing_g09_c07.avi
Mixing/v_Mixing_g10_c01.avi
Mixing/v_Mixing_g10_c02.avi
Mixing/v_Mixing_g10_c03.avi
Mixing/v_Mixing_g10_c04.avi
Mixing/v_Mixing_g10_c05.avi
Mixing/v_Mixing_g11_c01.avi
Mixing/v_Mixing_g11_c02.avi
Mixing/v_Mixing_g11_c03.avi
Mixing/v_Mixing_g11_c04.avi
Mixing/v_Mixing_g11_c05.avi
Mixing/v_Mixing_g11_c06.avi
Mixing/v_Mixing_g11_c07.avi
Mixing/v_Mixing_g12_c01.avi
Mixing/v_Mixing_g12_c02.avi
Mixing/v_Mixing_g12_c03.avi
Mixing/v_Mixing_g12_c04.avi
Mixing/v_Mixing_g12_c05.avi
Mixing/v_Mixing_g12_c06.avi
Mixing/v_Mixing_g12_c07.avi
Mixing/v_Mixing_g13_c01.avi
Mixing/v_Mixing_g13_c02.avi
Mixing/v_Mixing_g13_c03.avi
Mixing/v_Mixing_g13_c04.avi
Mixing/v_Mixing_g13_c05.avi
Mixing/v_Mixing_g13_c06.avi
Mixing/v_Mixing_g14_c01.avi
Mixing/v_Mixing_g14_c02.avi
Mixing/v_Mixing_g14_c03.avi
Mixing/v_Mixing_g14_c04.avi
Mixing/v_Mixing_g14_c05.avi
Mixing/v_Mixing_g14_c06.avi
Mixing/v_Mixing_g14_c07.avi
MoppingFloor/v_MoppingFloor_g08_c01.avi
MoppingFloor/v_MoppingFloor_g08_c02.avi
MoppingFloor/v_MoppingFloor_g08_c03.avi
MoppingFloor/v_MoppingFloor_g08_c04.avi
MoppingFloor/v_MoppingFloor_g09_c01.avi
MoppingFloor/v_MoppingFloor_g09_c02.avi
MoppingFloor/v_MoppingFloor_g09_c03.avi
MoppingFloor/v_MoppingFloor_g09_c04.avi
MoppingFloor/v_MoppingFloor_g10_c01.avi
MoppingFloor/v_MoppingFloor_g10_c02.avi
MoppingFloor/v_MoppingFloor_g10_c03.avi
MoppingFloor/v_MoppingFloor_g10_c04.avi
MoppingFloor/v_MoppingFloor_g11_c01.avi
MoppingFloor/v_MoppingFloor_g11_c02.avi
MoppingFloor/v_MoppingFloor_g11_c03.avi
MoppingFloor/v_MoppingFloor_g11_c04.avi
MoppingFloor/v_MoppingFloor_g12_c01.avi
MoppingFloor/v_MoppingFloor_g12_c02.avi
MoppingFloor/v_MoppingFloor_g12_c03.avi
MoppingFloor/v_MoppingFloor_g12_c04.avi
MoppingFloor/v_MoppingFloor_g13_c01.avi
MoppingFloor/v_MoppingFloor_g13_c02.avi
MoppingFloor/v_MoppingFloor_g13_c03.avi
MoppingFloor/v_MoppingFloor_g13_c04.avi
MoppingFloor/v_MoppingFloor_g14_c01.avi
MoppingFloor/v_MoppingFloor_g14_c02.avi
MoppingFloor/v_MoppingFloor_g14_c03.avi
MoppingFloor/v_MoppingFloor_g14_c04.avi
Nunchucks/v_Nunchucks_g08_c01.avi
Nunchucks/v_Nunchucks_g08_c02.avi
Nunchucks/v_Nunchucks_g08_c03.avi
Nunchucks/v_Nunchucks_g08_c04.avi
Nunchucks/v_Nunchucks_g08_c05.avi
Nunchucks/v_Nunchucks_g08_c06.avi
Nunchucks/v_Nunchucks_g08_c07.avi
Nunchucks/v_Nunchucks_g09_c01.avi
Nunchucks/v_Nunchucks_g09_c02.avi
Nunchucks/v_Nunchucks_g09_c03.avi
Nunchucks/v_Nunchucks_g09_c04.avi
Nunchucks/v_Nunchucks_g09_c05.avi
Nunchucks/v_Nunchucks_g10_c01.avi
Nunchucks/v_Nunchucks_g10_c02.avi
Nunchucks/v_Nunchucks_g10_c03.avi
Nunchucks/v_Nunchucks_g10_c04.avi
Nunchucks/v_Nunchucks_g10_c05.avi
Nunchucks/v_Nunchucks_g10_c06.avi
Nunchucks/v_Nunchucks_g11_c01.avi
Nunchucks/v_Nunchucks_g11_c02.avi
Nunchucks/v_Nunchucks_g11_c03.avi
Nunchucks/v_Nunchucks_g11_c04.avi
Nunchucks/v_Nunchucks_g11_c05.avi
Nunchucks/v_Nunchucks_g11_c06.avi
Nunchucks/v_Nunchucks_g12_c01.avi
Nunchucks/v_Nunchucks_g12_c02.avi
Nunchucks/v_Nunchucks_g12_c03.avi
Nunchucks/v_Nunchucks_g12_c04.avi
Nunchucks/v_Nunchucks_g12_c05.avi
Nunchucks/v_Nunchucks_g13_c01.avi
Nunchucks/v_Nunchucks_g13_c02.avi
Nunchucks/v_Nunchucks_g13_c03.avi
Nunchucks/v_Nunchucks_g13_c04.avi
Nunchucks/v_Nunchucks_g13_c05.avi
Nunchucks/v_Nunchucks_g13_c06.avi
Nunchucks/v_Nunchucks_g13_c07.avi
Nunchucks/v_Nunchucks_g14_c01.avi
Nunchucks/v_Nunchucks_g14_c02.avi
Nunchucks/v_Nunchucks_g14_c03.avi
Nunchucks/v_Nunchucks_g14_c04.avi
ParallelBars/v_ParallelBars_g08_c01.avi
ParallelBars/v_ParallelBars_g08_c02.avi
ParallelBars/v_ParallelBars_g08_c03.avi
ParallelBars/v_ParallelBars_g08_c04.avi
ParallelBars/v_ParallelBars_g08_c05.avi
ParallelBars/v_ParallelBars_g09_c01.avi
ParallelBars/v_ParallelBars_g09_c02.avi
ParallelBars/v_ParallelBars_g09_c03.avi
ParallelBars/v_ParallelBars_g09_c04.avi
ParallelBars/v_ParallelBars_g09_c05.avi
ParallelBars/v_ParallelBars_g09_c06.avi
ParallelBars/v_ParallelBars_g10_c01.avi
ParallelBars/v_ParallelBars_g10_c02.avi
ParallelBars/v_ParallelBars_g10_c03.avi
ParallelBars/v_ParallelBars_g10_c04.avi
ParallelBars/v_ParallelBars_g11_c01.avi
ParallelBars/v_ParallelBars_g11_c02.avi
ParallelBars/v_ParallelBars_g11_c03.avi
ParallelBars/v_ParallelBars_g11_c04.avi
ParallelBars/v_ParallelBars_g11_c05.avi
ParallelBars/v_ParallelBars_g11_c06.avi
ParallelBars/v_ParallelBars_g12_c01.avi
ParallelBars/v_ParallelBars_g12_c02.avi
ParallelBars/v_ParallelBars_g12_c03.avi
ParallelBars/v_ParallelBars_g12_c04.avi
ParallelBars/v_ParallelBars_g13_c01.avi
ParallelBars/v_ParallelBars_g13_c02.avi
ParallelBars/v_ParallelBars_g13_c03.avi
ParallelBars/v_ParallelBars_g13_c04.avi
ParallelBars/v_ParallelBars_g14_c01.avi
ParallelBars/v_ParallelBars_g14_c02.avi
ParallelBars/v_ParallelBars_g14_c03.avi
ParallelBars/v_ParallelBars_g14_c04.avi
PizzaTossing/v_PizzaTossing_g08_c01.avi
PizzaTossing/v_PizzaTossing_g08_c02.avi
PizzaTossing/v_PizzaTossing_g08_c03.avi
PizzaTossing/v_PizzaTossing_g08_c04.avi
PizzaTossing/v_PizzaTossing_g09_c01.avi
PizzaTossing/v_PizzaTossing_g09_c02.avi
PizzaTossing/v_PizzaTossing_g09_c03.avi
PizzaTossing/v_PizzaTossing_g09_c04.avi
PizzaTossing/v_PizzaTossing_g10_c01.avi
PizzaTossing/v_PizzaTossing_g10_c02.avi
PizzaTossing/v_PizzaTossing_g10_c03.avi
PizzaTossing/v_PizzaTossing_g10_c04.avi
PizzaTossing/v_PizzaTossing_g11_c01.avi
PizzaTossing/v_PizzaTossing_g11_c02.avi
PizzaTossing/v_PizzaTossing_g11_c03.avi
PizzaTossing/v_PizzaTossing_g11_c04.avi
PizzaTossing/v_PizzaTossing_g11_c05.avi
PizzaTossing/v_PizzaTossing_g12_c01.avi
PizzaTossing/v_PizzaTossing_g12_c02.avi
PizzaTossing/v_PizzaTossing_g12_c03.avi
PizzaTossing/v_PizzaTossing_g12_c04.avi
PizzaTossing/v_PizzaTossing_g13_c01.avi
PizzaTossing/v_PizzaTossing_g13_c02.avi
PizzaTossing/v_PizzaTossing_g13_c03.avi
PizzaTossing/v_PizzaTossing_g13_c04.avi
PizzaTossing/v_PizzaTossing_g14_c01.avi
PizzaTossing/v_PizzaTossing_g14_c02.avi
PizzaTossing/v_PizzaTossing_g14_c03.avi
PizzaTossing/v_PizzaTossing_g14_c04.avi
PlayingCello/v_PlayingCello_g08_c01.avi
PlayingCello/v_PlayingCello_g08_c02.avi
PlayingCello/v_PlayingCello_g08_c03.avi
PlayingCello/v_PlayingCello_g08_c04.avi
PlayingCello/v_PlayingCello_g08_c05.avi
PlayingCello/v_PlayingCello_g08_c06.avi
PlayingCello/v_PlayingCello_g09_c01.avi
PlayingCello/v_PlayingCello_g09_c02.avi
PlayingCello/v_PlayingCello_g09_c03.avi
PlayingCello/v_PlayingCello_g09_c04.avi
PlayingCello/v_PlayingCello_g09_c05.avi
PlayingCello/v_PlayingCello_g09_c06.avi
PlayingCello/v_PlayingCello_g09_c07.avi
PlayingCello/v_PlayingCello_g10_c01.avi
PlayingCello/v_PlayingCello_g10_c02.avi
PlayingCello/v_PlayingCello_g10_c03.avi
PlayingCello/v_PlayingCello_g10_c04.avi
PlayingCello/v_PlayingCello_g10_c05.avi
PlayingCello/v_PlayingCello_g10_c06.avi
PlayingCello/v_PlayingCello_g10_c07.avi
PlayingCello/v_PlayingCello_g11_c01.avi
PlayingCello/v_PlayingCello_g11_c02.avi
PlayingCello/v_PlayingCello_g11_c03.avi
PlayingCello/v_PlayingCello_g11_c04.avi
PlayingCello/v_PlayingCello_g11_c05.avi
PlayingCello/v_PlayingCello_g11_c06.avi
PlayingCello/v_PlayingCello_g11_c07.avi
PlayingCello/v_PlayingCello_g12_c01.avi
PlayingCello/v_PlayingCello_g12_c02.avi
PlayingCello/v_PlayingCello_g12_c03.avi
PlayingCello/v_PlayingCello_g12_c04.avi
PlayingCello/v_PlayingCello_g12_c05.avi
PlayingCello/v_PlayingCello_g12_c06.avi
PlayingCello/v_PlayingCello_g12_c07.avi
PlayingCello/v_PlayingCello_g13_c01.avi
PlayingCello/v_PlayingCello_g13_c02.avi
PlayingCello/v_PlayingCello_g13_c03.avi
PlayingCello/v_PlayingCello_g13_c04.avi
PlayingCello/v_PlayingCello_g13_c05.avi
PlayingCello/v_PlayingCello_g13_c06.avi
PlayingCello/v_PlayingCello_g13_c07.avi
PlayingCello/v_PlayingCello_g14_c01.avi
PlayingCello/v_PlayingCello_g14_c02.avi
PlayingCello/v_PlayingCello_g14_c03.avi
PlayingCello/v_PlayingCello_g14_c04.avi
PlayingDaf/v_PlayingDaf_g08_c01.avi
PlayingDaf/v_PlayingDaf_g08_c02.avi
PlayingDaf/v_PlayingDaf_g08_c03.avi
PlayingDaf/v_PlayingDaf_g08_c04.avi
PlayingDaf/v_PlayingDaf_g08_c05.avi
PlayingDaf/v_PlayingDaf_g08_c06.avi
PlayingDaf/v_PlayingDaf_g08_c07.avi
PlayingDaf/v_PlayingDaf_g09_c01.avi
PlayingDaf/v_PlayingDaf_g09_c02.avi
PlayingDaf/v_PlayingDaf_g09_c03.avi
PlayingDaf/v_PlayingDaf_g09_c04.avi
PlayingDaf/v_PlayingDaf_g09_c05.avi
PlayingDaf/v_PlayingDaf_g10_c01.avi
PlayingDaf/v_PlayingDaf_g10_c02.avi
PlayingDaf/v_PlayingDaf_g10_c03.avi
PlayingDaf/v_PlayingDaf_g10_c04.avi
PlayingDaf/v_PlayingDaf_g10_c05.avi
PlayingDaf/v_PlayingDaf_g10_c06.avi
PlayingDaf/v_PlayingDaf_g10_c07.avi
PlayingDaf/v_PlayingDaf_g11_c01.avi
PlayingDaf/v_PlayingDaf_g11_c02.avi
PlayingDaf/v_PlayingDaf_g11_c03.avi
PlayingDaf/v_PlayingDaf_g11_c04.avi
PlayingDaf/v_PlayingDaf_g11_c05.avi
PlayingDaf/v_PlayingDaf_g11_c06.avi
PlayingDaf/v_PlayingDaf_g12_c01.avi
PlayingDaf/v_PlayingDaf_g12_c02.avi
PlayingDaf/v_PlayingDaf_g12_c03.avi
PlayingDaf/v_PlayingDaf_g12_c04.avi
PlayingDaf/v_PlayingDaf_g12_c05.avi
PlayingDaf/v_PlayingDaf_g13_c01.avi
PlayingDaf/v_PlayingDaf_g13_c02.avi
PlayingDaf/v_PlayingDaf_g13_c03.avi
PlayingDaf/v_PlayingDaf_g13_c04.avi
PlayingDaf/v_PlayingDaf_g14_c01.avi
PlayingDaf/v_PlayingDaf_g14_c02.avi
PlayingDaf/v_PlayingDaf_g14_c03.avi
PlayingDaf/v_PlayingDaf_g14_c04.avi
PlayingDaf/v_PlayingDaf_g14_c05.avi
PlayingDaf/v_PlayingDaf_g14_c06.avi
PlayingDaf/v_PlayingDaf_g14_c07.avi
PlayingDhol/v_PlayingDhol_g08_c01.avi
PlayingDhol/v_PlayingDhol_g08_c02.avi
PlayingDhol/v_PlayingDhol_g08_c03.avi
PlayingDhol/v_PlayingDhol_g08_c04.avi
PlayingDhol/v_PlayingDhol_g08_c05.avi
PlayingDhol/v_PlayingDhol_g08_c06.avi
PlayingDhol/v_PlayingDhol_g08_c07.avi
PlayingDhol/v_PlayingDhol_g09_c01.avi
PlayingDhol/v_PlayingDhol_g09_c02.avi
PlayingDhol/v_PlayingDhol_g09_c03.avi
PlayingDhol/v_PlayingDhol_g09_c04.avi
PlayingDhol/v_PlayingDhol_g09_c05.avi
PlayingDhol/v_PlayingDhol_g09_c06.avi
PlayingDhol/v_PlayingDhol_g09_c07.avi
PlayingDhol/v_PlayingDhol_g10_c01.avi
PlayingDhol/v_PlayingDhol_g10_c02.avi
PlayingDhol/v_PlayingDhol_g10_c03.avi
PlayingDhol/v_PlayingDhol_g10_c04.avi
PlayingDhol/v_PlayingDhol_g10_c05.avi
PlayingDhol/v_PlayingDhol_g10_c06.avi
PlayingDhol/v_PlayingDhol_g10_c07.avi
PlayingDhol/v_PlayingDhol_g11_c01.avi
PlayingDhol/v_PlayingDhol_g11_c02.avi
PlayingDhol/v_PlayingDhol_g11_c03.avi
PlayingDhol/v_PlayingDhol_g11_c04.avi
PlayingDhol/v_PlayingDhol_g11_c05.avi
PlayingDhol/v_PlayingDhol_g11_c06.avi
PlayingDhol/v_PlayingDhol_g11_c07.avi
PlayingDhol/v_PlayingDhol_g12_c01.avi
PlayingDhol/v_PlayingDhol_g12_c02.avi
PlayingDhol/v_PlayingDhol_g12_c03.avi
PlayingDhol/v_PlayingDhol_g12_c04.avi
PlayingDhol/v_PlayingDhol_g12_c05.avi
PlayingDhol/v_PlayingDhol_g12_c06.avi
PlayingDhol/v_PlayingDhol_g13_c01.avi
PlayingDhol/v_PlayingDhol_g13_c02.avi
PlayingDhol/v_PlayingDhol_g13_c03.avi
PlayingDhol/v_PlayingDhol_g13_c04.avi
PlayingDhol/v_PlayingDhol_g13_c05.avi
PlayingDhol/v_PlayingDhol_g13_c06.avi
PlayingDhol/v_PlayingDhol_g13_c07.avi
PlayingDhol/v_PlayingDhol_g14_c01.avi
PlayingDhol/v_PlayingDhol_g14_c02.avi
PlayingDhol/v_PlayingDhol_g14_c03.avi
PlayingDhol/v_PlayingDhol_g14_c04.avi
PlayingDhol/v_PlayingDhol_g14_c05.avi
PlayingDhol/v_PlayingDhol_g14_c06.avi
PlayingDhol/v_PlayingDhol_g14_c07.avi
PlayingFlute/v_PlayingFlute_g08_c01.avi
PlayingFlute/v_PlayingFlute_g08_c02.avi
PlayingFlute/v_PlayingFlute_g08_c03.avi
PlayingFlute/v_PlayingFlute_g08_c04.avi
PlayingFlute/v_PlayingFlute_g08_c05.avi
PlayingFlute/v_PlayingFlute_g08_c06.avi
PlayingFlute/v_PlayingFlute_g08_c07.avi
PlayingFlute/v_PlayingFlute_g09_c01.avi
PlayingFlute/v_PlayingFlute_g09_c02.avi
PlayingFlute/v_PlayingFlute_g09_c03.avi
PlayingFlute/v_PlayingFlute_g09_c04.avi
PlayingFlute/v_PlayingFlute_g09_c05.avi
PlayingFlute/v_PlayingFlute_g09_c06.avi
PlayingFlute/v_PlayingFlute_g09_c07.avi
PlayingFlute/v_PlayingFlute_g10_c01.avi
PlayingFlute/v_PlayingFlute_g10_c02.avi
PlayingFlute/v_PlayingFlute_g10_c03.avi
PlayingFlute/v_PlayingFlute_g10_c04.avi
PlayingFlute/v_PlayingFlute_g10_c05.avi
PlayingFlute/v_PlayingFlute_g10_c06.avi
PlayingFlute/v_PlayingFlute_g11_c01.avi
PlayingFlute/v_PlayingFlute_g11_c02.avi
PlayingFlute/v_PlayingFlute_g11_c03.avi
PlayingFlute/v_PlayingFlute_g11_c04.avi
PlayingFlute/v_PlayingFlute_g11_c05.avi
PlayingFlute/v_PlayingFlute_g11_c06.avi
PlayingFlute/v_PlayingFlute_g12_c01.avi
PlayingFlute/v_PlayingFlute_g12_c02.avi
PlayingFlute/v_PlayingFlute_g12_c03.avi
PlayingFlute/v_PlayingFlute_g12_c04.avi
PlayingFlute/v_PlayingFlute_g12_c05.avi
PlayingFlute/v_PlayingFlute_g13_c01.avi
PlayingFlute/v_PlayingFlute_g13_c02.avi
PlayingFlute/v_PlayingFlute_g13_c03.avi
PlayingFlute/v_PlayingFlute_g13_c04.avi
PlayingFlute/v_PlayingFlute_g13_c05.avi
PlayingFlute/v_PlayingFlute_g14_c01.avi
PlayingFlute/v_PlayingFlute_g14_c02.avi
PlayingFlute/v_PlayingFlute_g14_c03.avi
PlayingFlute/v_PlayingFlute_g14_c04.avi
PlayingFlute/v_PlayingFlute_g14_c05.avi
PlayingFlute/v_PlayingFlute_g14_c06.avi
PlayingGuitar/v_PlayingGuitar_g08_c01.avi
PlayingGuitar/v_PlayingGuitar_g08_c02.avi
PlayingGuitar/v_PlayingGuitar_g08_c03.avi
PlayingGuitar/v_PlayingGuitar_g08_c04.avi
PlayingGuitar/v_PlayingGuitar_g08_c05.avi
PlayingGuitar/v_PlayingGuitar_g08_c06.avi
PlayingGuitar/v_PlayingGuitar_g08_c07.avi
PlayingGuitar/v_PlayingGuitar_g09_c01.avi
PlayingGuitar/v_PlayingGuitar_g09_c02.avi
PlayingGuitar/v_PlayingGuitar_g09_c03.avi
PlayingGuitar/v_PlayingGuitar_g09_c04.avi
PlayingGuitar/v_PlayingGuitar_g10_c01.avi
PlayingGuitar/v_PlayingGuitar_g10_c02.avi
PlayingGuitar/v_PlayingGuitar_g10_c03.avi
PlayingGuitar/v_PlayingGuitar_g10_c04.avi
PlayingGuitar/v_PlayingGuitar_g10_c05.avi
PlayingGuitar/v_PlayingGuitar_g10_c06.avi
PlayingGuitar/v_PlayingGuitar_g10_c07.avi
PlayingGuitar/v_PlayingGuitar_g11_c01.avi
PlayingGuitar/v_PlayingGuitar_g11_c02.avi
PlayingGuitar/v_PlayingGuitar_g11_c03.avi
PlayingGuitar/v_PlayingGuitar_g11_c04.avi
PlayingGuitar/v_PlayingGuitar_g11_c05.avi
PlayingGuitar/v_PlayingGuitar_g11_c06.avi
PlayingGuitar/v_PlayingGuitar_g11_c07.avi
PlayingGuitar/v_PlayingGuitar_g12_c01.avi
PlayingGuitar/v_PlayingGuitar_g12_c02.avi
PlayingGuitar/v_PlayingGuitar_g12_c03.avi
PlayingGuitar/v_PlayingGuitar_g12_c04.avi
PlayingGuitar/v_PlayingGuitar_g12_c05.avi
PlayingGuitar/v_PlayingGuitar_g12_c06.avi
PlayingGuitar/v_PlayingGuitar_g12_c07.avi
PlayingGuitar/v_PlayingGuitar_g13_c01.avi
PlayingGuitar/v_PlayingGuitar_g13_c02.avi
PlayingGuitar/v_PlayingGuitar_g13_c03.avi
PlayingGuitar/v_PlayingGuitar_g13_c04.avi
PlayingGuitar/v_PlayingGuitar_g13_c05.avi
PlayingGuitar/v_PlayingGuitar_g13_c06.avi
PlayingGuitar/v_PlayingGuitar_g13_c07.avi
PlayingGuitar/v_PlayingGuitar_g14_c01.avi
PlayingGuitar/v_PlayingGuitar_g14_c02.avi
PlayingGuitar/v_PlayingGuitar_g14_c03.avi
PlayingGuitar/v_PlayingGuitar_g14_c04.avi
PlayingGuitar/v_PlayingGuitar_g14_c05.avi
PlayingGuitar/v_PlayingGuitar_g14_c06.avi
PlayingGuitar/v_PlayingGuitar_g14_c07.avi
PlayingPiano/v_PlayingPiano_g08_c01.avi
PlayingPiano/v_PlayingPiano_g08_c02.avi
PlayingPiano/v_PlayingPiano_g08_c03.avi
PlayingPiano/v_PlayingPiano_g08_c04.avi
PlayingPiano/v_PlayingPiano_g09_c01.avi
PlayingPiano/v_PlayingPiano_g09_c02.avi
PlayingPiano/v_PlayingPiano_g09_c03.avi
PlayingPiano/v_PlayingPiano_g09_c04.avi
PlayingPiano/v_PlayingPiano_g10_c01.avi
PlayingPiano/v_PlayingPiano_g10_c02.avi
PlayingPiano/v_PlayingPiano_g10_c03.avi
PlayingPiano/v_PlayingPiano_g10_c04.avi
PlayingPiano/v_PlayingPiano_g11_c01.avi
PlayingPiano/v_PlayingPiano_g11_c02.avi
PlayingPiano/v_PlayingPiano_g11_c03.avi
PlayingPiano/v_PlayingPiano_g11_c04.avi
PlayingPiano/v_PlayingPiano_g12_c01.avi
PlayingPiano/v_PlayingPiano_g12_c02.avi
PlayingPiano/v_PlayingPiano_g12_c03.avi
PlayingPiano/v_PlayingPiano_g12_c04.avi
PlayingPiano/v_PlayingPiano_g13_c01.avi
PlayingPiano/v_PlayingPiano_g13_c02.avi
PlayingPiano/v_PlayingPiano_g13_c03.avi
PlayingPiano/v_PlayingPiano_g13_c04.avi
PlayingPiano/v_PlayingPiano_g14_c01.avi
PlayingPiano/v_PlayingPiano_g14_c02.avi
PlayingPiano/v_PlayingPiano_g14_c03.avi
PlayingPiano/v_PlayingPiano_g14_c04.avi
PlayingSitar/v_PlayingSitar_g08_c01.avi
PlayingSitar/v_PlayingSitar_g08_c02.avi
PlayingSitar/v_PlayingSitar_g08_c03.avi
PlayingSitar/v_PlayingSitar_g08_c04.avi
PlayingSitar/v_PlayingSitar_g08_c05.avi
PlayingSitar/v_PlayingSitar_g08_c06.avi
PlayingSitar/v_PlayingSitar_g08_c07.avi
PlayingSitar/v_PlayingSitar_g09_c01.avi
PlayingSitar/v_PlayingSitar_g09_c02.avi
PlayingSitar/v_PlayingSitar_g09_c03.avi
PlayingSitar/v_PlayingSitar_g09_c04.avi
PlayingSitar/v_PlayingSitar_g09_c05.avi
PlayingSitar/v_PlayingSitar_g09_c06.avi
PlayingSitar/v_PlayingSitar_g09_c07.avi
PlayingSitar/v_PlayingSitar_g10_c01.avi
PlayingSitar/v_PlayingSitar_g10_c02.avi
PlayingSitar/v_PlayingSitar_g10_c03.avi
PlayingSitar/v_PlayingSitar_g10_c04.avi
PlayingSitar/v_PlayingSitar_g10_c05.avi
PlayingSitar/v_PlayingSitar_g10_c06.avi
PlayingSitar/v_PlayingSitar_g10_c07.avi
PlayingSitar/v_PlayingSitar_g11_c01.avi
PlayingSitar/v_PlayingSitar_g11_c02.avi
PlayingSitar/v_PlayingSitar_g11_c03.avi
PlayingSitar/v_PlayingSitar_g11_c04.avi
PlayingSitar/v_PlayingSitar_g11_c05.avi
PlayingSitar/v_PlayingSitar_g11_c06.avi
PlayingSitar/v_PlayingSitar_g11_c07.avi
PlayingSitar/v_PlayingSitar_g12_c01.avi
PlayingSitar/v_PlayingSitar_g12_c02.avi
PlayingSitar/v_PlayingSitar_g12_c03.avi
PlayingSitar/v_PlayingSitar_g12_c04.avi
PlayingSitar/v_PlayingSitar_g13_c01.avi
PlayingSitar/v_PlayingSitar_g13_c02.avi
PlayingSitar/v_PlayingSitar_g13_c03.avi
PlayingSitar/v_PlayingSitar_g13_c04.avi
PlayingSitar/v_PlayingSitar_g14_c01.avi
PlayingSitar/v_PlayingSitar_g14_c02.avi
PlayingSitar/v_PlayingSitar_g14_c03.avi
PlayingSitar/v_PlayingSitar_g14_c04.avi
PlayingSitar/v_PlayingSitar_g14_c05.avi
PlayingSitar/v_PlayingSitar_g14_c06.avi
PlayingSitar/v_PlayingSitar_g14_c07.avi
PlayingTabla/v_PlayingTabla_g08_c01.avi
PlayingTabla/v_PlayingTabla_g08_c02.avi
PlayingTabla/v_PlayingTabla_g08_c03.avi
PlayingTabla/v_PlayingTabla_g08_c04.avi
PlayingTabla/v_PlayingTabla_g09_c01.avi
PlayingTabla/v_PlayingTabla_g09_c02.avi
PlayingTabla/v_PlayingTabla_g09_c03.avi
PlayingTabla/v_PlayingTabla_g09_c04.avi
PlayingTabla/v_PlayingTabla_g09_c05.avi
PlayingTabla/v_PlayingTabla_g10_c01.avi
PlayingTabla/v_PlayingTabla_g10_c02.avi
PlayingTabla/v_PlayingTabla_g10_c03.avi
PlayingTabla/v_PlayingTabla_g10_c04.avi
PlayingTabla/v_PlayingTabla_g10_c05.avi
PlayingTabla/v_PlayingTabla_g11_c01.avi
PlayingTabla/v_PlayingTabla_g11_c02.avi
PlayingTabla/v_PlayingTabla_g11_c03.avi
PlayingTabla/v_PlayingTabla_g11_c04.avi
PlayingTabla/v_PlayingTabla_g12_c01.avi
PlayingTabla/v_PlayingTabla_g12_c02.avi
PlayingTabla/v_PlayingTabla_g12_c03.avi
PlayingTabla/v_PlayingTabla_g12_c04.avi
PlayingTabla/v_PlayingTabla_g12_c05.avi
PlayingTabla/v_PlayingTabla_g13_c01.avi
PlayingTabla/v_PlayingTabla_g13_c02.avi
PlayingTabla/v_PlayingTabla_g13_c03.avi
PlayingTabla/v_PlayingTabla_g13_c04.avi
PlayingTabla/v_PlayingTabla_g13_c05.avi
PlayingTabla/v_PlayingTabla_g14_c01.avi
PlayingTabla/v_PlayingTabla_g14_c02.avi
PlayingTabla/v_PlayingTabla_g14_c03.avi
PlayingTabla/v_PlayingTabla_g14_c04.avi
PlayingViolin/v_PlayingViolin_g08_c01.avi
PlayingViolin/v_PlayingViolin_g08_c02.avi
PlayingViolin/v_PlayingViolin_g08_c03.avi
PlayingViolin/v_PlayingViolin_g08_c04.avi
PlayingViolin/v_PlayingViolin_g09_c01.avi
PlayingViolin/v_PlayingViolin_g09_c02.avi
PlayingViolin/v_PlayingViolin_g09_c03.avi
PlayingViolin/v_PlayingViolin_g09_c04.avi
PlayingViolin/v_PlayingViolin_g10_c01.avi
PlayingViolin/v_PlayingViolin_g10_c02.avi
PlayingViolin/v_PlayingViolin_g10_c03.avi
PlayingViolin/v_PlayingViolin_g10_c04.avi
PlayingViolin/v_PlayingViolin_g11_c01.avi
PlayingViolin/v_PlayingViolin_g11_c02.avi
PlayingViolin/v_PlayingViolin_g11_c03.avi
PlayingViolin/v_PlayingViolin_g11_c04.avi
PlayingViolin/v_PlayingViolin_g12_c01.avi
PlayingViolin/v_PlayingViolin_g12_c02.avi
PlayingViolin/v_PlayingViolin_g12_c03.avi
PlayingViolin/v_PlayingViolin_g12_c04.avi
PlayingViolin/v_PlayingViolin_g13_c01.avi
PlayingViolin/v_PlayingViolin_g13_c02.avi
PlayingViolin/v_PlayingViolin_g13_c03.avi
PlayingViolin/v_PlayingViolin_g13_c04.avi
PlayingViolin/v_PlayingViolin_g14_c01.avi
PlayingViolin/v_PlayingViolin_g14_c02.avi
PlayingViolin/v_PlayingViolin_g14_c03.avi
PlayingViolin/v_PlayingViolin_g14_c04.avi
PoleVault/v_PoleVault_g08_c01.avi
PoleVault/v_PoleVault_g08_c02.avi
PoleVault/v_PoleVault_g08_c03.avi
PoleVault/v_PoleVault_g08_c04.avi
PoleVault/v_PoleVault_g09_c01.avi
PoleVault/v_PoleVault_g09_c02.avi
PoleVault/v_PoleVault_g09_c03.avi
PoleVault/v_PoleVault_g09_c04.avi
PoleVault/v_PoleVault_g10_c01.avi
PoleVault/v_PoleVault_g10_c02.avi
PoleVault/v_PoleVault_g10_c03.avi
PoleVault/v_PoleVault_g10_c04.avi
PoleVault/v_PoleVault_g10_c05.avi
PoleVault/v_PoleVault_g10_c06.avi
PoleVault/v_PoleVault_g10_c07.avi
PoleVault/v_PoleVault_g11_c01.avi
PoleVault/v_PoleVault_g11_c02.avi
PoleVault/v_PoleVault_g11_c03.avi
PoleVault/v_PoleVault_g11_c04.avi
PoleVault/v_PoleVault_g11_c05.avi
PoleVault/v_PoleVault_g12_c01.avi
PoleVault/v_PoleVault_g12_c02.avi
PoleVault/v_PoleVault_g12_c03.avi
PoleVault/v_PoleVault_g12_c04.avi
PoleVault/v_PoleVault_g12_c05.avi
PoleVault/v_PoleVault_g12_c06.avi
PoleVault/v_PoleVault_g12_c07.avi
PoleVault/v_PoleVault_g13_c01.avi
PoleVault/v_PoleVault_g13_c02.avi
PoleVault/v_PoleVault_g13_c03.avi
PoleVault/v_PoleVault_g13_c04.avi
PoleVault/v_PoleVault_g13_c05.avi
PoleVault/v_PoleVault_g14_c01.avi
PoleVault/v_PoleVault_g14_c02.avi
PoleVault/v_PoleVault_g14_c03.avi
PoleVault/v_PoleVault_g14_c04.avi
PoleVault/v_PoleVault_g14_c05.avi
PoleVault/v_PoleVault_g14_c06.avi
PoleVault/v_PoleVault_g14_c07.avi
PommelHorse/v_PommelHorse_g08_c01.avi
PommelHorse/v_PommelHorse_g08_c02.avi
PommelHorse/v_PommelHorse_g08_c03.avi
PommelHorse/v_PommelHorse_g08_c04.avi
PommelHorse/v_PommelHorse_g09_c01.avi
PommelHorse/v_PommelHorse_g09_c02.avi
PommelHorse/v_PommelHorse_g09_c03.avi
PommelHorse/v_PommelHorse_g09_c04.avi
PommelHorse/v_PommelHorse_g10_c01.avi
PommelHorse/v_PommelHorse_g10_c02.avi
PommelHorse/v_PommelHorse_g10_c03.avi
PommelHorse/v_PommelHorse_g10_c04.avi
PommelHorse/v_PommelHorse_g11_c01.avi
PommelHorse/v_PommelHorse_g11_c02.avi
PommelHorse/v_PommelHorse_g11_c03.avi
PommelHorse/v_PommelHorse_g11_c04.avi
PommelHorse/v_PommelHorse_g12_c01.avi
PommelHorse/v_PommelHorse_g12_c02.avi
PommelHorse/v_PommelHorse_g12_c03.avi
PommelHorse/v_PommelHorse_g12_c04.avi
PommelHorse/v_PommelHorse_g12_c05.avi
PommelHorse/v_PommelHorse_g12_c06.avi
PommelHorse/v_PommelHorse_g12_c07.avi
PommelHorse/v_PommelHorse_g13_c01.avi
PommelHorse/v_PommelHorse_g13_c02.avi
PommelHorse/v_PommelHorse_g13_c03.avi
PommelHorse/v_PommelHorse_g13_c04.avi
PommelHorse/v_PommelHorse_g13_c05.avi
PommelHorse/v_PommelHorse_g13_c06.avi
PommelHorse/v_PommelHorse_g13_c07.avi
PommelHorse/v_PommelHorse_g14_c01.avi
PommelHorse/v_PommelHorse_g14_c02.avi
PommelHorse/v_PommelHorse_g14_c03.avi
PommelHorse/v_PommelHorse_g14_c04.avi
PullUps/v_PullUps_g08_c01.avi
PullUps/v_PullUps_g08_c02.avi
PullUps/v_PullUps_g08_c03.avi
PullUps/v_PullUps_g08_c04.avi
PullUps/v_PullUps_g09_c01.avi
PullUps/v_PullUps_g09_c02.avi
PullUps/v_PullUps_g09_c03.avi
PullUps/v_PullUps_g09_c04.avi
PullUps/v_PullUps_g10_c01.avi
PullUps/v_PullUps_g10_c02.avi
PullUps/v_PullUps_g10_c03.avi
PullUps/v_PullUps_g10_c04.avi
PullUps/v_PullUps_g11_c01.avi
PullUps/v_PullUps_g11_c02.avi
PullUps/v_PullUps_g11_c03.avi
PullUps/v_PullUps_g11_c04.avi
PullUps/v_PullUps_g12_c01.avi
PullUps/v_PullUps_g12_c02.avi
PullUps/v_PullUps_g12_c03.avi
PullUps/v_PullUps_g12_c04.avi
PullUps/v_PullUps_g13_c01.avi
PullUps/v_PullUps_g13_c02.avi
PullUps/v_PullUps_g13_c03.avi
PullUps/v_PullUps_g13_c04.avi
PullUps/v_PullUps_g14_c01.avi
PullUps/v_PullUps_g14_c02.avi
PullUps/v_PullUps_g14_c03.avi
PullUps/v_PullUps_g14_c04.avi
Punch/v_Punch_g08_c01.avi
Punch/v_Punch_g08_c02.avi
Punch/v_Punch_g08_c03.avi
Punch/v_Punch_g08_c04.avi
Punch/v_Punch_g08_c05.avi
Punch/v_Punch_g08_c06.avi
Punch/v_Punch_g08_c07.avi
Punch/v_Punch_g09_c01.avi
Punch/v_Punch_g09_c02.avi
Punch/v_Punch_g09_c03.avi
Punch/v_Punch_g09_c04.avi
Punch/v_Punch_g09_c05.avi
Punch/v_Punch_g09_c06.avi
Punch/v_Punch_g09_c07.avi
Punch/v_Punch_g10_c01.avi
Punch/v_Punch_g10_c02.avi
Punch/v_Punch_g10_c03.avi
Punch/v_Punch_g10_c04.avi
Punch/v_Punch_g10_c05.avi
Punch/v_Punch_g10_c06.avi
Punch/v_Punch_g11_c01.avi
Punch/v_Punch_g11_c02.avi
Punch/v_Punch_g11_c03.avi
Punch/v_Punch_g11_c04.avi
Punch/v_Punch_g11_c05.avi
Punch/v_Punch_g11_c06.avi
Punch/v_Punch_g11_c07.avi
Punch/v_Punch_g12_c01.avi
Punch/v_Punch_g12_c02.avi
Punch/v_Punch_g12_c03.avi
Punch/v_Punch_g12_c04.avi
Punch/v_Punch_g12_c05.avi
Punch/v_Punch_g12_c06.avi
Punch/v_Punch_g12_c07.avi
Punch/v_Punch_g13_c01.avi
Punch/v_Punch_g13_c02.avi
Punch/v_Punch_g13_c03.avi
Punch/v_Punch_g13_c04.avi
Punch/v_Punch_g13_c05.avi
Punch/v_Punch_g13_c06.avi
Punch/v_Punch_g13_c07.avi
Punch/v_Punch_g14_c01.avi
Punch/v_Punch_g14_c02.avi
Punch/v_Punch_g14_c03.avi
Punch/v_Punch_g14_c04.avi
Punch/v_Punch_g14_c05.avi
Punch/v_Punch_g14_c06.avi
Punch/v_Punch_g14_c07.avi
PushUps/v_PushUps_g08_c01.avi
PushUps/v_PushUps_g08_c02.avi
PushUps/v_PushUps_g08_c03.avi
PushUps/v_PushUps_g08_c04.avi
PushUps/v_PushUps_g09_c01.avi
PushUps/v_PushUps_g09_c02.avi
PushUps/v_PushUps_g09_c03.avi
PushUps/v_PushUps_g09_c04.avi
PushUps/v_PushUps_g10_c01.avi
PushUps/v_PushUps_g10_c02.avi
PushUps/v_PushUps_g10_c03.avi
PushUps/v_PushUps_g10_c04.avi
PushUps/v_PushUps_g11_c01.avi
PushUps/v_PushUps_g11_c02.avi
PushUps/v_PushUps_g11_c03.avi
PushUps/v_PushUps_g11_c04.avi
PushUps/v_PushUps_g12_c01.avi
PushUps/v_PushUps_g12_c02.avi
PushUps/v_PushUps_g12_c03.avi
PushUps/v_PushUps_g12_c04.avi
PushUps/v_PushUps_g13_c01.avi
PushUps/v_PushUps_g13_c02.avi
PushUps/v_PushUps_g13_c03.avi
PushUps/v_PushUps_g13_c04.avi
PushUps/v_PushUps_g14_c01.avi
PushUps/v_PushUps_g14_c02.avi
PushUps/v_PushUps_g14_c03.avi
PushUps/v_PushUps_g14_c04.avi
Rafting/v_Rafting_g08_c01.avi
Rafting/v_Rafting_g08_c02.avi
Rafting/v_Rafting_g08_c03.avi
Rafting/v_Rafting_g08_c04.avi
Rafting/v_Rafting_g08_c05.avi
Rafting/v_Rafting_g08_c06.avi
Rafting/v_Rafting_g09_c01.avi
Rafting/v_Rafting_g09_c02.avi
Rafting/v_Rafting_g09_c03.avi
Rafting/v_Rafting_g09_c04.avi
Rafting/v_Rafting_g10_c01.avi
Rafting/v_Rafting_g10_c02.avi
Rafting/v_Rafting_g10_c03.avi
Rafting/v_Rafting_g10_c04.avi
Rafting/v_Rafting_g10_c05.avi
Rafting/v_Rafting_g11_c01.avi
Rafting/v_Rafting_g11_c02.avi
Rafting/v_Rafting_g11_c03.avi
Rafting/v_Rafting_g11_c04.avi
Rafting/v_Rafting_g12_c01.avi
Rafting/v_Rafting_g12_c02.avi
Rafting/v_Rafting_g12_c03.avi
Rafting/v_Rafting_g12_c04.avi
Rafting/v_Rafting_g13_c01.avi
Rafting/v_Rafting_g13_c02.avi
Rafting/v_Rafting_g13_c03.avi
Rafting/v_Rafting_g13_c04.avi
Rafting/v_Rafting_g13_c05.avi
Rafting/v_Rafting_g14_c01.avi
Rafting/v_Rafting_g14_c02.avi
Rafting/v_Rafting_g14_c03.avi
Rafting/v_Rafting_g14_c04.avi
Rafting/v_Rafting_g14_c05.avi
RockClimbingIndoor/v_RockClimbingIndoor_g08_c01.avi
RockClimbingIndoor/v_RockClimbingIndoor_g08_c02.avi
RockClimbingIndoor/v_RockClimbingIndoor_g08_c03.avi
RockClimbingIndoor/v_RockClimbingIndoor_g08_c04.avi
RockClimbingIndoor/v_RockClimbingIndoor_g08_c05.avi
RockClimbingIndoor/v_RockClimbingIndoor_g08_c06.avi
RockClimbingIndoor/v_RockClimbingIndoor_g08_c07.avi
RockClimbingIndoor/v_RockClimbingIndoor_g09_c01.avi
RockClimbingIndoor/v_RockClimbingIndoor_g09_c02.avi
RockClimbingIndoor/v_RockClimbingIndoor_g09_c03.avi
RockClimbingIndoor/v_RockClimbingIndoor_g09_c04.avi
RockClimbingIndoor/v_RockClimbingIndoor_g10_c01.avi
RockClimbingIndoor/v_RockClimbingIndoor_g10_c02.avi
RockClimbingIndoor/v_RockClimbingIndoor_g10_c03.avi
RockClimbingIndoor/v_RockClimbingIndoor_g10_c04.avi
RockClimbingIndoor/v_RockClimbingIndoor_g10_c05.avi
RockClimbingIndoor/v_RockClimbingIndoor_g10_c06.avi
RockClimbingIndoor/v_RockClimbingIndoor_g10_c07.avi
RockClimbingIndoor/v_RockClimbingIndoor_g11_c01.avi
RockClimbingIndoor/v_RockClimbingIndoor_g11_c02.avi
RockClimbingIndoor/v_RockClimbingIndoor_g11_c03.avi
RockClimbingIndoor/v_RockClimbingIndoor_g11_c04.avi
RockClimbingIndoor/v_RockClimbingIndoor_g12_c01.avi
RockClimbingIndoor/v_RockClimbingIndoor_g12_c02.avi
RockClimbingIndoor/v_RockClimbingIndoor_g12_c03.avi
RockClimbingIndoor/v_RockClimbingIndoor_g12_c04.avi
RockClimbingIndoor/v_RockClimbingIndoor_g12_c05.avi
RockClimbingIndoor/v_RockClimbingIndoor_g12_c06.avi
RockClimbingIndoor/v_RockClimbingIndoor_g13_c01.avi
RockClimbingIndoor/v_RockClimbingIndoor_g13_c02.avi
RockClimbingIndoor/v_RockClimbingIndoor_g13_c03.avi
RockClimbingIndoor/v_RockClimbingIndoor_g13_c04.avi
RockClimbingIndoor/v_RockClimbingIndoor_g13_c05.avi
RockClimbingIndoor/v_RockClimbingIndoor_g13_c06.avi
RockClimbingIndoor/v_RockClimbingIndoor_g14_c01.avi
RockClimbingIndoor/v_RockClimbingIndoor_g14_c02.avi
RockClimbingIndoor/v_RockClimbingIndoor_g14_c03.avi
RockClimbingIndoor/v_RockClimbingIndoor_g14_c04.avi
RockClimbingIndoor/v_RockClimbingIndoor_g14_c05.avi
RopeClimbing/v_RopeClimbing_g08_c01.avi
RopeClimbing/v_RopeClimbing_g08_c02.avi
RopeClimbing/v_RopeClimbing_g08_c03.avi
RopeClimbing/v_RopeClimbing_g08_c04.avi
RopeClimbing/v_RopeClimbing_g09_c01.avi
RopeClimbing/v_RopeClimbing_g09_c02.avi
RopeClimbing/v_RopeClimbing_g09_c03.avi
RopeClimbing/v_RopeClimbing_g09_c04.avi
RopeClimbing/v_RopeClimbing_g10_c01.avi
RopeClimbing/v_RopeClimbing_g10_c02.avi
RopeClimbing/v_RopeClimbing_g10_c03.avi
RopeClimbing/v_RopeClimbing_g10_c04.avi
RopeClimbing/v_RopeClimbing_g10_c05.avi
RopeClimbing/v_RopeClimbing_g11_c01.avi
RopeClimbing/v_RopeClimbing_g11_c02.avi
RopeClimbing/v_RopeClimbing_g11_c03.avi
RopeClimbing/v_RopeClimbing_g11_c04.avi
RopeClimbing/v_RopeClimbing_g12_c01.avi
RopeClimbing/v_RopeClimbing_g12_c02.avi
RopeClimbing/v_RopeClimbing_g12_c03.avi
RopeClimbing/v_RopeClimbing_g12_c04.avi
RopeClimbing/v_RopeClimbing_g13_c01.avi
RopeClimbing/v_RopeClimbing_g13_c02.avi
RopeClimbing/v_RopeClimbing_g13_c03.avi
RopeClimbing/v_RopeClimbing_g13_c04.avi
RopeClimbing/v_RopeClimbing_g13_c05.avi
RopeClimbing/v_RopeClimbing_g13_c06.avi
RopeClimbing/v_RopeClimbing_g13_c07.avi
RopeClimbing/v_RopeClimbing_g14_c01.avi
RopeClimbing/v_RopeClimbing_g14_c02.avi
RopeClimbing/v_RopeClimbing_g14_c03.avi
RopeClimbing/v_RopeClimbing_g14_c04.avi
RopeClimbing/v_RopeClimbing_g14_c05.avi
Rowing/v_Rowing_g08_c01.avi
Rowing/v_Rowing_g08_c02.avi
Rowing/v_Rowing_g08_c03.avi
Rowing/v_Rowing_g08_c04.avi
Rowing/v_Rowing_g09_c01.avi
Rowing/v_Rowing_g09_c02.avi
Rowing/v_Rowing_g09_c03.avi
Rowing/v_Rowing_g09_c04.avi
Rowing/v_Rowing_g09_c05.avi
Rowing/v_Rowing_g09_c06.avi
Rowing/v_Rowing_g10_c01.avi
Rowing/v_Rowing_g10_c02.avi
Rowing/v_Rowing_g10_c03.avi
Rowing/v_Rowing_g10_c04.avi
Rowing/v_Rowing_g10_c05.avi
Rowing/v_Rowing_g10_c06.avi
Rowing/v_Rowing_g10_c07.avi
Rowing/v_Rowing_g11_c01.avi
Rowing/v_Rowing_g11_c02.avi
Rowing/v_Rowing_g11_c03.avi
Rowing/v_Rowing_g11_c04.avi
Rowing/v_Rowing_g11_c05.avi
Rowing/v_Rowing_g11_c06.avi
Rowing/v_Rowing_g12_c01.avi
Rowing/v_Rowing_g12_c02.avi
Rowing/v_Rowing_g12_c03.avi
Rowing/v_Rowing_g12_c04.avi
Rowing/v_Rowing_g12_c05.avi
Rowing/v_Rowing_g12_c06.avi
Rowing/v_Rowing_g12_c07.avi
Rowing/v_Rowing_g13_c01.avi
Rowing/v_Rowing_g13_c02.avi
Rowing/v_Rowing_g13_c03.avi
Rowing/v_Rowing_g13_c04.avi
Rowing/v_Rowing_g13_c05.avi
Rowing/v_Rowing_g13_c06.avi
Rowing/v_Rowing_g13_c07.avi
Rowing/v_Rowing_g14_c01.avi
Rowing/v_Rowing_g14_c02.avi
Rowing/v_Rowing_g14_c03.avi
Rowing/v_Rowing_g14_c04.avi
Rowing/v_Rowing_g14_c05.avi
Rowing/v_Rowing_g14_c06.avi
Rowing/v_Rowing_g14_c07.avi
SalsaSpin/v_SalsaSpin_g08_c01.avi
SalsaSpin/v_SalsaSpin_g08_c02.avi
SalsaSpin/v_SalsaSpin_g08_c03.avi
SalsaSpin/v_SalsaSpin_g08_c04.avi
SalsaSpin/v_SalsaSpin_g08_c05.avi
SalsaSpin/v_SalsaSpin_g09_c01.avi
SalsaSpin/v_SalsaSpin_g09_c02.avi
SalsaSpin/v_SalsaSpin_g09_c03.avi
SalsaSpin/v_SalsaSpin_g09_c04.avi
SalsaSpin/v_SalsaSpin_g09_c05.avi
SalsaSpin/v_SalsaSpin_g09_c06.avi
SalsaSpin/v_SalsaSpin_g10_c01.avi
SalsaSpin/v_SalsaSpin_g10_c02.avi
SalsaSpin/v_SalsaSpin_g10_c03.avi
SalsaSpin/v_SalsaSpin_g10_c04.avi
SalsaSpin/v_SalsaSpin_g10_c05.avi
SalsaSpin/v_SalsaSpin_g10_c06.avi
SalsaSpin/v_SalsaSpin_g11_c01.avi
SalsaSpin/v_SalsaSpin_g11_c02.avi
SalsaSpin/v_SalsaSpin_g11_c03.avi
SalsaSpin/v_SalsaSpin_g11_c04.avi
SalsaSpin/v_SalsaSpin_g11_c05.avi
SalsaSpin/v_SalsaSpin_g11_c06.avi
SalsaSpin/v_SalsaSpin_g12_c01.avi
SalsaSpin/v_SalsaSpin_g12_c02.avi
SalsaSpin/v_SalsaSpin_g12_c03.avi
SalsaSpin/v_SalsaSpin_g12_c04.avi
SalsaSpin/v_SalsaSpin_g12_c05.avi
SalsaSpin/v_SalsaSpin_g12_c06.avi
SalsaSpin/v_SalsaSpin_g13_c01.avi
SalsaSpin/v_SalsaSpin_g13_c02.avi
SalsaSpin/v_SalsaSpin_g13_c03.avi
SalsaSpin/v_SalsaSpin_g13_c04.avi
SalsaSpin/v_SalsaSpin_g14_c01.avi
SalsaSpin/v_SalsaSpin_g14_c02.avi
SalsaSpin/v_SalsaSpin_g14_c03.avi
SalsaSpin/v_SalsaSpin_g14_c04.avi
SalsaSpin/v_SalsaSpin_g14_c05.avi
SalsaSpin/v_SalsaSpin_g14_c06.avi
ShavingBeard/v_ShavingBeard_g08_c01.avi
ShavingBeard/v_ShavingBeard_g08_c02.avi
ShavingBeard/v_ShavingBeard_g08_c03.avi
ShavingBeard/v_ShavingBeard_g08_c04.avi
ShavingBeard/v_ShavingBeard_g08_c05.avi
ShavingBeard/v_ShavingBeard_g08_c06.avi
ShavingBeard/v_ShavingBeard_g08_c07.avi
ShavingBeard/v_ShavingBeard_g09_c01.avi
ShavingBeard/v_ShavingBeard_g09_c02.avi
ShavingBeard/v_ShavingBeard_g09_c03.avi
ShavingBeard/v_ShavingBeard_g09_c04.avi
ShavingBeard/v_ShavingBeard_g09_c05.avi
ShavingBeard/v_ShavingBeard_g09_c06.avi
ShavingBeard/v_ShavingBeard_g09_c07.avi
ShavingBeard/v_ShavingBeard_g10_c01.avi
ShavingBeard/v_ShavingBeard_g10_c02.avi
ShavingBeard/v_ShavingBeard_g10_c03.avi
ShavingBeard/v_ShavingBeard_g10_c04.avi
ShavingBeard/v_ShavingBeard_g10_c05.avi
ShavingBeard/v_ShavingBeard_g10_c06.avi
ShavingBeard/v_ShavingBeard_g10_c07.avi
ShavingBeard/v_ShavingBeard_g11_c01.avi
ShavingBeard/v_ShavingBeard_g11_c02.avi
ShavingBeard/v_ShavingBeard_g11_c03.avi
ShavingBeard/v_ShavingBeard_g11_c04.avi
ShavingBeard/v_ShavingBeard_g12_c01.avi
ShavingBeard/v_ShavingBeard_g12_c02.avi
ShavingBeard/v_ShavingBeard_g12_c03.avi
ShavingBeard/v_ShavingBeard_g12_c04.avi
ShavingBeard/v_ShavingBeard_g12_c05.avi
ShavingBeard/v_ShavingBeard_g12_c06.avi
ShavingBeard/v_ShavingBeard_g13_c01.avi
ShavingBeard/v_ShavingBeard_g13_c02.avi
ShavingBeard/v_ShavingBeard_g13_c03.avi
ShavingBeard/v_ShavingBeard_g13_c04.avi
ShavingBeard/v_ShavingBeard_g13_c05.avi
ShavingBeard/v_ShavingBeard_g13_c06.avi
ShavingBeard/v_ShavingBeard_g14_c01.avi
ShavingBeard/v_ShavingBeard_g14_c02.avi
ShavingBeard/v_ShavingBeard_g14_c03.avi
ShavingBeard/v_ShavingBeard_g14_c04.avi
ShavingBeard/v_ShavingBeard_g14_c05.avi
ShavingBeard/v_ShavingBeard_g14_c06.avi
Shotput/v_Shotput_g08_c01.avi
Shotput/v_Shotput_g08_c02.avi
Shotput/v_Shotput_g08_c03.avi
Shotput/v_Shotput_g08_c04.avi
Shotput/v_Shotput_g08_c05.avi
Shotput/v_Shotput_g08_c06.avi
Shotput/v_Shotput_g08_c07.avi
Shotput/v_Shotput_g09_c01.avi
Shotput/v_Shotput_g09_c02.avi
Shotput/v_Shotput_g09_c03.avi
Shotput/v_Shotput_g09_c04.avi
Shotput/v_Shotput_g09_c05.avi
Shotput/v_Shotput_g09_c06.avi
Shotput/v_Shotput_g09_c07.avi
Shotput/v_Shotput_g10_c01.avi
Shotput/v_Shotput_g10_c02.avi
Shotput/v_Shotput_g10_c03.avi
Shotput/v_Shotput_g10_c04.avi
Shotput/v_Shotput_g10_c05.avi
Shotput/v_Shotput_g10_c06.avi
Shotput/v_Shotput_g11_c01.avi
Shotput/v_Shotput_g11_c02.avi
Shotput/v_Shotput_g11_c03.avi
Shotput/v_Shotput_g11_c04.avi
Shotput/v_Shotput_g11_c05.avi
Shotput/v_Shotput_g11_c06.avi
Shotput/v_Shotput_g11_c07.avi
Shotput/v_Shotput_g12_c01.avi
Shotput/v_Shotput_g12_c02.avi
Shotput/v_Shotput_g12_c03.avi
Shotput/v_Shotput_g12_c04.avi
Shotput/v_Shotput_g12_c05.avi
Shotput/v_Shotput_g12_c06.avi
Shotput/v_Shotput_g12_c07.avi
Shotput/v_Shotput_g13_c01.avi
Shotput/v_Shotput_g13_c02.avi
Shotput/v_Shotput_g13_c03.avi
Shotput/v_Shotput_g13_c04.avi
Shotput/v_Shotput_g14_c01.avi
Shotput/v_Shotput_g14_c02.avi
Shotput/v_Shotput_g14_c03.avi
Shotput/v_Shotput_g14_c04.avi
SkateBoarding/v_SkateBoarding_g08_c01.avi
SkateBoarding/v_SkateBoarding_g08_c02.avi
SkateBoarding/v_SkateBoarding_g08_c03.avi
SkateBoarding/v_SkateBoarding_g08_c04.avi
SkateBoarding/v_SkateBoarding_g08_c05.avi
SkateBoarding/v_SkateBoarding_g09_c01.avi
SkateBoarding/v_SkateBoarding_g09_c02.avi
SkateBoarding/v_SkateBoarding_g09_c03.avi
SkateBoarding/v_SkateBoarding_g09_c04.avi
SkateBoarding/v_SkateBoarding_g10_c01.avi
SkateBoarding/v_SkateBoarding_g10_c02.avi
SkateBoarding/v_SkateBoarding_g10_c03.avi
SkateBoarding/v_SkateBoarding_g10_c04.avi
SkateBoarding/v_SkateBoarding_g10_c05.avi
SkateBoarding/v_SkateBoarding_g10_c06.avi
SkateBoarding/v_SkateBoarding_g10_c07.avi
SkateBoarding/v_SkateBoarding_g11_c01.avi
SkateBoarding/v_SkateBoarding_g11_c02.avi
SkateBoarding/v_SkateBoarding_g11_c03.avi
SkateBoarding/v_SkateBoarding_g11_c04.avi
SkateBoarding/v_SkateBoarding_g11_c05.avi
SkateBoarding/v_SkateBoarding_g12_c01.avi
SkateBoarding/v_SkateBoarding_g12_c02.avi
SkateBoarding/v_SkateBoarding_g12_c03.avi
SkateBoarding/v_SkateBoarding_g12_c04.avi
SkateBoarding/v_SkateBoarding_g12_c05.avi
SkateBoarding/v_SkateBoarding_g12_c06.avi
SkateBoarding/v_SkateBoarding_g13_c01.avi
SkateBoarding/v_SkateBoarding_g13_c02.avi
SkateBoarding/v_SkateBoarding_g13_c03.avi
SkateBoarding/v_SkateBoarding_g13_c04.avi
SkateBoarding/v_SkateBoarding_g14_c01.avi
SkateBoarding/v_SkateBoarding_g14_c02.avi
SkateBoarding/v_SkateBoarding_g14_c03.avi
SkateBoarding/v_SkateBoarding_g14_c04.avi
Skiing/v_Skiing_g08_c01.avi
Skiing/v_Skiing_g08_c02.avi
Skiing/v_Skiing_g08_c03.avi
Skiing/v_Skiing_g08_c04.avi
Skiing/v_Skiing_g08_c05.avi
Skiing/v_Skiing_g08_c06.avi
Skiing/v_Skiing_g08_c07.avi
Skiing/v_Skiing_g09_c01.avi
Skiing/v_Skiing_g09_c02.avi
Skiing/v_Skiing_g09_c03.avi
Skiing/v_Skiing_g09_c04.avi
Skiing/v_Skiing_g09_c05.avi
Skiing/v_Skiing_g09_c06.avi
Skiing/v_Skiing_g10_c01.avi
Skiing/v_Skiing_g10_c02.avi
Skiing/v_Skiing_g10_c03.avi
Skiing/v_Skiing_g10_c04.avi
Skiing/v_Skiing_g10_c05.avi
Skiing/v_Skiing_g11_c01.avi
Skiing/v_Skiing_g11_c02.avi
Skiing/v_Skiing_g11_c03.avi
Skiing/v_Skiing_g11_c04.avi
Skiing/v_Skiing_g12_c01.avi
Skiing/v_Skiing_g12_c02.avi
Skiing/v_Skiing_g12_c03.avi
Skiing/v_Skiing_g12_c04.avi
Skiing/v_Skiing_g13_c01.avi
Skiing/v_Skiing_g13_c02.avi
Skiing/v_Skiing_g13_c03.avi
Skiing/v_Skiing_g13_c04.avi
Skiing/v_Skiing_g13_c05.avi
Skiing/v_Skiing_g13_c06.avi
Skiing/v_Skiing_g13_c07.avi
Skiing/v_Skiing_g14_c01.avi
Skiing/v_Skiing_g14_c02.avi
Skiing/v_Skiing_g14_c03.avi
Skiing/v_Skiing_g14_c04.avi
Skijet/v_Skijet_g08_c01.avi
Skijet/v_Skijet_g08_c02.avi
Skijet/v_Skijet_g08_c03.avi
Skijet/v_Skijet_g08_c04.avi
Skijet/v_Skijet_g09_c01.avi
Skijet/v_Skijet_g09_c02.avi
Skijet/v_Skijet_g09_c03.avi
Skijet/v_Skijet_g09_c04.avi
Skijet/v_Skijet_g10_c01.avi
Skijet/v_Skijet_g10_c02.avi
Skijet/v_Skijet_g10_c03.avi
Skijet/v_Skijet_g10_c04.avi
Skijet/v_Skijet_g11_c01.avi
Skijet/v_Skijet_g11_c02.avi
Skijet/v_Skijet_g11_c03.avi
Skijet/v_Skijet_g11_c04.avi
Skijet/v_Skijet_g12_c01.avi
Skijet/v_Skijet_g12_c02.avi
Skijet/v_Skijet_g12_c03.avi
Skijet/v_Skijet_g12_c04.avi
Skijet/v_Skijet_g13_c01.avi
Skijet/v_Skijet_g13_c02.avi
Skijet/v_Skijet_g13_c03.avi
Skijet/v_Skijet_g13_c04.avi
Skijet/v_Skijet_g14_c01.avi
Skijet/v_Skijet_g14_c02.avi
Skijet/v_Skijet_g14_c03.avi
Skijet/v_Skijet_g14_c04.avi
SkyDiving/v_SkyDiving_g08_c01.avi
SkyDiving/v_SkyDiving_g08_c02.avi
SkyDiving/v_SkyDiving_g08_c03.avi
SkyDiving/v_SkyDiving_g08_c04.avi
SkyDiving/v_SkyDiving_g09_c01.avi
SkyDiving/v_SkyDiving_g09_c02.avi
SkyDiving/v_SkyDiving_g09_c03.avi
SkyDiving/v_SkyDiving_g09_c04.avi
SkyDiving/v_SkyDiving_g10_c01.avi
SkyDiving/v_SkyDiving_g10_c02.avi
SkyDiving/v_SkyDiving_g10_c03.avi
SkyDiving/v_SkyDiving_g10_c04.avi
SkyDiving/v_SkyDiving_g10_c05.avi
SkyDiving/v_SkyDiving_g11_c01.avi
SkyDiving/v_SkyDiving_g11_c02.avi
SkyDiving/v_SkyDiving_g11_c03.avi
SkyDiving/v_SkyDiving_g11_c04.avi
SkyDiving/v_SkyDiving_g12_c01.avi
SkyDiving/v_SkyDiving_g12_c02.avi
SkyDiving/v_SkyDiving_g12_c03.avi
SkyDiving/v_SkyDiving_g12_c04.avi
SkyDiving/v_SkyDiving_g13_c01.avi
SkyDiving/v_SkyDiving_g13_c02.avi
SkyDiving/v_SkyDiving_g13_c03.avi
SkyDiving/v_SkyDiving_g13_c04.avi
SkyDiving/v_SkyDiving_g14_c01.avi
SkyDiving/v_SkyDiving_g14_c02.avi
SkyDiving/v_SkyDiving_g14_c03.avi
SkyDiving/v_SkyDiving_g14_c04.avi
SoccerJuggling/v_SoccerJuggling_g08_c01.avi
SoccerJuggling/v_SoccerJuggling_g08_c02.avi
SoccerJuggling/v_SoccerJuggling_g08_c03.avi
SoccerJuggling/v_SoccerJuggling_g08_c04.avi
SoccerJuggling/v_SoccerJuggling_g09_c01.avi
SoccerJuggling/v_SoccerJuggling_g09_c02.avi
SoccerJuggling/v_SoccerJuggling_g09_c03.avi
SoccerJuggling/v_SoccerJuggling_g09_c04.avi
SoccerJuggling/v_SoccerJuggling_g09_c05.avi
SoccerJuggling/v_SoccerJuggling_g09_c06.avi
SoccerJuggling/v_SoccerJuggling_g09_c07.avi
SoccerJuggling/v_SoccerJuggling_g10_c01.avi
SoccerJuggling/v_SoccerJuggling_g10_c02.avi
SoccerJuggling/v_SoccerJuggling_g10_c03.avi
SoccerJuggling/v_SoccerJuggling_g10_c04.avi
SoccerJuggling/v_SoccerJuggling_g11_c01.avi
SoccerJuggling/v_SoccerJuggling_g11_c02.avi
SoccerJuggling/v_SoccerJuggling_g11_c03.avi
SoccerJuggling/v_SoccerJuggling_g11_c04.avi
SoccerJuggling/v_SoccerJuggling_g11_c05.avi
SoccerJuggling/v_SoccerJuggling_g11_c06.avi
SoccerJuggling/v_SoccerJuggling_g12_c01.avi
SoccerJuggling/v_SoccerJuggling_g12_c02.avi
SoccerJuggling/v_SoccerJuggling_g12_c03.avi
SoccerJuggling/v_SoccerJuggling_g12_c04.avi
SoccerJuggling/v_SoccerJuggling_g12_c05.avi
SoccerJuggling/v_SoccerJuggling_g12_c06.avi
SoccerJuggling/v_SoccerJuggling_g13_c01.avi
SoccerJuggling/v_SoccerJuggling_g13_c02.avi
SoccerJuggling/v_SoccerJuggling_g13_c03.avi
SoccerJuggling/v_SoccerJuggling_g13_c04.avi
SoccerJuggling/v_SoccerJuggling_g13_c05.avi
SoccerJuggling/v_SoccerJuggling_g14_c01.avi
SoccerJuggling/v_SoccerJuggling_g14_c02.avi
SoccerJuggling/v_SoccerJuggling_g14_c03.avi
SoccerJuggling/v_SoccerJuggling_g14_c04.avi
SoccerJuggling/v_SoccerJuggling_g14_c05.avi
SoccerJuggling/v_SoccerJuggling_g14_c06.avi
SoccerJuggling/v_SoccerJuggling_g14_c07.avi
SoccerPenalty/v_SoccerPenalty_g08_c01.avi
SoccerPenalty/v_SoccerPenalty_g08_c02.avi
SoccerPenalty/v_SoccerPenalty_g08_c03.avi
SoccerPenalty/v_SoccerPenalty_g08_c04.avi
SoccerPenalty/v_SoccerPenalty_g08_c05.avi
SoccerPenalty/v_SoccerPenalty_g08_c06.avi
SoccerPenalty/v_SoccerPenalty_g09_c01.avi
SoccerPenalty/v_SoccerPenalty_g09_c02.avi
SoccerPenalty/v_SoccerPenalty_g09_c03.avi
SoccerPenalty/v_SoccerPenalty_g09_c04.avi
SoccerPenalty/v_SoccerPenalty_g09_c05.avi
SoccerPenalty/v_SoccerPenalty_g10_c01.avi
SoccerPenalty/v_SoccerPenalty_g10_c02.avi
SoccerPenalty/v_SoccerPenalty_g10_c03.avi
SoccerPenalty/v_SoccerPenalty_g10_c04.avi
SoccerPenalty/v_SoccerPenalty_g10_c05.avi
SoccerPenalty/v_SoccerPenalty_g11_c01.avi
SoccerPenalty/v_SoccerPenalty_g11_c02.avi
SoccerPenalty/v_SoccerPenalty_g11_c03.avi
SoccerPenalty/v_SoccerPenalty_g11_c04.avi
SoccerPenalty/v_SoccerPenalty_g11_c05.avi
SoccerPenalty/v_SoccerPenalty_g12_c01.avi
SoccerPenalty/v_SoccerPenalty_g12_c02.avi
SoccerPenalty/v_SoccerPenalty_g12_c03.avi
SoccerPenalty/v_SoccerPenalty_g12_c04.avi
SoccerPenalty/v_SoccerPenalty_g12_c05.avi
SoccerPenalty/v_SoccerPenalty_g12_c06.avi
SoccerPenalty/v_SoccerPenalty_g12_c07.avi
SoccerPenalty/v_SoccerPenalty_g13_c01.avi
SoccerPenalty/v_SoccerPenalty_g13_c02.avi
SoccerPenalty/v_SoccerPenalty_g13_c03.avi
SoccerPenalty/v_SoccerPenalty_g13_c04.avi
SoccerPenalty/v_SoccerPenalty_g13_c05.avi
SoccerPenalty/v_SoccerPenalty_g13_c06.avi
SoccerPenalty/v_SoccerPenalty_g14_c01.avi
SoccerPenalty/v_SoccerPenalty_g14_c02.avi
SoccerPenalty/v_SoccerPenalty_g14_c03.avi
SoccerPenalty/v_SoccerPenalty_g14_c04.avi
SoccerPenalty/v_SoccerPenalty_g14_c05.avi
SoccerPenalty/v_SoccerPenalty_g14_c06.avi
StillRings/v_StillRings_g08_c01.avi
StillRings/v_StillRings_g08_c02.avi
StillRings/v_StillRings_g08_c03.avi
StillRings/v_StillRings_g08_c04.avi
StillRings/v_StillRings_g09_c01.avi
StillRings/v_StillRings_g09_c02.avi
StillRings/v_StillRings_g09_c03.avi
StillRings/v_StillRings_g09_c04.avi
StillRings/v_StillRings_g10_c01.avi
StillRings/v_StillRings_g10_c02.avi
StillRings/v_StillRings_g10_c03.avi
StillRings/v_StillRings_g10_c04.avi
StillRings/v_StillRings_g10_c05.avi
StillRings/v_StillRings_g10_c06.avi
StillRings/v_StillRings_g11_c01.avi
StillRings/v_StillRings_g11_c02.avi
StillRings/v_StillRings_g11_c03.avi
StillRings/v_StillRings_g11_c04.avi
StillRings/v_StillRings_g12_c01.avi
StillRings/v_StillRings_g12_c02.avi
StillRings/v_StillRings_g12_c03.avi
StillRings/v_StillRings_g12_c04.avi
StillRings/v_StillRings_g13_c01.avi
StillRings/v_StillRings_g13_c02.avi
StillRings/v_StillRings_g13_c03.avi
StillRings/v_StillRings_g13_c04.avi
StillRings/v_StillRings_g14_c01.avi
StillRings/v_StillRings_g14_c02.avi
StillRings/v_StillRings_g14_c03.avi
StillRings/v_StillRings_g14_c04.avi
SumoWrestling/v_SumoWrestling_g08_c01.avi
SumoWrestling/v_SumoWrestling_g08_c02.avi
SumoWrestling/v_SumoWrestling_g08_c03.avi
SumoWrestling/v_SumoWrestling_g08_c04.avi
SumoWrestling/v_SumoWrestling_g08_c05.avi
SumoWrestling/v_SumoWrestling_g08_c06.avi
SumoWrestling/v_SumoWrestling_g08_c07.avi
SumoWrestling/v_SumoWrestling_g09_c01.avi
SumoWrestling/v_SumoWrestling_g09_c02.avi
SumoWrestling/v_SumoWrestling_g09_c03.avi
SumoWrestling/v_SumoWrestling_g09_c04.avi
SumoWrestling/v_SumoWrestling_g10_c01.avi
SumoWrestling/v_SumoWrestling_g10_c02.avi
SumoWrestling/v_SumoWrestling_g10_c03.avi
SumoWrestling/v_SumoWrestling_g10_c04.avi
SumoWrestling/v_SumoWrestling_g11_c01.avi
SumoWrestling/v_SumoWrestling_g11_c02.avi
SumoWrestling/v_SumoWrestling_g11_c03.avi
SumoWrestling/v_SumoWrestling_g11_c04.avi
SumoWrestling/v_SumoWrestling_g12_c01.avi
SumoWrestling/v_SumoWrestling_g12_c02.avi
SumoWrestling/v_SumoWrestling_g12_c03.avi
SumoWrestling/v_SumoWrestling_g12_c04.avi
SumoWrestling/v_SumoWrestling_g12_c05.avi
SumoWrestling/v_SumoWrestling_g13_c01.avi
SumoWrestling/v_SumoWrestling_g13_c02.avi
SumoWrestling/v_SumoWrestling_g13_c03.avi
SumoWrestling/v_SumoWrestling_g13_c04.avi
SumoWrestling/v_SumoWrestling_g13_c05.avi
SumoWrestling/v_SumoWrestling_g14_c01.avi
SumoWrestling/v_SumoWrestling_g14_c02.avi
SumoWrestling/v_SumoWrestling_g14_c03.avi
SumoWrestling/v_SumoWrestling_g14_c04.avi
Surfing/v_Surfing_g08_c01.avi
Surfing/v_Surfing_g08_c02.avi
Surfing/v_Surfing_g08_c03.avi
Surfing/v_Surfing_g08_c04.avi
Surfing/v_Surfing_g08_c05.avi
Surfing/v_Surfing_g08_c06.avi
Surfing/v_Surfing_g08_c07.avi
Surfing/v_Surfing_g09_c01.avi
Surfing/v_Surfing_g09_c02.avi
Surfing/v_Surfing_g09_c03.avi
Surfing/v_Surfing_g09_c04.avi
Surfing/v_Surfing_g09_c05.avi
Surfing/v_Surfing_g10_c01.avi
Surfing/v_Surfing_g10_c02.avi
Surfing/v_Surfing_g10_c03.avi
Surfing/v_Surfing_g10_c04.avi
Surfing/v_Surfing_g10_c05.avi
Surfing/v_Surfing_g10_c06.avi
Surfing/v_Surfing_g11_c01.avi
Surfing/v_Surfing_g11_c02.avi
Surfing/v_Surfing_g11_c03.avi
Surfing/v_Surfing_g11_c04.avi
Surfing/v_Surfing_g12_c01.avi
Surfing/v_Surfing_g12_c02.avi
Surfing/v_Surfing_g12_c03.avi
Surfing/v_Surfing_g12_c04.avi
Surfing/v_Surfing_g12_c05.avi
Surfing/v_Surfing_g12_c06.avi
Surfing/v_Surfing_g12_c07.avi
Surfing/v_Surfing_g13_c01.avi
Surfing/v_Surfing_g13_c02.avi
Surfing/v_Surfing_g13_c03.avi
Surfing/v_Surfing_g13_c04.avi
Surfing/v_Surfing_g13_c05.avi
Surfing/v_Surfing_g14_c01.avi
Surfing/v_Surfing_g14_c02.avi
Surfing/v_Surfing_g14_c03.avi
Surfing/v_Surfing_g14_c04.avi
Swing/v_Swing_g08_c01.avi
Swing/v_Swing_g08_c02.avi
Swing/v_Swing_g08_c03.avi
Swing/v_Swing_g08_c04.avi
Swing/v_Swing_g08_c05.avi
Swing/v_Swing_g09_c01.avi
Swing/v_Swing_g09_c02.avi
Swing/v_Swing_g09_c03.avi
Swing/v_Swing_g09_c04.avi
Swing/v_Swing_g09_c05.avi
Swing/v_Swing_g09_c06.avi
Swing/v_Swing_g10_c01.avi
Swing/v_Swing_g10_c02.avi
Swing/v_Swing_g10_c03.avi
Swing/v_Swing_g10_c04.avi
Swing/v_Swing_g11_c01.avi
Swing/v_Swing_g11_c02.avi
Swing/v_Swing_g11_c03.avi
Swing/v_Swing_g11_c04.avi
Swing/v_Swing_g11_c05.avi
Swing/v_Swing_g11_c06.avi
Swing/v_Swing_g12_c01.avi
Swing/v_Swing_g12_c02.avi
Swing/v_Swing_g12_c03.avi
Swing/v_Swing_g12_c04.avi
Swing/v_Swing_g13_c01.avi
Swing/v_Swing_g13_c02.avi
Swing/v_Swing_g13_c03.avi
Swing/v_Swing_g13_c04.avi
Swing/v_Swing_g14_c01.avi
Swing/v_Swing_g14_c02.avi
Swing/v_Swing_g14_c03.avi
Swing/v_Swing_g14_c04.avi
Swing/v_Swing_g14_c05.avi
TableTennisShot/v_TableTennisShot_g08_c01.avi
TableTennisShot/v_TableTennisShot_g08_c02.avi
TableTennisShot/v_TableTennisShot_g08_c03.avi
TableTennisShot/v_TableTennisShot_g08_c04.avi
TableTennisShot/v_TableTennisShot_g09_c01.avi
TableTennisShot/v_TableTennisShot_g09_c02.avi
TableTennisShot/v_TableTennisShot_g09_c03.avi
TableTennisShot/v_TableTennisShot_g09_c04.avi
TableTennisShot/v_TableTennisShot_g09_c05.avi
TableTennisShot/v_TableTennisShot_g09_c06.avi
TableTennisShot/v_TableTennisShot_g09_c07.avi
TableTennisShot/v_TableTennisShot_g10_c01.avi
TableTennisShot/v_TableTennisShot_g10_c02.avi
TableTennisShot/v_TableTennisShot_g10_c03.avi
TableTennisShot/v_TableTennisShot_g10_c04.avi
TableTennisShot/v_TableTennisShot_g11_c01.avi
TableTennisShot/v_TableTennisShot_g11_c02.avi
TableTennisShot/v_TableTennisShot_g11_c03.avi
TableTennisShot/v_TableTennisShot_g11_c04.avi
TableTennisShot/v_TableTennisShot_g11_c05.avi
TableTennisShot/v_TableTennisShot_g12_c01.avi
TableTennisShot/v_TableTennisShot_g12_c02.avi
TableTennisShot/v_TableTennisShot_g12_c03.avi
TableTennisShot/v_TableTennisShot_g12_c04.avi
TableTennisShot/v_TableTennisShot_g13_c01.avi
TableTennisShot/v_TableTennisShot_g13_c02.avi
TableTennisShot/v_TableTennisShot_g13_c03.avi
TableTennisShot/v_TableTennisShot_g13_c04.avi
TableTennisShot/v_TableTennisShot_g14_c01.avi
TableTennisShot/v_TableTennisShot_g14_c02.avi
TableTennisShot/v_TableTennisShot_g14_c03.avi
TableTennisShot/v_TableTennisShot_g14_c04.avi
TableTennisShot/v_TableTennisShot_g14_c05.avi
TaiChi/v_TaiChi_g08_c01.avi
TaiChi/v_TaiChi_g08_c02.avi
TaiChi/v_TaiChi_g08_c03.avi
TaiChi/v_TaiChi_g08_c04.avi
TaiChi/v_TaiChi_g09_c01.avi
TaiChi/v_TaiChi_g09_c02.avi
TaiChi/v_TaiChi_g09_c03.avi
TaiChi/v_TaiChi_g09_c04.avi
TaiChi/v_TaiChi_g10_c01.avi
TaiChi/v_TaiChi_g10_c02.avi
TaiChi/v_TaiChi_g10_c03.avi
TaiChi/v_TaiChi_g10_c04.avi
TaiChi/v_TaiChi_g11_c01.avi
TaiChi/v_TaiChi_g11_c02.avi
TaiChi/v_TaiChi_g11_c03.avi
TaiChi/v_TaiChi_g11_c04.avi
TaiChi/v_TaiChi_g12_c01.avi
TaiChi/v_TaiChi_g12_c02.avi
TaiChi/v_TaiChi_g12_c03.avi
TaiChi/v_TaiChi_g12_c04.avi
TaiChi/v_TaiChi_g13_c01.avi
TaiChi/v_TaiChi_g13_c02.avi
TaiChi/v_TaiChi_g13_c03.avi
TaiChi/v_TaiChi_g13_c04.avi
TaiChi/v_TaiChi_g14_c01.avi
TaiChi/v_TaiChi_g14_c02.avi
TaiChi/v_TaiChi_g14_c03.avi
TaiChi/v_TaiChi_g14_c04.avi
TennisSwing/v_TennisSwing_g08_c01.avi
TennisSwing/v_TennisSwing_g08_c02.avi
TennisSwing/v_TennisSwing_g08_c03.avi
TennisSwing/v_TennisSwing_g08_c04.avi
TennisSwing/v_TennisSwing_g08_c05.avi
TennisSwing/v_TennisSwing_g08_c06.avi
TennisSwing/v_TennisSwing_g09_c01.avi
TennisSwing/v_TennisSwing_g09_c02.avi
TennisSwing/v_TennisSwing_g09_c03.avi
TennisSwing/v_TennisSwing_g09_c04.avi
TennisSwing/v_TennisSwing_g09_c05.avi
TennisSwing/v_TennisSwing_g09_c06.avi
TennisSwing/v_TennisSwing_g09_c07.avi
TennisSwing/v_TennisSwing_g10_c01.avi
TennisSwing/v_TennisSwing_g10_c02.avi
TennisSwing/v_TennisSwing_g10_c03.avi
TennisSwing/v_TennisSwing_g10_c04.avi
TennisSwing/v_TennisSwing_g10_c05.avi
TennisSwing/v_TennisSwing_g10_c06.avi
TennisSwing/v_TennisSwing_g10_c07.avi
TennisSwing/v_TennisSwing_g11_c01.avi
TennisSwing/v_TennisSwing_g11_c02.avi
TennisSwing/v_TennisSwing_g11_c03.avi
TennisSwing/v_TennisSwing_g11_c04.avi
TennisSwing/v_TennisSwing_g11_c05.avi
TennisSwing/v_TennisSwing_g11_c06.avi
TennisSwing/v_TennisSwing_g11_c07.avi
TennisSwing/v_TennisSwing_g12_c01.avi
TennisSwing/v_TennisSwing_g12_c02.avi
TennisSwing/v_TennisSwing_g12_c03.avi
TennisSwing/v_TennisSwing_g12_c04.avi
TennisSwing/v_TennisSwing_g12_c05.avi
TennisSwing/v_TennisSwing_g12_c06.avi
TennisSwing/v_TennisSwing_g12_c07.avi
TennisSwing/v_TennisSwing_g13_c01.avi
TennisSwing/v_TennisSwing_g13_c02.avi
TennisSwing/v_TennisSwing_g13_c03.avi
TennisSwing/v_TennisSwing_g13_c04.avi
TennisSwing/v_TennisSwing_g13_c05.avi
TennisSwing/v_TennisSwing_g13_c06.avi
TennisSwing/v_TennisSwing_g13_c07.avi
TennisSwing/v_TennisSwing_g14_c01.avi
TennisSwing/v_TennisSwing_g14_c02.avi
TennisSwing/v_TennisSwing_g14_c03.avi
TennisSwing/v_TennisSwing_g14_c04.avi
TennisSwing/v_TennisSwing_g14_c05.avi
TennisSwing/v_TennisSwing_g14_c06.avi
TennisSwing/v_TennisSwing_g14_c07.avi
ThrowDiscus/v_ThrowDiscus_g08_c01.avi
ThrowDiscus/v_ThrowDiscus_g08_c02.avi
ThrowDiscus/v_ThrowDiscus_g08_c03.avi
ThrowDiscus/v_ThrowDiscus_g08_c04.avi
ThrowDiscus/v_ThrowDiscus_g09_c01.avi
ThrowDiscus/v_ThrowDiscus_g09_c02.avi
ThrowDiscus/v_ThrowDiscus_g09_c03.avi
ThrowDiscus/v_ThrowDiscus_g09_c04.avi
ThrowDiscus/v_ThrowDiscus_g09_c05.avi
ThrowDiscus/v_ThrowDiscus_g09_c06.avi
ThrowDiscus/v_ThrowDiscus_g10_c01.avi
ThrowDiscus/v_ThrowDiscus_g10_c02.avi
ThrowDiscus/v_ThrowDiscus_g10_c03.avi
ThrowDiscus/v_ThrowDiscus_g10_c04.avi
ThrowDiscus/v_ThrowDiscus_g10_c05.avi
ThrowDiscus/v_ThrowDiscus_g11_c01.avi
ThrowDiscus/v_ThrowDiscus_g11_c02.avi
ThrowDiscus/v_ThrowDiscus_g11_c03.avi
ThrowDiscus/v_ThrowDiscus_g11_c04.avi
ThrowDiscus/v_ThrowDiscus_g11_c05.avi
ThrowDiscus/v_ThrowDiscus_g11_c06.avi
ThrowDiscus/v_ThrowDiscus_g11_c07.avi
ThrowDiscus/v_ThrowDiscus_g12_c01.avi
ThrowDiscus/v_ThrowDiscus_g12_c02.avi
ThrowDiscus/v_ThrowDiscus_g12_c03.avi
ThrowDiscus/v_ThrowDiscus_g12_c04.avi
ThrowDiscus/v_ThrowDiscus_g12_c05.avi
ThrowDiscus/v_ThrowDiscus_g12_c06.avi
ThrowDiscus/v_ThrowDiscus_g13_c01.avi
ThrowDiscus/v_ThrowDiscus_g13_c02.avi
ThrowDiscus/v_ThrowDiscus_g13_c03.avi
ThrowDiscus/v_ThrowDiscus_g13_c04.avi
ThrowDiscus/v_ThrowDiscus_g13_c05.avi
ThrowDiscus/v_ThrowDiscus_g14_c01.avi
ThrowDiscus/v_ThrowDiscus_g14_c02.avi
ThrowDiscus/v_ThrowDiscus_g14_c03.avi
ThrowDiscus/v_ThrowDiscus_g14_c04.avi
TrampolineJumping/v_TrampolineJumping_g08_c01.avi
TrampolineJumping/v_TrampolineJumping_g08_c02.avi
TrampolineJumping/v_TrampolineJumping_g08_c03.avi
TrampolineJumping/v_TrampolineJumping_g08_c04.avi
TrampolineJumping/v_TrampolineJumping_g09_c01.avi
TrampolineJumping/v_TrampolineJumping_g09_c02.avi
TrampolineJumping/v_TrampolineJumping_g09_c03.avi
TrampolineJumping/v_TrampolineJumping_g09_c04.avi
TrampolineJumping/v_TrampolineJumping_g09_c05.avi
TrampolineJumping/v_TrampolineJumping_g09_c06.avi
TrampolineJumping/v_TrampolineJumping_g10_c01.avi
TrampolineJumping/v_TrampolineJumping_g10_c02.avi
TrampolineJumping/v_TrampolineJumping_g10_c03.avi
TrampolineJumping/v_TrampolineJumping_g10_c04.avi
TrampolineJumping/v_TrampolineJumping_g10_c05.avi
TrampolineJumping/v_TrampolineJumping_g10_c06.avi
TrampolineJumping/v_TrampolineJumping_g11_c01.avi
TrampolineJumping/v_TrampolineJumping_g11_c02.avi
TrampolineJumping/v_TrampolineJumping_g11_c03.avi
TrampolineJumping/v_TrampolineJumping_g11_c04.avi
TrampolineJumping/v_TrampolineJumping_g11_c05.avi
TrampolineJumping/v_TrampolineJumping_g11_c06.avi
TrampolineJumping/v_TrampolineJumping_g12_c01.avi
TrampolineJumping/v_TrampolineJumping_g12_c02.avi
TrampolineJumping/v_TrampolineJumping_g12_c03.avi
TrampolineJumping/v_TrampolineJumping_g12_c04.avi
TrampolineJumping/v_TrampolineJumping_g12_c05.avi
TrampolineJumping/v_TrampolineJumping_g13_c01.avi
TrampolineJumping/v_TrampolineJumping_g13_c02.avi
TrampolineJumping/v_TrampolineJumping_g13_c03.avi
TrampolineJumping/v_TrampolineJumping_g13_c04.avi
TrampolineJumping/v_TrampolineJumping_g14_c01.avi
TrampolineJumping/v_TrampolineJumping_g14_c02.avi
TrampolineJumping/v_TrampolineJumping_g14_c03.avi
TrampolineJumping/v_TrampolineJumping_g14_c04.avi
Typing/v_Typing_g08_c01.avi
Typing/v_Typing_g08_c02.avi
Typing/v_Typing_g08_c03.avi
Typing/v_Typing_g08_c04.avi
Typing/v_Typing_g08_c05.avi
Typing/v_Typing_g08_c06.avi
Typing/v_Typing_g08_c07.avi
Typing/v_Typing_g09_c01.avi
Typing/v_Typing_g09_c02.avi
Typing/v_Typing_g09_c03.avi
Typing/v_Typing_g09_c04.avi
Typing/v_Typing_g09_c05.avi
Typing/v_Typing_g09_c06.avi
Typing/v_Typing_g09_c07.avi
Typing/v_Typing_g10_c01.avi
Typing/v_Typing_g10_c02.avi
Typing/v_Typing_g10_c03.avi
Typing/v_Typing_g10_c04.avi
Typing/v_Typing_g10_c05.avi
Typing/v_Typing_g10_c06.avi
Typing/v_Typing_g10_c07.avi
Typing/v_Typing_g11_c01.avi
Typing/v_Typing_g11_c02.avi
Typing/v_Typing_g11_c03.avi
Typing/v_Typing_g11_c04.avi
Typing/v_Typing_g11_c05.avi
Typing/v_Typing_g11_c06.avi
Typing/v_Typing_g11_c07.avi
Typing/v_Typing_g12_c01.avi
Typing/v_Typing_g12_c02.avi
Typing/v_Typing_g12_c03.avi
Typing/v_Typing_g12_c04.avi
Typing/v_Typing_g12_c05.avi
Typing/v_Typing_g12_c06.avi
Typing/v_Typing_g12_c07.avi
Typing/v_Typing_g13_c01.avi
Typing/v_Typing_g13_c02.avi
Typing/v_Typing_g13_c03.avi
Typing/v_Typing_g13_c04.avi
Typing/v_Typing_g14_c01.avi
Typing/v_Typing_g14_c02.avi
Typing/v_Typing_g14_c03.avi
Typing/v_Typing_g14_c04.avi
Typing/v_Typing_g14_c05.avi
Typing/v_Typing_g14_c06.avi
Typing/v_Typing_g14_c07.avi
UnevenBars/v_UnevenBars_g08_c01.avi
UnevenBars/v_UnevenBars_g08_c02.avi
UnevenBars/v_UnevenBars_g08_c03.avi
UnevenBars/v_UnevenBars_g08_c04.avi
UnevenBars/v_UnevenBars_g09_c01.avi
UnevenBars/v_UnevenBars_g09_c02.avi
UnevenBars/v_UnevenBars_g09_c03.avi
UnevenBars/v_UnevenBars_g09_c04.avi
UnevenBars/v_UnevenBars_g10_c01.avi
UnevenBars/v_UnevenBars_g10_c02.avi
UnevenBars/v_UnevenBars_g10_c03.avi
UnevenBars/v_UnevenBars_g10_c04.avi
UnevenBars/v_UnevenBars_g11_c01.avi
UnevenBars/v_UnevenBars_g11_c02.avi
UnevenBars/v_UnevenBars_g11_c03.avi
UnevenBars/v_UnevenBars_g11_c04.avi
UnevenBars/v_UnevenBars_g12_c01.avi
UnevenBars/v_UnevenBars_g12_c02.avi
UnevenBars/v_UnevenBars_g12_c03.avi
UnevenBars/v_UnevenBars_g12_c04.avi
UnevenBars/v_UnevenBars_g13_c01.avi
UnevenBars/v_UnevenBars_g13_c02.avi
UnevenBars/v_UnevenBars_g13_c03.avi
UnevenBars/v_UnevenBars_g13_c04.avi
UnevenBars/v_UnevenBars_g14_c01.avi
UnevenBars/v_UnevenBars_g14_c02.avi
UnevenBars/v_UnevenBars_g14_c03.avi
UnevenBars/v_UnevenBars_g14_c04.avi
VolleyballSpiking/v_VolleyballSpiking_g08_c01.avi
VolleyballSpiking/v_VolleyballSpiking_g08_c02.avi
VolleyballSpiking/v_VolleyballSpiking_g08_c03.avi
VolleyballSpiking/v_VolleyballSpiking_g08_c04.avi
VolleyballSpiking/v_VolleyballSpiking_g08_c05.avi
VolleyballSpiking/v_VolleyballSpiking_g08_c06.avi
VolleyballSpiking/v_VolleyballSpiking_g09_c01.avi
VolleyballSpiking/v_VolleyballSpiking_g09_c02.avi
VolleyballSpiking/v_VolleyballSpiking_g09_c03.avi
VolleyballSpiking/v_VolleyballSpiking_g09_c04.avi
VolleyballSpiking/v_VolleyballSpiking_g09_c05.avi
VolleyballSpiking/v_VolleyballSpiking_g09_c06.avi
VolleyballSpiking/v_VolleyballSpiking_g10_c01.avi
VolleyballSpiking/v_VolleyballSpiking_g10_c02.avi
VolleyballSpiking/v_VolleyballSpiking_g10_c03.avi
VolleyballSpiking/v_VolleyballSpiking_g10_c04.avi
VolleyballSpiking/v_VolleyballSpiking_g11_c01.avi
VolleyballSpiking/v_VolleyballSpiking_g11_c02.avi
VolleyballSpiking/v_VolleyballSpiking_g11_c03.avi
VolleyballSpiking/v_VolleyballSpiking_g11_c04.avi
VolleyballSpiking/v_VolleyballSpiking_g11_c05.avi
VolleyballSpiking/v_VolleyballSpiking_g11_c06.avi
VolleyballSpiking/v_VolleyballSpiking_g12_c01.avi
VolleyballSpiking/v_VolleyballSpiking_g12_c02.avi
VolleyballSpiking/v_VolleyballSpiking_g12_c03.avi
VolleyballSpiking/v_VolleyballSpiking_g12_c04.avi
VolleyballSpiking/v_VolleyballSpiking_g13_c01.avi
VolleyballSpiking/v_VolleyballSpiking_g13_c02.avi
VolleyballSpiking/v_VolleyballSpiking_g13_c03.avi
VolleyballSpiking/v_VolleyballSpiking_g13_c04.avi
VolleyballSpiking/v_VolleyballSpiking_g13_c05.avi
VolleyballSpiking/v_VolleyballSpiking_g13_c06.avi
VolleyballSpiking/v_VolleyballSpiking_g13_c07.avi
VolleyballSpiking/v_VolleyballSpiking_g14_c01.avi
VolleyballSpiking/v_VolleyballSpiking_g14_c02.avi
VolleyballSpiking/v_VolleyballSpiking_g14_c03.avi
VolleyballSpiking/v_VolleyballSpiking_g14_c04.avi
WalkingWithDog/v_WalkingWithDog_g08_c01.avi
WalkingWithDog/v_WalkingWithDog_g08_c02.avi
WalkingWithDog/v_WalkingWithDog_g08_c03.avi
WalkingWithDog/v_WalkingWithDog_g08_c04.avi
WalkingWithDog/v_WalkingWithDog_g08_c05.avi
WalkingWithDog/v_WalkingWithDog_g09_c01.avi
WalkingWithDog/v_WalkingWithDog_g09_c02.avi
WalkingWithDog/v_WalkingWithDog_g09_c03.avi
WalkingWithDog/v_WalkingWithDog_g09_c04.avi
WalkingWithDog/v_WalkingWithDog_g09_c05.avi
WalkingWithDog/v_WalkingWithDog_g09_c06.avi
WalkingWithDog/v_WalkingWithDog_g10_c01.avi
WalkingWithDog/v_WalkingWithDog_g10_c02.avi
WalkingWithDog/v_WalkingWithDog_g10_c03.avi
WalkingWithDog/v_WalkingWithDog_g10_c04.avi
WalkingWithDog/v_WalkingWithDog_g10_c05.avi
WalkingWithDog/v_WalkingWithDog_g11_c01.avi
WalkingWithDog/v_WalkingWithDog_g11_c02.avi
WalkingWithDog/v_WalkingWithDog_g11_c03.avi
WalkingWithDog/v_WalkingWithDog_g11_c04.avi
WalkingWithDog/v_WalkingWithDog_g11_c05.avi
WalkingWithDog/v_WalkingWithDog_g12_c01.avi
WalkingWithDog/v_WalkingWithDog_g12_c02.avi
WalkingWithDog/v_WalkingWithDog_g12_c03.avi
WalkingWithDog/v_WalkingWithDog_g12_c04.avi
WalkingWithDog/v_WalkingWithDog_g12_c05.avi
WalkingWithDog/v_WalkingWithDog_g13_c01.avi
WalkingWithDog/v_WalkingWithDog_g13_c02.avi
WalkingWithDog/v_WalkingWithDog_g13_c03.avi
WalkingWithDog/v_WalkingWithDog_g13_c04.avi
WalkingWithDog/v_WalkingWithDog_g13_c05.avi
WalkingWithDog/v_WalkingWithDog_g14_c01.avi
WalkingWithDog/v_WalkingWithDog_g14_c02.avi
WalkingWithDog/v_WalkingWithDog_g14_c03.avi
WalkingWithDog/v_WalkingWithDog_g14_c04.avi
WallPushups/v_WallPushups_g08_c01.avi
WallPushups/v_WallPushups_g08_c02.avi
WallPushups/v_WallPushups_g08_c03.avi
WallPushups/v_WallPushups_g08_c04.avi
WallPushups/v_WallPushups_g08_c05.avi
WallPushups/v_WallPushups_g09_c01.avi
WallPushups/v_WallPushups_g09_c02.avi
WallPushups/v_WallPushups_g09_c03.avi
WallPushups/v_WallPushups_g09_c04.avi
WallPushups/v_WallPushups_g09_c05.avi
WallPushups/v_WallPushups_g10_c01.avi
WallPushups/v_WallPushups_g10_c02.avi
WallPushups/v_WallPushups_g10_c03.avi
WallPushups/v_WallPushups_g10_c04.avi
WallPushups/v_WallPushups_g10_c05.avi
WallPushups/v_WallPushups_g11_c01.avi
WallPushups/v_WallPushups_g11_c02.avi
WallPushups/v_WallPushups_g11_c03.avi
WallPushups/v_WallPushups_g11_c04.avi
WallPushups/v_WallPushups_g11_c05.avi
WallPushups/v_WallPushups_g11_c06.avi
WallPushups/v_WallPushups_g12_c01.avi
WallPushups/v_WallPushups_g12_c02.avi
WallPushups/v_WallPushups_g12_c03.avi
WallPushups/v_WallPushups_g12_c04.avi
WallPushups/v_WallPushups_g12_c05.avi
WallPushups/v_WallPushups_g13_c01.avi
WallPushups/v_WallPushups_g13_c02.avi
WallPushups/v_WallPushups_g13_c03.avi
WallPushups/v_WallPushups_g13_c04.avi
WallPushups/v_WallPushups_g13_c05.avi
WallPushups/v_WallPushups_g14_c01.avi
WallPushups/v_WallPushups_g14_c02.avi
WallPushups/v_WallPushups_g14_c03.avi
WallPushups/v_WallPushups_g14_c04.avi
WallPushups/v_WallPushups_g14_c05.avi
WritingOnBoard/v_WritingOnBoard_g08_c01.avi
WritingOnBoard/v_WritingOnBoard_g08_c02.avi
WritingOnBoard/v_WritingOnBoard_g08_c03.avi
WritingOnBoard/v_WritingOnBoard_g08_c04.avi
WritingOnBoard/v_WritingOnBoard_g09_c01.avi
WritingOnBoard/v_WritingOnBoard_g09_c02.avi
WritingOnBoard/v_WritingOnBoard_g09_c03.avi
WritingOnBoard/v_WritingOnBoard_g09_c04.avi
WritingOnBoard/v_WritingOnBoard_g09_c05.avi
WritingOnBoard/v_WritingOnBoard_g09_c06.avi
WritingOnBoard/v_WritingOnBoard_g10_c01.avi
WritingOnBoard/v_WritingOnBoard_g10_c02.avi
WritingOnBoard/v_WritingOnBoard_g10_c03.avi
WritingOnBoard/v_WritingOnBoard_g10_c04.avi
WritingOnBoard/v_WritingOnBoard_g10_c05.avi
WritingOnBoard/v_WritingOnBoard_g10_c06.avi
WritingOnBoard/v_WritingOnBoard_g10_c07.avi
WritingOnBoard/v_WritingOnBoard_g11_c01.avi
WritingOnBoard/v_WritingOnBoard_g11_c02.avi
WritingOnBoard/v_WritingOnBoard_g11_c03.avi
WritingOnBoard/v_WritingOnBoard_g11_c04.avi
WritingOnBoard/v_WritingOnBoard_g11_c05.avi
WritingOnBoard/v_WritingOnBoard_g11_c06.avi
WritingOnBoard/v_WritingOnBoard_g12_c01.avi
WritingOnBoard/v_WritingOnBoard_g12_c02.avi
WritingOnBoard/v_WritingOnBoard_g12_c03.avi
WritingOnBoard/v_WritingOnBoard_g12_c04.avi
WritingOnBoard/v_WritingOnBoard_g13_c01.avi
WritingOnBoard/v_WritingOnBoard_g13_c02.avi
WritingOnBoard/v_WritingOnBoard_g13_c03.avi
WritingOnBoard/v_WritingOnBoard_g13_c04.avi
WritingOnBoard/v_WritingOnBoard_g13_c05.avi
WritingOnBoard/v_WritingOnBoard_g13_c06.avi
WritingOnBoard/v_WritingOnBoard_g14_c01.avi
WritingOnBoard/v_WritingOnBoard_g14_c02.avi
WritingOnBoard/v_WritingOnBoard_g14_c03.avi
WritingOnBoard/v_WritingOnBoard_g14_c04.avi
YoYo/v_YoYo_g08_c01.avi
YoYo/v_YoYo_g08_c02.avi
YoYo/v_YoYo_g08_c03.avi
YoYo/v_YoYo_g08_c04.avi
YoYo/v_YoYo_g08_c05.avi
YoYo/v_YoYo_g09_c01.avi
YoYo/v_YoYo_g09_c02.avi
YoYo/v_YoYo_g09_c03.avi
YoYo/v_YoYo_g09_c04.avi
YoYo/v_YoYo_g09_c05.avi
YoYo/v_YoYo_g09_c06.avi
YoYo/v_YoYo_g10_c01.avi
YoYo/v_YoYo_g10_c02.avi
YoYo/v_YoYo_g10_c03.avi
YoYo/v_YoYo_g10_c04.avi
YoYo/v_YoYo_g10_c05.avi
YoYo/v_YoYo_g11_c01.avi
YoYo/v_YoYo_g11_c02.avi
YoYo/v_YoYo_g11_c03.avi
YoYo/v_YoYo_g11_c04.avi
YoYo/v_YoYo_g11_c05.avi
YoYo/v_YoYo_g11_c06.avi
YoYo/v_YoYo_g12_c01.avi
YoYo/v_YoYo_g12_c02.avi
YoYo/v_YoYo_g12_c03.avi
YoYo/v_YoYo_g12_c04.avi
YoYo/v_YoYo_g13_c01.avi
YoYo/v_YoYo_g13_c02.avi
YoYo/v_YoYo_g13_c03.avi
YoYo/v_YoYo_g13_c04.avi
YoYo/v_YoYo_g13_c05.avi
YoYo/v_YoYo_g14_c01.avi
YoYo/v_YoYo_g14_c02.avi
YoYo/v_YoYo_g14_c03.avi
YoYo/v_YoYo_g14_c04.avi
