# Supplementary material for: STA-TSN: Spatial-Temporal Attention Temporal Segment Network for action recognition in video
Source: PLoS One. 2022 Mar 17;17(3):e0265115. doi: 10.1371/journal.pone.0265115 (PMC8929560; doi:10.1371/journal.pone.0265115)
Supplement: S1 File — (ZIP) [file pone.0265115.s001.zip › ┤·┬δ/datasets/ucf101_splits/testlist03.txt]

ApplyEyeMakeup/v_ApplyEyeMakeup_g15_c01.avi
ApplyEyeMakeup/v_ApplyEyeMakeup_g15_c02.avi
ApplyEyeMakeup/v_ApplyEyeMakeup_g15_c03.avi
ApplyEyeMakeup/v_ApplyEyeMakeup_g15_c04.avi
ApplyEyeMakeup/v_ApplyEyeMakeup_g15_c05.avi
ApplyEyeMakeup/v_ApplyEyeMakeup_g15_c06.avi
ApplyEyeMakeup/v_ApplyEyeMakeup_g15_c07.avi
ApplyEyeMakeup/v_ApplyEyeMakeup_g16_c01.avi
ApplyEyeMakeup/v_ApplyEyeMakeup_g16_c02.avi
ApplyEyeMakeup/v_ApplyEyeMakeup_g16_c03.avi
ApplyEyeMakeup/v_ApplyEyeMakeup_g16_c04.avi
ApplyEyeMakeup/v_ApplyEyeMakeup_g16_c05.avi
ApplyEyeMakeup/v_ApplyEyeMakeup_g17_c01.avi
ApplyEyeMakeup/v_ApplyEyeMakeup_g17_c02.avi
ApplyEyeMakeup/v_ApplyEyeMakeup_g17_c03.avi
ApplyEyeMakeup/v_ApplyEyeMakeup_g17_c04.avi
ApplyEyeMakeup/v_ApplyEyeMakeup_g17_c05.avi
ApplyEyeMakeup/v_ApplyEyeMakeup_g18_c01.avi
ApplyEyeMakeup/v_ApplyEyeMakeup_g18_c02.avi
ApplyEyeMakeup/v_ApplyEyeMakeup_g18_c03.avi
ApplyEyeMakeup/v_ApplyEyeMakeup_g18_c04.avi
ApplyEyeMakeup/v_ApplyEyeMakeup_g18_c05.avi
ApplyEyeMakeup/v_ApplyEyeMakeup_g19_c01.avi
ApplyEyeMakeup/v_ApplyEyeMakeup_g19_c02.avi
ApplyEyeMakeup/v_ApplyEyeMakeup_g19_c03.avi
ApplyEyeMakeup/v_ApplyEyeMakeup_g19_c04.avi
ApplyEyeMakeup/v_ApplyEyeMakeup_g20_c01.avi
ApplyEyeMakeup/v_ApplyEyeMakeup_g20_c02.avi
ApplyEyeMakeup/v_ApplyEyeMakeup_g20_c03.avi
ApplyEyeMakeup/v_ApplyEyeMakeup_g20_c04.avi
ApplyEyeMakeup/v_ApplyEyeMakeup_g20_c05.avi
ApplyEyeMakeup/v_ApplyEyeMakeup_g20_c06.avi
ApplyEyeMakeup/v_ApplyEyeMakeup_g21_c01.avi
ApplyEyeMakeup/v_ApplyEyeMakeup_g21_c02.avi
ApplyEyeMakeup/v_ApplyEyeMakeup_g21_c03.avi
ApplyEyeMakeup/v_ApplyEyeMakeup_g21_c04.avi
ApplyEyeMakeup/v_ApplyEyeMakeup_g21_c05.avi
ApplyLipstick/v_ApplyLipstick_g15_c01.avi
ApplyLipstick/v_ApplyLipstick_g15_c02.avi
ApplyLipstick/v_ApplyLipstick_g15_c03.avi
ApplyLipstick/v_ApplyLipstick_g15_c04.avi
ApplyLipstick/v_ApplyLipstick_g15_c05.avi
ApplyLipstick/v_ApplyLipstick_g16_c01.avi
ApplyLipstick/v_ApplyLipstick_g16_c02.avi
ApplyLipstick/v_ApplyLipstick_g16_c03.avi
ApplyLipstick/v_ApplyLipstick_g16_c04.avi
ApplyLipstick/v_ApplyLipstick_g16_c05.avi
ApplyLipstick/v_ApplyLipstick_g17_c01.avi
ApplyLipstick/v_ApplyLipstick_g17_c02.avi
ApplyLipstick/v_ApplyLipstick_g17_c03.avi
ApplyLipstick/v_ApplyLipstick_g17_c04.avi
ApplyLipstick/v_ApplyLipstick_g17_c05.avi
ApplyLipstick/v_ApplyLipstick_g18_c01.avi
ApplyLipstick/v_ApplyLipstick_g18_c02.avi
ApplyLipstick/v_ApplyLipstick_g18_c03.avi
ApplyLipstick/v_ApplyLipstick_g18_c04.avi
ApplyLipstick/v_ApplyLipstick_g19_c01.avi
ApplyLipstick/v_ApplyLipstick_g19_c02.avi
ApplyLipstick/v_ApplyLipstick_g19_c03.avi
ApplyLipstick/v_ApplyLipstick_g19_c04.avi
ApplyLipstick/v_ApplyLipstick_g20_c01.avi
ApplyLipstick/v_ApplyLipstick_g20_c02.avi
ApplyLipstick/v_ApplyLipstick_g20_c03.avi
ApplyLipstick/v_ApplyLipstick_g20_c04.avi
ApplyLipstick/v_ApplyLipstick_g20_c05.avi
ApplyLipstick/v_ApplyLipstick_g21_c01.avi
ApplyLipstick/v_ApplyLipstick_g21_c02.avi
ApplyLipstick/v_ApplyLipstick_g21_c03.avi
ApplyLipstick/v_ApplyLipstick_g21_c04.avi
ApplyLipstick/v_ApplyLipstick_g21_c05.avi
Archery/v_Archery_g15_c01.avi
Archery/v_Archery_g15_c02.avi
Archery/v_Archery_g15_c03.avi
Archery/v_Archery_g15_c04.avi
Archery/v_Archery_g15_c05.avi
Archery/v_Archery_g15_c06.avi
Archery/v_Archery_g15_c07.avi
Archery/v_Archery_g16_c01.avi
Archery/v_Archery_g16_c02.avi
Archery/v_Archery_g16_c03.avi
Archery/v_Archery_g16_c04.avi
Archery/v_Archery_g16_c05.avi
Archery/v_Archery_g17_c01.avi
Archery/v_Archery_g17_c02.avi
Archery/v_Archery_g17_c03.avi
Archery/v_Archery_g17_c04.avi
Archery/v_Archery_g18_c01.avi
Archery/v_Archery_g18_c02.avi
Archery/v_Archery_g18_c03.avi
Archery/v_Archery_g18_c04.avi
Archery/v_Archery_g18_c05.avi
Archery/v_Archery_g18_c06.avi
Archery/v_Archery_g18_c07.avi
Archery/v_Archery_g19_c01.avi
Archery/v_Archery_g19_c02.avi
Archery/v_Archery_g19_c03.avi
Archery/v_Archery_g19_c04.avi
Archery/v_Archery_g20_c01.avi
Archery/v_Archery_g20_c02.avi
Archery/v_Archery_g20_c03.avi
Archery/v_Archery_g20_c04.avi
Archery/v_Archery_g20_c05.avi
Archery/v_Archery_g20_c06.avi
Archery/v_Archery_g20_c07.avi
Archery/v_Archery_g21_c01.avi
Archery/v_Archery_g21_c02.avi
Archery/v_Archery_g21_c03.avi
Archery/v_Archery_g21_c04.avi
BabyCrawling/v_BabyCrawling_g15_c01.avi
BabyCrawling/v_BabyCrawling_g15_c02.avi
BabyCrawling/v_BabyCrawling_g15_c03.avi
BabyCrawling/v_BabyCrawling_g15_c04.avi
BabyCrawling/v_BabyCrawling_g15_c05.avi
BabyCrawling/v_BabyCrawling_g15_c06.avi
BabyCrawling/v_BabyCrawling_g16_c01.avi
BabyCrawling/v_BabyCrawling_g16_c02.avi
BabyCrawling/v_BabyCrawling_g16_c03.avi
BabyCrawling/v_BabyCrawling_g16_c04.avi
BabyCrawling/v_BabyCrawling_g16_c05.avi
BabyCrawling/v_BabyCrawling_g16_c06.avi
BabyCrawling/v_BabyCrawling_g17_c01.avi
BabyCrawling/v_BabyCrawling_g17_c02.avi
BabyCrawling/v_BabyCrawling_g17_c03.avi
BabyCrawling/v_BabyCrawling_g17_c04.avi
BabyCrawling/v_BabyCrawling_g17_c05.avi
BabyCrawling/v_BabyCrawling_g18_c01.avi
BabyCrawling/v_BabyCrawling_g18_c02.avi
BabyCrawling/v_BabyCrawling_g18_c03.avi
BabyCrawling/v_BabyCrawling_g18_c04.avi
BabyCrawling/v_BabyCrawling_g18_c05.avi
BabyCrawling/v_BabyCrawling_g18_c06.avi
BabyCrawling/v_BabyCrawling_g19_c01.avi
BabyCrawling/v_BabyCrawling_g19_c02.avi
BabyCrawling/v_BabyCrawling_g19_c03.avi
BabyCrawling/v_BabyCrawling_g19_c04.avi
BabyCrawling/v_BabyCrawling_g19_c05.avi
BabyCrawling/v_BabyCrawling_g20_c01.avi
BabyCrawling/v_BabyCrawling_g20_c02.avi
BabyCrawling/v_BabyCrawling_g20_c03.avi
BabyCrawling/v_BabyCrawling_g20_c04.avi
BabyCrawling/v_BabyCrawling_g20_c05.avi
BabyCrawling/v_BabyCrawling_g20_c06.avi
BabyCrawling/v_BabyCrawling_g20_c07.avi
BabyCrawling/v_BabyCrawling_g21_c01.avi
BabyCrawling/v_BabyCrawling_g21_c02.avi
BabyCrawling/v_BabyCrawling_g21_c03.avi
BabyCrawling/v_BabyCrawling_g21_c04.avi
BalanceBeam/v_BalanceBeam_g15_c01.avi
BalanceBeam/v_BalanceBeam_g15_c02.avi
BalanceBeam/v_BalanceBeam_g15_c03.avi
BalanceBeam/v_BalanceBeam_g15_c04.avi
BalanceBeam/v_BalanceBeam_g16_c01.avi
BalanceBeam/v_BalanceBeam_g16_c02.avi
BalanceBeam/v_BalanceBeam_g16_c03.avi
BalanceBeam/v_BalanceBeam_g16_c04.avi
BalanceBeam/v_BalanceBeam_g17_c01.avi
BalanceBeam/v_BalanceBeam_g17_c02.avi
BalanceBeam/v_BalanceBeam_g17_c03.avi
BalanceBeam/v_BalanceBeam_g17_c04.avi
BalanceBeam/v_BalanceBeam_g17_c05.avi
BalanceBeam/v_BalanceBeam_g17_c06.avi
BalanceBeam/v_BalanceBeam_g18_c01.avi
BalanceBeam/v_BalanceBeam_g18_c02.avi
BalanceBeam/v_BalanceBeam_g18_c03.avi
BalanceBeam/v_BalanceBeam_g18_c04.avi
BalanceBeam/v_BalanceBeam_g19_c01.avi
BalanceBeam/v_BalanceBeam_g19_c02.avi
BalanceBeam/v_BalanceBeam_g19_c03.avi
BalanceBeam/v_BalanceBeam_g19_c04.avi
BalanceBeam/v_BalanceBeam_g20_c01.avi
BalanceBeam/v_BalanceBeam_g20_c02.avi
BalanceBeam/v_BalanceBeam_g20_c03.avi
BalanceBeam/v_BalanceBeam_g20_c04.avi
BalanceBeam/v_BalanceBeam_g21_c01.avi
BalanceBeam/v_BalanceBeam_g21_c02.avi
BalanceBeam/v_BalanceBeam_g21_c03.avi
BalanceBeam/v_BalanceBeam_g21_c04.avi
BalanceBeam/v_BalanceBeam_g21_c05.avi
BandMarching/v_BandMarching_g15_c01.avi
BandMarching/v_BandMarching_g15_c02.avi
BandMarching/v_BandMarching_g15_c03.avi
BandMarching/v_BandMarching_g15_c04.avi
BandMarching/v_BandMarching_g15_c05.avi
BandMarching/v_BandMarching_g15_c06.avi
BandMarching/v_BandMarching_g15_c07.avi
BandMarching/v_BandMarching_g16_c01.avi
BandMarching/v_BandMarching_g16_c02.avi
BandMarching/v_BandMarching_g16_c03.avi
BandMarching/v_BandMarching_g16_c04.avi
BandMarching/v_BandMarching_g16_c05.avi
BandMarching/v_BandMarching_g16_c06.avi
BandMarching/v_BandMarching_g16_c07.avi
BandMarching/v_BandMarching_g17_c01.avi
BandMarching/v_BandMarching_g17_c02.avi
BandMarching/v_BandMarching_g17_c03.avi
BandMarching/v_BandMarching_g17_c04.avi
BandMarching/v_BandMarching_g18_c01.avi
BandMarching/v_BandMarching_g18_c02.avi
BandMarching/v_BandMarching_g18_c03.avi
BandMarching/v_BandMarching_g18_c04.avi
BandMarching/v_BandMarching_g18_c05.avi
BandMarching/v_BandMarching_g18_c06.avi
BandMarching/v_BandMarching_g19_c01.avi
BandMarching/v_BandMarching_g19_c02.avi
BandMarching/v_BandMarching_g19_c03.avi
BandMarching/v_BandMarching_g19_c04.avi
BandMarching/v_BandMarching_g19_c05.avi
BandMarching/v_BandMarching_g19_c06.avi
BandMarching/v_BandMarching_g19_c07.avi
BandMarching/v_BandMarching_g20_c01.avi
BandMarching/v_BandMarching_g20_c02.avi
BandMarching/v_BandMarching_g20_c03.avi
BandMarching/v_BandMarching_g20_c04.avi
BandMarching/v_BandMarching_g20_c05.avi
BandMarching/v_BandMarching_g20_c06.avi
BandMarching/v_BandMarching_g21_c01.avi
BandMarching/v_BandMarching_g21_c02.avi
BandMarching/v_BandMarching_g21_c03.avi
BandMarching/v_BandMarching_g21_c04.avi
BandMarching/v_BandMarching_g21_c05.avi
BandMarching/v_BandMarching_g21_c06.avi
BaseballPitch/v_BaseballPitch_g15_c01.avi
BaseballPitch/v_BaseballPitch_g15_c02.avi
BaseballPitch/v_BaseballPitch_g15_c03.avi
BaseballPitch/v_BaseballPitch_g15_c04.avi
BaseballPitch/v_BaseballPitch_g15_c05.avi
BaseballPitch/v_BaseballPitch_g15_c06.avi
BaseballPitch/v_BaseballPitch_g15_c07.avi
BaseballPitch/v_BaseballPitch_g16_c01.avi
BaseballPitch/v_BaseballPitch_g16_c02.avi
BaseballPitch/v_BaseballPitch_g16_c03.avi
BaseballPitch/v_BaseballPitch_g16_c04.avi
BaseballPitch/v_BaseballPitch_g16_c05.avi
BaseballPitch/v_BaseballPitch_g16_c06.avi
BaseballPitch/v_BaseballPitch_g17_c01.avi
BaseballPitch/v_BaseballPitch_g17_c02.avi
BaseballPitch/v_BaseballPitch_g17_c03.avi
BaseballPitch/v_BaseballPitch_g17_c04.avi
BaseballPitch/v_BaseballPitch_g17_c05.avi
BaseballPitch/v_BaseballPitch_g17_c06.avi
BaseballPitch/v_BaseballPitch_g17_c07.avi
BaseballPitch/v_BaseballPitch_g18_c01.avi
BaseballPitch/v_BaseballPitch_g18_c02.avi
BaseballPitch/v_BaseballPitch_g18_c03.avi
BaseballPitch/v_BaseballPitch_g18_c04.avi
BaseballPitch/v_BaseballPitch_g18_c05.avi
BaseballPitch/v_BaseballPitch_g18_c06.avi
BaseballPitch/v_BaseballPitch_g18_c07.avi
BaseballPitch/v_BaseballPitch_g19_c01.avi
BaseballPitch/v_BaseballPitch_g19_c02.avi
BaseballPitch/v_BaseballPitch_g19_c03.avi
BaseballPitch/v_BaseballPitch_g19_c04.avi
BaseballPitch/v_BaseballPitch_g19_c05.avi
BaseballPitch/v_BaseballPitch_g20_c01.avi
BaseballPitch/v_BaseballPitch_g20_c02.avi
BaseballPitch/v_BaseballPitch_g20_c03.avi
BaseballPitch/v_BaseballPitch_g20_c04.avi
BaseballPitch/v_BaseballPitch_g21_c01.avi
BaseballPitch/v_BaseballPitch_g21_c02.avi
BaseballPitch/v_BaseballPitch_g21_c03.avi
BaseballPitch/v_BaseballPitch_g21_c04.avi
Basketball/v_Basketball_g15_c01.avi
Basketball/v_Basketball_g15_c02.avi
Basketball/v_Basketball_g15_c03.avi
Basketball/v_Basketball_g15_c04.avi
Basketball/v_Basketball_g15_c05.avi
Basketball/v_Basketball_g15_c06.avi
Basketball/v_Basketball_g15_c07.avi
Basketball/v_Basketball_g16_c01.avi
Basketball/v_Basketball_g16_c02.avi
Basketball/v_Basketball_g16_c03.avi
Basketball/v_Basketball_g16_c04.avi
Basketball/v_Basketball_g16_c05.avi
Basketball/v_Basketball_g16_c06.avi
Basketball/v_Basketball_g17_c01.avi
Basketball/v_Basketball_g17_c02.avi
Basketball/v_Basketball_g17_c03.avi
Basketball/v_Basketball_g17_c04.avi
Basketball/v_Basketball_g18_c01.avi
Basketball/v_Basketball_g18_c02.avi
Basketball/v_Basketball_g18_c03.avi
Basketball/v_Basketball_g18_c04.avi
Basketball/v_Basketball_g18_c05.avi
Basketball/v_Basketball_g19_c01.avi
Basketball/v_Basketball_g19_c02.avi
Basketball/v_Basketball_g19_c03.avi
Basketball/v_Basketball_g19_c04.avi
Basketball/v_Basketball_g19_c05.avi
Basketball/v_Basketball_g19_c06.avi
Basketball/v_Basketball_g19_c07.avi
Basketball/v_Basketball_g20_c01.avi
Basketball/v_Basketball_g20_c02.avi
Basketball/v_Basketball_g20_c03.avi
Basketball/v_Basketball_g20_c04.avi
Basketball/v_Basketball_g20_c05.avi
Basketball/v_Basketball_g20_c06.avi
Basketball/v_Basketball_g20_c07.avi
Basketball/v_Basketball_g21_c01.avi
Basketball/v_Basketball_g21_c02.avi
Basketball/v_Basketball_g21_c03.avi
Basketball/v_Basketball_g21_c04.avi
Basketball/v_Basketball_g21_c05.avi
Basketball/v_Basketball_g21_c06.avi
BasketballDunk/v_BasketballDunk_g15_c01.avi
BasketballDunk/v_BasketballDunk_g15_c02.avi
BasketballDunk/v_BasketballDunk_g15_c03.avi
BasketballDunk/v_BasketballDunk_g15_c04.avi
BasketballDunk/v_BasketballDunk_g15_c05.avi
BasketballDunk/v_BasketballDunk_g15_c06.avi
BasketballDunk/v_BasketballDunk_g15_c07.avi
BasketballDunk/v_BasketballDunk_g16_c01.avi
BasketballDunk/v_BasketballDunk_g16_c02.avi
BasketballDunk/v_BasketballDunk_g16_c03.avi
BasketballDunk/v_BasketballDunk_g16_c04.avi
BasketballDunk/v_BasketballDunk_g16_c05.avi
BasketballDunk/v_BasketballDunk_g16_c06.avi
BasketballDunk/v_BasketballDunk_g17_c01.avi
BasketballDunk/v_BasketballDunk_g17_c02.avi
BasketballDunk/v_BasketballDunk_g17_c03.avi
BasketballDunk/v_BasketballDunk_g17_c04.avi
BasketballDunk/v_BasketballDunk_g17_c05.avi
BasketballDunk/v_BasketballDunk_g17_c06.avi
BasketballDunk/v_BasketballDunk_g17_c07.avi
BasketballDunk/v_BasketballDunk_g18_c01.avi
BasketballDunk/v_BasketballDunk_g18_c02.avi
BasketballDunk/v_BasketballDunk_g18_c03.avi
BasketballDunk/v_BasketballDunk_g18_c04.avi
BasketballDunk/v_BasketballDunk_g18_c05.avi
BasketballDunk/v_BasketballDunk_g18_c06.avi
BasketballDunk/v_BasketballDunk_g19_c01.avi
BasketballDunk/v_BasketballDunk_g19_c02.avi
BasketballDunk/v_BasketballDunk_g19_c03.avi
BasketballDunk/v_BasketballDunk_g19_c04.avi
BasketballDunk/v_BasketballDunk_g20_c01.avi
BasketballDunk/v_BasketballDunk_g20_c02.avi
BasketballDunk/v_BasketballDunk_g20_c03.avi
BasketballDunk/v_BasketballDunk_g20_c04.avi
BasketballDunk/v_BasketballDunk_g20_c05.avi
BasketballDunk/v_BasketballDunk_g20_c06.avi
BasketballDunk/v_BasketballDunk_g21_c01.avi
BasketballDunk/v_BasketballDunk_g21_c02.avi
BasketballDunk/v_BasketballDunk_g21_c03.avi
BasketballDunk/v_BasketballDunk_g21_c04.avi
BenchPress/v_BenchPress_g15_c01.avi
BenchPress/v_BenchPress_g15_c02.avi
BenchPress/v_BenchPress_g15_c03.avi
BenchPress/v_BenchPress_g15_c04.avi
BenchPress/v_BenchPress_g15_c05.avi
BenchPress/v_BenchPress_g15_c06.avi
BenchPress/v_BenchPress_g16_c01.avi
BenchPress/v_BenchPress_g16_c02.avi
BenchPress/v_BenchPress_g16_c03.avi
BenchPress/v_BenchPress_g16_c04.avi
BenchPress/v_BenchPress_g16_c05.avi
BenchPress/v_BenchPress_g17_c01.avi
BenchPress/v_BenchPress_g17_c02.avi
BenchPress/v_BenchPress_g17_c03.avi
BenchPress/v_BenchPress_g17_c04.avi
BenchPress/v_BenchPress_g17_c05.avi
BenchPress/v_BenchPress_g17_c06.avi
BenchPress/v_BenchPress_g17_c07.avi
BenchPress/v_BenchPress_g18_c01.avi
BenchPress/v_BenchPress_g18_c02.avi
BenchPress/v_BenchPress_g18_c03.avi
BenchPress/v_BenchPress_g18_c04.avi
BenchPress/v_BenchPress_g18_c05.avi
BenchPress/v_BenchPress_g18_c06.avi
BenchPress/v_BenchPress_g18_c07.avi
BenchPress/v_BenchPress_g19_c01.avi
BenchPress/v_BenchPress_g19_c02.avi
BenchPress/v_BenchPress_g19_c03.avi
BenchPress/v_BenchPress_g19_c04.avi
BenchPress/v_BenchPress_g19_c05.avi
BenchPress/v_BenchPress_g19_c06.avi
BenchPress/v_BenchPress_g20_c01.avi
BenchPress/v_BenchPress_g20_c02.avi
BenchPress/v_BenchPress_g20_c03.avi
BenchPress/v_BenchPress_g20_c04.avi
BenchPress/v_BenchPress_g20_c05.avi
BenchPress/v_BenchPress_g20_c06.avi
BenchPress/v_BenchPress_g20_c07.avi
BenchPress/v_BenchPress_g21_c01.avi
BenchPress/v_BenchPress_g21_c02.avi
BenchPress/v_BenchPress_g21_c03.avi
BenchPress/v_BenchPress_g21_c04.avi
Biking/v_Biking_g15_c01.avi
Biking/v_Biking_g15_c02.avi
Biking/v_Biking_g15_c03.avi
Biking/v_Biking_g15_c04.avi
Biking/v_Biking_g15_c05.avi
Biking/v_Biking_g16_c01.avi
Biking/v_Biking_g16_c02.avi
Biking/v_Biking_g16_c03.avi
Biking/v_Biking_g16_c04.avi
Biking/v_Biking_g16_c05.avi
Biking/v_Biking_g17_c01.avi
Biking/v_Biking_g17_c02.avi
Biking/v_Biking_g17_c03.avi
Biking/v_Biking_g17_c04.avi
Biking/v_Biking_g17_c05.avi
Biking/v_Biking_g17_c06.avi
Biking/v_Biking_g18_c01.avi
Biking/v_Biking_g18_c02.avi
Biking/v_Biking_g18_c03.avi
Biking/v_Biking_g18_c04.avi
Biking/v_Biking_g18_c05.avi
Biking/v_Biking_g18_c06.avi
Biking/v_Biking_g19_c01.avi
Biking/v_Biking_g19_c02.avi
Biking/v_Biking_g19_c03.avi
Biking/v_Biking_g19_c04.avi
Biking/v_Biking_g20_c01.avi
Biking/v_Biking_g20_c02.avi
Biking/v_Biking_g20_c03.avi
Biking/v_Biking_g20_c04.avi
Biking/v_Biking_g20_c05.avi
Biking/v_Biking_g20_c06.avi
Biking/v_Biking_g20_c07.avi
Biking/v_Biking_g21_c01.avi
Biking/v_Biking_g21_c02.avi
Biking/v_Biking_g21_c03.avi
Biking/v_Biking_g21_c04.avi
Biking/v_Biking_g21_c05.avi
Biking/v_Biking_g21_c06.avi
Biking/v_Biking_g21_c07.avi
Billiards/v_Billiards_g15_c01.avi
Billiards/v_Billiards_g15_c02.avi
Billiards/v_Billiards_g15_c03.avi
Billiards/v_Billiards_g15_c04.avi
Billiards/v_Billiards_g15_c05.avi
Billiards/v_Billiards_g15_c06.avi
Billiards/v_Billiards_g15_c07.avi
Billiards/v_Billiards_g16_c01.avi
Billiards/v_Billiards_g16_c02.avi
Billiards/v_Billiards_g16_c03.avi
Billiards/v_Billiards_g16_c04.avi
Billiards/v_Billiards_g16_c05.avi
Billiards/v_Billiards_g17_c01.avi
Billiards/v_Billiards_g17_c02.avi
Billiards/v_Billiards_g17_c03.avi
Billiards/v_Billiards_g17_c04.avi
Billiards/v_Billiards_g17_c05.avi
Billiards/v_Billiards_g18_c01.avi
Billiards/v_Billiards_g18_c02.avi
Billiards/v_Billiards_g18_c03.avi
Billiards/v_Billiards_g18_c04.avi
Billiards/v_Billiards_g18_c05.avi
Billiards/v_Billiards_g18_c06.avi
Billiards/v_Billiards_g18_c07.avi
Billiards/v_Billiards_g19_c01.avi
Billiards/v_Billiards_g19_c02.avi
Billiards/v_Billiards_g19_c03.avi
Billiards/v_Billiards_g19_c04.avi
Billiards/v_Billiards_g19_c05.avi
Billiards/v_Billiards_g19_c06.avi
Billiards/v_Billiards_g19_c07.avi
Billiards/v_Billiards_g20_c01.avi
Billiards/v_Billiards_g20_c02.avi
Billiards/v_Billiards_g20_c03.avi
Billiards/v_Billiards_g20_c04.avi
Billiards/v_Billiards_g21_c01.avi
Billiards/v_Billiards_g21_c02.avi
Billiards/v_Billiards_g21_c03.avi
Billiards/v_Billiards_g21_c04.avi
Billiards/v_Billiards_g21_c05.avi
Billiards/v_Billiards_g21_c06.avi
Billiards/v_Billiards_g21_c07.avi
BlowDryHair/v_BlowDryHair_g15_c01.avi
BlowDryHair/v_BlowDryHair_g15_c02.avi
BlowDryHair/v_BlowDryHair_g15_c03.avi
BlowDryHair/v_BlowDryHair_g15_c04.avi
BlowDryHair/v_BlowDryHair_g15_c05.avi
BlowDryHair/v_BlowDryHair_g16_c01.avi
BlowDryHair/v_BlowDryHair_g16_c02.avi
BlowDryHair/v_BlowDryHair_g16_c03.avi
BlowDryHair/v_BlowDryHair_g16_c04.avi
BlowDryHair/v_BlowDryHair_g17_c01.avi
BlowDryHair/v_BlowDryHair_g17_c02.avi
BlowDryHair/v_BlowDryHair_g17_c03.avi
BlowDryHair/v_BlowDryHair_g17_c04.avi
BlowDryHair/v_BlowDryHair_g17_c05.avi
BlowDryHair/v_BlowDryHair_g18_c01.avi
BlowDryHair/v_BlowDryHair_g18_c02.avi
BlowDryHair/v_BlowDryHair_g18_c03.avi
BlowDryHair/v_BlowDryHair_g18_c04.avi
BlowDryHair/v_BlowDryHair_g18_c05.avi
BlowDryHair/v_BlowDryHair_g19_c01.avi
BlowDryHair/v_BlowDryHair_g19_c02.avi
BlowDryHair/v_BlowDryHair_g19_c03.avi
BlowDryHair/v_BlowDryHair_g19_c04.avi
BlowDryHair/v_BlowDryHair_g20_c01.avi
BlowDryHair/v_BlowDryHair_g20_c02.avi
BlowDryHair/v_BlowDryHair_g20_c03.avi
BlowDryHair/v_BlowDryHair_g20_c04.avi
BlowDryHair/v_BlowDryHair_g20_c05.avi
BlowDryHair/v_BlowDryHair_g21_c01.avi
BlowDryHair/v_BlowDryHair_g21_c02.avi
BlowDryHair/v_BlowDryHair_g21_c03.avi
BlowDryHair/v_BlowDryHair_g21_c04.avi
BlowDryHair/v_BlowDryHair_g21_c05.avi
BlowDryHair/v_BlowDryHair_g21_c06.avi
BlowingCandles/v_BlowingCandles_g15_c01.avi
BlowingCandles/v_BlowingCandles_g15_c02.avi
BlowingCandles/v_BlowingCandles_g15_c03.avi
BlowingCandles/v_BlowingCandles_g15_c04.avi
BlowingCandles/v_BlowingCandles_g16_c01.avi
BlowingCandles/v_BlowingCandles_g16_c02.avi
BlowingCandles/v_BlowingCandles_g16_c03.avi
BlowingCandles/v_BlowingCandles_g16_c04.avi
BlowingCandles/v_BlowingCandles_g17_c01.avi
BlowingCandles/v_BlowingCandles_g17_c02.avi
BlowingCandles/v_BlowingCandles_g17_c03.avi
BlowingCandles/v_BlowingCandles_g17_c04.avi
BlowingCandles/v_BlowingCandles_g18_c01.avi
BlowingCandles/v_BlowingCandles_g18_c02.avi
BlowingCandles/v_BlowingCandles_g18_c03.avi
BlowingCandles/v_BlowingCandles_g18_c04.avi
BlowingCandles/v_BlowingCandles_g19_c01.avi
BlowingCandles/v_BlowingCandles_g19_c02.avi
BlowingCandles/v_BlowingCandles_g19_c03.avi
BlowingCandles/v_BlowingCandles_g19_c04.avi
BlowingCandles/v_BlowingCandles_g20_c01.avi
BlowingCandles/v_BlowingCandles_g20_c02.avi
BlowingCandles/v_BlowingCandles_g20_c03.avi
BlowingCandles/v_BlowingCandles_g20_c04.avi
BlowingCandles/v_BlowingCandles_g21_c01.avi
BlowingCandles/v_BlowingCandles_g21_c02.avi
BlowingCandles/v_BlowingCandles_g21_c03.avi
BlowingCandles/v_BlowingCandles_g21_c04.avi
BodyWeightSquats/v_BodyWeightSquats_g15_c01.avi
BodyWeightSquats/v_BodyWeightSquats_g15_c02.avi
BodyWeightSquats/v_BodyWeightSquats_g15_c03.avi
BodyWeightSquats/v_BodyWeightSquats_g15_c04.avi
BodyWeightSquats/v_BodyWeightSquats_g16_c01.avi
BodyWeightSquats/v_BodyWeightSquats_g16_c02.avi
BodyWeightSquats/v_BodyWeightSquats_g16_c03.avi
BodyWeightSquats/v_BodyWeightSquats_g16_c04.avi
BodyWeightSquats/v_BodyWeightSquats_g17_c01.avi
BodyWeightSquats/v_BodyWeightSquats_g17_c02.avi
BodyWeightSquats/v_BodyWeightSquats_g17_c03.avi
BodyWeightSquats/v_BodyWeightSquats_g17_c04.avi
BodyWeightSquats/v_BodyWeightSquats_g18_c01.avi
BodyWeightSquats/v_BodyWeightSquats_g18_c02.avi
BodyWeightSquats/v_BodyWeightSquats_g18_c03.avi
BodyWeightSquats/v_BodyWeightSquats_g18_c04.avi
BodyWeightSquats/v_BodyWeightSquats_g19_c01.avi
BodyWeightSquats/v_BodyWeightSquats_g19_c02.avi
BodyWeightSquats/v_BodyWeightSquats_g19_c03.avi
BodyWeightSquats/v_BodyWeightSquats_g19_c04.avi
BodyWeightSquats/v_BodyWeightSquats_g20_c01.avi
BodyWeightSquats/v_BodyWeightSquats_g20_c02.avi
BodyWeightSquats/v_BodyWeightSquats_g20_c03.avi
BodyWeightSquats/v_BodyWeightSquats_g20_c04.avi
BodyWeightSquats/v_BodyWeightSquats_g20_c05.avi
BodyWeightSquats/v_BodyWeightSquats_g20_c06.avi
BodyWeightSquats/v_BodyWeightSquats_g21_c01.avi
BodyWeightSquats/v_BodyWeightSquats_g21_c02.avi
BodyWeightSquats/v_BodyWeightSquats_g21_c03.avi
BodyWeightSquats/v_BodyWeightSquats_g21_c04.avi
Bowling/v_Bowling_g15_c01.avi
Bowling/v_Bowling_g15_c02.avi
Bowling/v_Bowling_g15_c03.avi
Bowling/v_Bowling_g15_c04.avi
Bowling/v_Bowling_g15_c05.avi
Bowling/v_Bowling_g15_c06.avi
Bowling/v_Bowling_g15_c07.avi
Bowling/v_Bowling_g16_c01.avi
Bowling/v_Bowling_g16_c02.avi
Bowling/v_Bowling_g16_c03.avi
Bowling/v_Bowling_g16_c04.avi
Bowling/v_Bowling_g17_c01.avi
Bowling/v_Bowling_g17_c02.avi
Bowling/v_Bowling_g17_c03.avi
Bowling/v_Bowling_g17_c04.avi
Bowling/v_Bowling_g17_c05.avi
Bowling/v_Bowling_g17_c06.avi
Bowling/v_Bowling_g17_c07.avi
Bowling/v_Bowling_g18_c01.avi
Bowling/v_Bowling_g18_c02.avi
Bowling/v_Bowling_g18_c03.avi
Bowling/v_Bowling_g18_c04.avi
Bowling/v_Bowling_g18_c05.avi
Bowling/v_Bowling_g19_c01.avi
Bowling/v_Bowling_g19_c02.avi
Bowling/v_Bowling_g19_c03.avi
Bowling/v_Bowling_g19_c04.avi
Bowling/v_Bowling_g19_c05.avi
Bowling/v_Bowling_g19_c06.avi
Bowling/v_Bowling_g19_c07.avi
Bowling/v_Bowling_g20_c01.avi
Bowling/v_Bowling_g20_c02.avi
Bowling/v_Bowling_g20_c03.avi
Bowling/v_Bowling_g20_c04.avi
Bowling/v_Bowling_g20_c05.avi
Bowling/v_Bowling_g20_c06.avi
Bowling/v_Bowling_g20_c07.avi
Bowling/v_Bowling_g21_c01.avi
Bowling/v_Bowling_g21_c02.avi
Bowling/v_Bowling_g21_c03.avi
Bowling/v_Bowling_g21_c04.avi
Bowling/v_Bowling_g21_c05.avi
Bowling/v_Bowling_g21_c06.avi
BoxingPunchingBag/v_BoxingPunchingBag_g15_c01.avi
BoxingPunchingBag/v_BoxingPunchingBag_g15_c02.avi
BoxingPunchingBag/v_BoxingPunchingBag_g15_c03.avi
BoxingPunchingBag/v_BoxingPunchingBag_g15_c04.avi
BoxingPunchingBag/v_BoxingPunchingBag_g15_c05.avi
BoxingPunchingBag/v_BoxingPunchingBag_g15_c06.avi
BoxingPunchingBag/v_BoxingPunchingBag_g15_c07.avi
BoxingPunchingBag/v_BoxingPunchingBag_g16_c01.avi
BoxingPunchingBag/v_BoxingPunchingBag_g16_c02.avi
BoxingPunchingBag/v_BoxingPunchingBag_g16_c03.avi
BoxingPunchingBag/v_BoxingPunchingBag_g16_c04.avi
BoxingPunchingBag/v_BoxingPunchingBag_g16_c05.avi
BoxingPunchingBag/v_BoxingPunchingBag_g16_c06.avi
BoxingPunchingBag/v_BoxingPunchingBag_g16_c07.avi
BoxingPunchingBag/v_BoxingPunchingBag_g17_c01.avi
BoxingPunchingBag/v_BoxingPunchingBag_g17_c02.avi
BoxingPunchingBag/v_BoxingPunchingBag_g17_c03.avi
BoxingPunchingBag/v_BoxingPunchingBag_g17_c04.avi
BoxingPunchingBag/v_BoxingPunchingBag_g18_c01.avi
BoxingPunchingBag/v_BoxingPunchingBag_g18_c02.avi
BoxingPunchingBag/v_BoxingPunchingBag_g18_c03.avi
BoxingPunchingBag/v_BoxingPunchingBag_g18_c04.avi
BoxingPunchingBag/v_BoxingPunchingBag_g18_c05.avi
BoxingPunchingBag/v_BoxingPunchingBag_g18_c06.avi
BoxingPunchingBag/v_BoxingPunchingBag_g19_c01.avi
BoxingPunchingBag/v_BoxingPunchingBag_g19_c02.avi
BoxingPunchingBag/v_BoxingPunchingBag_g19_c03.avi
BoxingPunchingBag/v_BoxingPunchingBag_g19_c04.avi
BoxingPunchingBag/v_BoxingPunchingBag_g19_c05.avi
BoxingPunchingBag/v_BoxingPunchingBag_g19_c06.avi
BoxingPunchingBag/v_BoxingPunchingBag_g19_c07.avi
BoxingPunchingBag/v_BoxingPunchingBag_g20_c01.avi
BoxingPunchingBag/v_BoxingPunchingBag_g20_c02.avi
BoxingPunchingBag/v_BoxingPunchingBag_g20_c03.avi
BoxingPunchingBag/v_BoxingPunchingBag_g20_c04.avi
BoxingPunchingBag/v_BoxingPunchingBag_g20_c05.avi
BoxingPunchingBag/v_BoxingPunchingBag_g20_c06.avi
BoxingPunchingBag/v_BoxingPunchingBag_g20_c07.avi
BoxingPunchingBag/v_BoxingPunchingBag_g21_c01.avi
BoxingPunchingBag/v_BoxingPunchingBag_g21_c02.avi
BoxingPunchingBag/v_BoxingPunchingBag_g21_c03.avi
BoxingPunchingBag/v_BoxingPunchingBag_g21_c04.avi
BoxingPunchingBag/v_BoxingPunchingBag_g21_c05.avi
BoxingPunchingBag/v_BoxingPunchingBag_g21_c06.avi
BoxingPunchingBag/v_BoxingPunchingBag_g21_c07.avi
BoxingSpeedBag/v_BoxingSpeedBag_g15_c01.avi
BoxingSpeedBag/v_BoxingSpeedBag_g15_c02.avi
BoxingSpeedBag/v_BoxingSpeedBag_g15_c03.avi
BoxingSpeedBag/v_BoxingSpeedBag_g15_c04.avi
BoxingSpeedBag/v_BoxingSpeedBag_g15_c05.avi
BoxingSpeedBag/v_BoxingSpeedBag_g15_c06.avi
BoxingSpeedBag/v_BoxingSpeedBag_g15_c07.avi
BoxingSpeedBag/v_BoxingSpeedBag_g16_c01.avi
BoxingSpeedBag/v_BoxingSpeedBag_g16_c02.avi
BoxingSpeedBag/v_BoxingSpeedBag_g16_c03.avi
BoxingSpeedBag/v_BoxingSpeedBag_g16_c04.avi
BoxingSpeedBag/v_BoxingSpeedBag_g16_c05.avi
BoxingSpeedBag/v_BoxingSpeedBag_g17_c01.avi
BoxingSpeedBag/v_BoxingSpeedBag_g17_c02.avi
BoxingSpeedBag/v_BoxingSpeedBag_g17_c03.avi
BoxingSpeedBag/v_BoxingSpeedBag_g17_c04.avi
BoxingSpeedBag/v_BoxingSpeedBag_g17_c05.avi
BoxingSpeedBag/v_BoxingSpeedBag_g17_c06.avi
BoxingSpeedBag/v_BoxingSpeedBag_g17_c07.avi
BoxingSpeedBag/v_BoxingSpeedBag_g18_c01.avi
BoxingSpeedBag/v_BoxingSpeedBag_g18_c02.avi
BoxingSpeedBag/v_BoxingSpeedBag_g18_c03.avi
BoxingSpeedBag/v_BoxingSpeedBag_g18_c04.avi
BoxingSpeedBag/v_BoxingSpeedBag_g19_c01.avi
BoxingSpeedBag/v_BoxingSpeedBag_g19_c02.avi
BoxingSpeedBag/v_BoxingSpeedBag_g19_c03.avi
BoxingSpeedBag/v_BoxingSpeedBag_g19_c04.avi
BoxingSpeedBag/v_BoxingSpeedBag_g19_c05.avi
BoxingSpeedBag/v_BoxingSpeedBag_g20_c01.avi
BoxingSpeedBag/v_BoxingSpeedBag_g20_c02.avi
BoxingSpeedBag/v_BoxingSpeedBag_g20_c03.avi
BoxingSpeedBag/v_BoxingSpeedBag_g20_c04.avi
BoxingSpeedBag/v_BoxingSpeedBag_g20_c05.avi
BoxingSpeedBag/v_BoxingSpeedBag_g21_c01.avi
BoxingSpeedBag/v_BoxingSpeedBag_g21_c02.avi
BoxingSpeedBag/v_BoxingSpeedBag_g21_c03.avi
BoxingSpeedBag/v_BoxingSpeedBag_g21_c04.avi
BreastStroke/v_BreastStroke_g15_c01.avi
BreastStroke/v_BreastStroke_g15_c02.avi
BreastStroke/v_BreastStroke_g15_c03.avi
BreastStroke/v_BreastStroke_g15_c04.avi
BreastStroke/v_BreastStroke_g16_c01.avi
BreastStroke/v_BreastStroke_g16_c02.avi
BreastStroke/v_BreastStroke_g16_c03.avi
BreastStroke/v_BreastStroke_g16_c04.avi
BreastStroke/v_BreastStroke_g17_c01.avi
BreastStroke/v_BreastStroke_g17_c02.avi
BreastStroke/v_BreastStroke_g17_c03.avi
BreastStroke/v_BreastStroke_g17_c04.avi
BreastStroke/v_BreastStroke_g18_c01.avi
BreastStroke/v_BreastStroke_g18_c02.avi
BreastStroke/v_BreastStroke_g18_c03.avi
BreastStroke/v_BreastStroke_g18_c04.avi
BreastStroke/v_BreastStroke_g18_c05.avi
BreastStroke/v_BreastStroke_g19_c01.avi
BreastStroke/v_BreastStroke_g19_c02.avi
BreastStroke/v_BreastStroke_g19_c03.avi
BreastStroke/v_BreastStroke_g19_c04.avi
BreastStroke/v_BreastStroke_g20_c01.avi
BreastStroke/v_BreastStroke_g20_c02.avi
BreastStroke/v_BreastStroke_g20_c03.avi
BreastStroke/v_BreastStroke_g20_c04.avi
BreastStroke/v_BreastStroke_g21_c01.avi
BreastStroke/v_BreastStroke_g21_c02.avi
BreastStroke/v_BreastStroke_g21_c03.avi
BreastStroke/v_BreastStroke_g21_c04.avi
BrushingTeeth/v_BrushingTeeth_g15_c01.avi
BrushingTeeth/v_BrushingTeeth_g15_c02.avi
BrushingTeeth/v_BrushingTeeth_g15_c03.avi
BrushingTeeth/v_BrushingTeeth_g15_c04.avi
BrushingTeeth/v_BrushingTeeth_g16_c01.avi
BrushingTeeth/v_BrushingTeeth_g16_c02.avi
BrushingTeeth/v_BrushingTeeth_g16_c03.avi
BrushingTeeth/v_BrushingTeeth_g16_c04.avi
BrushingTeeth/v_BrushingTeeth_g17_c01.avi
BrushingTeeth/v_BrushingTeeth_g17_c02.avi
BrushingTeeth/v_BrushingTeeth_g17_c03.avi
BrushingTeeth/v_BrushingTeeth_g17_c04.avi
BrushingTeeth/v_BrushingTeeth_g17_c05.avi
BrushingTeeth/v_BrushingTeeth_g18_c01.avi
BrushingTeeth/v_BrushingTeeth_g18_c02.avi
BrushingTeeth/v_BrushingTeeth_g18_c03.avi
BrushingTeeth/v_BrushingTeeth_g18_c04.avi
BrushingTeeth/v_BrushingTeeth_g18_c05.avi
BrushingTeeth/v_BrushingTeeth_g18_c06.avi
BrushingTeeth/v_BrushingTeeth_g18_c07.avi
BrushingTeeth/v_BrushingTeeth_g19_c01.avi
BrushingTeeth/v_BrushingTeeth_g19_c02.avi
BrushingTeeth/v_BrushingTeeth_g19_c03.avi
BrushingTeeth/v_BrushingTeeth_g19_c04.avi
BrushingTeeth/v_BrushingTeeth_g19_c05.avi
BrushingTeeth/v_BrushingTeeth_g20_c01.avi
BrushingTeeth/v_BrushingTeeth_g20_c02.avi
BrushingTeeth/v_BrushingTeeth_g20_c03.avi
BrushingTeeth/v_BrushingTeeth_g20_c04.avi
BrushingTeeth/v_BrushingTeeth_g20_c05.avi
BrushingTeeth/v_BrushingTeeth_g21_c01.avi
BrushingTeeth/v_BrushingTeeth_g21_c02.avi
BrushingTeeth/v_BrushingTeeth_g21_c03.avi
BrushingTeeth/v_BrushingTeeth_g21_c04.avi
CleanAndJerk/v_CleanAndJerk_g15_c01.avi
CleanAndJerk/v_CleanAndJerk_g15_c02.avi
CleanAndJerk/v_CleanAndJerk_g15_c03.avi
CleanAndJerk/v_CleanAndJerk_g15_c04.avi
CleanAndJerk/v_CleanAndJerk_g16_c01.avi
CleanAndJerk/v_CleanAndJerk_g16_c02.avi
CleanAndJerk/v_CleanAndJerk_g16_c03.avi
CleanAndJerk/v_CleanAndJerk_g16_c04.avi
CleanAndJerk/v_CleanAndJerk_g17_c01.avi
CleanAndJerk/v_CleanAndJerk_g17_c02.avi
CleanAndJerk/v_CleanAndJerk_g17_c03.avi
CleanAndJerk/v_CleanAndJerk_g17_c04.avi
CleanAndJerk/v_CleanAndJerk_g18_c01.avi
CleanAndJerk/v_CleanAndJerk_g18_c02.avi
CleanAndJerk/v_CleanAndJerk_g18_c03.avi
CleanAndJerk/v_CleanAndJerk_g18_c04.avi
CleanAndJerk/v_CleanAndJerk_g19_c01.avi
CleanAndJerk/v_CleanAndJerk_g19_c02.avi
CleanAndJerk/v_CleanAndJerk_g19_c03.avi
CleanAndJerk/v_CleanAndJerk_g19_c04.avi
CleanAndJerk/v_CleanAndJerk_g20_c01.avi
CleanAndJerk/v_CleanAndJerk_g20_c02.avi
CleanAndJerk/v_CleanAndJerk_g20_c03.avi
CleanAndJerk/v_CleanAndJerk_g20_c04.avi
CleanAndJerk/v_CleanAndJerk_g20_c05.avi
CleanAndJerk/v_CleanAndJerk_g20_c06.avi
CleanAndJerk/v_CleanAndJerk_g21_c01.avi
CleanAndJerk/v_CleanAndJerk_g21_c02.avi
CleanAndJerk/v_CleanAndJerk_g21_c03.avi
CleanAndJerk/v_CleanAndJerk_g21_c04.avi
CliffDiving/v_CliffDiving_g15_c01.avi
CliffDiving/v_CliffDiving_g15_c02.avi
CliffDiving/v_CliffDiving_g15_c03.avi
CliffDiving/v_CliffDiving_g15_c04.avi
CliffDiving/v_CliffDiving_g16_c01.avi
CliffDiving/v_CliffDiving_g16_c02.avi
CliffDiving/v_CliffDiving_g16_c03.avi
CliffDiving/v_CliffDiving_g16_c04.avi
CliffDiving/v_CliffDiving_g17_c01.avi
CliffDiving/v_CliffDiving_g17_c02.avi
CliffDiving/v_CliffDiving_g17_c03.avi
CliffDiving/v_CliffDiving_g17_c04.avi
CliffDiving/v_CliffDiving_g17_c05.avi
CliffDiving/v_CliffDiving_g18_c01.avi
CliffDiving/v_CliffDiving_g18_c02.avi
CliffDiving/v_CliffDiving_g18_c03.avi
CliffDiving/v_CliffDiving_g18_c04.avi
CliffDiving/v_CliffDiving_g18_c05.avi
CliffDiving/v_CliffDiving_g18_c06.avi
CliffDiving/v_CliffDiving_g18_c07.avi
CliffDiving/v_CliffDiving_g19_c01.avi
CliffDiving/v_CliffDiving_g19_c02.avi
CliffDiving/v_CliffDiving_g19_c03.avi
CliffDiving/v_CliffDiving_g19_c04.avi
CliffDiving/v_CliffDiving_g19_c05.avi
CliffDiving/v_CliffDiving_g19_c06.avi
CliffDiving/v_CliffDiving_g19_c07.avi
CliffDiving/v_CliffDiving_g20_c01.avi
CliffDiving/v_CliffDiving_g20_c02.avi
CliffDiving/v_CliffDiving_g20_c03.avi
CliffDiving/v_CliffDiving_g20_c04.avi
CliffDiving/v_CliffDiving_g20_c05.avi
CliffDiving/v_CliffDiving_g20_c06.avi
CliffDiving/v_CliffDiving_g20_c07.avi
CliffDiving/v_CliffDiving_g21_c01.avi
CliffDiving/v_CliffDiving_g21_c02.avi
CliffDiving/v_CliffDiving_g21_c03.avi
CliffDiving/v_CliffDiving_g21_c04.avi
CricketBowling/v_CricketBowling_g15_c01.avi
CricketBowling/v_CricketBowling_g15_c02.avi
CricketBowling/v_CricketBowling_g15_c03.avi
CricketBowling/v_CricketBowling_g15_c04.avi
CricketBowling/v_CricketBowling_g15_c05.avi
CricketBowling/v_CricketBowling_g15_c06.avi
CricketBowling/v_CricketBowling_g16_c01.avi
CricketBowling/v_CricketBowling_g16_c02.avi
CricketBowling/v_CricketBowling_g16_c03.avi
CricketBowling/v_CricketBowling_g16_c04.avi
CricketBowling/v_CricketBowling_g16_c05.avi
CricketBowling/v_CricketBowling_g16_c06.avi
CricketBowling/v_CricketBowling_g16_c07.avi
CricketBowling/v_CricketBowling_g17_c01.avi
CricketBowling/v_CricketBowling_g17_c02.avi
CricketBowling/v_CricketBowling_g17_c03.avi
CricketBowling/v_CricketBowling_g17_c04.avi
CricketBowling/v_CricketBowling_g17_c05.avi
CricketBowling/v_CricketBowling_g18_c01.avi
CricketBowling/v_CricketBowling_g18_c02.avi
CricketBowling/v_CricketBowling_g18_c03.avi
CricketBowling/v_CricketBowling_g18_c04.avi
CricketBowling/v_CricketBowling_g18_c05.avi
CricketBowling/v_CricketBowling_g18_c06.avi
CricketBowling/v_CricketBowling_g19_c01.avi
CricketBowling/v_CricketBowling_g19_c02.avi
CricketBowling/v_CricketBowling_g19_c03.avi
CricketBowling/v_CricketBowling_g19_c04.avi
CricketBowling/v_CricketBowling_g19_c05.avi
CricketBowling/v_CricketBowling_g19_c06.avi
CricketBowling/v_CricketBowling_g19_c07.avi
CricketBowling/v_CricketBowling_g20_c01.avi
CricketBowling/v_CricketBowling_g20_c02.avi
CricketBowling/v_CricketBowling_g20_c03.avi
CricketBowling/v_CricketBowling_g20_c04.avi
CricketBowling/v_CricketBowling_g20_c05.avi
CricketBowling/v_CricketBowling_g21_c01.avi
CricketBowling/v_CricketBowling_g21_c02.avi
CricketBowling/v_CricketBowling_g21_c03.avi
CricketBowling/v_CricketBowling_g21_c04.avi
CricketBowling/v_CricketBowling_g21_c05.avi
CricketBowling/v_CricketBowling_g21_c06.avi
CricketShot/v_CricketShot_g15_c01.avi
CricketShot/v_CricketShot_g15_c02.avi
CricketShot/v_CricketShot_g15_c03.avi
CricketShot/v_CricketShot_g15_c04.avi
CricketShot/v_CricketShot_g15_c05.avi
CricketShot/v_CricketShot_g15_c06.avi
CricketShot/v_CricketShot_g15_c07.avi
CricketShot/v_CricketShot_g16_c01.avi
CricketShot/v_CricketShot_g16_c02.avi
CricketShot/v_CricketShot_g16_c03.avi
CricketShot/v_CricketShot_g16_c04.avi
CricketShot/v_CricketShot_g16_c05.avi
CricketShot/v_CricketShot_g16_c06.avi
CricketShot/v_CricketShot_g16_c07.avi
CricketShot/v_CricketShot_g17_c01.avi
CricketShot/v_CricketShot_g17_c02.avi
CricketShot/v_CricketShot_g17_c03.avi
CricketShot/v_CricketShot_g17_c04.avi
CricketShot/v_CricketShot_g17_c05.avi
CricketShot/v_CricketShot_g17_c06.avi
CricketShot/v_CricketShot_g18_c01.avi
CricketShot/v_CricketShot_g18_c02.avi
CricketShot/v_CricketShot_g18_c03.avi
CricketShot/v_CricketShot_g18_c04.avi
CricketShot/v_CricketShot_g18_c05.avi
CricketShot/v_CricketShot_g19_c01.avi
CricketShot/v_CricketShot_g19_c02.avi
CricketShot/v_CricketShot_g19_c03.avi
CricketShot/v_CricketShot_g19_c04.avi
CricketShot/v_CricketShot_g19_c05.avi
CricketShot/v_CricketShot_g20_c01.avi
CricketShot/v_CricketShot_g20_c02.avi
CricketShot/v_CricketShot_g20_c03.avi
CricketShot/v_CricketShot_g20_c04.avi
CricketShot/v_CricketShot_g20_c05.avi
CricketShot/v_CricketShot_g20_c06.avi
CricketShot/v_CricketShot_g20_c07.avi
CricketShot/v_CricketShot_g21_c01.avi
CricketShot/v_CricketShot_g21_c02.avi
CricketShot/v_CricketShot_g21_c03.avi
CricketShot/v_CricketShot_g21_c04.avi
CricketShot/v_CricketShot_g21_c05.avi
CricketShot/v_CricketShot_g21_c06.avi
CuttingInKitchen/v_CuttingInKitchen_g15_c01.avi
CuttingInKitchen/v_CuttingInKitchen_g15_c02.avi
CuttingInKitchen/v_CuttingInKitchen_g15_c03.avi
CuttingInKitchen/v_CuttingInKitchen_g15_c04.avi
CuttingInKitchen/v_CuttingInKitchen_g16_c01.avi
CuttingInKitchen/v_CuttingInKitchen_g16_c02.avi
CuttingInKitchen/v_CuttingInKitchen_g16_c03.avi
CuttingInKitchen/v_CuttingInKitchen_g16_c04.avi
CuttingInKitchen/v_CuttingInKitchen_g17_c01.avi
CuttingInKitchen/v_CuttingInKitchen_g17_c02.avi
CuttingInKitchen/v_CuttingInKitchen_g17_c03.avi
CuttingInKitchen/v_CuttingInKitchen_g17_c04.avi
CuttingInKitchen/v_CuttingInKitchen_g18_c01.avi
CuttingInKitchen/v_CuttingInKitchen_g18_c02.avi
CuttingInKitchen/v_CuttingInKitchen_g18_c03.avi
CuttingInKitchen/v_CuttingInKitchen_g18_c04.avi
CuttingInKitchen/v_CuttingInKitchen_g19_c01.avi
CuttingInKitchen/v_CuttingInKitchen_g19_c02.avi
CuttingInKitchen/v_CuttingInKitchen_g19_c03.avi
CuttingInKitchen/v_CuttingInKitchen_g19_c04.avi
CuttingInKitchen/v_CuttingInKitchen_g20_c01.avi
CuttingInKitchen/v_CuttingInKitchen_g20_c02.avi
CuttingInKitchen/v_CuttingInKitchen_g20_c03.avi
CuttingInKitchen/v_CuttingInKitchen_g20_c04.avi
CuttingInKitchen/v_CuttingInKitchen_g21_c01.avi
CuttingInKitchen/v_CuttingInKitchen_g21_c02.avi
CuttingInKitchen/v_CuttingInKitchen_g21_c03.avi
CuttingInKitchen/v_CuttingInKitchen_g21_c04.avi
Diving/v_Diving_g15_c01.avi
Diving/v_Diving_g15_c02.avi
Diving/v_Diving_g15_c03.avi
Diving/v_Diving_g15_c04.avi
Diving/v_Diving_g15_c05.avi
Diving/v_Diving_g15_c06.avi
Diving/v_Diving_g15_c07.avi
Diving/v_Diving_g16_c01.avi
Diving/v_Diving_g16_c02.avi
Diving/v_Diving_g16_c03.avi
Diving/v_Diving_g16_c04.avi
Diving/v_Diving_g16_c05.avi
Diving/v_Diving_g17_c01.avi
Diving/v_Diving_g17_c02.avi
Diving/v_Diving_g17_c03.avi
Diving/v_Diving_g17_c04.avi
Diving/v_Diving_g18_c01.avi
Diving/v_Diving_g18_c02.avi
Diving/v_Diving_g18_c03.avi
Diving/v_Diving_g18_c04.avi
Diving/v_Diving_g19_c01.avi
Diving/v_Diving_g19_c02.avi
Diving/v_Diving_g19_c03.avi
Diving/v_Diving_g19_c04.avi
Diving/v_Diving_g20_c01.avi
Diving/v_Diving_g20_c02.avi
Diving/v_Diving_g20_c03.avi
Diving/v_Diving_g20_c04.avi
Diving/v_Diving_g20_c05.avi
Diving/v_Diving_g20_c06.avi
Diving/v_Diving_g20_c07.avi
Diving/v_Diving_g21_c01.avi
Diving/v_Diving_g21_c02.avi
Diving/v_Diving_g21_c03.avi
Diving/v_Diving_g21_c04.avi
Diving/v_Diving_g21_c05.avi
Diving/v_Diving_g21_c06.avi
Diving/v_Diving_g21_c07.avi
Drumming/v_Drumming_g15_c01.avi
Drumming/v_Drumming_g15_c02.avi
Drumming/v_Drumming_g15_c03.avi
Drumming/v_Drumming_g15_c04.avi
Drumming/v_Drumming_g15_c05.avi
Drumming/v_Drumming_g15_c06.avi
Drumming/v_Drumming_g15_c07.avi
Drumming/v_Drumming_g16_c01.avi
Drumming/v_Drumming_g16_c02.avi
Drumming/v_Drumming_g16_c03.avi
Drumming/v_Drumming_g16_c04.avi
Drumming/v_Drumming_g16_c05.avi
Drumming/v_Drumming_g16_c06.avi
Drumming/v_Drumming_g16_c07.avi
Drumming/v_Drumming_g17_c01.avi
Drumming/v_Drumming_g17_c02.avi
Drumming/v_Drumming_g17_c03.avi
Drumming/v_Drumming_g17_c04.avi
Drumming/v_Drumming_g17_c05.avi
Drumming/v_Drumming_g17_c06.avi
Drumming/v_Drumming_g17_c07.avi
Drumming/v_Drumming_g18_c01.avi
Drumming/v_Drumming_g18_c02.avi
Drumming/v_Drumming_g18_c03.avi
Drumming/v_Drumming_g18_c04.avi
Drumming/v_Drumming_g18_c05.avi
Drumming/v_Drumming_g18_c06.avi
Drumming/v_Drumming_g19_c01.avi
Drumming/v_Drumming_g19_c02.avi
Drumming/v_Drumming_g19_c03.avi
Drumming/v_Drumming_g19_c04.avi
Drumming/v_Drumming_g19_c05.avi
Drumming/v_Drumming_g19_c06.avi
Drumming/v_Drumming_g19_c07.avi
Drumming/v_Drumming_g20_c01.avi
Drumming/v_Drumming_g20_c02.avi
Drumming/v_Drumming_g20_c03.avi
Drumming/v_Drumming_g20_c04.avi
Drumming/v_Drumming_g20_c05.avi
Drumming/v_Drumming_g20_c06.avi
Drumming/v_Drumming_g20_c07.avi
Drumming/v_Drumming_g21_c01.avi
Drumming/v_Drumming_g21_c02.avi
Drumming/v_Drumming_g21_c03.avi
Drumming/v_Drumming_g21_c04.avi
Drumming/v_Drumming_g21_c05.avi
Drumming/v_Drumming_g21_c06.avi
Drumming/v_Drumming_g21_c07.avi
Fencing/v_Fencing_g15_c01.avi
Fencing/v_Fencing_g15_c02.avi
Fencing/v_Fencing_g15_c03.avi
Fencing/v_Fencing_g15_c04.avi
Fencing/v_Fencing_g16_c01.avi
Fencing/v_Fencing_g16_c02.avi
Fencing/v_Fencing_g16_c03.avi
Fencing/v_Fencing_g16_c04.avi
Fencing/v_Fencing_g17_c01.avi
Fencing/v_Fencing_g17_c02.avi
Fencing/v_Fencing_g17_c03.avi
Fencing/v_Fencing_g17_c04.avi
Fencing/v_Fencing_g18_c01.avi
Fencing/v_Fencing_g18_c02.avi
Fencing/v_Fencing_g18_c03.avi
Fencing/v_Fencing_g18_c04.avi
Fencing/v_Fencing_g19_c01.avi
Fencing/v_Fencing_g19_c02.avi
Fencing/v_Fencing_g19_c03.avi
Fencing/v_Fencing_g19_c04.avi
Fencing/v_Fencing_g20_c01.avi
Fencing/v_Fencing_g20_c02.avi
Fencing/v_Fencing_g20_c03.avi
Fencing/v_Fencing_g20_c04.avi
Fencing/v_Fencing_g21_c01.avi
Fencing/v_Fencing_g21_c02.avi
Fencing/v_Fencing_g21_c03.avi
Fencing/v_Fencing_g21_c04.avi
FieldHockeyPenalty/v_FieldHockeyPenalty_g15_c01.avi
FieldHockeyPenalty/v_FieldHockeyPenalty_g15_c02.avi
FieldHockeyPenalty/v_FieldHockeyPenalty_g15_c03.avi
FieldHockeyPenalty/v_FieldHockeyPenalty_g15_c04.avi
FieldHockeyPenalty/v_FieldHockeyPenalty_g15_c05.avi
FieldHockeyPenalty/v_FieldHockeyPenalty_g15_c06.avi
FieldHockeyPenalty/v_FieldHockeyPenalty_g16_c01.avi
FieldHockeyPenalty/v_FieldHockeyPenalty_g16_c02.avi
FieldHockeyPenalty/v_FieldHockeyPenalty_g16_c03.avi
FieldHockeyPenalty/v_FieldHockeyPenalty_g16_c04.avi
FieldHockeyPenalty/v_FieldHockeyPenalty_g17_c01.avi
FieldHockeyPenalty/v_FieldHockeyPenalty_g17_c02.avi
FieldHockeyPenalty/v_FieldHockeyPenalty_g17_c03.avi
FieldHockeyPenalty/v_FieldHockeyPenalty_g17_c04.avi
FieldHockeyPenalty/v_FieldHockeyPenalty_g18_c01.avi
FieldHockeyPenalty/v_FieldHockeyPenalty_g18_c02.avi
FieldHockeyPenalty/v_FieldHockeyPenalty_g18_c03.avi
FieldHockeyPenalty/v_FieldHockeyPenalty_g18_c04.avi
FieldHockeyPenalty/v_FieldHockeyPenalty_g19_c01.avi
FieldHockeyPenalty/v_FieldHockeyPenalty_g19_c02.avi
FieldHockeyPenalty/v_FieldHockeyPenalty_g19_c03.avi
FieldHockeyPenalty/v_FieldHockeyPenalty_g19_c04.avi
FieldHockeyPenalty/v_FieldHockeyPenalty_g20_c01.avi
FieldHockeyPenalty/v_FieldHockeyPenalty_g20_c02.avi
FieldHockeyPenalty/v_FieldHockeyPenalty_g20_c03.avi
FieldHockeyPenalty/v_FieldHockeyPenalty_g20_c04.avi
FieldHockeyPenalty/v_FieldHockeyPenalty_g21_c01.avi
FieldHockeyPenalty/v_FieldHockeyPenalty_g21_c02.avi
FieldHockeyPenalty/v_FieldHockeyPenalty_g21_c03.avi
FieldHockeyPenalty/v_FieldHockeyPenalty_g21_c04.avi
FloorGymnastics/v_FloorGymnastics_g15_c01.avi
FloorGymnastics/v_FloorGymnastics_g15_c02.avi
FloorGymnastics/v_FloorGymnastics_g15_c03.avi
FloorGymnastics/v_FloorGymnastics_g15_c04.avi
FloorGymnastics/v_FloorGymnastics_g15_c05.avi
FloorGymnastics/v_FloorGymnastics_g15_c06.avi
FloorGymnastics/v_FloorGymnastics_g16_c01.avi
FloorGymnastics/v_FloorGymnastics_g16_c02.avi
FloorGymnastics/v_FloorGymnastics_g16_c03.avi
FloorGymnastics/v_FloorGymnastics_g16_c04.avi
FloorGymnastics/v_FloorGymnastics_g17_c01.avi
FloorGymnastics/v_FloorGymnastics_g17_c02.avi
FloorGymnastics/v_FloorGymnastics_g17_c03.avi
FloorGymnastics/v_FloorGymnastics_g17_c04.avi
FloorGymnastics/v_FloorGymnastics_g17_c05.avi
FloorGymnastics/v_FloorGymnastics_g17_c06.avi
FloorGymnastics/v_FloorGymnastics_g18_c01.avi
FloorGymnastics/v_FloorGymnastics_g18_c02.avi
FloorGymnastics/v_FloorGymnastics_g18_c03.avi
FloorGymnastics/v_FloorGymnastics_g18_c04.avi
FloorGymnastics/v_FloorGymnastics_g18_c05.avi
FloorGymnastics/v_FloorGymnastics_g18_c06.avi
FloorGymnastics/v_FloorGymnastics_g18_c07.avi
FloorGymnastics/v_FloorGymnastics_g19_c01.avi
FloorGymnastics/v_FloorGymnastics_g19_c02.avi
FloorGymnastics/v_FloorGymnastics_g19_c03.avi
FloorGymnastics/v_FloorGymnastics_g19_c04.avi
FloorGymnastics/v_FloorGymnastics_g20_c01.avi
FloorGymnastics/v_FloorGymnastics_g20_c02.avi
FloorGymnastics/v_FloorGymnastics_g20_c03.avi
FloorGymnastics/v_FloorGymnastics_g20_c04.avi
FloorGymnastics/v_FloorGymnastics_g20_c05.avi
FloorGymnastics/v_FloorGymnastics_g21_c01.avi
FloorGymnastics/v_FloorGymnastics_g21_c02.avi
FloorGymnastics/v_FloorGymnastics_g21_c03.avi
FloorGymnastics/v_FloorGymnastics_g21_c04.avi
FloorGymnastics/v_FloorGymnastics_g21_c05.avi
FrisbeeCatch/v_FrisbeeCatch_g15_c01.avi
FrisbeeCatch/v_FrisbeeCatch_g15_c02.avi
FrisbeeCatch/v_FrisbeeCatch_g15_c03.avi
FrisbeeCatch/v_FrisbeeCatch_g15_c04.avi
FrisbeeCatch/v_FrisbeeCatch_g16_c01.avi
FrisbeeCatch/v_FrisbeeCatch_g16_c02.avi
FrisbeeCatch/v_FrisbeeCatch_g16_c03.avi
FrisbeeCatch/v_FrisbeeCatch_g16_c04.avi
FrisbeeCatch/v_FrisbeeCatch_g16_c05.avi
FrisbeeCatch/v_FrisbeeCatch_g16_c06.avi
FrisbeeCatch/v_FrisbeeCatch_g17_c01.avi
FrisbeeCatch/v_FrisbeeCatch_g17_c02.avi
FrisbeeCatch/v_FrisbeeCatch_g17_c03.avi
FrisbeeCatch/v_FrisbeeCatch_g17_c04.avi
FrisbeeCatch/v_FrisbeeCatch_g17_c05.avi
FrisbeeCatch/v_FrisbeeCatch_g18_c01.avi
FrisbeeCatch/v_FrisbeeCatch_g18_c02.avi
FrisbeeCatch/v_FrisbeeCatch_g18_c03.avi
FrisbeeCatch/v_FrisbeeCatch_g18_c04.avi
FrisbeeCatch/v_FrisbeeCatch_g18_c05.avi
FrisbeeCatch/v_FrisbeeCatch_g19_c01.avi
FrisbeeCatch/v_FrisbeeCatch_g19_c02.avi
FrisbeeCatch/v_FrisbeeCatch_g19_c03.avi
FrisbeeCatch/v_FrisbeeCatch_g19_c04.avi
FrisbeeCatch/v_FrisbeeCatch_g19_c05.avi
FrisbeeCatch/v_FrisbeeCatch_g19_c06.avi
FrisbeeCatch/v_FrisbeeCatch_g20_c01.avi
FrisbeeCatch/v_FrisbeeCatch_g20_c02.avi
FrisbeeCatch/v_FrisbeeCatch_g20_c03.avi
FrisbeeCatch/v_FrisbeeCatch_g20_c04.avi
FrisbeeCatch/v_FrisbeeCatch_g20_c05.avi
FrisbeeCatch/v_FrisbeeCatch_g20_c06.avi
FrisbeeCatch/v_FrisbeeCatch_g21_c01.avi
FrisbeeCatch/v_FrisbeeCatch_g21_c02.avi
FrisbeeCatch/v_FrisbeeCatch_g21_c03.avi
FrisbeeCatch/v_FrisbeeCatch_g21_c04.avi
FrisbeeCatch/v_FrisbeeCatch_g21_c05.avi
FrontCrawl/v_FrontCrawl_g15_c01.avi
FrontCrawl/v_FrontCrawl_g15_c02.avi
FrontCrawl/v_FrontCrawl_g15_c03.avi
FrontCrawl/v_FrontCrawl_g15_c04.avi
FrontCrawl/v_FrontCrawl_g16_c01.avi
FrontCrawl/v_FrontCrawl_g16_c02.avi
FrontCrawl/v_FrontCrawl_g16_c03.avi
FrontCrawl/v_FrontCrawl_g16_c04.avi
FrontCrawl/v_FrontCrawl_g17_c01.avi
FrontCrawl/v_FrontCrawl_g17_c02.avi
FrontCrawl/v_FrontCrawl_g17_c03.avi
FrontCrawl/v_FrontCrawl_g17_c04.avi
FrontCrawl/v_FrontCrawl_g17_c05.avi
FrontCrawl/v_FrontCrawl_g17_c06.avi
FrontCrawl/v_FrontCrawl_g17_c07.avi
FrontCrawl/v_FrontCrawl_g18_c01.avi
FrontCrawl/v_FrontCrawl_g18_c02.avi
FrontCrawl/v_FrontCrawl_g18_c03.avi
FrontCrawl/v_FrontCrawl_g18_c04.avi
FrontCrawl/v_FrontCrawl_g18_c05.avi
FrontCrawl/v_FrontCrawl_g18_c06.avi
FrontCrawl/v_FrontCrawl_g18_c07.avi
FrontCrawl/v_FrontCrawl_g19_c01.avi
FrontCrawl/v_FrontCrawl_g19_c02.avi
FrontCrawl/v_FrontCrawl_g19_c03.avi
FrontCrawl/v_FrontCrawl_g19_c04.avi
FrontCrawl/v_FrontCrawl_g20_c01.avi
FrontCrawl/v_FrontCrawl_g20_c02.avi
FrontCrawl/v_FrontCrawl_g20_c03.avi
FrontCrawl/v_FrontCrawl_g20_c04.avi
FrontCrawl/v_FrontCrawl_g20_c05.avi
FrontCrawl/v_FrontCrawl_g20_c06.avi
FrontCrawl/v_FrontCrawl_g20_c07.avi
FrontCrawl/v_FrontCrawl_g21_c01.avi
FrontCrawl/v_FrontCrawl_g21_c02.avi
FrontCrawl/v_FrontCrawl_g21_c03.avi
FrontCrawl/v_FrontCrawl_g21_c04.avi
FrontCrawl/v_FrontCrawl_g21_c05.avi
FrontCrawl/v_FrontCrawl_g21_c06.avi
GolfSwing/v_GolfSwing_g15_c01.avi
GolfSwing/v_GolfSwing_g15_c02.avi
GolfSwing/v_GolfSwing_g15_c03.avi
GolfSwing/v_GolfSwing_g15_c04.avi
GolfSwing/v_GolfSwing_g16_c01.avi
GolfSwing/v_GolfSwing_g16_c02.avi
GolfSwing/v_GolfSwing_g16_c03.avi
GolfSwing/v_GolfSwing_g16_c04.avi
GolfSwing/v_GolfSwing_g17_c01.avi
GolfSwing/v_GolfSwing_g17_c02.avi
GolfSwing/v_GolfSwing_g17_c03.avi
GolfSwing/v_GolfSwing_g17_c04.avi
GolfSwing/v_GolfSwing_g17_c05.avi
GolfSwing/v_GolfSwing_g17_c06.avi
GolfSwing/v_GolfSwing_g17_c07.avi
GolfSwing/v_GolfSwing_g18_c01.avi
GolfSwing/v_GolfSwing_g18_c02.avi
GolfSwing/v_GolfSwing_g18_c03.avi
GolfSwing/v_GolfSwing_g18_c04.avi
GolfSwing/v_GolfSwing_g18_c05.avi
GolfSwing/v_GolfSwing_g18_c06.avi
GolfSwing/v_GolfSwing_g19_c01.avi
GolfSwing/v_GolfSwing_g19_c02.avi
GolfSwing/v_GolfSwing_g19_c03.avi
GolfSwing/v_GolfSwing_g19_c04.avi
GolfSwing/v_GolfSwing_g19_c05.avi
GolfSwing/v_GolfSwing_g19_c06.avi
GolfSwing/v_GolfSwing_g20_c01.avi
GolfSwing/v_GolfSwing_g20_c02.avi
GolfSwing/v_GolfSwing_g20_c03.avi
GolfSwing/v_GolfSwing_g20_c04.avi
GolfSwing/v_GolfSwing_g20_c05.avi
GolfSwing/v_GolfSwing_g20_c06.avi
GolfSwing/v_GolfSwing_g20_c07.avi
GolfSwing/v_GolfSwing_g21_c01.avi
GolfSwing/v_GolfSwing_g21_c02.avi
GolfSwing/v_GolfSwing_g21_c03.avi
GolfSwing/v_GolfSwing_g21_c04.avi
GolfSwing/v_GolfSwing_g21_c05.avi
GolfSwing/v_GolfSwing_g21_c06.avi
Haircut/v_Haircut_g15_c01.avi
Haircut/v_Haircut_g15_c02.avi
Haircut/v_Haircut_g15_c03.avi
Haircut/v_Haircut_g15_c04.avi
Haircut/v_Haircut_g16_c01.avi
Haircut/v_Haircut_g16_c02.avi
Haircut/v_Haircut_g16_c03.avi
Haircut/v_Haircut_g16_c04.avi
Haircut/v_Haircut_g16_c05.avi
Haircut/v_Haircut_g17_c01.avi
Haircut/v_Haircut_g17_c02.avi
Haircut/v_Haircut_g17_c03.avi
Haircut/v_Haircut_g17_c04.avi
Haircut/v_Haircut_g18_c01.avi
Haircut/v_Haircut_g18_c02.avi
Haircut/v_Haircut_g18_c03.avi
Haircut/v_Haircut_g18_c04.avi
Haircut/v_Haircut_g18_c05.avi
Haircut/v_Haircut_g19_c01.avi
Haircut/v_Haircut_g19_c02.avi
Haircut/v_Haircut_g19_c03.avi
Haircut/v_Haircut_g19_c04.avi
Haircut/v_Haircut_g19_c05.avi
Haircut/v_Haircut_g19_c06.avi
Haircut/v_Haircut_g20_c01.avi
Haircut/v_Haircut_g20_c02.avi
Haircut/v_Haircut_g20_c03.avi
Haircut/v_Haircut_g20_c04.avi
Haircut/v_Haircut_g20_c05.avi
Haircut/v_Haircut_g20_c06.avi
Haircut/v_Haircut_g20_c07.avi
Haircut/v_Haircut_g21_c01.avi
Haircut/v_Haircut_g21_c02.avi
Haircut/v_Haircut_g21_c03.avi
Haircut/v_Haircut_g21_c04.avi
Hammering/v_Hammering_g15_c01.avi
Hammering/v_Hammering_g15_c02.avi
Hammering/v_Hammering_g15_c03.avi
Hammering/v_Hammering_g15_c04.avi
Hammering/v_Hammering_g15_c05.avi
Hammering/v_Hammering_g15_c06.avi
Hammering/v_Hammering_g15_c07.avi
Hammering/v_Hammering_g16_c01.avi
Hammering/v_Hammering_g16_c02.avi
Hammering/v_Hammering_g16_c03.avi
Hammering/v_Hammering_g16_c04.avi
Hammering/v_Hammering_g17_c01.avi
Hammering/v_Hammering_g17_c02.avi
Hammering/v_Hammering_g17_c03.avi
Hammering/v_Hammering_g17_c04.avi
Hammering/v_Hammering_g17_c05.avi
Hammering/v_Hammering_g17_c06.avi
Hammering/v_Hammering_g17_c07.avi
Hammering/v_Hammering_g18_c01.avi
Hammering/v_Hammering_g18_c02.avi
Hammering/v_Hammering_g18_c03.avi
Hammering/v_Hammering_g18_c04.avi
Hammering/v_Hammering_g18_c05.avi
Hammering/v_Hammering_g18_c06.avi
Hammering/v_Hammering_g18_c07.avi
Hammering/v_Hammering_g19_c01.avi
Hammering/v_Hammering_g19_c02.avi
Hammering/v_Hammering_g19_c03.avi
Hammering/v_Hammering_g19_c04.avi
Hammering/v_Hammering_g19_c05.avi
Hammering/v_Hammering_g19_c06.avi
Hammering/v_Hammering_g20_c01.avi
Hammering/v_Hammering_g20_c02.avi
Hammering/v_Hammering_g20_c03.avi
Hammering/v_Hammering_g20_c04.avi
Hammering/v_Hammering_g21_c01.avi
Hammering/v_Hammering_g21_c02.avi
Hammering/v_Hammering_g21_c03.avi
Hammering/v_Hammering_g21_c04.avi
Hammering/v_Hammering_g21_c05.avi
Hammering/v_Hammering_g21_c06.avi
Hammering/v_Hammering_g21_c07.avi
HammerThrow/v_HammerThrow_g15_c01.avi
HammerThrow/v_HammerThrow_g15_c02.avi
HammerThrow/v_HammerThrow_g15_c03.avi
HammerThrow/v_HammerThrow_g15_c04.avi
HammerThrow/v_HammerThrow_g15_c05.avi
HammerThrow/v_HammerThrow_g16_c01.avi
HammerThrow/v_HammerThrow_g16_c02.avi
HammerThrow/v_HammerThrow_g16_c03.avi
HammerThrow/v_HammerThrow_g16_c04.avi
HammerThrow/v_HammerThrow_g17_c01.avi
HammerThrow/v_HammerThrow_g17_c02.avi
HammerThrow/v_HammerThrow_g17_c03.avi
HammerThrow/v_HammerThrow_g17_c04.avi
HammerThrow/v_HammerThrow_g17_c05.avi
HammerThrow/v_HammerThrow_g18_c01.avi
HammerThrow/v_HammerThrow_g18_c02.avi
HammerThrow/v_HammerThrow_g18_c03.avi
HammerThrow/v_HammerThrow_g18_c04.avi
HammerThrow/v_HammerThrow_g18_c05.avi
HammerThrow/v_HammerThrow_g19_c01.avi
HammerThrow/v_HammerThrow_g19_c02.avi
HammerThrow/v_HammerThrow_g19_c03.avi
HammerThrow/v_HammerThrow_g19_c04.avi
HammerThrow/v_HammerThrow_g19_c05.avi
HammerThrow/v_HammerThrow_g19_c06.avi
HammerThrow/v_HammerThrow_g19_c07.avi
HammerThrow/v_HammerThrow_g20_c01.avi
HammerThrow/v_HammerThrow_g20_c02.avi
HammerThrow/v_HammerThrow_g20_c03.avi
HammerThrow/v_HammerThrow_g20_c04.avi
HammerThrow/v_HammerThrow_g20_c05.avi
HammerThrow/v_HammerThrow_g21_c01.avi
HammerThrow/v_HammerThrow_g21_c02.avi
HammerThrow/v_HammerThrow_g21_c03.avi
HammerThrow/v_HammerThrow_g21_c04.avi
HammerThrow/v_HammerThrow_g21_c05.avi
HandstandPushups/v_HandStandPushups_g15_c01.avi
HandstandPushups/v_HandStandPushups_g15_c02.avi
HandstandPushups/v_HandStandPushups_g15_c03.avi
HandstandPushups/v_HandStandPushups_g15_c04.avi
HandstandPushups/v_HandStandPushups_g15_c05.avi
HandstandPushups/v_HandStandPushups_g15_c06.avi
HandstandPushups/v_HandStandPushups_g16_c01.avi
HandstandPushups/v_HandStandPushups_g16_c02.avi
HandstandPushups/v_HandStandPushups_g16_c03.avi
HandstandPushups/v_HandStandPushups_g16_c04.avi
HandstandPushups/v_HandStandPushups_g16_c05.avi
HandstandPushups/v_HandStandPushups_g16_c06.avi
HandstandPushups/v_HandStandPushups_g16_c07.avi
HandstandPushups/v_HandStandPushups_g17_c01.avi
HandstandPushups/v_HandStandPushups_g17_c02.avi
HandstandPushups/v_HandStandPushups_g17_c03.avi
HandstandPushups/v_HandStandPushups_g17_c04.avi
HandstandPushups/v_HandStandPushups_g17_c05.avi
HandstandPushups/v_HandStandPushups_g18_c01.avi
HandstandPushups/v_HandStandPushups_g18_c02.avi
HandstandPushups/v_HandStandPushups_g18_c03.avi
HandstandPushups/v_HandStandPushups_g18_c04.avi
HandstandPushups/v_HandStandPushups_g18_c05.avi
HandstandPushups/v_HandStandPushups_g18_c06.avi
HandstandPushups/v_HandStandPushups_g18_c07.avi
HandstandPushups/v_HandStandPushups_g19_c01.avi
HandstandPushups/v_HandStandPushups_g19_c02.avi
HandstandPushups/v_HandStandPushups_g19_c03.avi
HandstandPushups/v_HandStandPushups_g19_c04.avi
HandstandPushups/v_HandStandPushups_g20_c01.avi
HandstandPushups/v_HandStandPushups_g20_c02.avi
HandstandPushups/v_HandStandPushups_g20_c03.avi
HandstandPushups/v_HandStandPushups_g20_c04.avi
HandstandPushups/v_HandStandPushups_g20_c05.avi
HandstandPushups/v_HandStandPushups_g20_c06.avi
HandstandPushups/v_HandStandPushups_g20_c07.avi
HandstandPushups/v_HandStandPushups_g21_c01.avi
HandstandPushups/v_HandStandPushups_g21_c02.avi
HandstandPushups/v_HandStandPushups_g21_c03.avi
HandstandPushups/v_HandStandPushups_g21_c04.avi
HandstandPushups/v_HandStandPushups_g21_c05.avi
HandstandPushups/v_HandStandPushups_g21_c06.avi
HandstandWalking/v_HandstandWalking_g15_c01.avi
HandstandWalking/v_HandstandWalking_g15_c02.avi
HandstandWalking/v_HandstandWalking_g15_c03.avi
HandstandWalking/v_HandstandWalking_g15_c04.avi
HandstandWalking/v_HandstandWalking_g16_c01.avi
HandstandWalking/v_HandstandWalking_g16_c02.avi
HandstandWalking/v_HandstandWalking_g16_c03.avi
HandstandWalking/v_HandstandWalking_g16_c04.avi
HandstandWalking/v_HandstandWalking_g17_c01.avi
HandstandWalking/v_HandstandWalking_g17_c02.avi
HandstandWalking/v_HandstandWalking_g17_c03.avi
HandstandWalking/v_HandstandWalking_g17_c04.avi
HandstandWalking/v_HandstandWalking_g18_c01.avi
HandstandWalking/v_HandstandWalking_g18_c02.avi
HandstandWalking/v_HandstandWalking_g18_c03.avi
HandstandWalking/v_HandstandWalking_g18_c04.avi
HandstandWalking/v_HandstandWalking_g18_c05.avi
HandstandWalking/v_HandstandWalking_g18_c06.avi
HandstandWalking/v_HandstandWalking_g18_c07.avi
HandstandWalking/v_HandstandWalking_g19_c01.avi
HandstandWalking/v_HandstandWalking_g19_c02.avi
HandstandWalking/v_HandstandWalking_g19_c03.avi
HandstandWalking/v_HandstandWalking_g19_c04.avi
HandstandWalking/v_HandstandWalking_g20_c01.avi
HandstandWalking/v_HandstandWalking_g20_c02.avi
HandstandWalking/v_HandstandWalking_g20_c03.avi
HandstandWalking/v_HandstandWalking_g20_c04.avi
HandstandWalking/v_HandstandWalking_g21_c01.avi
HandstandWalking/v_HandstandWalking_g21_c02.avi
HandstandWalking/v_HandstandWalking_g21_c03.avi
HandstandWalking/v_HandstandWalking_g21_c04.avi
HeadMassage/v_HeadMassage_g15_c01.avi
HeadMassage/v_HeadMassage_g15_c02.avi
HeadMassage/v_HeadMassage_g15_c03.avi
HeadMassage/v_HeadMassage_g15_c04.avi
HeadMassage/v_HeadMassage_g15_c05.avi
HeadMassage/v_HeadMassage_g15_c06.avi
HeadMassage/v_HeadMassage_g15_c07.avi
HeadMassage/v_HeadMassage_g16_c01.avi
HeadMassage/v_HeadMassage_g16_c02.avi
HeadMassage/v_HeadMassage_g16_c03.avi
HeadMassage/v_HeadMassage_g16_c04.avi
HeadMassage/v_HeadMassage_g17_c01.avi
HeadMassage/v_HeadMassage_g17_c02.avi
HeadMassage/v_HeadMassage_g17_c03.avi
HeadMassage/v_HeadMassage_g17_c04.avi
HeadMassage/v_HeadMassage_g17_c05.avi
HeadMassage/v_HeadMassage_g17_c06.avi
HeadMassage/v_HeadMassage_g17_c07.avi
HeadMassage/v_HeadMassage_g18_c01.avi
HeadMassage/v_HeadMassage_g18_c02.avi
HeadMassage/v_HeadMassage_g18_c03.avi
HeadMassage/v_HeadMassage_g18_c04.avi
HeadMassage/v_HeadMassage_g18_c05.avi
HeadMassage/v_HeadMassage_g18_c06.avi
HeadMassage/v_HeadMassage_g18_c07.avi
HeadMassage/v_HeadMassage_g19_c01.avi
HeadMassage/v_HeadMassage_g19_c02.avi
HeadMassage/v_HeadMassage_g19_c03.avi
HeadMassage/v_HeadMassage_g19_c04.avi
HeadMassage/v_HeadMassage_g19_c05.avi
HeadMassage/v_HeadMassage_g20_c01.avi
HeadMassage/v_HeadMassage_g20_c02.avi
HeadMassage/v_HeadMassage_g20_c03.avi
HeadMassage/v_HeadMassage_g20_c04.avi
HeadMassage/v_HeadMassage_g20_c05.avi
HeadMassage/v_HeadMassage_g21_c01.avi
HeadMassage/v_HeadMassage_g21_c02.avi
HeadMassage/v_HeadMassage_g21_c03.avi
HeadMassage/v_HeadMassage_g21_c04.avi
HeadMassage/v_HeadMassage_g21_c05.avi
HeadMassage/v_HeadMassage_g21_c06.avi
HighJump/v_HighJump_g15_c01.avi
HighJump/v_HighJump_g15_c02.avi
HighJump/v_HighJump_g15_c03.avi
HighJump/v_HighJump_g15_c04.avi
HighJump/v_HighJump_g16_c01.avi
HighJump/v_HighJump_g16_c02.avi
HighJump/v_HighJump_g16_c03.avi
HighJump/v_HighJump_g16_c04.avi
HighJump/v_HighJump_g16_c05.avi
HighJump/v_HighJump_g17_c01.avi
HighJump/v_HighJump_g17_c02.avi
HighJump/v_HighJump_g17_c03.avi
HighJump/v_HighJump_g17_c04.avi
HighJump/v_HighJump_g18_c01.avi
HighJump/v_HighJump_g18_c02.avi
HighJump/v_HighJump_g18_c03.avi
HighJump/v_HighJump_g18_c04.avi
HighJump/v_HighJump_g19_c01.avi
HighJump/v_HighJump_g19_c02.avi
HighJump/v_HighJump_g19_c03.avi
HighJump/v_HighJump_g19_c04.avi
HighJump/v_HighJump_g19_c05.avi
HighJump/v_HighJump_g20_c01.avi
HighJump/v_HighJump_g20_c02.avi
HighJump/v_HighJump_g20_c03.avi
HighJump/v_HighJump_g20_c04.avi
HighJump/v_HighJump_g20_c05.avi
HighJump/v_HighJump_g21_c01.avi
HighJump/v_HighJump_g21_c02.avi
HighJump/v_HighJump_g21_c03.avi
HighJump/v_HighJump_g21_c04.avi
HorseRace/v_HorseRace_g15_c01.avi
HorseRace/v_HorseRace_g15_c02.avi
HorseRace/v_HorseRace_g15_c03.avi
HorseRace/v_HorseRace_g15_c04.avi
HorseRace/v_HorseRace_g16_c01.avi
HorseRace/v_HorseRace_g16_c02.avi
HorseRace/v_HorseRace_g16_c03.avi
HorseRace/v_HorseRace_g16_c04.avi
HorseRace/v_HorseRace_g16_c05.avi
HorseRace/v_HorseRace_g17_c01.avi
HorseRace/v_HorseRace_g17_c02.avi
HorseRace/v_HorseRace_g17_c03.avi
HorseRace/v_HorseRace_g17_c04.avi
HorseRace/v_HorseRace_g17_c05.avi
HorseRace/v_HorseRace_g18_c01.avi
HorseRace/v_HorseRace_g18_c02.avi
HorseRace/v_HorseRace_g18_c03.avi
HorseRace/v_HorseRace_g18_c04.avi
HorseRace/v_HorseRace_g18_c05.avi
HorseRace/v_HorseRace_g18_c06.avi
HorseRace/v_HorseRace_g19_c01.avi
HorseRace/v_HorseRace_g19_c02.avi
HorseRace/v_HorseRace_g19_c03.avi
HorseRace/v_HorseRace_g19_c04.avi
HorseRace/v_HorseRace_g19_c05.avi
HorseRace/v_HorseRace_g19_c06.avi
HorseRace/v_HorseRace_g20_c01.avi
HorseRace/v_HorseRace_g20_c02.avi
HorseRace/v_HorseRace_g20_c03.avi
HorseRace/v_HorseRace_g20_c04.avi
HorseRace/v_HorseRace_g20_c05.avi
HorseRace/v_HorseRace_g21_c01.avi
HorseRace/v_HorseRace_g21_c02.avi
HorseRace/v_HorseRace_g21_c03.avi
HorseRace/v_HorseRace_g21_c04.avi
HorseRace/v_HorseRace_g21_c05.avi
HorseRiding/v_HorseRiding_g15_c01.avi
HorseRiding/v_HorseRiding_g15_c02.avi
HorseRiding/v_HorseRiding_g15_c03.avi
HorseRiding/v_HorseRiding_g15_c04.avi
HorseRiding/v_HorseRiding_g15_c05.avi
HorseRiding/v_HorseRiding_g15_c06.avi
HorseRiding/v_HorseRiding_g16_c01.avi
HorseRiding/v_HorseRiding_g16_c02.avi
HorseRiding/v_HorseRiding_g16_c03.avi
HorseRiding/v_HorseRiding_g16_c04.avi
HorseRiding/v_HorseRiding_g16_c05.avi
HorseRiding/v_HorseRiding_g16_c06.avi
HorseRiding/v_HorseRiding_g17_c01.avi
HorseRiding/v_HorseRiding_g17_c02.avi
HorseRiding/v_HorseRiding_g17_c03.avi
HorseRiding/v_HorseRiding_g17_c04.avi
HorseRiding/v_HorseRiding_g17_c05.avi
HorseRiding/v_HorseRiding_g17_c06.avi
HorseRiding/v_HorseRiding_g18_c01.avi
HorseRiding/v_HorseRiding_g18_c02.avi
HorseRiding/v_HorseRiding_g18_c03.avi
HorseRiding/v_HorseRiding_g18_c04.avi
HorseRiding/v_HorseRiding_g18_c05.avi
HorseRiding/v_HorseRiding_g18_c06.avi
HorseRiding/v_HorseRiding_g19_c01.avi
HorseRiding/v_HorseRiding_g19_c02.avi
HorseRiding/v_HorseRiding_g19_c03.avi
HorseRiding/v_HorseRiding_g19_c04.avi
HorseRiding/v_HorseRiding_g19_c05.avi
HorseRiding/v_HorseRiding_g19_c06.avi
HorseRiding/v_HorseRiding_g19_c07.avi
HorseRiding/v_HorseRiding_g20_c01.avi
HorseRiding/v_HorseRiding_g20_c02.avi
HorseRiding/v_HorseRiding_g20_c03.avi
HorseRiding/v_HorseRiding_g20_c04.avi
HorseRiding/v_HorseRiding_g20_c05.avi
HorseRiding/v_HorseRiding_g20_c06.avi
HorseRiding/v_HorseRiding_g20_c07.avi
HorseRiding/v_HorseRiding_g21_c01.avi
HorseRiding/v_HorseRiding_g21_c02.avi
HorseRiding/v_HorseRiding_g21_c03.avi
HorseRiding/v_HorseRiding_g21_c04.avi
HorseRiding/v_HorseRiding_g21_c05.avi
HorseRiding/v_HorseRiding_g21_c06.avi
HulaHoop/v_HulaHoop_g15_c01.avi
HulaHoop/v_HulaHoop_g15_c02.avi
HulaHoop/v_HulaHoop_g15_c03.avi
HulaHoop/v_HulaHoop_g15_c04.avi
HulaHoop/v_HulaHoop_g15_c05.avi
HulaHoop/v_HulaHoop_g16_c01.avi
HulaHoop/v_HulaHoop_g16_c02.avi
HulaHoop/v_HulaHoop_g16_c03.avi
HulaHoop/v_HulaHoop_g16_c04.avi
HulaHoop/v_HulaHoop_g16_c05.avi
HulaHoop/v_HulaHoop_g16_c06.avi
HulaHoop/v_HulaHoop_g17_c01.avi
HulaHoop/v_HulaHoop_g17_c02.avi
HulaHoop/v_HulaHoop_g17_c03.avi
HulaHoop/v_HulaHoop_g17_c04.avi
HulaHoop/v_HulaHoop_g17_c05.avi
HulaHoop/v_HulaHoop_g18_c01.avi
HulaHoop/v_HulaHoop_g18_c02.avi
HulaHoop/v_HulaHoop_g18_c03.avi
HulaHoop/v_HulaHoop_g18_c04.avi
HulaHoop/v_HulaHoop_g19_c01.avi
HulaHoop/v_HulaHoop_g19_c02.avi
HulaHoop/v_HulaHoop_g19_c03.avi
HulaHoop/v_HulaHoop_g19_c04.avi
HulaHoop/v_HulaHoop_g20_c01.avi
HulaHoop/v_HulaHoop_g20_c02.avi
HulaHoop/v_HulaHoop_g20_c03.avi
HulaHoop/v_HulaHoop_g20_c04.avi
HulaHoop/v_HulaHoop_g20_c05.avi
HulaHoop/v_HulaHoop_g20_c06.avi
HulaHoop/v_HulaHoop_g20_c07.avi
HulaHoop/v_HulaHoop_g21_c01.avi
HulaHoop/v_HulaHoop_g21_c02.avi
HulaHoop/v_HulaHoop_g21_c03.avi
HulaHoop/v_HulaHoop_g21_c04.avi
IceDancing/v_IceDancing_g15_c01.avi
IceDancing/v_IceDancing_g15_c02.avi
IceDancing/v_IceDancing_g15_c03.avi
IceDancing/v_IceDancing_g15_c04.avi
IceDancing/v_IceDancing_g16_c01.avi
IceDancing/v_IceDancing_g16_c02.avi
IceDancing/v_IceDancing_g16_c03.avi
IceDancing/v_IceDancing_g16_c04.avi
IceDancing/v_IceDancing_g16_c05.avi
IceDancing/v_IceDancing_g16_c06.avi
IceDancing/v_IceDancing_g17_c01.avi
IceDancing/v_IceDancing_g17_c02.avi
IceDancing/v_IceDancing_g17_c03.avi
IceDancing/v_IceDancing_g17_c04.avi
IceDancing/v_IceDancing_g17_c05.avi
IceDancing/v_IceDancing_g18_c01.avi
IceDancing/v_IceDancing_g18_c02.avi
IceDancing/v_IceDancing_g18_c03.avi
IceDancing/v_IceDancing_g18_c04.avi
IceDancing/v_IceDancing_g18_c05.avi
IceDancing/v_IceDancing_g18_c06.avi
IceDancing/v_IceDancing_g19_c01.avi
IceDancing/v_IceDancing_g19_c02.avi
IceDancing/v_IceDancing_g19_c03.avi
IceDancing/v_IceDancing_g19_c04.avi
IceDancing/v_IceDancing_g19_c05.avi
IceDancing/v_IceDancing_g19_c06.avi
IceDancing/v_IceDancing_g19_c07.avi
IceDancing/v_IceDancing_g20_c01.avi
IceDancing/v_IceDancing_g20_c02.avi
IceDancing/v_IceDancing_g20_c03.avi
IceDancing/v_IceDancing_g20_c04.avi
IceDancing/v_IceDancing_g20_c05.avi
IceDancing/v_IceDancing_g20_c06.avi
IceDancing/v_IceDancing_g20_c07.avi
IceDancing/v_IceDancing_g21_c01.avi
IceDancing/v_IceDancing_g21_c02.avi
IceDancing/v_IceDancing_g21_c03.avi
IceDancing/v_IceDancing_g21_c04.avi
IceDancing/v_IceDancing_g21_c05.avi
IceDancing/v_IceDancing_g21_c06.avi
IceDancing/v_IceDancing_g21_c07.avi
JavelinThrow/v_JavelinThrow_g15_c01.avi
JavelinThrow/v_JavelinThrow_g15_c02.avi
JavelinThrow/v_JavelinThrow_g15_c03.avi
JavelinThrow/v_JavelinThrow_g15_c04.avi
JavelinThrow/v_JavelinThrow_g15_c05.avi
JavelinThrow/v_JavelinThrow_g15_c06.avi
JavelinThrow/v_JavelinThrow_g16_c01.avi
JavelinThrow/v_JavelinThrow_g16_c02.avi
JavelinThrow/v_JavelinThrow_g16_c03.avi
JavelinThrow/v_JavelinThrow_g16_c04.avi
JavelinThrow/v_JavelinThrow_g16_c05.avi
JavelinThrow/v_JavelinThrow_g16_c06.avi
JavelinThrow/v_JavelinThrow_g17_c01.avi
JavelinThrow/v_JavelinThrow_g17_c02.avi
JavelinThrow/v_JavelinThrow_g17_c03.avi
JavelinThrow/v_JavelinThrow_g17_c04.avi
JavelinThrow/v_JavelinThrow_g17_c05.avi
JavelinThrow/v_JavelinThrow_g18_c01.avi
JavelinThrow/v_JavelinThrow_g18_c02.avi
JavelinThrow/v_JavelinThrow_g18_c03.avi
JavelinThrow/v_JavelinThrow_g18_c04.avi
JavelinThrow/v_JavelinThrow_g19_c01.avi
JavelinThrow/v_JavelinThrow_g19_c02.avi
JavelinThrow/v_JavelinThrow_g19_c03.avi
JavelinThrow/v_JavelinThrow_g19_c04.avi
JavelinThrow/v_JavelinThrow_g20_c01.avi
JavelinThrow/v_JavelinThrow_g20_c02.avi
JavelinThrow/v_JavelinThrow_g20_c03.avi
JavelinThrow/v_JavelinThrow_g20_c04.avi
JavelinThrow/v_JavelinThrow_g21_c01.avi
JavelinThrow/v_JavelinThrow_g21_c02.avi
JavelinThrow/v_JavelinThrow_g21_c03.avi
JavelinThrow/v_JavelinThrow_g21_c04.avi
JugglingBalls/v_JugglingBalls_g15_c01.avi
JugglingBalls/v_JugglingBalls_g15_c02.avi
JugglingBalls/v_JugglingBalls_g15_c03.avi
JugglingBalls/v_JugglingBalls_g15_c04.avi
JugglingBalls/v_JugglingBalls_g16_c01.avi
JugglingBalls/v_JugglingBalls_g16_c02.avi
JugglingBalls/v_JugglingBalls_g16_c03.avi
JugglingBalls/v_JugglingBalls_g16_c04.avi
JugglingBalls/v_JugglingBalls_g17_c01.avi
JugglingBalls/v_JugglingBalls_g17_c02.avi
JugglingBalls/v_JugglingBalls_g17_c03.avi
JugglingBalls/v_JugglingBalls_g17_c04.avi
JugglingBalls/v_JugglingBalls_g18_c01.avi
JugglingBalls/v_JugglingBalls_g18_c02.avi
JugglingBalls/v_JugglingBalls_g18_c03.avi
JugglingBalls/v_JugglingBalls_g18_c04.avi
JugglingBalls/v_JugglingBalls_g19_c01.avi
JugglingBalls/v_JugglingBalls_g19_c02.avi
JugglingBalls/v_JugglingBalls_g19_c03.avi
JugglingBalls/v_JugglingBalls_g19_c04.avi
JugglingBalls/v_JugglingBalls_g20_c01.avi
JugglingBalls/v_JugglingBalls_g20_c02.avi
JugglingBalls/v_JugglingBalls_g20_c03.avi
JugglingBalls/v_JugglingBalls_g20_c04.avi
JugglingBalls/v_JugglingBalls_g21_c01.avi
JugglingBalls/v_JugglingBalls_g21_c02.avi
JugglingBalls/v_JugglingBalls_g21_c03.avi
JugglingBalls/v_JugglingBalls_g21_c04.avi
JumpingJack/v_JumpingJack_g15_c01.avi
JumpingJack/v_JumpingJack_g15_c02.avi
JumpingJack/v_JumpingJack_g15_c03.avi
JumpingJack/v_JumpingJack_g15_c04.avi
JumpingJack/v_JumpingJack_g16_c01.avi
JumpingJack/v_JumpingJack_g16_c02.avi
JumpingJack/v_JumpingJack_g16_c03.avi
JumpingJack/v_JumpingJack_g16_c04.avi
JumpingJack/v_JumpingJack_g17_c01.avi
JumpingJack/v_JumpingJack_g17_c02.avi
JumpingJack/v_JumpingJack_g17_c03.avi
JumpingJack/v_JumpingJack_g17_c04.avi
JumpingJack/v_JumpingJack_g18_c01.avi
JumpingJack/v_JumpingJack_g18_c02.avi
JumpingJack/v_JumpingJack_g18_c03.avi
JumpingJack/v_JumpingJack_g18_c04.avi
JumpingJack/v_JumpingJack_g19_c01.avi
JumpingJack/v_JumpingJack_g19_c02.avi
JumpingJack/v_JumpingJack_g19_c03.avi
JumpingJack/v_JumpingJack_g19_c04.avi
JumpingJack/v_JumpingJack_g19_c05.avi
JumpingJack/v_JumpingJack_g19_c06.avi
JumpingJack/v_JumpingJack_g19_c07.avi
JumpingJack/v_JumpingJack_g20_c01.avi
JumpingJack/v_JumpingJack_g20_c02.avi
JumpingJack/v_JumpingJack_g20_c03.avi
JumpingJack/v_JumpingJack_g20_c04.avi
JumpingJack/v_JumpingJack_g21_c01.avi
JumpingJack/v_JumpingJack_g21_c02.avi
JumpingJack/v_JumpingJack_g21_c03.avi
JumpingJack/v_JumpingJack_g21_c04.avi
JumpRope/v_JumpRope_g15_c01.avi
JumpRope/v_JumpRope_g15_c02.avi
JumpRope/v_JumpRope_g15_c03.avi
JumpRope/v_JumpRope_g15_c04.avi
JumpRope/v_JumpRope_g15_c05.avi
JumpRope/v_JumpRope_g15_c06.avi
JumpRope/v_JumpRope_g16_c01.avi
JumpRope/v_JumpRope_g16_c02.avi
JumpRope/v_JumpRope_g16_c03.avi
JumpRope/v_JumpRope_g16_c04.avi
JumpRope/v_JumpRope_g16_c05.avi
JumpRope/v_JumpRope_g16_c06.avi
JumpRope/v_JumpRope_g16_c07.avi
JumpRope/v_JumpRope_g17_c01.avi
JumpRope/v_JumpRope_g17_c02.avi
JumpRope/v_JumpRope_g17_c03.avi
JumpRope/v_JumpRope_g17_c04.avi
JumpRope/v_JumpRope_g17_c05.avi
JumpRope/v_JumpRope_g18_c01.avi
JumpRope/v_JumpRope_g18_c02.avi
JumpRope/v_JumpRope_g18_c03.avi
JumpRope/v_JumpRope_g18_c04.avi
JumpRope/v_JumpRope_g18_c05.avi
JumpRope/v_JumpRope_g18_c06.avi
JumpRope/v_JumpRope_g18_c07.avi
JumpRope/v_JumpRope_g19_c01.avi
JumpRope/v_JumpRope_g19_c02.avi
JumpRope/v_JumpRope_g19_c03.avi
JumpRope/v_JumpRope_g19_c04.avi
JumpRope/v_JumpRope_g20_c01.avi
JumpRope/v_JumpRope_g20_c02.avi
JumpRope/v_JumpRope_g20_c03.avi
JumpRope/v_JumpRope_g20_c04.avi
JumpRope/v_JumpRope_g20_c05.avi
JumpRope/v_JumpRope_g20_c06.avi
JumpRope/v_JumpRope_g20_c07.avi
JumpRope/v_JumpRope_g21_c01.avi
JumpRope/v_JumpRope_g21_c02.avi
JumpRope/v_JumpRope_g21_c03.avi
JumpRope/v_JumpRope_g21_c04.avi
JumpRope/v_JumpRope_g21_c05.avi
JumpRope/v_JumpRope_g21_c06.avi
JumpRope/v_JumpRope_g21_c07.avi
Kayaking/v_Kayaking_g15_c01.avi
Kayaking/v_Kayaking_g15_c02.avi
Kayaking/v_Kayaking_g15_c03.avi
Kayaking/v_Kayaking_g15_c04.avi
Kayaking/v_Kayaking_g15_c05.avi
Kayaking/v_Kayaking_g15_c06.avi
Kayaking/v_Kayaking_g15_c07.avi
Kayaking/v_Kayaking_g16_c01.avi
Kayaking/v_Kayaking_g16_c02.avi
Kayaking/v_Kayaking_g16_c03.avi
Kayaking/v_Kayaking_g16_c04.avi
Kayaking/v_Kayaking_g16_c05.avi
Kayaking/v_Kayaking_g16_c06.avi
Kayaking/v_Kayaking_g16_c07.avi
Kayaking/v_Kayaking_g17_c01.avi
Kayaking/v_Kayaking_g17_c02.avi
Kayaking/v_Kayaking_g17_c03.avi
Kayaking/v_Kayaking_g17_c04.avi
Kayaking/v_Kayaking_g17_c05.avi
Kayaking/v_Kayaking_g17_c06.avi
Kayaking/v_Kayaking_g18_c01.avi
Kayaking/v_Kayaking_g18_c02.avi
Kayaking/v_Kayaking_g18_c03.avi
Kayaking/v_Kayaking_g18_c04.avi
Kayaking/v_Kayaking_g18_c05.avi
Kayaking/v_Kayaking_g18_c06.avi
Kayaking/v_Kayaking_g18_c07.avi
Kayaking/v_Kayaking_g19_c01.avi
Kayaking/v_Kayaking_g19_c02.avi
Kayaking/v_Kayaking_g19_c03.avi
Kayaking/v_Kayaking_g19_c04.avi
Kayaking/v_Kayaking_g19_c05.avi
Kayaking/v_Kayaking_g20_c01.avi
Kayaking/v_Kayaking_g20_c02.avi
Kayaking/v_Kayaking_g20_c03.avi
Kayaking/v_Kayaking_g20_c04.avi
Kayaking/v_Kayaking_g20_c05.avi
Kayaking/v_Kayaking_g20_c06.avi
Kayaking/v_Kayaking_g20_c07.avi
Kayaking/v_Kayaking_g21_c01.avi
Kayaking/v_Kayaking_g21_c02.avi
Kayaking/v_Kayaking_g21_c03.avi
Kayaking/v_Kayaking_g21_c04.avi
Kayaking/v_Kayaking_g21_c05.avi
Kayaking/v_Kayaking_g21_c06.avi
Kayaking/v_Kayaking_g21_c07.avi
Knitting/v_Knitting_g15_c01.avi
Knitting/v_Knitting_g15_c02.avi
Knitting/v_Knitting_g15_c03.avi
Knitting/v_Knitting_g15_c04.avi
Knitting/v_Knitting_g15_c05.avi
Knitting/v_Knitting_g15_c06.avi
Knitting/v_Knitting_g15_c07.avi
Knitting/v_Knitting_g16_c01.avi
Knitting/v_Knitting_g16_c02.avi
Knitting/v_Knitting_g16_c03.avi
Knitting/v_Knitting_g16_c04.avi
Knitting/v_Knitting_g16_c05.avi
Knitting/v_Knitting_g17_c01.avi
Knitting/v_Knitting_g17_c02.avi
Knitting/v_Knitting_g17_c03.avi
Knitting/v_Knitting_g17_c04.avi
Knitting/v_Knitting_g17_c05.avi
Knitting/v_Knitting_g17_c06.avi
Knitting/v_Knitting_g18_c01.avi
Knitting/v_Knitting_g18_c02.avi
Knitting/v_Knitting_g18_c03.avi
Knitting/v_Knitting_g18_c04.avi
Knitting/v_Knitting_g19_c01.avi
Knitting/v_Knitting_g19_c02.avi
Knitting/v_Knitting_g19_c03.avi
Knitting/v_Knitting_g19_c04.avi
Knitting/v_Knitting_g20_c01.avi
Knitting/v_Knitting_g20_c02.avi
Knitting/v_Knitting_g20_c03.avi
Knitting/v_Knitting_g20_c04.avi
Knitting/v_Knitting_g21_c01.avi
Knitting/v_Knitting_g21_c02.avi
Knitting/v_Knitting_g21_c03.avi
Knitting/v_Knitting_g21_c04.avi
LongJump/v_LongJump_g15_c01.avi
LongJump/v_LongJump_g15_c02.avi
LongJump/v_LongJump_g15_c03.avi
LongJump/v_LongJump_g15_c04.avi
LongJump/v_LongJump_g15_c05.avi
LongJump/v_LongJump_g16_c01.avi
LongJump/v_LongJump_g16_c02.avi
LongJump/v_LongJump_g16_c03.avi
LongJump/v_LongJump_g16_c04.avi
LongJump/v_LongJump_g16_c05.avi
LongJump/v_LongJump_g17_c01.avi
LongJump/v_LongJump_g17_c02.avi
LongJump/v_LongJump_g17_c03.avi
LongJump/v_LongJump_g17_c04.avi
LongJump/v_LongJump_g17_c05.avi
LongJump/v_LongJump_g18_c01.avi
LongJump/v_LongJump_g18_c02.avi
LongJump/v_LongJump_g18_c03.avi
LongJump/v_LongJump_g18_c04.avi
LongJump/v_LongJump_g18_c05.avi
LongJump/v_LongJump_g19_c01.avi
LongJump/v_LongJump_g19_c02.avi
LongJump/v_LongJump_g19_c03.avi
LongJump/v_LongJump_g19_c04.avi
LongJump/v_LongJump_g19_c05.avi
LongJump/v_LongJump_g19_c06.avi
LongJump/v_LongJump_g20_c01.avi
LongJump/v_LongJump_g20_c02.avi
LongJump/v_LongJump_g20_c03.avi
LongJump/v_LongJump_g20_c04.avi
LongJump/v_LongJump_g21_c01.avi
LongJump/v_LongJump_g21_c02.avi
LongJump/v_LongJump_g21_c03.avi
LongJump/v_LongJump_g21_c04.avi
Lunges/v_Lunges_g15_c01.avi
Lunges/v_Lunges_g15_c02.avi
Lunges/v_Lunges_g15_c03.avi
Lunges/v_Lunges_g15_c04.avi
Lunges/v_Lunges_g16_c01.avi
Lunges/v_Lunges_g16_c02.avi
Lunges/v_Lunges_g16_c03.avi
Lunges/v_Lunges_g16_c04.avi
Lunges/v_Lunges_g17_c01.avi
Lunges/v_Lunges_g17_c02.avi
Lunges/v_Lunges_g17_c03.avi
Lunges/v_Lunges_g17_c04.avi
Lunges/v_Lunges_g18_c01.avi
Lunges/v_Lunges_g18_c02.avi
Lunges/v_Lunges_g18_c03.avi
Lunges/v_Lunges_g18_c04.avi
Lunges/v_Lunges_g18_c05.avi
Lunges/v_Lunges_g19_c01.avi
Lunges/v_Lunges_g19_c02.avi
Lunges/v_Lunges_g19_c03.avi
Lunges/v_Lunges_g19_c04.avi
Lunges/v_Lunges_g19_c05.avi
Lunges/v_Lunges_g19_c06.avi
Lunges/v_Lunges_g19_c07.avi
Lunges/v_Lunges_g20_c01.avi
Lunges/v_Lunges_g20_c02.avi
Lunges/v_Lunges_g20_c03.avi
Lunges/v_Lunges_g20_c04.avi
Lunges/v_Lunges_g21_c01.avi
Lunges/v_Lunges_g21_c02.avi
Lunges/v_Lunges_g21_c03.avi
Lunges/v_Lunges_g21_c04.avi
Lunges/v_Lunges_g21_c05.avi
MilitaryParade/v_MilitaryParade_g15_c01.avi
MilitaryParade/v_MilitaryParade_g15_c02.avi
MilitaryParade/v_MilitaryParade_g15_c03.avi
MilitaryParade/v_MilitaryParade_g15_c04.avi
MilitaryParade/v_MilitaryParade_g15_c05.avi
MilitaryParade/v_MilitaryParade_g15_c06.avi
MilitaryParade/v_MilitaryParade_g15_c07.avi
MilitaryParade/v_MilitaryParade_g16_c01.avi
MilitaryParade/v_MilitaryParade_g16_c02.avi
MilitaryParade/v_MilitaryParade_g16_c03.avi
MilitaryParade/v_MilitaryParade_g16_c04.avi
MilitaryParade/v_MilitaryParade_g17_c01.avi
MilitaryParade/v_MilitaryParade_g17_c02.avi
MilitaryParade/v_MilitaryParade_g17_c03.avi
MilitaryParade/v_MilitaryParade_g17_c04.avi
MilitaryParade/v_MilitaryParade_g17_c05.avi
MilitaryParade/v_MilitaryParade_g18_c01.avi
MilitaryParade/v_MilitaryParade_g18_c02.avi
MilitaryParade/v_MilitaryParade_g18_c03.avi
MilitaryParade/v_MilitaryParade_g18_c04.avi
MilitaryParade/v_MilitaryParade_g18_c05.avi
MilitaryParade/v_MilitaryParade_g18_c06.avi
MilitaryParade/v_MilitaryParade_g19_c01.avi
MilitaryParade/v_MilitaryParade_g19_c02.avi
MilitaryParade/v_MilitaryParade_g19_c03.avi
MilitaryParade/v_MilitaryParade_g19_c04.avi
MilitaryParade/v_MilitaryParade_g19_c05.avi
MilitaryParade/v_MilitaryParade_g19_c06.avi
MilitaryParade/v_MilitaryParade_g19_c07.avi
MilitaryParade/v_MilitaryParade_g20_c01.avi
MilitaryParade/v_MilitaryParade_g20_c02.avi
MilitaryParade/v_MilitaryParade_g20_c03.avi
MilitaryParade/v_MilitaryParade_g20_c04.avi
MilitaryParade/v_MilitaryParade_g21_c01.avi
MilitaryParade/v_MilitaryParade_g21_c02.avi
MilitaryParade/v_MilitaryParade_g21_c03.avi
MilitaryParade/v_MilitaryParade_g21_c04.avi
Mixing/v_Mixing_g15_c01.avi
Mixing/v_Mixing_g15_c02.avi
Mixing/v_Mixing_g15_c03.avi
Mixing/v_Mixing_g15_c04.avi
Mixing/v_Mixing_g15_c05.avi
Mixing/v_Mixing_g15_c06.avi
Mixing/v_Mixing_g15_c07.avi
Mixing/v_Mixing_g16_c01.avi
Mixing/v_Mixing_g16_c02.avi
Mixing/v_Mixing_g16_c03.avi
Mixing/v_Mixing_g16_c04.avi
Mixing/v_Mixing_g17_c01.avi
Mixing/v_Mixing_g17_c02.avi
Mixing/v_Mixing_g17_c03.avi
Mixing/v_Mixing_g17_c04.avi
Mixing/v_Mixing_g18_c01.avi
Mixing/v_Mixing_g18_c02.avi
Mixing/v_Mixing_g18_c03.avi
Mixing/v_Mixing_g18_c04.avi
Mixing/v_Mixing_g19_c01.avi
Mixing/v_Mixing_g19_c02.avi
Mixing/v_Mixing_g19_c03.avi
Mixing/v_Mixing_g19_c04.avi
Mixing/v_Mixing_g20_c01.avi
Mixing/v_Mixing_g20_c02.avi
Mixing/v_Mixing_g20_c03.avi
Mixing/v_Mixing_g20_c04.avi
Mixing/v_Mixing_g21_c01.avi
Mixing/v_Mixing_g21_c02.avi
Mixing/v_Mixing_g21_c03.avi
Mixing/v_Mixing_g21_c04.avi
MoppingFloor/v_MoppingFloor_g15_c01.avi
MoppingFloor/v_MoppingFloor_g15_c02.avi
MoppingFloor/v_MoppingFloor_g15_c03.avi
MoppingFloor/v_MoppingFloor_g15_c04.avi
MoppingFloor/v_MoppingFloor_g16_c01.avi
MoppingFloor/v_MoppingFloor_g16_c02.avi
MoppingFloor/v_MoppingFloor_g16_c03.avi
MoppingFloor/v_MoppingFloor_g16_c04.avi
MoppingFloor/v_MoppingFloor_g17_c01.avi
MoppingFloor/v_MoppingFloor_g17_c02.avi
MoppingFloor/v_MoppingFloor_g17_c03.avi
MoppingFloor/v_MoppingFloor_g17_c04.avi
MoppingFloor/v_MoppingFloor_g17_c05.avi
MoppingFloor/v_MoppingFloor_g17_c06.avi
MoppingFloor/v_MoppingFloor_g18_c01.avi
MoppingFloor/v_MoppingFloor_g18_c02.avi
MoppingFloor/v_MoppingFloor_g18_c03.avi
MoppingFloor/v_MoppingFloor_g18_c04.avi
MoppingFloor/v_MoppingFloor_g18_c05.avi
MoppingFloor/v_MoppingFloor_g18_c06.avi
MoppingFloor/v_MoppingFloor_g19_c01.avi
MoppingFloor/v_MoppingFloor_g19_c02.avi
MoppingFloor/v_MoppingFloor_g19_c03.avi
MoppingFloor/v_MoppingFloor_g19_c04.avi
MoppingFloor/v_MoppingFloor_g20_c01.avi
MoppingFloor/v_MoppingFloor_g20_c02.avi
MoppingFloor/v_MoppingFloor_g20_c03.avi
MoppingFloor/v_MoppingFloor_g20_c04.avi
MoppingFloor/v_MoppingFloor_g21_c01.avi
MoppingFloor/v_MoppingFloor_g21_c02.avi
MoppingFloor/v_MoppingFloor_g21_c03.avi
MoppingFloor/v_MoppingFloor_g21_c04.avi
Nunchucks/v_Nunchucks_g15_c01.avi
Nunchucks/v_Nunchucks_g15_c02.avi
Nunchucks/v_Nunchucks_g15_c03.avi
Nunchucks/v_Nunchucks_g15_c04.avi
Nunchucks/v_Nunchucks_g15_c05.avi
Nunchucks/v_Nunchucks_g15_c06.avi
Nunchucks/v_Nunchucks_g16_c01.avi
Nunchucks/v_Nunchucks_g16_c02.avi
Nunchucks/v_Nunchucks_g16_c03.avi
Nunchucks/v_Nunchucks_g16_c04.avi
Nunchucks/v_Nunchucks_g17_c01.avi
Nunchucks/v_Nunchucks_g17_c02.avi
Nunchucks/v_Nunchucks_g17_c03.avi
Nunchucks/v_Nunchucks_g17_c04.avi
Nunchucks/v_Nunchucks_g17_c05.avi
Nunchucks/v_Nunchucks_g17_c06.avi
Nunchucks/v_Nunchucks_g17_c07.avi
Nunchucks/v_Nunchucks_g18_c01.avi
Nunchucks/v_Nunchucks_g18_c02.avi
Nunchucks/v_Nunchucks_g18_c03.avi
Nunchucks/v_Nunchucks_g18_c04.avi
Nunchucks/v_Nunchucks_g18_c05.avi
Nunchucks/v_Nunchucks_g18_c06.avi
Nunchucks/v_Nunchucks_g19_c01.avi
Nunchucks/v_Nunchucks_g19_c02.avi
Nunchucks/v_Nunchucks_g19_c03.avi
Nunchucks/v_Nunchucks_g19_c04.avi
Nunchucks/v_Nunchucks_g20_c01.avi
Nunchucks/v_Nunchucks_g20_c02.avi
Nunchucks/v_Nunchucks_g20_c03.avi
Nunchucks/v_Nunchucks_g20_c04.avi
Nunchucks/v_Nunchucks_g21_c01.avi
Nunchucks/v_Nunchucks_g21_c02.avi
Nunchucks/v_Nunchucks_g21_c03.avi
Nunchucks/v_Nunchucks_g21_c04.avi
Nunchucks/v_Nunchucks_g21_c05.avi
Nunchucks/v_Nunchucks_g21_c06.avi
ParallelBars/v_ParallelBars_g15_c01.avi
ParallelBars/v_ParallelBars_g15_c02.avi
ParallelBars/v_ParallelBars_g15_c03.avi
ParallelBars/v_ParallelBars_g15_c04.avi
ParallelBars/v_ParallelBars_g16_c01.avi
ParallelBars/v_ParallelBars_g16_c02.avi
ParallelBars/v_ParallelBars_g16_c03.avi
ParallelBars/v_ParallelBars_g16_c04.avi
ParallelBars/v_ParallelBars_g17_c01.avi
ParallelBars/v_ParallelBars_g17_c02.avi
ParallelBars/v_ParallelBars_g17_c03.avi
ParallelBars/v_ParallelBars_g17_c04.avi
ParallelBars/v_ParallelBars_g18_c01.avi
ParallelBars/v_ParallelBars_g18_c02.avi
ParallelBars/v_ParallelBars_g18_c03.avi
ParallelBars/v_ParallelBars_g18_c04.avi
ParallelBars/v_ParallelBars_g19_c01.avi
ParallelBars/v_ParallelBars_g19_c02.avi
ParallelBars/v_ParallelBars_g19_c03.avi
ParallelBars/v_ParallelBars_g19_c04.avi
ParallelBars/v_ParallelBars_g20_c01.avi
ParallelBars/v_ParallelBars_g20_c02.avi
ParallelBars/v_ParallelBars_g20_c03.avi
ParallelBars/v_ParallelBars_g20_c04.avi
ParallelBars/v_ParallelBars_g21_c01.avi
ParallelBars/v_ParallelBars_g21_c02.avi
ParallelBars/v_ParallelBars_g21_c03.avi
ParallelBars/v_ParallelBars_g21_c04.avi
PizzaTossing/v_PizzaTossing_g15_c01.avi
PizzaTossing/v_PizzaTossing_g15_c02.avi
PizzaTossing/v_PizzaTossing_g15_c03.avi
PizzaTossing/v_PizzaTossing_g15_c04.avi
PizzaTossing/v_PizzaTossing_g16_c01.avi
PizzaTossing/v_PizzaTossing_g16_c02.avi
PizzaTossing/v_PizzaTossing_g16_c03.avi
PizzaTossing/v_PizzaTossing_g16_c04.avi
PizzaTossing/v_PizzaTossing_g17_c01.avi
PizzaTossing/v_PizzaTossing_g17_c02.avi
PizzaTossing/v_PizzaTossing_g17_c03.avi
PizzaTossing/v_PizzaTossing_g17_c04.avi
PizzaTossing/v_PizzaTossing_g18_c01.avi
PizzaTossing/v_PizzaTossing_g18_c02.avi
PizzaTossing/v_PizzaTossing_g18_c03.avi
PizzaTossing/v_PizzaTossing_g18_c04.avi
PizzaTossing/v_PizzaTossing_g19_c01.avi
PizzaTossing/v_PizzaTossing_g19_c02.avi
PizzaTossing/v_PizzaTossing_g19_c03.avi
PizzaTossing/v_PizzaTossing_g19_c04.avi
PizzaTossing/v_PizzaTossing_g19_c05.avi
PizzaTossing/v_PizzaTossing_g20_c01.avi
PizzaTossing/v_PizzaTossing_g20_c02.avi
PizzaTossing/v_PizzaTossing_g20_c03.avi
PizzaTossing/v_PizzaTossing_g20_c04.avi
PizzaTossing/v_PizzaTossing_g21_c01.avi
PizzaTossing/v_PizzaTossing_g21_c02.avi
PizzaTossing/v_PizzaTossing_g21_c03.avi
PizzaTossing/v_PizzaTossing_g21_c04.avi
PlayingCello/v_PlayingCello_g15_c01.avi
PlayingCello/v_PlayingCello_g15_c02.avi
PlayingCello/v_PlayingCello_g15_c03.avi
PlayingCello/v_PlayingCello_g15_c04.avi
PlayingCello/v_PlayingCello_g15_c05.avi
PlayingCello/v_PlayingCello_g15_c06.avi
PlayingCello/v_PlayingCello_g15_c07.avi
PlayingCello/v_PlayingCello_g16_c01.avi
PlayingCello/v_PlayingCello_g16_c02.avi
PlayingCello/v_PlayingCello_g16_c03.avi
PlayingCello/v_PlayingCello_g16_c04.avi
PlayingCello/v_PlayingCello_g16_c05.avi
PlayingCello/v_PlayingCello_g16_c06.avi
PlayingCello/v_PlayingCello_g16_c07.avi
PlayingCello/v_PlayingCello_g17_c01.avi
PlayingCello/v_PlayingCello_g17_c02.avi
PlayingCello/v_PlayingCello_g17_c03.avi
PlayingCello/v_PlayingCello_g17_c04.avi
PlayingCello/v_PlayingCello_g17_c05.avi
PlayingCello/v_PlayingCello_g17_c06.avi
PlayingCello/v_PlayingCello_g17_c07.avi
PlayingCello/v_PlayingCello_g18_c01.avi
PlayingCello/v_PlayingCello_g18_c02.avi
PlayingCello/v_PlayingCello_g18_c03.avi
PlayingCello/v_PlayingCello_g18_c04.avi
PlayingCello/v_PlayingCello_g18_c05.avi
PlayingCello/v_PlayingCello_g18_c06.avi
PlayingCello/v_PlayingCello_g18_c07.avi
PlayingCello/v_PlayingCello_g19_c01.avi
PlayingCello/v_PlayingCello_g19_c02.avi
PlayingCello/v_PlayingCello_g19_c03.avi
PlayingCello/v_PlayingCello_g19_c04.avi
PlayingCello/v_PlayingCello_g19_c05.avi
PlayingCello/v_PlayingCello_g19_c06.avi
PlayingCello/v_PlayingCello_g19_c07.avi
PlayingCello/v_PlayingCello_g20_c01.avi
PlayingCello/v_PlayingCello_g20_c02.avi
PlayingCello/v_PlayingCello_g20_c03.avi
PlayingCello/v_PlayingCello_g20_c04.avi
PlayingCello/v_PlayingCello_g20_c05.avi
PlayingCello/v_PlayingCello_g20_c06.avi
PlayingCello/v_PlayingCello_g20_c07.avi
PlayingCello/v_PlayingCello_g21_c01.avi
PlayingCello/v_PlayingCello_g21_c02.avi
PlayingCello/v_PlayingCello_g21_c03.avi
PlayingCello/v_PlayingCello_g21_c04.avi
PlayingCello/v_PlayingCello_g21_c05.avi
PlayingDaf/v_PlayingDaf_g15_c01.avi
PlayingDaf/v_PlayingDaf_g15_c02.avi
PlayingDaf/v_PlayingDaf_g15_c03.avi
PlayingDaf/v_PlayingDaf_g15_c04.avi
PlayingDaf/v_PlayingDaf_g15_c05.avi
PlayingDaf/v_PlayingDaf_g15_c06.avi
PlayingDaf/v_PlayingDaf_g15_c07.avi
PlayingDaf/v_PlayingDaf_g16_c01.avi
PlayingDaf/v_PlayingDaf_g16_c02.avi
PlayingDaf/v_PlayingDaf_g16_c03.avi
PlayingDaf/v_PlayingDaf_g16_c04.avi
PlayingDaf/v_PlayingDaf_g16_c05.avi
PlayingDaf/v_PlayingDaf_g16_c06.avi
PlayingDaf/v_PlayingDaf_g17_c01.avi
PlayingDaf/v_PlayingDaf_g17_c02.avi
PlayingDaf/v_PlayingDaf_g17_c03.avi
PlayingDaf/v_PlayingDaf_g17_c04.avi
PlayingDaf/v_PlayingDaf_g18_c01.avi
PlayingDaf/v_PlayingDaf_g18_c02.avi
PlayingDaf/v_PlayingDaf_g18_c03.avi
PlayingDaf/v_PlayingDaf_g18_c04.avi
PlayingDaf/v_PlayingDaf_g18_c05.avi
PlayingDaf/v_PlayingDaf_g18_c06.avi
PlayingDaf/v_PlayingDaf_g18_c07.avi
PlayingDaf/v_PlayingDaf_g19_c01.avi
PlayingDaf/v_PlayingDaf_g19_c02.avi
PlayingDaf/v_PlayingDaf_g19_c03.avi
PlayingDaf/v_PlayingDaf_g19_c04.avi
PlayingDaf/v_PlayingDaf_g19_c05.avi
PlayingDaf/v_PlayingDaf_g19_c06.avi
PlayingDaf/v_PlayingDaf_g19_c07.avi
PlayingDaf/v_PlayingDaf_g20_c01.avi
PlayingDaf/v_PlayingDaf_g20_c02.avi
PlayingDaf/v_PlayingDaf_g20_c03.avi
PlayingDaf/v_PlayingDaf_g20_c04.avi
PlayingDaf/v_PlayingDaf_g20_c05.avi
PlayingDaf/v_PlayingDaf_g20_c06.avi
PlayingDaf/v_PlayingDaf_g20_c07.avi
PlayingDaf/v_PlayingDaf_g21_c01.avi
PlayingDaf/v_PlayingDaf_g21_c02.avi
PlayingDaf/v_PlayingDaf_g21_c03.avi
PlayingDaf/v_PlayingDaf_g21_c04.avi
PlayingDaf/v_PlayingDaf_g21_c05.avi
PlayingDaf/v_PlayingDaf_g21_c06.avi
PlayingDaf/v_PlayingDaf_g21_c07.avi
PlayingDhol/v_PlayingDhol_g15_c01.avi
PlayingDhol/v_PlayingDhol_g15_c02.avi
PlayingDhol/v_PlayingDhol_g15_c03.avi
PlayingDhol/v_PlayingDhol_g15_c04.avi
PlayingDhol/v_PlayingDhol_g16_c01.avi
PlayingDhol/v_PlayingDhol_g16_c02.avi
PlayingDhol/v_PlayingDhol_g16_c03.avi
PlayingDhol/v_PlayingDhol_g16_c04.avi
PlayingDhol/v_PlayingDhol_g16_c05.avi
PlayingDhol/v_PlayingDhol_g16_c06.avi
PlayingDhol/v_PlayingDhol_g17_c01.avi
PlayingDhol/v_PlayingDhol_g17_c02.avi
PlayingDhol/v_PlayingDhol_g17_c03.avi
PlayingDhol/v_PlayingDhol_g17_c04.avi
PlayingDhol/v_PlayingDhol_g17_c05.avi
PlayingDhol/v_PlayingDhol_g17_c06.avi
PlayingDhol/v_PlayingDhol_g17_c07.avi
PlayingDhol/v_PlayingDhol_g18_c01.avi
PlayingDhol/v_PlayingDhol_g18_c02.avi
PlayingDhol/v_PlayingDhol_g18_c03.avi
PlayingDhol/v_PlayingDhol_g18_c04.avi
PlayingDhol/v_PlayingDhol_g18_c05.avi
PlayingDhol/v_PlayingDhol_g18_c06.avi
PlayingDhol/v_PlayingDhol_g19_c01.avi
PlayingDhol/v_PlayingDhol_g19_c02.avi
PlayingDhol/v_PlayingDhol_g19_c03.avi
PlayingDhol/v_PlayingDhol_g19_c04.avi
PlayingDhol/v_PlayingDhol_g19_c05.avi
PlayingDhol/v_PlayingDhol_g19_c06.avi
PlayingDhol/v_PlayingDhol_g19_c07.avi
PlayingDhol/v_PlayingDhol_g20_c01.avi
PlayingDhol/v_PlayingDhol_g20_c02.avi
PlayingDhol/v_PlayingDhol_g20_c03.avi
PlayingDhol/v_PlayingDhol_g20_c04.avi
PlayingDhol/v_PlayingDhol_g21_c01.avi
PlayingDhol/v_PlayingDhol_g21_c02.avi
PlayingDhol/v_PlayingDhol_g21_c03.avi
PlayingDhol/v_PlayingDhol_g21_c04.avi
PlayingDhol/v_PlayingDhol_g21_c05.avi
PlayingDhol/v_PlayingDhol_g21_c06.avi
PlayingDhol/v_PlayingDhol_g21_c07.avi
PlayingFlute/v_PlayingFlute_g15_c01.avi
PlayingFlute/v_PlayingFlute_g15_c02.avi
PlayingFlute/v_PlayingFlute_g15_c03.avi
PlayingFlute/v_PlayingFlute_g15_c04.avi
PlayingFlute/v_PlayingFlute_g15_c05.avi
PlayingFlute/v_PlayingFlute_g15_c06.avi
PlayingFlute/v_PlayingFlute_g15_c07.avi
PlayingFlute/v_PlayingFlute_g16_c01.avi
PlayingFlute/v_PlayingFlute_g16_c02.avi
PlayingFlute/v_PlayingFlute_g16_c03.avi
PlayingFlute/v_PlayingFlute_g16_c04.avi
PlayingFlute/v_PlayingFlute_g16_c05.avi
PlayingFlute/v_PlayingFlute_g16_c06.avi
PlayingFlute/v_PlayingFlute_g17_c01.avi
PlayingFlute/v_PlayingFlute_g17_c02.avi
PlayingFlute/v_PlayingFlute_g17_c03.avi
PlayingFlute/v_PlayingFlute_g17_c04.avi
PlayingFlute/v_PlayingFlute_g17_c05.avi
PlayingFlute/v_PlayingFlute_g17_c06.avi
PlayingFlute/v_PlayingFlute_g17_c07.avi
PlayingFlute/v_PlayingFlute_g18_c01.avi
PlayingFlute/v_PlayingFlute_g18_c02.avi
PlayingFlute/v_PlayingFlute_g18_c03.avi
PlayingFlute/v_PlayingFlute_g18_c04.avi
PlayingFlute/v_PlayingFlute_g18_c05.avi
PlayingFlute/v_PlayingFlute_g19_c01.avi
PlayingFlute/v_PlayingFlute_g19_c02.avi
PlayingFlute/v_PlayingFlute_g19_c03.avi
PlayingFlute/v_PlayingFlute_g19_c04.avi
PlayingFlute/v_PlayingFlute_g19_c05.avi
PlayingFlute/v_PlayingFlute_g19_c06.avi
PlayingFlute/v_PlayingFlute_g19_c07.avi
PlayingFlute/v_PlayingFlute_g20_c01.avi
PlayingFlute/v_PlayingFlute_g20_c02.avi
PlayingFlute/v_PlayingFlute_g20_c03.avi
PlayingFlute/v_PlayingFlute_g20_c04.avi
PlayingFlute/v_PlayingFlute_g21_c01.avi
PlayingFlute/v_PlayingFlute_g21_c02.avi
PlayingFlute/v_PlayingFlute_g21_c03.avi
PlayingFlute/v_PlayingFlute_g21_c04.avi
PlayingFlute/v_PlayingFlute_g21_c05.avi
PlayingFlute/v_PlayingFlute_g21_c06.avi
PlayingGuitar/v_PlayingGuitar_g15_c01.avi
PlayingGuitar/v_PlayingGuitar_g15_c02.avi
PlayingGuitar/v_PlayingGuitar_g15_c03.avi
PlayingGuitar/v_PlayingGuitar_g15_c04.avi
PlayingGuitar/v_PlayingGuitar_g15_c05.avi
PlayingGuitar/v_PlayingGuitar_g15_c06.avi
PlayingGuitar/v_PlayingGuitar_g15_c07.avi
PlayingGuitar/v_PlayingGuitar_g16_c01.avi
PlayingGuitar/v_PlayingGuitar_g16_c02.avi
PlayingGuitar/v_PlayingGuitar_g16_c03.avi
PlayingGuitar/v_PlayingGuitar_g16_c04.avi
PlayingGuitar/v_PlayingGuitar_g16_c05.avi
PlayingGuitar/v_PlayingGuitar_g16_c06.avi
PlayingGuitar/v_PlayingGuitar_g16_c07.avi
PlayingGuitar/v_PlayingGuitar_g17_c01.avi
PlayingGuitar/v_PlayingGuitar_g17_c02.avi
PlayingGuitar/v_PlayingGuitar_g17_c03.avi
PlayingGuitar/v_PlayingGuitar_g17_c04.avi
PlayingGuitar/v_PlayingGuitar_g17_c05.avi
PlayingGuitar/v_PlayingGuitar_g17_c06.avi
PlayingGuitar/v_PlayingGuitar_g17_c07.avi
PlayingGuitar/v_PlayingGuitar_g18_c01.avi
PlayingGuitar/v_PlayingGuitar_g18_c02.avi
PlayingGuitar/v_PlayingGuitar_g18_c03.avi
PlayingGuitar/v_PlayingGuitar_g18_c04.avi
PlayingGuitar/v_PlayingGuitar_g18_c05.avi
PlayingGuitar/v_PlayingGuitar_g18_c06.avi
PlayingGuitar/v_PlayingGuitar_g18_c07.avi
PlayingGuitar/v_PlayingGuitar_g19_c01.avi
PlayingGuitar/v_PlayingGuitar_g19_c02.avi
PlayingGuitar/v_PlayingGuitar_g19_c03.avi
PlayingGuitar/v_PlayingGuitar_g19_c04.avi
PlayingGuitar/v_PlayingGuitar_g19_c05.avi
PlayingGuitar/v_PlayingGuitar_g19_c06.avi
PlayingGuitar/v_PlayingGuitar_g19_c07.avi
PlayingGuitar/v_PlayingGuitar_g20_c01.avi
PlayingGuitar/v_PlayingGuitar_g20_c02.avi
PlayingGuitar/v_PlayingGuitar_g20_c03.avi
PlayingGuitar/v_PlayingGuitar_g20_c04.avi
PlayingGuitar/v_PlayingGuitar_g20_c05.avi
PlayingGuitar/v_PlayingGuitar_g20_c06.avi
PlayingGuitar/v_PlayingGuitar_g20_c07.avi
PlayingGuitar/v_PlayingGuitar_g21_c01.avi
PlayingGuitar/v_PlayingGuitar_g21_c02.avi
PlayingGuitar/v_PlayingGuitar_g21_c03.avi
PlayingGuitar/v_PlayingGuitar_g21_c04.avi
PlayingGuitar/v_PlayingGuitar_g21_c05.avi
PlayingGuitar/v_PlayingGuitar_g21_c06.avi
PlayingPiano/v_PlayingPiano_g15_c01.avi
PlayingPiano/v_PlayingPiano_g15_c02.avi
PlayingPiano/v_PlayingPiano_g15_c03.avi
PlayingPiano/v_PlayingPiano_g15_c04.avi
PlayingPiano/v_PlayingPiano_g16_c01.avi
PlayingPiano/v_PlayingPiano_g16_c02.avi
PlayingPiano/v_PlayingPiano_g16_c03.avi
PlayingPiano/v_PlayingPiano_g16_c04.avi
PlayingPiano/v_PlayingPiano_g16_c05.avi
PlayingPiano/v_PlayingPiano_g16_c06.avi
PlayingPiano/v_PlayingPiano_g16_c07.avi
PlayingPiano/v_PlayingPiano_g17_c01.avi
PlayingPiano/v_PlayingPiano_g17_c02.avi
PlayingPiano/v_PlayingPiano_g17_c03.avi
PlayingPiano/v_PlayingPiano_g17_c04.avi
PlayingPiano/v_PlayingPiano_g17_c05.avi
PlayingPiano/v_PlayingPiano_g17_c06.avi
PlayingPiano/v_PlayingPiano_g18_c01.avi
PlayingPiano/v_PlayingPiano_g18_c02.avi
PlayingPiano/v_PlayingPiano_g18_c03.avi
PlayingPiano/v_PlayingPiano_g18_c04.avi
PlayingPiano/v_PlayingPiano_g19_c01.avi
PlayingPiano/v_PlayingPiano_g19_c02.avi
PlayingPiano/v_PlayingPiano_g19_c03.avi
PlayingPiano/v_PlayingPiano_g19_c04.avi
PlayingPiano/v_PlayingPiano_g20_c01.avi
PlayingPiano/v_PlayingPiano_g20_c02.avi
PlayingPiano/v_PlayingPiano_g20_c03.avi
PlayingPiano/v_PlayingPiano_g20_c04.avi
PlayingPiano/v_PlayingPiano_g21_c01.avi
PlayingPiano/v_PlayingPiano_g21_c02.avi
PlayingPiano/v_PlayingPiano_g21_c03.avi
PlayingPiano/v_PlayingPiano_g21_c04.avi
PlayingSitar/v_PlayingSitar_g15_c01.avi
PlayingSitar/v_PlayingSitar_g15_c02.avi
PlayingSitar/v_PlayingSitar_g15_c03.avi
PlayingSitar/v_PlayingSitar_g15_c04.avi
PlayingSitar/v_PlayingSitar_g16_c01.avi
PlayingSitar/v_PlayingSitar_g16_c02.avi
PlayingSitar/v_PlayingSitar_g16_c03.avi
PlayingSitar/v_PlayingSitar_g16_c04.avi
PlayingSitar/v_PlayingSitar_g16_c05.avi
PlayingSitar/v_PlayingSitar_g16_c06.avi
PlayingSitar/v_PlayingSitar_g16_c07.avi
PlayingSitar/v_PlayingSitar_g17_c01.avi
PlayingSitar/v_PlayingSitar_g17_c02.avi
PlayingSitar/v_PlayingSitar_g17_c03.avi
PlayingSitar/v_PlayingSitar_g17_c04.avi
PlayingSitar/v_PlayingSitar_g17_c05.avi
PlayingSitar/v_PlayingSitar_g17_c06.avi
PlayingSitar/v_PlayingSitar_g17_c07.avi
PlayingSitar/v_PlayingSitar_g18_c01.avi
PlayingSitar/v_PlayingSitar_g18_c02.avi
PlayingSitar/v_PlayingSitar_g18_c03.avi
PlayingSitar/v_PlayingSitar_g18_c04.avi
PlayingSitar/v_PlayingSitar_g18_c05.avi
PlayingSitar/v_PlayingSitar_g18_c06.avi
PlayingSitar/v_PlayingSitar_g18_c07.avi
PlayingSitar/v_PlayingSitar_g19_c01.avi
PlayingSitar/v_PlayingSitar_g19_c02.avi
PlayingSitar/v_PlayingSitar_g19_c03.avi
PlayingSitar/v_PlayingSitar_g19_c04.avi
PlayingSitar/v_PlayingSitar_g19_c05.avi
PlayingSitar/v_PlayingSitar_g19_c06.avi
PlayingSitar/v_PlayingSitar_g19_c07.avi
PlayingSitar/v_PlayingSitar_g20_c01.avi
PlayingSitar/v_PlayingSitar_g20_c02.avi
PlayingSitar/v_PlayingSitar_g20_c03.avi
PlayingSitar/v_PlayingSitar_g20_c04.avi
PlayingSitar/v_PlayingSitar_g20_c05.avi
PlayingSitar/v_PlayingSitar_g20_c06.avi
PlayingSitar/v_PlayingSitar_g20_c07.avi
PlayingSitar/v_PlayingSitar_g21_c01.avi
PlayingSitar/v_PlayingSitar_g21_c02.avi
PlayingSitar/v_PlayingSitar_g21_c03.avi
PlayingSitar/v_PlayingSitar_g21_c04.avi
PlayingSitar/v_PlayingSitar_g21_c05.avi
PlayingSitar/v_PlayingSitar_g21_c06.avi
PlayingSitar/v_PlayingSitar_g21_c07.avi
PlayingTabla/v_PlayingTabla_g15_c01.avi
PlayingTabla/v_PlayingTabla_g15_c02.avi
PlayingTabla/v_PlayingTabla_g15_c03.avi
PlayingTabla/v_PlayingTabla_g15_c04.avi
PlayingTabla/v_PlayingTabla_g16_c01.avi
PlayingTabla/v_PlayingTabla_g16_c02.avi
PlayingTabla/v_PlayingTabla_g16_c03.avi
PlayingTabla/v_PlayingTabla_g16_c04.avi
PlayingTabla/v_PlayingTabla_g16_c05.avi
PlayingTabla/v_PlayingTabla_g17_c01.avi
PlayingTabla/v_PlayingTabla_g17_c02.avi
PlayingTabla/v_PlayingTabla_g17_c03.avi
PlayingTabla/v_PlayingTabla_g17_c04.avi
PlayingTabla/v_PlayingTabla_g18_c01.avi
PlayingTabla/v_PlayingTabla_g18_c02.avi
PlayingTabla/v_PlayingTabla_g18_c03.avi
PlayingTabla/v_PlayingTabla_g18_c04.avi
PlayingTabla/v_PlayingTabla_g18_c05.avi
PlayingTabla/v_PlayingTabla_g18_c06.avi
PlayingTabla/v_PlayingTabla_g19_c01.avi
PlayingTabla/v_PlayingTabla_g19_c02.avi
PlayingTabla/v_PlayingTabla_g19_c03.avi
PlayingTabla/v_PlayingTabla_g19_c04.avi
PlayingTabla/v_PlayingTabla_g20_c01.avi
PlayingTabla/v_PlayingTabla_g20_c02.avi
PlayingTabla/v_PlayingTabla_g20_c03.avi
PlayingTabla/v_PlayingTabla_g20_c04.avi
PlayingTabla/v_PlayingTabla_g21_c01.avi
PlayingTabla/v_PlayingTabla_g21_c02.avi
PlayingTabla/v_PlayingTabla_g21_c03.avi
PlayingTabla/v_PlayingTabla_g21_c04.avi
PlayingViolin/v_PlayingViolin_g15_c01.avi
PlayingViolin/v_PlayingViolin_g15_c02.avi
PlayingViolin/v_PlayingViolin_g15_c03.avi
PlayingViolin/v_PlayingViolin_g15_c04.avi
PlayingViolin/v_PlayingViolin_g16_c01.avi
PlayingViolin/v_PlayingViolin_g16_c02.avi
PlayingViolin/v_PlayingViolin_g16_c03.avi
PlayingViolin/v_PlayingViolin_g16_c04.avi
PlayingViolin/v_PlayingViolin_g17_c01.avi
PlayingViolin/v_PlayingViolin_g17_c02.avi
PlayingViolin/v_PlayingViolin_g17_c03.avi
PlayingViolin/v_PlayingViolin_g17_c04.avi
PlayingViolin/v_PlayingViolin_g18_c01.avi
PlayingViolin/v_PlayingViolin_g18_c02.avi
PlayingViolin/v_PlayingViolin_g18_c03.avi
PlayingViolin/v_PlayingViolin_g18_c04.avi
PlayingViolin/v_PlayingViolin_g19_c01.avi
PlayingViolin/v_PlayingViolin_g19_c02.avi
PlayingViolin/v_PlayingViolin_g19_c03.avi
PlayingViolin/v_PlayingViolin_g19_c04.avi
PlayingViolin/v_PlayingViolin_g20_c01.avi
PlayingViolin/v_PlayingViolin_g20_c02.avi
PlayingViolin/v_PlayingViolin_g20_c03.avi
PlayingViolin/v_PlayingViolin_g20_c04.avi
PlayingViolin/v_PlayingViolin_g21_c01.avi
PlayingViolin/v_PlayingViolin_g21_c02.avi
PlayingViolin/v_PlayingViolin_g21_c03.avi
PlayingViolin/v_PlayingViolin_g21_c04.avi
PoleVault/v_PoleVault_g15_c01.avi
PoleVault/v_PoleVault_g15_c02.avi
PoleVault/v_PoleVault_g15_c03.avi
PoleVault/v_PoleVault_g15_c04.avi
PoleVault/v_PoleVault_g16_c01.avi
PoleVault/v_PoleVault_g16_c02.avi
PoleVault/v_PoleVault_g16_c03.avi
PoleVault/v_PoleVault_g16_c04.avi
PoleVault/v_PoleVault_g16_c05.avi
PoleVault/v_PoleVault_g16_c06.avi
PoleVault/v_PoleVault_g16_c07.avi
PoleVault/v_PoleVault_g17_c01.avi
PoleVault/v_PoleVault_g17_c02.avi
PoleVault/v_PoleVault_g17_c03.avi
PoleVault/v_PoleVault_g17_c04.avi
PoleVault/v_PoleVault_g17_c05.avi
PoleVault/v_PoleVault_g17_c06.avi
PoleVault/v_PoleVault_g17_c07.avi
PoleVault/v_PoleVault_g18_c01.avi
PoleVault/v_PoleVault_g18_c02.avi
PoleVault/v_PoleVault_g18_c03.avi
PoleVault/v_PoleVault_g18_c04.avi
PoleVault/v_PoleVault_g18_c05.avi
PoleVault/v_PoleVault_g18_c06.avi
PoleVault/v_PoleVault_g18_c07.avi
PoleVault/v_PoleVault_g19_c01.avi
PoleVault/v_PoleVault_g19_c02.avi
PoleVault/v_PoleVault_g19_c03.avi
PoleVault/v_PoleVault_g19_c04.avi
PoleVault/v_PoleVault_g19_c05.avi
PoleVault/v_PoleVault_g19_c06.avi
PoleVault/v_PoleVault_g19_c07.avi
PoleVault/v_PoleVault_g20_c01.avi
PoleVault/v_PoleVault_g20_c02.avi
PoleVault/v_PoleVault_g20_c03.avi
PoleVault/v_PoleVault_g20_c04.avi
PoleVault/v_PoleVault_g20_c05.avi
PoleVault/v_PoleVault_g20_c06.avi
PoleVault/v_PoleVault_g21_c01.avi
PoleVault/v_PoleVault_g21_c02.avi
PoleVault/v_PoleVault_g21_c03.avi
PoleVault/v_PoleVault_g21_c04.avi
PoleVault/v_PoleVault_g21_c05.avi
PoleVault/v_PoleVault_g21_c06.avi
PoleVault/v_PoleVault_g21_c07.avi
PommelHorse/v_PommelHorse_g15_c01.avi
PommelHorse/v_PommelHorse_g15_c02.avi
PommelHorse/v_PommelHorse_g15_c03.avi
PommelHorse/v_PommelHorse_g15_c04.avi
PommelHorse/v_PommelHorse_g16_c01.avi
PommelHorse/v_PommelHorse_g16_c02.avi
PommelHorse/v_PommelHorse_g16_c03.avi
PommelHorse/v_PommelHorse_g16_c04.avi
PommelHorse/v_PommelHorse_g17_c01.avi
PommelHorse/v_PommelHorse_g17_c02.avi
PommelHorse/v_PommelHorse_g17_c03.avi
PommelHorse/v_PommelHorse_g17_c04.avi
PommelHorse/v_PommelHorse_g17_c05.avi
PommelHorse/v_PommelHorse_g17_c06.avi
PommelHorse/v_PommelHorse_g18_c01.avi
PommelHorse/v_PommelHorse_g18_c02.avi
PommelHorse/v_PommelHorse_g18_c03.avi
PommelHorse/v_PommelHorse_g18_c04.avi
PommelHorse/v_PommelHorse_g19_c01.avi
PommelHorse/v_PommelHorse_g19_c02.avi
PommelHorse/v_PommelHorse_g19_c03.avi
PommelHorse/v_PommelHorse_g19_c04.avi
PommelHorse/v_PommelHorse_g19_c05.avi
PommelHorse/v_PommelHorse_g19_c06.avi
PommelHorse/v_PommelHorse_g20_c01.avi
PommelHorse/v_PommelHorse_g20_c02.avi
PommelHorse/v_PommelHorse_g20_c03.avi
PommelHorse/v_PommelHorse_g20_c04.avi
PommelHorse/v_PommelHorse_g20_c05.avi
PommelHorse/v_PommelHorse_g20_c06.avi
PommelHorse/v_PommelHorse_g20_c07.avi
PommelHorse/v_PommelHorse_g21_c01.avi
PommelHorse/v_PommelHorse_g21_c02.avi
PommelHorse/v_PommelHorse_g21_c03.avi
PommelHorse/v_PommelHorse_g21_c04.avi
PullUps/v_PullUps_g15_c01.avi
PullUps/v_PullUps_g15_c02.avi
PullUps/v_PullUps_g15_c03.avi
PullUps/v_PullUps_g15_c04.avi
PullUps/v_PullUps_g16_c01.avi
PullUps/v_PullUps_g16_c02.avi
PullUps/v_PullUps_g16_c03.avi
PullUps/v_PullUps_g16_c04.avi
PullUps/v_PullUps_g17_c01.avi
PullUps/v_PullUps_g17_c02.avi
PullUps/v_PullUps_g17_c03.avi
PullUps/v_PullUps_g17_c04.avi
PullUps/v_PullUps_g18_c01.avi
PullUps/v_PullUps_g18_c02.avi
PullUps/v_PullUps_g18_c03.avi
PullUps/v_PullUps_g18_c04.avi
PullUps/v_PullUps_g19_c01.avi
PullUps/v_PullUps_g19_c02.avi
PullUps/v_PullUps_g19_c03.avi
PullUps/v_PullUps_g19_c04.avi
PullUps/v_PullUps_g20_c01.avi
PullUps/v_PullUps_g20_c02.avi
PullUps/v_PullUps_g20_c03.avi
PullUps/v_PullUps_g20_c04.avi
PullUps/v_PullUps_g21_c01.avi
PullUps/v_PullUps_g21_c02.avi
PullUps/v_PullUps_g21_c03.avi
PullUps/v_PullUps_g21_c04.avi
Punch/v_Punch_g15_c01.avi
Punch/v_Punch_g15_c02.avi
Punch/v_Punch_g15_c03.avi
Punch/v_Punch_g15_c04.avi
Punch/v_Punch_g15_c05.avi
Punch/v_Punch_g15_c06.avi
Punch/v_Punch_g16_c01.avi
Punch/v_Punch_g16_c02.avi
Punch/v_Punch_g16_c03.avi
Punch/v_Punch_g16_c04.avi
Punch/v_Punch_g16_c05.avi
Punch/v_Punch_g16_c06.avi
Punch/v_Punch_g16_c07.avi
Punch/v_Punch_g17_c01.avi
Punch/v_Punch_g17_c02.avi
Punch/v_Punch_g17_c03.avi
Punch/v_Punch_g17_c04.avi
Punch/v_Punch_g17_c05.avi
Punch/v_Punch_g17_c06.avi
Punch/v_Punch_g17_c07.avi
Punch/v_Punch_g18_c01.avi
Punch/v_Punch_g18_c02.avi
Punch/v_Punch_g18_c03.avi
Punch/v_Punch_g18_c04.avi
Punch/v_Punch_g18_c05.avi
Punch/v_Punch_g18_c06.avi
Punch/v_Punch_g18_c07.avi
Punch/v_Punch_g19_c01.avi
Punch/v_Punch_g19_c02.avi
Punch/v_Punch_g19_c03.avi
Punch/v_Punch_g19_c04.avi
Punch/v_Punch_g19_c05.avi
Punch/v_Punch_g19_c06.avi
Punch/v_Punch_g19_c07.avi
Punch/v_Punch_g20_c01.avi
Punch/v_Punch_g20_c02.avi
Punch/v_Punch_g20_c03.avi
Punch/v_Punch_g20_c04.avi
Punch/v_Punch_g21_c01.avi
Punch/v_Punch_g21_c02.avi
Punch/v_Punch_g21_c03.avi
Punch/v_Punch_g21_c04.avi
Punch/v_Punch_g21_c05.avi
Punch/v_Punch_g21_c06.avi
Punch/v_Punch_g21_c07.avi
PushUps/v_PushUps_g15_c01.avi
PushUps/v_PushUps_g15_c02.avi
PushUps/v_PushUps_g15_c03.avi
PushUps/v_PushUps_g15_c04.avi
PushUps/v_PushUps_g16_c01.avi
PushUps/v_PushUps_g16_c02.avi
PushUps/v_PushUps_g16_c03.avi
PushUps/v_PushUps_g16_c04.avi
PushUps/v_PushUps_g17_c01.avi
PushUps/v_PushUps_g17_c02.avi
PushUps/v_PushUps_g17_c03.avi
PushUps/v_PushUps_g17_c04.avi
PushUps/v_PushUps_g18_c01.avi
PushUps/v_PushUps_g18_c02.avi
PushUps/v_PushUps_g18_c03.avi
PushUps/v_PushUps_g18_c04.avi
PushUps/v_PushUps_g19_c01.avi
PushUps/v_PushUps_g19_c02.avi
PushUps/v_PushUps_g19_c03.avi
PushUps/v_PushUps_g19_c04.avi
PushUps/v_PushUps_g20_c01.avi
PushUps/v_PushUps_g20_c02.avi
PushUps/v_PushUps_g20_c03.avi
PushUps/v_PushUps_g20_c04.avi
PushUps/v_PushUps_g21_c01.avi
PushUps/v_PushUps_g21_c02.avi
PushUps/v_PushUps_g21_c03.avi
PushUps/v_PushUps_g21_c04.avi
Rafting/v_Rafting_g15_c01.avi
Rafting/v_Rafting_g15_c02.avi
Rafting/v_Rafting_g15_c03.avi
Rafting/v_Rafting_g15_c04.avi
Rafting/v_Rafting_g16_c01.avi
Rafting/v_Rafting_g16_c02.avi
Rafting/v_Rafting_g16_c03.avi
Rafting/v_Rafting_g16_c04.avi
Rafting/v_Rafting_g16_c05.avi
Rafting/v_Rafting_g16_c06.avi
Rafting/v_Rafting_g16_c07.avi
Rafting/v_Rafting_g17_c01.avi
Rafting/v_Rafting_g17_c02.avi
Rafting/v_Rafting_g17_c03.avi
Rafting/v_Rafting_g17_c04.avi
Rafting/v_Rafting_g17_c05.avi
Rafting/v_Rafting_g17_c06.avi
Rafting/v_Rafting_g18_c01.avi
Rafting/v_Rafting_g18_c02.avi
Rafting/v_Rafting_g18_c03.avi
Rafting/v_Rafting_g18_c04.avi
Rafting/v_Rafting_g19_c01.avi
Rafting/v_Rafting_g19_c02.avi
Rafting/v_Rafting_g19_c03.avi
Rafting/v_Rafting_g19_c04.avi
Rafting/v_Rafting_g19_c05.avi
Rafting/v_Rafting_g20_c01.avi
Rafting/v_Rafting_g20_c02.avi
Rafting/v_Rafting_g20_c03.avi
Rafting/v_Rafting_g20_c04.avi
Rafting/v_Rafting_g21_c01.avi
Rafting/v_Rafting_g21_c02.avi
Rafting/v_Rafting_g21_c03.avi
Rafting/v_Rafting_g21_c04.avi
RockClimbingIndoor/v_RockClimbingIndoor_g15_c01.avi
RockClimbingIndoor/v_RockClimbingIndoor_g15_c02.avi
RockClimbingIndoor/v_RockClimbingIndoor_g15_c03.avi
RockClimbingIndoor/v_RockClimbingIndoor_g15_c04.avi
RockClimbingIndoor/v_RockClimbingIndoor_g16_c01.avi
RockClimbingIndoor/v_RockClimbingIndoor_g16_c02.avi
RockClimbingIndoor/v_RockClimbingIndoor_g16_c03.avi
RockClimbingIndoor/v_RockClimbingIndoor_g16_c04.avi
RockClimbingIndoor/v_RockClimbingIndoor_g16_c05.avi
RockClimbingIndoor/v_RockClimbingIndoor_g17_c01.avi
RockClimbingIndoor/v_RockClimbingIndoor_g17_c02.avi
RockClimbingIndoor/v_RockClimbingIndoor_g17_c03.avi
RockClimbingIndoor/v_RockClimbingIndoor_g17_c04.avi
RockClimbingIndoor/v_RockClimbingIndoor_g17_c05.avi
RockClimbingIndoor/v_RockClimbingIndoor_g17_c06.avi
RockClimbingIndoor/v_RockClimbingIndoor_g17_c07.avi
RockClimbingIndoor/v_RockClimbingIndoor_g18_c01.avi
RockClimbingIndoor/v_RockClimbingIndoor_g18_c02.avi
RockClimbingIndoor/v_RockClimbingIndoor_g18_c03.avi
RockClimbingIndoor/v_RockClimbingIndoor_g18_c04.avi
RockClimbingIndoor/v_RockClimbingIndoor_g19_c01.avi
RockClimbingIndoor/v_RockClimbingIndoor_g19_c02.avi
RockClimbingIndoor/v_RockClimbingIndoor_g19_c03.avi
RockClimbingIndoor/v_RockClimbingIndoor_g19_c04.avi
RockClimbingIndoor/v_RockClimbingIndoor_g20_c01.avi
RockClimbingIndoor/v_RockClimbingIndoor_g20_c02.avi
RockClimbingIndoor/v_RockClimbingIndoor_g20_c03.avi
RockClimbingIndoor/v_RockClimbingIndoor_g20_c04.avi
RockClimbingIndoor/v_RockClimbingIndoor_g20_c05.avi
RockClimbingIndoor/v_RockClimbingIndoor_g20_c06.avi
RockClimbingIndoor/v_RockClimbingIndoor_g21_c01.avi
RockClimbingIndoor/v_RockClimbingIndoor_g21_c02.avi
RockClimbingIndoor/v_RockClimbingIndoor_g21_c03.avi
RockClimbingIndoor/v_RockClimbingIndoor_g21_c04.avi
RockClimbingIndoor/v_RockClimbingIndoor_g21_c05.avi
RockClimbingIndoor/v_RockClimbingIndoor_g21_c06.avi
RockClimbingIndoor/v_RockClimbingIndoor_g21_c07.avi
RopeClimbing/v_RopeClimbing_g15_c01.avi
RopeClimbing/v_RopeClimbing_g15_c02.avi
RopeClimbing/v_RopeClimbing_g15_c03.avi
RopeClimbing/v_RopeClimbing_g15_c04.avi
RopeClimbing/v_RopeClimbing_g15_c05.avi
RopeClimbing/v_RopeClimbing_g16_c01.avi
RopeClimbing/v_RopeClimbing_g16_c02.avi
RopeClimbing/v_RopeClimbing_g16_c03.avi
RopeClimbing/v_RopeClimbing_g16_c04.avi
RopeClimbing/v_RopeClimbing_g16_c05.avi
RopeClimbing/v_RopeClimbing_g17_c01.avi
RopeClimbing/v_RopeClimbing_g17_c02.avi
RopeClimbing/v_RopeClimbing_g17_c03.avi
RopeClimbing/v_RopeClimbing_g17_c04.avi
RopeClimbing/v_RopeClimbing_g17_c05.avi
RopeClimbing/v_RopeClimbing_g18_c01.avi
RopeClimbing/v_RopeClimbing_g18_c02.avi
RopeClimbing/v_RopeClimbing_g18_c03.avi
RopeClimbing/v_RopeClimbing_g18_c04.avi
RopeClimbing/v_RopeClimbing_g18_c05.avi
RopeClimbing/v_RopeClimbing_g19_c01.avi
RopeClimbing/v_RopeClimbing_g19_c02.avi
RopeClimbing/v_RopeClimbing_g19_c03.avi
RopeClimbing/v_RopeClimbing_g19_c04.avi
RopeClimbing/v_RopeClimbing_g19_c05.avi
RopeClimbing/v_RopeClimbing_g19_c06.avi
RopeClimbing/v_RopeClimbing_g19_c07.avi
RopeClimbing/v_RopeClimbing_g20_c01.avi
RopeClimbing/v_RopeClimbing_g20_c02.avi
RopeClimbing/v_RopeClimbing_g20_c03.avi
RopeClimbing/v_RopeClimbing_g20_c04.avi
RopeClimbing/v_RopeClimbing_g21_c01.avi
RopeClimbing/v_RopeClimbing_g21_c02.avi
RopeClimbing/v_RopeClimbing_g21_c03.avi
RopeClimbing/v_RopeClimbing_g21_c04.avi
Rowing/v_Rowing_g15_c01.avi
Rowing/v_Rowing_g15_c02.avi
Rowing/v_Rowing_g15_c03.avi
Rowing/v_Rowing_g15_c04.avi
Rowing/v_Rowing_g15_c05.avi
Rowing/v_Rowing_g15_c06.avi
Rowing/v_Rowing_g15_c07.avi
Rowing/v_Rowing_g16_c01.avi
Rowing/v_Rowing_g16_c02.avi
Rowing/v_Rowing_g16_c03.avi
Rowing/v_Rowing_g16_c04.avi
Rowing/v_Rowing_g17_c01.avi
Rowing/v_Rowing_g17_c02.avi
Rowing/v_Rowing_g17_c03.avi
Rowing/v_Rowing_g17_c04.avi
Rowing/v_Rowing_g17_c05.avi
Rowing/v_Rowing_g17_c06.avi
Rowing/v_Rowing_g17_c07.avi
Rowing/v_Rowing_g18_c01.avi
Rowing/v_Rowing_g18_c02.avi
Rowing/v_Rowing_g18_c03.avi
Rowing/v_Rowing_g18_c04.avi
Rowing/v_Rowing_g19_c01.avi
Rowing/v_Rowing_g19_c02.avi
Rowing/v_Rowing_g19_c03.avi
Rowing/v_Rowing_g19_c04.avi
Rowing/v_Rowing_g19_c05.avi
Rowing/v_Rowing_g19_c06.avi
Rowing/v_Rowing_g20_c01.avi
Rowing/v_Rowing_g20_c02.avi
Rowing/v_Rowing_g20_c03.avi
Rowing/v_Rowing_g20_c04.avi
Rowing/v_Rowing_g21_c01.avi
Rowing/v_Rowing_g21_c02.avi
Rowing/v_Rowing_g21_c03.avi
Rowing/v_Rowing_g21_c04.avi
Rowing/v_Rowing_g21_c05.avi
SalsaSpin/v_SalsaSpin_g15_c01.avi
SalsaSpin/v_SalsaSpin_g15_c02.avi
SalsaSpin/v_SalsaSpin_g15_c03.avi
SalsaSpin/v_SalsaSpin_g15_c04.avi
SalsaSpin/v_SalsaSpin_g15_c05.avi
SalsaSpin/v_SalsaSpin_g15_c06.avi
SalsaSpin/v_SalsaSpin_g16_c01.avi
SalsaSpin/v_SalsaSpin_g16_c02.avi
SalsaSpin/v_SalsaSpin_g16_c03.avi
SalsaSpin/v_SalsaSpin_g16_c04.avi
SalsaSpin/v_SalsaSpin_g16_c05.avi
SalsaSpin/v_SalsaSpin_g17_c01.avi
SalsaSpin/v_SalsaSpin_g17_c02.avi
SalsaSpin/v_SalsaSpin_g17_c03.avi
SalsaSpin/v_SalsaSpin_g17_c04.avi
SalsaSpin/v_SalsaSpin_g18_c01.avi
SalsaSpin/v_SalsaSpin_g18_c02.avi
SalsaSpin/v_SalsaSpin_g18_c03.avi
SalsaSpin/v_SalsaSpin_g18_c04.avi
SalsaSpin/v_SalsaSpin_g19_c01.avi
SalsaSpin/v_SalsaSpin_g19_c02.avi
SalsaSpin/v_SalsaSpin_g19_c03.avi
SalsaSpin/v_SalsaSpin_g19_c04.avi
SalsaSpin/v_SalsaSpin_g20_c01.avi
SalsaSpin/v_SalsaSpin_g20_c02.avi
SalsaSpin/v_SalsaSpin_g20_c03.avi
SalsaSpin/v_SalsaSpin_g20_c04.avi
SalsaSpin/v_SalsaSpin_g20_c05.avi
SalsaSpin/v_SalsaSpin_g21_c01.avi
SalsaSpin/v_SalsaSpin_g21_c02.avi
SalsaSpin/v_SalsaSpin_g21_c03.avi
SalsaSpin/v_SalsaSpin_g21_c04.avi
SalsaSpin/v_SalsaSpin_g21_c05.avi
ShavingBeard/v_ShavingBeard_g15_c01.avi
ShavingBeard/v_ShavingBeard_g15_c02.avi
ShavingBeard/v_ShavingBeard_g15_c03.avi
ShavingBeard/v_ShavingBeard_g15_c04.avi
ShavingBeard/v_ShavingBeard_g15_c05.avi
ShavingBeard/v_ShavingBeard_g15_c06.avi
ShavingBeard/v_ShavingBeard_g15_c07.avi
ShavingBeard/v_ShavingBeard_g16_c01.avi
ShavingBeard/v_ShavingBeard_g16_c02.avi
ShavingBeard/v_ShavingBeard_g16_c03.avi
ShavingBeard/v_ShavingBeard_g16_c04.avi
ShavingBeard/v_ShavingBeard_g16_c05.avi
ShavingBeard/v_ShavingBeard_g16_c06.avi
ShavingBeard/v_ShavingBeard_g17_c01.avi
ShavingBeard/v_ShavingBeard_g17_c02.avi
ShavingBeard/v_ShavingBeard_g17_c03.avi
ShavingBeard/v_ShavingBeard_g17_c04.avi
ShavingBeard/v_ShavingBeard_g17_c05.avi
ShavingBeard/v_ShavingBeard_g17_c06.avi
ShavingBeard/v_ShavingBeard_g17_c07.avi
ShavingBeard/v_ShavingBeard_g18_c01.avi
ShavingBeard/v_ShavingBeard_g18_c02.avi
ShavingBeard/v_ShavingBeard_g18_c03.avi
ShavingBeard/v_ShavingBeard_g18_c04.avi
ShavingBeard/v_ShavingBeard_g18_c05.avi
ShavingBeard/v_ShavingBeard_g18_c06.avi
ShavingBeard/v_ShavingBeard_g18_c07.avi
ShavingBeard/v_ShavingBeard_g19_c01.avi
ShavingBeard/v_ShavingBeard_g19_c02.avi
ShavingBeard/v_ShavingBeard_g19_c03.avi
ShavingBeard/v_ShavingBeard_g19_c04.avi
ShavingBeard/v_ShavingBeard_g19_c05.avi
ShavingBeard/v_ShavingBeard_g19_c06.avi
ShavingBeard/v_ShavingBeard_g19_c07.avi
ShavingBeard/v_ShavingBeard_g20_c01.avi
ShavingBeard/v_ShavingBeard_g20_c02.avi
ShavingBeard/v_ShavingBeard_g20_c03.avi
ShavingBeard/v_ShavingBeard_g20_c04.avi
ShavingBeard/v_ShavingBeard_g20_c05.avi
ShavingBeard/v_ShavingBeard_g20_c06.avi
ShavingBeard/v_ShavingBeard_g20_c07.avi
ShavingBeard/v_ShavingBeard_g21_c01.avi
ShavingBeard/v_ShavingBeard_g21_c02.avi
ShavingBeard/v_ShavingBeard_g21_c03.avi
ShavingBeard/v_ShavingBeard_g21_c04.avi
ShavingBeard/v_ShavingBeard_g21_c05.avi
ShavingBeard/v_ShavingBeard_g21_c06.avi
ShavingBeard/v_ShavingBeard_g21_c07.avi
Shotput/v_Shotput_g15_c01.avi
Shotput/v_Shotput_g15_c02.avi
Shotput/v_Shotput_g15_c03.avi
Shotput/v_Shotput_g15_c04.avi
Shotput/v_Shotput_g15_c05.avi
Shotput/v_Shotput_g15_c06.avi
Shotput/v_Shotput_g15_c07.avi
Shotput/v_Shotput_g16_c01.avi
Shotput/v_Shotput_g16_c02.avi
Shotput/v_Shotput_g16_c03.avi
Shotput/v_Shotput_g16_c04.avi
Shotput/v_Shotput_g16_c05.avi
Shotput/v_Shotput_g16_c06.avi
Shotput/v_Shotput_g16_c07.avi
Shotput/v_Shotput_g17_c01.avi
Shotput/v_Shotput_g17_c02.avi
Shotput/v_Shotput_g17_c03.avi
Shotput/v_Shotput_g17_c04.avi
Shotput/v_Shotput_g17_c05.avi
Shotput/v_Shotput_g18_c01.avi
Shotput/v_Shotput_g18_c02.avi
Shotput/v_Shotput_g18_c03.avi
Shotput/v_Shotput_g18_c04.avi
Shotput/v_Shotput_g19_c01.avi
Shotput/v_Shotput_g19_c02.avi
Shotput/v_Shotput_g19_c03.avi
Shotput/v_Shotput_g19_c04.avi
Shotput/v_Shotput_g20_c01.avi
Shotput/v_Shotput_g20_c02.avi
Shotput/v_Shotput_g20_c03.avi
Shotput/v_Shotput_g20_c04.avi
Shotput/v_Shotput_g21_c01.avi
Shotput/v_Shotput_g21_c02.avi
Shotput/v_Shotput_g21_c03.avi
Shotput/v_Shotput_g21_c04.avi
SkateBoarding/v_SkateBoarding_g15_c01.avi
SkateBoarding/v_SkateBoarding_g15_c02.avi
SkateBoarding/v_SkateBoarding_g15_c03.avi
SkateBoarding/v_SkateBoarding_g15_c04.avi
SkateBoarding/v_SkateBoarding_g15_c05.avi
SkateBoarding/v_SkateBoarding_g15_c06.avi
SkateBoarding/v_SkateBoarding_g16_c01.avi
SkateBoarding/v_SkateBoarding_g16_c02.avi
SkateBoarding/v_SkateBoarding_g16_c03.avi
SkateBoarding/v_SkateBoarding_g16_c04.avi
SkateBoarding/v_SkateBoarding_g17_c01.avi
SkateBoarding/v_SkateBoarding_g17_c02.avi
SkateBoarding/v_SkateBoarding_g17_c03.avi
SkateBoarding/v_SkateBoarding_g17_c04.avi
SkateBoarding/v_SkateBoarding_g18_c01.avi
SkateBoarding/v_SkateBoarding_g18_c02.avi
SkateBoarding/v_SkateBoarding_g18_c03.avi
SkateBoarding/v_SkateBoarding_g18_c04.avi
SkateBoarding/v_SkateBoarding_g18_c05.avi
SkateBoarding/v_SkateBoarding_g18_c06.avi
SkateBoarding/v_SkateBoarding_g19_c01.avi
SkateBoarding/v_SkateBoarding_g19_c02.avi
SkateBoarding/v_SkateBoarding_g19_c03.avi
SkateBoarding/v_SkateBoarding_g19_c04.avi
SkateBoarding/v_SkateBoarding_g19_c05.avi
SkateBoarding/v_SkateBoarding_g20_c01.avi
SkateBoarding/v_SkateBoarding_g20_c02.avi
SkateBoarding/v_SkateBoarding_g20_c03.avi
SkateBoarding/v_SkateBoarding_g20_c04.avi
SkateBoarding/v_SkateBoarding_g20_c05.avi
SkateBoarding/v_SkateBoarding_g21_c01.avi
SkateBoarding/v_SkateBoarding_g21_c02.avi
SkateBoarding/v_SkateBoarding_g21_c03.avi
SkateBoarding/v_SkateBoarding_g21_c04.avi
Skiing/v_Skiing_g15_c01.avi
Skiing/v_Skiing_g15_c02.avi
Skiing/v_Skiing_g15_c03.avi
Skiing/v_Skiing_g15_c04.avi
Skiing/v_Skiing_g15_c05.avi
Skiing/v_Skiing_g16_c01.avi
Skiing/v_Skiing_g16_c02.avi
Skiing/v_Skiing_g16_c03.avi
Skiing/v_Skiing_g16_c04.avi
Skiing/v_Skiing_g16_c05.avi
Skiing/v_Skiing_g17_c01.avi
Skiing/v_Skiing_g17_c02.avi
Skiing/v_Skiing_g17_c03.avi
Skiing/v_Skiing_g17_c04.avi
Skiing/v_Skiing_g18_c01.avi
Skiing/v_Skiing_g18_c02.avi
Skiing/v_Skiing_g18_c03.avi
Skiing/v_Skiing_g18_c04.avi
Skiing/v_Skiing_g19_c01.avi
Skiing/v_Skiing_g19_c02.avi
Skiing/v_Skiing_g19_c03.avi
Skiing/v_Skiing_g19_c04.avi
Skiing/v_Skiing_g19_c05.avi
Skiing/v_Skiing_g19_c06.avi
Skiing/v_Skiing_g20_c01.avi
Skiing/v_Skiing_g20_c02.avi
Skiing/v_Skiing_g20_c03.avi
Skiing/v_Skiing_g20_c04.avi
Skiing/v_Skiing_g20_c05.avi
Skiing/v_Skiing_g20_c06.avi
Skiing/v_Skiing_g20_c07.avi
Skiing/v_Skiing_g21_c01.avi
Skiing/v_Skiing_g21_c02.avi
Skiing/v_Skiing_g21_c03.avi
Skiing/v_Skiing_g21_c04.avi
Skiing/v_Skiing_g21_c05.avi
Skiing/v_Skiing_g21_c06.avi
Skiing/v_Skiing_g21_c07.avi
Skijet/v_Skijet_g15_c01.avi
Skijet/v_Skijet_g15_c02.avi
Skijet/v_Skijet_g15_c03.avi
Skijet/v_Skijet_g15_c04.avi
Skijet/v_Skijet_g16_c01.avi
Skijet/v_Skijet_g16_c02.avi
Skijet/v_Skijet_g16_c03.avi
Skijet/v_Skijet_g16_c04.avi
Skijet/v_Skijet_g17_c01.avi
Skijet/v_Skijet_g17_c02.avi
Skijet/v_Skijet_g17_c03.avi
Skijet/v_Skijet_g17_c04.avi
Skijet/v_Skijet_g18_c01.avi
Skijet/v_Skijet_g18_c02.avi
Skijet/v_Skijet_g18_c03.avi
Skijet/v_Skijet_g18_c04.avi
Skijet/v_Skijet_g19_c01.avi
Skijet/v_Skijet_g19_c02.avi
Skijet/v_Skijet_g19_c03.avi
Skijet/v_Skijet_g19_c04.avi
Skijet/v_Skijet_g20_c01.avi
Skijet/v_Skijet_g20_c02.avi
Skijet/v_Skijet_g20_c03.avi
Skijet/v_Skijet_g20_c04.avi
Skijet/v_Skijet_g21_c01.avi
Skijet/v_Skijet_g21_c02.avi
Skijet/v_Skijet_g21_c03.avi
Skijet/v_Skijet_g21_c04.avi
SkyDiving/v_SkyDiving_g15_c01.avi
SkyDiving/v_SkyDiving_g15_c02.avi
SkyDiving/v_SkyDiving_g15_c03.avi
SkyDiving/v_SkyDiving_g15_c04.avi
SkyDiving/v_SkyDiving_g15_c05.avi
SkyDiving/v_SkyDiving_g16_c01.avi
SkyDiving/v_SkyDiving_g16_c02.avi
SkyDiving/v_SkyDiving_g16_c03.avi
SkyDiving/v_SkyDiving_g16_c04.avi
SkyDiving/v_SkyDiving_g17_c01.avi
SkyDiving/v_SkyDiving_g17_c02.avi
SkyDiving/v_SkyDiving_g17_c03.avi
SkyDiving/v_SkyDiving_g17_c04.avi
SkyDiving/v_SkyDiving_g17_c05.avi
SkyDiving/v_SkyDiving_g18_c01.avi
SkyDiving/v_SkyDiving_g18_c02.avi
SkyDiving/v_SkyDiving_g18_c03.avi
SkyDiving/v_SkyDiving_g18_c04.avi
SkyDiving/v_SkyDiving_g18_c05.avi
SkyDiving/v_SkyDiving_g18_c06.avi
SkyDiving/v_SkyDiving_g19_c01.avi
SkyDiving/v_SkyDiving_g19_c02.avi
SkyDiving/v_SkyDiving_g19_c03.avi
SkyDiving/v_SkyDiving_g19_c04.avi
SkyDiving/v_SkyDiving_g20_c01.avi
SkyDiving/v_SkyDiving_g20_c02.avi
SkyDiving/v_SkyDiving_g20_c03.avi
SkyDiving/v_SkyDiving_g20_c04.avi
SkyDiving/v_SkyDiving_g20_c05.avi
SkyDiving/v_SkyDiving_g20_c06.avi
SkyDiving/v_SkyDiving_g21_c01.avi
SkyDiving/v_SkyDiving_g21_c02.avi
SkyDiving/v_SkyDiving_g21_c03.avi
SkyDiving/v_SkyDiving_g21_c04.avi
SoccerJuggling/v_SoccerJuggling_g15_c01.avi
SoccerJuggling/v_SoccerJuggling_g15_c02.avi
SoccerJuggling/v_SoccerJuggling_g15_c03.avi
SoccerJuggling/v_SoccerJuggling_g15_c04.avi
SoccerJuggling/v_SoccerJuggling_g16_c01.avi
SoccerJuggling/v_SoccerJuggling_g16_c02.avi
SoccerJuggling/v_SoccerJuggling_g16_c03.avi
SoccerJuggling/v_SoccerJuggling_g16_c04.avi
SoccerJuggling/v_SoccerJuggling_g16_c05.avi
SoccerJuggling/v_SoccerJuggling_g16_c06.avi
SoccerJuggling/v_SoccerJuggling_g16_c07.avi
SoccerJuggling/v_SoccerJuggling_g17_c01.avi
SoccerJuggling/v_SoccerJuggling_g17_c02.avi
SoccerJuggling/v_SoccerJuggling_g17_c03.avi
SoccerJuggling/v_SoccerJuggling_g17_c04.avi
SoccerJuggling/v_SoccerJuggling_g17_c05.avi
SoccerJuggling/v_SoccerJuggling_g17_c06.avi
SoccerJuggling/v_SoccerJuggling_g17_c07.avi
SoccerJuggling/v_SoccerJuggling_g18_c01.avi
SoccerJuggling/v_SoccerJuggling_g18_c02.avi
SoccerJuggling/v_SoccerJuggling_g18_c03.avi
SoccerJuggling/v_SoccerJuggling_g18_c04.avi
SoccerJuggling/v_SoccerJuggling_g18_c05.avi
SoccerJuggling/v_SoccerJuggling_g18_c06.avi
SoccerJuggling/v_SoccerJuggling_g18_c07.avi
SoccerJuggling/v_SoccerJuggling_g19_c01.avi
SoccerJuggling/v_SoccerJuggling_g19_c02.avi
SoccerJuggling/v_SoccerJuggling_g19_c03.avi
SoccerJuggling/v_SoccerJuggling_g19_c04.avi
SoccerJuggling/v_SoccerJuggling_g19_c05.avi
SoccerJuggling/v_SoccerJuggling_g19_c06.avi
SoccerJuggling/v_SoccerJuggling_g19_c07.avi
SoccerJuggling/v_SoccerJuggling_g20_c01.avi
SoccerJuggling/v_SoccerJuggling_g20_c02.avi
SoccerJuggling/v_SoccerJuggling_g20_c03.avi
SoccerJuggling/v_SoccerJuggling_g20_c04.avi
SoccerJuggling/v_SoccerJuggling_g20_c05.avi
SoccerJuggling/v_SoccerJuggling_g20_c06.avi
SoccerJuggling/v_SoccerJuggling_g21_c01.avi
SoccerJuggling/v_SoccerJuggling_g21_c02.avi
SoccerJuggling/v_SoccerJuggling_g21_c03.avi
SoccerJuggling/v_SoccerJuggling_g21_c04.avi
SoccerJuggling/v_SoccerJuggling_g21_c05.avi
SoccerPenalty/v_SoccerPenalty_g15_c01.avi
SoccerPenalty/v_SoccerPenalty_g15_c02.avi
SoccerPenalty/v_SoccerPenalty_g15_c03.avi
SoccerPenalty/v_SoccerPenalty_g15_c04.avi
SoccerPenalty/v_SoccerPenalty_g15_c05.avi
SoccerPenalty/v_SoccerPenalty_g15_c06.avi
SoccerPenalty/v_SoccerPenalty_g15_c07.avi
SoccerPenalty/v_SoccerPenalty_g16_c01.avi
SoccerPenalty/v_SoccerPenalty_g16_c02.avi
SoccerPenalty/v_SoccerPenalty_g16_c03.avi
SoccerPenalty/v_SoccerPenalty_g16_c04.avi
SoccerPenalty/v_SoccerPenalty_g16_c05.avi
SoccerPenalty/v_SoccerPenalty_g17_c01.avi
SoccerPenalty/v_SoccerPenalty_g17_c02.avi
SoccerPenalty/v_SoccerPenalty_g17_c03.avi
SoccerPenalty/v_SoccerPenalty_g17_c04.avi
SoccerPenalty/v_SoccerPenalty_g18_c01.avi
SoccerPenalty/v_SoccerPenalty_g18_c02.avi
SoccerPenalty/v_SoccerPenalty_g18_c03.avi
SoccerPenalty/v_SoccerPenalty_g18_c04.avi
SoccerPenalty/v_SoccerPenalty_g18_c05.avi
SoccerPenalty/v_SoccerPenalty_g19_c01.avi
SoccerPenalty/v_SoccerPenalty_g19_c02.avi
SoccerPenalty/v_SoccerPenalty_g19_c03.avi
SoccerPenalty/v_SoccerPenalty_g19_c04.avi
SoccerPenalty/v_SoccerPenalty_g20_c01.avi
SoccerPenalty/v_SoccerPenalty_g20_c02.avi
SoccerPenalty/v_SoccerPenalty_g20_c03.avi
SoccerPenalty/v_SoccerPenalty_g20_c04.avi
SoccerPenalty/v_SoccerPenalty_g20_c05.avi
SoccerPenalty/v_SoccerPenalty_g21_c01.avi
SoccerPenalty/v_SoccerPenalty_g21_c02.avi
SoccerPenalty/v_SoccerPenalty_g21_c03.avi
SoccerPenalty/v_SoccerPenalty_g21_c04.avi
SoccerPenalty/v_SoccerPenalty_g21_c05.avi
StillRings/v_StillRings_g15_c01.avi
StillRings/v_StillRings_g15_c02.avi
StillRings/v_StillRings_g15_c03.avi
StillRings/v_StillRings_g15_c04.avi
StillRings/v_StillRings_g16_c01.avi
StillRings/v_StillRings_g16_c02.avi
StillRings/v_StillRings_g16_c03.avi
StillRings/v_StillRings_g16_c04.avi
StillRings/v_StillRings_g17_c01.avi
StillRings/v_StillRings_g17_c02.avi
StillRings/v_StillRings_g17_c03.avi
StillRings/v_StillRings_g17_c04.avi
StillRings/v_StillRings_g18_c01.avi
StillRings/v_StillRings_g18_c02.avi
StillRings/v_StillRings_g18_c03.avi
StillRings/v_StillRings_g18_c04.avi
StillRings/v_StillRings_g19_c01.avi
StillRings/v_StillRings_g19_c02.avi
StillRings/v_StillRings_g19_c03.avi
StillRings/v_StillRings_g19_c04.avi
StillRings/v_StillRings_g20_c01.avi
StillRings/v_StillRings_g20_c02.avi
StillRings/v_StillRings_g20_c03.avi
StillRings/v_StillRings_g20_c04.avi
StillRings/v_StillRings_g21_c01.avi
StillRings/v_StillRings_g21_c02.avi
StillRings/v_StillRings_g21_c03.avi
StillRings/v_StillRings_g21_c04.avi
StillRings/v_StillRings_g21_c05.avi
StillRings/v_StillRings_g21_c06.avi
StillRings/v_StillRings_g21_c07.avi
SumoWrestling/v_SumoWrestling_g15_c01.avi
SumoWrestling/v_SumoWrestling_g15_c02.avi
SumoWrestling/v_SumoWrestling_g15_c03.avi
SumoWrestling/v_SumoWrestling_g15_c04.avi
SumoWrestling/v_SumoWrestling_g16_c01.avi
SumoWrestling/v_SumoWrestling_g16_c02.avi
SumoWrestling/v_SumoWrestling_g16_c03.avi
SumoWrestling/v_SumoWrestling_g16_c04.avi
SumoWrestling/v_SumoWrestling_g17_c01.avi
SumoWrestling/v_SumoWrestling_g17_c02.avi
SumoWrestling/v_SumoWrestling_g17_c03.avi
SumoWrestling/v_SumoWrestling_g17_c04.avi
SumoWrestling/v_SumoWrestling_g17_c05.avi
SumoWrestling/v_SumoWrestling_g18_c01.avi
SumoWrestling/v_SumoWrestling_g18_c02.avi
SumoWrestling/v_SumoWrestling_g18_c03.avi
SumoWrestling/v_SumoWrestling_g18_c04.avi
SumoWrestling/v_SumoWrestling_g18_c05.avi
SumoWrestling/v_SumoWrestling_g18_c06.avi
SumoWrestling/v_SumoWrestling_g18_c07.avi
SumoWrestling/v_SumoWrestling_g19_c01.avi
SumoWrestling/v_SumoWrestling_g19_c02.avi
SumoWrestling/v_SumoWrestling_g19_c03.avi
SumoWrestling/v_SumoWrestling_g19_c04.avi
SumoWrestling/v_SumoWrestling_g19_c05.avi
SumoWrestling/v_SumoWrestling_g20_c01.avi
SumoWrestling/v_SumoWrestling_g20_c02.avi
SumoWrestling/v_SumoWrestling_g20_c03.avi
SumoWrestling/v_SumoWrestling_g20_c04.avi
SumoWrestling/v_SumoWrestling_g21_c01.avi
SumoWrestling/v_SumoWrestling_g21_c02.avi
SumoWrestling/v_SumoWrestling_g21_c03.avi
SumoWrestling/v_SumoWrestling_g21_c04.avi
Surfing/v_Surfing_g15_c01.avi
Surfing/v_Surfing_g15_c02.avi
Surfing/v_Surfing_g15_c03.avi
Surfing/v_Surfing_g15_c04.avi
Surfing/v_Surfing_g15_c05.avi
Surfing/v_Surfing_g15_c06.avi
Surfing/v_Surfing_g15_c07.avi
Surfing/v_Surfing_g16_c01.avi
Surfing/v_Surfing_g16_c02.avi
Surfing/v_Surfing_g16_c03.avi
Surfing/v_Surfing_g16_c04.avi
Surfing/v_Surfing_g16_c05.avi
Surfing/v_Surfing_g16_c06.avi
Surfing/v_Surfing_g16_c07.avi
Surfing/v_Surfing_g17_c01.avi
Surfing/v_Surfing_g17_c02.avi
Surfing/v_Surfing_g17_c03.avi
Surfing/v_Surfing_g17_c04.avi
Surfing/v_Surfing_g17_c05.avi
Surfing/v_Surfing_g17_c06.avi
Surfing/v_Surfing_g17_c07.avi
Surfing/v_Surfing_g18_c01.avi
Surfing/v_Surfing_g18_c02.avi
Surfing/v_Surfing_g18_c03.avi
Surfing/v_Surfing_g18_c04.avi
Surfing/v_Surfing_g19_c01.avi
Surfing/v_Surfing_g19_c02.avi
Surfing/v_Surfing_g19_c03.avi
Surfing/v_Surfing_g19_c04.avi
Surfing/v_Surfing_g20_c01.avi
Surfing/v_Surfing_g20_c02.avi
Surfing/v_Surfing_g20_c03.avi
Surfing/v_Surfing_g20_c04.avi
Surfing/v_Surfing_g20_c05.avi
Surfing/v_Surfing_g20_c06.avi
Surfing/v_Surfing_g21_c01.avi
Surfing/v_Surfing_g21_c02.avi
Surfing/v_Surfing_g21_c03.avi
Surfing/v_Surfing_g21_c04.avi
Swing/v_Swing_g15_c01.avi
Swing/v_Swing_g15_c02.avi
Swing/v_Swing_g15_c03.avi
Swing/v_Swing_g15_c04.avi
Swing/v_Swing_g15_c05.avi
Swing/v_Swing_g15_c06.avi
Swing/v_Swing_g15_c07.avi
Swing/v_Swing_g16_c01.avi
Swing/v_Swing_g16_c02.avi
Swing/v_Swing_g16_c03.avi
Swing/v_Swing_g16_c04.avi
Swing/v_Swing_g16_c05.avi
Swing/v_Swing_g17_c01.avi
Swing/v_Swing_g17_c02.avi
Swing/v_Swing_g17_c03.avi
Swing/v_Swing_g17_c04.avi
Swing/v_Swing_g18_c01.avi
Swing/v_Swing_g18_c02.avi
Swing/v_Swing_g18_c03.avi
Swing/v_Swing_g18_c04.avi
Swing/v_Swing_g19_c01.avi
Swing/v_Swing_g19_c02.avi
Swing/v_Swing_g19_c03.avi
Swing/v_Swing_g19_c04.avi
Swing/v_Swing_g20_c01.avi
Swing/v_Swing_g20_c02.avi
Swing/v_Swing_g20_c03.avi
Swing/v_Swing_g20_c04.avi
Swing/v_Swing_g20_c05.avi
Swing/v_Swing_g20_c06.avi
Swing/v_Swing_g21_c01.avi
Swing/v_Swing_g21_c02.avi
Swing/v_Swing_g21_c03.avi
Swing/v_Swing_g21_c04.avi
Swing/v_Swing_g21_c05.avi
Swing/v_Swing_g21_c06.avi
TableTennisShot/v_TableTennisShot_g15_c01.avi
TableTennisShot/v_TableTennisShot_g15_c02.avi
TableTennisShot/v_TableTennisShot_g15_c03.avi
TableTennisShot/v_TableTennisShot_g15_c04.avi
TableTennisShot/v_TableTennisShot_g15_c05.avi
TableTennisShot/v_TableTennisShot_g15_c06.avi
TableTennisShot/v_TableTennisShot_g15_c07.avi
TableTennisShot/v_TableTennisShot_g16_c01.avi
TableTennisShot/v_TableTennisShot_g16_c02.avi
TableTennisShot/v_TableTennisShot_g16_c03.avi
TableTennisShot/v_TableTennisShot_g16_c04.avi
TableTennisShot/v_TableTennisShot_g16_c05.avi
TableTennisShot/v_TableTennisShot_g16_c06.avi
TableTennisShot/v_TableTennisShot_g16_c07.avi
TableTennisShot/v_TableTennisShot_g17_c01.avi
TableTennisShot/v_TableTennisShot_g17_c02.avi
TableTennisShot/v_TableTennisShot_g17_c03.avi
TableTennisShot/v_TableTennisShot_g17_c04.avi
TableTennisShot/v_TableTennisShot_g18_c01.avi
TableTennisShot/v_TableTennisShot_g18_c02.avi
TableTennisShot/v_TableTennisShot_g18_c03.avi
TableTennisShot/v_TableTennisShot_g18_c04.avi
TableTennisShot/v_TableTennisShot_g19_c01.avi
TableTennisShot/v_TableTennisShot_g19_c02.avi
TableTennisShot/v_TableTennisShot_g19_c03.avi
TableTennisShot/v_TableTennisShot_g19_c04.avi
TableTennisShot/v_TableTennisShot_g19_c05.avi
TableTennisShot/v_TableTennisShot_g19_c06.avi
TableTennisShot/v_TableTennisShot_g19_c07.avi
TableTennisShot/v_TableTennisShot_g20_c01.avi
TableTennisShot/v_TableTennisShot_g20_c02.avi
TableTennisShot/v_TableTennisShot_g20_c03.avi
TableTennisShot/v_TableTennisShot_g20_c04.avi
TableTennisShot/v_TableTennisShot_g20_c05.avi
TableTennisShot/v_TableTennisShot_g20_c06.avi
TableTennisShot/v_TableTennisShot_g20_c07.avi
TableTennisShot/v_TableTennisShot_g21_c01.avi
TableTennisShot/v_TableTennisShot_g21_c02.avi
TableTennisShot/v_TableTennisShot_g21_c03.avi
TableTennisShot/v_TableTennisShot_g21_c04.avi
TaiChi/v_TaiChi_g15_c01.avi
TaiChi/v_TaiChi_g15_c02.avi
TaiChi/v_TaiChi_g15_c03.avi
TaiChi/v_TaiChi_g15_c04.avi
TaiChi/v_TaiChi_g16_c01.avi
TaiChi/v_TaiChi_g16_c02.avi
TaiChi/v_TaiChi_g16_c03.avi
TaiChi/v_TaiChi_g16_c04.avi
TaiChi/v_TaiChi_g17_c01.avi
TaiChi/v_TaiChi_g17_c02.avi
TaiChi/v_TaiChi_g17_c03.avi
TaiChi/v_TaiChi_g17_c04.avi
TaiChi/v_TaiChi_g18_c01.avi
TaiChi/v_TaiChi_g18_c02.avi
TaiChi/v_TaiChi_g18_c03.avi
TaiChi/v_TaiChi_g18_c04.avi
TaiChi/v_TaiChi_g19_c01.avi
TaiChi/v_TaiChi_g19_c02.avi
TaiChi/v_TaiChi_g19_c03.avi
TaiChi/v_TaiChi_g19_c04.avi
TaiChi/v_TaiChi_g20_c01.avi
TaiChi/v_TaiChi_g20_c02.avi
TaiChi/v_TaiChi_g20_c03.avi
TaiChi/v_TaiChi_g20_c04.avi
TaiChi/v_TaiChi_g21_c01.avi
TaiChi/v_TaiChi_g21_c02.avi
TaiChi/v_TaiChi_g21_c03.avi
TaiChi/v_TaiChi_g21_c04.avi
TennisSwing/v_TennisSwing_g15_c01.avi
TennisSwing/v_TennisSwing_g15_c02.avi
TennisSwing/v_TennisSwing_g15_c03.avi
TennisSwing/v_TennisSwing_g15_c04.avi
TennisSwing/v_TennisSwing_g15_c05.avi
TennisSwing/v_TennisSwing_g15_c06.avi
TennisSwing/v_TennisSwing_g15_c07.avi
TennisSwing/v_TennisSwing_g16_c01.avi
TennisSwing/v_TennisSwing_g16_c02.avi
TennisSwing/v_TennisSwing_g16_c03.avi
TennisSwing/v_TennisSwing_g16_c04.avi
TennisSwing/v_TennisSwing_g16_c05.avi
TennisSwing/v_TennisSwing_g16_c06.avi
TennisSwing/v_TennisSwing_g16_c07.avi
TennisSwing/v_TennisSwing_g17_c01.avi
TennisSwing/v_TennisSwing_g17_c02.avi
TennisSwing/v_TennisSwing_g17_c03.avi
TennisSwing/v_TennisSwing_g17_c04.avi
TennisSwing/v_TennisSwing_g17_c05.avi
TennisSwing/v_TennisSwing_g17_c06.avi
TennisSwing/v_TennisSwing_g17_c07.avi
TennisSwing/v_TennisSwing_g18_c01.avi
TennisSwing/v_TennisSwing_g18_c02.avi
TennisSwing/v_TennisSwing_g18_c03.avi
TennisSwing/v_TennisSwing_g18_c04.avi
TennisSwing/v_TennisSwing_g18_c05.avi
TennisSwing/v_TennisSwing_g18_c06.avi
TennisSwing/v_TennisSwing_g19_c01.avi
TennisSwing/v_TennisSwing_g19_c02.avi
TennisSwing/v_TennisSwing_g19_c03.avi
TennisSwing/v_TennisSwing_g19_c04.avi
TennisSwing/v_TennisSwing_g19_c05.avi
TennisSwing/v_TennisSwing_g19_c06.avi
TennisSwing/v_TennisSwing_g20_c01.avi
TennisSwing/v_TennisSwing_g20_c02.avi
TennisSwing/v_TennisSwing_g20_c03.avi
TennisSwing/v_TennisSwing_g20_c04.avi
TennisSwing/v_TennisSwing_g20_c05.avi
TennisSwing/v_TennisSwing_g20_c06.avi
TennisSwing/v_TennisSwing_g21_c01.avi
TennisSwing/v_TennisSwing_g21_c02.avi
TennisSwing/v_TennisSwing_g21_c03.avi
TennisSwing/v_TennisSwing_g21_c04.avi
TennisSwing/v_TennisSwing_g21_c05.avi
TennisSwing/v_TennisSwing_g21_c06.avi
ThrowDiscus/v_ThrowDiscus_g15_c01.avi
ThrowDiscus/v_ThrowDiscus_g15_c02.avi
ThrowDiscus/v_ThrowDiscus_g15_c03.avi
ThrowDiscus/v_ThrowDiscus_g15_c04.avi
ThrowDiscus/v_ThrowDiscus_g15_c05.avi
ThrowDiscus/v_ThrowDiscus_g16_c01.avi
ThrowDiscus/v_ThrowDiscus_g16_c02.avi
ThrowDiscus/v_ThrowDiscus_g16_c03.avi
ThrowDiscus/v_ThrowDiscus_g16_c04.avi
ThrowDiscus/v_ThrowDiscus_g17_c01.avi
ThrowDiscus/v_ThrowDiscus_g17_c02.avi
ThrowDiscus/v_ThrowDiscus_g17_c03.avi
ThrowDiscus/v_ThrowDiscus_g17_c04.avi
ThrowDiscus/v_ThrowDiscus_g17_c05.avi
ThrowDiscus/v_ThrowDiscus_g18_c01.avi
ThrowDiscus/v_ThrowDiscus_g18_c02.avi
ThrowDiscus/v_ThrowDiscus_g18_c03.avi
ThrowDiscus/v_ThrowDiscus_g18_c04.avi
ThrowDiscus/v_ThrowDiscus_g18_c05.avi
ThrowDiscus/v_ThrowDiscus_g18_c06.avi
ThrowDiscus/v_ThrowDiscus_g18_c07.avi
ThrowDiscus/v_ThrowDiscus_g19_c01.avi
ThrowDiscus/v_ThrowDiscus_g19_c02.avi
ThrowDiscus/v_ThrowDiscus_g19_c03.avi
ThrowDiscus/v_ThrowDiscus_g19_c04.avi
ThrowDiscus/v_ThrowDiscus_g20_c01.avi
ThrowDiscus/v_ThrowDiscus_g20_c02.avi
ThrowDiscus/v_ThrowDiscus_g20_c03.avi
ThrowDiscus/v_ThrowDiscus_g20_c04.avi
ThrowDiscus/v_ThrowDiscus_g21_c01.avi
ThrowDiscus/v_ThrowDiscus_g21_c02.avi
ThrowDiscus/v_ThrowDiscus_g21_c03.avi
ThrowDiscus/v_ThrowDiscus_g21_c04.avi
ThrowDiscus/v_ThrowDiscus_g21_c05.avi
ThrowDiscus/v_ThrowDiscus_g21_c06.avi
ThrowDiscus/v_ThrowDiscus_g21_c07.avi
TrampolineJumping/v_TrampolineJumping_g15_c01.avi
TrampolineJumping/v_TrampolineJumping_g15_c02.avi
TrampolineJumping/v_TrampolineJumping_g15_c03.avi
TrampolineJumping/v_TrampolineJumping_g15_c04.avi
TrampolineJumping/v_TrampolineJumping_g15_c05.avi
TrampolineJumping/v_TrampolineJumping_g16_c01.avi
TrampolineJumping/v_TrampolineJumping_g16_c02.avi
TrampolineJumping/v_TrampolineJumping_g16_c03.avi
TrampolineJumping/v_TrampolineJumping_g16_c04.avi
TrampolineJumping/v_TrampolineJumping_g16_c05.avi
TrampolineJumping/v_TrampolineJumping_g16_c06.avi
TrampolineJumping/v_TrampolineJumping_g17_c01.avi
TrampolineJumping/v_TrampolineJumping_g17_c02.avi
TrampolineJumping/v_TrampolineJumping_g17_c03.avi
TrampolineJumping/v_TrampolineJumping_g17_c04.avi
TrampolineJumping/v_TrampolineJumping_g18_c01.avi
TrampolineJumping/v_TrampolineJumping_g18_c02.avi
TrampolineJumping/v_TrampolineJumping_g18_c03.avi
TrampolineJumping/v_TrampolineJumping_g18_c04.avi
TrampolineJumping/v_TrampolineJumping_g19_c01.avi
TrampolineJumping/v_TrampolineJumping_g19_c02.avi
TrampolineJumping/v_TrampolineJumping_g19_c03.avi
TrampolineJumping/v_TrampolineJumping_g19_c04.avi
TrampolineJumping/v_TrampolineJumping_g19_c05.avi
TrampolineJumping/v_TrampolineJumping_g19_c06.avi
TrampolineJumping/v_TrampolineJumping_g20_c01.avi
TrampolineJumping/v_TrampolineJumping_g20_c02.avi
TrampolineJumping/v_TrampolineJumping_g20_c03.avi
TrampolineJumping/v_TrampolineJumping_g20_c04.avi
TrampolineJumping/v_TrampolineJumping_g20_c05.avi
TrampolineJumping/v_TrampolineJumping_g21_c01.avi
TrampolineJumping/v_TrampolineJumping_g21_c02.avi
TrampolineJumping/v_TrampolineJumping_g21_c03.avi
TrampolineJumping/v_TrampolineJumping_g21_c04.avi
Typing/v_Typing_g15_c01.avi
Typing/v_Typing_g15_c02.avi
Typing/v_Typing_g15_c03.avi
Typing/v_Typing_g15_c04.avi
Typing/v_Typing_g16_c01.avi
Typing/v_Typing_g16_c02.avi
Typing/v_Typing_g16_c03.avi
Typing/v_Typing_g16_c04.avi
Typing/v_Typing_g17_c01.avi
Typing/v_Typing_g17_c02.avi
Typing/v_Typing_g17_c03.avi
Typing/v_Typing_g17_c04.avi
Typing/v_Typing_g18_c01.avi
Typing/v_Typing_g18_c02.avi
Typing/v_Typing_g18_c03.avi
Typing/v_Typing_g18_c04.avi
Typing/v_Typing_g19_c01.avi
Typing/v_Typing_g19_c02.avi
Typing/v_Typing_g19_c03.avi
Typing/v_Typing_g19_c04.avi
Typing/v_Typing_g20_c01.avi
Typing/v_Typing_g20_c02.avi
Typing/v_Typing_g20_c03.avi
Typing/v_Typing_g20_c04.avi
Typing/v_Typing_g20_c05.avi
Typing/v_Typing_g20_c06.avi
Typing/v_Typing_g20_c07.avi
Typing/v_Typing_g21_c01.avi
Typing/v_Typing_g21_c02.avi
Typing/v_Typing_g21_c03.avi
Typing/v_Typing_g21_c04.avi
UnevenBars/v_UnevenBars_g15_c01.avi
UnevenBars/v_UnevenBars_g15_c02.avi
UnevenBars/v_UnevenBars_g15_c03.avi
UnevenBars/v_UnevenBars_g15_c04.avi
UnevenBars/v_UnevenBars_g15_c05.avi
UnevenBars/v_UnevenBars_g15_c06.avi
UnevenBars/v_UnevenBars_g15_c07.avi
UnevenBars/v_UnevenBars_g16_c01.avi
UnevenBars/v_UnevenBars_g16_c02.avi
UnevenBars/v_UnevenBars_g16_c03.avi
UnevenBars/v_UnevenBars_g16_c04.avi
UnevenBars/v_UnevenBars_g16_c05.avi
UnevenBars/v_UnevenBars_g17_c01.avi
UnevenBars/v_UnevenBars_g17_c02.avi
UnevenBars/v_UnevenBars_g17_c03.avi
UnevenBars/v_UnevenBars_g17_c04.avi
UnevenBars/v_UnevenBars_g18_c01.avi
UnevenBars/v_UnevenBars_g18_c02.avi
UnevenBars/v_UnevenBars_g18_c03.avi
UnevenBars/v_UnevenBars_g18_c04.avi
UnevenBars/v_UnevenBars_g19_c01.avi
UnevenBars/v_UnevenBars_g19_c02.avi
UnevenBars/v_UnevenBars_g19_c03.avi
UnevenBars/v_UnevenBars_g19_c04.avi
UnevenBars/v_UnevenBars_g20_c01.avi
UnevenBars/v_UnevenBars_g20_c02.avi
UnevenBars/v_UnevenBars_g20_c03.avi
UnevenBars/v_UnevenBars_g20_c04.avi
UnevenBars/v_UnevenBars_g21_c01.avi
UnevenBars/v_UnevenBars_g21_c02.avi
UnevenBars/v_UnevenBars_g21_c03.avi
UnevenBars/v_UnevenBars_g21_c04.avi
VolleyballSpiking/v_VolleyballSpiking_g15_c01.avi
VolleyballSpiking/v_VolleyballSpiking_g15_c02.avi
VolleyballSpiking/v_VolleyballSpiking_g15_c03.avi
VolleyballSpiking/v_VolleyballSpiking_g15_c04.avi
VolleyballSpiking/v_VolleyballSpiking_g16_c01.avi
VolleyballSpiking/v_VolleyballSpiking_g16_c02.avi
VolleyballSpiking/v_VolleyballSpiking_g16_c03.avi
VolleyballSpiking/v_VolleyballSpiking_g16_c04.avi
VolleyballSpiking/v_VolleyballSpiking_g17_c01.avi
VolleyballSpiking/v_VolleyballSpiking_g17_c02.avi
VolleyballSpiking/v_VolleyballSpiking_g17_c03.avi
VolleyballSpiking/v_VolleyballSpiking_g17_c04.avi
VolleyballSpiking/v_VolleyballSpiking_g18_c01.avi
VolleyballSpiking/v_VolleyballSpiking_g18_c02.avi
VolleyballSpiking/v_VolleyballSpiking_g18_c03.avi
VolleyballSpiking/v_VolleyballSpiking_g18_c04.avi
VolleyballSpiking/v_VolleyballSpiking_g19_c01.avi
VolleyballSpiking/v_VolleyballSpiking_g19_c02.avi
VolleyballSpiking/v_VolleyballSpiking_g19_c03.avi
VolleyballSpiking/v_VolleyballSpiking_g19_c04.avi
VolleyballSpiking/v_VolleyballSpiking_g20_c01.avi
VolleyballSpiking/v_VolleyballSpiking_g20_c02.avi
VolleyballSpiking/v_VolleyballSpiking_g20_c03.avi
VolleyballSpiking/v_VolleyballSpiking_g20_c04.avi
VolleyballSpiking/v_VolleyballSpiking_g21_c01.avi
VolleyballSpiking/v_VolleyballSpiking_g21_c02.avi
VolleyballSpiking/v_VolleyballSpiking_g21_c03.avi
VolleyballSpiking/v_VolleyballSpiking_g21_c04.avi
WalkingWithDog/v_WalkingWithDog_g15_c01.avi
WalkingWithDog/v_WalkingWithDog_g15_c02.avi
WalkingWithDog/v_WalkingWithDog_g15_c03.avi
WalkingWithDog/v_WalkingWithDog_g15_c04.avi
WalkingWithDog/v_WalkingWithDog_g16_c01.avi
WalkingWithDog/v_WalkingWithDog_g16_c02.avi
WalkingWithDog/v_WalkingWithDog_g16_c03.avi
WalkingWithDog/v_WalkingWithDog_g16_c04.avi
WalkingWithDog/v_WalkingWithDog_g16_c05.avi
WalkingWithDog/v_WalkingWithDog_g17_c01.avi
WalkingWithDog/v_WalkingWithDog_g17_c02.avi
WalkingWithDog/v_WalkingWithDog_g17_c03.avi
WalkingWithDog/v_WalkingWithDog_g17_c04.avi
WalkingWithDog/v_WalkingWithDog_g17_c05.avi
WalkingWithDog/v_WalkingWithDog_g18_c01.avi
WalkingWithDog/v_WalkingWithDog_g18_c02.avi
WalkingWithDog/v_WalkingWithDog_g18_c03.avi
WalkingWithDog/v_WalkingWithDog_g18_c04.avi
WalkingWithDog/v_WalkingWithDog_g19_c01.avi
WalkingWithDog/v_WalkingWithDog_g19_c02.avi
WalkingWithDog/v_WalkingWithDog_g19_c03.avi
WalkingWithDog/v_WalkingWithDog_g19_c04.avi
WalkingWithDog/v_WalkingWithDog_g19_c05.avi
WalkingWithDog/v_WalkingWithDog_g20_c01.avi
WalkingWithDog/v_WalkingWithDog_g20_c02.avi
WalkingWithDog/v_WalkingWithDog_g20_c03.avi
WalkingWithDog/v_WalkingWithDog_g20_c04.avi
WalkingWithDog/v_WalkingWithDog_g20_c05.avi
WalkingWithDog/v_WalkingWithDog_g20_c06.avi
WalkingWithDog/v_WalkingWithDog_g20_c07.avi
WalkingWithDog/v_WalkingWithDog_g21_c01.avi
WalkingWithDog/v_WalkingWithDog_g21_c02.avi
WalkingWithDog/v_WalkingWithDog_g21_c03.avi
WalkingWithDog/v_WalkingWithDog_g21_c04.avi
WallPushups/v_WallPushups_g15_c01.avi
WallPushups/v_WallPushups_g15_c02.avi
WallPushups/v_WallPushups_g15_c03.avi
WallPushups/v_WallPushups_g15_c04.avi
WallPushups/v_WallPushups_g15_c05.avi
WallPushups/v_WallPushups_g16_c01.avi
WallPushups/v_WallPushups_g16_c02.avi
WallPushups/v_WallPushups_g16_c03.avi
WallPushups/v_WallPushups_g16_c04.avi
WallPushups/v_WallPushups_g16_c05.avi
WallPushups/v_WallPushups_g16_c06.avi
WallPushups/v_WallPushups_g16_c07.avi
WallPushups/v_WallPushups_g17_c01.avi
WallPushups/v_WallPushups_g17_c02.avi
WallPushups/v_WallPushups_g17_c03.avi
WallPushups/v_WallPushups_g17_c04.avi
WallPushups/v_WallPushups_g17_c05.avi
WallPushups/v_WallPushups_g17_c06.avi
WallPushups/v_WallPushups_g17_c07.avi
WallPushups/v_WallPushups_g18_c01.avi
WallPushups/v_WallPushups_g18_c02.avi
WallPushups/v_WallPushups_g18_c03.avi
WallPushups/v_WallPushups_g18_c04.avi
WallPushups/v_WallPushups_g18_c05.avi
WallPushups/v_WallPushups_g19_c01.avi
WallPushups/v_WallPushups_g19_c02.avi
WallPushups/v_WallPushups_g19_c03.avi
WallPushups/v_WallPushups_g19_c04.avi
WallPushups/v_WallPushups_g19_c05.avi
WallPushups/v_WallPushups_g20_c01.avi
WallPushups/v_WallPushups_g20_c02.avi
WallPushups/v_WallPushups_g20_c03.avi
WallPushups/v_WallPushups_g20_c04.avi
WallPushups/v_WallPushups_g20_c05.avi
WallPushups/v_WallPushups_g20_c06.avi
WallPushups/v_WallPushups_g21_c01.avi
WallPushups/v_WallPushups_g21_c02.avi
WallPushups/v_WallPushups_g21_c03.avi
WallPushups/v_WallPushups_g21_c04.avi
WallPushups/v_WallPushups_g21_c05.avi
WallPushups/v_WallPushups_g21_c06.avi
WallPushups/v_WallPushups_g21_c07.avi
WritingOnBoard/v_WritingOnBoard_g15_c01.avi
WritingOnBoard/v_WritingOnBoard_g15_c02.avi
WritingOnBoard/v_WritingOnBoard_g15_c03.avi
WritingOnBoard/v_WritingOnBoard_g15_c04.avi
WritingOnBoard/v_WritingOnBoard_g15_c05.avi
WritingOnBoard/v_WritingOnBoard_g16_c01.avi
WritingOnBoard/v_WritingOnBoard_g16_c02.avi
WritingOnBoard/v_WritingOnBoard_g16_c03.avi
WritingOnBoard/v_WritingOnBoard_g16_c04.avi
WritingOnBoard/v_WritingOnBoard_g16_c05.avi
WritingOnBoard/v_WritingOnBoard_g16_c06.avi
WritingOnBoard/v_WritingOnBoard_g16_c07.avi
WritingOnBoard/v_WritingOnBoard_g17_c01.avi
WritingOnBoard/v_WritingOnBoard_g17_c02.avi
WritingOnBoard/v_WritingOnBoard_g17_c03.avi
WritingOnBoard/v_WritingOnBoard_g17_c04.avi
WritingOnBoard/v_WritingOnBoard_g17_c05.avi
WritingOnBoard/v_WritingOnBoard_g18_c01.avi
WritingOnBoard/v_WritingOnBoard_g18_c02.avi
WritingOnBoard/v_WritingOnBoard_g18_c03.avi
WritingOnBoard/v_WritingOnBoard_g18_c04.avi
WritingOnBoard/v_WritingOnBoard_g18_c05.avi
WritingOnBoard/v_WritingOnBoard_g18_c06.avi
WritingOnBoard/v_WritingOnBoard_g18_c07.avi
WritingOnBoard/v_WritingOnBoard_g19_c01.avi
WritingOnBoard/v_WritingOnBoard_g19_c02.avi
WritingOnBoard/v_WritingOnBoard_g19_c03.avi
WritingOnBoard/v_WritingOnBoard_g19_c04.avi
WritingOnBoard/v_WritingOnBoard_g20_c01.avi
WritingOnBoard/v_WritingOnBoard_g20_c02.avi
WritingOnBoard/v_WritingOnBoard_g20_c03.avi
WritingOnBoard/v_WritingOnBoard_g20_c04.avi
WritingOnBoard/v_WritingOnBoard_g20_c05.avi
WritingOnBoard/v_WritingOnBoard_g20_c06.avi
WritingOnBoard/v_WritingOnBoard_g20_c07.avi
WritingOnBoard/v_WritingOnBoard_g21_c01.avi
WritingOnBoard/v_WritingOnBoard_g21_c02.avi
WritingOnBoard/v_WritingOnBoard_g21_c03.avi
WritingOnBoard/v_WritingOnBoard_g21_c04.avi
WritingOnBoard/v_WritingOnBoard_g21_c05.avi
WritingOnBoard/v_WritingOnBoard_g21_c06.avi
WritingOnBoard/v_WritingOnBoard_g21_c07.avi
YoYo/v_YoYo_g15_c01.avi
YoYo/v_YoYo_g15_c02.avi
YoYo/v_YoYo_g15_c03.avi
YoYo/v_YoYo_g15_c04.avi
YoYo/v_YoYo_g16_c01.avi
YoYo/v_YoYo_g16_c02.avi
YoYo/v_YoYo_g16_c03.avi
YoYo/v_YoYo_g16_c04.avi
YoYo/v_YoYo_g16_c05.avi
YoYo/v_YoYo_g16_c06.avi
YoYo/v_YoYo_g17_c01.avi
YoYo/v_YoYo_g17_c02.avi
YoYo/v_YoYo_g17_c03.avi
YoYo/v_YoYo_g17_c04.avi
YoYo/v_YoYo_g17_c05.avi
YoYo/v_YoYo_g17_c06.avi
YoYo/v_YoYo_g18_c01.avi
YoYo/v_YoYo_g18_c02.avi
YoYo/v_YoYo_g18_c03.avi
YoYo/v_YoYo_g18_c04.avi
YoYo/v_YoYo_g19_c01.avi
YoYo/v_YoYo_g19_c02.avi
YoYo/v_YoYo_g19_c03.avi
YoYo/v_YoYo_g19_c04.avi
YoYo/v_YoYo_g19_c05.avi
YoYo/v_YoYo_g19_c06.avi
YoYo/v_YoYo_g20_c01.avi
YoYo/v_YoYo_g20_c02.avi
YoYo/v_YoYo_g20_c03.avi
YoYo/v_YoYo_g20_c04.avi
YoYo/v_YoYo_g21_c01.avi
YoYo/v_YoYo_g21_c02.avi
YoYo/v_YoYo_g21_c03.avi
YoYo/v_YoYo_g21_c04.avi
YoYo/v_YoYo_g21_c05.avi
YoYo/v_YoYo_g21_c06.avi
