# Supplementary material for: STA-TSN: Spatial-Temporal Attention Temporal Segment Network for action recognition in video
Source: PLoS One. 2022 Mar 17;17(3):e0265115. doi: 10.1371/journal.pone.0265115 (PMC8929560; doi:10.1371/journal.pone.0265115)
Supplement: S1 File — (ZIP) [file pone.0265115.s001.zip › ┤·┬δ/datasets/ucf101_splits/trainlist02.txt]

ApplyEyeMakeup/v_ApplyEyeMakeup_g01_c01.avi 1
ApplyEyeMakeup/v_ApplyEyeMakeup_g01_c02.avi 1
ApplyEyeMakeup/v_ApplyEyeMakeup_g01_c03.avi 1
ApplyEyeMakeup/v_ApplyEyeMakeup_g01_c04.avi 1
ApplyEyeMakeup/v_ApplyEyeMakeup_g01_c05.avi 1
ApplyEyeMakeup/v_ApplyEyeMakeup_g01_c06.avi 1
ApplyEyeMakeup/v_ApplyEyeMakeup_g02_c01.avi 1
ApplyEyeMakeup/v_ApplyEyeMakeup_g02_c02.avi 1
ApplyEyeMakeup/v_ApplyEyeMakeup_g02_c03.avi 1
ApplyEyeMakeup/v_ApplyEyeMakeup_g02_c04.avi 1
ApplyEyeMakeup/v_ApplyEyeMakeup_g03_c01.avi 1
ApplyEyeMakeup/v_ApplyEyeMakeup_g03_c02.avi 1
ApplyEyeMakeup/v_ApplyEyeMakeup_g03_c03.avi 1
ApplyEyeMakeup/v_ApplyEyeMakeup_g03_c04.avi 1
ApplyEyeMakeup/v_ApplyEyeMakeup_g03_c05.avi 1
ApplyEyeMakeup/v_ApplyEyeMakeup_g03_c06.avi 1
ApplyEyeMakeup/v_ApplyEyeMakeup_g04_c01.avi 1
ApplyEyeMakeup/v_ApplyEyeMakeup_g04_c02.avi 1
ApplyEyeMakeup/v_ApplyEyeMakeup_g04_c03.avi 1
ApplyEyeMakeup/v_ApplyEyeMakeup_g04_c04.avi 1
ApplyEyeMakeup/v_ApplyEyeMakeup_g04_c05.avi 1
ApplyEyeMakeup/v_ApplyEyeMakeup_g04_c06.avi 1
ApplyEyeMakeup/v_ApplyEyeMakeup_g04_c07.avi 1
ApplyEyeMakeup/v_ApplyEyeMakeup_g05_c01.avi 1
ApplyEyeMakeup/v_ApplyEyeMakeup_g05_c02.avi 1
ApplyEyeMakeup/v_ApplyEyeMakeup_g05_c03.avi 1
ApplyEyeMakeup/v_ApplyEyeMakeup_g05_c04.avi 1
ApplyEyeMakeup/v_ApplyEyeMakeup_g05_c05.avi 1
ApplyEyeMakeup/v_ApplyEyeMakeup_g05_c06.avi 1
ApplyEyeMakeup/v_ApplyEyeMakeup_g05_c07.avi 1
ApplyEyeMakeup/v_ApplyEyeMakeup_g06_c01.avi 1
ApplyEyeMakeup/v_ApplyEyeMakeup_g06_c02.avi 1
ApplyEyeMakeup/v_ApplyEyeMakeup_g06_c03.avi 1
ApplyEyeMakeup/v_ApplyEyeMakeup_g06_c04.avi 1
ApplyEyeMakeup/v_ApplyEyeMakeup_g06_c05.avi 1
ApplyEyeMakeup/v_ApplyEyeMakeup_g06_c06.avi 1
ApplyEyeMakeup/v_ApplyEyeMakeup_g06_c07.avi 1
ApplyEyeMakeup/v_ApplyEyeMakeup_g07_c01.avi 1
ApplyEyeMakeup/v_ApplyEyeMakeup_g07_c02.avi 1
ApplyEyeMakeup/v_ApplyEyeMakeup_g07_c03.avi 1
ApplyEyeMakeup/v_ApplyEyeMakeup_g07_c04.avi 1
ApplyEyeMakeup/v_ApplyEyeMakeup_g07_c05.avi 1
ApplyEyeMakeup/v_ApplyEyeMakeup_g07_c06.avi 1
ApplyEyeMakeup/v_ApplyEyeMakeup_g07_c07.avi 1
ApplyEyeMakeup/v_ApplyEyeMakeup_g15_c01.avi 1
ApplyEyeMakeup/v_ApplyEyeMakeup_g15_c02.avi 1
ApplyEyeMakeup/v_ApplyEyeMakeup_g15_c03.avi 1
ApplyEyeMakeup/v_ApplyEyeMakeup_g15_c04.avi 1
ApplyEyeMakeup/v_ApplyEyeMakeup_g15_c05.avi 1
ApplyEyeMakeup/v_ApplyEyeMakeup_g15_c06.avi 1
ApplyEyeMakeup/v_ApplyEyeMakeup_g15_c07.avi 1
ApplyEyeMakeup/v_ApplyEyeMakeup_g16_c01.avi 1
ApplyEyeMakeup/v_ApplyEyeMakeup_g16_c02.avi 1
ApplyEyeMakeup/v_ApplyEyeMakeup_g16_c03.avi 1
ApplyEyeMakeup/v_ApplyEyeMakeup_g16_c04.avi 1
ApplyEyeMakeup/v_ApplyEyeMakeup_g16_c05.avi 1
ApplyEyeMakeup/v_ApplyEyeMakeup_g17_c01.avi 1
ApplyEyeMakeup/v_ApplyEyeMakeup_g17_c02.avi 1
ApplyEyeMakeup/v_ApplyEyeMakeup_g17_c03.avi 1
ApplyEyeMakeup/v_ApplyEyeMakeup_g17_c04.avi 1
ApplyEyeMakeup/v_ApplyEyeMakeup_g17_c05.avi 1
ApplyEyeMakeup/v_ApplyEyeMakeup_g18_c01.avi 1
ApplyEyeMakeup/v_ApplyEyeMakeup_g18_c02.avi 1
ApplyEyeMakeup/v_ApplyEyeMakeup_g18_c03.avi 1
ApplyEyeMakeup/v_ApplyEyeMakeup_g18_c04.avi 1
ApplyEyeMakeup/v_ApplyEyeMakeup_g18_c05.avi 1
ApplyEyeMakeup/v_ApplyEyeMakeup_g19_c01.avi 1
ApplyEyeMakeup/v_ApplyEyeMakeup_g19_c02.avi 1
ApplyEyeMakeup/v_ApplyEyeMakeup_g19_c03.avi 1
ApplyEyeMakeup/v_ApplyEyeMakeup_g19_c04.avi 1
ApplyEyeMakeup/v_ApplyEyeMakeup_g20_c01.avi 1
ApplyEyeMakeup/v_ApplyEyeMakeup_g20_c02.avi 1
ApplyEyeMakeup/v_ApplyEyeMakeup_g20_c03.avi 1
ApplyEyeMakeup/v_ApplyEyeMakeup_g20_c04.avi 1
ApplyEyeMakeup/v_ApplyEyeMakeup_g20_c05.avi 1
ApplyEyeMakeup/v_ApplyEyeMakeup_g20_c06.avi 1
ApplyEyeMakeup/v_ApplyEyeMakeup_g21_c01.avi 1
ApplyEyeMakeup/v_ApplyEyeMakeup_g21_c02.avi 1
ApplyEyeMakeup/v_ApplyEyeMakeup_g21_c03.avi 1
ApplyEyeMakeup/v_ApplyEyeMakeup_g21_c04.avi 1
ApplyEyeMakeup/v_ApplyEyeMakeup_g21_c05.avi 1
ApplyEyeMakeup/v_ApplyEyeMakeup_g22_c01.avi 1
ApplyEyeMakeup/v_ApplyEyeMakeup_g22_c02.avi 1
ApplyEyeMakeup/v_ApplyEyeMakeup_g22_c03.avi 1
ApplyEyeMakeup/v_ApplyEyeMakeup_g22_c04.avi 1
ApplyEyeMakeup/v_ApplyEyeMakeup_g22_c05.avi 1
ApplyEyeMakeup/v_ApplyEyeMakeup_g23_c01.avi 1
ApplyEyeMakeup/v_ApplyEyeMakeup_g23_c02.avi 1
ApplyEyeMakeup/v_ApplyEyeMakeup_g23_c03.avi 1
ApplyEyeMakeup/v_ApplyEyeMakeup_g23_c04.avi 1
ApplyEyeMakeup/v_ApplyEyeMakeup_g23_c05.avi 1
ApplyEyeMakeup/v_ApplyEyeMakeup_g23_c06.avi 1
ApplyEyeMakeup/v_ApplyEyeMakeup_g24_c01.avi 1
ApplyEyeMakeup/v_ApplyEyeMakeup_g24_c02.avi 1
ApplyEyeMakeup/v_ApplyEyeMakeup_g24_c03.avi 1
ApplyEyeMakeup/v_ApplyEyeMakeup_g24_c04.avi 1
ApplyEyeMakeup/v_ApplyEyeMakeup_g24_c05.avi 1
ApplyEyeMakeup/v_ApplyEyeMakeup_g24_c06.avi 1
ApplyEyeMakeup/v_ApplyEyeMakeup_g24_c07.avi 1
ApplyEyeMakeup/v_ApplyEyeMakeup_g25_c01.avi 1
ApplyEyeMakeup/v_ApplyEyeMakeup_g25_c02.avi 1
ApplyEyeMakeup/v_ApplyEyeMakeup_g25_c03.avi 1
ApplyEyeMakeup/v_ApplyEyeMakeup_g25_c04.avi 1
ApplyEyeMakeup/v_ApplyEyeMakeup_g25_c05.avi 1
ApplyEyeMakeup/v_ApplyEyeMakeup_g25_c06.avi 1
ApplyEyeMakeup/v_ApplyEyeMakeup_g25_c07.avi 1
ApplyLipstick/v_ApplyLipstick_g01_c01.avi 2
ApplyLipstick/v_ApplyLipstick_g01_c02.avi 2
ApplyLipstick/v_ApplyLipstick_g01_c03.avi 2
ApplyLipstick/v_ApplyLipstick_g01_c04.avi 2
ApplyLipstick/v_ApplyLipstick_g01_c05.avi 2
ApplyLipstick/v_ApplyLipstick_g02_c01.avi 2
ApplyLipstick/v_ApplyLipstick_g02_c02.avi 2
ApplyLipstick/v_ApplyLipstick_g02_c03.avi 2
ApplyLipstick/v_ApplyLipstick_g02_c04.avi 2
ApplyLipstick/v_ApplyLipstick_g03_c01.avi 2
ApplyLipstick/v_ApplyLipstick_g03_c02.avi 2
ApplyLipstick/v_ApplyLipstick_g03_c03.avi 2
ApplyLipstick/v_ApplyLipstick_g03_c04.avi 2
ApplyLipstick/v_ApplyLipstick_g04_c01.avi 2
ApplyLipstick/v_ApplyLipstick_g04_c02.avi 2
ApplyLipstick/v_ApplyLipstick_g04_c03.avi 2
ApplyLipstick/v_ApplyLipstick_g04_c04.avi 2
ApplyLipstick/v_ApplyLipstick_g04_c05.avi 2
ApplyLipstick/v_ApplyLipstick_g05_c01.avi 2
ApplyLipstick/v_ApplyLipstick_g05_c02.avi 2
ApplyLipstick/v_ApplyLipstick_g05_c03.avi 2
ApplyLipstick/v_ApplyLipstick_g05_c04.avi 2
ApplyLipstick/v_ApplyLipstick_g05_c05.avi 2
ApplyLipstick/v_ApplyLipstick_g06_c01.avi 2
ApplyLipstick/v_ApplyLipstick_g06_c02.avi 2
ApplyLipstick/v_ApplyLipstick_g06_c03.avi 2
ApplyLipstick/v_ApplyLipstick_g06_c04.avi 2
ApplyLipstick/v_ApplyLipstick_g06_c05.avi 2
ApplyLipstick/v_ApplyLipstick_g07_c01.avi 2
ApplyLipstick/v_ApplyLipstick_g07_c02.avi 2
ApplyLipstick/v_ApplyLipstick_g07_c03.avi 2
ApplyLipstick/v_ApplyLipstick_g07_c04.avi 2
ApplyLipstick/v_ApplyLipstick_g15_c01.avi 2
ApplyLipstick/v_ApplyLipstick_g15_c02.avi 2
ApplyLipstick/v_ApplyLipstick_g15_c03.avi 2
ApplyLipstick/v_ApplyLipstick_g15_c04.avi 2
ApplyLipstick/v_ApplyLipstick_g15_c05.avi 2
ApplyLipstick/v_ApplyLipstick_g16_c01.avi 2
ApplyLipstick/v_ApplyLipstick_g16_c02.avi 2
ApplyLipstick/v_ApplyLipstick_g16_c03.avi 2
ApplyLipstick/v_ApplyLipstick_g16_c04.avi 2
ApplyLipstick/v_ApplyLipstick_g16_c05.avi 2
ApplyLipstick/v_ApplyLipstick_g17_c01.avi 2
ApplyLipstick/v_ApplyLipstick_g17_c02.avi 2
ApplyLipstick/v_ApplyLipstick_g17_c03.avi 2
ApplyLipstick/v_ApplyLipstick_g17_c04.avi 2
ApplyLipstick/v_ApplyLipstick_g17_c05.avi 2
ApplyLipstick/v_ApplyLipstick_g18_c01.avi 2
ApplyLipstick/v_ApplyLipstick_g18_c02.avi 2
ApplyLipstick/v_ApplyLipstick_g18_c03.avi 2
ApplyLipstick/v_ApplyLipstick_g18_c04.avi 2
ApplyLipstick/v_ApplyLipstick_g19_c01.avi 2
ApplyLipstick/v_ApplyLipstick_g19_c02.avi 2
ApplyLipstick/v_ApplyLipstick_g19_c03.avi 2
ApplyLipstick/v_ApplyLipstick_g19_c04.avi 2
ApplyLipstick/v_ApplyLipstick_g20_c01.avi 2
ApplyLipstick/v_ApplyLipstick_g20_c02.avi 2
ApplyLipstick/v_ApplyLipstick_g20_c03.avi 2
ApplyLipstick/v_ApplyLipstick_g20_c04.avi 2
ApplyLipstick/v_ApplyLipstick_g20_c05.avi 2
ApplyLipstick/v_ApplyLipstick_g21_c01.avi 2
ApplyLipstick/v_ApplyLipstick_g21_c02.avi 2
ApplyLipstick/v_ApplyLipstick_g21_c03.avi 2
ApplyLipstick/v_ApplyLipstick_g21_c04.avi 2
ApplyLipstick/v_ApplyLipstick_g21_c05.avi 2
ApplyLipstick/v_ApplyLipstick_g22_c01.avi 2
ApplyLipstick/v_ApplyLipstick_g22_c02.avi 2
ApplyLipstick/v_ApplyLipstick_g22_c03.avi 2
ApplyLipstick/v_ApplyLipstick_g22_c04.avi 2
ApplyLipstick/v_ApplyLipstick_g22_c05.avi 2
ApplyLipstick/v_ApplyLipstick_g22_c06.avi 2
ApplyLipstick/v_ApplyLipstick_g22_c07.avi 2
ApplyLipstick/v_ApplyLipstick_g23_c01.avi 2
ApplyLipstick/v_ApplyLipstick_g23_c02.avi 2
ApplyLipstick/v_ApplyLipstick_g23_c03.avi 2
ApplyLipstick/v_ApplyLipstick_g23_c04.avi 2
ApplyLipstick/v_ApplyLipstick_g24_c01.avi 2
ApplyLipstick/v_ApplyLipstick_g24_c02.avi 2
ApplyLipstick/v_ApplyLipstick_g24_c03.avi 2
ApplyLipstick/v_ApplyLipstick_g24_c04.avi 2
ApplyLipstick/v_ApplyLipstick_g24_c05.avi 2
ApplyLipstick/v_ApplyLipstick_g25_c01.avi 2
ApplyLipstick/v_ApplyLipstick_g25_c02.avi 2
ApplyLipstick/v_ApplyLipstick_g25_c03.avi 2
ApplyLipstick/v_ApplyLipstick_g25_c04.avi 2
Archery/v_Archery_g01_c01.avi 3
Archery/v_Archery_g01_c02.avi 3
Archery/v_Archery_g01_c03.avi 3
Archery/v_Archery_g01_c04.avi 3
Archery/v_Archery_g01_c05.avi 3
Archery/v_Archery_g01_c06.avi 3
Archery/v_Archery_g01_c07.avi 3
Archery/v_Archery_g02_c01.avi 3
Archery/v_Archery_g02_c02.avi 3
Archery/v_Archery_g02_c03.avi 3
Archery/v_Archery_g02_c04.avi 3
Archery/v_Archery_g02_c05.avi 3
Archery/v_Archery_g02_c06.avi 3
Archery/v_Archery_g02_c07.avi 3
Archery/v_Archery_g03_c01.avi 3
Archery/v_Archery_g03_c02.avi 3
Archery/v_Archery_g03_c03.avi 3
Archery/v_Archery_g03_c04.avi 3
Archery/v_Archery_g03_c05.avi 3
Archery/v_Archery_g04_c01.avi 3
Archery/v_Archery_g04_c02.avi 3
Archery/v_Archery_g04_c03.avi 3
Archery/v_Archery_g04_c04.avi 3
Archery/v_Archery_g04_c05.avi 3
Archery/v_Archery_g05_c01.avi 3
Archery/v_Archery_g05_c02.avi 3
Archery/v_Archery_g05_c03.avi 3
Archery/v_Archery_g05_c04.avi 3
Archery/v_Archery_g05_c05.avi 3
Archery/v_Archery_g06_c01.avi 3
Archery/v_Archery_g06_c02.avi 3
Archery/v_Archery_g06_c03.avi 3
Archery/v_Archery_g06_c04.avi 3
Archery/v_Archery_g06_c05.avi 3
Archery/v_Archery_g06_c06.avi 3
Archery/v_Archery_g07_c01.avi 3
Archery/v_Archery_g07_c02.avi 3
Archery/v_Archery_g07_c03.avi 3
Archery/v_Archery_g07_c04.avi 3
Archery/v_Archery_g07_c05.avi 3
Archery/v_Archery_g07_c06.avi 3
Archery/v_Archery_g15_c01.avi 3
Archery/v_Archery_g15_c02.avi 3
Archery/v_Archery_g15_c03.avi 3
Archery/v_Archery_g15_c04.avi 3
Archery/v_Archery_g15_c05.avi 3
Archery/v_Archery_g15_c06.avi 3
Archery/v_Archery_g15_c07.avi 3
Archery/v_Archery_g16_c01.avi 3
Archery/v_Archery_g16_c02.avi 3
Archery/v_Archery_g16_c03.avi 3
Archery/v_Archery_g16_c04.avi 3
Archery/v_Archery_g16_c05.avi 3
Archery/v_Archery_g17_c01.avi 3
Archery/v_Archery_g17_c02.avi 3
Archery/v_Archery_g17_c03.avi 3
Archery/v_Archery_g17_c04.avi 3
Archery/v_Archery_g18_c01.avi 3
Archery/v_Archery_g18_c02.avi 3
Archery/v_Archery_g18_c03.avi 3
Archery/v_Archery_g18_c04.avi 3
Archery/v_Archery_g18_c05.avi 3
Archery/v_Archery_g18_c06.avi 3
Archery/v_Archery_g18_c07.avi 3
Archery/v_Archery_g19_c01.avi 3
Archery/v_Archery_g19_c02.avi 3
Archery/v_Archery_g19_c03.avi 3
Archery/v_Archery_g19_c04.avi 3
Archery/v_Archery_g20_c01.avi 3
Archery/v_Archery_g20_c02.avi 3
Archery/v_Archery_g20_c03.avi 3
Archery/v_Archery_g20_c04.avi 3
Archery/v_Archery_g20_c05.avi 3
Archery/v_Archery_g20_c06.avi 3
Archery/v_Archery_g20_c07.avi 3
Archery/v_Archery_g21_c01.avi 3
Archery/v_Archery_g21_c02.avi 3
Archery/v_Archery_g21_c03.avi 3
Archery/v_Archery_g21_c04.avi 3
Archery/v_Archery_g22_c01.avi 3
Archery/v_Archery_g22_c02.avi 3
Archery/v_Archery_g22_c03.avi 3
Archery/v_Archery_g22_c04.avi 3
Archery/v_Archery_g22_c05.avi 3
Archery/v_Archery_g23_c01.avi 3
Archery/v_Archery_g23_c02.avi 3
Archery/v_Archery_g23_c03.avi 3
Archery/v_Archery_g23_c04.avi 3
Archery/v_Archery_g23_c05.avi 3
Archery/v_Archery_g23_c06.avi 3
Archery/v_Archery_g23_c07.avi 3
Archery/v_Archery_g24_c01.avi 3
Archery/v_Archery_g24_c02.avi 3
Archery/v_Archery_g24_c03.avi 3
Archery/v_Archery_g24_c04.avi 3
Archery/v_Archery_g24_c05.avi 3
Archery/v_Archery_g24_c06.avi 3
Archery/v_Archery_g25_c01.avi 3
Archery/v_Archery_g25_c02.avi 3
Archery/v_Archery_g25_c03.avi 3
Archery/v_Archery_g25_c04.avi 3
Archery/v_Archery_g25_c05.avi 3
Archery/v_Archery_g25_c06.avi 3
Archery/v_Archery_g25_c07.avi 3
BabyCrawling/v_BabyCrawling_g01_c01.avi 4
BabyCrawling/v_BabyCrawling_g01_c02.avi 4
BabyCrawling/v_BabyCrawling_g01_c03.avi 4
BabyCrawling/v_BabyCrawling_g01_c04.avi 4
BabyCrawling/v_BabyCrawling_g02_c01.avi 4
BabyCrawling/v_BabyCrawling_g02_c02.avi 4
BabyCrawling/v_BabyCrawling_g02_c03.avi 4
BabyCrawling/v_BabyCrawling_g02_c04.avi 4
BabyCrawling/v_BabyCrawling_g02_c05.avi 4
BabyCrawling/v_BabyCrawling_g02_c06.avi 4
BabyCrawling/v_BabyCrawling_g03_c01.avi 4
BabyCrawling/v_BabyCrawling_g03_c02.avi 4
BabyCrawling/v_BabyCrawling_g03_c03.avi 4
BabyCrawling/v_BabyCrawling_g03_c04.avi 4
BabyCrawling/v_BabyCrawling_g04_c01.avi 4
BabyCrawling/v_BabyCrawling_g04_c02.avi 4
BabyCrawling/v_BabyCrawling_g04_c03.avi 4
BabyCrawling/v_BabyCrawling_g04_c04.avi 4
BabyCrawling/v_BabyCrawling_g05_c01.avi 4
BabyCrawling/v_BabyCrawling_g05_c02.avi 4
BabyCrawling/v_BabyCrawling_g05_c03.avi 4
BabyCrawling/v_BabyCrawling_g05_c04.avi 4
BabyCrawling/v_BabyCrawling_g05_c05.avi 4
BabyCrawling/v_BabyCrawling_g06_c01.avi 4
BabyCrawling/v_BabyCrawling_g06_c02.avi 4
BabyCrawling/v_BabyCrawling_g06_c03.avi 4
BabyCrawling/v_BabyCrawling_g06_c04.avi 4
BabyCrawling/v_BabyCrawling_g06_c05.avi 4
BabyCrawling/v_BabyCrawling_g06_c06.avi 4
BabyCrawling/v_BabyCrawling_g07_c01.avi 4
BabyCrawling/v_BabyCrawling_g07_c02.avi 4
BabyCrawling/v_BabyCrawling_g07_c03.avi 4
BabyCrawling/v_BabyCrawling_g07_c04.avi 4
BabyCrawling/v_BabyCrawling_g07_c05.avi 4
BabyCrawling/v_BabyCrawling_g07_c06.avi 4
BabyCrawling/v_BabyCrawling_g15_c01.avi 4
BabyCrawling/v_BabyCrawling_g15_c02.avi 4
BabyCrawling/v_BabyCrawling_g15_c03.avi 4
BabyCrawling/v_BabyCrawling_g15_c04.avi 4
BabyCrawling/v_BabyCrawling_g15_c05.avi 4
BabyCrawling/v_BabyCrawling_g15_c06.avi 4
BabyCrawling/v_BabyCrawling_g16_c01.avi 4
BabyCrawling/v_BabyCrawling_g16_c02.avi 4
BabyCrawling/v_BabyCrawling_g16_c03.avi 4
BabyCrawling/v_BabyCrawling_g16_c04.avi 4
BabyCrawling/v_BabyCrawling_g16_c05.avi 4
BabyCrawling/v_BabyCrawling_g16_c06.avi 4
BabyCrawling/v_BabyCrawling_g17_c01.avi 4
BabyCrawling/v_BabyCrawling_g17_c02.avi 4
BabyCrawling/v_BabyCrawling_g17_c03.avi 4
BabyCrawling/v_BabyCrawling_g17_c04.avi 4
BabyCrawling/v_BabyCrawling_g17_c05.avi 4
BabyCrawling/v_BabyCrawling_g18_c01.avi 4
BabyCrawling/v_BabyCrawling_g18_c02.avi 4
BabyCrawling/v_BabyCrawling_g18_c03.avi 4
BabyCrawling/v_BabyCrawling_g18_c04.avi 4
BabyCrawling/v_BabyCrawling_g18_c05.avi 4
BabyCrawling/v_BabyCrawling_g18_c06.avi 4
BabyCrawling/v_BabyCrawling_g19_c01.avi 4
BabyCrawling/v_BabyCrawling_g19_c02.avi 4
BabyCrawling/v_BabyCrawling_g19_c03.avi 4
BabyCrawling/v_BabyCrawling_g19_c04.avi 4
BabyCrawling/v_BabyCrawling_g19_c05.avi 4
BabyCrawling/v_BabyCrawling_g20_c01.avi 4
BabyCrawling/v_BabyCrawling_g20_c02.avi 4
BabyCrawling/v_BabyCrawling_g20_c03.avi 4
BabyCrawling/v_BabyCrawling_g20_c04.avi 4
BabyCrawling/v_BabyCrawling_g20_c05.avi 4
BabyCrawling/v_BabyCrawling_g20_c06.avi 4
BabyCrawling/v_BabyCrawling_g20_c07.avi 4
BabyCrawling/v_BabyCrawling_g21_c01.avi 4
BabyCrawling/v_BabyCrawling_g21_c02.avi 4
BabyCrawling/v_BabyCrawling_g21_c03.avi 4
BabyCrawling/v_BabyCrawling_g21_c04.avi 4
BabyCrawling/v_BabyCrawling_g22_c01.avi 4
BabyCrawling/v_BabyCrawling_g22_c02.avi 4
BabyCrawling/v_BabyCrawling_g22_c03.avi 4
BabyCrawling/v_BabyCrawling_g22_c04.avi 4
BabyCrawling/v_BabyCrawling_g22_c05.avi 4
BabyCrawling/v_BabyCrawling_g22_c06.avi 4
BabyCrawling/v_BabyCrawling_g22_c07.avi 4
BabyCrawling/v_BabyCrawling_g23_c01.avi 4
BabyCrawling/v_BabyCrawling_g23_c02.avi 4
BabyCrawling/v_BabyCrawling_g23_c03.avi 4
BabyCrawling/v_BabyCrawling_g23_c04.avi 4
BabyCrawling/v_BabyCrawling_g24_c01.avi 4
BabyCrawling/v_BabyCrawling_g24_c02.avi 4
BabyCrawling/v_BabyCrawling_g24_c03.avi 4
BabyCrawling/v_BabyCrawling_g24_c04.avi 4
BabyCrawling/v_BabyCrawling_g24_c05.avi 4
BabyCrawling/v_BabyCrawling_g24_c06.avi 4
BabyCrawling/v_BabyCrawling_g25_c01.avi 4
BabyCrawling/v_BabyCrawling_g25_c02.avi 4
BabyCrawling/v_BabyCrawling_g25_c03.avi 4
BabyCrawling/v_BabyCrawling_g25_c04.avi 4
BabyCrawling/v_BabyCrawling_g25_c05.avi 4
BabyCrawling/v_BabyCrawling_g25_c06.avi 4
BalanceBeam/v_BalanceBeam_g01_c01.avi 5
BalanceBeam/v_BalanceBeam_g01_c02.avi 5
BalanceBeam/v_BalanceBeam_g01_c03.avi 5
BalanceBeam/v_BalanceBeam_g01_c04.avi 5
BalanceBeam/v_BalanceBeam_g02_c01.avi 5
BalanceBeam/v_BalanceBeam_g02_c02.avi 5
BalanceBeam/v_BalanceBeam_g02_c03.avi 5
BalanceBeam/v_BalanceBeam_g02_c04.avi 5
BalanceBeam/v_BalanceBeam_g03_c01.avi 5
BalanceBeam/v_BalanceBeam_g03_c02.avi 5
BalanceBeam/v_BalanceBeam_g03_c03.avi 5
BalanceBeam/v_BalanceBeam_g03_c04.avi 5
BalanceBeam/v_BalanceBeam_g04_c01.avi 5
BalanceBeam/v_BalanceBeam_g04_c02.avi 5
BalanceBeam/v_BalanceBeam_g04_c03.avi 5
BalanceBeam/v_BalanceBeam_g04_c04.avi 5
BalanceBeam/v_BalanceBeam_g05_c01.avi 5
BalanceBeam/v_BalanceBeam_g05_c02.avi 5
BalanceBeam/v_BalanceBeam_g05_c03.avi 5
BalanceBeam/v_BalanceBeam_g05_c04.avi 5
BalanceBeam/v_BalanceBeam_g06_c01.avi 5
BalanceBeam/v_BalanceBeam_g06_c02.avi 5
BalanceBeam/v_BalanceBeam_g06_c03.avi 5
BalanceBeam/v_BalanceBeam_g06_c04.avi 5
BalanceBeam/v_BalanceBeam_g06_c05.avi 5
BalanceBeam/v_BalanceBeam_g06_c06.avi 5
BalanceBeam/v_BalanceBeam_g06_c07.avi 5
BalanceBeam/v_BalanceBeam_g07_c01.avi 5
BalanceBeam/v_BalanceBeam_g07_c02.avi 5
BalanceBeam/v_BalanceBeam_g07_c03.avi 5
BalanceBeam/v_BalanceBeam_g07_c04.avi 5
BalanceBeam/v_BalanceBeam_g15_c01.avi 5
BalanceBeam/v_BalanceBeam_g15_c02.avi 5
BalanceBeam/v_BalanceBeam_g15_c03.avi 5
BalanceBeam/v_BalanceBeam_g15_c04.avi 5
BalanceBeam/v_BalanceBeam_g16_c01.avi 5
BalanceBeam/v_BalanceBeam_g16_c02.avi 5
BalanceBeam/v_BalanceBeam_g16_c03.avi 5
BalanceBeam/v_BalanceBeam_g16_c04.avi 5
BalanceBeam/v_BalanceBeam_g17_c01.avi 5
BalanceBeam/v_BalanceBeam_g17_c02.avi 5
BalanceBeam/v_BalanceBeam_g17_c03.avi 5
BalanceBeam/v_BalanceBeam_g17_c04.avi 5
BalanceBeam/v_BalanceBeam_g17_c05.avi 5
BalanceBeam/v_BalanceBeam_g17_c06.avi 5
BalanceBeam/v_BalanceBeam_g18_c01.avi 5
BalanceBeam/v_BalanceBeam_g18_c02.avi 5
BalanceBeam/v_BalanceBeam_g18_c03.avi 5
BalanceBeam/v_BalanceBeam_g18_c04.avi 5
BalanceBeam/v_BalanceBeam_g19_c01.avi 5
BalanceBeam/v_BalanceBeam_g19_c02.avi 5
BalanceBeam/v_BalanceBeam_g19_c03.avi 5
BalanceBeam/v_BalanceBeam_g19_c04.avi 5
BalanceBeam/v_BalanceBeam_g20_c01.avi 5
BalanceBeam/v_BalanceBeam_g20_c02.avi 5
BalanceBeam/v_BalanceBeam_g20_c03.avi 5
BalanceBeam/v_BalanceBeam_g20_c04.avi 5
BalanceBeam/v_BalanceBeam_g21_c01.avi 5
BalanceBeam/v_BalanceBeam_g21_c02.avi 5
BalanceBeam/v_BalanceBeam_g21_c03.avi 5
BalanceBeam/v_BalanceBeam_g21_c04.avi 5
BalanceBeam/v_BalanceBeam_g21_c05.avi 5
BalanceBeam/v_BalanceBeam_g22_c01.avi 5
BalanceBeam/v_BalanceBeam_g22_c02.avi 5
BalanceBeam/v_BalanceBeam_g22_c03.avi 5
BalanceBeam/v_BalanceBeam_g22_c04.avi 5
BalanceBeam/v_BalanceBeam_g23_c01.avi 5
BalanceBeam/v_BalanceBeam_g23_c02.avi 5
BalanceBeam/v_BalanceBeam_g23_c03.avi 5
BalanceBeam/v_BalanceBeam_g23_c04.avi 5
BalanceBeam/v_BalanceBeam_g23_c05.avi 5
BalanceBeam/v_BalanceBeam_g24_c01.avi 5
BalanceBeam/v_BalanceBeam_g24_c02.avi 5
BalanceBeam/v_BalanceBeam_g24_c03.avi 5
BalanceBeam/v_BalanceBeam_g24_c04.avi 5
BalanceBeam/v_BalanceBeam_g25_c01.avi 5
BalanceBeam/v_BalanceBeam_g25_c02.avi 5
BalanceBeam/v_BalanceBeam_g25_c03.avi 5
BalanceBeam/v_BalanceBeam_g25_c04.avi 5
BandMarching/v_BandMarching_g01_c01.avi 6
BandMarching/v_BandMarching_g01_c02.avi 6
BandMarching/v_BandMarching_g01_c03.avi 6
BandMarching/v_BandMarching_g01_c04.avi 6
BandMarching/v_BandMarching_g01_c05.avi 6
BandMarching/v_BandMarching_g01_c06.avi 6
BandMarching/v_BandMarching_g01_c07.avi 6
BandMarching/v_BandMarching_g02_c01.avi 6
BandMarching/v_BandMarching_g02_c02.avi 6
BandMarching/v_BandMarching_g02_c03.avi 6
BandMarching/v_BandMarching_g02_c04.avi 6
BandMarching/v_BandMarching_g02_c05.avi 6
BandMarching/v_BandMarching_g02_c06.avi 6
BandMarching/v_BandMarching_g02_c07.avi 6
BandMarching/v_BandMarching_g03_c01.avi 6
BandMarching/v_BandMarching_g03_c02.avi 6
BandMarching/v_BandMarching_g03_c03.avi 6
BandMarching/v_BandMarching_g03_c04.avi 6
BandMarching/v_BandMarching_g03_c05.avi 6
BandMarching/v_BandMarching_g03_c06.avi 6
BandMarching/v_BandMarching_g03_c07.avi 6
BandMarching/v_BandMarching_g04_c01.avi 6
BandMarching/v_BandMarching_g04_c02.avi 6
BandMarching/v_BandMarching_g04_c03.avi 6
BandMarching/v_BandMarching_g04_c04.avi 6
BandMarching/v_BandMarching_g05_c01.avi 6
BandMarching/v_BandMarching_g05_c02.avi 6
BandMarching/v_BandMarching_g05_c03.avi 6
BandMarching/v_BandMarching_g05_c04.avi 6
BandMarching/v_BandMarching_g05_c05.avi 6
BandMarching/v_BandMarching_g05_c06.avi 6
BandMarching/v_BandMarching_g05_c07.avi 6
BandMarching/v_BandMarching_g06_c01.avi 6
BandMarching/v_BandMarching_g06_c02.avi 6
BandMarching/v_BandMarching_g06_c03.avi 6
BandMarching/v_BandMarching_g06_c04.avi 6
BandMarching/v_BandMarching_g07_c01.avi 6
BandMarching/v_BandMarching_g07_c02.avi 6
BandMarching/v_BandMarching_g07_c03.avi 6
BandMarching/v_BandMarching_g07_c04.avi 6
BandMarching/v_BandMarching_g07_c05.avi 6
BandMarching/v_BandMarching_g07_c06.avi 6
BandMarching/v_BandMarching_g07_c07.avi 6
BandMarching/v_BandMarching_g15_c01.avi 6
BandMarching/v_BandMarching_g15_c02.avi 6
BandMarching/v_BandMarching_g15_c03.avi 6
BandMarching/v_BandMarching_g15_c04.avi 6
BandMarching/v_BandMarching_g15_c05.avi 6
BandMarching/v_BandMarching_g15_c06.avi 6
BandMarching/v_BandMarching_g15_c07.avi 6
BandMarching/v_BandMarching_g16_c01.avi 6
BandMarching/v_BandMarching_g16_c02.avi 6
BandMarching/v_BandMarching_g16_c03.avi 6
BandMarching/v_BandMarching_g16_c04.avi 6
BandMarching/v_BandMarching_g16_c05.avi 6
BandMarching/v_BandMarching_g16_c06.avi 6
BandMarching/v_BandMarching_g16_c07.avi 6
BandMarching/v_BandMarching_g17_c01.avi 6
BandMarching/v_BandMarching_g17_c02.avi 6
BandMarching/v_BandMarching_g17_c03.avi 6
BandMarching/v_BandMarching_g17_c04.avi 6
BandMarching/v_BandMarching_g18_c01.avi 6
BandMarching/v_BandMarching_g18_c02.avi 6
BandMarching/v_BandMarching_g18_c03.avi 6
BandMarching/v_BandMarching_g18_c04.avi 6
BandMarching/v_BandMarching_g18_c05.avi 6
BandMarching/v_BandMarching_g18_c06.avi 6
BandMarching/v_BandMarching_g19_c01.avi 6
BandMarching/v_BandMarching_g19_c02.avi 6
BandMarching/v_BandMarching_g19_c03.avi 6
BandMarching/v_BandMarching_g19_c04.avi 6
BandMarching/v_BandMarching_g19_c05.avi 6
BandMarching/v_BandMarching_g19_c06.avi 6
BandMarching/v_BandMarching_g19_c07.avi 6
BandMarching/v_BandMarching_g20_c01.avi 6
BandMarching/v_BandMarching_g20_c02.avi 6
BandMarching/v_BandMarching_g20_c03.avi 6
BandMarching/v_BandMarching_g20_c04.avi 6
BandMarching/v_BandMarching_g20_c05.avi 6
BandMarching/v_BandMarching_g20_c06.avi 6
BandMarching/v_BandMarching_g21_c01.avi 6
BandMarching/v_BandMarching_g21_c02.avi 6
BandMarching/v_BandMarching_g21_c03.avi 6
BandMarching/v_BandMarching_g21_c04.avi 6
BandMarching/v_BandMarching_g21_c05.avi 6
BandMarching/v_BandMarching_g21_c06.avi 6
BandMarching/v_BandMarching_g22_c01.avi 6
BandMarching/v_BandMarching_g22_c02.avi 6
BandMarching/v_BandMarching_g22_c03.avi 6
BandMarching/v_BandMarching_g22_c04.avi 6
BandMarching/v_BandMarching_g22_c05.avi 6
BandMarching/v_BandMarching_g23_c01.avi 6
BandMarching/v_BandMarching_g23_c02.avi 6
BandMarching/v_BandMarching_g23_c03.avi 6
BandMarching/v_BandMarching_g23_c04.avi 6
BandMarching/v_BandMarching_g23_c05.avi 6
BandMarching/v_BandMarching_g23_c06.avi 6
BandMarching/v_BandMarching_g24_c01.avi 6
BandMarching/v_BandMarching_g24_c02.avi 6
BandMarching/v_BandMarching_g24_c03.avi 6
BandMarching/v_BandMarching_g24_c04.avi 6
BandMarching/v_BandMarching_g24_c05.avi 6
BandMarching/v_BandMarching_g24_c06.avi 6
BandMarching/v_BandMarching_g25_c01.avi 6
BandMarching/v_BandMarching_g25_c02.avi 6
BandMarching/v_BandMarching_g25_c03.avi 6
BandMarching/v_BandMarching_g25_c04.avi 6
BandMarching/v_BandMarching_g25_c05.avi 6
BandMarching/v_BandMarching_g25_c06.avi 6
BandMarching/v_BandMarching_g25_c07.avi 6
BaseballPitch/v_BaseballPitch_g01_c01.avi 7
BaseballPitch/v_BaseballPitch_g01_c02.avi 7
BaseballPitch/v_BaseballPitch_g01_c03.avi 7
BaseballPitch/v_BaseballPitch_g01_c04.avi 7
BaseballPitch/v_BaseballPitch_g01_c05.avi 7
BaseballPitch/v_BaseballPitch_g01_c06.avi 7
BaseballPitch/v_BaseballPitch_g02_c01.avi 7
BaseballPitch/v_BaseballPitch_g02_c02.avi 7
BaseballPitch/v_BaseballPitch_g02_c03.avi 7
BaseballPitch/v_BaseballPitch_g02_c04.avi 7
BaseballPitch/v_BaseballPitch_g03_c01.avi 7
BaseballPitch/v_BaseballPitch_g03_c02.avi 7
BaseballPitch/v_BaseballPitch_g03_c03.avi 7
BaseballPitch/v_BaseballPitch_g03_c04.avi 7
BaseballPitch/v_BaseballPitch_g03_c05.avi 7
BaseballPitch/v_BaseballPitch_g03_c06.avi 7
BaseballPitch/v_BaseballPitch_g03_c07.avi 7
BaseballPitch/v_BaseballPitch_g04_c01.avi 7
BaseballPitch/v_BaseballPitch_g04_c02.avi 7
BaseballPitch/v_BaseballPitch_g04_c03.avi 7
BaseballPitch/v_BaseballPitch_g04_c04.avi 7
BaseballPitch/v_BaseballPitch_g04_c05.avi 7
BaseballPitch/v_BaseballPitch_g05_c01.avi 7
BaseballPitch/v_BaseballPitch_g05_c02.avi 7
BaseballPitch/v_BaseballPitch_g05_c03.avi 7
BaseballPitch/v_BaseballPitch_g05_c04.avi 7
BaseballPitch/v_BaseballPitch_g05_c05.avi 7
BaseballPitch/v_BaseballPitch_g05_c06.avi 7
BaseballPitch/v_BaseballPitch_g05_c07.avi 7
BaseballPitch/v_BaseballPitch_g06_c01.avi 7
BaseballPitch/v_BaseballPitch_g06_c02.avi 7
BaseballPitch/v_BaseballPitch_g06_c03.avi 7
BaseballPitch/v_BaseballPitch_g06_c04.avi 7
BaseballPitch/v_BaseballPitch_g06_c05.avi 7
BaseballPitch/v_BaseballPitch_g06_c06.avi 7
BaseballPitch/v_BaseballPitch_g06_c07.avi 7
BaseballPitch/v_BaseballPitch_g07_c01.avi 7
BaseballPitch/v_BaseballPitch_g07_c02.avi 7
BaseballPitch/v_BaseballPitch_g07_c03.avi 7
BaseballPitch/v_BaseballPitch_g07_c04.avi 7
BaseballPitch/v_BaseballPitch_g07_c05.avi 7
BaseballPitch/v_BaseballPitch_g07_c06.avi 7
BaseballPitch/v_BaseballPitch_g07_c07.avi 7
BaseballPitch/v_BaseballPitch_g15_c01.avi 7
BaseballPitch/v_BaseballPitch_g15_c02.avi 7
BaseballPitch/v_BaseballPitch_g15_c03.avi 7
BaseballPitch/v_BaseballPitch_g15_c04.avi 7
BaseballPitch/v_BaseballPitch_g15_c05.avi 7
BaseballPitch/v_BaseballPitch_g15_c06.avi 7
BaseballPitch/v_BaseballPitch_g15_c07.avi 7
BaseballPitch/v_BaseballPitch_g16_c01.avi 7
BaseballPitch/v_BaseballPitch_g16_c02.avi 7
BaseballPitch/v_BaseballPitch_g16_c03.avi 7
BaseballPitch/v_BaseballPitch_g16_c04.avi 7
BaseballPitch/v_BaseballPitch_g16_c05.avi 7
BaseballPitch/v_BaseballPitch_g16_c06.avi 7
BaseballPitch/v_BaseballPitch_g17_c01.avi 7
BaseballPitch/v_BaseballPitch_g17_c02.avi 7
BaseballPitch/v_BaseballPitch_g17_c03.avi 7
BaseballPitch/v_BaseballPitch_g17_c04.avi 7
BaseballPitch/v_BaseballPitch_g17_c05.avi 7
BaseballPitch/v_BaseballPitch_g17_c06.avi 7
BaseballPitch/v_BaseballPitch_g17_c07.avi 7
BaseballPitch/v_BaseballPitch_g18_c01.avi 7
BaseballPitch/v_BaseballPitch_g18_c02.avi 7
BaseballPitch/v_BaseballPitch_g18_c03.avi 7
BaseballPitch/v_BaseballPitch_g18_c04.avi 7
BaseballPitch/v_BaseballPitch_g18_c05.avi 7
BaseballPitch/v_BaseballPitch_g18_c06.avi 7
BaseballPitch/v_BaseballPitch_g18_c07.avi 7
BaseballPitch/v_BaseballPitch_g19_c01.avi 7
BaseballPitch/v_BaseballPitch_g19_c02.avi 7
BaseballPitch/v_BaseballPitch_g19_c03.avi 7
BaseballPitch/v_BaseballPitch_g19_c04.avi 7
BaseballPitch/v_BaseballPitch_g19_c05.avi 7
BaseballPitch/v_BaseballPitch_g20_c01.avi 7
BaseballPitch/v_BaseballPitch_g20_c02.avi 7
BaseballPitch/v_BaseballPitch_g20_c03.avi 7
BaseballPitch/v_BaseballPitch_g20_c04.avi 7
BaseballPitch/v_BaseballPitch_g21_c01.avi 7
BaseballPitch/v_BaseballPitch_g21_c02.avi 7
BaseballPitch/v_BaseballPitch_g21_c03.avi 7
BaseballPitch/v_BaseballPitch_g21_c04.avi 7
BaseballPitch/v_BaseballPitch_g22_c01.avi 7
BaseballPitch/v_BaseballPitch_g22_c02.avi 7
BaseballPitch/v_BaseballPitch_g22_c03.avi 7
BaseballPitch/v_BaseballPitch_g22_c04.avi 7
BaseballPitch/v_BaseballPitch_g22_c05.avi 7
BaseballPitch/v_BaseballPitch_g22_c06.avi 7
BaseballPitch/v_BaseballPitch_g22_c07.avi 7
BaseballPitch/v_BaseballPitch_g23_c01.avi 7
BaseballPitch/v_BaseballPitch_g23_c02.avi 7
BaseballPitch/v_BaseballPitch_g23_c03.avi 7
BaseballPitch/v_BaseballPitch_g23_c04.avi 7
BaseballPitch/v_BaseballPitch_g23_c05.avi 7
BaseballPitch/v_BaseballPitch_g23_c06.avi 7
BaseballPitch/v_BaseballPitch_g23_c07.avi 7
BaseballPitch/v_BaseballPitch_g24_c01.avi 7
BaseballPitch/v_BaseballPitch_g24_c02.avi 7
BaseballPitch/v_BaseballPitch_g24_c03.avi 7
BaseballPitch/v_BaseballPitch_g24_c04.avi 7
BaseballPitch/v_BaseballPitch_g24_c05.avi 7
BaseballPitch/v_BaseballPitch_g24_c06.avi 7
BaseballPitch/v_BaseballPitch_g24_c07.avi 7
BaseballPitch/v_BaseballPitch_g25_c01.avi 7
BaseballPitch/v_BaseballPitch_g25_c02.avi 7
BaseballPitch/v_BaseballPitch_g25_c03.avi 7
BaseballPitch/v_BaseballPitch_g25_c04.avi 7
BaseballPitch/v_BaseballPitch_g25_c05.avi 7
BaseballPitch/v_BaseballPitch_g25_c06.avi 7
BaseballPitch/v_BaseballPitch_g25_c07.avi 7
Basketball/v_Basketball_g01_c01.avi 8
Basketball/v_Basketball_g01_c02.avi 8
Basketball/v_Basketball_g01_c03.avi 8
Basketball/v_Basketball_g01_c04.avi 8
Basketball/v_Basketball_g01_c05.avi 8
Basketball/v_Basketball_g01_c06.avi 8
Basketball/v_Basketball_g01_c07.avi 8
Basketball/v_Basketball_g02_c01.avi 8
Basketball/v_Basketball_g02_c02.avi 8
Basketball/v_Basketball_g02_c03.avi 8
Basketball/v_Basketball_g02_c04.avi 8
Basketball/v_Basketball_g02_c05.avi 8
Basketball/v_Basketball_g02_c06.avi 8
Basketball/v_Basketball_g03_c01.avi 8
Basketball/v_Basketball_g03_c02.avi 8
Basketball/v_Basketball_g03_c03.avi 8
Basketball/v_Basketball_g03_c04.avi 8
Basketball/v_Basketball_g03_c05.avi 8
Basketball/v_Basketball_g03_c06.avi 8
Basketball/v_Basketball_g04_c01.avi 8
Basketball/v_Basketball_g04_c02.avi 8
Basketball/v_Basketball_g04_c03.avi 8
Basketball/v_Basketball_g04_c04.avi 8
Basketball/v_Basketball_g05_c01.avi 8
Basketball/v_Basketball_g05_c02.avi 8
Basketball/v_Basketball_g05_c03.avi 8
Basketball/v_Basketball_g05_c04.avi 8
Basketball/v_Basketball_g06_c01.avi 8
Basketball/v_Basketball_g06_c02.avi 8
Basketball/v_Basketball_g06_c03.avi 8
Basketball/v_Basketball_g06_c04.avi 8
Basketball/v_Basketball_g07_c01.avi 8
Basketball/v_Basketball_g07_c02.avi 8
Basketball/v_Basketball_g07_c03.avi 8
Basketball/v_Basketball_g07_c04.avi 8
Basketball/v_Basketball_g15_c01.avi 8
Basketball/v_Basketball_g15_c02.avi 8
Basketball/v_Basketball_g15_c03.avi 8
Basketball/v_Basketball_g15_c04.avi 8
Basketball/v_Basketball_g15_c05.avi 8
Basketball/v_Basketball_g15_c06.avi 8
Basketball/v_Basketball_g15_c07.avi 8
Basketball/v_Basketball_g16_c01.avi 8
Basketball/v_Basketball_g16_c02.avi 8
Basketball/v_Basketball_g16_c03.avi 8
Basketball/v_Basketball_g16_c04.avi 8
Basketball/v_Basketball_g16_c05.avi 8
Basketball/v_Basketball_g16_c06.avi 8
Basketball/v_Basketball_g17_c01.avi 8
Basketball/v_Basketball_g17_c02.avi 8
Basketball/v_Basketball_g17_c03.avi 8
Basketball/v_Basketball_g17_c04.avi 8
Basketball/v_Basketball_g18_c01.avi 8
Basketball/v_Basketball_g18_c02.avi 8
Basketball/v_Basketball_g18_c03.avi 8
Basketball/v_Basketball_g18_c04.avi 8
Basketball/v_Basketball_g18_c05.avi 8
Basketball/v_Basketball_g19_c01.avi 8
Basketball/v_Basketball_g19_c02.avi 8
Basketball/v_Basketball_g19_c03.avi 8
Basketball/v_Basketball_g19_c04.avi 8
Basketball/v_Basketball_g19_c05.avi 8
Basketball/v_Basketball_g19_c06.avi 8
Basketball/v_Basketball_g19_c07.avi 8
Basketball/v_Basketball_g20_c01.avi 8
Basketball/v_Basketball_g20_c02.avi 8
Basketball/v_Basketball_g20_c03.avi 8
Basketball/v_Basketball_g20_c04.avi 8
Basketball/v_Basketball_g20_c05.avi 8
Basketball/v_Basketball_g20_c06.avi 8
Basketball/v_Basketball_g20_c07.avi 8
Basketball/v_Basketball_g21_c01.avi 8
Basketball/v_Basketball_g21_c02.avi 8
Basketball/v_Basketball_g21_c03.avi 8
Basketball/v_Basketball_g21_c04.avi 8
Basketball/v_Basketball_g21_c05.avi 8
Basketball/v_Basketball_g21_c06.avi 8
Basketball/v_Basketball_g22_c01.avi 8
Basketball/v_Basketball_g22_c02.avi 8
Basketball/v_Basketball_g22_c03.avi 8
Basketball/v_Basketball_g22_c04.avi 8
Basketball/v_Basketball_g22_c05.avi 8
Basketball/v_Basketball_g22_c06.avi 8
Basketball/v_Basketball_g22_c07.avi 8
Basketball/v_Basketball_g23_c01.avi 8
Basketball/v_Basketball_g23_c02.avi 8
Basketball/v_Basketball_g23_c03.avi 8
Basketball/v_Basketball_g23_c04.avi 8
Basketball/v_Basketball_g23_c05.avi 8
Basketball/v_Basketball_g23_c06.avi 8
Basketball/v_Basketball_g24_c01.avi 8
Basketball/v_Basketball_g24_c02.avi 8
Basketball/v_Basketball_g24_c03.avi 8
Basketball/v_Basketball_g24_c04.avi 8
Basketball/v_Basketball_g25_c01.avi 8
Basketball/v_Basketball_g25_c02.avi 8
Basketball/v_Basketball_g25_c03.avi 8
Basketball/v_Basketball_g25_c04.avi 8
Basketball/v_Basketball_g25_c05.avi 8
Basketball/v_Basketball_g25_c06.avi 8
Basketball/v_Basketball_g25_c07.avi 8
BasketballDunk/v_BasketballDunk_g01_c01.avi 9
BasketballDunk/v_BasketballDunk_g01_c02.avi 9
BasketballDunk/v_BasketballDunk_g01_c03.avi 9
BasketballDunk/v_BasketballDunk_g01_c04.avi 9
BasketballDunk/v_BasketballDunk_g01_c05.avi 9
BasketballDunk/v_BasketballDunk_g01_c06.avi 9
BasketballDunk/v_BasketballDunk_g01_c07.avi 9
BasketballDunk/v_BasketballDunk_g02_c01.avi 9
BasketballDunk/v_BasketballDunk_g02_c02.avi 9
BasketballDunk/v_BasketballDunk_g02_c03.avi 9
BasketballDunk/v_BasketballDunk_g02_c04.avi 9
BasketballDunk/v_BasketballDunk_g03_c01.avi 9
BasketballDunk/v_BasketballDunk_g03_c02.avi 9
BasketballDunk/v_BasketballDunk_g03_c03.avi 9
BasketballDunk/v_BasketballDunk_g03_c04.avi 9
BasketballDunk/v_BasketballDunk_g03_c05.avi 9
BasketballDunk/v_BasketballDunk_g03_c06.avi 9
BasketballDunk/v_BasketballDunk_g04_c01.avi 9
BasketballDunk/v_BasketballDunk_g04_c02.avi 9
BasketballDunk/v_BasketballDunk_g04_c03.avi 9
BasketballDunk/v_BasketballDunk_g04_c04.avi 9
BasketballDunk/v_BasketballDunk_g05_c01.avi 9
BasketballDunk/v_BasketballDunk_g05_c02.avi 9
BasketballDunk/v_BasketballDunk_g05_c03.avi 9
BasketballDunk/v_BasketballDunk_g05_c04.avi 9
BasketballDunk/v_BasketballDunk_g05_c05.avi 9
BasketballDunk/v_BasketballDunk_g05_c06.avi 9
BasketballDunk/v_BasketballDunk_g06_c01.avi 9
BasketballDunk/v_BasketballDunk_g06_c02.avi 9
BasketballDunk/v_BasketballDunk_g06_c03.avi 9
BasketballDunk/v_BasketballDunk_g06_c04.avi 9
BasketballDunk/v_BasketballDunk_g07_c01.avi 9
BasketballDunk/v_BasketballDunk_g07_c02.avi 9
BasketballDunk/v_BasketballDunk_g07_c03.avi 9
BasketballDunk/v_BasketballDunk_g07_c04.avi 9
BasketballDunk/v_BasketballDunk_g07_c05.avi 9
BasketballDunk/v_BasketballDunk_g07_c06.avi 9
BasketballDunk/v_BasketballDunk_g15_c01.avi 9
BasketballDunk/v_BasketballDunk_g15_c02.avi 9
BasketballDunk/v_BasketballDunk_g15_c03.avi 9
BasketballDunk/v_BasketballDunk_g15_c04.avi 9
BasketballDunk/v_BasketballDunk_g15_c05.avi 9
BasketballDunk/v_BasketballDunk_g15_c06.avi 9
BasketballDunk/v_BasketballDunk_g15_c07.avi 9
BasketballDunk/v_BasketballDunk_g16_c01.avi 9
BasketballDunk/v_BasketballDunk_g16_c02.avi 9
BasketballDunk/v_BasketballDunk_g16_c03.avi 9
BasketballDunk/v_BasketballDunk_g16_c04.avi 9
BasketballDunk/v_BasketballDunk_g16_c05.avi 9
BasketballDunk/v_BasketballDunk_g16_c06.avi 9
BasketballDunk/v_BasketballDunk_g17_c01.avi 9
BasketballDunk/v_BasketballDunk_g17_c02.avi 9
BasketballDunk/v_BasketballDunk_g17_c03.avi 9
BasketballDunk/v_BasketballDunk_g17_c04.avi 9
BasketballDunk/v_BasketballDunk_g17_c05.avi 9
BasketballDunk/v_BasketballDunk_g17_c06.avi 9
BasketballDunk/v_BasketballDunk_g17_c07.avi 9
BasketballDunk/v_BasketballDunk_g18_c01.avi 9
BasketballDunk/v_BasketballDunk_g18_c02.avi 9
BasketballDunk/v_BasketballDunk_g18_c03.avi 9
BasketballDunk/v_BasketballDunk_g18_c04.avi 9
BasketballDunk/v_BasketballDunk_g18_c05.avi 9
BasketballDunk/v_BasketballDunk_g18_c06.avi 9
BasketballDunk/v_BasketballDunk_g19_c01.avi 9
BasketballDunk/v_BasketballDunk_g19_c02.avi 9
BasketballDunk/v_BasketballDunk_g19_c03.avi 9
BasketballDunk/v_BasketballDunk_g19_c04.avi 9
BasketballDunk/v_BasketballDunk_g20_c01.avi 9
BasketballDunk/v_BasketballDunk_g20_c02.avi 9
BasketballDunk/v_BasketballDunk_g20_c03.avi 9
BasketballDunk/v_BasketballDunk_g20_c04.avi 9
BasketballDunk/v_BasketballDunk_g20_c05.avi 9
BasketballDunk/v_BasketballDunk_g20_c06.avi 9
BasketballDunk/v_BasketballDunk_g21_c01.avi 9
BasketballDunk/v_BasketballDunk_g21_c02.avi 9
BasketballDunk/v_BasketballDunk_g21_c03.avi 9
BasketballDunk/v_BasketballDunk_g21_c04.avi 9
BasketballDunk/v_BasketballDunk_g22_c01.avi 9
BasketballDunk/v_BasketballDunk_g22_c02.avi 9
BasketballDunk/v_BasketballDunk_g22_c03.avi 9
BasketballDunk/v_BasketballDunk_g22_c04.avi 9
BasketballDunk/v_BasketballDunk_g23_c01.avi 9
BasketballDunk/v_BasketballDunk_g23_c02.avi 9
BasketballDunk/v_BasketballDunk_g23_c03.avi 9
BasketballDunk/v_BasketballDunk_g23_c04.avi 9
BasketballDunk/v_BasketballDunk_g23_c05.avi 9
BasketballDunk/v_BasketballDunk_g24_c01.avi 9
BasketballDunk/v_BasketballDunk_g24_c02.avi 9
BasketballDunk/v_BasketballDunk_g24_c03.avi 9
BasketballDunk/v_BasketballDunk_g24_c04.avi 9
BasketballDunk/v_BasketballDunk_g24_c05.avi 9
BasketballDunk/v_BasketballDunk_g25_c01.avi 9
BasketballDunk/v_BasketballDunk_g25_c02.avi 9
BasketballDunk/v_BasketballDunk_g25_c03.avi 9
BasketballDunk/v_BasketballDunk_g25_c04.avi 9
BenchPress/v_BenchPress_g01_c01.avi 10
BenchPress/v_BenchPress_g01_c02.avi 10
BenchPress/v_BenchPress_g01_c03.avi 10
BenchPress/v_BenchPress_g01_c04.avi 10
BenchPress/v_BenchPress_g01_c05.avi 10
BenchPress/v_BenchPress_g01_c06.avi 10
BenchPress/v_BenchPress_g02_c01.avi 10
BenchPress/v_BenchPress_g02_c02.avi 10
BenchPress/v_BenchPress_g02_c03.avi 10
BenchPress/v_BenchPress_g02_c04.avi 10
BenchPress/v_BenchPress_g02_c05.avi 10
BenchPress/v_BenchPress_g02_c06.avi 10
BenchPress/v_BenchPress_g02_c07.avi 10
BenchPress/v_BenchPress_g03_c01.avi 10
BenchPress/v_BenchPress_g03_c02.avi 10
BenchPress/v_BenchPress_g03_c03.avi 10
BenchPress/v_BenchPress_g03_c04.avi 10
BenchPress/v_BenchPress_g03_c05.avi 10
BenchPress/v_BenchPress_g03_c06.avi 10
BenchPress/v_BenchPress_g03_c07.avi 10
BenchPress/v_BenchPress_g04_c01.avi 10
BenchPress/v_BenchPress_g04_c02.avi 10
BenchPress/v_BenchPress_g04_c03.avi 10
BenchPress/v_BenchPress_g04_c04.avi 10
BenchPress/v_BenchPress_g04_c05.avi 10
BenchPress/v_BenchPress_g04_c06.avi 10
BenchPress/v_BenchPress_g04_c07.avi 10
BenchPress/v_BenchPress_g05_c01.avi 10
BenchPress/v_BenchPress_g05_c02.avi 10
BenchPress/v_BenchPress_g05_c03.avi 10
BenchPress/v_BenchPress_g05_c04.avi 10
BenchPress/v_BenchPress_g05_c05.avi 10
BenchPress/v_BenchPress_g05_c06.avi 10
BenchPress/v_BenchPress_g05_c07.avi 10
BenchPress/v_BenchPress_g06_c01.avi 10
BenchPress/v_BenchPress_g06_c02.avi 10
BenchPress/v_BenchPress_g06_c03.avi 10
BenchPress/v_BenchPress_g06_c04.avi 10
BenchPress/v_BenchPress_g06_c05.avi 10
BenchPress/v_BenchPress_g06_c06.avi 10
BenchPress/v_BenchPress_g06_c07.avi 10
BenchPress/v_BenchPress_g07_c01.avi 10
BenchPress/v_BenchPress_g07_c02.avi 10
BenchPress/v_BenchPress_g07_c03.avi 10
BenchPress/v_BenchPress_g07_c04.avi 10
BenchPress/v_BenchPress_g07_c05.avi 10
BenchPress/v_BenchPress_g07_c06.avi 10
BenchPress/v_BenchPress_g07_c07.avi 10
BenchPress/v_BenchPress_g15_c01.avi 10
BenchPress/v_BenchPress_g15_c02.avi 10
BenchPress/v_BenchPress_g15_c03.avi 10
BenchPress/v_BenchPress_g15_c04.avi 10
BenchPress/v_BenchPress_g15_c05.avi 10
BenchPress/v_BenchPress_g15_c06.avi 10
BenchPress/v_BenchPress_g16_c01.avi 10
BenchPress/v_BenchPress_g16_c02.avi 10
BenchPress/v_BenchPress_g16_c03.avi 10
BenchPress/v_BenchPress_g16_c04.avi 10
BenchPress/v_BenchPress_g16_c05.avi 10
BenchPress/v_BenchPress_g17_c01.avi 10
BenchPress/v_BenchPress_g17_c02.avi 10
BenchPress/v_BenchPress_g17_c03.avi 10
BenchPress/v_BenchPress_g17_c04.avi 10
BenchPress/v_BenchPress_g17_c05.avi 10
BenchPress/v_BenchPress_g17_c06.avi 10
BenchPress/v_BenchPress_g17_c07.avi 10
BenchPress/v_BenchPress_g18_c01.avi 10
BenchPress/v_BenchPress_g18_c02.avi 10
BenchPress/v_BenchPress_g18_c03.avi 10
BenchPress/v_BenchPress_g18_c04.avi 10
BenchPress/v_BenchPress_g18_c05.avi 10
BenchPress/v_BenchPress_g18_c06.avi 10
BenchPress/v_BenchPress_g18_c07.avi 10
BenchPress/v_BenchPress_g19_c01.avi 10
BenchPress/v_BenchPress_g19_c02.avi 10
BenchPress/v_BenchPress_g19_c03.avi 10
BenchPress/v_BenchPress_g19_c04.avi 10
BenchPress/v_BenchPress_g19_c05.avi 10
BenchPress/v_BenchPress_g19_c06.avi 10
BenchPress/v_BenchPress_g20_c01.avi 10
BenchPress/v_BenchPress_g20_c02.avi 10
BenchPress/v_BenchPress_g20_c03.avi 10
BenchPress/v_BenchPress_g20_c04.avi 10
BenchPress/v_BenchPress_g20_c05.avi 10
BenchPress/v_BenchPress_g20_c06.avi 10
BenchPress/v_BenchPress_g20_c07.avi 10
BenchPress/v_BenchPress_g21_c01.avi 10
BenchPress/v_BenchPress_g21_c02.avi 10
BenchPress/v_BenchPress_g21_c03.avi 10
BenchPress/v_BenchPress_g21_c04.avi 10
BenchPress/v_BenchPress_g22_c01.avi 10
BenchPress/v_BenchPress_g22_c02.avi 10
BenchPress/v_BenchPress_g22_c03.avi 10
BenchPress/v_BenchPress_g22_c04.avi 10
BenchPress/v_BenchPress_g22_c05.avi 10
BenchPress/v_BenchPress_g22_c06.avi 10
BenchPress/v_BenchPress_g22_c07.avi 10
BenchPress/v_BenchPress_g23_c01.avi 10
BenchPress/v_BenchPress_g23_c02.avi 10
BenchPress/v_BenchPress_g23_c03.avi 10
BenchPress/v_BenchPress_g23_c04.avi 10
BenchPress/v_BenchPress_g23_c05.avi 10
BenchPress/v_BenchPress_g24_c01.avi 10
BenchPress/v_BenchPress_g24_c02.avi 10
BenchPress/v_BenchPress_g24_c03.avi 10
BenchPress/v_BenchPress_g24_c04.avi 10
BenchPress/v_BenchPress_g24_c05.avi 10
BenchPress/v_BenchPress_g24_c06.avi 10
BenchPress/v_BenchPress_g24_c07.avi 10
BenchPress/v_BenchPress_g25_c01.avi 10
BenchPress/v_BenchPress_g25_c02.avi 10
BenchPress/v_BenchPress_g25_c03.avi 10
BenchPress/v_BenchPress_g25_c04.avi 10
BenchPress/v_BenchPress_g25_c05.avi 10
BenchPress/v_BenchPress_g25_c06.avi 10
BenchPress/v_BenchPress_g25_c07.avi 10
Biking/v_Biking_g01_c01.avi 11
Biking/v_Biking_g01_c02.avi 11
Biking/v_Biking_g01_c03.avi 11
Biking/v_Biking_g01_c04.avi 11
Biking/v_Biking_g02_c01.avi 11
Biking/v_Biking_g02_c02.avi 11
Biking/v_Biking_g02_c03.avi 11
Biking/v_Biking_g02_c04.avi 11
Biking/v_Biking_g02_c05.avi 11
Biking/v_Biking_g02_c06.avi 11
Biking/v_Biking_g02_c07.avi 11
Biking/v_Biking_g03_c01.avi 11
Biking/v_Biking_g03_c02.avi 11
Biking/v_Biking_g03_c03.avi 11
Biking/v_Biking_g03_c04.avi 11
Biking/v_Biking_g04_c01.avi 11
Biking/v_Biking_g04_c02.avi 11
Biking/v_Biking_g04_c03.avi 11
Biking/v_Biking_g04_c04.avi 11
Biking/v_Biking_g04_c05.avi 11
Biking/v_Biking_g05_c01.avi 11
Biking/v_Biking_g05_c02.avi 11
Biking/v_Biking_g05_c03.avi 11
Biking/v_Biking_g05_c04.avi 11
Biking/v_Biking_g05_c05.avi 11
Biking/v_Biking_g05_c06.avi 11
Biking/v_Biking_g05_c07.avi 11
Biking/v_Biking_g06_c01.avi 11
Biking/v_Biking_g06_c02.avi 11
Biking/v_Biking_g06_c03.avi 11
Biking/v_Biking_g06_c04.avi 11
Biking/v_Biking_g06_c05.avi 11
Biking/v_Biking_g07_c01.avi 11
Biking/v_Biking_g07_c02.avi 11
Biking/v_Biking_g07_c03.avi 11
Biking/v_Biking_g07_c04.avi 11
Biking/v_Biking_g07_c05.avi 11
Biking/v_Biking_g07_c06.avi 11
Biking/v_Biking_g15_c01.avi 11
Biking/v_Biking_g15_c02.avi 11
Biking/v_Biking_g15_c03.avi 11
Biking/v_Biking_g15_c04.avi 11
Biking/v_Biking_g15_c05.avi 11
Biking/v_Biking_g16_c01.avi 11
Biking/v_Biking_g16_c02.avi 11
Biking/v_Biking_g16_c03.avi 11
Biking/v_Biking_g16_c04.avi 11
Biking/v_Biking_g16_c05.avi 11
Biking/v_Biking_g17_c01.avi 11
Biking/v_Biking_g17_c02.avi 11
Biking/v_Biking_g17_c03.avi 11
Biking/v_Biking_g17_c04.avi 11
Biking/v_Biking_g17_c05.avi 11
Biking/v_Biking_g17_c06.avi 11
Biking/v_Biking_g18_c01.avi 11
Biking/v_Biking_g18_c02.avi 11
Biking/v_Biking_g18_c03.avi 11
Biking/v_Biking_g18_c04.avi 11
Biking/v_Biking_g18_c05.avi 11
Biking/v_Biking_g18_c06.avi 11
Biking/v_Biking_g19_c01.avi 11
Biking/v_Biking_g19_c02.avi 11
Biking/v_Biking_g19_c03.avi 11
Biking/v_Biking_g19_c04.avi 11
Biking/v_Biking_g20_c01.avi 11
Biking/v_Biking_g20_c02.avi 11
Biking/v_Biking_g20_c03.avi 11
Biking/v_Biking_g20_c04.avi 11
Biking/v_Biking_g20_c05.avi 11
Biking/v_Biking_g20_c06.avi 11
Biking/v_Biking_g20_c07.avi 11
Biking/v_Biking_g21_c01.avi 11
Biking/v_Biking_g21_c02.avi 11
Biking/v_Biking_g21_c03.avi 11
Biking/v_Biking_g21_c04.avi 11
Biking/v_Biking_g21_c05.avi 11
Biking/v_Biking_g21_c06.avi 11
Biking/v_Biking_g21_c07.avi 11
Biking/v_Biking_g22_c01.avi 11
Biking/v_Biking_g22_c02.avi 11
Biking/v_Biking_g22_c03.avi 11
Biking/v_Biking_g22_c04.avi 11
Biking/v_Biking_g22_c05.avi 11
Biking/v_Biking_g23_c01.avi 11
Biking/v_Biking_g23_c02.avi 11
Biking/v_Biking_g23_c03.avi 11
Biking/v_Biking_g23_c04.avi 11
Biking/v_Biking_g24_c01.avi 11
Biking/v_Biking_g24_c02.avi 11
Biking/v_Biking_g24_c03.avi 11
Biking/v_Biking_g24_c04.avi 11
Biking/v_Biking_g24_c05.avi 11
Biking/v_Biking_g24_c06.avi 11
Biking/v_Biking_g24_c07.avi 11
Biking/v_Biking_g25_c01.avi 11
Biking/v_Biking_g25_c02.avi 11
Biking/v_Biking_g25_c03.avi 11
Biking/v_Biking_g25_c04.avi 11
Billiards/v_Billiards_g01_c01.avi 12
Billiards/v_Billiards_g01_c02.avi 12
Billiards/v_Billiards_g01_c03.avi 12
Billiards/v_Billiards_g01_c04.avi 12
Billiards/v_Billiards_g01_c05.avi 12
Billiards/v_Billiards_g01_c06.avi 12
Billiards/v_Billiards_g02_c01.avi 12
Billiards/v_Billiards_g02_c02.avi 12
Billiards/v_Billiards_g02_c03.avi 12
Billiards/v_Billiards_g02_c04.avi 12
Billiards/v_Billiards_g02_c05.avi 12
Billiards/v_Billiards_g02_c06.avi 12
Billiards/v_Billiards_g02_c07.avi 12
Billiards/v_Billiards_g03_c01.avi 12
Billiards/v_Billiards_g03_c02.avi 12
Billiards/v_Billiards_g03_c03.avi 12
Billiards/v_Billiards_g03_c04.avi 12
Billiards/v_Billiards_g03_c05.avi 12
Billiards/v_Billiards_g04_c01.avi 12
Billiards/v_Billiards_g04_c02.avi 12
Billiards/v_Billiards_g04_c03.avi 12
Billiards/v_Billiards_g04_c04.avi 12
Billiards/v_Billiards_g04_c05.avi 12
Billiards/v_Billiards_g04_c06.avi 12
Billiards/v_Billiards_g04_c07.avi 12
Billiards/v_Billiards_g05_c01.avi 12
Billiards/v_Billiards_g05_c02.avi 12
Billiards/v_Billiards_g05_c03.avi 12
Billiards/v_Billiards_g05_c04.avi 12
Billiards/v_Billiards_g05_c05.avi 12
Billiards/v_Billiards_g05_c06.avi 12
Billiards/v_Billiards_g06_c01.avi 12
Billiards/v_Billiards_g06_c02.avi 12
Billiards/v_Billiards_g06_c03.avi 12
Billiards/v_Billiards_g06_c04.avi 12
Billiards/v_Billiards_g06_c05.avi 12
Billiards/v_Billiards_g07_c01.avi 12
Billiards/v_Billiards_g07_c02.avi 12
Billiards/v_Billiards_g07_c03.avi 12
Billiards/v_Billiards_g07_c04.avi 12
Billiards/v_Billiards_g15_c01.avi 12
Billiards/v_Billiards_g15_c02.avi 12
Billiards/v_Billiards_g15_c03.avi 12
Billiards/v_Billiards_g15_c04.avi 12
Billiards/v_Billiards_g15_c05.avi 12
Billiards/v_Billiards_g15_c06.avi 12
Billiards/v_Billiards_g15_c07.avi 12
Billiards/v_Billiards_g16_c01.avi 12
Billiards/v_Billiards_g16_c02.avi 12
Billiards/v_Billiards_g16_c03.avi 12
Billiards/v_Billiards_g16_c04.avi 12
Billiards/v_Billiards_g16_c05.avi 12
Billiards/v_Billiards_g17_c01.avi 12
Billiards/v_Billiards_g17_c02.avi 12
Billiards/v_Billiards_g17_c03.avi 12
Billiards/v_Billiards_g17_c04.avi 12
Billiards/v_Billiards_g17_c05.avi 12
Billiards/v_Billiards_g18_c01.avi 12
Billiards/v_Billiards_g18_c02.avi 12
Billiards/v_Billiards_g18_c03.avi 12
Billiards/v_Billiards_g18_c04.avi 12
Billiards/v_Billiards_g18_c05.avi 12
Billiards/v_Billiards_g18_c06.avi 12
Billiards/v_Billiards_g18_c07.avi 12
Billiards/v_Billiards_g19_c01.avi 12
Billiards/v_Billiards_g19_c02.avi 12
Billiards/v_Billiards_g19_c03.avi 12
Billiards/v_Billiards_g19_c04.avi 12
Billiards/v_Billiards_g19_c05.avi 12
Billiards/v_Billiards_g19_c06.avi 12
Billiards/v_Billiards_g19_c07.avi 12
Billiards/v_Billiards_g20_c01.avi 12
Billiards/v_Billiards_g20_c02.avi 12
Billiards/v_Billiards_g20_c03.avi 12
Billiards/v_Billiards_g20_c04.avi 12
Billiards/v_Billiards_g21_c01.avi 12
Billiards/v_Billiards_g21_c02.avi 12
Billiards/v_Billiards_g21_c03.avi 12
Billiards/v_Billiards_g21_c04.avi 12
Billiards/v_Billiards_g21_c05.avi 12
Billiards/v_Billiards_g21_c06.avi 12
Billiards/v_Billiards_g21_c07.avi 12
Billiards/v_Billiards_g22_c01.avi 12
Billiards/v_Billiards_g22_c02.avi 12
Billiards/v_Billiards_g22_c03.avi 12
Billiards/v_Billiards_g22_c04.avi 12
Billiards/v_Billiards_g22_c05.avi 12
Billiards/v_Billiards_g23_c01.avi 12
Billiards/v_Billiards_g23_c02.avi 12
Billiards/v_Billiards_g23_c03.avi 12
Billiards/v_Billiards_g23_c04.avi 12
Billiards/v_Billiards_g24_c01.avi 12
Billiards/v_Billiards_g24_c02.avi 12
Billiards/v_Billiards_g24_c03.avi 12
Billiards/v_Billiards_g24_c04.avi 12
Billiards/v_Billiards_g24_c05.avi 12
Billiards/v_Billiards_g24_c06.avi 12
Billiards/v_Billiards_g25_c01.avi 12
Billiards/v_Billiards_g25_c02.avi 12
Billiards/v_Billiards_g25_c03.avi 12
Billiards/v_Billiards_g25_c04.avi 12
Billiards/v_Billiards_g25_c05.avi 12
Billiards/v_Billiards_g25_c06.avi 12
Billiards/v_Billiards_g25_c07.avi 12
BlowDryHair/v_BlowDryHair_g01_c01.avi 13
BlowDryHair/v_BlowDryHair_g01_c02.avi 13
BlowDryHair/v_BlowDryHair_g01_c03.avi 13
BlowDryHair/v_BlowDryHair_g01_c04.avi 13
BlowDryHair/v_BlowDryHair_g02_c01.avi 13
BlowDryHair/v_BlowDryHair_g02_c02.avi 13
BlowDryHair/v_BlowDryHair_g02_c03.avi 13
BlowDryHair/v_BlowDryHair_g02_c04.avi 13
BlowDryHair/v_BlowDryHair_g02_c05.avi 13
BlowDryHair/v_BlowDryHair_g03_c01.avi 13
BlowDryHair/v_BlowDryHair_g03_c02.avi 13
BlowDryHair/v_BlowDryHair_g03_c03.avi 13
BlowDryHair/v_BlowDryHair_g03_c04.avi 13
BlowDryHair/v_BlowDryHair_g03_c05.avi 13
BlowDryHair/v_BlowDryHair_g04_c01.avi 13
BlowDryHair/v_BlowDryHair_g04_c02.avi 13
BlowDryHair/v_BlowDryHair_g04_c03.avi 13
BlowDryHair/v_BlowDryHair_g04_c04.avi 13
BlowDryHair/v_BlowDryHair_g04_c05.avi 13
BlowDryHair/v_BlowDryHair_g05_c01.avi 13
BlowDryHair/v_BlowDryHair_g05_c02.avi 13
BlowDryHair/v_BlowDryHair_g05_c03.avi 13
BlowDryHair/v_BlowDryHair_g05_c04.avi 13
BlowDryHair/v_BlowDryHair_g05_c05.avi 13
BlowDryHair/v_BlowDryHair_g06_c01.avi 13
BlowDryHair/v_BlowDryHair_g06_c02.avi 13
BlowDryHair/v_BlowDryHair_g06_c03.avi 13
BlowDryHair/v_BlowDryHair_g06_c04.avi 13
BlowDryHair/v_BlowDryHair_g06_c05.avi 13
BlowDryHair/v_BlowDryHair_g06_c06.avi 13
BlowDryHair/v_BlowDryHair_g06_c07.avi 13
BlowDryHair/v_BlowDryHair_g07_c01.avi 13
BlowDryHair/v_BlowDryHair_g07_c02.avi 13
BlowDryHair/v_BlowDryHair_g07_c03.avi 13
BlowDryHair/v_BlowDryHair_g07_c04.avi 13
BlowDryHair/v_BlowDryHair_g07_c05.avi 13
BlowDryHair/v_BlowDryHair_g07_c06.avi 13
BlowDryHair/v_BlowDryHair_g07_c07.avi 13
BlowDryHair/v_BlowDryHair_g15_c01.avi 13
BlowDryHair/v_BlowDryHair_g15_c02.avi 13
BlowDryHair/v_BlowDryHair_g15_c03.avi 13
BlowDryHair/v_BlowDryHair_g15_c04.avi 13
BlowDryHair/v_BlowDryHair_g15_c05.avi 13
BlowDryHair/v_BlowDryHair_g16_c01.avi 13
BlowDryHair/v_BlowDryHair_g16_c02.avi 13
BlowDryHair/v_BlowDryHair_g16_c03.avi 13
BlowDryHair/v_BlowDryHair_g16_c04.avi 13
BlowDryHair/v_BlowDryHair_g17_c01.avi 13
BlowDryHair/v_BlowDryHair_g17_c02.avi 13
BlowDryHair/v_BlowDryHair_g17_c03.avi 13
BlowDryHair/v_BlowDryHair_g17_c04.avi 13
BlowDryHair/v_BlowDryHair_g17_c05.avi 13
BlowDryHair/v_BlowDryHair_g18_c01.avi 13
BlowDryHair/v_BlowDryHair_g18_c02.avi 13
BlowDryHair/v_BlowDryHair_g18_c03.avi 13
BlowDryHair/v_BlowDryHair_g18_c04.avi 13
BlowDryHair/v_BlowDryHair_g18_c05.avi 13
BlowDryHair/v_BlowDryHair_g19_c01.avi 13
BlowDryHair/v_BlowDryHair_g19_c02.avi 13
BlowDryHair/v_BlowDryHair_g19_c03.avi 13
BlowDryHair/v_BlowDryHair_g19_c04.avi 13
BlowDryHair/v_BlowDryHair_g20_c01.avi 13
BlowDryHair/v_BlowDryHair_g20_c02.avi 13
BlowDryHair/v_BlowDryHair_g20_c03.avi 13
BlowDryHair/v_BlowDryHair_g20_c04.avi 13
BlowDryHair/v_BlowDryHair_g20_c05.avi 13
BlowDryHair/v_BlowDryHair_g21_c01.avi 13
BlowDryHair/v_BlowDryHair_g21_c02.avi 13
BlowDryHair/v_BlowDryHair_g21_c03.avi 13
BlowDryHair/v_BlowDryHair_g21_c04.avi 13
BlowDryHair/v_BlowDryHair_g21_c05.avi 13
BlowDryHair/v_BlowDryHair_g21_c06.avi 13
BlowDryHair/v_BlowDryHair_g22_c01.avi 13
BlowDryHair/v_BlowDryHair_g22_c02.avi 13
BlowDryHair/v_BlowDryHair_g22_c03.avi 13
BlowDryHair/v_BlowDryHair_g22_c04.avi 13
BlowDryHair/v_BlowDryHair_g23_c01.avi 13
BlowDryHair/v_BlowDryHair_g23_c02.avi 13
BlowDryHair/v_BlowDryHair_g23_c03.avi 13
BlowDryHair/v_BlowDryHair_g23_c04.avi 13
BlowDryHair/v_BlowDryHair_g23_c05.avi 13
BlowDryHair/v_BlowDryHair_g23_c06.avi 13
BlowDryHair/v_BlowDryHair_g23_c07.avi 13
BlowDryHair/v_BlowDryHair_g24_c01.avi 13
BlowDryHair/v_BlowDryHair_g24_c02.avi 13
BlowDryHair/v_BlowDryHair_g24_c03.avi 13
BlowDryHair/v_BlowDryHair_g24_c04.avi 13
BlowDryHair/v_BlowDryHair_g25_c01.avi 13
BlowDryHair/v_BlowDryHair_g25_c02.avi 13
BlowDryHair/v_BlowDryHair_g25_c03.avi 13
BlowDryHair/v_BlowDryHair_g25_c04.avi 13
BlowingCandles/v_BlowingCandles_g01_c01.avi 14
BlowingCandles/v_BlowingCandles_g01_c02.avi 14
BlowingCandles/v_BlowingCandles_g01_c03.avi 14
BlowingCandles/v_BlowingCandles_g01_c04.avi 14
BlowingCandles/v_BlowingCandles_g02_c01.avi 14
BlowingCandles/v_BlowingCandles_g02_c02.avi 14
BlowingCandles/v_BlowingCandles_g02_c03.avi 14
BlowingCandles/v_BlowingCandles_g02_c04.avi 14
BlowingCandles/v_BlowingCandles_g03_c01.avi 14
BlowingCandles/v_BlowingCandles_g03_c02.avi 14
BlowingCandles/v_BlowingCandles_g03_c03.avi 14
BlowingCandles/v_BlowingCandles_g03_c04.avi 14
BlowingCandles/v_BlowingCandles_g04_c01.avi 14
BlowingCandles/v_BlowingCandles_g04_c02.avi 14
BlowingCandles/v_BlowingCandles_g04_c03.avi 14
BlowingCandles/v_BlowingCandles_g04_c04.avi 14
BlowingCandles/v_BlowingCandles_g04_c05.avi 14
BlowingCandles/v_BlowingCandles_g05_c01.avi 14
BlowingCandles/v_BlowingCandles_g05_c02.avi 14
BlowingCandles/v_BlowingCandles_g05_c03.avi 14
BlowingCandles/v_BlowingCandles_g05_c04.avi 14
BlowingCandles/v_BlowingCandles_g05_c05.avi 14
BlowingCandles/v_BlowingCandles_g06_c01.avi 14
BlowingCandles/v_BlowingCandles_g06_c02.avi 14
BlowingCandles/v_BlowingCandles_g06_c03.avi 14
BlowingCandles/v_BlowingCandles_g06_c04.avi 14
BlowingCandles/v_BlowingCandles_g06_c05.avi 14
BlowingCandles/v_BlowingCandles_g06_c06.avi 14
BlowingCandles/v_BlowingCandles_g06_c07.avi 14
BlowingCandles/v_BlowingCandles_g07_c01.avi 14
BlowingCandles/v_BlowingCandles_g07_c02.avi 14
BlowingCandles/v_BlowingCandles_g07_c03.avi 14
BlowingCandles/v_BlowingCandles_g07_c04.avi 14
BlowingCandles/v_BlowingCandles_g15_c01.avi 14
BlowingCandles/v_BlowingCandles_g15_c02.avi 14
BlowingCandles/v_BlowingCandles_g15_c03.avi 14
BlowingCandles/v_BlowingCandles_g15_c04.avi 14
BlowingCandles/v_BlowingCandles_g16_c01.avi 14
BlowingCandles/v_BlowingCandles_g16_c02.avi 14
BlowingCandles/v_BlowingCandles_g16_c03.avi 14
BlowingCandles/v_BlowingCandles_g16_c04.avi 14
BlowingCandles/v_BlowingCandles_g17_c01.avi 14
BlowingCandles/v_BlowingCandles_g17_c02.avi 14
BlowingCandles/v_BlowingCandles_g17_c03.avi 14
BlowingCandles/v_BlowingCandles_g17_c04.avi 14
BlowingCandles/v_BlowingCandles_g18_c01.avi 14
BlowingCandles/v_BlowingCandles_g18_c02.avi 14
BlowingCandles/v_BlowingCandles_g18_c03.avi 14
BlowingCandles/v_BlowingCandles_g18_c04.avi 14
BlowingCandles/v_BlowingCandles_g19_c01.avi 14
BlowingCandles/v_BlowingCandles_g19_c02.avi 14
BlowingCandles/v_BlowingCandles_g19_c03.avi 14
BlowingCandles/v_BlowingCandles_g19_c04.avi 14
BlowingCandles/v_BlowingCandles_g20_c01.avi 14
BlowingCandles/v_BlowingCandles_g20_c02.avi 14
BlowingCandles/v_BlowingCandles_g20_c03.avi 14
BlowingCandles/v_BlowingCandles_g20_c04.avi 14
BlowingCandles/v_BlowingCandles_g21_c01.avi 14
BlowingCandles/v_BlowingCandles_g21_c02.avi 14
BlowingCandles/v_BlowingCandles_g21_c03.avi 14
BlowingCandles/v_BlowingCandles_g21_c04.avi 14
BlowingCandles/v_BlowingCandles_g22_c01.avi 14
BlowingCandles/v_BlowingCandles_g22_c02.avi 14
BlowingCandles/v_BlowingCandles_g22_c03.avi 14
BlowingCandles/v_BlowingCandles_g22_c04.avi 14
BlowingCandles/v_BlowingCandles_g23_c01.avi 14
BlowingCandles/v_BlowingCandles_g23_c02.avi 14
BlowingCandles/v_BlowingCandles_g23_c03.avi 14
BlowingCandles/v_BlowingCandles_g23_c04.avi 14
BlowingCandles/v_BlowingCandles_g24_c01.avi 14
BlowingCandles/v_BlowingCandles_g24_c02.avi 14
BlowingCandles/v_BlowingCandles_g24_c03.avi 14
BlowingCandles/v_BlowingCandles_g24_c04.avi 14
BlowingCandles/v_BlowingCandles_g25_c01.avi 14
BlowingCandles/v_BlowingCandles_g25_c02.avi 14
BlowingCandles/v_BlowingCandles_g25_c03.avi 14
BlowingCandles/v_BlowingCandles_g25_c04.avi 14
BlowingCandles/v_BlowingCandles_g25_c05.avi 14
BlowingCandles/v_BlowingCandles_g25_c06.avi 14
BodyWeightSquats/v_BodyWeightSquats_g01_c01.avi 15
BodyWeightSquats/v_BodyWeightSquats_g01_c02.avi 15
BodyWeightSquats/v_BodyWeightSquats_g01_c03.avi 15
BodyWeightSquats/v_BodyWeightSquats_g01_c04.avi 15
BodyWeightSquats/v_BodyWeightSquats_g02_c01.avi 15
BodyWeightSquats/v_BodyWeightSquats_g02_c02.avi 15
BodyWeightSquats/v_BodyWeightSquats_g02_c03.avi 15
BodyWeightSquats/v_BodyWeightSquats_g02_c04.avi 15
BodyWeightSquats/v_BodyWeightSquats_g03_c01.avi 15
BodyWeightSquats/v_BodyWeightSquats_g03_c02.avi 15
BodyWeightSquats/v_BodyWeightSquats_g03_c03.avi 15
BodyWeightSquats/v_BodyWeightSquats_g03_c04.avi 15
BodyWeightSquats/v_BodyWeightSquats_g03_c05.avi 15
BodyWeightSquats/v_BodyWeightSquats_g04_c01.avi 15
BodyWeightSquats/v_BodyWeightSquats_g04_c02.avi 15
BodyWeightSquats/v_BodyWeightSquats_g04_c03.avi 15
BodyWeightSquats/v_BodyWeightSquats_g04_c04.avi 15
BodyWeightSquats/v_BodyWeightSquats_g05_c01.avi 15
BodyWeightSquats/v_BodyWeightSquats_g05_c02.avi 15
BodyWeightSquats/v_BodyWeightSquats_g05_c03.avi 15
BodyWeightSquats/v_BodyWeightSquats_g05_c04.avi 15
BodyWeightSquats/v_BodyWeightSquats_g06_c01.avi 15
BodyWeightSquats/v_BodyWeightSquats_g06_c02.avi 15
BodyWeightSquats/v_BodyWeightSquats_g06_c03.avi 15
BodyWeightSquats/v_BodyWeightSquats_g06_c04.avi 15
BodyWeightSquats/v_BodyWeightSquats_g06_c05.avi 15
BodyWeightSquats/v_BodyWeightSquats_g07_c01.avi 15
BodyWeightSquats/v_BodyWeightSquats_g07_c02.avi 15
BodyWeightSquats/v_BodyWeightSquats_g07_c03.avi 15
BodyWeightSquats/v_BodyWeightSquats_g07_c04.avi 15
BodyWeightSquats/v_BodyWeightSquats_g15_c01.avi 15
BodyWeightSquats/v_BodyWeightSquats_g15_c02.avi 15
BodyWeightSquats/v_BodyWeightSquats_g15_c03.avi 15
BodyWeightSquats/v_BodyWeightSquats_g15_c04.avi 15
BodyWeightSquats/v_BodyWeightSquats_g16_c01.avi 15
BodyWeightSquats/v_BodyWeightSquats_g16_c02.avi 15
BodyWeightSquats/v_BodyWeightSquats_g16_c03.avi 15
BodyWeightSquats/v_BodyWeightSquats_g16_c04.avi 15
BodyWeightSquats/v_BodyWeightSquats_g17_c01.avi 15
BodyWeightSquats/v_BodyWeightSquats_g17_c02.avi 15
BodyWeightSquats/v_BodyWeightSquats_g17_c03.avi 15
BodyWeightSquats/v_BodyWeightSquats_g17_c04.avi 15
BodyWeightSquats/v_BodyWeightSquats_g18_c01.avi 15
BodyWeightSquats/v_BodyWeightSquats_g18_c02.avi 15
BodyWeightSquats/v_BodyWeightSquats_g18_c03.avi 15
BodyWeightSquats/v_BodyWeightSquats_g18_c04.avi 15
BodyWeightSquats/v_BodyWeightSquats_g19_c01.avi 15
BodyWeightSquats/v_BodyWeightSquats_g19_c02.avi 15
BodyWeightSquats/v_BodyWeightSquats_g19_c03.avi 15
BodyWeightSquats/v_BodyWeightSquats_g19_c04.avi 15
BodyWeightSquats/v_BodyWeightSquats_g20_c01.avi 15
BodyWeightSquats/v_BodyWeightSquats_g20_c02.avi 15
BodyWeightSquats/v_BodyWeightSquats_g20_c03.avi 15
BodyWeightSquats/v_BodyWeightSquats_g20_c04.avi 15
BodyWeightSquats/v_BodyWeightSquats_g20_c05.avi 15
BodyWeightSquats/v_BodyWeightSquats_g20_c06.avi 15
BodyWeightSquats/v_BodyWeightSquats_g21_c01.avi 15
BodyWeightSquats/v_BodyWeightSquats_g21_c02.avi 15
BodyWeightSquats/v_BodyWeightSquats_g21_c03.avi 15
BodyWeightSquats/v_BodyWeightSquats_g21_c04.avi 15
BodyWeightSquats/v_BodyWeightSquats_g22_c01.avi 15
BodyWeightSquats/v_BodyWeightSquats_g22_c02.avi 15
BodyWeightSquats/v_BodyWeightSquats_g22_c03.avi 15
BodyWeightSquats/v_BodyWeightSquats_g22_c04.avi 15
BodyWeightSquats/v_BodyWeightSquats_g23_c01.avi 15
BodyWeightSquats/v_BodyWeightSquats_g23_c02.avi 15
BodyWeightSquats/v_BodyWeightSquats_g23_c03.avi 15
BodyWeightSquats/v_BodyWeightSquats_g23_c04.avi 15
BodyWeightSquats/v_BodyWeightSquats_g24_c01.avi 15
BodyWeightSquats/v_BodyWeightSquats_g24_c02.avi 15
BodyWeightSquats/v_BodyWeightSquats_g24_c03.avi 15
BodyWeightSquats/v_BodyWeightSquats_g24_c04.avi 15
BodyWeightSquats/v_BodyWeightSquats_g24_c05.avi 15
BodyWeightSquats/v_BodyWeightSquats_g25_c01.avi 15
BodyWeightSquats/v_BodyWeightSquats_g25_c02.avi 15
BodyWeightSquats/v_BodyWeightSquats_g25_c03.avi 15
BodyWeightSquats/v_BodyWeightSquats_g25_c04.avi 15
BodyWeightSquats/v_BodyWeightSquats_g25_c05.avi 15
BodyWeightSquats/v_BodyWeightSquats_g25_c06.avi 15
BodyWeightSquats/v_BodyWeightSquats_g25_c07.avi 15
Bowling/v_Bowling_g01_c01.avi 16
Bowling/v_Bowling_g01_c02.avi 16
Bowling/v_Bowling_g01_c03.avi 16
Bowling/v_Bowling_g01_c04.avi 16
Bowling/v_Bowling_g01_c05.avi 16
Bowling/v_Bowling_g01_c06.avi 16
Bowling/v_Bowling_g01_c07.avi 16
Bowling/v_Bowling_g02_c01.avi 16
Bowling/v_Bowling_g02_c02.avi 16
Bowling/v_Bowling_g02_c03.avi 16
Bowling/v_Bowling_g02_c04.avi 16
Bowling/v_Bowling_g03_c01.avi 16
Bowling/v_Bowling_g03_c02.avi 16
Bowling/v_Bowling_g03_c03.avi 16
Bowling/v_Bowling_g03_c04.avi 16
Bowling/v_Bowling_g03_c05.avi 16
Bowling/v_Bowling_g03_c06.avi 16
Bowling/v_Bowling_g03_c07.avi 16
Bowling/v_Bowling_g04_c01.avi 16
Bowling/v_Bowling_g04_c02.avi 16
Bowling/v_Bowling_g04_c03.avi 16
Bowling/v_Bowling_g04_c04.avi 16
Bowling/v_Bowling_g05_c01.avi 16
Bowling/v_Bowling_g05_c02.avi 16
Bowling/v_Bowling_g05_c03.avi 16
Bowling/v_Bowling_g05_c04.avi 16
Bowling/v_Bowling_g05_c05.avi 16
Bowling/v_Bowling_g05_c06.avi 16
Bowling/v_Bowling_g05_c07.avi 16
Bowling/v_Bowling_g06_c01.avi 16
Bowling/v_Bowling_g06_c02.avi 16
Bowling/v_Bowling_g06_c03.avi 16
Bowling/v_Bowling_g06_c04.avi 16
Bowling/v_Bowling_g06_c05.avi 16
Bowling/v_Bowling_g06_c06.avi 16
Bowling/v_Bowling_g06_c07.avi 16
Bowling/v_Bowling_g07_c01.avi 16
Bowling/v_Bowling_g07_c02.avi 16
Bowling/v_Bowling_g07_c03.avi 16
Bowling/v_Bowling_g07_c04.avi 16
Bowling/v_Bowling_g07_c05.avi 16
Bowling/v_Bowling_g07_c06.avi 16
Bowling/v_Bowling_g07_c07.avi 16
Bowling/v_Bowling_g15_c01.avi 16
Bowling/v_Bowling_g15_c02.avi 16
Bowling/v_Bowling_g15_c03.avi 16
Bowling/v_Bowling_g15_c04.avi 16
Bowling/v_Bowling_g15_c05.avi 16
Bowling/v_Bowling_g15_c06.avi 16
Bowling/v_Bowling_g15_c07.avi 16
Bowling/v_Bowling_g16_c01.avi 16
Bowling/v_Bowling_g16_c02.avi 16
Bowling/v_Bowling_g16_c03.avi 16
Bowling/v_Bowling_g16_c04.avi 16
Bowling/v_Bowling_g17_c01.avi 16
Bowling/v_Bowling_g17_c02.avi 16
Bowling/v_Bowling_g17_c03.avi 16
Bowling/v_Bowling_g17_c04.avi 16
Bowling/v_Bowling_g17_c05.avi 16
Bowling/v_Bowling_g17_c06.avi 16
Bowling/v_Bowling_g17_c07.avi 16
Bowling/v_Bowling_g18_c01.avi 16
Bowling/v_Bowling_g18_c02.avi 16
Bowling/v_Bowling_g18_c03.avi 16
Bowling/v_Bowling_g18_c04.avi 16
Bowling/v_Bowling_g18_c05.avi 16
Bowling/v_Bowling_g19_c01.avi 16
Bowling/v_Bowling_g19_c02.avi 16
Bowling/v_Bowling_g19_c03.avi 16
Bowling/v_Bowling_g19_c04.avi 16
Bowling/v_Bowling_g19_c05.avi 16
Bowling/v_Bowling_g19_c06.avi 16
Bowling/v_Bowling_g19_c07.avi 16
Bowling/v_Bowling_g20_c01.avi 16
Bowling/v_Bowling_g20_c02.avi 16
Bowling/v_Bowling_g20_c03.avi 16
Bowling/v_Bowling_g20_c04.avi 16
Bowling/v_Bowling_g20_c05.avi 16
Bowling/v_Bowling_g20_c06.avi 16
Bowling/v_Bowling_g20_c07.avi 16
Bowling/v_Bowling_g21_c01.avi 16
Bowling/v_Bowling_g21_c02.avi 16
Bowling/v_Bowling_g21_c03.avi 16
Bowling/v_Bowling_g21_c04.avi 16
Bowling/v_Bowling_g21_c05.avi 16
Bowling/v_Bowling_g21_c06.avi 16
Bowling/v_Bowling_g22_c01.avi 16
Bowling/v_Bowling_g22_c02.avi 16
Bowling/v_Bowling_g22_c03.avi 16
Bowling/v_Bowling_g22_c04.avi 16
Bowling/v_Bowling_g22_c05.avi 16
Bowling/v_Bowling_g22_c06.avi 16
Bowling/v_Bowling_g22_c07.avi 16
Bowling/v_Bowling_g23_c01.avi 16
Bowling/v_Bowling_g23_c02.avi 16
Bowling/v_Bowling_g23_c03.avi 16
Bowling/v_Bowling_g23_c04.avi 16
Bowling/v_Bowling_g23_c05.avi 16
Bowling/v_Bowling_g23_c06.avi 16
Bowling/v_Bowling_g23_c07.avi 16
Bowling/v_Bowling_g24_c01.avi 16
Bowling/v_Bowling_g24_c02.avi 16
Bowling/v_Bowling_g24_c03.avi 16
Bowling/v_Bowling_g24_c04.avi 16
Bowling/v_Bowling_g24_c05.avi 16
Bowling/v_Bowling_g24_c06.avi 16
Bowling/v_Bowling_g24_c07.avi 16
Bowling/v_Bowling_g25_c01.avi 16
Bowling/v_Bowling_g25_c02.avi 16
Bowling/v_Bowling_g25_c03.avi 16
Bowling/v_Bowling_g25_c04.avi 16
Bowling/v_Bowling_g25_c05.avi 16
BoxingPunchingBag/v_BoxingPunchingBag_g01_c01.avi 17
BoxingPunchingBag/v_BoxingPunchingBag_g01_c02.avi 17
BoxingPunchingBag/v_BoxingPunchingBag_g01_c03.avi 17
BoxingPunchingBag/v_BoxingPunchingBag_g01_c04.avi 17
BoxingPunchingBag/v_BoxingPunchingBag_g01_c05.avi 17
BoxingPunchingBag/v_BoxingPunchingBag_g01_c06.avi 17
BoxingPunchingBag/v_BoxingPunchingBag_g01_c07.avi 17
BoxingPunchingBag/v_BoxingPunchingBag_g02_c01.avi 17
BoxingPunchingBag/v_BoxingPunchingBag_g02_c02.avi 17
BoxingPunchingBag/v_BoxingPunchingBag_g02_c03.avi 17
BoxingPunchingBag/v_BoxingPunchingBag_g02_c04.avi 17
BoxingPunchingBag/v_BoxingPunchingBag_g02_c05.avi 17
BoxingPunchingBag/v_BoxingPunchingBag_g02_c06.avi 17
BoxingPunchingBag/v_BoxingPunchingBag_g02_c07.avi 17
BoxingPunchingBag/v_BoxingPunchingBag_g03_c01.avi 17
BoxingPunchingBag/v_BoxingPunchingBag_g03_c02.avi 17
BoxingPunchingBag/v_BoxingPunchingBag_g03_c03.avi 17
BoxingPunchingBag/v_BoxingPunchingBag_g03_c04.avi 17
BoxingPunchingBag/v_BoxingPunchingBag_g03_c05.avi 17
BoxingPunchingBag/v_BoxingPunchingBag_g03_c06.avi 17
BoxingPunchingBag/v_BoxingPunchingBag_g03_c07.avi 17
BoxingPunchingBag/v_BoxingPunchingBag_g04_c01.avi 17
BoxingPunchingBag/v_BoxingPunchingBag_g04_c02.avi 17
BoxingPunchingBag/v_BoxingPunchingBag_g04_c03.avi 17
BoxingPunchingBag/v_BoxingPunchingBag_g04_c04.avi 17
BoxingPunchingBag/v_BoxingPunchingBag_g04_c05.avi 17
BoxingPunchingBag/v_BoxingPunchingBag_g04_c06.avi 17
BoxingPunchingBag/v_BoxingPunchingBag_g04_c07.avi 17
BoxingPunchingBag/v_BoxingPunchingBag_g05_c01.avi 17
BoxingPunchingBag/v_BoxingPunchingBag_g05_c02.avi 17
BoxingPunchingBag/v_BoxingPunchingBag_g05_c03.avi 17
BoxingPunchingBag/v_BoxingPunchingBag_g05_c04.avi 17
BoxingPunchingBag/v_BoxingPunchingBag_g05_c05.avi 17
BoxingPunchingBag/v_BoxingPunchingBag_g05_c06.avi 17
BoxingPunchingBag/v_BoxingPunchingBag_g05_c07.avi 17
BoxingPunchingBag/v_BoxingPunchingBag_g06_c01.avi 17
BoxingPunchingBag/v_BoxingPunchingBag_g06_c02.avi 17
BoxingPunchingBag/v_BoxingPunchingBag_g06_c03.avi 17
BoxingPunchingBag/v_BoxingPunchingBag_g06_c04.avi 17
BoxingPunchingBag/v_BoxingPunchingBag_g06_c05.avi 17
BoxingPunchingBag/v_BoxingPunchingBag_g06_c06.avi 17
BoxingPunchingBag/v_BoxingPunchingBag_g06_c07.avi 17
BoxingPunchingBag/v_BoxingPunchingBag_g07_c01.avi 17
BoxingPunchingBag/v_BoxingPunchingBag_g07_c02.avi 17
BoxingPunchingBag/v_BoxingPunchingBag_g07_c03.avi 17
BoxingPunchingBag/v_BoxingPunchingBag_g07_c04.avi 17
BoxingPunchingBag/v_BoxingPunchingBag_g07_c05.avi 17
BoxingPunchingBag/v_BoxingPunchingBag_g07_c06.avi 17
BoxingPunchingBag/v_BoxingPunchingBag_g07_c07.avi 17
BoxingPunchingBag/v_BoxingPunchingBag_g15_c01.avi 17
BoxingPunchingBag/v_BoxingPunchingBag_g15_c02.avi 17
BoxingPunchingBag/v_BoxingPunchingBag_g15_c03.avi 17
BoxingPunchingBag/v_BoxingPunchingBag_g15_c04.avi 17
BoxingPunchingBag/v_BoxingPunchingBag_g15_c05.avi 17
BoxingPunchingBag/v_BoxingPunchingBag_g15_c06.avi 17
BoxingPunchingBag/v_BoxingPunchingBag_g15_c07.avi 17
BoxingPunchingBag/v_BoxingPunchingBag_g16_c01.avi 17
BoxingPunchingBag/v_BoxingPunchingBag_g16_c02.avi 17
BoxingPunchingBag/v_BoxingPunchingBag_g16_c03.avi 17
BoxingPunchingBag/v_BoxingPunchingBag_g16_c04.avi 17
BoxingPunchingBag/v_BoxingPunchingBag_g16_c05.avi 17
BoxingPunchingBag/v_BoxingPunchingBag_g16_c06.avi 17
BoxingPunchingBag/v_BoxingPunchingBag_g16_c07.avi 17
BoxingPunchingBag/v_BoxingPunchingBag_g17_c01.avi 17
BoxingPunchingBag/v_BoxingPunchingBag_g17_c02.avi 17
BoxingPunchingBag/v_BoxingPunchingBag_g17_c03.avi 17
BoxingPunchingBag/v_BoxingPunchingBag_g17_c04.avi 17
BoxingPunchingBag/v_BoxingPunchingBag_g18_c01.avi 17
BoxingPunchingBag/v_BoxingPunchingBag_g18_c02.avi 17
BoxingPunchingBag/v_BoxingPunchingBag_g18_c03.avi 17
BoxingPunchingBag/v_BoxingPunchingBag_g18_c04.avi 17
BoxingPunchingBag/v_BoxingPunchingBag_g18_c05.avi 17
BoxingPunchingBag/v_BoxingPunchingBag_g18_c06.avi 17
BoxingPunchingBag/v_BoxingPunchingBag_g19_c01.avi 17
BoxingPunchingBag/v_BoxingPunchingBag_g19_c02.avi 17
BoxingPunchingBag/v_BoxingPunchingBag_g19_c03.avi 17
BoxingPunchingBag/v_BoxingPunchingBag_g19_c04.avi 17
BoxingPunchingBag/v_BoxingPunchingBag_g19_c05.avi 17
BoxingPunchingBag/v_BoxingPunchingBag_g19_c06.avi 17
BoxingPunchingBag/v_BoxingPunchingBag_g19_c07.avi 17
BoxingPunchingBag/v_BoxingPunchingBag_g20_c01.avi 17
BoxingPunchingBag/v_BoxingPunchingBag_g20_c02.avi 17
BoxingPunchingBag/v_BoxingPunchingBag_g20_c03.avi 17
BoxingPunchingBag/v_BoxingPunchingBag_g20_c04.avi 17
BoxingPunchingBag/v_BoxingPunchingBag_g20_c05.avi 17
BoxingPunchingBag/v_BoxingPunchingBag_g20_c06.avi 17
BoxingPunchingBag/v_BoxingPunchingBag_g20_c07.avi 17
BoxingPunchingBag/v_BoxingPunchingBag_g21_c01.avi 17
BoxingPunchingBag/v_BoxingPunchingBag_g21_c02.avi 17
BoxingPunchingBag/v_BoxingPunchingBag_g21_c03.avi 17
BoxingPunchingBag/v_BoxingPunchingBag_g21_c04.avi 17
BoxingPunchingBag/v_BoxingPunchingBag_g21_c05.avi 17
BoxingPunchingBag/v_BoxingPunchingBag_g21_c06.avi 17
BoxingPunchingBag/v_BoxingPunchingBag_g21_c07.avi 17
BoxingPunchingBag/v_BoxingPunchingBag_g22_c01.avi 17
BoxingPunchingBag/v_BoxingPunchingBag_g22_c02.avi 17
BoxingPunchingBag/v_BoxingPunchingBag_g22_c03.avi 17
BoxingPunchingBag/v_BoxingPunchingBag_g22_c04.avi 17
BoxingPunchingBag/v_BoxingPunchingBag_g22_c05.avi 17
BoxingPunchingBag/v_BoxingPunchingBag_g22_c06.avi 17
BoxingPunchingBag/v_BoxingPunchingBag_g22_c07.avi 17
BoxingPunchingBag/v_BoxingPunchingBag_g23_c01.avi 17
BoxingPunchingBag/v_BoxingPunchingBag_g23_c02.avi 17
BoxingPunchingBag/v_BoxingPunchingBag_g23_c03.avi 17
BoxingPunchingBag/v_BoxingPunchingBag_g23_c04.avi 17
BoxingPunchingBag/v_BoxingPunchingBag_g23_c05.avi 17
BoxingPunchingBag/v_BoxingPunchingBag_g23_c06.avi 17
BoxingPunchingBag/v_BoxingPunchingBag_g23_c07.avi 17
BoxingPunchingBag/v_BoxingPunchingBag_g24_c01.avi 17
BoxingPunchingBag/v_BoxingPunchingBag_g24_c02.avi 17
BoxingPunchingBag/v_BoxingPunchingBag_g24_c03.avi 17
BoxingPunchingBag/v_BoxingPunchingBag_g24_c04.avi 17
BoxingPunchingBag/v_BoxingPunchingBag_g24_c05.avi 17
BoxingPunchingBag/v_BoxingPunchingBag_g24_c06.avi 17
BoxingPunchingBag/v_BoxingPunchingBag_g24_c07.avi 17
BoxingPunchingBag/v_BoxingPunchingBag_g25_c01.avi 17
BoxingPunchingBag/v_BoxingPunchingBag_g25_c02.avi 17
BoxingPunchingBag/v_BoxingPunchingBag_g25_c03.avi 17
BoxingPunchingBag/v_BoxingPunchingBag_g25_c04.avi 17
BoxingPunchingBag/v_BoxingPunchingBag_g25_c05.avi 17
BoxingPunchingBag/v_BoxingPunchingBag_g25_c06.avi 17
BoxingPunchingBag/v_BoxingPunchingBag_g25_c07.avi 17
BoxingSpeedBag/v_BoxingSpeedBag_g01_c01.avi 18
BoxingSpeedBag/v_BoxingSpeedBag_g01_c02.avi 18
BoxingSpeedBag/v_BoxingSpeedBag_g01_c03.avi 18
BoxingSpeedBag/v_BoxingSpeedBag_g01_c04.avi 18
BoxingSpeedBag/v_BoxingSpeedBag_g02_c01.avi 18
BoxingSpeedBag/v_BoxingSpeedBag_g02_c02.avi 18
BoxingSpeedBag/v_BoxingSpeedBag_g02_c03.avi 18
BoxingSpeedBag/v_BoxingSpeedBag_g02_c04.avi 18
BoxingSpeedBag/v_BoxingSpeedBag_g03_c01.avi 18
BoxingSpeedBag/v_BoxingSpeedBag_g03_c02.avi 18
BoxingSpeedBag/v_BoxingSpeedBag_g03_c03.avi 18
BoxingSpeedBag/v_BoxingSpeedBag_g03_c04.avi 18
BoxingSpeedBag/v_BoxingSpeedBag_g03_c05.avi 18
BoxingSpeedBag/v_BoxingSpeedBag_g04_c01.avi 18
BoxingSpeedBag/v_BoxingSpeedBag_g04_c02.avi 18
BoxingSpeedBag/v_BoxingSpeedBag_g04_c03.avi 18
BoxingSpeedBag/v_BoxingSpeedBag_g04_c04.avi 18
BoxingSpeedBag/v_BoxingSpeedBag_g04_c05.avi 18
BoxingSpeedBag/v_BoxingSpeedBag_g04_c06.avi 18
BoxingSpeedBag/v_BoxingSpeedBag_g04_c07.avi 18
BoxingSpeedBag/v_BoxingSpeedBag_g05_c01.avi 18
BoxingSpeedBag/v_BoxingSpeedBag_g05_c02.avi 18
BoxingSpeedBag/v_BoxingSpeedBag_g05_c03.avi 18
BoxingSpeedBag/v_BoxingSpeedBag_g05_c04.avi 18
BoxingSpeedBag/v_BoxingSpeedBag_g05_c05.avi 18
BoxingSpeedBag/v_BoxingSpeedBag_g06_c01.avi 18
BoxingSpeedBag/v_BoxingSpeedBag_g06_c02.avi 18
BoxingSpeedBag/v_BoxingSpeedBag_g06_c03.avi 18
BoxingSpeedBag/v_BoxingSpeedBag_g06_c04.avi 18
BoxingSpeedBag/v_BoxingSpeedBag_g06_c05.avi 18
BoxingSpeedBag/v_BoxingSpeedBag_g07_c01.avi 18
BoxingSpeedBag/v_BoxingSpeedBag_g07_c02.avi 18
BoxingSpeedBag/v_BoxingSpeedBag_g07_c03.avi 18
BoxingSpeedBag/v_BoxingSpeedBag_g07_c04.avi 18
BoxingSpeedBag/v_BoxingSpeedBag_g07_c05.avi 18
BoxingSpeedBag/v_BoxingSpeedBag_g07_c06.avi 18
BoxingSpeedBag/v_BoxingSpeedBag_g07_c07.avi 18
BoxingSpeedBag/v_BoxingSpeedBag_g15_c01.avi 18
BoxingSpeedBag/v_BoxingSpeedBag_g15_c02.avi 18
BoxingSpeedBag/v_BoxingSpeedBag_g15_c03.avi 18
BoxingSpeedBag/v_BoxingSpeedBag_g15_c04.avi 18
BoxingSpeedBag/v_BoxingSpeedBag_g15_c05.avi 18
BoxingSpeedBag/v_BoxingSpeedBag_g15_c06.avi 18
BoxingSpeedBag/v_BoxingSpeedBag_g15_c07.avi 18
BoxingSpeedBag/v_BoxingSpeedBag_g16_c01.avi 18
BoxingSpeedBag/v_BoxingSpeedBag_g16_c02.avi 18
BoxingSpeedBag/v_BoxingSpeedBag_g16_c03.avi 18
BoxingSpeedBag/v_BoxingSpeedBag_g16_c04.avi 18
BoxingSpeedBag/v_BoxingSpeedBag_g16_c05.avi 18
BoxingSpeedBag/v_BoxingSpeedBag_g17_c01.avi 18
BoxingSpeedBag/v_BoxingSpeedBag_g17_c02.avi 18
BoxingSpeedBag/v_BoxingSpeedBag_g17_c03.avi 18
BoxingSpeedBag/v_BoxingSpeedBag_g17_c04.avi 18
BoxingSpeedBag/v_BoxingSpeedBag_g17_c05.avi 18
BoxingSpeedBag/v_BoxingSpeedBag_g17_c06.avi 18
BoxingSpeedBag/v_BoxingSpeedBag_g17_c07.avi 18
BoxingSpeedBag/v_BoxingSpeedBag_g18_c01.avi 18
BoxingSpeedBag/v_BoxingSpeedBag_g18_c02.avi 18
BoxingSpeedBag/v_BoxingSpeedBag_g18_c03.avi 18
BoxingSpeedBag/v_BoxingSpeedBag_g18_c04.avi 18
BoxingSpeedBag/v_BoxingSpeedBag_g19_c01.avi 18
BoxingSpeedBag/v_BoxingSpeedBag_g19_c02.avi 18
BoxingSpeedBag/v_BoxingSpeedBag_g19_c03.avi 18
BoxingSpeedBag/v_BoxingSpeedBag_g19_c04.avi 18
BoxingSpeedBag/v_BoxingSpeedBag_g19_c05.avi 18
BoxingSpeedBag/v_BoxingSpeedBag_g20_c01.avi 18
BoxingSpeedBag/v_BoxingSpeedBag_g20_c02.avi 18
BoxingSpeedBag/v_BoxingSpeedBag_g20_c03.avi 18
BoxingSpeedBag/v_BoxingSpeedBag_g20_c04.avi 18
BoxingSpeedBag/v_BoxingSpeedBag_g20_c05.avi 18
BoxingSpeedBag/v_BoxingSpeedBag_g21_c01.avi 18
BoxingSpeedBag/v_BoxingSpeedBag_g21_c02.avi 18
BoxingSpeedBag/v_BoxingSpeedBag_g21_c03.avi 18
BoxingSpeedBag/v_BoxingSpeedBag_g21_c04.avi 18
BoxingSpeedBag/v_BoxingSpeedBag_g22_c01.avi 18
BoxingSpeedBag/v_BoxingSpeedBag_g22_c02.avi 18
BoxingSpeedBag/v_BoxingSpeedBag_g22_c03.avi 18
BoxingSpeedBag/v_BoxingSpeedBag_g22_c04.avi 18
BoxingSpeedBag/v_BoxingSpeedBag_g23_c01.avi 18
BoxingSpeedBag/v_BoxingSpeedBag_g23_c02.avi 18
BoxingSpeedBag/v_BoxingSpeedBag_g23_c03.avi 18
BoxingSpeedBag/v_BoxingSpeedBag_g23_c04.avi 18
BoxingSpeedBag/v_BoxingSpeedBag_g23_c05.avi 18
BoxingSpeedBag/v_BoxingSpeedBag_g24_c01.avi 18
BoxingSpeedBag/v_BoxingSpeedBag_g24_c02.avi 18
BoxingSpeedBag/v_BoxingSpeedBag_g24_c03.avi 18
BoxingSpeedBag/v_BoxingSpeedBag_g24_c04.avi 18
BoxingSpeedBag/v_BoxingSpeedBag_g25_c01.avi 18
BoxingSpeedBag/v_BoxingSpeedBag_g25_c02.avi 18
BoxingSpeedBag/v_BoxingSpeedBag_g25_c03.avi 18
BoxingSpeedBag/v_BoxingSpeedBag_g25_c04.avi 18
BoxingSpeedBag/v_BoxingSpeedBag_g25_c05.avi 18
BoxingSpeedBag/v_BoxingSpeedBag_g25_c06.avi 18
BoxingSpeedBag/v_BoxingSpeedBag_g25_c07.avi 18
BreastStroke/v_BreastStroke_g01_c01.avi 19
BreastStroke/v_BreastStroke_g01_c02.avi 19
BreastStroke/v_BreastStroke_g01_c03.avi 19
BreastStroke/v_BreastStroke_g01_c04.avi 19
BreastStroke/v_BreastStroke_g02_c01.avi 19
BreastStroke/v_BreastStroke_g02_c02.avi 19
BreastStroke/v_BreastStroke_g02_c03.avi 19
BreastStroke/v_BreastStroke_g02_c04.avi 19
BreastStroke/v_BreastStroke_g03_c01.avi 19
BreastStroke/v_BreastStroke_g03_c02.avi 19
BreastStroke/v_BreastStroke_g03_c03.avi 19
BreastStroke/v_BreastStroke_g03_c04.avi 19
BreastStroke/v_BreastStroke_g04_c01.avi 19
BreastStroke/v_BreastStroke_g04_c02.avi 19
BreastStroke/v_BreastStroke_g04_c03.avi 19
BreastStroke/v_BreastStroke_g04_c04.avi 19
BreastStroke/v_BreastStroke_g05_c01.avi 19
BreastStroke/v_BreastStroke_g05_c02.avi 19
BreastStroke/v_BreastStroke_g05_c03.avi 19
BreastStroke/v_BreastStroke_g05_c04.avi 19
BreastStroke/v_BreastStroke_g06_c01.avi 19
BreastStroke/v_BreastStroke_g06_c02.avi 19
BreastStroke/v_BreastStroke_g06_c03.avi 19
BreastStroke/v_BreastStroke_g06_c04.avi 19
BreastStroke/v_BreastStroke_g07_c01.avi 19
BreastStroke/v_BreastStroke_g07_c02.avi 19
BreastStroke/v_BreastStroke_g07_c03.avi 19
BreastStroke/v_BreastStroke_g07_c04.avi 19
BreastStroke/v_BreastStroke_g15_c01.avi 19
BreastStroke/v_BreastStroke_g15_c02.avi 19
BreastStroke/v_BreastStroke_g15_c03.avi 19
BreastStroke/v_BreastStroke_g15_c04.avi 19
BreastStroke/v_BreastStroke_g16_c01.avi 19
BreastStroke/v_BreastStroke_g16_c02.avi 19
BreastStroke/v_BreastStroke_g16_c03.avi 19
BreastStroke/v_BreastStroke_g16_c04.avi 19
BreastStroke/v_BreastStroke_g17_c01.avi 19
BreastStroke/v_BreastStroke_g17_c02.avi 19
BreastStroke/v_BreastStroke_g17_c03.avi 19
BreastStroke/v_BreastStroke_g17_c04.avi 19
BreastStroke/v_BreastStroke_g18_c01.avi 19
BreastStroke/v_BreastStroke_g18_c02.avi 19
BreastStroke/v_BreastStroke_g18_c03.avi 19
BreastStroke/v_BreastStroke_g18_c04.avi 19
BreastStroke/v_BreastStroke_g18_c05.avi 19
BreastStroke/v_BreastStroke_g19_c01.avi 19
BreastStroke/v_BreastStroke_g19_c02.avi 19
BreastStroke/v_BreastStroke_g19_c03.avi 19
BreastStroke/v_BreastStroke_g19_c04.avi 19
BreastStroke/v_BreastStroke_g20_c01.avi 19
BreastStroke/v_BreastStroke_g20_c02.avi 19
BreastStroke/v_BreastStroke_g20_c03.avi 19
BreastStroke/v_BreastStroke_g20_c04.avi 19
BreastStroke/v_BreastStroke_g21_c01.avi 19
BreastStroke/v_BreastStroke_g21_c02.avi 19
BreastStroke/v_BreastStroke_g21_c03.avi 19
BreastStroke/v_BreastStroke_g21_c04.avi 19
BreastStroke/v_BreastStroke_g22_c01.avi 19
BreastStroke/v_BreastStroke_g22_c02.avi 19
BreastStroke/v_BreastStroke_g22_c03.avi 19
BreastStroke/v_BreastStroke_g22_c04.avi 19
BreastStroke/v_BreastStroke_g23_c01.avi 19
BreastStroke/v_BreastStroke_g23_c02.avi 19
BreastStroke/v_BreastStroke_g23_c03.avi 19
BreastStroke/v_BreastStroke_g23_c04.avi 19
BreastStroke/v_BreastStroke_g24_c01.avi 19
BreastStroke/v_BreastStroke_g24_c02.avi 19
BreastStroke/v_BreastStroke_g24_c03.avi 19
BreastStroke/v_BreastStroke_g24_c04.avi 19
BreastStroke/v_BreastStroke_g25_c01.avi 19
BreastStroke/v_BreastStroke_g25_c02.avi 19
BreastStroke/v_BreastStroke_g25_c03.avi 19
BreastStroke/v_BreastStroke_g25_c04.avi 19
BrushingTeeth/v_BrushingTeeth_g01_c01.avi 20
BrushingTeeth/v_BrushingTeeth_g01_c02.avi 20
BrushingTeeth/v_BrushingTeeth_g01_c03.avi 20
BrushingTeeth/v_BrushingTeeth_g01_c04.avi 20
BrushingTeeth/v_BrushingTeeth_g02_c01.avi 20
BrushingTeeth/v_BrushingTeeth_g02_c02.avi 20
BrushingTeeth/v_BrushingTeeth_g02_c03.avi 20
BrushingTeeth/v_BrushingTeeth_g02_c04.avi 20
BrushingTeeth/v_BrushingTeeth_g02_c05.avi 20
BrushingTeeth/v_BrushingTeeth_g02_c06.avi 20
BrushingTeeth/v_BrushingTeeth_g02_c07.avi 20
BrushingTeeth/v_BrushingTeeth_g03_c01.avi 20
BrushingTeeth/v_BrushingTeeth_g03_c02.avi 20
BrushingTeeth/v_BrushingTeeth_g03_c03.avi 20
BrushingTeeth/v_BrushingTeeth_g03_c04.avi 20
BrushingTeeth/v_BrushingTeeth_g03_c05.avi 20
BrushingTeeth/v_BrushingTeeth_g04_c01.avi 20
BrushingTeeth/v_BrushingTeeth_g04_c02.avi 20
BrushingTeeth/v_BrushingTeeth_g04_c03.avi 20
BrushingTeeth/v_BrushingTeeth_g04_c04.avi 20
BrushingTeeth/v_BrushingTeeth_g05_c01.avi 20
BrushingTeeth/v_BrushingTeeth_g05_c02.avi 20
BrushingTeeth/v_BrushingTeeth_g05_c03.avi 20
BrushingTeeth/v_BrushingTeeth_g05_c04.avi 20
BrushingTeeth/v_BrushingTeeth_g05_c05.avi 20
BrushingTeeth/v_BrushingTeeth_g06_c01.avi 20
BrushingTeeth/v_BrushingTeeth_g06_c02.avi 20
BrushingTeeth/v_BrushingTeeth_g06_c03.avi 20
BrushingTeeth/v_BrushingTeeth_g06_c04.avi 20
BrushingTeeth/v_BrushingTeeth_g06_c05.avi 20
BrushingTeeth/v_BrushingTeeth_g07_c01.avi 20
BrushingTeeth/v_BrushingTeeth_g07_c02.avi 20
BrushingTeeth/v_BrushingTeeth_g07_c03.avi 20
BrushingTeeth/v_BrushingTeeth_g07_c04.avi 20
BrushingTeeth/v_BrushingTeeth_g07_c05.avi 20
BrushingTeeth/v_BrushingTeeth_g07_c06.avi 20
BrushingTeeth/v_BrushingTeeth_g15_c01.avi 20
BrushingTeeth/v_BrushingTeeth_g15_c02.avi 20
BrushingTeeth/v_BrushingTeeth_g15_c03.avi 20
BrushingTeeth/v_BrushingTeeth_g15_c04.avi 20
BrushingTeeth/v_BrushingTeeth_g16_c01.avi 20
BrushingTeeth/v_BrushingTeeth_g16_c02.avi 20
BrushingTeeth/v_BrushingTeeth_g16_c03.avi 20
BrushingTeeth/v_BrushingTeeth_g16_c04.avi 20
BrushingTeeth/v_BrushingTeeth_g17_c01.avi 20
BrushingTeeth/v_BrushingTeeth_g17_c02.avi 20
BrushingTeeth/v_BrushingTeeth_g17_c03.avi 20
BrushingTeeth/v_BrushingTeeth_g17_c04.avi 20
BrushingTeeth/v_BrushingTeeth_g17_c05.avi 20
BrushingTeeth/v_BrushingTeeth_g18_c01.avi 20
BrushingTeeth/v_BrushingTeeth_g18_c02.avi 20
BrushingTeeth/v_BrushingTeeth_g18_c03.avi 20
BrushingTeeth/v_BrushingTeeth_g18_c04.avi 20
BrushingTeeth/v_BrushingTeeth_g18_c05.avi 20
BrushingTeeth/v_BrushingTeeth_g18_c06.avi 20
BrushingTeeth/v_BrushingTeeth_g18_c07.avi 20
BrushingTeeth/v_BrushingTeeth_g19_c01.avi 20
BrushingTeeth/v_BrushingTeeth_g19_c02.avi 20
BrushingTeeth/v_BrushingTeeth_g19_c03.avi 20
BrushingTeeth/v_BrushingTeeth_g19_c04.avi 20
BrushingTeeth/v_BrushingTeeth_g19_c05.avi 20
BrushingTeeth/v_BrushingTeeth_g20_c01.avi 20
BrushingTeeth/v_BrushingTeeth_g20_c02.avi 20
BrushingTeeth/v_BrushingTeeth_g20_c03.avi 20
BrushingTeeth/v_BrushingTeeth_g20_c04.avi 20
BrushingTeeth/v_BrushingTeeth_g20_c05.avi 20
BrushingTeeth/v_BrushingTeeth_g21_c01.avi 20
BrushingTeeth/v_BrushingTeeth_g21_c02.avi 20
BrushingTeeth/v_BrushingTeeth_g21_c03.avi 20
BrushingTeeth/v_BrushingTeeth_g21_c04.avi 20
BrushingTeeth/v_BrushingTeeth_g22_c01.avi 20
BrushingTeeth/v_BrushingTeeth_g22_c02.avi 20
BrushingTeeth/v_BrushingTeeth_g22_c03.avi 20
BrushingTeeth/v_BrushingTeeth_g22_c04.avi 20
BrushingTeeth/v_BrushingTeeth_g22_c05.avi 20
BrushingTeeth/v_BrushingTeeth_g22_c06.avi 20
BrushingTeeth/v_BrushingTeeth_g22_c07.avi 20
BrushingTeeth/v_BrushingTeeth_g23_c01.avi 20
BrushingTeeth/v_BrushingTeeth_g23_c02.avi 20
BrushingTeeth/v_BrushingTeeth_g23_c03.avi 20
BrushingTeeth/v_BrushingTeeth_g23_c04.avi 20
BrushingTeeth/v_BrushingTeeth_g23_c05.avi 20
BrushingTeeth/v_BrushingTeeth_g23_c06.avi 20
BrushingTeeth/v_BrushingTeeth_g24_c01.avi 20
BrushingTeeth/v_BrushingTeeth_g24_c02.avi 20
BrushingTeeth/v_BrushingTeeth_g24_c03.avi 20
BrushingTeeth/v_BrushingTeeth_g24_c04.avi 20
BrushingTeeth/v_BrushingTeeth_g24_c05.avi 20
BrushingTeeth/v_BrushingTeeth_g24_c06.avi 20
BrushingTeeth/v_BrushingTeeth_g24_c07.avi 20
BrushingTeeth/v_BrushingTeeth_g25_c01.avi 20
BrushingTeeth/v_BrushingTeeth_g25_c02.avi 20
BrushingTeeth/v_BrushingTeeth_g25_c03.avi 20
BrushingTeeth/v_BrushingTeeth_g25_c04.avi 20
BrushingTeeth/v_BrushingTeeth_g25_c05.avi 20
BrushingTeeth/v_BrushingTeeth_g25_c06.avi 20
BrushingTeeth/v_BrushingTeeth_g25_c07.avi 20
CleanAndJerk/v_CleanAndJerk_g01_c01.avi 21
CleanAndJerk/v_CleanAndJerk_g01_c02.avi 21
CleanAndJerk/v_CleanAndJerk_g01_c03.avi 21
CleanAndJerk/v_CleanAndJerk_g01_c04.avi 21
CleanAndJerk/v_CleanAndJerk_g01_c05.avi 21
CleanAndJerk/v_CleanAndJerk_g02_c01.avi 21
CleanAndJerk/v_CleanAndJerk_g02_c02.avi 21
CleanAndJerk/v_CleanAndJerk_g02_c03.avi 21
CleanAndJerk/v_CleanAndJerk_g02_c04.avi 21
CleanAndJerk/v_CleanAndJerk_g03_c01.avi 21
CleanAndJerk/v_CleanAndJerk_g03_c02.avi 21
CleanAndJerk/v_CleanAndJerk_g03_c03.avi 21
CleanAndJerk/v_CleanAndJerk_g03_c04.avi 21
CleanAndJerk/v_CleanAndJerk_g03_c05.avi 21
CleanAndJerk/v_CleanAndJerk_g03_c06.avi 21
CleanAndJerk/v_CleanAndJerk_g04_c01.avi 21
CleanAndJerk/v_CleanAndJerk_g04_c02.avi 21
CleanAndJerk/v_CleanAndJerk_g04_c03.avi 21
CleanAndJerk/v_CleanAndJerk_g04_c04.avi 21
CleanAndJerk/v_CleanAndJerk_g04_c05.avi 21
CleanAndJerk/v_CleanAndJerk_g05_c01.avi 21
CleanAndJerk/v_CleanAndJerk_g05_c02.avi 21
CleanAndJerk/v_CleanAndJerk_g05_c03.avi 21
CleanAndJerk/v_CleanAndJerk_g05_c04.avi 21
CleanAndJerk/v_CleanAndJerk_g06_c01.avi 21
CleanAndJerk/v_CleanAndJerk_g06_c02.avi 21
CleanAndJerk/v_CleanAndJerk_g06_c03.avi 21
CleanAndJerk/v_CleanAndJerk_g06_c04.avi 21
CleanAndJerk/v_CleanAndJerk_g07_c01.avi 21
CleanAndJerk/v_CleanAndJerk_g07_c02.avi 21
CleanAndJerk/v_CleanAndJerk_g07_c03.avi 21
CleanAndJerk/v_CleanAndJerk_g07_c04.avi 21
CleanAndJerk/v_CleanAndJerk_g07_c05.avi 21
CleanAndJerk/v_CleanAndJerk_g15_c01.avi 21
CleanAndJerk/v_CleanAndJerk_g15_c02.avi 21
CleanAndJerk/v_CleanAndJerk_g15_c03.avi 21
CleanAndJerk/v_CleanAndJerk_g15_c04.avi 21
CleanAndJerk/v_CleanAndJerk_g16_c01.avi 21
CleanAndJerk/v_CleanAndJerk_g16_c02.avi 21
CleanAndJerk/v_CleanAndJerk_g16_c03.avi 21
CleanAndJerk/v_CleanAndJerk_g16_c04.avi 21
CleanAndJerk/v_CleanAndJerk_g17_c01.avi 21
CleanAndJerk/v_CleanAndJerk_g17_c02.avi 21
CleanAndJerk/v_CleanAndJerk_g17_c03.avi 21
CleanAndJerk/v_CleanAndJerk_g17_c04.avi 21
CleanAndJerk/v_CleanAndJerk_g18_c01.avi 21
CleanAndJerk/v_CleanAndJerk_g18_c02.avi 21
CleanAndJerk/v_CleanAndJerk_g18_c03.avi 21
CleanAndJerk/v_CleanAndJerk_g18_c04.avi 21
CleanAndJerk/v_CleanAndJerk_g19_c01.avi 21
CleanAndJerk/v_CleanAndJerk_g19_c02.avi 21
CleanAndJerk/v_CleanAndJerk_g19_c03.avi 21
CleanAndJerk/v_CleanAndJerk_g19_c04.avi 21
CleanAndJerk/v_CleanAndJerk_g20_c01.avi 21
CleanAndJerk/v_CleanAndJerk_g20_c02.avi 21
CleanAndJerk/v_CleanAndJerk_g20_c03.avi 21
CleanAndJerk/v_CleanAndJerk_g20_c04.avi 21
CleanAndJerk/v_CleanAndJerk_g20_c05.avi 21
CleanAndJerk/v_CleanAndJerk_g20_c06.avi 21
CleanAndJerk/v_CleanAndJerk_g21_c01.avi 21
CleanAndJerk/v_CleanAndJerk_g21_c02.avi 21
CleanAndJerk/v_CleanAndJerk_g21_c03.avi 21
CleanAndJerk/v_CleanAndJerk_g21_c04.avi 21
CleanAndJerk/v_CleanAndJerk_g22_c01.avi 21
CleanAndJerk/v_CleanAndJerk_g22_c02.avi 21
CleanAndJerk/v_CleanAndJerk_g22_c03.avi 21
CleanAndJerk/v_CleanAndJerk_g22_c04.avi 21
CleanAndJerk/v_CleanAndJerk_g23_c01.avi 21
CleanAndJerk/v_CleanAndJerk_g23_c02.avi 21
CleanAndJerk/v_CleanAndJerk_g23_c03.avi 21
CleanAndJerk/v_CleanAndJerk_g23_c04.avi 21
CleanAndJerk/v_CleanAndJerk_g24_c01.avi 21
CleanAndJerk/v_CleanAndJerk_g24_c02.avi 21
CleanAndJerk/v_CleanAndJerk_g24_c03.avi 21
CleanAndJerk/v_CleanAndJerk_g24_c04.avi 21
CleanAndJerk/v_CleanAndJerk_g25_c01.avi 21
CleanAndJerk/v_CleanAndJerk_g25_c02.avi 21
CleanAndJerk/v_CleanAndJerk_g25_c03.avi 21
CleanAndJerk/v_CleanAndJerk_g25_c04.avi 21
CliffDiving/v_CliffDiving_g01_c01.avi 22
CliffDiving/v_CliffDiving_g01_c02.avi 22
CliffDiving/v_CliffDiving_g01_c03.avi 22
CliffDiving/v_CliffDiving_g01_c04.avi 22
CliffDiving/v_CliffDiving_g01_c05.avi 22
CliffDiving/v_CliffDiving_g01_c06.avi 22
CliffDiving/v_CliffDiving_g02_c01.avi 22
CliffDiving/v_CliffDiving_g02_c02.avi 22
CliffDiving/v_CliffDiving_g02_c03.avi 22
CliffDiving/v_CliffDiving_g02_c04.avi 22
CliffDiving/v_CliffDiving_g03_c01.avi 22
CliffDiving/v_CliffDiving_g03_c02.avi 22
CliffDiving/v_CliffDiving_g03_c03.avi 22
CliffDiving/v_CliffDiving_g03_c04.avi 22
CliffDiving/v_CliffDiving_g03_c05.avi 22
CliffDiving/v_CliffDiving_g04_c01.avi 22
CliffDiving/v_CliffDiving_g04_c02.avi 22
CliffDiving/v_CliffDiving_g04_c03.avi 22
CliffDiving/v_CliffDiving_g04_c04.avi 22
CliffDiving/v_CliffDiving_g05_c01.avi 22
CliffDiving/v_CliffDiving_g05_c02.avi 22
CliffDiving/v_CliffDiving_g05_c03.avi 22
CliffDiving/v_CliffDiving_g05_c04.avi 22
CliffDiving/v_CliffDiving_g05_c05.avi 22
CliffDiving/v_CliffDiving_g05_c06.avi 22
CliffDiving/v_CliffDiving_g05_c07.avi 22
CliffDiving/v_CliffDiving_g06_c01.avi 22
CliffDiving/v_CliffDiving_g06_c02.avi 22
CliffDiving/v_CliffDiving_g06_c03.avi 22
CliffDiving/v_CliffDiving_g06_c04.avi 22
CliffDiving/v_CliffDiving_g06_c05.avi 22
CliffDiving/v_CliffDiving_g06_c06.avi 22
CliffDiving/v_CliffDiving_g06_c07.avi 22
CliffDiving/v_CliffDiving_g07_c01.avi 22
CliffDiving/v_CliffDiving_g07_c02.avi 22
CliffDiving/v_CliffDiving_g07_c03.avi 22
CliffDiving/v_CliffDiving_g07_c04.avi 22
CliffDiving/v_CliffDiving_g07_c05.avi 22
CliffDiving/v_CliffDiving_g07_c06.avi 22
CliffDiving/v_CliffDiving_g15_c01.avi 22
CliffDiving/v_CliffDiving_g15_c02.avi 22
CliffDiving/v_CliffDiving_g15_c03.avi 22
CliffDiving/v_CliffDiving_g15_c04.avi 22
CliffDiving/v_CliffDiving_g16_c01.avi 22
CliffDiving/v_CliffDiving_g16_c02.avi 22
CliffDiving/v_CliffDiving_g16_c03.avi 22
CliffDiving/v_CliffDiving_g16_c04.avi 22
CliffDiving/v_CliffDiving_g17_c01.avi 22
CliffDiving/v_CliffDiving_g17_c02.avi 22
CliffDiving/v_CliffDiving_g17_c03.avi 22
CliffDiving/v_CliffDiving_g17_c04.avi 22
CliffDiving/v_CliffDiving_g17_c05.avi 22
CliffDiving/v_CliffDiving_g18_c01.avi 22
CliffDiving/v_CliffDiving_g18_c02.avi 22
CliffDiving/v_CliffDiving_g18_c03.avi 22
CliffDiving/v_CliffDiving_g18_c04.avi 22
CliffDiving/v_CliffDiving_g18_c05.avi 22
CliffDiving/v_CliffDiving_g18_c06.avi 22
CliffDiving/v_CliffDiving_g18_c07.avi 22
CliffDiving/v_CliffDiving_g19_c01.avi 22
CliffDiving/v_CliffDiving_g19_c02.avi 22
CliffDiving/v_CliffDiving_g19_c03.avi 22
CliffDiving/v_CliffDiving_g19_c04.avi 22
CliffDiving/v_CliffDiving_g19_c05.avi 22
CliffDiving/v_CliffDiving_g19_c06.avi 22
CliffDiving/v_CliffDiving_g19_c07.avi 22
CliffDiving/v_CliffDiving_g20_c01.avi 22
CliffDiving/v_CliffDiving_g20_c02.avi 22
CliffDiving/v_CliffDiving_g20_c03.avi 22
CliffDiving/v_CliffDiving_g20_c04.avi 22
CliffDiving/v_CliffDiving_g20_c05.avi 22
CliffDiving/v_CliffDiving_g20_c06.avi 22
CliffDiving/v_CliffDiving_g20_c07.avi 22
CliffDiving/v_CliffDiving_g21_c01.avi 22
CliffDiving/v_CliffDiving_g21_c02.avi 22
CliffDiving/v_CliffDiving_g21_c03.avi 22
CliffDiving/v_CliffDiving_g21_c04.avi 22
CliffDiving/v_CliffDiving_g22_c01.avi 22
CliffDiving/v_CliffDiving_g22_c02.avi 22
CliffDiving/v_CliffDiving_g22_c03.avi 22
CliffDiving/v_CliffDiving_g22_c04.avi 22
CliffDiving/v_CliffDiving_g22_c05.avi 22
CliffDiving/v_CliffDiving_g22_c06.avi 22
CliffDiving/v_CliffDiving_g23_c01.avi 22
CliffDiving/v_CliffDiving_g23_c02.avi 22
CliffDiving/v_CliffDiving_g23_c03.avi 22
CliffDiving/v_CliffDiving_g23_c04.avi 22
CliffDiving/v_CliffDiving_g23_c05.avi 22
CliffDiving/v_CliffDiving_g24_c01.avi 22
CliffDiving/v_CliffDiving_g24_c02.avi 22
CliffDiving/v_CliffDiving_g24_c03.avi 22
CliffDiving/v_CliffDiving_g24_c04.avi 22
CliffDiving/v_CliffDiving_g24_c05.avi 22
CliffDiving/v_CliffDiving_g25_c01.avi 22
CliffDiving/v_CliffDiving_g25_c02.avi 22
CliffDiving/v_CliffDiving_g25_c03.avi 22
CliffDiving/v_CliffDiving_g25_c04.avi 22
CricketBowling/v_CricketBowling_g01_c01.avi 23
CricketBowling/v_CricketBowling_g01_c02.avi 23
CricketBowling/v_CricketBowling_g01_c03.avi 23
CricketBowling/v_CricketBowling_g01_c04.avi 23
CricketBowling/v_CricketBowling_g01_c05.avi 23
CricketBowling/v_CricketBowling_g01_c06.avi 23
CricketBowling/v_CricketBowling_g01_c07.avi 23
CricketBowling/v_CricketBowling_g02_c01.avi 23
CricketBowling/v_CricketBowling_g02_c02.avi 23
CricketBowling/v_CricketBowling_g02_c03.avi 23
CricketBowling/v_CricketBowling_g02_c04.avi 23
CricketBowling/v_CricketBowling_g02_c05.avi 23
CricketBowling/v_CricketBowling_g02_c06.avi 23
CricketBowling/v_CricketBowling_g02_c07.avi 23
CricketBowling/v_CricketBowling_g03_c01.avi 23
CricketBowling/v_CricketBowling_g03_c02.avi 23
CricketBowling/v_CricketBowling_g03_c03.avi 23
CricketBowling/v_CricketBowling_g03_c04.avi 23
CricketBowling/v_CricketBowling_g04_c01.avi 23
CricketBowling/v_CricketBowling_g04_c02.avi 23
CricketBowling/v_CricketBowling_g04_c03.avi 23
CricketBowling/v_CricketBowling_g04_c04.avi 23
CricketBowling/v_CricketBowling_g04_c05.avi 23
CricketBowling/v_CricketBowling_g05_c01.avi 23
CricketBowling/v_CricketBowling_g05_c02.avi 23
CricketBowling/v_CricketBowling_g05_c03.avi 23
CricketBowling/v_CricketBowling_g05_c04.avi 23
CricketBowling/v_CricketBowling_g06_c01.avi 23
CricketBowling/v_CricketBowling_g06_c02.avi 23
CricketBowling/v_CricketBowling_g06_c03.avi 23
CricketBowling/v_CricketBowling_g06_c04.avi 23
CricketBowling/v_CricketBowling_g06_c05.avi 23
CricketBowling/v_CricketBowling_g07_c01.avi 23
CricketBowling/v_CricketBowling_g07_c02.avi 23
CricketBowling/v_CricketBowling_g07_c03.avi 23
CricketBowling/v_CricketBowling_g07_c04.avi 23
CricketBowling/v_CricketBowling_g15_c01.avi 23
CricketBowling/v_CricketBowling_g15_c02.avi 23
CricketBowling/v_CricketBowling_g15_c03.avi 23
CricketBowling/v_CricketBowling_g15_c04.avi 23
CricketBowling/v_CricketBowling_g15_c05.avi 23
CricketBowling/v_CricketBowling_g15_c06.avi 23
CricketBowling/v_CricketBowling_g16_c01.avi 23
CricketBowling/v_CricketBowling_g16_c02.avi 23
CricketBowling/v_CricketBowling_g16_c03.avi 23
CricketBowling/v_CricketBowling_g16_c04.avi 23
CricketBowling/v_CricketBowling_g16_c05.avi 23
CricketBowling/v_CricketBowling_g16_c06.avi 23
CricketBowling/v_CricketBowling_g16_c07.avi 23
CricketBowling/v_CricketBowling_g17_c01.avi 23
CricketBowling/v_CricketBowling_g17_c02.avi 23
CricketBowling/v_CricketBowling_g17_c03.avi 23
CricketBowling/v_CricketBowling_g17_c04.avi 23
CricketBowling/v_CricketBowling_g17_c05.avi 23
CricketBowling/v_CricketBowling_g18_c01.avi 23
CricketBowling/v_CricketBowling_g18_c02.avi 23
CricketBowling/v_CricketBowling_g18_c03.avi 23
CricketBowling/v_CricketBowling_g18_c04.avi 23
CricketBowling/v_CricketBowling_g18_c05.avi 23
CricketBowling/v_CricketBowling_g18_c06.avi 23
CricketBowling/v_CricketBowling_g19_c01.avi 23
CricketBowling/v_CricketBowling_g19_c02.avi 23
CricketBowling/v_CricketBowling_g19_c03.avi 23
CricketBowling/v_CricketBowling_g19_c04.avi 23
CricketBowling/v_CricketBowling_g19_c05.avi 23
CricketBowling/v_CricketBowling_g19_c06.avi 23
CricketBowling/v_CricketBowling_g19_c07.avi 23
CricketBowling/v_CricketBowling_g20_c01.avi 23
CricketBowling/v_CricketBowling_g20_c02.avi 23
CricketBowling/v_CricketBowling_g20_c03.avi 23
CricketBowling/v_CricketBowling_g20_c04.avi 23
CricketBowling/v_CricketBowling_g20_c05.avi 23
CricketBowling/v_CricketBowling_g21_c01.avi 23
CricketBowling/v_CricketBowling_g21_c02.avi 23
CricketBowling/v_CricketBowling_g21_c03.avi 23
CricketBowling/v_CricketBowling_g21_c04.avi 23
CricketBowling/v_CricketBowling_g21_c05.avi 23
CricketBowling/v_CricketBowling_g21_c06.avi 23
CricketBowling/v_CricketBowling_g22_c01.avi 23
CricketBowling/v_CricketBowling_g22_c02.avi 23
CricketBowling/v_CricketBowling_g22_c03.avi 23
CricketBowling/v_CricketBowling_g22_c04.avi 23
CricketBowling/v_CricketBowling_g22_c05.avi 23
CricketBowling/v_CricketBowling_g22_c06.avi 23
CricketBowling/v_CricketBowling_g22_c07.avi 23
CricketBowling/v_CricketBowling_g23_c01.avi 23
CricketBowling/v_CricketBowling_g23_c02.avi 23
CricketBowling/v_CricketBowling_g23_c03.avi 23
CricketBowling/v_CricketBowling_g23_c04.avi 23
CricketBowling/v_CricketBowling_g24_c01.avi 23
CricketBowling/v_CricketBowling_g24_c02.avi 23
CricketBowling/v_CricketBowling_g24_c03.avi 23
CricketBowling/v_CricketBowling_g24_c04.avi 23
CricketBowling/v_CricketBowling_g25_c01.avi 23
CricketBowling/v_CricketBowling_g25_c02.avi 23
CricketBowling/v_CricketBowling_g25_c03.avi 23
CricketBowling/v_CricketBowling_g25_c04.avi 23
CricketBowling/v_CricketBowling_g25_c05.avi 23
CricketBowling/v_CricketBowling_g25_c06.avi 23
CricketBowling/v_CricketBowling_g25_c07.avi 23
CricketShot/v_CricketShot_g01_c01.avi 24
CricketShot/v_CricketShot_g01_c02.avi 24
CricketShot/v_CricketShot_g01_c03.avi 24
CricketShot/v_CricketShot_g01_c04.avi 24
CricketShot/v_CricketShot_g01_c05.avi 24
CricketShot/v_CricketShot_g01_c06.avi 24
CricketShot/v_CricketShot_g01_c07.avi 24
CricketShot/v_CricketShot_g02_c01.avi 24
CricketShot/v_CricketShot_g02_c02.avi 24
CricketShot/v_CricketShot_g02_c03.avi 24
CricketShot/v_CricketShot_g02_c04.avi 24
CricketShot/v_CricketShot_g02_c05.avi 24
CricketShot/v_CricketShot_g02_c06.avi 24
CricketShot/v_CricketShot_g02_c07.avi 24
CricketShot/v_CricketShot_g03_c01.avi 24
CricketShot/v_CricketShot_g03_c02.avi 24
CricketShot/v_CricketShot_g03_c03.avi 24
CricketShot/v_CricketShot_g03_c04.avi 24
CricketShot/v_CricketShot_g03_c05.avi 24
CricketShot/v_CricketShot_g03_c06.avi 24
CricketShot/v_CricketShot_g03_c07.avi 24
CricketShot/v_CricketShot_g04_c01.avi 24
CricketShot/v_CricketShot_g04_c02.avi 24
CricketShot/v_CricketShot_g04_c03.avi 24
CricketShot/v_CricketShot_g04_c04.avi 24
CricketShot/v_CricketShot_g04_c05.avi 24
CricketShot/v_CricketShot_g04_c06.avi 24
CricketShot/v_CricketShot_g04_c07.avi 24
CricketShot/v_CricketShot_g05_c01.avi 24
CricketShot/v_CricketShot_g05_c02.avi 24
CricketShot/v_CricketShot_g05_c03.avi 24
CricketShot/v_CricketShot_g05_c04.avi 24
CricketShot/v_CricketShot_g05_c05.avi 24
CricketShot/v_CricketShot_g05_c06.avi 24
CricketShot/v_CricketShot_g05_c07.avi 24
CricketShot/v_CricketShot_g06_c01.avi 24
CricketShot/v_CricketShot_g06_c02.avi 24
CricketShot/v_CricketShot_g06_c03.avi 24
CricketShot/v_CricketShot_g06_c04.avi 24
CricketShot/v_CricketShot_g06_c05.avi 24
CricketShot/v_CricketShot_g06_c06.avi 24
CricketShot/v_CricketShot_g06_c07.avi 24
CricketShot/v_CricketShot_g07_c01.avi 24
CricketShot/v_CricketShot_g07_c02.avi 24
CricketShot/v_CricketShot_g07_c03.avi 24
CricketShot/v_CricketShot_g07_c04.avi 24
CricketShot/v_CricketShot_g07_c05.avi 24
CricketShot/v_CricketShot_g07_c06.avi 24
CricketShot/v_CricketShot_g07_c07.avi 24
CricketShot/v_CricketShot_g15_c01.avi 24
CricketShot/v_CricketShot_g15_c02.avi 24
CricketShot/v_CricketShot_g15_c03.avi 24
CricketShot/v_CricketShot_g15_c04.avi 24
CricketShot/v_CricketShot_g15_c05.avi 24
CricketShot/v_CricketShot_g15_c06.avi 24
CricketShot/v_CricketShot_g15_c07.avi 24
CricketShot/v_CricketShot_g16_c01.avi 24
CricketShot/v_CricketShot_g16_c02.avi 24
CricketShot/v_CricketShot_g16_c03.avi 24
CricketShot/v_CricketShot_g16_c04.avi 24
CricketShot/v_CricketShot_g16_c05.avi 24
CricketShot/v_CricketShot_g16_c06.avi 24
CricketShot/v_CricketShot_g16_c07.avi 24
CricketShot/v_CricketShot_g17_c01.avi 24
CricketShot/v_CricketShot_g17_c02.avi 24
CricketShot/v_CricketShot_g17_c03.avi 24
CricketShot/v_CricketShot_g17_c04.avi 24
CricketShot/v_CricketShot_g17_c05.avi 24
CricketShot/v_CricketShot_g17_c06.avi 24
CricketShot/v_CricketShot_g18_c01.avi 24
CricketShot/v_CricketShot_g18_c02.avi 24
CricketShot/v_CricketShot_g18_c03.avi 24
CricketShot/v_CricketShot_g18_c04.avi 24
CricketShot/v_CricketShot_g18_c05.avi 24
CricketShot/v_CricketShot_g19_c01.avi 24
CricketShot/v_CricketShot_g19_c02.avi 24
CricketShot/v_CricketShot_g19_c03.avi 24
CricketShot/v_CricketShot_g19_c04.avi 24
CricketShot/v_CricketShot_g19_c05.avi 24
CricketShot/v_CricketShot_g20_c01.avi 24
CricketShot/v_CricketShot_g20_c02.avi 24
CricketShot/v_CricketShot_g20_c03.avi 24
CricketShot/v_CricketShot_g20_c04.avi 24
CricketShot/v_CricketShot_g20_c05.avi 24
CricketShot/v_CricketShot_g20_c06.avi 24
CricketShot/v_CricketShot_g20_c07.avi 24
CricketShot/v_CricketShot_g21_c01.avi 24
CricketShot/v_CricketShot_g21_c02.avi 24
CricketShot/v_CricketShot_g21_c03.avi 24
CricketShot/v_CricketShot_g21_c04.avi 24
CricketShot/v_CricketShot_g21_c05.avi 24
CricketShot/v_CricketShot_g21_c06.avi 24
CricketShot/v_CricketShot_g22_c01.avi 24
CricketShot/v_CricketShot_g22_c02.avi 24
CricketShot/v_CricketShot_g22_c03.avi 24
CricketShot/v_CricketShot_g22_c04.avi 24
CricketShot/v_CricketShot_g22_c05.avi 24
CricketShot/v_CricketShot_g22_c06.avi 24
CricketShot/v_CricketShot_g22_c07.avi 24
CricketShot/v_CricketShot_g23_c01.avi 24
CricketShot/v_CricketShot_g23_c02.avi 24
CricketShot/v_CricketShot_g23_c03.avi 24
CricketShot/v_CricketShot_g23_c04.avi 24
CricketShot/v_CricketShot_g23_c05.avi 24
CricketShot/v_CricketShot_g24_c01.avi 24
CricketShot/v_CricketShot_g24_c02.avi 24
CricketShot/v_CricketShot_g24_c03.avi 24
CricketShot/v_CricketShot_g24_c04.avi 24
CricketShot/v_CricketShot_g24_c05.avi 24
CricketShot/v_CricketShot_g24_c06.avi 24
CricketShot/v_CricketShot_g24_c07.avi 24
CricketShot/v_CricketShot_g25_c01.avi 24
CricketShot/v_CricketShot_g25_c02.avi 24
CricketShot/v_CricketShot_g25_c03.avi 24
CricketShot/v_CricketShot_g25_c04.avi 24
CricketShot/v_CricketShot_g25_c05.avi 24
CricketShot/v_CricketShot_g25_c06.avi 24
CricketShot/v_CricketShot_g25_c07.avi 24
CuttingInKitchen/v_CuttingInKitchen_g01_c01.avi 25
CuttingInKitchen/v_CuttingInKitchen_g01_c02.avi 25
CuttingInKitchen/v_CuttingInKitchen_g01_c03.avi 25
CuttingInKitchen/v_CuttingInKitchen_g01_c04.avi 25
CuttingInKitchen/v_CuttingInKitchen_g01_c05.avi 25
CuttingInKitchen/v_CuttingInKitchen_g02_c01.avi 25
CuttingInKitchen/v_CuttingInKitchen_g02_c02.avi 25
CuttingInKitchen/v_CuttingInKitchen_g02_c03.avi 25
CuttingInKitchen/v_CuttingInKitchen_g02_c04.avi 25
CuttingInKitchen/v_CuttingInKitchen_g03_c01.avi 25
CuttingInKitchen/v_CuttingInKitchen_g03_c02.avi 25
CuttingInKitchen/v_CuttingInKitchen_g03_c03.avi 25
CuttingInKitchen/v_CuttingInKitchen_g03_c04.avi 25
CuttingInKitchen/v_CuttingInKitchen_g04_c01.avi 25
CuttingInKitchen/v_CuttingInKitchen_g04_c02.avi 25
CuttingInKitchen/v_CuttingInKitchen_g04_c03.avi 25
CuttingInKitchen/v_CuttingInKitchen_g04_c04.avi 25
CuttingInKitchen/v_CuttingInKitchen_g04_c05.avi 25
CuttingInKitchen/v_CuttingInKitchen_g05_c01.avi 25
CuttingInKitchen/v_CuttingInKitchen_g05_c02.avi 25
CuttingInKitchen/v_CuttingInKitchen_g05_c03.avi 25
CuttingInKitchen/v_CuttingInKitchen_g05_c04.avi 25
CuttingInKitchen/v_CuttingInKitchen_g05_c05.avi 25
CuttingInKitchen/v_CuttingInKitchen_g05_c06.avi 25
CuttingInKitchen/v_CuttingInKitchen_g06_c01.avi 25
CuttingInKitchen/v_CuttingInKitchen_g06_c02.avi 25
CuttingInKitchen/v_CuttingInKitchen_g06_c03.avi 25
CuttingInKitchen/v_CuttingInKitchen_g06_c04.avi 25
CuttingInKitchen/v_CuttingInKitchen_g06_c05.avi 25
CuttingInKitchen/v_CuttingInKitchen_g07_c01.avi 25
CuttingInKitchen/v_CuttingInKitchen_g07_c02.avi 25
CuttingInKitchen/v_CuttingInKitchen_g07_c03.avi 25
CuttingInKitchen/v_CuttingInKitchen_g07_c04.avi 25
CuttingInKitchen/v_CuttingInKitchen_g15_c01.avi 25
CuttingInKitchen/v_CuttingInKitchen_g15_c02.avi 25
CuttingInKitchen/v_CuttingInKitchen_g15_c03.avi 25
CuttingInKitchen/v_CuttingInKitchen_g15_c04.avi 25
CuttingInKitchen/v_CuttingInKitchen_g16_c01.avi 25
CuttingInKitchen/v_CuttingInKitchen_g16_c02.avi 25
CuttingInKitchen/v_CuttingInKitchen_g16_c03.avi 25
CuttingInKitchen/v_CuttingInKitchen_g16_c04.avi 25
CuttingInKitchen/v_CuttingInKitchen_g17_c01.avi 25
CuttingInKitchen/v_CuttingInKitchen_g17_c02.avi 25
CuttingInKitchen/v_CuttingInKitchen_g17_c03.avi 25
CuttingInKitchen/v_CuttingInKitchen_g17_c04.avi 25
CuttingInKitchen/v_CuttingInKitchen_g18_c01.avi 25
CuttingInKitchen/v_CuttingInKitchen_g18_c02.avi 25
CuttingInKitchen/v_CuttingInKitchen_g18_c03.avi 25
CuttingInKitchen/v_CuttingInKitchen_g18_c04.avi 25
CuttingInKitchen/v_CuttingInKitchen_g19_c01.avi 25
CuttingInKitchen/v_CuttingInKitchen_g19_c02.avi 25
CuttingInKitchen/v_CuttingInKitchen_g19_c03.avi 25
CuttingInKitchen/v_CuttingInKitchen_g19_c04.avi 25
CuttingInKitchen/v_CuttingInKitchen_g20_c01.avi 25
CuttingInKitchen/v_CuttingInKitchen_g20_c02.avi 25
CuttingInKitchen/v_CuttingInKitchen_g20_c03.avi 25
CuttingInKitchen/v_CuttingInKitchen_g20_c04.avi 25
CuttingInKitchen/v_CuttingInKitchen_g21_c01.avi 25
CuttingInKitchen/v_CuttingInKitchen_g21_c02.avi 25
CuttingInKitchen/v_CuttingInKitchen_g21_c03.avi 25
CuttingInKitchen/v_CuttingInKitchen_g21_c04.avi 25
CuttingInKitchen/v_CuttingInKitchen_g22_c01.avi 25
CuttingInKitchen/v_CuttingInKitchen_g22_c02.avi 25
CuttingInKitchen/v_CuttingInKitchen_g22_c03.avi 25
CuttingInKitchen/v_CuttingInKitchen_g22_c04.avi 25
CuttingInKitchen/v_CuttingInKitchen_g23_c01.avi 25
CuttingInKitchen/v_CuttingInKitchen_g23_c02.avi 25
CuttingInKitchen/v_CuttingInKitchen_g23_c03.avi 25
CuttingInKitchen/v_CuttingInKitchen_g23_c04.avi 25
CuttingInKitchen/v_CuttingInKitchen_g24_c01.avi 25
CuttingInKitchen/v_CuttingInKitchen_g24_c02.avi 25
CuttingInKitchen/v_CuttingInKitchen_g24_c03.avi 25
CuttingInKitchen/v_CuttingInKitchen_g24_c04.avi 25
CuttingInKitchen/v_CuttingInKitchen_g25_c01.avi 25
CuttingInKitchen/v_CuttingInKitchen_g25_c02.avi 25
CuttingInKitchen/v_CuttingInKitchen_g25_c03.avi 25
CuttingInKitchen/v_CuttingInKitchen_g25_c04.avi 25
CuttingInKitchen/v_CuttingInKitchen_g25_c05.avi 25
CuttingInKitchen/v_CuttingInKitchen_g25_c06.avi 25
Diving/v_Diving_g01_c01.avi 26
Diving/v_Diving_g01_c02.avi 26
Diving/v_Diving_g01_c03.avi 26
Diving/v_Diving_g01_c04.avi 26
Diving/v_Diving_g01_c05.avi 26
Diving/v_Diving_g01_c06.avi 26
Diving/v_Diving_g01_c07.avi 26
Diving/v_Diving_g02_c01.avi 26
Diving/v_Diving_g02_c02.avi 26
Diving/v_Diving_g02_c03.avi 26
Diving/v_Diving_g02_c04.avi 26
Diving/v_Diving_g02_c05.avi 26
Diving/v_Diving_g02_c06.avi 26
Diving/v_Diving_g02_c07.avi 26
Diving/v_Diving_g03_c01.avi 26
Diving/v_Diving_g03_c02.avi 26
Diving/v_Diving_g03_c03.avi 26
Diving/v_Diving_g03_c04.avi 26
Diving/v_Diving_g03_c05.avi 26
Diving/v_Diving_g03_c06.avi 26
Diving/v_Diving_g03_c07.avi 26
Diving/v_Diving_g04_c01.avi 26
Diving/v_Diving_g04_c02.avi 26
Diving/v_Diving_g04_c03.avi 26
Diving/v_Diving_g04_c04.avi 26
Diving/v_Diving_g04_c05.avi 26
Diving/v_Diving_g04_c06.avi 26
Diving/v_Diving_g04_c07.avi 26
Diving/v_Diving_g05_c01.avi 26
Diving/v_Diving_g05_c02.avi 26
Diving/v_Diving_g05_c03.avi 26
Diving/v_Diving_g05_c04.avi 26
Diving/v_Diving_g05_c05.avi 26
Diving/v_Diving_g05_c06.avi 26
Diving/v_Diving_g06_c01.avi 26
Diving/v_Diving_g06_c02.avi 26
Diving/v_Diving_g06_c03.avi 26
Diving/v_Diving_g06_c04.avi 26
Diving/v_Diving_g06_c05.avi 26
Diving/v_Diving_g06_c06.avi 26
Diving/v_Diving_g06_c07.avi 26
Diving/v_Diving_g07_c01.avi 26
Diving/v_Diving_g07_c02.avi 26
Diving/v_Diving_g07_c03.avi 26
Diving/v_Diving_g07_c04.avi 26
Diving/v_Diving_g15_c01.avi 26
Diving/v_Diving_g15_c02.avi 26
Diving/v_Diving_g15_c03.avi 26
Diving/v_Diving_g15_c04.avi 26
Diving/v_Diving_g15_c05.avi 26
Diving/v_Diving_g15_c06.avi 26
Diving/v_Diving_g15_c07.avi 26
Diving/v_Diving_g16_c01.avi 26
Diving/v_Diving_g16_c02.avi 26
Diving/v_Diving_g16_c03.avi 26
Diving/v_Diving_g16_c04.avi 26
Diving/v_Diving_g16_c05.avi 26
Diving/v_Diving_g17_c01.avi 26
Diving/v_Diving_g17_c02.avi 26
Diving/v_Diving_g17_c03.avi 26
Diving/v_Diving_g17_c04.avi 26
Diving/v_Diving_g18_c01.avi 26
Diving/v_Diving_g18_c02.avi 26
Diving/v_Diving_g18_c03.avi 26
Diving/v_Diving_g18_c04.avi 26
Diving/v_Diving_g19_c01.avi 26
Diving/v_Diving_g19_c02.avi 26
Diving/v_Diving_g19_c03.avi 26
Diving/v_Diving_g19_c04.avi 26
Diving/v_Diving_g20_c01.avi 26
Diving/v_Diving_g20_c02.avi 26
Diving/v_Diving_g20_c03.avi 26
Diving/v_Diving_g20_c04.avi 26
Diving/v_Diving_g20_c05.avi 26
Diving/v_Diving_g20_c06.avi 26
Diving/v_Diving_g20_c07.avi 26
Diving/v_Diving_g21_c01.avi 26
Diving/v_Diving_g21_c02.avi 26
Diving/v_Diving_g21_c03.avi 26
Diving/v_Diving_g21_c04.avi 26
Diving/v_Diving_g21_c05.avi 26
Diving/v_Diving_g21_c06.avi 26
Diving/v_Diving_g21_c07.avi 26
Diving/v_Diving_g22_c01.avi 26
Diving/v_Diving_g22_c02.avi 26
Diving/v_Diving_g22_c03.avi 26
Diving/v_Diving_g22_c04.avi 26
Diving/v_Diving_g22_c05.avi 26
Diving/v_Diving_g22_c06.avi 26
Diving/v_Diving_g23_c01.avi 26
Diving/v_Diving_g23_c02.avi 26
Diving/v_Diving_g23_c03.avi 26
Diving/v_Diving_g23_c04.avi 26
Diving/v_Diving_g23_c05.avi 26
Diving/v_Diving_g23_c06.avi 26
Diving/v_Diving_g24_c01.avi 26
Diving/v_Diving_g24_c02.avi 26
Diving/v_Diving_g24_c03.avi 26
Diving/v_Diving_g24_c04.avi 26
Diving/v_Diving_g24_c05.avi 26
Diving/v_Diving_g24_c06.avi 26
Diving/v_Diving_g24_c07.avi 26
Diving/v_Diving_g25_c01.avi 26
Diving/v_Diving_g25_c02.avi 26
Diving/v_Diving_g25_c03.avi 26
Diving/v_Diving_g25_c04.avi 26
Drumming/v_Drumming_g01_c01.avi 27
Drumming/v_Drumming_g01_c02.avi 27
Drumming/v_Drumming_g01_c03.avi 27
Drumming/v_Drumming_g01_c04.avi 27
Drumming/v_Drumming_g01_c05.avi 27
Drumming/v_Drumming_g01_c06.avi 27
Drumming/v_Drumming_g01_c07.avi 27
Drumming/v_Drumming_g02_c01.avi 27
Drumming/v_Drumming_g02_c02.avi 27
Drumming/v_Drumming_g02_c03.avi 27
Drumming/v_Drumming_g02_c04.avi 27
Drumming/v_Drumming_g02_c05.avi 27
Drumming/v_Drumming_g02_c06.avi 27
Drumming/v_Drumming_g02_c07.avi 27
Drumming/v_Drumming_g03_c01.avi 27
Drumming/v_Drumming_g03_c02.avi 27
Drumming/v_Drumming_g03_c03.avi 27
Drumming/v_Drumming_g03_c04.avi 27
Drumming/v_Drumming_g03_c05.avi 27
Drumming/v_Drumming_g04_c01.avi 27
Drumming/v_Drumming_g04_c02.avi 27
Drumming/v_Drumming_g04_c03.avi 27
Drumming/v_Drumming_g04_c04.avi 27
Drumming/v_Drumming_g04_c05.avi 27
Drumming/v_Drumming_g04_c06.avi 27
Drumming/v_Drumming_g04_c07.avi 27
Drumming/v_Drumming_g05_c01.avi 27
Drumming/v_Drumming_g05_c02.avi 27
Drumming/v_Drumming_g05_c03.avi 27
Drumming/v_Drumming_g05_c04.avi 27
Drumming/v_Drumming_g05_c05.avi 27
Drumming/v_Drumming_g05_c06.avi 27
Drumming/v_Drumming_g06_c01.avi 27
Drumming/v_Drumming_g06_c02.avi 27
Drumming/v_Drumming_g06_c03.avi 27
Drumming/v_Drumming_g06_c04.avi 27
Drumming/v_Drumming_g06_c05.avi 27
Drumming/v_Drumming_g06_c06.avi 27
Drumming/v_Drumming_g07_c01.avi 27
Drumming/v_Drumming_g07_c02.avi 27
Drumming/v_Drumming_g07_c03.avi 27
Drumming/v_Drumming_g07_c04.avi 27
Drumming/v_Drumming_g07_c05.avi 27
Drumming/v_Drumming_g07_c06.avi 27
Drumming/v_Drumming_g07_c07.avi 27
Drumming/v_Drumming_g15_c01.avi 27
Drumming/v_Drumming_g15_c02.avi 27
Drumming/v_Drumming_g15_c03.avi 27
Drumming/v_Drumming_g15_c04.avi 27
Drumming/v_Drumming_g15_c05.avi 27
Drumming/v_Drumming_g15_c06.avi 27
Drumming/v_Drumming_g15_c07.avi 27
Drumming/v_Drumming_g16_c01.avi 27
Drumming/v_Drumming_g16_c02.avi 27
Drumming/v_Drumming_g16_c03.avi 27
Drumming/v_Drumming_g16_c04.avi 27
Drumming/v_Drumming_g16_c05.avi 27
Drumming/v_Drumming_g16_c06.avi 27
Drumming/v_Drumming_g16_c07.avi 27
Drumming/v_Drumming_g17_c01.avi 27
Drumming/v_Drumming_g17_c02.avi 27
Drumming/v_Drumming_g17_c03.avi 27
Drumming/v_Drumming_g17_c04.avi 27
Drumming/v_Drumming_g17_c05.avi 27
Drumming/v_Drumming_g17_c06.avi 27
Drumming/v_Drumming_g17_c07.avi 27
Drumming/v_Drumming_g18_c01.avi 27
Drumming/v_Drumming_g18_c02.avi 27
Drumming/v_Drumming_g18_c03.avi 27
Drumming/v_Drumming_g18_c04.avi 27
Drumming/v_Drumming_g18_c05.avi 27
Drumming/v_Drumming_g18_c06.avi 27
Drumming/v_Drumming_g19_c01.avi 27
Drumming/v_Drumming_g19_c02.avi 27
Drumming/v_Drumming_g19_c03.avi 27
Drumming/v_Drumming_g19_c04.avi 27
Drumming/v_Drumming_g19_c05.avi 27
Drumming/v_Drumming_g19_c06.avi 27
Drumming/v_Drumming_g19_c07.avi 27
Drumming/v_Drumming_g20_c01.avi 27
Drumming/v_Drumming_g20_c02.avi 27
Drumming/v_Drumming_g20_c03.avi 27
Drumming/v_Drumming_g20_c04.avi 27
Drumming/v_Drumming_g20_c05.avi 27
Drumming/v_Drumming_g20_c06.avi 27
Drumming/v_Drumming_g20_c07.avi 27
Drumming/v_Drumming_g21_c01.avi 27
Drumming/v_Drumming_g21_c02.avi 27
Drumming/v_Drumming_g21_c03.avi 27
Drumming/v_Drumming_g21_c04.avi 27
Drumming/v_Drumming_g21_c05.avi 27
Drumming/v_Drumming_g21_c06.avi 27
Drumming/v_Drumming_g21_c07.avi 27
Drumming/v_Drumming_g22_c01.avi 27
Drumming/v_Drumming_g22_c02.avi 27
Drumming/v_Drumming_g22_c03.avi 27
Drumming/v_Drumming_g22_c04.avi 27
Drumming/v_Drumming_g23_c01.avi 27
Drumming/v_Drumming_g23_c02.avi 27
Drumming/v_Drumming_g23_c03.avi 27
Drumming/v_Drumming_g23_c04.avi 27
Drumming/v_Drumming_g23_c05.avi 27
Drumming/v_Drumming_g23_c06.avi 27
Drumming/v_Drumming_g23_c07.avi 27
Drumming/v_Drumming_g24_c01.avi 27
Drumming/v_Drumming_g24_c02.avi 27
Drumming/v_Drumming_g24_c03.avi 27
Drumming/v_Drumming_g24_c04.avi 27
Drumming/v_Drumming_g24_c05.avi 27
Drumming/v_Drumming_g24_c06.avi 27
Drumming/v_Drumming_g24_c07.avi 27
Drumming/v_Drumming_g25_c01.avi 27
Drumming/v_Drumming_g25_c02.avi 27
Drumming/v_Drumming_g25_c03.avi 27
Drumming/v_Drumming_g25_c04.avi 27
Drumming/v_Drumming_g25_c05.avi 27
Drumming/v_Drumming_g25_c06.avi 27
Drumming/v_Drumming_g25_c07.avi 27
Fencing/v_Fencing_g01_c01.avi 28
Fencing/v_Fencing_g01_c02.avi 28
Fencing/v_Fencing_g01_c03.avi 28
Fencing/v_Fencing_g01_c04.avi 28
Fencing/v_Fencing_g01_c05.avi 28
Fencing/v_Fencing_g01_c06.avi 28
Fencing/v_Fencing_g02_c01.avi 28
Fencing/v_Fencing_g02_c02.avi 28
Fencing/v_Fencing_g02_c03.avi 28
Fencing/v_Fencing_g02_c04.avi 28
Fencing/v_Fencing_g02_c05.avi 28
Fencing/v_Fencing_g03_c01.avi 28
Fencing/v_Fencing_g03_c02.avi 28
Fencing/v_Fencing_g03_c03.avi 28
Fencing/v_Fencing_g03_c04.avi 28
Fencing/v_Fencing_g03_c05.avi 28
Fencing/v_Fencing_g04_c01.avi 28
Fencing/v_Fencing_g04_c02.avi 28
Fencing/v_Fencing_g04_c03.avi 28
Fencing/v_Fencing_g04_c04.avi 28
Fencing/v_Fencing_g04_c05.avi 28
Fencing/v_Fencing_g05_c01.avi 28
Fencing/v_Fencing_g05_c02.avi 28
Fencing/v_Fencing_g05_c03.avi 28
Fencing/v_Fencing_g05_c04.avi 28
Fencing/v_Fencing_g05_c05.avi 28
Fencing/v_Fencing_g06_c01.avi 28
Fencing/v_Fencing_g06_c02.avi 28
Fencing/v_Fencing_g06_c03.avi 28
Fencing/v_Fencing_g06_c04.avi 28
Fencing/v_Fencing_g07_c01.avi 28
Fencing/v_Fencing_g07_c02.avi 28
Fencing/v_Fencing_g07_c03.avi 28
Fencing/v_Fencing_g07_c04.avi 28
Fencing/v_Fencing_g15_c01.avi 28
Fencing/v_Fencing_g15_c02.avi 28
Fencing/v_Fencing_g15_c03.avi 28
Fencing/v_Fencing_g15_c04.avi 28
Fencing/v_Fencing_g16_c01.avi 28
Fencing/v_Fencing_g16_c02.avi 28
Fencing/v_Fencing_g16_c03.avi 28
Fencing/v_Fencing_g16_c04.avi 28
Fencing/v_Fencing_g17_c01.avi 28
Fencing/v_Fencing_g17_c02.avi 28
Fencing/v_Fencing_g17_c03.avi 28
Fencing/v_Fencing_g17_c04.avi 28
Fencing/v_Fencing_g18_c01.avi 28
Fencing/v_Fencing_g18_c02.avi 28
Fencing/v_Fencing_g18_c03.avi 28
Fencing/v_Fencing_g18_c04.avi 28
Fencing/v_Fencing_g19_c01.avi 28
Fencing/v_Fencing_g19_c02.avi 28
Fencing/v_Fencing_g19_c03.avi 28
Fencing/v_Fencing_g19_c04.avi 28
Fencing/v_Fencing_g20_c01.avi 28
Fencing/v_Fencing_g20_c02.avi 28
Fencing/v_Fencing_g20_c03.avi 28
Fencing/v_Fencing_g20_c04.avi 28
Fencing/v_Fencing_g21_c01.avi 28
Fencing/v_Fencing_g21_c02.avi 28
Fencing/v_Fencing_g21_c03.avi 28
Fencing/v_Fencing_g21_c04.avi 28
Fencing/v_Fencing_g22_c01.avi 28
Fencing/v_Fencing_g22_c02.avi 28
Fencing/v_Fencing_g22_c03.avi 28
Fencing/v_Fencing_g22_c04.avi 28
Fencing/v_Fencing_g23_c01.avi 28
Fencing/v_Fencing_g23_c02.avi 28
Fencing/v_Fencing_g23_c03.avi 28
Fencing/v_Fencing_g23_c04.avi 28
Fencing/v_Fencing_g24_c01.avi 28
Fencing/v_Fencing_g24_c02.avi 28
Fencing/v_Fencing_g24_c03.avi 28
Fencing/v_Fencing_g24_c04.avi 28
Fencing/v_Fencing_g25_c01.avi 28
Fencing/v_Fencing_g25_c02.avi 28
Fencing/v_Fencing_g25_c03.avi 28
Fencing/v_Fencing_g25_c04.avi 28
FieldHockeyPenalty/v_FieldHockeyPenalty_g01_c01.avi 29
FieldHockeyPenalty/v_FieldHockeyPenalty_g01_c02.avi 29
FieldHockeyPenalty/v_FieldHockeyPenalty_g01_c03.avi 29
FieldHockeyPenalty/v_FieldHockeyPenalty_g01_c04.avi 29
FieldHockeyPenalty/v_FieldHockeyPenalty_g01_c05.avi 29
FieldHockeyPenalty/v_FieldHockeyPenalty_g02_c01.avi 29
FieldHockeyPenalty/v_FieldHockeyPenalty_g02_c02.avi 29
FieldHockeyPenalty/v_FieldHockeyPenalty_g02_c03.avi 29
FieldHockeyPenalty/v_FieldHockeyPenalty_g02_c04.avi 29
FieldHockeyPenalty/v_FieldHockeyPenalty_g02_c05.avi 29
FieldHockeyPenalty/v_FieldHockeyPenalty_g02_c06.avi 29
FieldHockeyPenalty/v_FieldHockeyPenalty_g03_c01.avi 29
FieldHockeyPenalty/v_FieldHockeyPenalty_g03_c02.avi 29
FieldHockeyPenalty/v_FieldHockeyPenalty_g03_c03.avi 29
FieldHockeyPenalty/v_FieldHockeyPenalty_g03_c04.avi 29
FieldHockeyPenalty/v_FieldHockeyPenalty_g04_c01.avi 29
FieldHockeyPenalty/v_FieldHockeyPenalty_g04_c02.avi 29
FieldHockeyPenalty/v_FieldHockeyPenalty_g04_c03.avi 29
FieldHockeyPenalty/v_FieldHockeyPenalty_g04_c04.avi 29
FieldHockeyPenalty/v_FieldHockeyPenalty_g04_c05.avi 29
FieldHockeyPenalty/v_FieldHockeyPenalty_g04_c06.avi 29
FieldHockeyPenalty/v_FieldHockeyPenalty_g04_c07.avi 29
FieldHockeyPenalty/v_FieldHockeyPenalty_g05_c01.avi 29
FieldHockeyPenalty/v_FieldHockeyPenalty_g05_c02.avi 29
FieldHockeyPenalty/v_FieldHockeyPenalty_g05_c03.avi 29
FieldHockeyPenalty/v_FieldHockeyPenalty_g05_c04.avi 29
FieldHockeyPenalty/v_FieldHockeyPenalty_g05_c05.avi 29
FieldHockeyPenalty/v_FieldHockeyPenalty_g05_c06.avi 29
FieldHockeyPenalty/v_FieldHockeyPenalty_g05_c07.avi 29
FieldHockeyPenalty/v_FieldHockeyPenalty_g06_c01.avi 29
FieldHockeyPenalty/v_FieldHockeyPenalty_g06_c02.avi 29
FieldHockeyPenalty/v_FieldHockeyPenalty_g06_c03.avi 29
FieldHockeyPenalty/v_FieldHockeyPenalty_g06_c04.avi 29
FieldHockeyPenalty/v_FieldHockeyPenalty_g06_c05.avi 29
FieldHockeyPenalty/v_FieldHockeyPenalty_g06_c06.avi 29
FieldHockeyPenalty/v_FieldHockeyPenalty_g06_c07.avi 29
FieldHockeyPenalty/v_FieldHockeyPenalty_g07_c01.avi 29
FieldHockeyPenalty/v_FieldHockeyPenalty_g07_c02.avi 29
FieldHockeyPenalty/v_FieldHockeyPenalty_g07_c03.avi 29
FieldHockeyPenalty/v_FieldHockeyPenalty_g07_c04.avi 29
FieldHockeyPenalty/v_FieldHockeyPenalty_g15_c01.avi 29
FieldHockeyPenalty/v_FieldHockeyPenalty_g15_c02.avi 29
FieldHockeyPenalty/v_FieldHockeyPenalty_g15_c03.avi 29
FieldHockeyPenalty/v_FieldHockeyPenalty_g15_c04.avi 29
FieldHockeyPenalty/v_FieldHockeyPenalty_g15_c05.avi 29
FieldHockeyPenalty/v_FieldHockeyPenalty_g15_c06.avi 29
FieldHockeyPenalty/v_FieldHockeyPenalty_g16_c01.avi 29
FieldHockeyPenalty/v_FieldHockeyPenalty_g16_c02.avi 29
FieldHockeyPenalty/v_FieldHockeyPenalty_g16_c03.avi 29
FieldHockeyPenalty/v_FieldHockeyPenalty_g16_c04.avi 29
FieldHockeyPenalty/v_FieldHockeyPenalty_g17_c01.avi 29
FieldHockeyPenalty/v_FieldHockeyPenalty_g17_c02.avi 29
FieldHockeyPenalty/v_FieldHockeyPenalty_g17_c03.avi 29
FieldHockeyPenalty/v_FieldHockeyPenalty_g17_c04.avi 29
FieldHockeyPenalty/v_FieldHockeyPenalty_g18_c01.avi 29
FieldHockeyPenalty/v_FieldHockeyPenalty_g18_c02.avi 29
FieldHockeyPenalty/v_FieldHockeyPenalty_g18_c03.avi 29
FieldHockeyPenalty/v_FieldHockeyPenalty_g18_c04.avi 29
FieldHockeyPenalty/v_FieldHockeyPenalty_g19_c01.avi 29
FieldHockeyPenalty/v_FieldHockeyPenalty_g19_c02.avi 29
FieldHockeyPenalty/v_FieldHockeyPenalty_g19_c03.avi 29
FieldHockeyPenalty/v_FieldHockeyPenalty_g19_c04.avi 29
FieldHockeyPenalty/v_FieldHockeyPenalty_g20_c01.avi 29
FieldHockeyPenalty/v_FieldHockeyPenalty_g20_c02.avi 29
FieldHockeyPenalty/v_FieldHockeyPenalty_g20_c03.avi 29
FieldHockeyPenalty/v_FieldHockeyPenalty_g20_c04.avi 29
FieldHockeyPenalty/v_FieldHockeyPenalty_g21_c01.avi 29
FieldHockeyPenalty/v_FieldHockeyPenalty_g21_c02.avi 29
FieldHockeyPenalty/v_FieldHockeyPenalty_g21_c03.avi 29
FieldHockeyPenalty/v_FieldHockeyPenalty_g21_c04.avi 29
FieldHockeyPenalty/v_FieldHockeyPenalty_g22_c01.avi 29
FieldHockeyPenalty/v_FieldHockeyPenalty_g22_c02.avi 29
FieldHockeyPenalty/v_FieldHockeyPenalty_g22_c03.avi 29
FieldHockeyPenalty/v_FieldHockeyPenalty_g22_c04.avi 29
FieldHockeyPenalty/v_FieldHockeyPenalty_g23_c01.avi 29
FieldHockeyPenalty/v_FieldHockeyPenalty_g23_c02.avi 29
FieldHockeyPenalty/v_FieldHockeyPenalty_g23_c03.avi 29
FieldHockeyPenalty/v_FieldHockeyPenalty_g23_c04.avi 29
FieldHockeyPenalty/v_FieldHockeyPenalty_g24_c01.avi 29
FieldHockeyPenalty/v_FieldHockeyPenalty_g24_c02.avi 29
FieldHockeyPenalty/v_FieldHockeyPenalty_g24_c03.avi 29
FieldHockeyPenalty/v_FieldHockeyPenalty_g24_c04.avi 29
FieldHockeyPenalty/v_FieldHockeyPenalty_g24_c05.avi 29
FieldHockeyPenalty/v_FieldHockeyPenalty_g25_c01.avi 29
FieldHockeyPenalty/v_FieldHockeyPenalty_g25_c02.avi 29
FieldHockeyPenalty/v_FieldHockeyPenalty_g25_c03.avi 29
FieldHockeyPenalty/v_FieldHockeyPenalty_g25_c04.avi 29
FieldHockeyPenalty/v_FieldHockeyPenalty_g25_c05.avi 29
FieldHockeyPenalty/v_FieldHockeyPenalty_g25_c06.avi 29
FloorGymnastics/v_FloorGymnastics_g01_c01.avi 30
FloorGymnastics/v_FloorGymnastics_g01_c02.avi 30
FloorGymnastics/v_FloorGymnastics_g01_c03.avi 30
FloorGymnastics/v_FloorGymnastics_g01_c04.avi 30
FloorGymnastics/v_FloorGymnastics_g01_c05.avi 30
FloorGymnastics/v_FloorGymnastics_g02_c01.avi 30
FloorGymnastics/v_FloorGymnastics_g02_c02.avi 30
FloorGymnastics/v_FloorGymnastics_g02_c03.avi 30
FloorGymnastics/v_FloorGymnastics_g02_c04.avi 30
FloorGymnastics/v_FloorGymnastics_g03_c01.avi 30
FloorGymnastics/v_FloorGymnastics_g03_c02.avi 30
FloorGymnastics/v_FloorGymnastics_g03_c03.avi 30
FloorGymnastics/v_FloorGymnastics_g03_c04.avi 30
FloorGymnastics/v_FloorGymnastics_g04_c01.avi 30
FloorGymnastics/v_FloorGymnastics_g04_c02.avi 30
FloorGymnastics/v_FloorGymnastics_g04_c03.avi 30
FloorGymnastics/v_FloorGymnastics_g04_c04.avi 30
FloorGymnastics/v_FloorGymnastics_g04_c05.avi 30
FloorGymnastics/v_FloorGymnastics_g05_c01.avi 30
FloorGymnastics/v_FloorGymnastics_g05_c02.avi 30
FloorGymnastics/v_FloorGymnastics_g05_c03.avi 30
FloorGymnastics/v_FloorGymnastics_g05_c04.avi 30
FloorGymnastics/v_FloorGymnastics_g06_c01.avi 30
FloorGymnastics/v_FloorGymnastics_g06_c02.avi 30
FloorGymnastics/v_FloorGymnastics_g06_c03.avi 30
FloorGymnastics/v_FloorGymnastics_g06_c04.avi 30
FloorGymnastics/v_FloorGymnastics_g06_c05.avi 30
FloorGymnastics/v_FloorGymnastics_g06_c06.avi 30
FloorGymnastics/v_FloorGymnastics_g06_c07.avi 30
FloorGymnastics/v_FloorGymnastics_g07_c01.avi 30
FloorGymnastics/v_FloorGymnastics_g07_c02.avi 30
FloorGymnastics/v_FloorGymnastics_g07_c03.avi 30
FloorGymnastics/v_FloorGymnastics_g07_c04.avi 30
FloorGymnastics/v_FloorGymnastics_g07_c05.avi 30
FloorGymnastics/v_FloorGymnastics_g07_c06.avi 30
FloorGymnastics/v_FloorGymnastics_g07_c07.avi 30
FloorGymnastics/v_FloorGymnastics_g15_c01.avi 30
FloorGymnastics/v_FloorGymnastics_g15_c02.avi 30
FloorGymnastics/v_FloorGymnastics_g15_c03.avi 30
FloorGymnastics/v_FloorGymnastics_g15_c04.avi 30
FloorGymnastics/v_FloorGymnastics_g15_c05.avi 30
FloorGymnastics/v_FloorGymnastics_g15_c06.avi 30
FloorGymnastics/v_FloorGymnastics_g16_c01.avi 30
FloorGymnastics/v_FloorGymnastics_g16_c02.avi 30
FloorGymnastics/v_FloorGymnastics_g16_c03.avi 30
FloorGymnastics/v_FloorGymnastics_g16_c04.avi 30
FloorGymnastics/v_FloorGymnastics_g17_c01.avi 30
FloorGymnastics/v_FloorGymnastics_g17_c02.avi 30
FloorGymnastics/v_FloorGymnastics_g17_c03.avi 30
FloorGymnastics/v_FloorGymnastics_g17_c04.avi 30
FloorGymnastics/v_FloorGymnastics_g17_c05.avi 30
FloorGymnastics/v_FloorGymnastics_g17_c06.avi 30
FloorGymnastics/v_FloorGymnastics_g18_c01.avi 30
FloorGymnastics/v_FloorGymnastics_g18_c02.avi 30
FloorGymnastics/v_FloorGymnastics_g18_c03.avi 30
FloorGymnastics/v_FloorGymnastics_g18_c04.avi 30
FloorGymnastics/v_FloorGymnastics_g18_c05.avi 30
FloorGymnastics/v_FloorGymnastics_g18_c06.avi 30
FloorGymnastics/v_FloorGymnastics_g18_c07.avi 30
FloorGymnastics/v_FloorGymnastics_g19_c01.avi 30
FloorGymnastics/v_FloorGymnastics_g19_c02.avi 30
FloorGymnastics/v_FloorGymnastics_g19_c03.avi 30
FloorGymnastics/v_FloorGymnastics_g19_c04.avi 30
FloorGymnastics/v_FloorGymnastics_g20_c01.avi 30
FloorGymnastics/v_FloorGymnastics_g20_c02.avi 30
FloorGymnastics/v_FloorGymnastics_g20_c03.avi 30
FloorGymnastics/v_FloorGymnastics_g20_c04.avi 30
FloorGymnastics/v_FloorGymnastics_g20_c05.avi 30
FloorGymnastics/v_FloorGymnastics_g21_c01.avi 30
FloorGymnastics/v_FloorGymnastics_g21_c02.avi 30
FloorGymnastics/v_FloorGymnastics_g21_c03.avi 30
FloorGymnastics/v_FloorGymnastics_g21_c04.avi 30
FloorGymnastics/v_FloorGymnastics_g21_c05.avi 30
FloorGymnastics/v_FloorGymnastics_g22_c01.avi 30
FloorGymnastics/v_FloorGymnastics_g22_c02.avi 30
FloorGymnastics/v_FloorGymnastics_g22_c03.avi 30
FloorGymnastics/v_FloorGymnastics_g22_c04.avi 30
FloorGymnastics/v_FloorGymnastics_g23_c01.avi 30
FloorGymnastics/v_FloorGymnastics_g23_c02.avi 30
FloorGymnastics/v_FloorGymnastics_g23_c03.avi 30
FloorGymnastics/v_FloorGymnastics_g23_c04.avi 30
FloorGymnastics/v_FloorGymnastics_g24_c01.avi 30
FloorGymnastics/v_FloorGymnastics_g24_c02.avi 30
FloorGymnastics/v_FloorGymnastics_g24_c03.avi 30
FloorGymnastics/v_FloorGymnastics_g24_c04.avi 30
FloorGymnastics/v_FloorGymnastics_g25_c01.avi 30
FloorGymnastics/v_FloorGymnastics_g25_c02.avi 30
FloorGymnastics/v_FloorGymnastics_g25_c03.avi 30
FloorGymnastics/v_FloorGymnastics_g25_c04.avi 30
FloorGymnastics/v_FloorGymnastics_g25_c05.avi 30
FrisbeeCatch/v_FrisbeeCatch_g01_c01.avi 31
FrisbeeCatch/v_FrisbeeCatch_g01_c02.avi 31
FrisbeeCatch/v_FrisbeeCatch_g01_c03.avi 31
FrisbeeCatch/v_FrisbeeCatch_g01_c04.avi 31
FrisbeeCatch/v_FrisbeeCatch_g01_c05.avi 31
FrisbeeCatch/v_FrisbeeCatch_g01_c06.avi 31
FrisbeeCatch/v_FrisbeeCatch_g02_c01.avi 31
FrisbeeCatch/v_FrisbeeCatch_g02_c02.avi 31
FrisbeeCatch/v_FrisbeeCatch_g02_c03.avi 31
FrisbeeCatch/v_FrisbeeCatch_g02_c04.avi 31
FrisbeeCatch/v_FrisbeeCatch_g02_c05.avi 31
FrisbeeCatch/v_FrisbeeCatch_g03_c01.avi 31
FrisbeeCatch/v_FrisbeeCatch_g03_c02.avi 31
FrisbeeCatch/v_FrisbeeCatch_g03_c03.avi 31
FrisbeeCatch/v_FrisbeeCatch_g03_c04.avi 31
FrisbeeCatch/v_FrisbeeCatch_g03_c05.avi 31
FrisbeeCatch/v_FrisbeeCatch_g04_c01.avi 31
FrisbeeCatch/v_FrisbeeCatch_g04_c02.avi 31
FrisbeeCatch/v_FrisbeeCatch_g04_c03.avi 31
FrisbeeCatch/v_FrisbeeCatch_g04_c04.avi 31
FrisbeeCatch/v_FrisbeeCatch_g04_c05.avi 31
FrisbeeCatch/v_FrisbeeCatch_g05_c01.avi 31
FrisbeeCatch/v_FrisbeeCatch_g05_c02.avi 31
FrisbeeCatch/v_FrisbeeCatch_g05_c03.avi 31
FrisbeeCatch/v_FrisbeeCatch_g05_c04.avi 31
FrisbeeCatch/v_FrisbeeCatch_g05_c05.avi 31
FrisbeeCatch/v_FrisbeeCatch_g06_c01.avi 31
FrisbeeCatch/v_FrisbeeCatch_g06_c02.avi 31
FrisbeeCatch/v_FrisbeeCatch_g06_c03.avi 31
FrisbeeCatch/v_FrisbeeCatch_g06_c04.avi 31
FrisbeeCatch/v_FrisbeeCatch_g06_c05.avi 31
FrisbeeCatch/v_FrisbeeCatch_g07_c01.avi 31
FrisbeeCatch/v_FrisbeeCatch_g07_c02.avi 31
FrisbeeCatch/v_FrisbeeCatch_g07_c03.avi 31
FrisbeeCatch/v_FrisbeeCatch_g07_c04.avi 31
FrisbeeCatch/v_FrisbeeCatch_g07_c05.avi 31
FrisbeeCatch/v_FrisbeeCatch_g07_c06.avi 31
FrisbeeCatch/v_FrisbeeCatch_g15_c01.avi 31
FrisbeeCatch/v_FrisbeeCatch_g15_c02.avi 31
FrisbeeCatch/v_FrisbeeCatch_g15_c03.avi 31
FrisbeeCatch/v_FrisbeeCatch_g15_c04.avi 31
FrisbeeCatch/v_FrisbeeCatch_g16_c01.avi 31
FrisbeeCatch/v_FrisbeeCatch_g16_c02.avi 31
FrisbeeCatch/v_FrisbeeCatch_g16_c03.avi 31
FrisbeeCatch/v_FrisbeeCatch_g16_c04.avi 31
FrisbeeCatch/v_FrisbeeCatch_g16_c05.avi 31
FrisbeeCatch/v_FrisbeeCatch_g16_c06.avi 31
FrisbeeCatch/v_FrisbeeCatch_g17_c01.avi 31
FrisbeeCatch/v_FrisbeeCatch_g17_c02.avi 31
FrisbeeCatch/v_FrisbeeCatch_g17_c03.avi 31
FrisbeeCatch/v_FrisbeeCatch_g17_c04.avi 31
FrisbeeCatch/v_FrisbeeCatch_g17_c05.avi 31
FrisbeeCatch/v_FrisbeeCatch_g18_c01.avi 31
FrisbeeCatch/v_FrisbeeCatch_g18_c02.avi 31
FrisbeeCatch/v_FrisbeeCatch_g18_c03.avi 31
FrisbeeCatch/v_FrisbeeCatch_g18_c04.avi 31
FrisbeeCatch/v_FrisbeeCatch_g18_c05.avi 31
FrisbeeCatch/v_FrisbeeCatch_g19_c01.avi 31
FrisbeeCatch/v_FrisbeeCatch_g19_c02.avi 31
FrisbeeCatch/v_FrisbeeCatch_g19_c03.avi 31
FrisbeeCatch/v_FrisbeeCatch_g19_c04.avi 31
FrisbeeCatch/v_FrisbeeCatch_g19_c05.avi 31
FrisbeeCatch/v_FrisbeeCatch_g19_c06.avi 31
FrisbeeCatch/v_FrisbeeCatch_g20_c01.avi 31
FrisbeeCatch/v_FrisbeeCatch_g20_c02.avi 31
FrisbeeCatch/v_FrisbeeCatch_g20_c03.avi 31
FrisbeeCatch/v_FrisbeeCatch_g20_c04.avi 31
FrisbeeCatch/v_FrisbeeCatch_g20_c05.avi 31
FrisbeeCatch/v_FrisbeeCatch_g20_c06.avi 31
FrisbeeCatch/v_FrisbeeCatch_g21_c01.avi 31
FrisbeeCatch/v_FrisbeeCatch_g21_c02.avi 31
FrisbeeCatch/v_FrisbeeCatch_g21_c03.avi 31
FrisbeeCatch/v_FrisbeeCatch_g21_c04.avi 31
FrisbeeCatch/v_FrisbeeCatch_g21_c05.avi 31
FrisbeeCatch/v_FrisbeeCatch_g22_c01.avi 31
FrisbeeCatch/v_FrisbeeCatch_g22_c02.avi 31
FrisbeeCatch/v_FrisbeeCatch_g22_c03.avi 31
FrisbeeCatch/v_FrisbeeCatch_g22_c04.avi 31
FrisbeeCatch/v_FrisbeeCatch_g22_c05.avi 31
FrisbeeCatch/v_FrisbeeCatch_g22_c06.avi 31
FrisbeeCatch/v_FrisbeeCatch_g23_c01.avi 31
FrisbeeCatch/v_FrisbeeCatch_g23_c02.avi 31
FrisbeeCatch/v_FrisbeeCatch_g23_c03.avi 31
FrisbeeCatch/v_FrisbeeCatch_g23_c04.avi 31
FrisbeeCatch/v_FrisbeeCatch_g24_c01.avi 31
FrisbeeCatch/v_FrisbeeCatch_g24_c02.avi 31
FrisbeeCatch/v_FrisbeeCatch_g24_c03.avi 31
FrisbeeCatch/v_FrisbeeCatch_g24_c04.avi 31
FrisbeeCatch/v_FrisbeeCatch_g25_c01.avi 31
FrisbeeCatch/v_FrisbeeCatch_g25_c02.avi 31
FrisbeeCatch/v_FrisbeeCatch_g25_c03.avi 31
FrisbeeCatch/v_FrisbeeCatch_g25_c04.avi 31
FrontCrawl/v_FrontCrawl_g01_c01.avi 32
FrontCrawl/v_FrontCrawl_g01_c02.avi 32
FrontCrawl/v_FrontCrawl_g01_c03.avi 32
FrontCrawl/v_FrontCrawl_g01_c04.avi 32
FrontCrawl/v_FrontCrawl_g02_c01.avi 32
FrontCrawl/v_FrontCrawl_g02_c02.avi 32
FrontCrawl/v_FrontCrawl_g02_c03.avi 32
FrontCrawl/v_FrontCrawl_g02_c04.avi 32
FrontCrawl/v_FrontCrawl_g03_c01.avi 32
FrontCrawl/v_FrontCrawl_g03_c02.avi 32
FrontCrawl/v_FrontCrawl_g03_c03.avi 32
FrontCrawl/v_FrontCrawl_g03_c04.avi 32
FrontCrawl/v_FrontCrawl_g03_c05.avi 32
FrontCrawl/v_FrontCrawl_g03_c06.avi 32
FrontCrawl/v_FrontCrawl_g04_c01.avi 32
FrontCrawl/v_FrontCrawl_g04_c02.avi 32
FrontCrawl/v_FrontCrawl_g04_c03.avi 32
FrontCrawl/v_FrontCrawl_g04_c04.avi 32
FrontCrawl/v_FrontCrawl_g04_c05.avi 32
FrontCrawl/v_FrontCrawl_g04_c06.avi 32
FrontCrawl/v_FrontCrawl_g04_c07.avi 32
FrontCrawl/v_FrontCrawl_g05_c01.avi 32
FrontCrawl/v_FrontCrawl_g05_c02.avi 32
FrontCrawl/v_FrontCrawl_g05_c03.avi 32
FrontCrawl/v_FrontCrawl_g05_c04.avi 32
FrontCrawl/v_FrontCrawl_g06_c01.avi 32
FrontCrawl/v_FrontCrawl_g06_c02.avi 32
FrontCrawl/v_FrontCrawl_g06_c03.avi 32
FrontCrawl/v_FrontCrawl_g06_c04.avi 32
FrontCrawl/v_FrontCrawl_g06_c05.avi 32
FrontCrawl/v_FrontCrawl_g07_c01.avi 32
FrontCrawl/v_FrontCrawl_g07_c02.avi 32
FrontCrawl/v_FrontCrawl_g07_c03.avi 32
FrontCrawl/v_FrontCrawl_g07_c04.avi 32
FrontCrawl/v_FrontCrawl_g07_c05.avi 32
FrontCrawl/v_FrontCrawl_g07_c06.avi 32
FrontCrawl/v_FrontCrawl_g07_c07.avi 32
FrontCrawl/v_FrontCrawl_g15_c01.avi 32
FrontCrawl/v_FrontCrawl_g15_c02.avi 32
FrontCrawl/v_FrontCrawl_g15_c03.avi 32
FrontCrawl/v_FrontCrawl_g15_c04.avi 32
FrontCrawl/v_FrontCrawl_g16_c01.avi 32
FrontCrawl/v_FrontCrawl_g16_c02.avi 32
FrontCrawl/v_FrontCrawl_g16_c03.avi 32
FrontCrawl/v_FrontCrawl_g16_c04.avi 32
FrontCrawl/v_FrontCrawl_g17_c01.avi 32
FrontCrawl/v_FrontCrawl_g17_c02.avi 32
FrontCrawl/v_FrontCrawl_g17_c03.avi 32
FrontCrawl/v_FrontCrawl_g17_c04.avi 32
FrontCrawl/v_FrontCrawl_g17_c05.avi 32
FrontCrawl/v_FrontCrawl_g17_c06.avi 32
FrontCrawl/v_FrontCrawl_g17_c07.avi 32
FrontCrawl/v_FrontCrawl_g18_c01.avi 32
FrontCrawl/v_FrontCrawl_g18_c02.avi 32
FrontCrawl/v_FrontCrawl_g18_c03.avi 32
FrontCrawl/v_FrontCrawl_g18_c04.avi 32
FrontCrawl/v_FrontCrawl_g18_c05.avi 32
FrontCrawl/v_FrontCrawl_g18_c06.avi 32
FrontCrawl/v_FrontCrawl_g18_c07.avi 32
FrontCrawl/v_FrontCrawl_g19_c01.avi 32
FrontCrawl/v_FrontCrawl_g19_c02.avi 32
FrontCrawl/v_FrontCrawl_g19_c03.avi 32
FrontCrawl/v_FrontCrawl_g19_c04.avi 32
FrontCrawl/v_FrontCrawl_g20_c01.avi 32
FrontCrawl/v_FrontCrawl_g20_c02.avi 32
FrontCrawl/v_FrontCrawl_g20_c03.avi 32
FrontCrawl/v_FrontCrawl_g20_c04.avi 32
FrontCrawl/v_FrontCrawl_g20_c05.avi 32
FrontCrawl/v_FrontCrawl_g20_c06.avi 32
FrontCrawl/v_FrontCrawl_g20_c07.avi 32
FrontCrawl/v_FrontCrawl_g21_c01.avi 32
FrontCrawl/v_FrontCrawl_g21_c02.avi 32
FrontCrawl/v_FrontCrawl_g21_c03.avi 32
FrontCrawl/v_FrontCrawl_g21_c04.avi 32
FrontCrawl/v_FrontCrawl_g21_c05.avi 32
FrontCrawl/v_FrontCrawl_g21_c06.avi 32
FrontCrawl/v_FrontCrawl_g22_c01.avi 32
FrontCrawl/v_FrontCrawl_g22_c02.avi 32
FrontCrawl/v_FrontCrawl_g22_c03.avi 32
FrontCrawl/v_FrontCrawl_g22_c04.avi 32
FrontCrawl/v_FrontCrawl_g22_c05.avi 32
FrontCrawl/v_FrontCrawl_g22_c06.avi 32
FrontCrawl/v_FrontCrawl_g23_c01.avi 32
FrontCrawl/v_FrontCrawl_g23_c02.avi 32
FrontCrawl/v_FrontCrawl_g23_c03.avi 32
FrontCrawl/v_FrontCrawl_g23_c04.avi 32
FrontCrawl/v_FrontCrawl_g23_c05.avi 32
FrontCrawl/v_FrontCrawl_g23_c06.avi 32
FrontCrawl/v_FrontCrawl_g23_c07.avi 32
FrontCrawl/v_FrontCrawl_g24_c01.avi 32
FrontCrawl/v_FrontCrawl_g24_c02.avi 32
FrontCrawl/v_FrontCrawl_g24_c03.avi 32
FrontCrawl/v_FrontCrawl_g24_c04.avi 32
FrontCrawl/v_FrontCrawl_g24_c05.avi 32
FrontCrawl/v_FrontCrawl_g24_c06.avi 32
FrontCrawl/v_FrontCrawl_g25_c01.avi 32
FrontCrawl/v_FrontCrawl_g25_c02.avi 32
FrontCrawl/v_FrontCrawl_g25_c03.avi 32
FrontCrawl/v_FrontCrawl_g25_c04.avi 32
GolfSwing/v_GolfSwing_g01_c01.avi 33
GolfSwing/v_GolfSwing_g01_c02.avi 33
GolfSwing/v_GolfSwing_g01_c03.avi 33
GolfSwing/v_GolfSwing_g01_c04.avi 33
GolfSwing/v_GolfSwing_g01_c05.avi 33
GolfSwing/v_GolfSwing_g01_c06.avi 33
GolfSwing/v_GolfSwing_g02_c01.avi 33
GolfSwing/v_GolfSwing_g02_c02.avi 33
GolfSwing/v_GolfSwing_g02_c03.avi 33
GolfSwing/v_GolfSwing_g02_c04.avi 33
GolfSwing/v_GolfSwing_g03_c01.avi 33
GolfSwing/v_GolfSwing_g03_c02.avi 33
GolfSwing/v_GolfSwing_g03_c03.avi 33
GolfSwing/v_GolfSwing_g03_c04.avi 33
GolfSwing/v_GolfSwing_g03_c05.avi 33
GolfSwing/v_GolfSwing_g03_c06.avi 33
GolfSwing/v_GolfSwing_g03_c07.avi 33
GolfSwing/v_GolfSwing_g04_c01.avi 33
GolfSwing/v_GolfSwing_g04_c02.avi 33
GolfSwing/v_GolfSwing_g04_c03.avi 33
GolfSwing/v_GolfSwing_g04_c04.avi 33
GolfSwing/v_GolfSwing_g04_c05.avi 33
GolfSwing/v_GolfSwing_g04_c06.avi 33
GolfSwing/v_GolfSwing_g05_c01.avi 33
GolfSwing/v_GolfSwing_g05_c02.avi 33
GolfSwing/v_GolfSwing_g05_c03.avi 33
GolfSwing/v_GolfSwing_g05_c04.avi 33
GolfSwing/v_GolfSwing_g05_c05.avi 33
GolfSwing/v_GolfSwing_g05_c06.avi 33
GolfSwing/v_GolfSwing_g05_c07.avi 33
GolfSwing/v_GolfSwing_g06_c01.avi 33
GolfSwing/v_GolfSwing_g06_c02.avi 33
GolfSwing/v_GolfSwing_g06_c03.avi 33
GolfSwing/v_GolfSwing_g06_c04.avi 33
GolfSwing/v_GolfSwing_g07_c01.avi 33
GolfSwing/v_GolfSwing_g07_c02.avi 33
GolfSwing/v_GolfSwing_g07_c03.avi 33
GolfSwing/v_GolfSwing_g07_c04.avi 33
GolfSwing/v_GolfSwing_g07_c05.avi 33
GolfSwing/v_GolfSwing_g15_c01.avi 33
GolfSwing/v_GolfSwing_g15_c02.avi 33
GolfSwing/v_GolfSwing_g15_c03.avi 33
GolfSwing/v_GolfSwing_g15_c04.avi 33
GolfSwing/v_GolfSwing_g16_c01.avi 33
GolfSwing/v_GolfSwing_g16_c02.avi 33
GolfSwing/v_GolfSwing_g16_c03.avi 33
GolfSwing/v_GolfSwing_g16_c04.avi 33
GolfSwing/v_GolfSwing_g17_c01.avi 33
GolfSwing/v_GolfSwing_g17_c02.avi 33
GolfSwing/v_GolfSwing_g17_c03.avi 33
GolfSwing/v_GolfSwing_g17_c04.avi 33
GolfSwing/v_GolfSwing_g17_c05.avi 33
GolfSwing/v_GolfSwing_g17_c06.avi 33
GolfSwing/v_GolfSwing_g17_c07.avi 33
GolfSwing/v_GolfSwing_g18_c01.avi 33
GolfSwing/v_GolfSwing_g18_c02.avi 33
GolfSwing/v_GolfSwing_g18_c03.avi 33
GolfSwing/v_GolfSwing_g18_c04.avi 33
GolfSwing/v_GolfSwing_g18_c05.avi 33
GolfSwing/v_GolfSwing_g18_c06.avi 33
GolfSwing/v_GolfSwing_g19_c01.avi 33
GolfSwing/v_GolfSwing_g19_c02.avi 33
GolfSwing/v_GolfSwing_g19_c03.avi 33
GolfSwing/v_GolfSwing_g19_c04.avi 33
GolfSwing/v_GolfSwing_g19_c05.avi 33
GolfSwing/v_GolfSwing_g19_c06.avi 33
GolfSwing/v_GolfSwing_g20_c01.avi 33
GolfSwing/v_GolfSwing_g20_c02.avi 33
GolfSwing/v_GolfSwing_g20_c03.avi 33
GolfSwing/v_GolfSwing_g20_c04.avi 33
GolfSwing/v_GolfSwing_g20_c05.avi 33
GolfSwing/v_GolfSwing_g20_c06.avi 33
GolfSwing/v_GolfSwing_g20_c07.avi 33
GolfSwing/v_GolfSwing_g21_c01.avi 33
GolfSwing/v_GolfSwing_g21_c02.avi 33
GolfSwing/v_GolfSwing_g21_c03.avi 33
GolfSwing/v_GolfSwing_g21_c04.avi 33
GolfSwing/v_GolfSwing_g21_c05.avi 33
GolfSwing/v_GolfSwing_g21_c06.avi 33
GolfSwing/v_GolfSwing_g22_c01.avi 33
GolfSwing/v_GolfSwing_g22_c02.avi 33
GolfSwing/v_GolfSwing_g22_c03.avi 33
GolfSwing/v_GolfSwing_g22_c04.avi 33
GolfSwing/v_GolfSwing_g22_c05.avi 33
GolfSwing/v_GolfSwing_g22_c06.avi 33
GolfSwing/v_GolfSwing_g23_c01.avi 33
GolfSwing/v_GolfSwing_g23_c02.avi 33
GolfSwing/v_GolfSwing_g23_c03.avi 33
GolfSwing/v_GolfSwing_g23_c04.avi 33
GolfSwing/v_GolfSwing_g23_c05.avi 33
GolfSwing/v_GolfSwing_g23_c06.avi 33
GolfSwing/v_GolfSwing_g23_c07.avi 33
GolfSwing/v_GolfSwing_g24_c01.avi 33
GolfSwing/v_GolfSwing_g24_c02.avi 33
GolfSwing/v_GolfSwing_g24_c03.avi 33
GolfSwing/v_GolfSwing_g24_c04.avi 33
GolfSwing/v_GolfSwing_g24_c05.avi 33
GolfSwing/v_GolfSwing_g24_c06.avi 33
GolfSwing/v_GolfSwing_g24_c07.avi 33
GolfSwing/v_GolfSwing_g25_c01.avi 33
GolfSwing/v_GolfSwing_g25_c02.avi 33
GolfSwing/v_GolfSwing_g25_c03.avi 33
GolfSwing/v_GolfSwing_g25_c04.avi 33
GolfSwing/v_GolfSwing_g25_c05.avi 33
GolfSwing/v_GolfSwing_g25_c06.avi 33
GolfSwing/v_GolfSwing_g25_c07.avi 33
Haircut/v_Haircut_g01_c01.avi 34
Haircut/v_Haircut_g01_c02.avi 34
Haircut/v_Haircut_g01_c03.avi 34
Haircut/v_Haircut_g01_c04.avi 34
Haircut/v_Haircut_g02_c01.avi 34
Haircut/v_Haircut_g02_c02.avi 34
Haircut/v_Haircut_g02_c03.avi 34
Haircut/v_Haircut_g02_c04.avi 34
Haircut/v_Haircut_g03_c01.avi 34
Haircut/v_Haircut_g03_c02.avi 34
Haircut/v_Haircut_g03_c03.avi 34
Haircut/v_Haircut_g03_c04.avi 34
Haircut/v_Haircut_g03_c05.avi 34
Haircut/v_Haircut_g03_c06.avi 34
Haircut/v_Haircut_g04_c01.avi 34
Haircut/v_Haircut_g04_c02.avi 34
Haircut/v_Haircut_g04_c03.avi 34
Haircut/v_Haircut_g04_c04.avi 34
Haircut/v_Haircut_g04_c05.avi 34
Haircut/v_Haircut_g05_c01.avi 34
Haircut/v_Haircut_g05_c02.avi 34
Haircut/v_Haircut_g05_c03.avi 34
Haircut/v_Haircut_g05_c04.avi 34
Haircut/v_Haircut_g06_c01.avi 34
Haircut/v_Haircut_g06_c02.avi 34
Haircut/v_Haircut_g06_c03.avi 34
Haircut/v_Haircut_g06_c04.avi 34
Haircut/v_Haircut_g07_c01.avi 34
Haircut/v_Haircut_g07_c02.avi 34
Haircut/v_Haircut_g07_c03.avi 34
Haircut/v_Haircut_g07_c04.avi 34
Haircut/v_Haircut_g07_c05.avi 34
Haircut/v_Haircut_g07_c06.avi 34
Haircut/v_Haircut_g15_c01.avi 34
Haircut/v_Haircut_g15_c02.avi 34
Haircut/v_Haircut_g15_c03.avi 34
Haircut/v_Haircut_g15_c04.avi 34
Haircut/v_Haircut_g16_c01.avi 34
Haircut/v_Haircut_g16_c02.avi 34
Haircut/v_Haircut_g16_c03.avi 34
Haircut/v_Haircut_g16_c04.avi 34
Haircut/v_Haircut_g16_c05.avi 34
Haircut/v_Haircut_g17_c01.avi 34
Haircut/v_Haircut_g17_c02.avi 34
Haircut/v_Haircut_g17_c03.avi 34
Haircut/v_Haircut_g17_c04.avi 34
Haircut/v_Haircut_g18_c01.avi 34
Haircut/v_Haircut_g18_c02.avi 34
Haircut/v_Haircut_g18_c03.avi 34
Haircut/v_Haircut_g18_c04.avi 34
Haircut/v_Haircut_g18_c05.avi 34
Haircut/v_Haircut_g19_c01.avi 34
Haircut/v_Haircut_g19_c02.avi 34
Haircut/v_Haircut_g19_c03.avi 34
Haircut/v_Haircut_g19_c04.avi 34
Haircut/v_Haircut_g19_c05.avi 34
Haircut/v_Haircut_g19_c06.avi 34
Haircut/v_Haircut_g20_c01.avi 34
Haircut/v_Haircut_g20_c02.avi 34
Haircut/v_Haircut_g20_c03.avi 34
Haircut/v_Haircut_g20_c04.avi 34
Haircut/v_Haircut_g20_c05.avi 34
Haircut/v_Haircut_g20_c06.avi 34
Haircut/v_Haircut_g20_c07.avi 34
Haircut/v_Haircut_g21_c01.avi 34
Haircut/v_Haircut_g21_c02.avi 34
Haircut/v_Haircut_g21_c03.avi 34
Haircut/v_Haircut_g21_c04.avi 34
Haircut/v_Haircut_g22_c01.avi 34
Haircut/v_Haircut_g22_c02.avi 34
Haircut/v_Haircut_g22_c03.avi 34
Haircut/v_Haircut_g22_c04.avi 34
Haircut/v_Haircut_g22_c05.avi 34
Haircut/v_Haircut_g22_c06.avi 34
Haircut/v_Haircut_g22_c07.avi 34
Haircut/v_Haircut_g23_c01.avi 34
Haircut/v_Haircut_g23_c02.avi 34
Haircut/v_Haircut_g23_c03.avi 34
Haircut/v_Haircut_g23_c04.avi 34
Haircut/v_Haircut_g23_c05.avi 34
Haircut/v_Haircut_g23_c06.avi 34
Haircut/v_Haircut_g23_c07.avi 34
Haircut/v_Haircut_g24_c01.avi 34
Haircut/v_Haircut_g24_c02.avi 34
Haircut/v_Haircut_g24_c03.avi 34
Haircut/v_Haircut_g24_c04.avi 34
Haircut/v_Haircut_g24_c05.avi 34
Haircut/v_Haircut_g24_c06.avi 34
Haircut/v_Haircut_g24_c07.avi 34
Haircut/v_Haircut_g25_c01.avi 34
Haircut/v_Haircut_g25_c02.avi 34
Haircut/v_Haircut_g25_c03.avi 34
Haircut/v_Haircut_g25_c04.avi 34
Hammering/v_Hammering_g01_c01.avi 35
Hammering/v_Hammering_g01_c02.avi 35
Hammering/v_Hammering_g01_c03.avi 35
Hammering/v_Hammering_g01_c04.avi 35
Hammering/v_Hammering_g02_c01.avi 35
Hammering/v_Hammering_g02_c02.avi 35
Hammering/v_Hammering_g02_c03.avi 35
Hammering/v_Hammering_g02_c04.avi 35
Hammering/v_Hammering_g03_c01.avi 35
Hammering/v_Hammering_g03_c02.avi 35
Hammering/v_Hammering_g03_c03.avi 35
Hammering/v_Hammering_g03_c04.avi 35
Hammering/v_Hammering_g03_c05.avi 35
Hammering/v_Hammering_g04_c01.avi 35
Hammering/v_Hammering_g04_c02.avi 35
Hammering/v_Hammering_g04_c03.avi 35
Hammering/v_Hammering_g04_c04.avi 35
Hammering/v_Hammering_g04_c05.avi 35
Hammering/v_Hammering_g05_c01.avi 35
Hammering/v_Hammering_g05_c02.avi 35
Hammering/v_Hammering_g05_c03.avi 35
Hammering/v_Hammering_g05_c04.avi 35
Hammering/v_Hammering_g06_c01.avi 35
Hammering/v_Hammering_g06_c02.avi 35
Hammering/v_Hammering_g06_c03.avi 35
Hammering/v_Hammering_g06_c04.avi 35
Hammering/v_Hammering_g06_c05.avi 35
Hammering/v_Hammering_g06_c06.avi 35
Hammering/v_Hammering_g07_c01.avi 35
Hammering/v_Hammering_g07_c02.avi 35
Hammering/v_Hammering_g07_c03.avi 35
Hammering/v_Hammering_g07_c04.avi 35
Hammering/v_Hammering_g07_c05.avi 35
Hammering/v_Hammering_g15_c01.avi 35
Hammering/v_Hammering_g15_c02.avi 35
Hammering/v_Hammering_g15_c03.avi 35
Hammering/v_Hammering_g15_c04.avi 35
Hammering/v_Hammering_g15_c05.avi 35
Hammering/v_Hammering_g15_c06.avi 35
Hammering/v_Hammering_g15_c07.avi 35
Hammering/v_Hammering_g16_c01.avi 35
Hammering/v_Hammering_g16_c02.avi 35
Hammering/v_Hammering_g16_c03.avi 35
Hammering/v_Hammering_g16_c04.avi 35
Hammering/v_Hammering_g17_c01.avi 35
Hammering/v_Hammering_g17_c02.avi 35
Hammering/v_Hammering_g17_c03.avi 35
Hammering/v_Hammering_g17_c04.avi 35
Hammering/v_Hammering_g17_c05.avi 35
Hammering/v_Hammering_g17_c06.avi 35
Hammering/v_Hammering_g17_c07.avi 35
Hammering/v_Hammering_g18_c01.avi 35
Hammering/v_Hammering_g18_c02.avi 35
Hammering/v_Hammering_g18_c03.avi 35
Hammering/v_Hammering_g18_c04.avi 35
Hammering/v_Hammering_g18_c05.avi 35
Hammering/v_Hammering_g18_c06.avi 35
Hammering/v_Hammering_g18_c07.avi 35
Hammering/v_Hammering_g19_c01.avi 35
Hammering/v_Hammering_g19_c02.avi 35
Hammering/v_Hammering_g19_c03.avi 35
Hammering/v_Hammering_g19_c04.avi 35
Hammering/v_Hammering_g19_c05.avi 35
Hammering/v_Hammering_g19_c06.avi 35
Hammering/v_Hammering_g20_c01.avi 35
Hammering/v_Hammering_g20_c02.avi 35
Hammering/v_Hammering_g20_c03.avi 35
Hammering/v_Hammering_g20_c04.avi 35
Hammering/v_Hammering_g21_c01.avi 35
Hammering/v_Hammering_g21_c02.avi 35
Hammering/v_Hammering_g21_c03.avi 35
Hammering/v_Hammering_g21_c04.avi 35
Hammering/v_Hammering_g21_c05.avi 35
Hammering/v_Hammering_g21_c06.avi 35
Hammering/v_Hammering_g21_c07.avi 35
Hammering/v_Hammering_g22_c01.avi 35
Hammering/v_Hammering_g22_c02.avi 35
Hammering/v_Hammering_g22_c03.avi 35
Hammering/v_Hammering_g22_c04.avi 35
Hammering/v_Hammering_g22_c05.avi 35
Hammering/v_Hammering_g22_c06.avi 35
Hammering/v_Hammering_g22_c07.avi 35
Hammering/v_Hammering_g23_c01.avi 35
Hammering/v_Hammering_g23_c02.avi 35
Hammering/v_Hammering_g23_c03.avi 35
Hammering/v_Hammering_g23_c04.avi 35
Hammering/v_Hammering_g23_c05.avi 35
Hammering/v_Hammering_g23_c06.avi 35
Hammering/v_Hammering_g24_c01.avi 35
Hammering/v_Hammering_g24_c02.avi 35
Hammering/v_Hammering_g24_c03.avi 35
Hammering/v_Hammering_g24_c04.avi 35
Hammering/v_Hammering_g24_c05.avi 35
Hammering/v_Hammering_g24_c06.avi 35
Hammering/v_Hammering_g24_c07.avi 35
Hammering/v_Hammering_g25_c01.avi 35
Hammering/v_Hammering_g25_c02.avi 35
Hammering/v_Hammering_g25_c03.avi 35
Hammering/v_Hammering_g25_c04.avi 35
HammerThrow/v_HammerThrow_g01_c01.avi 36
HammerThrow/v_HammerThrow_g01_c02.avi 36
HammerThrow/v_HammerThrow_g01_c03.avi 36
HammerThrow/v_HammerThrow_g01_c04.avi 36
HammerThrow/v_HammerThrow_g01_c05.avi 36
HammerThrow/v_HammerThrow_g01_c06.avi 36
HammerThrow/v_HammerThrow_g02_c01.avi 36
HammerThrow/v_HammerThrow_g02_c02.avi 36
HammerThrow/v_HammerThrow_g02_c03.avi 36
HammerThrow/v_HammerThrow_g02_c04.avi 36
HammerThrow/v_HammerThrow_g02_c05.avi 36
HammerThrow/v_HammerThrow_g02_c06.avi 36
HammerThrow/v_HammerThrow_g02_c07.avi 36
HammerThrow/v_HammerThrow_g03_c01.avi 36
HammerThrow/v_HammerThrow_g03_c02.avi 36
HammerThrow/v_HammerThrow_g03_c03.avi 36
HammerThrow/v_HammerThrow_g03_c04.avi 36
HammerThrow/v_HammerThrow_g03_c05.avi 36
HammerThrow/v_HammerThrow_g03_c06.avi 36
HammerThrow/v_HammerThrow_g03_c07.avi 36
HammerThrow/v_HammerThrow_g04_c01.avi 36
HammerThrow/v_HammerThrow_g04_c02.avi 36
HammerThrow/v_HammerThrow_g04_c03.avi 36
HammerThrow/v_HammerThrow_g04_c04.avi 36
HammerThrow/v_HammerThrow_g04_c05.avi 36
HammerThrow/v_HammerThrow_g04_c06.avi 36
HammerThrow/v_HammerThrow_g04_c07.avi 36
HammerThrow/v_HammerThrow_g05_c01.avi 36
HammerThrow/v_HammerThrow_g05_c02.avi 36
HammerThrow/v_HammerThrow_g05_c03.avi 36
HammerThrow/v_HammerThrow_g05_c04.avi 36
HammerThrow/v_HammerThrow_g05_c05.avi 36
HammerThrow/v_HammerThrow_g05_c06.avi 36
HammerThrow/v_HammerThrow_g06_c01.avi 36
HammerThrow/v_HammerThrow_g06_c02.avi 36
HammerThrow/v_HammerThrow_g06_c03.avi 36
HammerThrow/v_HammerThrow_g06_c04.avi 36
HammerThrow/v_HammerThrow_g06_c05.avi 36
HammerThrow/v_HammerThrow_g06_c06.avi 36
HammerThrow/v_HammerThrow_g06_c07.avi 36
HammerThrow/v_HammerThrow_g07_c01.avi 36
HammerThrow/v_HammerThrow_g07_c02.avi 36
HammerThrow/v_HammerThrow_g07_c03.avi 36
HammerThrow/v_HammerThrow_g07_c04.avi 36
HammerThrow/v_HammerThrow_g07_c05.avi 36
HammerThrow/v_HammerThrow_g15_c01.avi 36
HammerThrow/v_HammerThrow_g15_c02.avi 36
HammerThrow/v_HammerThrow_g15_c03.avi 36
HammerThrow/v_HammerThrow_g15_c04.avi 36
HammerThrow/v_HammerThrow_g15_c05.avi 36
HammerThrow/v_HammerThrow_g16_c01.avi 36
HammerThrow/v_HammerThrow_g16_c02.avi 36
HammerThrow/v_HammerThrow_g16_c03.avi 36
HammerThrow/v_HammerThrow_g16_c04.avi 36
HammerThrow/v_HammerThrow_g17_c01.avi 36
HammerThrow/v_HammerThrow_g17_c02.avi 36
HammerThrow/v_HammerThrow_g17_c03.avi 36
HammerThrow/v_HammerThrow_g17_c04.avi 36
HammerThrow/v_HammerThrow_g17_c05.avi 36
HammerThrow/v_HammerThrow_g18_c01.avi 36
HammerThrow/v_HammerThrow_g18_c02.avi 36
HammerThrow/v_HammerThrow_g18_c03.avi 36
HammerThrow/v_HammerThrow_g18_c04.avi 36
HammerThrow/v_HammerThrow_g18_c05.avi 36
HammerThrow/v_HammerThrow_g19_c01.avi 36
HammerThrow/v_HammerThrow_g19_c02.avi 36
HammerThrow/v_HammerThrow_g19_c03.avi 36
HammerThrow/v_HammerThrow_g19_c04.avi 36
HammerThrow/v_HammerThrow_g19_c05.avi 36
HammerThrow/v_HammerThrow_g19_c06.avi 36
HammerThrow/v_HammerThrow_g19_c07.avi 36
HammerThrow/v_HammerThrow_g20_c01.avi 36
HammerThrow/v_HammerThrow_g20_c02.avi 36
HammerThrow/v_HammerThrow_g20_c03.avi 36
HammerThrow/v_HammerThrow_g20_c04.avi 36
HammerThrow/v_HammerThrow_g20_c05.avi 36
HammerThrow/v_HammerThrow_g21_c01.avi 36
HammerThrow/v_HammerThrow_g21_c02.avi 36
HammerThrow/v_HammerThrow_g21_c03.avi 36
HammerThrow/v_HammerThrow_g21_c04.avi 36
HammerThrow/v_HammerThrow_g21_c05.avi 36
HammerThrow/v_HammerThrow_g22_c01.avi 36
HammerThrow/v_HammerThrow_g22_c02.avi 36
HammerThrow/v_HammerThrow_g22_c03.avi 36
HammerThrow/v_HammerThrow_g22_c04.avi 36
HammerThrow/v_HammerThrow_g22_c05.avi 36
HammerThrow/v_HammerThrow_g22_c06.avi 36
HammerThrow/v_HammerThrow_g22_c07.avi 36
HammerThrow/v_HammerThrow_g23_c01.avi 36
HammerThrow/v_HammerThrow_g23_c02.avi 36
HammerThrow/v_HammerThrow_g23_c03.avi 36
HammerThrow/v_HammerThrow_g23_c04.avi 36
HammerThrow/v_HammerThrow_g23_c05.avi 36
HammerThrow/v_HammerThrow_g23_c06.avi 36
HammerThrow/v_HammerThrow_g23_c07.avi 36
HammerThrow/v_HammerThrow_g24_c01.avi 36
HammerThrow/v_HammerThrow_g24_c02.avi 36
HammerThrow/v_HammerThrow_g24_c03.avi 36
HammerThrow/v_HammerThrow_g24_c04.avi 36
HammerThrow/v_HammerThrow_g25_c01.avi 36
HammerThrow/v_HammerThrow_g25_c02.avi 36
HammerThrow/v_HammerThrow_g25_c03.avi 36
HammerThrow/v_HammerThrow_g25_c04.avi 36
HammerThrow/v_HammerThrow_g25_c05.avi 36
HandstandPushups/v_HandStandPushups_g01_c01.avi 37
HandstandPushups/v_HandStandPushups_g01_c02.avi 37
HandstandPushups/v_HandStandPushups_g01_c03.avi 37
HandstandPushups/v_HandStandPushups_g01_c04.avi 37
HandstandPushups/v_HandStandPushups_g02_c01.avi 37
HandstandPushups/v_HandStandPushups_g02_c02.avi 37
HandstandPushups/v_HandStandPushups_g02_c03.avi 37
HandstandPushups/v_HandStandPushups_g02_c04.avi 37
HandstandPushups/v_HandStandPushups_g03_c01.avi 37
HandstandPushups/v_HandStandPushups_g03_c02.avi 37
HandstandPushups/v_HandStandPushups_g03_c03.avi 37
HandstandPushups/v_HandStandPushups_g03_c04.avi 37
HandstandPushups/v_HandStandPushups_g04_c01.avi 37
HandstandPushups/v_HandStandPushups_g04_c02.avi 37
HandstandPushups/v_HandStandPushups_g04_c03.avi 37
HandstandPushups/v_HandStandPushups_g04_c04.avi 37
HandstandPushups/v_HandStandPushups_g05_c01.avi 37
HandstandPushups/v_HandStandPushups_g05_c02.avi 37
HandstandPushups/v_HandStandPushups_g05_c03.avi 37
HandstandPushups/v_HandStandPushups_g05_c04.avi 37
HandstandPushups/v_HandStandPushups_g06_c01.avi 37
HandstandPushups/v_HandStandPushups_g06_c02.avi 37
HandstandPushups/v_HandStandPushups_g06_c03.avi 37
HandstandPushups/v_HandStandPushups_g06_c04.avi 37
HandstandPushups/v_HandStandPushups_g07_c01.avi 37
HandstandPushups/v_HandStandPushups_g07_c02.avi 37
HandstandPushups/v_HandStandPushups_g07_c03.avi 37
HandstandPushups/v_HandStandPushups_g07_c04.avi 37
HandstandPushups/v_HandStandPushups_g15_c01.avi 37
HandstandPushups/v_HandStandPushups_g15_c02.avi 37
HandstandPushups/v_HandStandPushups_g15_c03.avi 37
HandstandPushups/v_HandStandPushups_g15_c04.avi 37
HandstandPushups/v_HandStandPushups_g15_c05.avi 37
HandstandPushups/v_HandStandPushups_g15_c06.avi 37
HandstandPushups/v_HandStandPushups_g16_c01.avi 37
HandstandPushups/v_HandStandPushups_g16_c02.avi 37
HandstandPushups/v_HandStandPushups_g16_c03.avi 37
HandstandPushups/v_HandStandPushups_g16_c04.avi 37
HandstandPushups/v_HandStandPushups_g16_c05.avi 37
HandstandPushups/v_HandStandPushups_g16_c06.avi 37
HandstandPushups/v_HandStandPushups_g16_c07.avi 37
HandstandPushups/v_HandStandPushups_g17_c01.avi 37
HandstandPushups/v_HandStandPushups_g17_c02.avi 37
HandstandPushups/v_HandStandPushups_g17_c03.avi 37
HandstandPushups/v_HandStandPushups_g17_c04.avi 37
HandstandPushups/v_HandStandPushups_g17_c05.avi 37
HandstandPushups/v_HandStandPushups_g18_c01.avi 37
HandstandPushups/v_HandStandPushups_g18_c02.avi 37
HandstandPushups/v_HandStandPushups_g18_c03.avi 37
HandstandPushups/v_HandStandPushups_g18_c04.avi 37
HandstandPushups/v_HandStandPushups_g18_c05.avi 37
HandstandPushups/v_HandStandPushups_g18_c06.avi 37
HandstandPushups/v_HandStandPushups_g18_c07.avi 37
HandstandPushups/v_HandStandPushups_g19_c01.avi 37
HandstandPushups/v_HandStandPushups_g19_c02.avi 37
HandstandPushups/v_HandStandPushups_g19_c03.avi 37
HandstandPushups/v_HandStandPushups_g19_c04.avi 37
HandstandPushups/v_HandStandPushups_g20_c01.avi 37
HandstandPushups/v_HandStandPushups_g20_c02.avi 37
HandstandPushups/v_HandStandPushups_g20_c03.avi 37
HandstandPushups/v_HandStandPushups_g20_c04.avi 37
HandstandPushups/v_HandStandPushups_g20_c05.avi 37
HandstandPushups/v_HandStandPushups_g20_c06.avi 37
HandstandPushups/v_HandStandPushups_g20_c07.avi 37
HandstandPushups/v_HandStandPushups_g21_c01.avi 37
HandstandPushups/v_HandStandPushups_g21_c02.avi 37
HandstandPushups/v_HandStandPushups_g21_c03.avi 37
HandstandPushups/v_HandStandPushups_g21_c04.avi 37
HandstandPushups/v_HandStandPushups_g21_c05.avi 37
HandstandPushups/v_HandStandPushups_g21_c06.avi 37
HandstandPushups/v_HandStandPushups_g22_c01.avi 37
HandstandPushups/v_HandStandPushups_g22_c02.avi 37
HandstandPushups/v_HandStandPushups_g22_c03.avi 37
HandstandPushups/v_HandStandPushups_g22_c04.avi 37
HandstandPushups/v_HandStandPushups_g22_c05.avi 37
HandstandPushups/v_HandStandPushups_g23_c01.avi 37
HandstandPushups/v_HandStandPushups_g23_c02.avi 37
HandstandPushups/v_HandStandPushups_g23_c03.avi 37
HandstandPushups/v_HandStandPushups_g23_c04.avi 37
HandstandPushups/v_HandStandPushups_g23_c05.avi 37
HandstandPushups/v_HandStandPushups_g24_c01.avi 37
HandstandPushups/v_HandStandPushups_g24_c02.avi 37
HandstandPushups/v_HandStandPushups_g24_c03.avi 37
HandstandPushups/v_HandStandPushups_g24_c04.avi 37
HandstandPushups/v_HandStandPushups_g25_c01.avi 37
HandstandPushups/v_HandStandPushups_g25_c02.avi 37
HandstandPushups/v_HandStandPushups_g25_c03.avi 37
HandstandPushups/v_HandStandPushups_g25_c04.avi 37
HandstandPushups/v_HandStandPushups_g25_c05.avi 37
HandstandPushups/v_HandStandPushups_g25_c06.avi 37
HandstandPushups/v_HandStandPushups_g25_c07.avi 37
HandstandWalking/v_HandstandWalking_g01_c01.avi 38
HandstandWalking/v_HandstandWalking_g01_c02.avi 38
HandstandWalking/v_HandstandWalking_g01_c03.avi 38
HandstandWalking/v_HandstandWalking_g01_c04.avi 38
HandstandWalking/v_HandstandWalking_g02_c01.avi 38
HandstandWalking/v_HandstandWalking_g02_c02.avi 38
HandstandWalking/v_HandstandWalking_g02_c03.avi 38
HandstandWalking/v_HandstandWalking_g02_c04.avi 38
HandstandWalking/v_HandstandWalking_g03_c01.avi 38
HandstandWalking/v_HandstandWalking_g03_c02.avi 38
HandstandWalking/v_HandstandWalking_g03_c03.avi 38
HandstandWalking/v_HandstandWalking_g03_c04.avi 38
HandstandWalking/v_HandstandWalking_g04_c01.avi 38
HandstandWalking/v_HandstandWalking_g04_c02.avi 38
HandstandWalking/v_HandstandWalking_g04_c03.avi 38
HandstandWalking/v_HandstandWalking_g04_c04.avi 38
HandstandWalking/v_HandstandWalking_g04_c05.avi 38
HandstandWalking/v_HandstandWalking_g05_c01.avi 38
HandstandWalking/v_HandstandWalking_g05_c02.avi 38
HandstandWalking/v_HandstandWalking_g05_c03.avi 38
HandstandWalking/v_HandstandWalking_g05_c04.avi 38
HandstandWalking/v_HandstandWalking_g05_c05.avi 38
HandstandWalking/v_HandstandWalking_g05_c06.avi 38
HandstandWalking/v_HandstandWalking_g05_c07.avi 38
HandstandWalking/v_HandstandWalking_g06_c01.avi 38
HandstandWalking/v_HandstandWalking_g06_c02.avi 38
HandstandWalking/v_HandstandWalking_g06_c03.avi 38
HandstandWalking/v_HandstandWalking_g06_c04.avi 38
HandstandWalking/v_HandstandWalking_g07_c01.avi 38
HandstandWalking/v_HandstandWalking_g07_c02.avi 38
HandstandWalking/v_HandstandWalking_g07_c03.avi 38
HandstandWalking/v_HandstandWalking_g07_c04.avi 38
HandstandWalking/v_HandstandWalking_g07_c05.avi 38
HandstandWalking/v_HandstandWalking_g07_c06.avi 38
HandstandWalking/v_HandstandWalking_g15_c01.avi 38
HandstandWalking/v_HandstandWalking_g15_c02.avi 38
HandstandWalking/v_HandstandWalking_g15_c03.avi 38
HandstandWalking/v_HandstandWalking_g15_c04.avi 38
HandstandWalking/v_HandstandWalking_g16_c01.avi 38
HandstandWalking/v_HandstandWalking_g16_c02.avi 38
HandstandWalking/v_HandstandWalking_g16_c03.avi 38
HandstandWalking/v_HandstandWalking_g16_c04.avi 38
HandstandWalking/v_HandstandWalking_g17_c01.avi 38
HandstandWalking/v_HandstandWalking_g17_c02.avi 38
HandstandWalking/v_HandstandWalking_g17_c03.avi 38
HandstandWalking/v_HandstandWalking_g17_c04.avi 38
HandstandWalking/v_HandstandWalking_g18_c01.avi 38
HandstandWalking/v_HandstandWalking_g18_c02.avi 38
HandstandWalking/v_HandstandWalking_g18_c03.avi 38
HandstandWalking/v_HandstandWalking_g18_c04.avi 38
HandstandWalking/v_HandstandWalking_g18_c05.avi 38
HandstandWalking/v_HandstandWalking_g18_c06.avi 38
HandstandWalking/v_HandstandWalking_g18_c07.avi 38
HandstandWalking/v_HandstandWalking_g19_c01.avi 38
HandstandWalking/v_HandstandWalking_g19_c02.avi 38
HandstandWalking/v_HandstandWalking_g19_c03.avi 38
HandstandWalking/v_HandstandWalking_g19_c04.avi 38
HandstandWalking/v_HandstandWalking_g20_c01.avi 38
HandstandWalking/v_HandstandWalking_g20_c02.avi 38
HandstandWalking/v_HandstandWalking_g20_c03.avi 38
HandstandWalking/v_HandstandWalking_g20_c04.avi 38
HandstandWalking/v_HandstandWalking_g21_c01.avi 38
HandstandWalking/v_HandstandWalking_g21_c02.avi 38
HandstandWalking/v_HandstandWalking_g21_c03.avi 38
HandstandWalking/v_HandstandWalking_g21_c04.avi 38
HandstandWalking/v_HandstandWalking_g22_c01.avi 38
HandstandWalking/v_HandstandWalking_g22_c02.avi 38
HandstandWalking/v_HandstandWalking_g22_c03.avi 38
HandstandWalking/v_HandstandWalking_g22_c04.avi 38
HandstandWalking/v_HandstandWalking_g23_c01.avi 38
HandstandWalking/v_HandstandWalking_g23_c02.avi 38
HandstandWalking/v_HandstandWalking_g23_c03.avi 38
HandstandWalking/v_HandstandWalking_g23_c04.avi 38
HandstandWalking/v_HandstandWalking_g24_c01.avi 38
HandstandWalking/v_HandstandWalking_g24_c02.avi 38
HandstandWalking/v_HandstandWalking_g24_c03.avi 38
HandstandWalking/v_HandstandWalking_g24_c04.avi 38
HandstandWalking/v_HandstandWalking_g24_c05.avi 38
HandstandWalking/v_HandstandWalking_g24_c06.avi 38
HandstandWalking/v_HandstandWalking_g25_c01.avi 38
HandstandWalking/v_HandstandWalking_g25_c02.avi 38
HandstandWalking/v_HandstandWalking_g25_c03.avi 38
HandstandWalking/v_HandstandWalking_g25_c04.avi 38
HeadMassage/v_HeadMassage_g01_c01.avi 39
HeadMassage/v_HeadMassage_g01_c02.avi 39
HeadMassage/v_HeadMassage_g01_c03.avi 39
HeadMassage/v_HeadMassage_g01_c04.avi 39
HeadMassage/v_HeadMassage_g01_c05.avi 39
HeadMassage/v_HeadMassage_g02_c01.avi 39
HeadMassage/v_HeadMassage_g02_c02.avi 39
HeadMassage/v_HeadMassage_g02_c03.avi 39
HeadMassage/v_HeadMassage_g02_c04.avi 39
HeadMassage/v_HeadMassage_g02_c05.avi 39
HeadMassage/v_HeadMassage_g02_c06.avi 39
HeadMassage/v_HeadMassage_g02_c07.avi 39
HeadMassage/v_HeadMassage_g03_c01.avi 39
HeadMassage/v_HeadMassage_g03_c02.avi 39
HeadMassage/v_HeadMassage_g03_c03.avi 39
HeadMassage/v_HeadMassage_g03_c04.avi 39
HeadMassage/v_HeadMassage_g03_c05.avi 39
HeadMassage/v_HeadMassage_g03_c06.avi 39
HeadMassage/v_HeadMassage_g03_c07.avi 39
HeadMassage/v_HeadMassage_g04_c01.avi 39
HeadMassage/v_HeadMassage_g04_c02.avi 39
HeadMassage/v_HeadMassage_g04_c03.avi 39
HeadMassage/v_HeadMassage_g04_c04.avi 39
HeadMassage/v_HeadMassage_g05_c01.avi 39
HeadMassage/v_HeadMassage_g05_c02.avi 39
HeadMassage/v_HeadMassage_g05_c03.avi 39
HeadMassage/v_HeadMassage_g05_c04.avi 39
HeadMassage/v_HeadMassage_g05_c05.avi 39
HeadMassage/v_HeadMassage_g05_c06.avi 39
HeadMassage/v_HeadMassage_g06_c01.avi 39
HeadMassage/v_HeadMassage_g06_c02.avi 39
HeadMassage/v_HeadMassage_g06_c03.avi 39
HeadMassage/v_HeadMassage_g06_c04.avi 39
HeadMassage/v_HeadMassage_g06_c05.avi 39
HeadMassage/v_HeadMassage_g06_c06.avi 39
HeadMassage/v_HeadMassage_g06_c07.avi 39
HeadMassage/v_HeadMassage_g07_c01.avi 39
HeadMassage/v_HeadMassage_g07_c02.avi 39
HeadMassage/v_HeadMassage_g07_c03.avi 39
HeadMassage/v_HeadMassage_g07_c04.avi 39
HeadMassage/v_HeadMassage_g07_c05.avi 39
HeadMassage/v_HeadMassage_g15_c01.avi 39
HeadMassage/v_HeadMassage_g15_c02.avi 39
HeadMassage/v_HeadMassage_g15_c03.avi 39
HeadMassage/v_HeadMassage_g15_c04.avi 39
HeadMassage/v_HeadMassage_g15_c05.avi 39
HeadMassage/v_HeadMassage_g15_c06.avi 39
HeadMassage/v_HeadMassage_g15_c07.avi 39
HeadMassage/v_HeadMassage_g16_c01.avi 39
HeadMassage/v_HeadMassage_g16_c02.avi 39
HeadMassage/v_HeadMassage_g16_c03.avi 39
HeadMassage/v_HeadMassage_g16_c04.avi 39
HeadMassage/v_HeadMassage_g17_c01.avi 39
HeadMassage/v_HeadMassage_g17_c02.avi 39
HeadMassage/v_HeadMassage_g17_c03.avi 39
HeadMassage/v_HeadMassage_g17_c04.avi 39
HeadMassage/v_HeadMassage_g17_c05.avi 39
HeadMassage/v_HeadMassage_g17_c06.avi 39
HeadMassage/v_HeadMassage_g17_c07.avi 39
HeadMassage/v_HeadMassage_g18_c01.avi 39
HeadMassage/v_HeadMassage_g18_c02.avi 39
HeadMassage/v_HeadMassage_g18_c03.avi 39
HeadMassage/v_HeadMassage_g18_c04.avi 39
HeadMassage/v_HeadMassage_g18_c05.avi 39
HeadMassage/v_HeadMassage_g18_c06.avi 39
HeadMassage/v_HeadMassage_g18_c07.avi 39
HeadMassage/v_HeadMassage_g19_c01.avi 39
HeadMassage/v_HeadMassage_g19_c02.avi 39
HeadMassage/v_HeadMassage_g19_c03.avi 39
HeadMassage/v_HeadMassage_g19_c04.avi 39
HeadMassage/v_HeadMassage_g19_c05.avi 39
HeadMassage/v_HeadMassage_g20_c01.avi 39
HeadMassage/v_HeadMassage_g20_c02.avi 39
HeadMassage/v_HeadMassage_g20_c03.avi 39
HeadMassage/v_HeadMassage_g20_c04.avi 39
HeadMassage/v_HeadMassage_g20_c05.avi 39
HeadMassage/v_HeadMassage_g21_c01.avi 39
HeadMassage/v_HeadMassage_g21_c02.avi 39
HeadMassage/v_HeadMassage_g21_c03.avi 39
HeadMassage/v_HeadMassage_g21_c04.avi 39
HeadMassage/v_HeadMassage_g21_c05.avi 39
HeadMassage/v_HeadMassage_g21_c06.avi 39
HeadMassage/v_HeadMassage_g22_c01.avi 39
HeadMassage/v_HeadMassage_g22_c02.avi 39
HeadMassage/v_HeadMassage_g22_c03.avi 39
HeadMassage/v_HeadMassage_g22_c04.avi 39
HeadMassage/v_HeadMassage_g22_c05.avi 39
HeadMassage/v_HeadMassage_g22_c06.avi 39
HeadMassage/v_HeadMassage_g22_c07.avi 39
HeadMassage/v_HeadMassage_g23_c01.avi 39
HeadMassage/v_HeadMassage_g23_c02.avi 39
HeadMassage/v_HeadMassage_g23_c03.avi 39
HeadMassage/v_HeadMassage_g23_c04.avi 39
HeadMassage/v_HeadMassage_g23_c05.avi 39
HeadMassage/v_HeadMassage_g23_c06.avi 39
HeadMassage/v_HeadMassage_g23_c07.avi 39
HeadMassage/v_HeadMassage_g24_c01.avi 39
HeadMassage/v_HeadMassage_g24_c02.avi 39
HeadMassage/v_HeadMassage_g24_c03.avi 39
HeadMassage/v_HeadMassage_g24_c04.avi 39
HeadMassage/v_HeadMassage_g25_c01.avi 39
HeadMassage/v_HeadMassage_g25_c02.avi 39
HeadMassage/v_HeadMassage_g25_c03.avi 39
HeadMassage/v_HeadMassage_g25_c04.avi 39
HeadMassage/v_HeadMassage_g25_c05.avi 39
HeadMassage/v_HeadMassage_g25_c06.avi 39
HeadMassage/v_HeadMassage_g25_c07.avi 39
HighJump/v_HighJump_g01_c01.avi 40
HighJump/v_HighJump_g01_c02.avi 40
HighJump/v_HighJump_g01_c03.avi 40
HighJump/v_HighJump_g01_c04.avi 40
HighJump/v_HighJump_g01_c05.avi 40
HighJump/v_HighJump_g02_c01.avi 40
HighJump/v_HighJump_g02_c02.avi 40
HighJump/v_HighJump_g02_c03.avi 40
HighJump/v_HighJump_g02_c04.avi 40
HighJump/v_HighJump_g02_c05.avi 40
HighJump/v_HighJump_g02_c06.avi 40
HighJump/v_HighJump_g02_c07.avi 40
HighJump/v_HighJump_g03_c01.avi 40
HighJump/v_HighJump_g03_c02.avi 40
HighJump/v_HighJump_g03_c03.avi 40
HighJump/v_HighJump_g03_c04.avi 40
HighJump/v_HighJump_g04_c01.avi 40
HighJump/v_HighJump_g04_c02.avi 40
HighJump/v_HighJump_g04_c03.avi 40
HighJump/v_HighJump_g04_c04.avi 40
HighJump/v_HighJump_g04_c05.avi 40
HighJump/v_HighJump_g04_c06.avi 40
HighJump/v_HighJump_g05_c01.avi 40
HighJump/v_HighJump_g05_c02.avi 40
HighJump/v_HighJump_g05_c03.avi 40
HighJump/v_HighJump_g05_c04.avi 40
HighJump/v_HighJump_g05_c05.avi 40
HighJump/v_HighJump_g06_c01.avi 40
HighJump/v_HighJump_g06_c02.avi 40
HighJump/v_HighJump_g06_c03.avi 40
HighJump/v_HighJump_g06_c04.avi 40
HighJump/v_HighJump_g07_c01.avi 40
HighJump/v_HighJump_g07_c02.avi 40
HighJump/v_HighJump_g07_c03.avi 40
HighJump/v_HighJump_g07_c04.avi 40
HighJump/v_HighJump_g07_c05.avi 40
HighJump/v_HighJump_g07_c06.avi 40
HighJump/v_HighJump_g15_c01.avi 40
HighJump/v_HighJump_g15_c02.avi 40
HighJump/v_HighJump_g15_c03.avi 40
HighJump/v_HighJump_g15_c04.avi 40
HighJump/v_HighJump_g16_c01.avi 40
HighJump/v_HighJump_g16_c02.avi 40
HighJump/v_HighJump_g16_c03.avi 40
HighJump/v_HighJump_g16_c04.avi 40
HighJump/v_HighJump_g16_c05.avi 40
HighJump/v_HighJump_g17_c01.avi 40
HighJump/v_HighJump_g17_c02.avi 40
HighJump/v_HighJump_g17_c03.avi 40
HighJump/v_HighJump_g17_c04.avi 40
HighJump/v_HighJump_g18_c01.avi 40
HighJump/v_HighJump_g18_c02.avi 40
HighJump/v_HighJump_g18_c03.avi 40
HighJump/v_HighJump_g18_c04.avi 40
HighJump/v_HighJump_g19_c01.avi 40
HighJump/v_HighJump_g19_c02.avi 40
HighJump/v_HighJump_g19_c03.avi 40
HighJump/v_HighJump_g19_c04.avi 40
HighJump/v_HighJump_g19_c05.avi 40
HighJump/v_HighJump_g20_c01.avi 40
HighJump/v_HighJump_g20_c02.avi 40
HighJump/v_HighJump_g20_c03.avi 40
HighJump/v_HighJump_g20_c04.avi 40
HighJump/v_HighJump_g20_c05.avi 40
HighJump/v_HighJump_g21_c01.avi 40
HighJump/v_HighJump_g21_c02.avi 40
HighJump/v_HighJump_g21_c03.avi 40
HighJump/v_HighJump_g21_c04.avi 40
HighJump/v_HighJump_g22_c01.avi 40
HighJump/v_HighJump_g22_c02.avi 40
HighJump/v_HighJump_g22_c03.avi 40
HighJump/v_HighJump_g22_c04.avi 40
HighJump/v_HighJump_g22_c05.avi 40
HighJump/v_HighJump_g23_c01.avi 40
HighJump/v_HighJump_g23_c02.avi 40
HighJump/v_HighJump_g23_c03.avi 40
HighJump/v_HighJump_g23_c04.avi 40
HighJump/v_HighJump_g23_c05.avi 40
HighJump/v_HighJump_g23_c06.avi 40
HighJump/v_HighJump_g24_c01.avi 40
HighJump/v_HighJump_g24_c02.avi 40
HighJump/v_HighJump_g24_c03.avi 40
HighJump/v_HighJump_g24_c04.avi 40
HighJump/v_HighJump_g24_c05.avi 40
HighJump/v_HighJump_g25_c01.avi 40
HighJump/v_HighJump_g25_c02.avi 40
HighJump/v_HighJump_g25_c03.avi 40
HighJump/v_HighJump_g25_c04.avi 40
HighJump/v_HighJump_g25_c05.avi 40
HorseRace/v_HorseRace_g01_c01.avi 41
HorseRace/v_HorseRace_g01_c02.avi 41
HorseRace/v_HorseRace_g01_c03.avi 41
HorseRace/v_HorseRace_g01_c04.avi 41
HorseRace/v_HorseRace_g02_c01.avi 41
HorseRace/v_HorseRace_g02_c02.avi 41
HorseRace/v_HorseRace_g02_c03.avi 41
HorseRace/v_HorseRace_g02_c04.avi 41
HorseRace/v_HorseRace_g03_c01.avi 41
HorseRace/v_HorseRace_g03_c02.avi 41
HorseRace/v_HorseRace_g03_c03.avi 41
HorseRace/v_HorseRace_g03_c04.avi 41
HorseRace/v_HorseRace_g03_c05.avi 41
HorseRace/v_HorseRace_g04_c01.avi 41
HorseRace/v_HorseRace_g04_c02.avi 41
HorseRace/v_HorseRace_g04_c03.avi 41
HorseRace/v_HorseRace_g04_c04.avi 41
HorseRace/v_HorseRace_g04_c05.avi 41
HorseRace/v_HorseRace_g04_c06.avi 41
HorseRace/v_HorseRace_g05_c01.avi 41
HorseRace/v_HorseRace_g05_c02.avi 41
HorseRace/v_HorseRace_g05_c03.avi 41
HorseRace/v_HorseRace_g05_c04.avi 41
HorseRace/v_HorseRace_g06_c01.avi 41
HorseRace/v_HorseRace_g06_c02.avi 41
HorseRace/v_HorseRace_g06_c03.avi 41
HorseRace/v_HorseRace_g06_c04.avi 41
HorseRace/v_HorseRace_g06_c05.avi 41
HorseRace/v_HorseRace_g06_c06.avi 41
HorseRace/v_HorseRace_g07_c01.avi 41
HorseRace/v_HorseRace_g07_c02.avi 41
HorseRace/v_HorseRace_g07_c03.avi 41
HorseRace/v_HorseRace_g07_c04.avi 41
HorseRace/v_HorseRace_g07_c05.avi 41
HorseRace/v_HorseRace_g07_c06.avi 41
HorseRace/v_HorseRace_g15_c01.avi 41
HorseRace/v_HorseRace_g15_c02.avi 41
HorseRace/v_HorseRace_g15_c03.avi 41
HorseRace/v_HorseRace_g15_c04.avi 41
HorseRace/v_HorseRace_g16_c01.avi 41
HorseRace/v_HorseRace_g16_c02.avi 41
HorseRace/v_HorseRace_g16_c03.avi 41
HorseRace/v_HorseRace_g16_c04.avi 41
HorseRace/v_HorseRace_g16_c05.avi 41
HorseRace/v_HorseRace_g17_c01.avi 41
HorseRace/v_HorseRace_g17_c02.avi 41
HorseRace/v_HorseRace_g17_c03.avi 41
HorseRace/v_HorseRace_g17_c04.avi 41
HorseRace/v_HorseRace_g17_c05.avi 41
HorseRace/v_HorseRace_g18_c01.avi 41
HorseRace/v_HorseRace_g18_c02.avi 41
HorseRace/v_HorseRace_g18_c03.avi 41
HorseRace/v_HorseRace_g18_c04.avi 41
HorseRace/v_HorseRace_g18_c05.avi 41
HorseRace/v_HorseRace_g18_c06.avi 41
HorseRace/v_HorseRace_g19_c01.avi 41
HorseRace/v_HorseRace_g19_c02.avi 41
HorseRace/v_HorseRace_g19_c03.avi 41
HorseRace/v_HorseRace_g19_c04.avi 41
HorseRace/v_HorseRace_g19_c05.avi 41
HorseRace/v_HorseRace_g19_c06.avi 41
HorseRace/v_HorseRace_g20_c01.avi 41
HorseRace/v_HorseRace_g20_c02.avi 41
HorseRace/v_HorseRace_g20_c03.avi 41
HorseRace/v_HorseRace_g20_c04.avi 41
HorseRace/v_HorseRace_g20_c05.avi 41
HorseRace/v_HorseRace_g21_c01.avi 41
HorseRace/v_HorseRace_g21_c02.avi 41
HorseRace/v_HorseRace_g21_c03.avi 41
HorseRace/v_HorseRace_g21_c04.avi 41
HorseRace/v_HorseRace_g21_c05.avi 41
HorseRace/v_HorseRace_g22_c01.avi 41
HorseRace/v_HorseRace_g22_c02.avi 41
HorseRace/v_HorseRace_g22_c03.avi 41
HorseRace/v_HorseRace_g22_c04.avi 41
HorseRace/v_HorseRace_g23_c01.avi 41
HorseRace/v_HorseRace_g23_c02.avi 41
HorseRace/v_HorseRace_g23_c03.avi 41
HorseRace/v_HorseRace_g23_c04.avi 41
HorseRace/v_HorseRace_g23_c05.avi 41
HorseRace/v_HorseRace_g24_c01.avi 41
HorseRace/v_HorseRace_g24_c02.avi 41
HorseRace/v_HorseRace_g24_c03.avi 41
HorseRace/v_HorseRace_g24_c04.avi 41
HorseRace/v_HorseRace_g24_c05.avi 41
HorseRace/v_HorseRace_g24_c06.avi 41
HorseRace/v_HorseRace_g24_c07.avi 41
HorseRace/v_HorseRace_g25_c01.avi 41
HorseRace/v_HorseRace_g25_c02.avi 41
HorseRace/v_HorseRace_g25_c03.avi 41
HorseRace/v_HorseRace_g25_c04.avi 41
HorseRiding/v_HorseRiding_g01_c01.avi 42
HorseRiding/v_HorseRiding_g01_c02.avi 42
HorseRiding/v_HorseRiding_g01_c03.avi 42
HorseRiding/v_HorseRiding_g01_c04.avi 42
HorseRiding/v_HorseRiding_g01_c05.avi 42
HorseRiding/v_HorseRiding_g01_c06.avi 42
HorseRiding/v_HorseRiding_g01_c07.avi 42
HorseRiding/v_HorseRiding_g02_c01.avi 42
HorseRiding/v_HorseRiding_g02_c02.avi 42
HorseRiding/v_HorseRiding_g02_c03.avi 42
HorseRiding/v_HorseRiding_g02_c04.avi 42
HorseRiding/v_HorseRiding_g02_c05.avi 42
HorseRiding/v_HorseRiding_g02_c06.avi 42
HorseRiding/v_HorseRiding_g02_c07.avi 42
HorseRiding/v_HorseRiding_g03_c01.avi 42
HorseRiding/v_HorseRiding_g03_c02.avi 42
HorseRiding/v_HorseRiding_g03_c03.avi 42
HorseRiding/v_HorseRiding_g03_c04.avi 42
HorseRiding/v_HorseRiding_g03_c05.avi 42
HorseRiding/v_HorseRiding_g03_c06.avi 42
HorseRiding/v_HorseRiding_g03_c07.avi 42
HorseRiding/v_HorseRiding_g04_c01.avi 42
HorseRiding/v_HorseRiding_g04_c02.avi 42
HorseRiding/v_HorseRiding_g04_c03.avi 42
HorseRiding/v_HorseRiding_g04_c04.avi 42
HorseRiding/v_HorseRiding_g04_c05.avi 42
HorseRiding/v_HorseRiding_g04_c06.avi 42
HorseRiding/v_HorseRiding_g04_c07.avi 42
HorseRiding/v_HorseRiding_g05_c01.avi 42
HorseRiding/v_HorseRiding_g05_c02.avi 42
HorseRiding/v_HorseRiding_g05_c03.avi 42
HorseRiding/v_HorseRiding_g05_c04.avi 42
HorseRiding/v_HorseRiding_g05_c05.avi 42
HorseRiding/v_HorseRiding_g05_c06.avi 42
HorseRiding/v_HorseRiding_g05_c07.avi 42
HorseRiding/v_HorseRiding_g06_c01.avi 42
HorseRiding/v_HorseRiding_g06_c02.avi 42
HorseRiding/v_HorseRiding_g06_c03.avi 42
HorseRiding/v_HorseRiding_g06_c04.avi 42
HorseRiding/v_HorseRiding_g06_c05.avi 42
HorseRiding/v_HorseRiding_g06_c06.avi 42
HorseRiding/v_HorseRiding_g06_c07.avi 42
HorseRiding/v_HorseRiding_g07_c01.avi 42
HorseRiding/v_HorseRiding_g07_c02.avi 42
HorseRiding/v_HorseRiding_g07_c03.avi 42
HorseRiding/v_HorseRiding_g07_c04.avi 42
HorseRiding/v_HorseRiding_g07_c05.avi 42
HorseRiding/v_HorseRiding_g07_c06.avi 42
HorseRiding/v_HorseRiding_g07_c07.avi 42
HorseRiding/v_HorseRiding_g15_c01.avi 42
HorseRiding/v_HorseRiding_g15_c02.avi 42
HorseRiding/v_HorseRiding_g15_c03.avi 42
HorseRiding/v_HorseRiding_g15_c04.avi 42
HorseRiding/v_HorseRiding_g15_c05.avi 42
HorseRiding/v_HorseRiding_g15_c06.avi 42
HorseRiding/v_HorseRiding_g16_c01.avi 42
HorseRiding/v_HorseRiding_g16_c02.avi 42
HorseRiding/v_HorseRiding_g16_c03.avi 42
HorseRiding/v_HorseRiding_g16_c04.avi 42
HorseRiding/v_HorseRiding_g16_c05.avi 42
HorseRiding/v_HorseRiding_g16_c06.avi 42
HorseRiding/v_HorseRiding_g17_c01.avi 42
HorseRiding/v_HorseRiding_g17_c02.avi 42
HorseRiding/v_HorseRiding_g17_c03.avi 42
HorseRiding/v_HorseRiding_g17_c04.avi 42
HorseRiding/v_HorseRiding_g17_c05.avi 42
HorseRiding/v_HorseRiding_g17_c06.avi 42
HorseRiding/v_HorseRiding_g18_c01.avi 42
HorseRiding/v_HorseRiding_g18_c02.avi 42
HorseRiding/v_HorseRiding_g18_c03.avi 42
HorseRiding/v_HorseRiding_g18_c04.avi 42
HorseRiding/v_HorseRiding_g18_c05.avi 42
HorseRiding/v_HorseRiding_g18_c06.avi 42
HorseRiding/v_HorseRiding_g19_c01.avi 42
HorseRiding/v_HorseRiding_g19_c02.avi 42
HorseRiding/v_HorseRiding_g19_c03.avi 42
HorseRiding/v_HorseRiding_g19_c04.avi 42
HorseRiding/v_HorseRiding_g19_c05.avi 42
HorseRiding/v_HorseRiding_g19_c06.avi 42
HorseRiding/v_HorseRiding_g19_c07.avi 42
HorseRiding/v_HorseRiding_g20_c01.avi 42
HorseRiding/v_HorseRiding_g20_c02.avi 42
HorseRiding/v_HorseRiding_g20_c03.avi 42
HorseRiding/v_HorseRiding_g20_c04.avi 42
HorseRiding/v_HorseRiding_g20_c05.avi 42
HorseRiding/v_HorseRiding_g20_c06.avi 42
HorseRiding/v_HorseRiding_g20_c07.avi 42
HorseRiding/v_HorseRiding_g21_c01.avi 42
HorseRiding/v_HorseRiding_g21_c02.avi 42
HorseRiding/v_HorseRiding_g21_c03.avi 42
HorseRiding/v_HorseRiding_g21_c04.avi 42
HorseRiding/v_HorseRiding_g21_c05.avi 42
HorseRiding/v_HorseRiding_g21_c06.avi 42
HorseRiding/v_HorseRiding_g22_c01.avi 42
HorseRiding/v_HorseRiding_g22_c02.avi 42
HorseRiding/v_HorseRiding_g22_c03.avi 42
HorseRiding/v_HorseRiding_g22_c04.avi 42
HorseRiding/v_HorseRiding_g22_c05.avi 42
HorseRiding/v_HorseRiding_g22_c06.avi 42
HorseRiding/v_HorseRiding_g22_c07.avi 42
HorseRiding/v_HorseRiding_g23_c01.avi 42
HorseRiding/v_HorseRiding_g23_c02.avi 42
HorseRiding/v_HorseRiding_g23_c03.avi 42
HorseRiding/v_HorseRiding_g23_c04.avi 42
HorseRiding/v_HorseRiding_g23_c05.avi 42
HorseRiding/v_HorseRiding_g23_c06.avi 42
HorseRiding/v_HorseRiding_g24_c01.avi 42
HorseRiding/v_HorseRiding_g24_c02.avi 42
HorseRiding/v_HorseRiding_g24_c03.avi 42
HorseRiding/v_HorseRiding_g24_c04.avi 42
HorseRiding/v_HorseRiding_g24_c05.avi 42
HorseRiding/v_HorseRiding_g24_c06.avi 42
HorseRiding/v_HorseRiding_g24_c07.avi 42
HorseRiding/v_HorseRiding_g25_c01.avi 42
HorseRiding/v_HorseRiding_g25_c02.avi 42
HorseRiding/v_HorseRiding_g25_c03.avi 42
HorseRiding/v_HorseRiding_g25_c04.avi 42
HorseRiding/v_HorseRiding_g25_c05.avi 42
HorseRiding/v_HorseRiding_g25_c06.avi 42
HorseRiding/v_HorseRiding_g25_c07.avi 42
HulaHoop/v_HulaHoop_g01_c01.avi 43
HulaHoop/v_HulaHoop_g01_c02.avi 43
HulaHoop/v_HulaHoop_g01_c03.avi 43
HulaHoop/v_HulaHoop_g01_c04.avi 43
HulaHoop/v_HulaHoop_g01_c05.avi 43
HulaHoop/v_HulaHoop_g01_c06.avi 43
HulaHoop/v_HulaHoop_g01_c07.avi 43
HulaHoop/v_HulaHoop_g02_c01.avi 43
HulaHoop/v_HulaHoop_g02_c02.avi 43
HulaHoop/v_HulaHoop_g02_c03.avi 43
HulaHoop/v_HulaHoop_g02_c04.avi 43
HulaHoop/v_HulaHoop_g03_c01.avi 43
HulaHoop/v_HulaHoop_g03_c02.avi 43
HulaHoop/v_HulaHoop_g03_c03.avi 43
HulaHoop/v_HulaHoop_g03_c04.avi 43
HulaHoop/v_HulaHoop_g03_c05.avi 43
HulaHoop/v_HulaHoop_g04_c01.avi 43
HulaHoop/v_HulaHoop_g04_c02.avi 43
HulaHoop/v_HulaHoop_g04_c03.avi 43
HulaHoop/v_HulaHoop_g04_c04.avi 43
HulaHoop/v_HulaHoop_g04_c05.avi 43
HulaHoop/v_HulaHoop_g05_c01.avi 43
HulaHoop/v_HulaHoop_g05_c02.avi 43
HulaHoop/v_HulaHoop_g05_c03.avi 43
HulaHoop/v_HulaHoop_g05_c04.avi 43
HulaHoop/v_HulaHoop_g06_c01.avi 43
HulaHoop/v_HulaHoop_g06_c02.avi 43
HulaHoop/v_HulaHoop_g06_c03.avi 43
HulaHoop/v_HulaHoop_g06_c04.avi 43
HulaHoop/v_HulaHoop_g07_c01.avi 43
HulaHoop/v_HulaHoop_g07_c02.avi 43
HulaHoop/v_HulaHoop_g07_c03.avi 43
HulaHoop/v_HulaHoop_g07_c04.avi 43
HulaHoop/v_HulaHoop_g07_c05.avi 43
HulaHoop/v_HulaHoop_g15_c01.avi 43
HulaHoop/v_HulaHoop_g15_c02.avi 43
HulaHoop/v_HulaHoop_g15_c03.avi 43
HulaHoop/v_HulaHoop_g15_c04.avi 43
HulaHoop/v_HulaHoop_g15_c05.avi 43
HulaHoop/v_HulaHoop_g16_c01.avi 43
HulaHoop/v_HulaHoop_g16_c02.avi 43
HulaHoop/v_HulaHoop_g16_c03.avi 43
HulaHoop/v_HulaHoop_g16_c04.avi 43
HulaHoop/v_HulaHoop_g16_c05.avi 43
HulaHoop/v_HulaHoop_g16_c06.avi 43
HulaHoop/v_HulaHoop_g17_c01.avi 43
HulaHoop/v_HulaHoop_g17_c02.avi 43
HulaHoop/v_HulaHoop_g17_c03.avi 43
HulaHoop/v_HulaHoop_g17_c04.avi 43
HulaHoop/v_HulaHoop_g17_c05.avi 43
HulaHoop/v_HulaHoop_g18_c01.avi 43
HulaHoop/v_HulaHoop_g18_c02.avi 43
HulaHoop/v_HulaHoop_g18_c03.avi 43
HulaHoop/v_HulaHoop_g18_c04.avi 43
HulaHoop/v_HulaHoop_g19_c01.avi 43
HulaHoop/v_HulaHoop_g19_c02.avi 43
HulaHoop/v_HulaHoop_g19_c03.avi 43
HulaHoop/v_HulaHoop_g19_c04.avi 43
HulaHoop/v_HulaHoop_g20_c01.avi 43
HulaHoop/v_HulaHoop_g20_c02.avi 43
HulaHoop/v_HulaHoop_g20_c03.avi 43
HulaHoop/v_HulaHoop_g20_c04.avi 43
HulaHoop/v_HulaHoop_g20_c05.avi 43
HulaHoop/v_HulaHoop_g20_c06.avi 43
HulaHoop/v_HulaHoop_g20_c07.avi 43
HulaHoop/v_HulaHoop_g21_c01.avi 43
HulaHoop/v_HulaHoop_g21_c02.avi 43
HulaHoop/v_HulaHoop_g21_c03.avi 43
HulaHoop/v_HulaHoop_g21_c04.avi 43
HulaHoop/v_HulaHoop_g22_c01.avi 43
HulaHoop/v_HulaHoop_g22_c02.avi 43
HulaHoop/v_HulaHoop_g22_c03.avi 43
HulaHoop/v_HulaHoop_g22_c04.avi 43
HulaHoop/v_HulaHoop_g22_c05.avi 43
HulaHoop/v_HulaHoop_g23_c01.avi 43
HulaHoop/v_HulaHoop_g23_c02.avi 43
HulaHoop/v_HulaHoop_g23_c03.avi 43
HulaHoop/v_HulaHoop_g23_c04.avi 43
HulaHoop/v_HulaHoop_g23_c05.avi 43
HulaHoop/v_HulaHoop_g23_c06.avi 43
HulaHoop/v_HulaHoop_g24_c01.avi 43
HulaHoop/v_HulaHoop_g24_c02.avi 43
HulaHoop/v_HulaHoop_g24_c03.avi 43
HulaHoop/v_HulaHoop_g24_c04.avi 43
HulaHoop/v_HulaHoop_g25_c01.avi 43
HulaHoop/v_HulaHoop_g25_c02.avi 43
HulaHoop/v_HulaHoop_g25_c03.avi 43
HulaHoop/v_HulaHoop_g25_c04.avi 43
HulaHoop/v_HulaHoop_g25_c05.avi 43
IceDancing/v_IceDancing_g01_c01.avi 44
IceDancing/v_IceDancing_g01_c02.avi 44
IceDancing/v_IceDancing_g01_c03.avi 44
IceDancing/v_IceDancing_g01_c04.avi 44
IceDancing/v_IceDancing_g01_c05.avi 44
IceDancing/v_IceDancing_g01_c06.avi 44
IceDancing/v_IceDancing_g01_c07.avi 44
IceDancing/v_IceDancing_g02_c01.avi 44
IceDancing/v_IceDancing_g02_c02.avi 44
IceDancing/v_IceDancing_g02_c03.avi 44
IceDancing/v_IceDancing_g02_c04.avi 44
IceDancing/v_IceDancing_g02_c05.avi 44
IceDancing/v_IceDancing_g02_c06.avi 44
IceDancing/v_IceDancing_g02_c07.avi 44
IceDancing/v_IceDancing_g03_c01.avi 44
IceDancing/v_IceDancing_g03_c02.avi 44
IceDancing/v_IceDancing_g03_c03.avi 44
IceDancing/v_IceDancing_g03_c04.avi 44
IceDancing/v_IceDancing_g03_c05.avi 44
IceDancing/v_IceDancing_g03_c06.avi 44
IceDancing/v_IceDancing_g04_c01.avi 44
IceDancing/v_IceDancing_g04_c02.avi 44
IceDancing/v_IceDancing_g04_c03.avi 44
IceDancing/v_IceDancing_g04_c04.avi 44
IceDancing/v_IceDancing_g04_c05.avi 44
IceDancing/v_IceDancing_g04_c06.avi 44
IceDancing/v_IceDancing_g04_c07.avi 44
IceDancing/v_IceDancing_g05_c01.avi 44
IceDancing/v_IceDancing_g05_c02.avi 44
IceDancing/v_IceDancing_g05_c03.avi 44
IceDancing/v_IceDancing_g05_c04.avi 44
IceDancing/v_IceDancing_g05_c05.avi 44
IceDancing/v_IceDancing_g05_c06.avi 44
IceDancing/v_IceDancing_g06_c01.avi 44
IceDancing/v_IceDancing_g06_c02.avi 44
IceDancing/v_IceDancing_g06_c03.avi 44
IceDancing/v_IceDancing_g06_c04.avi 44
IceDancing/v_IceDancing_g06_c05.avi 44
IceDancing/v_IceDancing_g06_c06.avi 44
IceDancing/v_IceDancing_g07_c01.avi 44
IceDancing/v_IceDancing_g07_c02.avi 44
IceDancing/v_IceDancing_g07_c03.avi 44
IceDancing/v_IceDancing_g07_c04.avi 44
IceDancing/v_IceDancing_g07_c05.avi 44
IceDancing/v_IceDancing_g07_c06.avi 44
IceDancing/v_IceDancing_g07_c07.avi 44
IceDancing/v_IceDancing_g15_c01.avi 44
IceDancing/v_IceDancing_g15_c02.avi 44
IceDancing/v_IceDancing_g15_c03.avi 44
IceDancing/v_IceDancing_g15_c04.avi 44
IceDancing/v_IceDancing_g16_c01.avi 44
IceDancing/v_IceDancing_g16_c02.avi 44
IceDancing/v_IceDancing_g16_c03.avi 44
IceDancing/v_IceDancing_g16_c04.avi 44
IceDancing/v_IceDancing_g16_c05.avi 44
IceDancing/v_IceDancing_g16_c06.avi 44
IceDancing/v_IceDancing_g17_c01.avi 44
IceDancing/v_IceDancing_g17_c02.avi 44
IceDancing/v_IceDancing_g17_c03.avi 44
IceDancing/v_IceDancing_g17_c04.avi 44
IceDancing/v_IceDancing_g17_c05.avi 44
IceDancing/v_IceDancing_g18_c01.avi 44
IceDancing/v_IceDancing_g18_c02.avi 44
IceDancing/v_IceDancing_g18_c03.avi 44
IceDancing/v_IceDancing_g18_c04.avi 44
IceDancing/v_IceDancing_g18_c05.avi 44
IceDancing/v_IceDancing_g18_c06.avi 44
IceDancing/v_IceDancing_g19_c01.avi 44
IceDancing/v_IceDancing_g19_c02.avi 44
IceDancing/v_IceDancing_g19_c03.avi 44
IceDancing/v_IceDancing_g19_c04.avi 44
IceDancing/v_IceDancing_g19_c05.avi 44
IceDancing/v_IceDancing_g19_c06.avi 44
IceDancing/v_IceDancing_g19_c07.avi 44
IceDancing/v_IceDancing_g20_c01.avi 44
IceDancing/v_IceDancing_g20_c02.avi 44
IceDancing/v_IceDancing_g20_c03.avi 44
IceDancing/v_IceDancing_g20_c04.avi 44
IceDancing/v_IceDancing_g20_c05.avi 44
IceDancing/v_IceDancing_g20_c06.avi 44
IceDancing/v_IceDancing_g20_c07.avi 44
IceDancing/v_IceDancing_g21_c01.avi 44
IceDancing/v_IceDancing_g21_c02.avi 44
IceDancing/v_IceDancing_g21_c03.avi 44
IceDancing/v_IceDancing_g21_c04.avi 44
IceDancing/v_IceDancing_g21_c05.avi 44
IceDancing/v_IceDancing_g21_c06.avi 44
IceDancing/v_IceDancing_g21_c07.avi 44
IceDancing/v_IceDancing_g22_c01.avi 44
IceDancing/v_IceDancing_g22_c02.avi 44
IceDancing/v_IceDancing_g22_c03.avi 44
IceDancing/v_IceDancing_g22_c04.avi 44
IceDancing/v_IceDancing_g22_c05.avi 44
IceDancing/v_IceDancing_g22_c06.avi 44
IceDancing/v_IceDancing_g22_c07.avi 44
IceDancing/v_IceDancing_g23_c01.avi 44
IceDancing/v_IceDancing_g23_c02.avi 44
IceDancing/v_IceDancing_g23_c03.avi 44
IceDancing/v_IceDancing_g23_c04.avi 44
IceDancing/v_IceDancing_g23_c05.avi 44
IceDancing/v_IceDancing_g23_c06.avi 44
IceDancing/v_IceDancing_g23_c07.avi 44
IceDancing/v_IceDancing_g24_c01.avi 44
IceDancing/v_IceDancing_g24_c02.avi 44
IceDancing/v_IceDancing_g24_c03.avi 44
IceDancing/v_IceDancing_g24_c04.avi 44
IceDancing/v_IceDancing_g24_c05.avi 44
IceDancing/v_IceDancing_g24_c06.avi 44
IceDancing/v_IceDancing_g24_c07.avi 44
IceDancing/v_IceDancing_g25_c01.avi 44
IceDancing/v_IceDancing_g25_c02.avi 44
IceDancing/v_IceDancing_g25_c03.avi 44
IceDancing/v_IceDancing_g25_c04.avi 44
IceDancing/v_IceDancing_g25_c05.avi 44
IceDancing/v_IceDancing_g25_c06.avi 44
IceDancing/v_IceDancing_g25_c07.avi 44
JavelinThrow/v_JavelinThrow_g01_c01.avi 45
JavelinThrow/v_JavelinThrow_g01_c02.avi 45
JavelinThrow/v_JavelinThrow_g01_c03.avi 45
JavelinThrow/v_JavelinThrow_g01_c04.avi 45
JavelinThrow/v_JavelinThrow_g02_c01.avi 45
JavelinThrow/v_JavelinThrow_g02_c02.avi 45
JavelinThrow/v_JavelinThrow_g02_c03.avi 45
JavelinThrow/v_JavelinThrow_g02_c04.avi 45
JavelinThrow/v_JavelinThrow_g03_c01.avi 45
JavelinThrow/v_JavelinThrow_g03_c02.avi 45
JavelinThrow/v_JavelinThrow_g03_c03.avi 45
JavelinThrow/v_JavelinThrow_g03_c04.avi 45
JavelinThrow/v_JavelinThrow_g04_c01.avi 45
JavelinThrow/v_JavelinThrow_g04_c02.avi 45
JavelinThrow/v_JavelinThrow_g04_c03.avi 45
JavelinThrow/v_JavelinThrow_g04_c04.avi 45
JavelinThrow/v_JavelinThrow_g05_c01.avi 45
JavelinThrow/v_JavelinThrow_g05_c02.avi 45
JavelinThrow/v_JavelinThrow_g05_c03.avi 45
JavelinThrow/v_JavelinThrow_g05_c04.avi 45
JavelinThrow/v_JavelinThrow_g05_c05.avi 45
JavelinThrow/v_JavelinThrow_g05_c06.avi 45
JavelinThrow/v_JavelinThrow_g06_c01.avi 45
JavelinThrow/v_JavelinThrow_g06_c02.avi 45
JavelinThrow/v_JavelinThrow_g06_c03.avi 45
JavelinThrow/v_JavelinThrow_g06_c04.avi 45
JavelinThrow/v_JavelinThrow_g07_c01.avi 45
JavelinThrow/v_JavelinThrow_g07_c02.avi 45
JavelinThrow/v_JavelinThrow_g07_c03.avi 45
JavelinThrow/v_JavelinThrow_g07_c04.avi 45
JavelinThrow/v_JavelinThrow_g07_c05.avi 45
JavelinThrow/v_JavelinThrow_g15_c01.avi 45
JavelinThrow/v_JavelinThrow_g15_c02.avi 45
JavelinThrow/v_JavelinThrow_g15_c03.avi 45
JavelinThrow/v_JavelinThrow_g15_c04.avi 45
JavelinThrow/v_JavelinThrow_g15_c05.avi 45
JavelinThrow/v_JavelinThrow_g15_c06.avi 45
JavelinThrow/v_JavelinThrow_g16_c01.avi 45
JavelinThrow/v_JavelinThrow_g16_c02.avi 45
JavelinThrow/v_JavelinThrow_g16_c03.avi 45
JavelinThrow/v_JavelinThrow_g16_c04.avi 45
JavelinThrow/v_JavelinThrow_g16_c05.avi 45
JavelinThrow/v_JavelinThrow_g16_c06.avi 45
JavelinThrow/v_JavelinThrow_g17_c01.avi 45
JavelinThrow/v_JavelinThrow_g17_c02.avi 45
JavelinThrow/v_JavelinThrow_g17_c03.avi 45
JavelinThrow/v_JavelinThrow_g17_c04.avi 45
JavelinThrow/v_JavelinThrow_g17_c05.avi 45
JavelinThrow/v_JavelinThrow_g18_c01.avi 45
JavelinThrow/v_JavelinThrow_g18_c02.avi 45
JavelinThrow/v_JavelinThrow_g18_c03.avi 45
JavelinThrow/v_JavelinThrow_g18_c04.avi 45
JavelinThrow/v_JavelinThrow_g19_c01.avi 45
JavelinThrow/v_JavelinThrow_g19_c02.avi 45
JavelinThrow/v_JavelinThrow_g19_c03.avi 45
JavelinThrow/v_JavelinThrow_g19_c04.avi 45
JavelinThrow/v_JavelinThrow_g20_c01.avi 45
JavelinThrow/v_JavelinThrow_g20_c02.avi 45
JavelinThrow/v_JavelinThrow_g20_c03.avi 45
JavelinThrow/v_JavelinThrow_g20_c04.avi 45
JavelinThrow/v_JavelinThrow_g21_c01.avi 45
JavelinThrow/v_JavelinThrow_g21_c02.avi 45
JavelinThrow/v_JavelinThrow_g21_c03.avi 45
JavelinThrow/v_JavelinThrow_g21_c04.avi 45
JavelinThrow/v_JavelinThrow_g22_c01.avi 45
JavelinThrow/v_JavelinThrow_g22_c02.avi 45
JavelinThrow/v_JavelinThrow_g22_c03.avi 45
JavelinThrow/v_JavelinThrow_g22_c04.avi 45
JavelinThrow/v_JavelinThrow_g23_c01.avi 45
JavelinThrow/v_JavelinThrow_g23_c02.avi 45
JavelinThrow/v_JavelinThrow_g23_c03.avi 45
JavelinThrow/v_JavelinThrow_g23_c04.avi 45
JavelinThrow/v_JavelinThrow_g23_c05.avi 45
JavelinThrow/v_JavelinThrow_g24_c01.avi 45
JavelinThrow/v_JavelinThrow_g24_c02.avi 45
JavelinThrow/v_JavelinThrow_g24_c03.avi 45
JavelinThrow/v_JavelinThrow_g24_c04.avi 45
JavelinThrow/v_JavelinThrow_g24_c05.avi 45
JavelinThrow/v_JavelinThrow_g24_c06.avi 45
JavelinThrow/v_JavelinThrow_g25_c01.avi 45
JavelinThrow/v_JavelinThrow_g25_c02.avi 45
JavelinThrow/v_JavelinThrow_g25_c03.avi 45
JavelinThrow/v_JavelinThrow_g25_c04.avi 45
JavelinThrow/v_JavelinThrow_g25_c05.avi 45
JugglingBalls/v_JugglingBalls_g01_c01.avi 46
JugglingBalls/v_JugglingBalls_g01_c02.avi 46
JugglingBalls/v_JugglingBalls_g01_c03.avi 46
JugglingBalls/v_JugglingBalls_g01_c04.avi 46
JugglingBalls/v_JugglingBalls_g02_c01.avi 46
JugglingBalls/v_JugglingBalls_g02_c02.avi 46
JugglingBalls/v_JugglingBalls_g02_c03.avi 46
JugglingBalls/v_JugglingBalls_g02_c04.avi 46
JugglingBalls/v_JugglingBalls_g02_c05.avi 46
JugglingBalls/v_JugglingBalls_g02_c06.avi 46
JugglingBalls/v_JugglingBalls_g03_c01.avi 46
JugglingBalls/v_JugglingBalls_g03_c02.avi 46
JugglingBalls/v_JugglingBalls_g03_c03.avi 46
JugglingBalls/v_JugglingBalls_g03_c04.avi 46
JugglingBalls/v_JugglingBalls_g03_c05.avi 46
JugglingBalls/v_JugglingBalls_g03_c06.avi 46
JugglingBalls/v_JugglingBalls_g03_c07.avi 46
JugglingBalls/v_JugglingBalls_g04_c01.avi 46
JugglingBalls/v_JugglingBalls_g04_c02.avi 46
JugglingBalls/v_JugglingBalls_g04_c03.avi 46
JugglingBalls/v_JugglingBalls_g04_c04.avi 46
JugglingBalls/v_JugglingBalls_g04_c05.avi 46
JugglingBalls/v_JugglingBalls_g05_c01.avi 46
JugglingBalls/v_JugglingBalls_g05_c02.avi 46
JugglingBalls/v_JugglingBalls_g05_c03.avi 46
JugglingBalls/v_JugglingBalls_g05_c04.avi 46
JugglingBalls/v_JugglingBalls_g05_c05.avi 46
JugglingBalls/v_JugglingBalls_g06_c01.avi 46
JugglingBalls/v_JugglingBalls_g06_c02.avi 46
JugglingBalls/v_JugglingBalls_g06_c03.avi 46
JugglingBalls/v_JugglingBalls_g06_c04.avi 46
JugglingBalls/v_JugglingBalls_g06_c05.avi 46
JugglingBalls/v_JugglingBalls_g06_c06.avi 46
JugglingBalls/v_JugglingBalls_g07_c01.avi 46
JugglingBalls/v_JugglingBalls_g07_c02.avi 46
JugglingBalls/v_JugglingBalls_g07_c03.avi 46
JugglingBalls/v_JugglingBalls_g07_c04.avi 46
JugglingBalls/v_JugglingBalls_g07_c05.avi 46
JugglingBalls/v_JugglingBalls_g07_c06.avi 46
JugglingBalls/v_JugglingBalls_g07_c07.avi 46
JugglingBalls/v_JugglingBalls_g15_c01.avi 46
JugglingBalls/v_JugglingBalls_g15_c02.avi 46
JugglingBalls/v_JugglingBalls_g15_c03.avi 46
JugglingBalls/v_JugglingBalls_g15_c04.avi 46
JugglingBalls/v_JugglingBalls_g16_c01.avi 46
JugglingBalls/v_JugglingBalls_g16_c02.avi 46
JugglingBalls/v_JugglingBalls_g16_c03.avi 46
JugglingBalls/v_JugglingBalls_g16_c04.avi 46
JugglingBalls/v_JugglingBalls_g17_c01.avi 46
JugglingBalls/v_JugglingBalls_g17_c02.avi 46
JugglingBalls/v_JugglingBalls_g17_c03.avi 46
JugglingBalls/v_JugglingBalls_g17_c04.avi 46
JugglingBalls/v_JugglingBalls_g18_c01.avi 46
JugglingBalls/v_JugglingBalls_g18_c02.avi 46
JugglingBalls/v_JugglingBalls_g18_c03.avi 46
JugglingBalls/v_JugglingBalls_g18_c04.avi 46
JugglingBalls/v_JugglingBalls_g19_c01.avi 46
JugglingBalls/v_JugglingBalls_g19_c02.avi 46
JugglingBalls/v_JugglingBalls_g19_c03.avi 46
JugglingBalls/v_JugglingBalls_g19_c04.avi 46
JugglingBalls/v_JugglingBalls_g20_c01.avi 46
JugglingBalls/v_JugglingBalls_g20_c02.avi 46
JugglingBalls/v_JugglingBalls_g20_c03.avi 46
JugglingBalls/v_JugglingBalls_g20_c04.avi 46
JugglingBalls/v_JugglingBalls_g21_c01.avi 46
JugglingBalls/v_JugglingBalls_g21_c02.avi 46
JugglingBalls/v_JugglingBalls_g21_c03.avi 46
JugglingBalls/v_JugglingBalls_g21_c04.avi 46
JugglingBalls/v_JugglingBalls_g22_c01.avi 46
JugglingBalls/v_JugglingBalls_g22_c02.avi 46
JugglingBalls/v_JugglingBalls_g22_c03.avi 46
JugglingBalls/v_JugglingBalls_g22_c04.avi 46
JugglingBalls/v_JugglingBalls_g22_c05.avi 46
JugglingBalls/v_JugglingBalls_g22_c06.avi 46
JugglingBalls/v_JugglingBalls_g23_c01.avi 46
JugglingBalls/v_JugglingBalls_g23_c02.avi 46
JugglingBalls/v_JugglingBalls_g23_c03.avi 46
JugglingBalls/v_JugglingBalls_g23_c04.avi 46
JugglingBalls/v_JugglingBalls_g24_c01.avi 46
JugglingBalls/v_JugglingBalls_g24_c02.avi 46
JugglingBalls/v_JugglingBalls_g24_c03.avi 46
JugglingBalls/v_JugglingBalls_g24_c04.avi 46
JugglingBalls/v_JugglingBalls_g25_c01.avi 46
JugglingBalls/v_JugglingBalls_g25_c02.avi 46
JugglingBalls/v_JugglingBalls_g25_c03.avi 46
JugglingBalls/v_JugglingBalls_g25_c04.avi 46
JugglingBalls/v_JugglingBalls_g25_c05.avi 46
JumpingJack/v_JumpingJack_g01_c01.avi 47
JumpingJack/v_JumpingJack_g01_c02.avi 47
JumpingJack/v_JumpingJack_g01_c03.avi 47
JumpingJack/v_JumpingJack_g01_c04.avi 47
JumpingJack/v_JumpingJack_g01_c05.avi 47
JumpingJack/v_JumpingJack_g01_c06.avi 47
JumpingJack/v_JumpingJack_g01_c07.avi 47
JumpingJack/v_JumpingJack_g02_c01.avi 47
JumpingJack/v_JumpingJack_g02_c02.avi 47
JumpingJack/v_JumpingJack_g02_c03.avi 47
JumpingJack/v_JumpingJack_g02_c04.avi 47
JumpingJack/v_JumpingJack_g03_c01.avi 47
JumpingJack/v_JumpingJack_g03_c02.avi 47
JumpingJack/v_JumpingJack_g03_c03.avi 47
JumpingJack/v_JumpingJack_g03_c04.avi 47
JumpingJack/v_JumpingJack_g04_c01.avi 47
JumpingJack/v_JumpingJack_g04_c02.avi 47
JumpingJack/v_JumpingJack_g04_c03.avi 47
JumpingJack/v_JumpingJack_g04_c04.avi 47
JumpingJack/v_JumpingJack_g05_c01.avi 47
JumpingJack/v_JumpingJack_g05_c02.avi 47
JumpingJack/v_JumpingJack_g05_c03.avi 47
JumpingJack/v_JumpingJack_g05_c04.avi 47
JumpingJack/v_JumpingJack_g05_c05.avi 47
JumpingJack/v_JumpingJack_g05_c06.avi 47
JumpingJack/v_JumpingJack_g06_c01.avi 47
JumpingJack/v_JumpingJack_g06_c02.avi 47
JumpingJack/v_JumpingJack_g06_c03.avi 47
JumpingJack/v_JumpingJack_g06_c04.avi 47
JumpingJack/v_JumpingJack_g06_c05.avi 47
JumpingJack/v_JumpingJack_g06_c06.avi 47
JumpingJack/v_JumpingJack_g06_c07.avi 47
JumpingJack/v_JumpingJack_g07_c01.avi 47
JumpingJack/v_JumpingJack_g07_c02.avi 47
JumpingJack/v_JumpingJack_g07_c03.avi 47
JumpingJack/v_JumpingJack_g07_c04.avi 47
JumpingJack/v_JumpingJack_g07_c05.avi 47
JumpingJack/v_JumpingJack_g15_c01.avi 47
JumpingJack/v_JumpingJack_g15_c02.avi 47
JumpingJack/v_JumpingJack_g15_c03.avi 47
JumpingJack/v_JumpingJack_g15_c04.avi 47
JumpingJack/v_JumpingJack_g16_c01.avi 47
JumpingJack/v_JumpingJack_g16_c02.avi 47
JumpingJack/v_JumpingJack_g16_c03.avi 47
JumpingJack/v_JumpingJack_g16_c04.avi 47
JumpingJack/v_JumpingJack_g17_c01.avi 47
JumpingJack/v_JumpingJack_g17_c02.avi 47
JumpingJack/v_JumpingJack_g17_c03.avi 47
JumpingJack/v_JumpingJack_g17_c04.avi 47
JumpingJack/v_JumpingJack_g18_c01.avi 47
JumpingJack/v_JumpingJack_g18_c02.avi 47
JumpingJack/v_JumpingJack_g18_c03.avi 47
JumpingJack/v_JumpingJack_g18_c04.avi 47
JumpingJack/v_JumpingJack_g19_c01.avi 47
JumpingJack/v_JumpingJack_g19_c02.avi 47
JumpingJack/v_JumpingJack_g19_c03.avi 47
JumpingJack/v_JumpingJack_g19_c04.avi 47
JumpingJack/v_JumpingJack_g19_c05.avi 47
JumpingJack/v_JumpingJack_g19_c06.avi 47
JumpingJack/v_JumpingJack_g19_c07.avi 47
JumpingJack/v_JumpingJack_g20_c01.avi 47
JumpingJack/v_JumpingJack_g20_c02.avi 47
JumpingJack/v_JumpingJack_g20_c03.avi 47
JumpingJack/v_JumpingJack_g20_c04.avi 47
JumpingJack/v_JumpingJack_g21_c01.avi 47
JumpingJack/v_JumpingJack_g21_c02.avi 47
JumpingJack/v_JumpingJack_g21_c03.avi 47
JumpingJack/v_JumpingJack_g21_c04.avi 47
JumpingJack/v_JumpingJack_g22_c01.avi 47
JumpingJack/v_JumpingJack_g22_c02.avi 47
JumpingJack/v_JumpingJack_g22_c03.avi 47
JumpingJack/v_JumpingJack_g22_c04.avi 47
JumpingJack/v_JumpingJack_g23_c01.avi 47
JumpingJack/v_JumpingJack_g23_c02.avi 47
JumpingJack/v_JumpingJack_g23_c03.avi 47
JumpingJack/v_JumpingJack_g23_c04.avi 47
JumpingJack/v_JumpingJack_g24_c01.avi 47
JumpingJack/v_JumpingJack_g24_c02.avi 47
JumpingJack/v_JumpingJack_g24_c03.avi 47
JumpingJack/v_JumpingJack_g24_c04.avi 47
JumpingJack/v_JumpingJack_g25_c01.avi 47
JumpingJack/v_JumpingJack_g25_c02.avi 47
JumpingJack/v_JumpingJack_g25_c03.avi 47
JumpingJack/v_JumpingJack_g25_c04.avi 47
JumpingJack/v_JumpingJack_g25_c05.avi 47
JumpingJack/v_JumpingJack_g25_c06.avi 47
JumpingJack/v_JumpingJack_g25_c07.avi 47
JumpRope/v_JumpRope_g01_c01.avi 48
JumpRope/v_JumpRope_g01_c02.avi 48
JumpRope/v_JumpRope_g01_c03.avi 48
JumpRope/v_JumpRope_g01_c04.avi 48
JumpRope/v_JumpRope_g02_c01.avi 48
JumpRope/v_JumpRope_g02_c02.avi 48
JumpRope/v_JumpRope_g02_c03.avi 48
JumpRope/v_JumpRope_g02_c04.avi 48
JumpRope/v_JumpRope_g02_c05.avi 48
JumpRope/v_JumpRope_g02_c06.avi 48
JumpRope/v_JumpRope_g02_c07.avi 48
JumpRope/v_JumpRope_g03_c01.avi 48
JumpRope/v_JumpRope_g03_c02.avi 48
JumpRope/v_JumpRope_g03_c03.avi 48
JumpRope/v_JumpRope_g03_c04.avi 48
JumpRope/v_JumpRope_g04_c01.avi 48
JumpRope/v_JumpRope_g04_c02.avi 48
JumpRope/v_JumpRope_g04_c03.avi 48
JumpRope/v_JumpRope_g04_c04.avi 48
JumpRope/v_JumpRope_g04_c05.avi 48
JumpRope/v_JumpRope_g04_c06.avi 48
JumpRope/v_JumpRope_g04_c07.avi 48
JumpRope/v_JumpRope_g05_c01.avi 48
JumpRope/v_JumpRope_g05_c02.avi 48
JumpRope/v_JumpRope_g05_c03.avi 48
JumpRope/v_JumpRope_g05_c04.avi 48
JumpRope/v_JumpRope_g05_c05.avi 48
JumpRope/v_JumpRope_g06_c01.avi 48
JumpRope/v_JumpRope_g06_c02.avi 48
JumpRope/v_JumpRope_g06_c03.avi 48
JumpRope/v_JumpRope_g06_c04.avi 48
JumpRope/v_JumpRope_g06_c05.avi 48
JumpRope/v_JumpRope_g07_c01.avi 48
JumpRope/v_JumpRope_g07_c02.avi 48
JumpRope/v_JumpRope_g07_c03.avi 48
JumpRope/v_JumpRope_g07_c04.avi 48
JumpRope/v_JumpRope_g07_c05.avi 48
JumpRope/v_JumpRope_g07_c06.avi 48
JumpRope/v_JumpRope_g15_c01.avi 48
JumpRope/v_JumpRope_g15_c02.avi 48
JumpRope/v_JumpRope_g15_c03.avi 48
JumpRope/v_JumpRope_g15_c04.avi 48
JumpRope/v_JumpRope_g15_c05.avi 48
JumpRope/v_JumpRope_g15_c06.avi 48
JumpRope/v_JumpRope_g16_c01.avi 48
JumpRope/v_JumpRope_g16_c02.avi 48
JumpRope/v_JumpRope_g16_c03.avi 48
JumpRope/v_JumpRope_g16_c04.avi 48
JumpRope/v_JumpRope_g16_c05.avi 48
JumpRope/v_JumpRope_g16_c06.avi 48
JumpRope/v_JumpRope_g16_c07.avi 48
JumpRope/v_JumpRope_g17_c01.avi 48
JumpRope/v_JumpRope_g17_c02.avi 48
JumpRope/v_JumpRope_g17_c03.avi 48
JumpRope/v_JumpRope_g17_c04.avi 48
JumpRope/v_JumpRope_g17_c05.avi 48
JumpRope/v_JumpRope_g18_c01.avi 48
JumpRope/v_JumpRope_g18_c02.avi 48
JumpRope/v_JumpRope_g18_c03.avi 48
JumpRope/v_JumpRope_g18_c04.avi 48
JumpRope/v_JumpRope_g18_c05.avi 48
JumpRope/v_JumpRope_g18_c06.avi 48
JumpRope/v_JumpRope_g18_c07.avi 48
JumpRope/v_JumpRope_g19_c01.avi 48
JumpRope/v_JumpRope_g19_c02.avi 48
JumpRope/v_JumpRope_g19_c03.avi 48
JumpRope/v_JumpRope_g19_c04.avi 48
JumpRope/v_JumpRope_g20_c01.avi 48
JumpRope/v_JumpRope_g20_c02.avi 48
JumpRope/v_JumpRope_g20_c03.avi 48
JumpRope/v_JumpRope_g20_c04.avi 48
JumpRope/v_JumpRope_g20_c05.avi 48
JumpRope/v_JumpRope_g20_c06.avi 48
JumpRope/v_JumpRope_g20_c07.avi 48
JumpRope/v_JumpRope_g21_c01.avi 48
JumpRope/v_JumpRope_g21_c02.avi 48
JumpRope/v_JumpRope_g21_c03.avi 48
JumpRope/v_JumpRope_g21_c04.avi 48
JumpRope/v_JumpRope_g21_c05.avi 48
JumpRope/v_JumpRope_g21_c06.avi 48
JumpRope/v_JumpRope_g21_c07.avi 48
JumpRope/v_JumpRope_g22_c01.avi 48
JumpRope/v_JumpRope_g22_c02.avi 48
JumpRope/v_JumpRope_g22_c03.avi 48
JumpRope/v_JumpRope_g22_c04.avi 48
JumpRope/v_JumpRope_g22_c05.avi 48
JumpRope/v_JumpRope_g22_c06.avi 48
JumpRope/v_JumpRope_g23_c01.avi 48
JumpRope/v_JumpRope_g23_c02.avi 48
JumpRope/v_JumpRope_g23_c03.avi 48
JumpRope/v_JumpRope_g23_c04.avi 48
JumpRope/v_JumpRope_g23_c05.avi 48
JumpRope/v_JumpRope_g24_c01.avi 48
JumpRope/v_JumpRope_g24_c02.avi 48
JumpRope/v_JumpRope_g24_c03.avi 48
JumpRope/v_JumpRope_g24_c04.avi 48
JumpRope/v_JumpRope_g24_c05.avi 48
JumpRope/v_JumpRope_g24_c06.avi 48
JumpRope/v_JumpRope_g24_c07.avi 48
JumpRope/v_JumpRope_g25_c01.avi 48
JumpRope/v_JumpRope_g25_c02.avi 48
JumpRope/v_JumpRope_g25_c03.avi 48
JumpRope/v_JumpRope_g25_c04.avi 48
JumpRope/v_JumpRope_g25_c05.avi 48
JumpRope/v_JumpRope_g25_c06.avi 48
Kayaking/v_Kayaking_g01_c01.avi 49
Kayaking/v_Kayaking_g01_c02.avi 49
Kayaking/v_Kayaking_g01_c03.avi 49
Kayaking/v_Kayaking_g01_c04.avi 49
Kayaking/v_Kayaking_g01_c05.avi 49
Kayaking/v_Kayaking_g01_c06.avi 49
Kayaking/v_Kayaking_g02_c01.avi 49
Kayaking/v_Kayaking_g02_c02.avi 49
Kayaking/v_Kayaking_g02_c03.avi 49
Kayaking/v_Kayaking_g02_c04.avi 49
Kayaking/v_Kayaking_g03_c01.avi 49
Kayaking/v_Kayaking_g03_c02.avi 49
Kayaking/v_Kayaking_g03_c03.avi 49
Kayaking/v_Kayaking_g03_c04.avi 49
Kayaking/v_Kayaking_g04_c01.avi 49
Kayaking/v_Kayaking_g04_c02.avi 49
Kayaking/v_Kayaking_g04_c03.avi 49
Kayaking/v_Kayaking_g04_c04.avi 49
Kayaking/v_Kayaking_g04_c05.avi 49
Kayaking/v_Kayaking_g04_c06.avi 49
Kayaking/v_Kayaking_g04_c07.avi 49
Kayaking/v_Kayaking_g05_c01.avi 49
Kayaking/v_Kayaking_g05_c02.avi 49
Kayaking/v_Kayaking_g05_c03.avi 49
Kayaking/v_Kayaking_g05_c04.avi 49
Kayaking/v_Kayaking_g06_c01.avi 49
Kayaking/v_Kayaking_g06_c02.avi 49
Kayaking/v_Kayaking_g06_c03.avi 49
Kayaking/v_Kayaking_g06_c04.avi 49
Kayaking/v_Kayaking_g06_c05.avi 49
Kayaking/v_Kayaking_g06_c06.avi 49
Kayaking/v_Kayaking_g06_c07.avi 49
Kayaking/v_Kayaking_g07_c01.avi 49
Kayaking/v_Kayaking_g07_c02.avi 49
Kayaking/v_Kayaking_g07_c03.avi 49
Kayaking/v_Kayaking_g07_c04.avi 49
Kayaking/v_Kayaking_g15_c01.avi 49
Kayaking/v_Kayaking_g15_c02.avi 49
Kayaking/v_Kayaking_g15_c03.avi 49
Kayaking/v_Kayaking_g15_c04.avi 49
Kayaking/v_Kayaking_g15_c05.avi 49
Kayaking/v_Kayaking_g15_c06.avi 49
Kayaking/v_Kayaking_g15_c07.avi 49
Kayaking/v_Kayaking_g16_c01.avi 49
Kayaking/v_Kayaking_g16_c02.avi 49
Kayaking/v_Kayaking_g16_c03.avi 49
Kayaking/v_Kayaking_g16_c04.avi 49
Kayaking/v_Kayaking_g16_c05.avi 49
Kayaking/v_Kayaking_g16_c06.avi 49
Kayaking/v_Kayaking_g16_c07.avi 49
Kayaking/v_Kayaking_g17_c01.avi 49
Kayaking/v_Kayaking_g17_c02.avi 49
Kayaking/v_Kayaking_g17_c03.avi 49
Kayaking/v_Kayaking_g17_c04.avi 49
Kayaking/v_Kayaking_g17_c05.avi 49
Kayaking/v_Kayaking_g17_c06.avi 49
Kayaking/v_Kayaking_g18_c01.avi 49
Kayaking/v_Kayaking_g18_c02.avi 49
Kayaking/v_Kayaking_g18_c03.avi 49
Kayaking/v_Kayaking_g18_c04.avi 49
Kayaking/v_Kayaking_g18_c05.avi 49
Kayaking/v_Kayaking_g18_c06.avi 49
Kayaking/v_Kayaking_g18_c07.avi 49
Kayaking/v_Kayaking_g19_c01.avi 49
Kayaking/v_Kayaking_g19_c02.avi 49
Kayaking/v_Kayaking_g19_c03.avi 49
Kayaking/v_Kayaking_g19_c04.avi 49
Kayaking/v_Kayaking_g19_c05.avi 49
Kayaking/v_Kayaking_g20_c01.avi 49
Kayaking/v_Kayaking_g20_c02.avi 49
Kayaking/v_Kayaking_g20_c03.avi 49
Kayaking/v_Kayaking_g20_c04.avi 49
Kayaking/v_Kayaking_g20_c05.avi 49
Kayaking/v_Kayaking_g20_c06.avi 49
Kayaking/v_Kayaking_g20_c07.avi 49
Kayaking/v_Kayaking_g21_c01.avi 49
Kayaking/v_Kayaking_g21_c02.avi 49
Kayaking/v_Kayaking_g21_c03.avi 49
Kayaking/v_Kayaking_g21_c04.avi 49
Kayaking/v_Kayaking_g21_c05.avi 49
Kayaking/v_Kayaking_g21_c06.avi 49
Kayaking/v_Kayaking_g21_c07.avi 49
Kayaking/v_Kayaking_g22_c01.avi 49
Kayaking/v_Kayaking_g22_c02.avi 49
Kayaking/v_Kayaking_g22_c03.avi 49
Kayaking/v_Kayaking_g22_c04.avi 49
Kayaking/v_Kayaking_g22_c05.avi 49
Kayaking/v_Kayaking_g22_c06.avi 49
Kayaking/v_Kayaking_g22_c07.avi 49
Kayaking/v_Kayaking_g23_c01.avi 49
Kayaking/v_Kayaking_g23_c02.avi 49
Kayaking/v_Kayaking_g23_c03.avi 49
Kayaking/v_Kayaking_g23_c04.avi 49
Kayaking/v_Kayaking_g23_c05.avi 49
Kayaking/v_Kayaking_g23_c06.avi 49
Kayaking/v_Kayaking_g24_c01.avi 49
Kayaking/v_Kayaking_g24_c02.avi 49
Kayaking/v_Kayaking_g24_c03.avi 49
Kayaking/v_Kayaking_g24_c04.avi 49
Kayaking/v_Kayaking_g24_c05.avi 49
Kayaking/v_Kayaking_g24_c06.avi 49
Kayaking/v_Kayaking_g25_c01.avi 49
Kayaking/v_Kayaking_g25_c02.avi 49
Kayaking/v_Kayaking_g25_c03.avi 49
Kayaking/v_Kayaking_g25_c04.avi 49
Knitting/v_Knitting_g01_c01.avi 50
Knitting/v_Knitting_g01_c02.avi 50
Knitting/v_Knitting_g01_c03.avi 50
Knitting/v_Knitting_g01_c04.avi 50
Knitting/v_Knitting_g02_c01.avi 50
Knitting/v_Knitting_g02_c02.avi 50
Knitting/v_Knitting_g02_c03.avi 50
Knitting/v_Knitting_g02_c04.avi 50
Knitting/v_Knitting_g02_c05.avi 50
Knitting/v_Knitting_g03_c01.avi 50
Knitting/v_Knitting_g03_c02.avi 50
Knitting/v_Knitting_g03_c03.avi 50
Knitting/v_Knitting_g03_c04.avi 50
Knitting/v_Knitting_g03_c05.avi 50
Knitting/v_Knitting_g04_c01.avi 50
Knitting/v_Knitting_g04_c02.avi 50
Knitting/v_Knitting_g04_c03.avi 50
Knitting/v_Knitting_g04_c04.avi 50
Knitting/v_Knitting_g04_c05.avi 50
Knitting/v_Knitting_g04_c06.avi 50
Knitting/v_Knitting_g05_c01.avi 50
Knitting/v_Knitting_g05_c02.avi 50
Knitting/v_Knitting_g05_c03.avi 50
Knitting/v_Knitting_g05_c04.avi 50
Knitting/v_Knitting_g05_c05.avi 50
Knitting/v_Knitting_g06_c01.avi 50
Knitting/v_Knitting_g06_c02.avi 50
Knitting/v_Knitting_g06_c03.avi 50
Knitting/v_Knitting_g06_c04.avi 50
Knitting/v_Knitting_g07_c01.avi 50
Knitting/v_Knitting_g07_c02.avi 50
Knitting/v_Knitting_g07_c03.avi 50
Knitting/v_Knitting_g07_c04.avi 50
Knitting/v_Knitting_g07_c05.avi 50
Knitting/v_Knitting_g15_c01.avi 50
Knitting/v_Knitting_g15_c02.avi 50
Knitting/v_Knitting_g15_c03.avi 50
Knitting/v_Knitting_g15_c04.avi 50
Knitting/v_Knitting_g15_c05.avi 50
Knitting/v_Knitting_g15_c06.avi 50
Knitting/v_Knitting_g15_c07.avi 50
Knitting/v_Knitting_g16_c01.avi 50
Knitting/v_Knitting_g16_c02.avi 50
Knitting/v_Knitting_g16_c03.avi 50
Knitting/v_Knitting_g16_c04.avi 50
Knitting/v_Knitting_g16_c05.avi 50
Knitting/v_Knitting_g17_c01.avi 50
Knitting/v_Knitting_g17_c02.avi 50
Knitting/v_Knitting_g17_c03.avi 50
Knitting/v_Knitting_g17_c04.avi 50
Knitting/v_Knitting_g17_c05.avi 50
Knitting/v_Knitting_g17_c06.avi 50
Knitting/v_Knitting_g18_c01.avi 50
Knitting/v_Knitting_g18_c02.avi 50
Knitting/v_Knitting_g18_c03.avi 50
Knitting/v_Knitting_g18_c04.avi 50
Knitting/v_Knitting_g19_c01.avi 50
Knitting/v_Knitting_g19_c02.avi 50
Knitting/v_Knitting_g19_c03.avi 50
Knitting/v_Knitting_g19_c04.avi 50
Knitting/v_Knitting_g20_c01.avi 50
Knitting/v_Knitting_g20_c02.avi 50
Knitting/v_Knitting_g20_c03.avi 50
Knitting/v_Knitting_g20_c04.avi 50
Knitting/v_Knitting_g21_c01.avi 50
Knitting/v_Knitting_g21_c02.avi 50
Knitting/v_Knitting_g21_c03.avi 50
Knitting/v_Knitting_g21_c04.avi 50
Knitting/v_Knitting_g22_c01.avi 50
Knitting/v_Knitting_g22_c02.avi 50
Knitting/v_Knitting_g22_c03.avi 50
Knitting/v_Knitting_g22_c04.avi 50
Knitting/v_Knitting_g23_c01.avi 50
Knitting/v_Knitting_g23_c02.avi 50
Knitting/v_Knitting_g23_c03.avi 50
Knitting/v_Knitting_g23_c04.avi 50
Knitting/v_Knitting_g24_c01.avi 50
Knitting/v_Knitting_g24_c02.avi 50
Knitting/v_Knitting_g24_c03.avi 50
Knitting/v_Knitting_g24_c04.avi 50
Knitting/v_Knitting_g25_c01.avi 50
Knitting/v_Knitting_g25_c02.avi 50
Knitting/v_Knitting_g25_c03.avi 50
Knitting/v_Knitting_g25_c04.avi 50
Knitting/v_Knitting_g25_c05.avi 50
Knitting/v_Knitting_g25_c06.avi 50
Knitting/v_Knitting_g25_c07.avi 50
LongJump/v_LongJump_g01_c01.avi 51
LongJump/v_LongJump_g01_c02.avi 51
LongJump/v_LongJump_g01_c03.avi 51
LongJump/v_LongJump_g01_c04.avi 51
LongJump/v_LongJump_g01_c05.avi 51
LongJump/v_LongJump_g01_c06.avi 51
LongJump/v_LongJump_g01_c07.avi 51
LongJump/v_LongJump_g02_c01.avi 51
LongJump/v_LongJump_g02_c02.avi 51
LongJump/v_LongJump_g02_c03.avi 51
LongJump/v_LongJump_g02_c04.avi 51
LongJump/v_LongJump_g02_c05.avi 51
LongJump/v_LongJump_g03_c01.avi 51
LongJump/v_LongJump_g03_c02.avi 51
LongJump/v_LongJump_g03_c03.avi 51
LongJump/v_LongJump_g03_c04.avi 51
LongJump/v_LongJump_g03_c05.avi 51
LongJump/v_LongJump_g03_c06.avi 51
LongJump/v_LongJump_g04_c01.avi 51
LongJump/v_LongJump_g04_c02.avi 51
LongJump/v_LongJump_g04_c03.avi 51
LongJump/v_LongJump_g04_c04.avi 51
LongJump/v_LongJump_g04_c05.avi 51
LongJump/v_LongJump_g04_c06.avi 51
LongJump/v_LongJump_g04_c07.avi 51
LongJump/v_LongJump_g05_c01.avi 51
LongJump/v_LongJump_g05_c02.avi 51
LongJump/v_LongJump_g05_c03.avi 51
LongJump/v_LongJump_g05_c04.avi 51
LongJump/v_LongJump_g05_c05.avi 51
LongJump/v_LongJump_g06_c01.avi 51
LongJump/v_LongJump_g06_c02.avi 51
LongJump/v_LongJump_g06_c03.avi 51
LongJump/v_LongJump_g06_c04.avi 51
LongJump/v_LongJump_g07_c01.avi 51
LongJump/v_LongJump_g07_c02.avi 51
LongJump/v_LongJump_g07_c03.avi 51
LongJump/v_LongJump_g07_c04.avi 51
LongJump/v_LongJump_g07_c05.avi 51
LongJump/v_LongJump_g15_c01.avi 51
LongJump/v_LongJump_g15_c02.avi 51
LongJump/v_LongJump_g15_c03.avi 51
LongJump/v_LongJump_g15_c04.avi 51
LongJump/v_LongJump_g15_c05.avi 51
LongJump/v_LongJump_g16_c01.avi 51
LongJump/v_LongJump_g16_c02.avi 51
LongJump/v_LongJump_g16_c03.avi 51
LongJump/v_LongJump_g16_c04.avi 51
LongJump/v_LongJump_g16_c05.avi 51
LongJump/v_LongJump_g17_c01.avi 51
LongJump/v_LongJump_g17_c02.avi 51
LongJump/v_LongJump_g17_c03.avi 51
LongJump/v_LongJump_g17_c04.avi 51
LongJump/v_LongJump_g17_c05.avi 51
LongJump/v_LongJump_g18_c01.avi 51
LongJump/v_LongJump_g18_c02.avi 51
LongJump/v_LongJump_g18_c03.avi 51
LongJump/v_LongJump_g18_c04.avi 51
LongJump/v_LongJump_g18_c05.avi 51
LongJump/v_LongJump_g19_c01.avi 51
LongJump/v_LongJump_g19_c02.avi 51
LongJump/v_LongJump_g19_c03.avi 51
LongJump/v_LongJump_g19_c04.avi 51
LongJump/v_LongJump_g19_c05.avi 51
LongJump/v_LongJump_g19_c06.avi 51
LongJump/v_LongJump_g20_c01.avi 51
LongJump/v_LongJump_g20_c02.avi 51
LongJump/v_LongJump_g20_c03.avi 51
LongJump/v_LongJump_g20_c04.avi 51
LongJump/v_LongJump_g21_c01.avi 51
LongJump/v_LongJump_g21_c02.avi 51
LongJump/v_LongJump_g21_c03.avi 51
LongJump/v_LongJump_g21_c04.avi 51
LongJump/v_LongJump_g22_c01.avi 51
LongJump/v_LongJump_g22_c02.avi 51
LongJump/v_LongJump_g22_c03.avi 51
LongJump/v_LongJump_g22_c04.avi 51
LongJump/v_LongJump_g23_c01.avi 51
LongJump/v_LongJump_g23_c02.avi 51
LongJump/v_LongJump_g23_c03.avi 51
LongJump/v_LongJump_g23_c04.avi 51
LongJump/v_LongJump_g24_c01.avi 51
LongJump/v_LongJump_g24_c02.avi 51
LongJump/v_LongJump_g24_c03.avi 51
LongJump/v_LongJump_g24_c04.avi 51
LongJump/v_LongJump_g25_c01.avi 51
LongJump/v_LongJump_g25_c02.avi 51
LongJump/v_LongJump_g25_c03.avi 51
LongJump/v_LongJump_g25_c04.avi 51
Lunges/v_Lunges_g01_c01.avi 52
Lunges/v_Lunges_g01_c02.avi 52
Lunges/v_Lunges_g01_c03.avi 52
Lunges/v_Lunges_g01_c04.avi 52
Lunges/v_Lunges_g01_c05.avi 52
Lunges/v_Lunges_g01_c06.avi 52
Lunges/v_Lunges_g01_c07.avi 52
Lunges/v_Lunges_g02_c01.avi 52
Lunges/v_Lunges_g02_c02.avi 52
Lunges/v_Lunges_g02_c03.avi 52
Lunges/v_Lunges_g02_c04.avi 52
Lunges/v_Lunges_g03_c01.avi 52
Lunges/v_Lunges_g03_c02.avi 52
Lunges/v_Lunges_g03_c03.avi 52
Lunges/v_Lunges_g03_c04.avi 52
Lunges/v_Lunges_g04_c01.avi 52
Lunges/v_Lunges_g04_c02.avi 52
Lunges/v_Lunges_g04_c03.avi 52
Lunges/v_Lunges_g04_c04.avi 52
Lunges/v_Lunges_g05_c01.avi 52
Lunges/v_Lunges_g05_c02.avi 52
Lunges/v_Lunges_g05_c03.avi 52
Lunges/v_Lunges_g05_c04.avi 52
Lunges/v_Lunges_g06_c01.avi 52
Lunges/v_Lunges_g06_c02.avi 52
Lunges/v_Lunges_g06_c03.avi 52
Lunges/v_Lunges_g06_c04.avi 52
Lunges/v_Lunges_g06_c05.avi 52
Lunges/v_Lunges_g06_c06.avi 52
Lunges/v_Lunges_g06_c07.avi 52
Lunges/v_Lunges_g07_c01.avi 52
Lunges/v_Lunges_g07_c02.avi 52
Lunges/v_Lunges_g07_c03.avi 52
Lunges/v_Lunges_g07_c04.avi 52
Lunges/v_Lunges_g07_c05.avi 52
Lunges/v_Lunges_g07_c06.avi 52
Lunges/v_Lunges_g07_c07.avi 52
Lunges/v_Lunges_g15_c01.avi 52
Lunges/v_Lunges_g15_c02.avi 52
Lunges/v_Lunges_g15_c03.avi 52
Lunges/v_Lunges_g15_c04.avi 52
Lunges/v_Lunges_g16_c01.avi 52
Lunges/v_Lunges_g16_c02.avi 52
Lunges/v_Lunges_g16_c03.avi 52
Lunges/v_Lunges_g16_c04.avi 52
Lunges/v_Lunges_g17_c01.avi 52
Lunges/v_Lunges_g17_c02.avi 52
Lunges/v_Lunges_g17_c03.avi 52
Lunges/v_Lunges_g17_c04.avi 52
Lunges/v_Lunges_g18_c01.avi 52
Lunges/v_Lunges_g18_c02.avi 52
Lunges/v_Lunges_g18_c03.avi 52
Lunges/v_Lunges_g18_c04.avi 52
Lunges/v_Lunges_g18_c05.avi 52
Lunges/v_Lunges_g19_c01.avi 52
Lunges/v_Lunges_g19_c02.avi 52
Lunges/v_Lunges_g19_c03.avi 52
Lunges/v_Lunges_g19_c04.avi 52
Lunges/v_Lunges_g19_c05.avi 52
Lunges/v_Lunges_g19_c06.avi 52
Lunges/v_Lunges_g19_c07.avi 52
Lunges/v_Lunges_g20_c01.avi 52
Lunges/v_Lunges_g20_c02.avi 52
Lunges/v_Lunges_g20_c03.avi 52
Lunges/v_Lunges_g20_c04.avi 52
Lunges/v_Lunges_g21_c01.avi 52
Lunges/v_Lunges_g21_c02.avi 52
Lunges/v_Lunges_g21_c03.avi 52
Lunges/v_Lunges_g21_c04.avi 52
Lunges/v_Lunges_g21_c05.avi 52
Lunges/v_Lunges_g22_c01.avi 52
Lunges/v_Lunges_g22_c02.avi 52
Lunges/v_Lunges_g22_c03.avi 52
Lunges/v_Lunges_g22_c04.avi 52
Lunges/v_Lunges_g23_c01.avi 52
Lunges/v_Lunges_g23_c02.avi 52
Lunges/v_Lunges_g23_c03.avi 52
Lunges/v_Lunges_g23_c04.avi 52
Lunges/v_Lunges_g23_c05.avi 52
Lunges/v_Lunges_g23_c06.avi 52
Lunges/v_Lunges_g24_c01.avi 52
Lunges/v_Lunges_g24_c02.avi 52
Lunges/v_Lunges_g24_c03.avi 52
Lunges/v_Lunges_g24_c04.avi 52
Lunges/v_Lunges_g25_c01.avi 52
Lunges/v_Lunges_g25_c02.avi 52
Lunges/v_Lunges_g25_c03.avi 52
Lunges/v_Lunges_g25_c04.avi 52
MilitaryParade/v_MilitaryParade_g01_c01.avi 53
MilitaryParade/v_MilitaryParade_g01_c02.avi 53
MilitaryParade/v_MilitaryParade_g01_c03.avi 53
MilitaryParade/v_MilitaryParade_g01_c04.avi 53
MilitaryParade/v_MilitaryParade_g01_c05.avi 53
MilitaryParade/v_MilitaryParade_g01_c06.avi 53
MilitaryParade/v_MilitaryParade_g01_c07.avi 53
MilitaryParade/v_MilitaryParade_g02_c01.avi 53
MilitaryParade/v_MilitaryParade_g02_c02.avi 53
MilitaryParade/v_MilitaryParade_g02_c03.avi 53
MilitaryParade/v_MilitaryParade_g02_c04.avi 53
MilitaryParade/v_MilitaryParade_g03_c01.avi 53
MilitaryParade/v_MilitaryParade_g03_c02.avi 53
MilitaryParade/v_MilitaryParade_g03_c03.avi 53
MilitaryParade/v_MilitaryParade_g03_c04.avi 53
MilitaryParade/v_MilitaryParade_g04_c01.avi 53
MilitaryParade/v_MilitaryParade_g04_c02.avi 53
MilitaryParade/v_MilitaryParade_g04_c03.avi 53
MilitaryParade/v_MilitaryParade_g04_c04.avi 53
MilitaryParade/v_MilitaryParade_g05_c01.avi 53
MilitaryParade/v_MilitaryParade_g05_c02.avi 53
MilitaryParade/v_MilitaryParade_g05_c03.avi 53
MilitaryParade/v_MilitaryParade_g05_c04.avi 53
MilitaryParade/v_MilitaryParade_g06_c01.avi 53
MilitaryParade/v_MilitaryParade_g06_c02.avi 53
MilitaryParade/v_MilitaryParade_g06_c03.avi 53
MilitaryParade/v_MilitaryParade_g06_c04.avi 53
MilitaryParade/v_MilitaryParade_g07_c01.avi 53
MilitaryParade/v_MilitaryParade_g07_c02.avi 53
MilitaryParade/v_MilitaryParade_g07_c03.avi 53
MilitaryParade/v_MilitaryParade_g07_c04.avi 53
MilitaryParade/v_MilitaryParade_g07_c05.avi 53
MilitaryParade/v_MilitaryParade_g07_c06.avi 53
MilitaryParade/v_MilitaryParade_g15_c01.avi 53
MilitaryParade/v_MilitaryParade_g15_c02.avi 53
MilitaryParade/v_MilitaryParade_g15_c03.avi 53
MilitaryParade/v_MilitaryParade_g15_c04.avi 53
MilitaryParade/v_MilitaryParade_g15_c05.avi 53
MilitaryParade/v_MilitaryParade_g15_c06.avi 53
MilitaryParade/v_MilitaryParade_g15_c07.avi 53
MilitaryParade/v_MilitaryParade_g16_c01.avi 53
MilitaryParade/v_MilitaryParade_g16_c02.avi 53
MilitaryParade/v_MilitaryParade_g16_c03.avi 53
MilitaryParade/v_MilitaryParade_g16_c04.avi 53
MilitaryParade/v_MilitaryParade_g17_c01.avi 53
MilitaryParade/v_MilitaryParade_g17_c02.avi 53
MilitaryParade/v_MilitaryParade_g17_c03.avi 53
MilitaryParade/v_MilitaryParade_g17_c04.avi 53
MilitaryParade/v_MilitaryParade_g17_c05.avi 53
MilitaryParade/v_MilitaryParade_g18_c01.avi 53
MilitaryParade/v_MilitaryParade_g18_c02.avi 53
MilitaryParade/v_MilitaryParade_g18_c03.avi 53
MilitaryParade/v_MilitaryParade_g18_c04.avi 53
MilitaryParade/v_MilitaryParade_g18_c05.avi 53
MilitaryParade/v_MilitaryParade_g18_c06.avi 53
MilitaryParade/v_MilitaryParade_g19_c01.avi 53
MilitaryParade/v_MilitaryParade_g19_c02.avi 53
MilitaryParade/v_MilitaryParade_g19_c03.avi 53
MilitaryParade/v_MilitaryParade_g19_c04.avi 53
MilitaryParade/v_MilitaryParade_g19_c05.avi 53
MilitaryParade/v_MilitaryParade_g19_c06.avi 53
MilitaryParade/v_MilitaryParade_g19_c07.avi 53
MilitaryParade/v_MilitaryParade_g20_c01.avi 53
MilitaryParade/v_MilitaryParade_g20_c02.avi 53
MilitaryParade/v_MilitaryParade_g20_c03.avi 53
MilitaryParade/v_MilitaryParade_g20_c04.avi 53
MilitaryParade/v_MilitaryParade_g21_c01.avi 53
MilitaryParade/v_MilitaryParade_g21_c02.avi 53
MilitaryParade/v_MilitaryParade_g21_c03.avi 53
MilitaryParade/v_MilitaryParade_g21_c04.avi 53
MilitaryParade/v_MilitaryParade_g22_c01.avi 53
MilitaryParade/v_MilitaryParade_g22_c02.avi 53
MilitaryParade/v_MilitaryParade_g22_c03.avi 53
MilitaryParade/v_MilitaryParade_g22_c04.avi 53
MilitaryParade/v_MilitaryParade_g23_c01.avi 53
MilitaryParade/v_MilitaryParade_g23_c02.avi 53
MilitaryParade/v_MilitaryParade_g23_c03.avi 53
MilitaryParade/v_MilitaryParade_g23_c04.avi 53
MilitaryParade/v_MilitaryParade_g24_c01.avi 53
MilitaryParade/v_MilitaryParade_g24_c02.avi 53
MilitaryParade/v_MilitaryParade_g24_c03.avi 53
MilitaryParade/v_MilitaryParade_g24_c04.avi 53
MilitaryParade/v_MilitaryParade_g25_c01.avi 53
MilitaryParade/v_MilitaryParade_g25_c02.avi 53
MilitaryParade/v_MilitaryParade_g25_c03.avi 53
MilitaryParade/v_MilitaryParade_g25_c04.avi 53
MilitaryParade/v_MilitaryParade_g25_c05.avi 53
MilitaryParade/v_MilitaryParade_g25_c06.avi 53
MilitaryParade/v_MilitaryParade_g25_c07.avi 53
Mixing/v_Mixing_g01_c01.avi 54
Mixing/v_Mixing_g01_c02.avi 54
Mixing/v_Mixing_g01_c03.avi 54
Mixing/v_Mixing_g01_c04.avi 54
Mixing/v_Mixing_g01_c05.avi 54
Mixing/v_Mixing_g01_c06.avi 54
Mixing/v_Mixing_g01_c07.avi 54
Mixing/v_Mixing_g02_c01.avi 54
Mixing/v_Mixing_g02_c02.avi 54
Mixing/v_Mixing_g02_c03.avi 54
Mixing/v_Mixing_g02_c04.avi 54
Mixing/v_Mixing_g02_c05.avi 54
Mixing/v_Mixing_g02_c06.avi 54
Mixing/v_Mixing_g03_c01.avi 54
Mixing/v_Mixing_g03_c02.avi 54
Mixing/v_Mixing_g03_c03.avi 54
Mixing/v_Mixing_g03_c04.avi 54
Mixing/v_Mixing_g03_c05.avi 54
Mixing/v_Mixing_g03_c06.avi 54
Mixing/v_Mixing_g03_c07.avi 54
Mixing/v_Mixing_g04_c01.avi 54
Mixing/v_Mixing_g04_c02.avi 54
Mixing/v_Mixing_g04_c03.avi 54
Mixing/v_Mixing_g04_c04.avi 54
Mixing/v_Mixing_g04_c05.avi 54
Mixing/v_Mixing_g04_c06.avi 54
Mixing/v_Mixing_g04_c07.avi 54
Mixing/v_Mixing_g05_c01.avi 54
Mixing/v_Mixing_g05_c02.avi 54
Mixing/v_Mixing_g05_c03.avi 54
Mixing/v_Mixing_g05_c04.avi 54
Mixing/v_Mixing_g05_c05.avi 54
Mixing/v_Mixing_g05_c06.avi 54
Mixing/v_Mixing_g05_c07.avi 54
Mixing/v_Mixing_g06_c01.avi 54
Mixing/v_Mixing_g06_c02.avi 54
Mixing/v_Mixing_g06_c03.avi 54
Mixing/v_Mixing_g06_c04.avi 54
Mixing/v_Mixing_g06_c05.avi 54
Mixing/v_Mixing_g06_c06.avi 54
Mixing/v_Mixing_g07_c01.avi 54
Mixing/v_Mixing_g07_c02.avi 54
Mixing/v_Mixing_g07_c03.avi 54
Mixing/v_Mixing_g07_c04.avi 54
Mixing/v_Mixing_g07_c05.avi 54
Mixing/v_Mixing_g15_c01.avi 54
Mixing/v_Mixing_g15_c02.avi 54
Mixing/v_Mixing_g15_c03.avi 54
Mixing/v_Mixing_g15_c04.avi 54
Mixing/v_Mixing_g15_c05.avi 54
Mixing/v_Mixing_g15_c06.avi 54
Mixing/v_Mixing_g15_c07.avi 54
Mixing/v_Mixing_g16_c01.avi 54
Mixing/v_Mixing_g16_c02.avi 54
Mixing/v_Mixing_g16_c03.avi 54
Mixing/v_Mixing_g16_c04.avi 54
Mixing/v_Mixing_g17_c01.avi 54
Mixing/v_Mixing_g17_c02.avi 54
Mixing/v_Mixing_g17_c03.avi 54
Mixing/v_Mixing_g17_c04.avi 54
Mixing/v_Mixing_g18_c01.avi 54
Mixing/v_Mixing_g18_c02.avi 54
Mixing/v_Mixing_g18_c03.avi 54
Mixing/v_Mixing_g18_c04.avi 54
Mixing/v_Mixing_g19_c01.avi 54
Mixing/v_Mixing_g19_c02.avi 54
Mixing/v_Mixing_g19_c03.avi 54
Mixing/v_Mixing_g19_c04.avi 54
Mixing/v_Mixing_g20_c01.avi 54
Mixing/v_Mixing_g20_c02.avi 54
Mixing/v_Mixing_g20_c03.avi 54
Mixing/v_Mixing_g20_c04.avi 54
Mixing/v_Mixing_g21_c01.avi 54
Mixing/v_Mixing_g21_c02.avi 54
Mixing/v_Mixing_g21_c03.avi 54
Mixing/v_Mixing_g21_c04.avi 54
Mixing/v_Mixing_g22_c01.avi 54
Mixing/v_Mixing_g22_c02.avi 54
Mixing/v_Mixing_g22_c03.avi 54
Mixing/v_Mixing_g22_c04.avi 54
Mixing/v_Mixing_g23_c01.avi 54
Mixing/v_Mixing_g23_c02.avi 54
Mixing/v_Mixing_g23_c03.avi 54
Mixing/v_Mixing_g23_c04.avi 54
Mixing/v_Mixing_g24_c01.avi 54
Mixing/v_Mixing_g24_c02.avi 54
Mixing/v_Mixing_g24_c03.avi 54
Mixing/v_Mixing_g24_c04.avi 54
Mixing/v_Mixing_g25_c01.avi 54
Mixing/v_Mixing_g25_c02.avi 54
Mixing/v_Mixing_g25_c03.avi 54
Mixing/v_Mixing_g25_c04.avi 54
MoppingFloor/v_MoppingFloor_g01_c01.avi 55
MoppingFloor/v_MoppingFloor_g01_c02.avi 55
MoppingFloor/v_MoppingFloor_g01_c03.avi 55
MoppingFloor/v_MoppingFloor_g01_c04.avi 55
MoppingFloor/v_MoppingFloor_g02_c01.avi 55
MoppingFloor/v_MoppingFloor_g02_c02.avi 55
MoppingFloor/v_MoppingFloor_g02_c03.avi 55
MoppingFloor/v_MoppingFloor_g02_c04.avi 55
MoppingFloor/v_MoppingFloor_g02_c05.avi 55
MoppingFloor/v_MoppingFloor_g02_c06.avi 55
MoppingFloor/v_MoppingFloor_g03_c01.avi 55
MoppingFloor/v_MoppingFloor_g03_c02.avi 55
MoppingFloor/v_MoppingFloor_g03_c03.avi 55
MoppingFloor/v_MoppingFloor_g03_c04.avi 55
MoppingFloor/v_MoppingFloor_g04_c01.avi 55
MoppingFloor/v_MoppingFloor_g04_c02.avi 55
MoppingFloor/v_MoppingFloor_g04_c03.avi 55
MoppingFloor/v_MoppingFloor_g04_c04.avi 55
MoppingFloor/v_MoppingFloor_g04_c05.avi 55
MoppingFloor/v_MoppingFloor_g04_c06.avi 55
MoppingFloor/v_MoppingFloor_g05_c01.avi 55
MoppingFloor/v_MoppingFloor_g05_c02.avi 55
MoppingFloor/v_MoppingFloor_g05_c03.avi 55
MoppingFloor/v_MoppingFloor_g05_c04.avi 55
MoppingFloor/v_MoppingFloor_g05_c05.avi 55
MoppingFloor/v_MoppingFloor_g06_c01.avi 55
MoppingFloor/v_MoppingFloor_g06_c02.avi 55
MoppingFloor/v_MoppingFloor_g06_c03.avi 55
MoppingFloor/v_MoppingFloor_g06_c04.avi 55
MoppingFloor/v_MoppingFloor_g07_c01.avi 55
MoppingFloor/v_MoppingFloor_g07_c02.avi 55
MoppingFloor/v_MoppingFloor_g07_c03.avi 55
MoppingFloor/v_MoppingFloor_g07_c04.avi 55
MoppingFloor/v_MoppingFloor_g07_c05.avi 55
MoppingFloor/v_MoppingFloor_g15_c01.avi 55
MoppingFloor/v_MoppingFloor_g15_c02.avi 55
MoppingFloor/v_MoppingFloor_g15_c03.avi 55
MoppingFloor/v_MoppingFloor_g15_c04.avi 55
MoppingFloor/v_MoppingFloor_g16_c01.avi 55
MoppingFloor/v_MoppingFloor_g16_c02.avi 55
MoppingFloor/v_MoppingFloor_g16_c03.avi 55
MoppingFloor/v_MoppingFloor_g16_c04.avi 55
MoppingFloor/v_MoppingFloor_g17_c01.avi 55
MoppingFloor/v_MoppingFloor_g17_c02.avi 55
MoppingFloor/v_MoppingFloor_g17_c03.avi 55
MoppingFloor/v_MoppingFloor_g17_c04.avi 55
MoppingFloor/v_MoppingFloor_g17_c05.avi 55
MoppingFloor/v_MoppingFloor_g17_c06.avi 55
MoppingFloor/v_MoppingFloor_g18_c01.avi 55
MoppingFloor/v_MoppingFloor_g18_c02.avi 55
MoppingFloor/v_MoppingFloor_g18_c03.avi 55
MoppingFloor/v_MoppingFloor_g18_c04.avi 55
MoppingFloor/v_MoppingFloor_g18_c05.avi 55
MoppingFloor/v_MoppingFloor_g18_c06.avi 55
MoppingFloor/v_MoppingFloor_g19_c01.avi 55
MoppingFloor/v_MoppingFloor_g19_c02.avi 55
MoppingFloor/v_MoppingFloor_g19_c03.avi 55
MoppingFloor/v_MoppingFloor_g19_c04.avi 55
MoppingFloor/v_MoppingFloor_g20_c01.avi 55
MoppingFloor/v_MoppingFloor_g20_c02.avi 55
MoppingFloor/v_MoppingFloor_g20_c03.avi 55
MoppingFloor/v_MoppingFloor_g20_c04.avi 55
MoppingFloor/v_MoppingFloor_g21_c01.avi 55
MoppingFloor/v_MoppingFloor_g21_c02.avi 55
MoppingFloor/v_MoppingFloor_g21_c03.avi 55
MoppingFloor/v_MoppingFloor_g21_c04.avi 55
MoppingFloor/v_MoppingFloor_g22_c01.avi 55
MoppingFloor/v_MoppingFloor_g22_c02.avi 55
MoppingFloor/v_MoppingFloor_g22_c03.avi 55
MoppingFloor/v_MoppingFloor_g22_c04.avi 55
MoppingFloor/v_MoppingFloor_g23_c01.avi 55
MoppingFloor/v_MoppingFloor_g23_c02.avi 55
MoppingFloor/v_MoppingFloor_g23_c03.avi 55
MoppingFloor/v_MoppingFloor_g23_c04.avi 55
MoppingFloor/v_MoppingFloor_g24_c01.avi 55
MoppingFloor/v_MoppingFloor_g24_c02.avi 55
MoppingFloor/v_MoppingFloor_g24_c03.avi 55
MoppingFloor/v_MoppingFloor_g24_c04.avi 55
MoppingFloor/v_MoppingFloor_g25_c01.avi 55
MoppingFloor/v_MoppingFloor_g25_c02.avi 55
MoppingFloor/v_MoppingFloor_g25_c03.avi 55
MoppingFloor/v_MoppingFloor_g25_c04.avi 55
Nunchucks/v_Nunchucks_g01_c01.avi 56
Nunchucks/v_Nunchucks_g01_c02.avi 56
Nunchucks/v_Nunchucks_g01_c03.avi 56
Nunchucks/v_Nunchucks_g01_c04.avi 56
Nunchucks/v_Nunchucks_g02_c01.avi 56
Nunchucks/v_Nunchucks_g02_c02.avi 56
Nunchucks/v_Nunchucks_g02_c03.avi 56
Nunchucks/v_Nunchucks_g02_c04.avi 56
Nunchucks/v_Nunchucks_g02_c05.avi 56
Nunchucks/v_Nunchucks_g02_c06.avi 56
Nunchucks/v_Nunchucks_g03_c01.avi 56
Nunchucks/v_Nunchucks_g03_c02.avi 56
Nunchucks/v_Nunchucks_g03_c03.avi 56
Nunchucks/v_Nunchucks_g03_c04.avi 56
Nunchucks/v_Nunchucks_g03_c05.avi 56
Nunchucks/v_Nunchucks_g03_c06.avi 56
Nunchucks/v_Nunchucks_g03_c07.avi 56
Nunchucks/v_Nunchucks_g04_c01.avi 56
Nunchucks/v_Nunchucks_g04_c02.avi 56
Nunchucks/v_Nunchucks_g04_c03.avi 56
Nunchucks/v_Nunchucks_g04_c04.avi 56
Nunchucks/v_Nunchucks_g04_c05.avi 56
Nunchucks/v_Nunchucks_g04_c06.avi 56
Nunchucks/v_Nunchucks_g05_c01.avi 56
Nunchucks/v_Nunchucks_g05_c02.avi 56
Nunchucks/v_Nunchucks_g05_c03.avi 56
Nunchucks/v_Nunchucks_g05_c04.avi 56
Nunchucks/v_Nunchucks_g06_c01.avi 56
Nunchucks/v_Nunchucks_g06_c02.avi 56
Nunchucks/v_Nunchucks_g06_c03.avi 56
Nunchucks/v_Nunchucks_g06_c04.avi 56
Nunchucks/v_Nunchucks_g07_c01.avi 56
Nunchucks/v_Nunchucks_g07_c02.avi 56
Nunchucks/v_Nunchucks_g07_c03.avi 56
Nunchucks/v_Nunchucks_g07_c04.avi 56
Nunchucks/v_Nunchucks_g15_c01.avi 56
Nunchucks/v_Nunchucks_g15_c02.avi 56
Nunchucks/v_Nunchucks_g15_c03.avi 56
Nunchucks/v_Nunchucks_g15_c04.avi 56
Nunchucks/v_Nunchucks_g15_c05.avi 56
Nunchucks/v_Nunchucks_g15_c06.avi 56
Nunchucks/v_Nunchucks_g16_c01.avi 56
Nunchucks/v_Nunchucks_g16_c02.avi 56
Nunchucks/v_Nunchucks_g16_c03.avi 56
Nunchucks/v_Nunchucks_g16_c04.avi 56
Nunchucks/v_Nunchucks_g17_c01.avi 56
Nunchucks/v_Nunchucks_g17_c02.avi 56
Nunchucks/v_Nunchucks_g17_c03.avi 56
Nunchucks/v_Nunchucks_g17_c04.avi 56
Nunchucks/v_Nunchucks_g17_c05.avi 56
Nunchucks/v_Nunchucks_g17_c06.avi 56
Nunchucks/v_Nunchucks_g17_c07.avi 56
Nunchucks/v_Nunchucks_g18_c01.avi 56
Nunchucks/v_Nunchucks_g18_c02.avi 56
Nunchucks/v_Nunchucks_g18_c03.avi 56
Nunchucks/v_Nunchucks_g18_c04.avi 56
Nunchucks/v_Nunchucks_g18_c05.avi 56
Nunchucks/v_Nunchucks_g18_c06.avi 56
Nunchucks/v_Nunchucks_g19_c01.avi 56
Nunchucks/v_Nunchucks_g19_c02.avi 56
Nunchucks/v_Nunchucks_g19_c03.avi 56
Nunchucks/v_Nunchucks_g19_c04.avi 56
Nunchucks/v_Nunchucks_g20_c01.avi 56
Nunchucks/v_Nunchucks_g20_c02.avi 56
Nunchucks/v_Nunchucks_g20_c03.avi 56
Nunchucks/v_Nunchucks_g20_c04.avi 56
Nunchucks/v_Nunchucks_g21_c01.avi 56
Nunchucks/v_Nunchucks_g21_c02.avi 56
Nunchucks/v_Nunchucks_g21_c03.avi 56
Nunchucks/v_Nunchucks_g21_c04.avi 56
Nunchucks/v_Nunchucks_g21_c05.avi 56
Nunchucks/v_Nunchucks_g21_c06.avi 56
Nunchucks/v_Nunchucks_g22_c01.avi 56
Nunchucks/v_Nunchucks_g22_c02.avi 56
Nunchucks/v_Nunchucks_g22_c03.avi 56
Nunchucks/v_Nunchucks_g22_c04.avi 56
Nunchucks/v_Nunchucks_g23_c01.avi 56
Nunchucks/v_Nunchucks_g23_c02.avi 56
Nunchucks/v_Nunchucks_g23_c03.avi 56
Nunchucks/v_Nunchucks_g23_c04.avi 56
Nunchucks/v_Nunchucks_g23_c05.avi 56
Nunchucks/v_Nunchucks_g24_c01.avi 56
Nunchucks/v_Nunchucks_g24_c02.avi 56
Nunchucks/v_Nunchucks_g24_c03.avi 56
Nunchucks/v_Nunchucks_g24_c04.avi 56
Nunchucks/v_Nunchucks_g24_c05.avi 56
Nunchucks/v_Nunchucks_g25_c01.avi 56
Nunchucks/v_Nunchucks_g25_c02.avi 56
Nunchucks/v_Nunchucks_g25_c03.avi 56
Nunchucks/v_Nunchucks_g25_c04.avi 56
Nunchucks/v_Nunchucks_g25_c05.avi 56
Nunchucks/v_Nunchucks_g25_c06.avi 56
ParallelBars/v_ParallelBars_g01_c01.avi 57
ParallelBars/v_ParallelBars_g01_c02.avi 57
ParallelBars/v_ParallelBars_g01_c03.avi 57
ParallelBars/v_ParallelBars_g01_c04.avi 57
ParallelBars/v_ParallelBars_g02_c01.avi 57
ParallelBars/v_ParallelBars_g02_c02.avi 57
ParallelBars/v_ParallelBars_g02_c03.avi 57
ParallelBars/v_ParallelBars_g02_c04.avi 57
ParallelBars/v_ParallelBars_g03_c01.avi 57
ParallelBars/v_ParallelBars_g03_c02.avi 57
ParallelBars/v_ParallelBars_g03_c03.avi 57
ParallelBars/v_ParallelBars_g03_c04.avi 57
ParallelBars/v_ParallelBars_g04_c01.avi 57
ParallelBars/v_ParallelBars_g04_c02.avi 57
ParallelBars/v_ParallelBars_g04_c03.avi 57
ParallelBars/v_ParallelBars_g04_c04.avi 57
ParallelBars/v_ParallelBars_g04_c05.avi 57
ParallelBars/v_ParallelBars_g04_c06.avi 57
ParallelBars/v_ParallelBars_g04_c07.avi 57
ParallelBars/v_ParallelBars_g05_c01.avi 57
ParallelBars/v_ParallelBars_g05_c02.avi 57
ParallelBars/v_ParallelBars_g05_c03.avi 57
ParallelBars/v_ParallelBars_g05_c04.avi 57
ParallelBars/v_ParallelBars_g05_c05.avi 57
ParallelBars/v_ParallelBars_g06_c01.avi 57
ParallelBars/v_ParallelBars_g06_c02.avi 57
ParallelBars/v_ParallelBars_g06_c03.avi 57
ParallelBars/v_ParallelBars_g06_c04.avi 57
ParallelBars/v_ParallelBars_g06_c05.avi 57
ParallelBars/v_ParallelBars_g06_c06.avi 57
ParallelBars/v_ParallelBars_g06_c07.avi 57
ParallelBars/v_ParallelBars_g07_c01.avi 57
ParallelBars/v_ParallelBars_g07_c02.avi 57
ParallelBars/v_ParallelBars_g07_c03.avi 57
ParallelBars/v_ParallelBars_g07_c04.avi 57
ParallelBars/v_ParallelBars_g07_c05.avi 57
ParallelBars/v_ParallelBars_g07_c06.avi 57
ParallelBars/v_ParallelBars_g15_c01.avi 57
ParallelBars/v_ParallelBars_g15_c02.avi 57
ParallelBars/v_ParallelBars_g15_c03.avi 57
ParallelBars/v_ParallelBars_g15_c04.avi 57
ParallelBars/v_ParallelBars_g16_c01.avi 57
ParallelBars/v_ParallelBars_g16_c02.avi 57
ParallelBars/v_ParallelBars_g16_c03.avi 57
ParallelBars/v_ParallelBars_g16_c04.avi 57
ParallelBars/v_ParallelBars_g17_c01.avi 57
ParallelBars/v_ParallelBars_g17_c02.avi 57
ParallelBars/v_ParallelBars_g17_c03.avi 57
ParallelBars/v_ParallelBars_g17_c04.avi 57
ParallelBars/v_ParallelBars_g18_c01.avi 57
ParallelBars/v_ParallelBars_g18_c02.avi 57
ParallelBars/v_ParallelBars_g18_c03.avi 57
ParallelBars/v_ParallelBars_g18_c04.avi 57
ParallelBars/v_ParallelBars_g19_c01.avi 57
ParallelBars/v_ParallelBars_g19_c02.avi 57
ParallelBars/v_ParallelBars_g19_c03.avi 57
ParallelBars/v_ParallelBars_g19_c04.avi 57
ParallelBars/v_ParallelBars_g20_c01.avi 57
ParallelBars/v_ParallelBars_g20_c02.avi 57
ParallelBars/v_ParallelBars_g20_c03.avi 57
ParallelBars/v_ParallelBars_g20_c04.avi 57
ParallelBars/v_ParallelBars_g21_c01.avi 57
ParallelBars/v_ParallelBars_g21_c02.avi 57
ParallelBars/v_ParallelBars_g21_c03.avi 57
ParallelBars/v_ParallelBars_g21_c04.avi 57
ParallelBars/v_ParallelBars_g22_c01.avi 57
ParallelBars/v_ParallelBars_g22_c02.avi 57
ParallelBars/v_ParallelBars_g22_c03.avi 57
ParallelBars/v_ParallelBars_g22_c04.avi 57
ParallelBars/v_ParallelBars_g23_c01.avi 57
ParallelBars/v_ParallelBars_g23_c02.avi 57
ParallelBars/v_ParallelBars_g23_c03.avi 57
ParallelBars/v_ParallelBars_g23_c04.avi 57
ParallelBars/v_ParallelBars_g24_c01.avi 57
ParallelBars/v_ParallelBars_g24_c02.avi 57
ParallelBars/v_ParallelBars_g24_c03.avi 57
ParallelBars/v_ParallelBars_g24_c04.avi 57
ParallelBars/v_ParallelBars_g25_c01.avi 57
ParallelBars/v_ParallelBars_g25_c02.avi 57
ParallelBars/v_ParallelBars_g25_c03.avi 57
ParallelBars/v_ParallelBars_g25_c04.avi 57
PizzaTossing/v_PizzaTossing_g01_c01.avi 58
PizzaTossing/v_PizzaTossing_g01_c02.avi 58
PizzaTossing/v_PizzaTossing_g01_c03.avi 58
PizzaTossing/v_PizzaTossing_g01_c04.avi 58
PizzaTossing/v_PizzaTossing_g02_c01.avi 58
PizzaTossing/v_PizzaTossing_g02_c02.avi 58
PizzaTossing/v_PizzaTossing_g02_c03.avi 58
PizzaTossing/v_PizzaTossing_g02_c04.avi 58
PizzaTossing/v_PizzaTossing_g02_c05.avi 58
PizzaTossing/v_PizzaTossing_g03_c01.avi 58
PizzaTossing/v_PizzaTossing_g03_c02.avi 58
PizzaTossing/v_PizzaTossing_g03_c03.avi 58
PizzaTossing/v_PizzaTossing_g03_c04.avi 58
PizzaTossing/v_PizzaTossing_g04_c01.avi 58
PizzaTossing/v_PizzaTossing_g04_c02.avi 58
PizzaTossing/v_PizzaTossing_g04_c03.avi 58
PizzaTossing/v_PizzaTossing_g04_c04.avi 58
PizzaTossing/v_PizzaTossing_g04_c05.avi 58
PizzaTossing/v_PizzaTossing_g04_c06.avi 58
PizzaTossing/v_PizzaTossing_g04_c07.avi 58
PizzaTossing/v_PizzaTossing_g05_c01.avi 58
PizzaTossing/v_PizzaTossing_g05_c02.avi 58
PizzaTossing/v_PizzaTossing_g05_c03.avi 58
PizzaTossing/v_PizzaTossing_g05_c04.avi 58
PizzaTossing/v_PizzaTossing_g06_c01.avi 58
PizzaTossing/v_PizzaTossing_g06_c02.avi 58
PizzaTossing/v_PizzaTossing_g06_c03.avi 58
PizzaTossing/v_PizzaTossing_g06_c04.avi 58
PizzaTossing/v_PizzaTossing_g06_c05.avi 58
PizzaTossing/v_PizzaTossing_g07_c01.avi 58
PizzaTossing/v_PizzaTossing_g07_c02.avi 58
PizzaTossing/v_PizzaTossing_g07_c03.avi 58
PizzaTossing/v_PizzaTossing_g07_c04.avi 58
PizzaTossing/v_PizzaTossing_g15_c01.avi 58
PizzaTossing/v_PizzaTossing_g15_c02.avi 58
PizzaTossing/v_PizzaTossing_g15_c03.avi 58
PizzaTossing/v_PizzaTossing_g15_c04.avi 58
PizzaTossing/v_PizzaTossing_g16_c01.avi 58
PizzaTossing/v_PizzaTossing_g16_c02.avi 58
PizzaTossing/v_PizzaTossing_g16_c03.avi 58
PizzaTossing/v_PizzaTossing_g16_c04.avi 58
PizzaTossing/v_PizzaTossing_g17_c01.avi 58
PizzaTossing/v_PizzaTossing_g17_c02.avi 58
PizzaTossing/v_PizzaTossing_g17_c03.avi 58
PizzaTossing/v_PizzaTossing_g17_c04.avi 58
PizzaTossing/v_PizzaTossing_g18_c01.avi 58
PizzaTossing/v_PizzaTossing_g18_c02.avi 58
PizzaTossing/v_PizzaTossing_g18_c03.avi 58
PizzaTossing/v_PizzaTossing_g18_c04.avi 58
PizzaTossing/v_PizzaTossing_g19_c01.avi 58
PizzaTossing/v_PizzaTossing_g19_c02.avi 58
PizzaTossing/v_PizzaTossing_g19_c03.avi 58
PizzaTossing/v_PizzaTossing_g19_c04.avi 58
PizzaTossing/v_PizzaTossing_g19_c05.avi 58
PizzaTossing/v_PizzaTossing_g20_c01.avi 58
PizzaTossing/v_PizzaTossing_g20_c02.avi 58
PizzaTossing/v_PizzaTossing_g20_c03.avi 58
PizzaTossing/v_PizzaTossing_g20_c04.avi 58
PizzaTossing/v_PizzaTossing_g21_c01.avi 58
PizzaTossing/v_PizzaTossing_g21_c02.avi 58
PizzaTossing/v_PizzaTossing_g21_c03.avi 58
PizzaTossing/v_PizzaTossing_g21_c04.avi 58
PizzaTossing/v_PizzaTossing_g22_c01.avi 58
PizzaTossing/v_PizzaTossing_g22_c02.avi 58
PizzaTossing/v_PizzaTossing_g22_c03.avi 58
PizzaTossing/v_PizzaTossing_g22_c04.avi 58
PizzaTossing/v_PizzaTossing_g23_c01.avi 58
PizzaTossing/v_PizzaTossing_g23_c02.avi 58
PizzaTossing/v_PizzaTossing_g23_c03.avi 58
PizzaTossing/v_PizzaTossing_g23_c04.avi 58
PizzaTossing/v_PizzaTossing_g23_c05.avi 58
PizzaTossing/v_PizzaTossing_g23_c06.avi 58
PizzaTossing/v_PizzaTossing_g23_c07.avi 58
PizzaTossing/v_PizzaTossing_g24_c01.avi 58
PizzaTossing/v_PizzaTossing_g24_c02.avi 58
PizzaTossing/v_PizzaTossing_g24_c03.avi 58
PizzaTossing/v_PizzaTossing_g24_c04.avi 58
PizzaTossing/v_PizzaTossing_g24_c05.avi 58
PizzaTossing/v_PizzaTossing_g24_c06.avi 58
PizzaTossing/v_PizzaTossing_g25_c01.avi 58
PizzaTossing/v_PizzaTossing_g25_c02.avi 58
PizzaTossing/v_PizzaTossing_g25_c03.avi 58
PizzaTossing/v_PizzaTossing_g25_c04.avi 58
PizzaTossing/v_PizzaTossing_g25_c05.avi 58
PlayingCello/v_PlayingCello_g01_c01.avi 59
PlayingCello/v_PlayingCello_g01_c02.avi 59
PlayingCello/v_PlayingCello_g01_c03.avi 59
PlayingCello/v_PlayingCello_g01_c04.avi 59
PlayingCello/v_PlayingCello_g01_c05.avi 59
PlayingCello/v_PlayingCello_g01_c06.avi 59
PlayingCello/v_PlayingCello_g01_c07.avi 59
PlayingCello/v_PlayingCello_g02_c01.avi 59
PlayingCello/v_PlayingCello_g02_c02.avi 59
PlayingCello/v_PlayingCello_g02_c03.avi 59
PlayingCello/v_PlayingCello_g02_c04.avi 59
PlayingCello/v_PlayingCello_g02_c05.avi 59
PlayingCello/v_PlayingCello_g02_c06.avi 59
PlayingCello/v_PlayingCello_g02_c07.avi 59
PlayingCello/v_PlayingCello_g03_c01.avi 59
PlayingCello/v_PlayingCello_g03_c02.avi 59
PlayingCello/v_PlayingCello_g03_c03.avi 59
PlayingCello/v_PlayingCello_g03_c04.avi 59
PlayingCello/v_PlayingCello_g04_c01.avi 59
PlayingCello/v_PlayingCello_g04_c02.avi 59
PlayingCello/v_PlayingCello_g04_c03.avi 59
PlayingCello/v_PlayingCello_g04_c04.avi 59
PlayingCello/v_PlayingCello_g04_c05.avi 59
PlayingCello/v_PlayingCello_g04_c06.avi 59
PlayingCello/v_PlayingCello_g04_c07.avi 59
PlayingCello/v_PlayingCello_g05_c01.avi 59
PlayingCello/v_PlayingCello_g05_c02.avi 59
PlayingCello/v_PlayingCello_g05_c03.avi 59
PlayingCello/v_PlayingCello_g05_c04.avi 59
PlayingCello/v_PlayingCello_g05_c05.avi 59
PlayingCello/v_PlayingCello_g05_c06.avi 59
PlayingCello/v_PlayingCello_g05_c07.avi 59
PlayingCello/v_PlayingCello_g06_c01.avi 59
PlayingCello/v_PlayingCello_g06_c02.avi 59
PlayingCello/v_PlayingCello_g06_c03.avi 59
PlayingCello/v_PlayingCello_g06_c04.avi 59
PlayingCello/v_PlayingCello_g06_c05.avi 59
PlayingCello/v_PlayingCello_g06_c06.avi 59
PlayingCello/v_PlayingCello_g06_c07.avi 59
PlayingCello/v_PlayingCello_g07_c01.avi 59
PlayingCello/v_PlayingCello_g07_c02.avi 59
PlayingCello/v_PlayingCello_g07_c03.avi 59
PlayingCello/v_PlayingCello_g07_c04.avi 59
PlayingCello/v_PlayingCello_g07_c05.avi 59
PlayingCello/v_PlayingCello_g15_c01.avi 59
PlayingCello/v_PlayingCello_g15_c02.avi 59
PlayingCello/v_PlayingCello_g15_c03.avi 59
PlayingCello/v_PlayingCello_g15_c04.avi 59
PlayingCello/v_PlayingCello_g15_c05.avi 59
PlayingCello/v_PlayingCello_g15_c06.avi 59
PlayingCello/v_PlayingCello_g15_c07.avi 59
PlayingCello/v_PlayingCello_g16_c01.avi 59
PlayingCello/v_PlayingCello_g16_c02.avi 59
PlayingCello/v_PlayingCello_g16_c03.avi 59
PlayingCello/v_PlayingCello_g16_c04.avi 59
PlayingCello/v_PlayingCello_g16_c05.avi 59
PlayingCello/v_PlayingCello_g16_c06.avi 59
PlayingCello/v_PlayingCello_g16_c07.avi 59
PlayingCello/v_PlayingCello_g17_c01.avi 59
PlayingCello/v_PlayingCello_g17_c02.avi 59
PlayingCello/v_PlayingCello_g17_c03.avi 59
PlayingCello/v_PlayingCello_g17_c04.avi 59
PlayingCello/v_PlayingCello_g17_c05.avi 59
PlayingCello/v_PlayingCello_g17_c06.avi 59
PlayingCello/v_PlayingCello_g17_c07.avi 59
PlayingCello/v_PlayingCello_g18_c01.avi 59
PlayingCello/v_PlayingCello_g18_c02.avi 59
PlayingCello/v_PlayingCello_g18_c03.avi 59
PlayingCello/v_PlayingCello_g18_c04.avi 59
PlayingCello/v_PlayingCello_g18_c05.avi 59
PlayingCello/v_PlayingCello_g18_c06.avi 59
PlayingCello/v_PlayingCello_g18_c07.avi 59
PlayingCello/v_PlayingCello_g19_c01.avi 59
PlayingCello/v_PlayingCello_g19_c02.avi 59
PlayingCello/v_PlayingCello_g19_c03.avi 59
PlayingCello/v_PlayingCello_g19_c04.avi 59
PlayingCello/v_PlayingCello_g19_c05.avi 59
PlayingCello/v_PlayingCello_g19_c06.avi 59
PlayingCello/v_PlayingCello_g19_c07.avi 59
PlayingCello/v_PlayingCello_g20_c01.avi 59
PlayingCello/v_PlayingCello_g20_c02.avi 59
PlayingCello/v_PlayingCello_g20_c03.avi 59
PlayingCello/v_PlayingCello_g20_c04.avi 59
PlayingCello/v_PlayingCello_g20_c05.avi 59
PlayingCello/v_PlayingCello_g20_c06.avi 59
PlayingCello/v_PlayingCello_g20_c07.avi 59
PlayingCello/v_PlayingCello_g21_c01.avi 59
PlayingCello/v_PlayingCello_g21_c02.avi 59
PlayingCello/v_PlayingCello_g21_c03.avi 59
PlayingCello/v_PlayingCello_g21_c04.avi 59
PlayingCello/v_PlayingCello_g21_c05.avi 59
PlayingCello/v_PlayingCello_g22_c01.avi 59
PlayingCello/v_PlayingCello_g22_c02.avi 59
PlayingCello/v_PlayingCello_g22_c03.avi 59
PlayingCello/v_PlayingCello_g22_c04.avi 59
PlayingCello/v_PlayingCello_g22_c05.avi 59
PlayingCello/v_PlayingCello_g22_c06.avi 59
PlayingCello/v_PlayingCello_g22_c07.avi 59
PlayingCello/v_PlayingCello_g23_c01.avi 59
PlayingCello/v_PlayingCello_g23_c02.avi 59
PlayingCello/v_PlayingCello_g23_c03.avi 59
PlayingCello/v_PlayingCello_g23_c04.avi 59
PlayingCello/v_PlayingCello_g23_c05.avi 59
PlayingCello/v_PlayingCello_g23_c06.avi 59
PlayingCello/v_PlayingCello_g23_c07.avi 59
PlayingCello/v_PlayingCello_g24_c01.avi 59
PlayingCello/v_PlayingCello_g24_c02.avi 59
PlayingCello/v_PlayingCello_g24_c03.avi 59
PlayingCello/v_PlayingCello_g24_c04.avi 59
PlayingCello/v_PlayingCello_g24_c05.avi 59
PlayingCello/v_PlayingCello_g24_c06.avi 59
PlayingCello/v_PlayingCello_g24_c07.avi 59
PlayingCello/v_PlayingCello_g25_c01.avi 59
PlayingCello/v_PlayingCello_g25_c02.avi 59
PlayingCello/v_PlayingCello_g25_c03.avi 59
PlayingCello/v_PlayingCello_g25_c04.avi 59
PlayingCello/v_PlayingCello_g25_c05.avi 59
PlayingCello/v_PlayingCello_g25_c06.avi 59
PlayingCello/v_PlayingCello_g25_c07.avi 59
PlayingDaf/v_PlayingDaf_g01_c01.avi 60
PlayingDaf/v_PlayingDaf_g01_c02.avi 60
PlayingDaf/v_PlayingDaf_g01_c03.avi 60
PlayingDaf/v_PlayingDaf_g01_c04.avi 60
PlayingDaf/v_PlayingDaf_g02_c01.avi 60
PlayingDaf/v_PlayingDaf_g02_c02.avi 60
PlayingDaf/v_PlayingDaf_g02_c03.avi 60
PlayingDaf/v_PlayingDaf_g02_c04.avi 60
PlayingDaf/v_PlayingDaf_g02_c05.avi 60
PlayingDaf/v_PlayingDaf_g02_c06.avi 60
PlayingDaf/v_PlayingDaf_g02_c07.avi 60
PlayingDaf/v_PlayingDaf_g03_c01.avi 60
PlayingDaf/v_PlayingDaf_g03_c02.avi 60
PlayingDaf/v_PlayingDaf_g03_c03.avi 60
PlayingDaf/v_PlayingDaf_g03_c04.avi 60
PlayingDaf/v_PlayingDaf_g04_c01.avi 60
PlayingDaf/v_PlayingDaf_g04_c02.avi 60
PlayingDaf/v_PlayingDaf_g04_c03.avi 60
PlayingDaf/v_PlayingDaf_g04_c04.avi 60
PlayingDaf/v_PlayingDaf_g04_c05.avi 60
PlayingDaf/v_PlayingDaf_g04_c06.avi 60
PlayingDaf/v_PlayingDaf_g04_c07.avi 60
PlayingDaf/v_PlayingDaf_g05_c01.avi 60
PlayingDaf/v_PlayingDaf_g05_c02.avi 60
PlayingDaf/v_PlayingDaf_g05_c03.avi 60
PlayingDaf/v_PlayingDaf_g05_c04.avi 60
PlayingDaf/v_PlayingDaf_g05_c05.avi 60
PlayingDaf/v_PlayingDaf_g05_c06.avi 60
PlayingDaf/v_PlayingDaf_g05_c07.avi 60
PlayingDaf/v_PlayingDaf_g06_c01.avi 60
PlayingDaf/v_PlayingDaf_g06_c02.avi 60
PlayingDaf/v_PlayingDaf_g06_c03.avi 60
PlayingDaf/v_PlayingDaf_g06_c04.avi 60
PlayingDaf/v_PlayingDaf_g06_c05.avi 60
PlayingDaf/v_PlayingDaf_g06_c06.avi 60
PlayingDaf/v_PlayingDaf_g06_c07.avi 60
PlayingDaf/v_PlayingDaf_g07_c01.avi 60
PlayingDaf/v_PlayingDaf_g07_c02.avi 60
PlayingDaf/v_PlayingDaf_g07_c03.avi 60
PlayingDaf/v_PlayingDaf_g07_c04.avi 60
PlayingDaf/v_PlayingDaf_g07_c05.avi 60
PlayingDaf/v_PlayingDaf_g15_c01.avi 60
PlayingDaf/v_PlayingDaf_g15_c02.avi 60
PlayingDaf/v_PlayingDaf_g15_c03.avi 60
PlayingDaf/v_PlayingDaf_g15_c04.avi 60
PlayingDaf/v_PlayingDaf_g15_c05.avi 60
PlayingDaf/v_PlayingDaf_g15_c06.avi 60
PlayingDaf/v_PlayingDaf_g15_c07.avi 60
PlayingDaf/v_PlayingDaf_g16_c01.avi 60
PlayingDaf/v_PlayingDaf_g16_c02.avi 60
PlayingDaf/v_PlayingDaf_g16_c03.avi 60
PlayingDaf/v_PlayingDaf_g16_c04.avi 60
PlayingDaf/v_PlayingDaf_g16_c05.avi 60
PlayingDaf/v_PlayingDaf_g16_c06.avi 60
PlayingDaf/v_PlayingDaf_g17_c01.avi 60
PlayingDaf/v_PlayingDaf_g17_c02.avi 60
PlayingDaf/v_PlayingDaf_g17_c03.avi 60
PlayingDaf/v_PlayingDaf_g17_c04.avi 60
PlayingDaf/v_PlayingDaf_g18_c01.avi 60
PlayingDaf/v_PlayingDaf_g18_c02.avi 60
PlayingDaf/v_PlayingDaf_g18_c03.avi 60
PlayingDaf/v_PlayingDaf_g18_c04.avi 60
PlayingDaf/v_PlayingDaf_g18_c05.avi 60
PlayingDaf/v_PlayingDaf_g18_c06.avi 60
PlayingDaf/v_PlayingDaf_g18_c07.avi 60
PlayingDaf/v_PlayingDaf_g19_c01.avi 60
PlayingDaf/v_PlayingDaf_g19_c02.avi 60
PlayingDaf/v_PlayingDaf_g19_c03.avi 60
PlayingDaf/v_PlayingDaf_g19_c04.avi 60
PlayingDaf/v_PlayingDaf_g19_c05.avi 60
PlayingDaf/v_PlayingDaf_g19_c06.avi 60
PlayingDaf/v_PlayingDaf_g19_c07.avi 60
PlayingDaf/v_PlayingDaf_g20_c01.avi 60
PlayingDaf/v_PlayingDaf_g20_c02.avi 60
PlayingDaf/v_PlayingDaf_g20_c03.avi 60
PlayingDaf/v_PlayingDaf_g20_c04.avi 60
PlayingDaf/v_PlayingDaf_g20_c05.avi 60
PlayingDaf/v_PlayingDaf_g20_c06.avi 60
PlayingDaf/v_PlayingDaf_g20_c07.avi 60
PlayingDaf/v_PlayingDaf_g21_c01.avi 60
PlayingDaf/v_PlayingDaf_g21_c02.avi 60
PlayingDaf/v_PlayingDaf_g21_c03.avi 60
PlayingDaf/v_PlayingDaf_g21_c04.avi 60
PlayingDaf/v_PlayingDaf_g21_c05.avi 60
PlayingDaf/v_PlayingDaf_g21_c06.avi 60
PlayingDaf/v_PlayingDaf_g21_c07.avi 60
PlayingDaf/v_PlayingDaf_g22_c01.avi 60
PlayingDaf/v_PlayingDaf_g22_c02.avi 60
PlayingDaf/v_PlayingDaf_g22_c03.avi 60
PlayingDaf/v_PlayingDaf_g22_c04.avi 60
PlayingDaf/v_PlayingDaf_g22_c05.avi 60
PlayingDaf/v_PlayingDaf_g22_c06.avi 60
PlayingDaf/v_PlayingDaf_g22_c07.avi 60
PlayingDaf/v_PlayingDaf_g23_c01.avi 60
PlayingDaf/v_PlayingDaf_g23_c02.avi 60
PlayingDaf/v_PlayingDaf_g23_c03.avi 60
PlayingDaf/v_PlayingDaf_g23_c04.avi 60
PlayingDaf/v_PlayingDaf_g23_c05.avi 60
PlayingDaf/v_PlayingDaf_g23_c06.avi 60
PlayingDaf/v_PlayingDaf_g24_c01.avi 60
PlayingDaf/v_PlayingDaf_g24_c02.avi 60
PlayingDaf/v_PlayingDaf_g24_c03.avi 60
PlayingDaf/v_PlayingDaf_g24_c04.avi 60
PlayingDaf/v_PlayingDaf_g25_c01.avi 60
PlayingDaf/v_PlayingDaf_g25_c02.avi 60
PlayingDaf/v_PlayingDaf_g25_c03.avi 60
PlayingDaf/v_PlayingDaf_g25_c04.avi 60
PlayingDaf/v_PlayingDaf_g25_c05.avi 60
PlayingDaf/v_PlayingDaf_g25_c06.avi 60
PlayingDaf/v_PlayingDaf_g25_c07.avi 60
PlayingDhol/v_PlayingDhol_g01_c01.avi 61
PlayingDhol/v_PlayingDhol_g01_c02.avi 61
PlayingDhol/v_PlayingDhol_g01_c03.avi 61
PlayingDhol/v_PlayingDhol_g01_c04.avi 61
PlayingDhol/v_PlayingDhol_g01_c05.avi 61
PlayingDhol/v_PlayingDhol_g01_c06.avi 61
PlayingDhol/v_PlayingDhol_g01_c07.avi 61
PlayingDhol/v_PlayingDhol_g02_c01.avi 61
PlayingDhol/v_PlayingDhol_g02_c02.avi 61
PlayingDhol/v_PlayingDhol_g02_c03.avi 61
PlayingDhol/v_PlayingDhol_g02_c04.avi 61
PlayingDhol/v_PlayingDhol_g02_c05.avi 61
PlayingDhol/v_PlayingDhol_g02_c06.avi 61
PlayingDhol/v_PlayingDhol_g02_c07.avi 61
PlayingDhol/v_PlayingDhol_g03_c01.avi 61
PlayingDhol/v_PlayingDhol_g03_c02.avi 61
PlayingDhol/v_PlayingDhol_g03_c03.avi 61
PlayingDhol/v_PlayingDhol_g03_c04.avi 61
PlayingDhol/v_PlayingDhol_g03_c05.avi 61
PlayingDhol/v_PlayingDhol_g03_c06.avi 61
PlayingDhol/v_PlayingDhol_g03_c07.avi 61
PlayingDhol/v_PlayingDhol_g04_c01.avi 61
PlayingDhol/v_PlayingDhol_g04_c02.avi 61
PlayingDhol/v_PlayingDhol_g04_c03.avi 61
PlayingDhol/v_PlayingDhol_g04_c04.avi 61
PlayingDhol/v_PlayingDhol_g04_c05.avi 61
PlayingDhol/v_PlayingDhol_g04_c06.avi 61
PlayingDhol/v_PlayingDhol_g04_c07.avi 61
PlayingDhol/v_PlayingDhol_g05_c01.avi 61
PlayingDhol/v_PlayingDhol_g05_c02.avi 61
PlayingDhol/v_PlayingDhol_g05_c03.avi 61
PlayingDhol/v_PlayingDhol_g05_c04.avi 61
PlayingDhol/v_PlayingDhol_g05_c05.avi 61
PlayingDhol/v_PlayingDhol_g05_c06.avi 61
PlayingDhol/v_PlayingDhol_g05_c07.avi 61
PlayingDhol/v_PlayingDhol_g06_c01.avi 61
PlayingDhol/v_PlayingDhol_g06_c02.avi 61
PlayingDhol/v_PlayingDhol_g06_c03.avi 61
PlayingDhol/v_PlayingDhol_g06_c04.avi 61
PlayingDhol/v_PlayingDhol_g06_c05.avi 61
PlayingDhol/v_PlayingDhol_g06_c06.avi 61
PlayingDhol/v_PlayingDhol_g06_c07.avi 61
PlayingDhol/v_PlayingDhol_g07_c01.avi 61
PlayingDhol/v_PlayingDhol_g07_c02.avi 61
PlayingDhol/v_PlayingDhol_g07_c03.avi 61
PlayingDhol/v_PlayingDhol_g07_c04.avi 61
PlayingDhol/v_PlayingDhol_g07_c05.avi 61
PlayingDhol/v_PlayingDhol_g07_c06.avi 61
PlayingDhol/v_PlayingDhol_g07_c07.avi 61
PlayingDhol/v_PlayingDhol_g15_c01.avi 61
PlayingDhol/v_PlayingDhol_g15_c02.avi 61
PlayingDhol/v_PlayingDhol_g15_c03.avi 61
PlayingDhol/v_PlayingDhol_g15_c04.avi 61
PlayingDhol/v_PlayingDhol_g16_c01.avi 61
PlayingDhol/v_PlayingDhol_g16_c02.avi 61
PlayingDhol/v_PlayingDhol_g16_c03.avi 61
PlayingDhol/v_PlayingDhol_g16_c04.avi 61
PlayingDhol/v_PlayingDhol_g16_c05.avi 61
PlayingDhol/v_PlayingDhol_g16_c06.avi 61
PlayingDhol/v_PlayingDhol_g17_c01.avi 61
PlayingDhol/v_PlayingDhol_g17_c02.avi 61
PlayingDhol/v_PlayingDhol_g17_c03.avi 61
PlayingDhol/v_PlayingDhol_g17_c04.avi 61
PlayingDhol/v_PlayingDhol_g17_c05.avi 61
PlayingDhol/v_PlayingDhol_g17_c06.avi 61
PlayingDhol/v_PlayingDhol_g17_c07.avi 61
PlayingDhol/v_PlayingDhol_g18_c01.avi 61
PlayingDhol/v_PlayingDhol_g18_c02.avi 61
PlayingDhol/v_PlayingDhol_g18_c03.avi 61
PlayingDhol/v_PlayingDhol_g18_c04.avi 61
PlayingDhol/v_PlayingDhol_g18_c05.avi 61
PlayingDhol/v_PlayingDhol_g18_c06.avi 61
PlayingDhol/v_PlayingDhol_g19_c01.avi 61
PlayingDhol/v_PlayingDhol_g19_c02.avi 61
PlayingDhol/v_PlayingDhol_g19_c03.avi 61
PlayingDhol/v_PlayingDhol_g19_c04.avi 61
PlayingDhol/v_PlayingDhol_g19_c05.avi 61
PlayingDhol/v_PlayingDhol_g19_c06.avi 61
PlayingDhol/v_PlayingDhol_g19_c07.avi 61
PlayingDhol/v_PlayingDhol_g20_c01.avi 61
PlayingDhol/v_PlayingDhol_g20_c02.avi 61
PlayingDhol/v_PlayingDhol_g20_c03.avi 61
PlayingDhol/v_PlayingDhol_g20_c04.avi 61
PlayingDhol/v_PlayingDhol_g21_c01.avi 61
PlayingDhol/v_PlayingDhol_g21_c02.avi 61
PlayingDhol/v_PlayingDhol_g21_c03.avi 61
PlayingDhol/v_PlayingDhol_g21_c04.avi 61
PlayingDhol/v_PlayingDhol_g21_c05.avi 61
PlayingDhol/v_PlayingDhol_g21_c06.avi 61
PlayingDhol/v_PlayingDhol_g21_c07.avi 61
PlayingDhol/v_PlayingDhol_g22_c01.avi 61
PlayingDhol/v_PlayingDhol_g22_c02.avi 61
PlayingDhol/v_PlayingDhol_g22_c03.avi 61
PlayingDhol/v_PlayingDhol_g22_c04.avi 61
PlayingDhol/v_PlayingDhol_g22_c05.avi 61
PlayingDhol/v_PlayingDhol_g22_c06.avi 61
PlayingDhol/v_PlayingDhol_g22_c07.avi 61
PlayingDhol/v_PlayingDhol_g23_c01.avi 61
PlayingDhol/v_PlayingDhol_g23_c02.avi 61
PlayingDhol/v_PlayingDhol_g23_c03.avi 61
PlayingDhol/v_PlayingDhol_g23_c04.avi 61
PlayingDhol/v_PlayingDhol_g23_c05.avi 61
PlayingDhol/v_PlayingDhol_g23_c06.avi 61
PlayingDhol/v_PlayingDhol_g23_c07.avi 61
PlayingDhol/v_PlayingDhol_g24_c01.avi 61
PlayingDhol/v_PlayingDhol_g24_c02.avi 61
PlayingDhol/v_PlayingDhol_g24_c03.avi 61
PlayingDhol/v_PlayingDhol_g24_c04.avi 61
PlayingDhol/v_PlayingDhol_g24_c05.avi 61
PlayingDhol/v_PlayingDhol_g25_c01.avi 61
PlayingDhol/v_PlayingDhol_g25_c02.avi 61
PlayingDhol/v_PlayingDhol_g25_c03.avi 61
PlayingDhol/v_PlayingDhol_g25_c04.avi 61
PlayingDhol/v_PlayingDhol_g25_c05.avi 61
PlayingDhol/v_PlayingDhol_g25_c06.avi 61
PlayingDhol/v_PlayingDhol_g25_c07.avi 61
PlayingFlute/v_PlayingFlute_g01_c01.avi 62
PlayingFlute/v_PlayingFlute_g01_c02.avi 62
PlayingFlute/v_PlayingFlute_g01_c03.avi 62
PlayingFlute/v_PlayingFlute_g01_c04.avi 62
PlayingFlute/v_PlayingFlute_g01_c05.avi 62
PlayingFlute/v_PlayingFlute_g01_c06.avi 62
PlayingFlute/v_PlayingFlute_g01_c07.avi 62
PlayingFlute/v_PlayingFlute_g02_c01.avi 62
PlayingFlute/v_PlayingFlute_g02_c02.avi 62
PlayingFlute/v_PlayingFlute_g02_c03.avi 62
PlayingFlute/v_PlayingFlute_g02_c04.avi 62
PlayingFlute/v_PlayingFlute_g02_c05.avi 62
PlayingFlute/v_PlayingFlute_g02_c06.avi 62
PlayingFlute/v_PlayingFlute_g02_c07.avi 62
PlayingFlute/v_PlayingFlute_g03_c01.avi 62
PlayingFlute/v_PlayingFlute_g03_c02.avi 62
PlayingFlute/v_PlayingFlute_g03_c03.avi 62
PlayingFlute/v_PlayingFlute_g03_c04.avi 62
PlayingFlute/v_PlayingFlute_g03_c05.avi 62
PlayingFlute/v_PlayingFlute_g03_c06.avi 62
PlayingFlute/v_PlayingFlute_g03_c07.avi 62
PlayingFlute/v_PlayingFlute_g04_c01.avi 62
PlayingFlute/v_PlayingFlute_g04_c02.avi 62
PlayingFlute/v_PlayingFlute_g04_c03.avi 62
PlayingFlute/v_PlayingFlute_g04_c04.avi 62
PlayingFlute/v_PlayingFlute_g04_c05.avi 62
PlayingFlute/v_PlayingFlute_g04_c06.avi 62
PlayingFlute/v_PlayingFlute_g04_c07.avi 62
PlayingFlute/v_PlayingFlute_g05_c01.avi 62
PlayingFlute/v_PlayingFlute_g05_c02.avi 62
PlayingFlute/v_PlayingFlute_g05_c03.avi 62
PlayingFlute/v_PlayingFlute_g05_c04.avi 62
PlayingFlute/v_PlayingFlute_g05_c05.avi 62
PlayingFlute/v_PlayingFlute_g05_c06.avi 62
PlayingFlute/v_PlayingFlute_g05_c07.avi 62
PlayingFlute/v_PlayingFlute_g06_c01.avi 62
PlayingFlute/v_PlayingFlute_g06_c02.avi 62
PlayingFlute/v_PlayingFlute_g06_c03.avi 62
PlayingFlute/v_PlayingFlute_g06_c04.avi 62
PlayingFlute/v_PlayingFlute_g06_c05.avi 62
PlayingFlute/v_PlayingFlute_g06_c06.avi 62
PlayingFlute/v_PlayingFlute_g07_c01.avi 62
PlayingFlute/v_PlayingFlute_g07_c02.avi 62
PlayingFlute/v_PlayingFlute_g07_c03.avi 62
PlayingFlute/v_PlayingFlute_g07_c04.avi 62
PlayingFlute/v_PlayingFlute_g07_c05.avi 62
PlayingFlute/v_PlayingFlute_g07_c06.avi 62
PlayingFlute/v_PlayingFlute_g07_c07.avi 62
PlayingFlute/v_PlayingFlute_g15_c01.avi 62
PlayingFlute/v_PlayingFlute_g15_c02.avi 62
PlayingFlute/v_PlayingFlute_g15_c03.avi 62
PlayingFlute/v_PlayingFlute_g15_c04.avi 62
PlayingFlute/v_PlayingFlute_g15_c05.avi 62
PlayingFlute/v_PlayingFlute_g15_c06.avi 62
PlayingFlute/v_PlayingFlute_g15_c07.avi 62
PlayingFlute/v_PlayingFlute_g16_c01.avi 62
PlayingFlute/v_PlayingFlute_g16_c02.avi 62
PlayingFlute/v_PlayingFlute_g16_c03.avi 62
PlayingFlute/v_PlayingFlute_g16_c04.avi 62
PlayingFlute/v_PlayingFlute_g16_c05.avi 62
PlayingFlute/v_PlayingFlute_g16_c06.avi 62
PlayingFlute/v_PlayingFlute_g17_c01.avi 62
PlayingFlute/v_PlayingFlute_g17_c02.avi 62
PlayingFlute/v_PlayingFlute_g17_c03.avi 62
PlayingFlute/v_PlayingFlute_g17_c04.avi 62
PlayingFlute/v_PlayingFlute_g17_c05.avi 62
PlayingFlute/v_PlayingFlute_g17_c06.avi 62
PlayingFlute/v_PlayingFlute_g17_c07.avi 62
PlayingFlute/v_PlayingFlute_g18_c01.avi 62
PlayingFlute/v_PlayingFlute_g18_c02.avi 62
PlayingFlute/v_PlayingFlute_g18_c03.avi 62
PlayingFlute/v_PlayingFlute_g18_c04.avi 62
PlayingFlute/v_PlayingFlute_g18_c05.avi 62
PlayingFlute/v_PlayingFlute_g19_c01.avi 62
PlayingFlute/v_PlayingFlute_g19_c02.avi 62
PlayingFlute/v_PlayingFlute_g19_c03.avi 62
PlayingFlute/v_PlayingFlute_g19_c04.avi 62
PlayingFlute/v_PlayingFlute_g19_c05.avi 62
PlayingFlute/v_PlayingFlute_g19_c06.avi 62
PlayingFlute/v_PlayingFlute_g19_c07.avi 62
PlayingFlute/v_PlayingFlute_g20_c01.avi 62
PlayingFlute/v_PlayingFlute_g20_c02.avi 62
PlayingFlute/v_PlayingFlute_g20_c03.avi 62
PlayingFlute/v_PlayingFlute_g20_c04.avi 62
PlayingFlute/v_PlayingFlute_g21_c01.avi 62
PlayingFlute/v_PlayingFlute_g21_c02.avi 62
PlayingFlute/v_PlayingFlute_g21_c03.avi 62
PlayingFlute/v_PlayingFlute_g21_c04.avi 62
PlayingFlute/v_PlayingFlute_g21_c05.avi 62
PlayingFlute/v_PlayingFlute_g21_c06.avi 62
PlayingFlute/v_PlayingFlute_g22_c01.avi 62
PlayingFlute/v_PlayingFlute_g22_c02.avi 62
PlayingFlute/v_PlayingFlute_g22_c03.avi 62
PlayingFlute/v_PlayingFlute_g22_c04.avi 62
PlayingFlute/v_PlayingFlute_g22_c05.avi 62
PlayingFlute/v_PlayingFlute_g23_c01.avi 62
PlayingFlute/v_PlayingFlute_g23_c02.avi 62
PlayingFlute/v_PlayingFlute_g23_c03.avi 62
PlayingFlute/v_PlayingFlute_g23_c04.avi 62
PlayingFlute/v_PlayingFlute_g23_c05.avi 62
PlayingFlute/v_PlayingFlute_g23_c06.avi 62
PlayingFlute/v_PlayingFlute_g24_c01.avi 62
PlayingFlute/v_PlayingFlute_g24_c02.avi 62
PlayingFlute/v_PlayingFlute_g24_c03.avi 62
PlayingFlute/v_PlayingFlute_g24_c04.avi 62
PlayingFlute/v_PlayingFlute_g24_c05.avi 62
PlayingFlute/v_PlayingFlute_g25_c01.avi 62
PlayingFlute/v_PlayingFlute_g25_c02.avi 62
PlayingFlute/v_PlayingFlute_g25_c03.avi 62
PlayingFlute/v_PlayingFlute_g25_c04.avi 62
PlayingFlute/v_PlayingFlute_g25_c05.avi 62
PlayingFlute/v_PlayingFlute_g25_c06.avi 62
PlayingFlute/v_PlayingFlute_g25_c07.avi 62
PlayingGuitar/v_PlayingGuitar_g01_c01.avi 63
PlayingGuitar/v_PlayingGuitar_g01_c02.avi 63
PlayingGuitar/v_PlayingGuitar_g01_c03.avi 63
PlayingGuitar/v_PlayingGuitar_g01_c04.avi 63
PlayingGuitar/v_PlayingGuitar_g01_c05.avi 63
PlayingGuitar/v_PlayingGuitar_g01_c06.avi 63
PlayingGuitar/v_PlayingGuitar_g02_c01.avi 63
PlayingGuitar/v_PlayingGuitar_g02_c02.avi 63
PlayingGuitar/v_PlayingGuitar_g02_c03.avi 63
PlayingGuitar/v_PlayingGuitar_g02_c04.avi 63
PlayingGuitar/v_PlayingGuitar_g03_c01.avi 63
PlayingGuitar/v_PlayingGuitar_g03_c02.avi 63
PlayingGuitar/v_PlayingGuitar_g03_c03.avi 63
PlayingGuitar/v_PlayingGuitar_g03_c04.avi 63
PlayingGuitar/v_PlayingGuitar_g03_c05.avi 63
PlayingGuitar/v_PlayingGuitar_g03_c06.avi 63
PlayingGuitar/v_PlayingGuitar_g03_c07.avi 63
PlayingGuitar/v_PlayingGuitar_g04_c01.avi 63
PlayingGuitar/v_PlayingGuitar_g04_c02.avi 63
PlayingGuitar/v_PlayingGuitar_g04_c03.avi 63
PlayingGuitar/v_PlayingGuitar_g04_c04.avi 63
PlayingGuitar/v_PlayingGuitar_g04_c05.avi 63
PlayingGuitar/v_PlayingGuitar_g04_c06.avi 63
PlayingGuitar/v_PlayingGuitar_g04_c07.avi 63
PlayingGuitar/v_PlayingGuitar_g05_c01.avi 63
PlayingGuitar/v_PlayingGuitar_g05_c02.avi 63
PlayingGuitar/v_PlayingGuitar_g05_c03.avi 63
PlayingGuitar/v_PlayingGuitar_g05_c04.avi 63
PlayingGuitar/v_PlayingGuitar_g05_c05.avi 63
PlayingGuitar/v_PlayingGuitar_g06_c01.avi 63
PlayingGuitar/v_PlayingGuitar_g06_c02.avi 63
PlayingGuitar/v_PlayingGuitar_g06_c03.avi 63
PlayingGuitar/v_PlayingGuitar_g06_c04.avi 63
PlayingGuitar/v_PlayingGuitar_g06_c05.avi 63
PlayingGuitar/v_PlayingGuitar_g06_c06.avi 63
PlayingGuitar/v_PlayingGuitar_g06_c07.avi 63
PlayingGuitar/v_PlayingGuitar_g07_c01.avi 63
PlayingGuitar/v_PlayingGuitar_g07_c02.avi 63
PlayingGuitar/v_PlayingGuitar_g07_c03.avi 63
PlayingGuitar/v_PlayingGuitar_g07_c04.avi 63
PlayingGuitar/v_PlayingGuitar_g07_c05.avi 63
PlayingGuitar/v_PlayingGuitar_g07_c06.avi 63
PlayingGuitar/v_PlayingGuitar_g07_c07.avi 63
PlayingGuitar/v_PlayingGuitar_g15_c01.avi 63
PlayingGuitar/v_PlayingGuitar_g15_c02.avi 63
PlayingGuitar/v_PlayingGuitar_g15_c03.avi 63
PlayingGuitar/v_PlayingGuitar_g15_c04.avi 63
PlayingGuitar/v_PlayingGuitar_g15_c05.avi 63
PlayingGuitar/v_PlayingGuitar_g15_c06.avi 63
PlayingGuitar/v_PlayingGuitar_g15_c07.avi 63
PlayingGuitar/v_PlayingGuitar_g16_c01.avi 63
PlayingGuitar/v_PlayingGuitar_g16_c02.avi 63
PlayingGuitar/v_PlayingGuitar_g16_c03.avi 63
PlayingGuitar/v_PlayingGuitar_g16_c04.avi 63
PlayingGuitar/v_PlayingGuitar_g16_c05.avi 63
PlayingGuitar/v_PlayingGuitar_g16_c06.avi 63
PlayingGuitar/v_PlayingGuitar_g16_c07.avi 63
PlayingGuitar/v_PlayingGuitar_g17_c01.avi 63
PlayingGuitar/v_PlayingGuitar_g17_c02.avi 63
PlayingGuitar/v_PlayingGuitar_g17_c03.avi 63
PlayingGuitar/v_PlayingGuitar_g17_c04.avi 63
PlayingGuitar/v_PlayingGuitar_g17_c05.avi 63
PlayingGuitar/v_PlayingGuitar_g17_c06.avi 63
PlayingGuitar/v_PlayingGuitar_g17_c07.avi 63
PlayingGuitar/v_PlayingGuitar_g18_c01.avi 63
PlayingGuitar/v_PlayingGuitar_g18_c02.avi 63
PlayingGuitar/v_PlayingGuitar_g18_c03.avi 63
PlayingGuitar/v_PlayingGuitar_g18_c04.avi 63
PlayingGuitar/v_PlayingGuitar_g18_c05.avi 63
PlayingGuitar/v_PlayingGuitar_g18_c06.avi 63
PlayingGuitar/v_PlayingGuitar_g18_c07.avi 63
PlayingGuitar/v_PlayingGuitar_g19_c01.avi 63
PlayingGuitar/v_PlayingGuitar_g19_c02.avi 63
PlayingGuitar/v_PlayingGuitar_g19_c03.avi 63
PlayingGuitar/v_PlayingGuitar_g19_c04.avi 63
PlayingGuitar/v_PlayingGuitar_g19_c05.avi 63
PlayingGuitar/v_PlayingGuitar_g19_c06.avi 63
PlayingGuitar/v_PlayingGuitar_g19_c07.avi 63
PlayingGuitar/v_PlayingGuitar_g20_c01.avi 63
PlayingGuitar/v_PlayingGuitar_g20_c02.avi 63
PlayingGuitar/v_PlayingGuitar_g20_c03.avi 63
PlayingGuitar/v_PlayingGuitar_g20_c04.avi 63
PlayingGuitar/v_PlayingGuitar_g20_c05.avi 63
PlayingGuitar/v_PlayingGuitar_g20_c06.avi 63
PlayingGuitar/v_PlayingGuitar_g20_c07.avi 63
PlayingGuitar/v_PlayingGuitar_g21_c01.avi 63
PlayingGuitar/v_PlayingGuitar_g21_c02.avi 63
PlayingGuitar/v_PlayingGuitar_g21_c03.avi 63
PlayingGuitar/v_PlayingGuitar_g21_c04.avi 63
PlayingGuitar/v_PlayingGuitar_g21_c05.avi 63
PlayingGuitar/v_PlayingGuitar_g21_c06.avi 63
PlayingGuitar/v_PlayingGuitar_g22_c01.avi 63
PlayingGuitar/v_PlayingGuitar_g22_c02.avi 63
PlayingGuitar/v_PlayingGuitar_g22_c03.avi 63
PlayingGuitar/v_PlayingGuitar_g22_c04.avi 63
PlayingGuitar/v_PlayingGuitar_g22_c05.avi 63
PlayingGuitar/v_PlayingGuitar_g23_c01.avi 63
PlayingGuitar/v_PlayingGuitar_g23_c02.avi 63
PlayingGuitar/v_PlayingGuitar_g23_c03.avi 63
PlayingGuitar/v_PlayingGuitar_g23_c04.avi 63
PlayingGuitar/v_PlayingGuitar_g23_c05.avi 63
PlayingGuitar/v_PlayingGuitar_g23_c06.avi 63
PlayingGuitar/v_PlayingGuitar_g23_c07.avi 63
PlayingGuitar/v_PlayingGuitar_g24_c01.avi 63
PlayingGuitar/v_PlayingGuitar_g24_c02.avi 63
PlayingGuitar/v_PlayingGuitar_g24_c03.avi 63
PlayingGuitar/v_PlayingGuitar_g24_c04.avi 63
PlayingGuitar/v_PlayingGuitar_g25_c01.avi 63
PlayingGuitar/v_PlayingGuitar_g25_c02.avi 63
PlayingGuitar/v_PlayingGuitar_g25_c03.avi 63
PlayingGuitar/v_PlayingGuitar_g25_c04.avi 63
PlayingGuitar/v_PlayingGuitar_g25_c05.avi 63
PlayingGuitar/v_PlayingGuitar_g25_c06.avi 63
PlayingGuitar/v_PlayingGuitar_g25_c07.avi 63
PlayingPiano/v_PlayingPiano_g01_c01.avi 64
PlayingPiano/v_PlayingPiano_g01_c02.avi 64
PlayingPiano/v_PlayingPiano_g01_c03.avi 64
PlayingPiano/v_PlayingPiano_g01_c04.avi 64
PlayingPiano/v_PlayingPiano_g02_c01.avi 64
PlayingPiano/v_PlayingPiano_g02_c02.avi 64
PlayingPiano/v_PlayingPiano_g02_c03.avi 64
PlayingPiano/v_PlayingPiano_g02_c04.avi 64
PlayingPiano/v_PlayingPiano_g03_c01.avi 64
PlayingPiano/v_PlayingPiano_g03_c02.avi 64
PlayingPiano/v_PlayingPiano_g03_c03.avi 64
PlayingPiano/v_PlayingPiano_g03_c04.avi 64
PlayingPiano/v_PlayingPiano_g04_c01.avi 64
PlayingPiano/v_PlayingPiano_g04_c02.avi 64
PlayingPiano/v_PlayingPiano_g04_c03.avi 64
PlayingPiano/v_PlayingPiano_g04_c04.avi 64
PlayingPiano/v_PlayingPiano_g05_c01.avi 64
PlayingPiano/v_PlayingPiano_g05_c02.avi 64
PlayingPiano/v_PlayingPiano_g05_c03.avi 64
PlayingPiano/v_PlayingPiano_g05_c04.avi 64
PlayingPiano/v_PlayingPiano_g06_c01.avi 64
PlayingPiano/v_PlayingPiano_g06_c02.avi 64
PlayingPiano/v_PlayingPiano_g06_c03.avi 64
PlayingPiano/v_PlayingPiano_g06_c04.avi 64
PlayingPiano/v_PlayingPiano_g07_c01.avi 64
PlayingPiano/v_PlayingPiano_g07_c02.avi 64
PlayingPiano/v_PlayingPiano_g07_c03.avi 64
PlayingPiano/v_PlayingPiano_g07_c04.avi 64
PlayingPiano/v_PlayingPiano_g15_c01.avi 64
PlayingPiano/v_PlayingPiano_g15_c02.avi 64
PlayingPiano/v_PlayingPiano_g15_c03.avi 64
PlayingPiano/v_PlayingPiano_g15_c04.avi 64
PlayingPiano/v_PlayingPiano_g16_c01.avi 64
PlayingPiano/v_PlayingPiano_g16_c02.avi 64
PlayingPiano/v_PlayingPiano_g16_c03.avi 64
PlayingPiano/v_PlayingPiano_g16_c04.avi 64
PlayingPiano/v_PlayingPiano_g16_c05.avi 64
PlayingPiano/v_PlayingPiano_g16_c06.avi 64
PlayingPiano/v_PlayingPiano_g16_c07.avi 64
PlayingPiano/v_PlayingPiano_g17_c01.avi 64
PlayingPiano/v_PlayingPiano_g17_c02.avi 64
PlayingPiano/v_PlayingPiano_g17_c03.avi 64
PlayingPiano/v_PlayingPiano_g17_c04.avi 64
PlayingPiano/v_PlayingPiano_g17_c05.avi 64
PlayingPiano/v_PlayingPiano_g17_c06.avi 64
PlayingPiano/v_PlayingPiano_g18_c01.avi 64
PlayingPiano/v_PlayingPiano_g18_c02.avi 64
PlayingPiano/v_PlayingPiano_g18_c03.avi 64
PlayingPiano/v_PlayingPiano_g18_c04.avi 64
PlayingPiano/v_PlayingPiano_g19_c01.avi 64
PlayingPiano/v_PlayingPiano_g19_c02.avi 64
PlayingPiano/v_PlayingPiano_g19_c03.avi 64
PlayingPiano/v_PlayingPiano_g19_c04.avi 64
PlayingPiano/v_PlayingPiano_g20_c01.avi 64
PlayingPiano/v_PlayingPiano_g20_c02.avi 64
PlayingPiano/v_PlayingPiano_g20_c03.avi 64
PlayingPiano/v_PlayingPiano_g20_c04.avi 64
PlayingPiano/v_PlayingPiano_g21_c01.avi 64
PlayingPiano/v_PlayingPiano_g21_c02.avi 64
PlayingPiano/v_PlayingPiano_g21_c03.avi 64
PlayingPiano/v_PlayingPiano_g21_c04.avi 64
PlayingPiano/v_PlayingPiano_g22_c01.avi 64
PlayingPiano/v_PlayingPiano_g22_c02.avi 64
PlayingPiano/v_PlayingPiano_g22_c03.avi 64
PlayingPiano/v_PlayingPiano_g22_c04.avi 64
PlayingPiano/v_PlayingPiano_g23_c01.avi 64
PlayingPiano/v_PlayingPiano_g23_c02.avi 64
PlayingPiano/v_PlayingPiano_g23_c03.avi 64
PlayingPiano/v_PlayingPiano_g23_c04.avi 64
PlayingPiano/v_PlayingPiano_g24_c01.avi 64
PlayingPiano/v_PlayingPiano_g24_c02.avi 64
PlayingPiano/v_PlayingPiano_g24_c03.avi 64
PlayingPiano/v_PlayingPiano_g24_c04.avi 64
PlayingPiano/v_PlayingPiano_g25_c01.avi 64
PlayingPiano/v_PlayingPiano_g25_c02.avi 64
PlayingPiano/v_PlayingPiano_g25_c03.avi 64
PlayingPiano/v_PlayingPiano_g25_c04.avi 64
PlayingSitar/v_PlayingSitar_g01_c01.avi 65
PlayingSitar/v_PlayingSitar_g01_c02.avi 65
PlayingSitar/v_PlayingSitar_g01_c03.avi 65
PlayingSitar/v_PlayingSitar_g01_c04.avi 65
PlayingSitar/v_PlayingSitar_g02_c01.avi 65
PlayingSitar/v_PlayingSitar_g02_c02.avi 65
PlayingSitar/v_PlayingSitar_g02_c03.avi 65
PlayingSitar/v_PlayingSitar_g02_c04.avi 65
PlayingSitar/v_PlayingSitar_g02_c05.avi 65
PlayingSitar/v_PlayingSitar_g02_c06.avi 65
PlayingSitar/v_PlayingSitar_g03_c01.avi 65
PlayingSitar/v_PlayingSitar_g03_c02.avi 65
PlayingSitar/v_PlayingSitar_g03_c03.avi 65
PlayingSitar/v_PlayingSitar_g03_c04.avi 65
PlayingSitar/v_PlayingSitar_g03_c05.avi 65
PlayingSitar/v_PlayingSitar_g03_c06.avi 65
PlayingSitar/v_PlayingSitar_g03_c07.avi 65
PlayingSitar/v_PlayingSitar_g04_c01.avi 65
PlayingSitar/v_PlayingSitar_g04_c02.avi 65
PlayingSitar/v_PlayingSitar_g04_c03.avi 65
PlayingSitar/v_PlayingSitar_g04_c04.avi 65
PlayingSitar/v_PlayingSitar_g04_c05.avi 65
PlayingSitar/v_PlayingSitar_g04_c06.avi 65
PlayingSitar/v_PlayingSitar_g04_c07.avi 65
PlayingSitar/v_PlayingSitar_g05_c01.avi 65
PlayingSitar/v_PlayingSitar_g05_c02.avi 65
PlayingSitar/v_PlayingSitar_g05_c03.avi 65
PlayingSitar/v_PlayingSitar_g05_c04.avi 65
PlayingSitar/v_PlayingSitar_g05_c05.avi 65
PlayingSitar/v_PlayingSitar_g05_c06.avi 65
PlayingSitar/v_PlayingSitar_g05_c07.avi 65
PlayingSitar/v_PlayingSitar_g06_c01.avi 65
PlayingSitar/v_PlayingSitar_g06_c02.avi 65
PlayingSitar/v_PlayingSitar_g06_c03.avi 65
PlayingSitar/v_PlayingSitar_g06_c04.avi 65
PlayingSitar/v_PlayingSitar_g06_c05.avi 65
PlayingSitar/v_PlayingSitar_g06_c06.avi 65
PlayingSitar/v_PlayingSitar_g07_c01.avi 65
PlayingSitar/v_PlayingSitar_g07_c02.avi 65
PlayingSitar/v_PlayingSitar_g07_c03.avi 65
PlayingSitar/v_PlayingSitar_g07_c04.avi 65
PlayingSitar/v_PlayingSitar_g07_c05.avi 65
PlayingSitar/v_PlayingSitar_g07_c06.avi 65
PlayingSitar/v_PlayingSitar_g07_c07.avi 65
PlayingSitar/v_PlayingSitar_g15_c01.avi 65
PlayingSitar/v_PlayingSitar_g15_c02.avi 65
PlayingSitar/v_PlayingSitar_g15_c03.avi 65
PlayingSitar/v_PlayingSitar_g15_c04.avi 65
PlayingSitar/v_PlayingSitar_g16_c01.avi 65
PlayingSitar/v_PlayingSitar_g16_c02.avi 65
PlayingSitar/v_PlayingSitar_g16_c03.avi 65
PlayingSitar/v_PlayingSitar_g16_c04.avi 65
PlayingSitar/v_PlayingSitar_g16_c05.avi 65
PlayingSitar/v_PlayingSitar_g16_c06.avi 65
PlayingSitar/v_PlayingSitar_g16_c07.avi 65
PlayingSitar/v_PlayingSitar_g17_c01.avi 65
PlayingSitar/v_PlayingSitar_g17_c02.avi 65
PlayingSitar/v_PlayingSitar_g17_c03.avi 65
PlayingSitar/v_PlayingSitar_g17_c04.avi 65
PlayingSitar/v_PlayingSitar_g17_c05.avi 65
PlayingSitar/v_PlayingSitar_g17_c06.avi 65
PlayingSitar/v_PlayingSitar_g17_c07.avi 65
PlayingSitar/v_PlayingSitar_g18_c01.avi 65
PlayingSitar/v_PlayingSitar_g18_c02.avi 65
PlayingSitar/v_PlayingSitar_g18_c03.avi 65
PlayingSitar/v_PlayingSitar_g18_c04.avi 65
PlayingSitar/v_PlayingSitar_g18_c05.avi 65
PlayingSitar/v_PlayingSitar_g18_c06.avi 65
PlayingSitar/v_PlayingSitar_g18_c07.avi 65
PlayingSitar/v_PlayingSitar_g19_c01.avi 65
PlayingSitar/v_PlayingSitar_g19_c02.avi 65
PlayingSitar/v_PlayingSitar_g19_c03.avi 65
PlayingSitar/v_PlayingSitar_g19_c04.avi 65
PlayingSitar/v_PlayingSitar_g19_c05.avi 65
PlayingSitar/v_PlayingSitar_g19_c06.avi 65
PlayingSitar/v_PlayingSitar_g19_c07.avi 65
PlayingSitar/v_PlayingSitar_g20_c01.avi 65
PlayingSitar/v_PlayingSitar_g20_c02.avi 65
PlayingSitar/v_PlayingSitar_g20_c03.avi 65
PlayingSitar/v_PlayingSitar_g20_c04.avi 65
PlayingSitar/v_PlayingSitar_g20_c05.avi 65
PlayingSitar/v_PlayingSitar_g20_c06.avi 65
PlayingSitar/v_PlayingSitar_g20_c07.avi 65
PlayingSitar/v_PlayingSitar_g21_c01.avi 65
PlayingSitar/v_PlayingSitar_g21_c02.avi 65
PlayingSitar/v_PlayingSitar_g21_c03.avi 65
PlayingSitar/v_PlayingSitar_g21_c04.avi 65
PlayingSitar/v_PlayingSitar_g21_c05.avi 65
PlayingSitar/v_PlayingSitar_g21_c06.avi 65
PlayingSitar/v_PlayingSitar_g21_c07.avi 65
PlayingSitar/v_PlayingSitar_g22_c01.avi 65
PlayingSitar/v_PlayingSitar_g22_c02.avi 65
PlayingSitar/v_PlayingSitar_g22_c03.avi 65
PlayingSitar/v_PlayingSitar_g22_c04.avi 65
PlayingSitar/v_PlayingSitar_g22_c05.avi 65
PlayingSitar/v_PlayingSitar_g22_c06.avi 65
PlayingSitar/v_PlayingSitar_g23_c01.avi 65
PlayingSitar/v_PlayingSitar_g23_c02.avi 65
PlayingSitar/v_PlayingSitar_g23_c03.avi 65
PlayingSitar/v_PlayingSitar_g23_c04.avi 65
PlayingSitar/v_PlayingSitar_g23_c05.avi 65
PlayingSitar/v_PlayingSitar_g23_c06.avi 65
PlayingSitar/v_PlayingSitar_g23_c07.avi 65
PlayingSitar/v_PlayingSitar_g24_c01.avi 65
PlayingSitar/v_PlayingSitar_g24_c02.avi 65
PlayingSitar/v_PlayingSitar_g24_c03.avi 65
PlayingSitar/v_PlayingSitar_g24_c04.avi 65
PlayingSitar/v_PlayingSitar_g24_c05.avi 65
PlayingSitar/v_PlayingSitar_g24_c06.avi 65
PlayingSitar/v_PlayingSitar_g24_c07.avi 65
PlayingSitar/v_PlayingSitar_g25_c01.avi 65
PlayingSitar/v_PlayingSitar_g25_c02.avi 65
PlayingSitar/v_PlayingSitar_g25_c03.avi 65
PlayingSitar/v_PlayingSitar_g25_c04.avi 65
PlayingTabla/v_PlayingTabla_g01_c01.avi 66
PlayingTabla/v_PlayingTabla_g01_c02.avi 66
PlayingTabla/v_PlayingTabla_g01_c03.avi 66
PlayingTabla/v_PlayingTabla_g01_c04.avi 66
PlayingTabla/v_PlayingTabla_g02_c01.avi 66
PlayingTabla/v_PlayingTabla_g02_c02.avi 66
PlayingTabla/v_PlayingTabla_g02_c03.avi 66
PlayingTabla/v_PlayingTabla_g02_c04.avi 66
PlayingTabla/v_PlayingTabla_g03_c01.avi 66
PlayingTabla/v_PlayingTabla_g03_c02.avi 66
PlayingTabla/v_PlayingTabla_g03_c03.avi 66
PlayingTabla/v_PlayingTabla_g03_c04.avi 66
PlayingTabla/v_PlayingTabla_g03_c05.avi 66
PlayingTabla/v_PlayingTabla_g04_c01.avi 66
PlayingTabla/v_PlayingTabla_g04_c02.avi 66
PlayingTabla/v_PlayingTabla_g04_c03.avi 66
PlayingTabla/v_PlayingTabla_g04_c04.avi 66
PlayingTabla/v_PlayingTabla_g04_c05.avi 66
PlayingTabla/v_PlayingTabla_g04_c06.avi 66
PlayingTabla/v_PlayingTabla_g05_c01.avi 66
PlayingTabla/v_PlayingTabla_g05_c02.avi 66
PlayingTabla/v_PlayingTabla_g05_c03.avi 66
PlayingTabla/v_PlayingTabla_g05_c04.avi 66
PlayingTabla/v_PlayingTabla_g06_c01.avi 66
PlayingTabla/v_PlayingTabla_g06_c02.avi 66
PlayingTabla/v_PlayingTabla_g06_c03.avi 66
PlayingTabla/v_PlayingTabla_g06_c04.avi 66
PlayingTabla/v_PlayingTabla_g07_c01.avi 66
PlayingTabla/v_PlayingTabla_g07_c02.avi 66
PlayingTabla/v_PlayingTabla_g07_c03.avi 66
PlayingTabla/v_PlayingTabla_g07_c04.avi 66
PlayingTabla/v_PlayingTabla_g15_c01.avi 66
PlayingTabla/v_PlayingTabla_g15_c02.avi 66
PlayingTabla/v_PlayingTabla_g15_c03.avi 66
PlayingTabla/v_PlayingTabla_g15_c04.avi 66
PlayingTabla/v_PlayingTabla_g16_c01.avi 66
PlayingTabla/v_PlayingTabla_g16_c02.avi 66
PlayingTabla/v_PlayingTabla_g16_c03.avi 66
PlayingTabla/v_PlayingTabla_g16_c04.avi 66
PlayingTabla/v_PlayingTabla_g16_c05.avi 66
PlayingTabla/v_PlayingTabla_g17_c01.avi 66
PlayingTabla/v_PlayingTabla_g17_c02.avi 66
PlayingTabla/v_PlayingTabla_g17_c03.avi 66
PlayingTabla/v_PlayingTabla_g17_c04.avi 66
PlayingTabla/v_PlayingTabla_g18_c01.avi 66
PlayingTabla/v_PlayingTabla_g18_c02.avi 66
PlayingTabla/v_PlayingTabla_g18_c03.avi 66
PlayingTabla/v_PlayingTabla_g18_c04.avi 66
PlayingTabla/v_PlayingTabla_g18_c05.avi 66
PlayingTabla/v_PlayingTabla_g18_c06.avi 66
PlayingTabla/v_PlayingTabla_g19_c01.avi 66
PlayingTabla/v_PlayingTabla_g19_c02.avi 66
PlayingTabla/v_PlayingTabla_g19_c03.avi 66
PlayingTabla/v_PlayingTabla_g19_c04.avi 66
PlayingTabla/v_PlayingTabla_g20_c01.avi 66
PlayingTabla/v_PlayingTabla_g20_c02.avi 66
PlayingTabla/v_PlayingTabla_g20_c03.avi 66
PlayingTabla/v_PlayingTabla_g20_c04.avi 66
PlayingTabla/v_PlayingTabla_g21_c01.avi 66
PlayingTabla/v_PlayingTabla_g21_c02.avi 66
PlayingTabla/v_PlayingTabla_g21_c03.avi 66
PlayingTabla/v_PlayingTabla_g21_c04.avi 66
PlayingTabla/v_PlayingTabla_g22_c01.avi 66
PlayingTabla/v_PlayingTabla_g22_c02.avi 66
PlayingTabla/v_PlayingTabla_g22_c03.avi 66
PlayingTabla/v_PlayingTabla_g22_c04.avi 66
PlayingTabla/v_PlayingTabla_g23_c01.avi 66
PlayingTabla/v_PlayingTabla_g23_c02.avi 66
PlayingTabla/v_PlayingTabla_g23_c03.avi 66
PlayingTabla/v_PlayingTabla_g23_c04.avi 66
PlayingTabla/v_PlayingTabla_g24_c01.avi 66
PlayingTabla/v_PlayingTabla_g24_c02.avi 66
PlayingTabla/v_PlayingTabla_g24_c03.avi 66
PlayingTabla/v_PlayingTabla_g24_c04.avi 66
PlayingTabla/v_PlayingTabla_g25_c01.avi 66
PlayingTabla/v_PlayingTabla_g25_c02.avi 66
PlayingTabla/v_PlayingTabla_g25_c03.avi 66
PlayingTabla/v_PlayingTabla_g25_c04.avi 66
PlayingTabla/v_PlayingTabla_g25_c05.avi 66
PlayingViolin/v_PlayingViolin_g01_c01.avi 67
PlayingViolin/v_PlayingViolin_g01_c02.avi 67
PlayingViolin/v_PlayingViolin_g01_c03.avi 67
PlayingViolin/v_PlayingViolin_g01_c04.avi 67
PlayingViolin/v_PlayingViolin_g02_c01.avi 67
PlayingViolin/v_PlayingViolin_g02_c02.avi 67
PlayingViolin/v_PlayingViolin_g02_c03.avi 67
PlayingViolin/v_PlayingViolin_g02_c04.avi 67
PlayingViolin/v_PlayingViolin_g03_c01.avi 67
PlayingViolin/v_PlayingViolin_g03_c02.avi 67
PlayingViolin/v_PlayingViolin_g03_c03.avi 67
PlayingViolin/v_PlayingViolin_g03_c04.avi 67
PlayingViolin/v_PlayingViolin_g04_c01.avi 67
PlayingViolin/v_PlayingViolin_g04_c02.avi 67
PlayingViolin/v_PlayingViolin_g04_c03.avi 67
PlayingViolin/v_PlayingViolin_g04_c04.avi 67
PlayingViolin/v_PlayingViolin_g05_c01.avi 67
PlayingViolin/v_PlayingViolin_g05_c02.avi 67
PlayingViolin/v_PlayingViolin_g05_c03.avi 67
PlayingViolin/v_PlayingViolin_g05_c04.avi 67
PlayingViolin/v_PlayingViolin_g06_c01.avi 67
PlayingViolin/v_PlayingViolin_g06_c02.avi 67
PlayingViolin/v_PlayingViolin_g06_c03.avi 67
PlayingViolin/v_PlayingViolin_g06_c04.avi 67
PlayingViolin/v_PlayingViolin_g07_c01.avi 67
PlayingViolin/v_PlayingViolin_g07_c02.avi 67
PlayingViolin/v_PlayingViolin_g07_c03.avi 67
PlayingViolin/v_PlayingViolin_g07_c04.avi 67
PlayingViolin/v_PlayingViolin_g15_c01.avi 67
PlayingViolin/v_PlayingViolin_g15_c02.avi 67
PlayingViolin/v_PlayingViolin_g15_c03.avi 67
PlayingViolin/v_PlayingViolin_g15_c04.avi 67
PlayingViolin/v_PlayingViolin_g16_c01.avi 67
PlayingViolin/v_PlayingViolin_g16_c02.avi 67
PlayingViolin/v_PlayingViolin_g16_c03.avi 67
PlayingViolin/v_PlayingViolin_g16_c04.avi 67
PlayingViolin/v_PlayingViolin_g17_c01.avi 67
PlayingViolin/v_PlayingViolin_g17_c02.avi 67
PlayingViolin/v_PlayingViolin_g17_c03.avi 67
PlayingViolin/v_PlayingViolin_g17_c04.avi 67
PlayingViolin/v_PlayingViolin_g18_c01.avi 67
PlayingViolin/v_PlayingViolin_g18_c02.avi 67
PlayingViolin/v_PlayingViolin_g18_c03.avi 67
PlayingViolin/v_PlayingViolin_g18_c04.avi 67
PlayingViolin/v_PlayingViolin_g19_c01.avi 67
PlayingViolin/v_PlayingViolin_g19_c02.avi 67
PlayingViolin/v_PlayingViolin_g19_c03.avi 67
PlayingViolin/v_PlayingViolin_g19_c04.avi 67
PlayingViolin/v_PlayingViolin_g20_c01.avi 67
PlayingViolin/v_PlayingViolin_g20_c02.avi 67
PlayingViolin/v_PlayingViolin_g20_c03.avi 67
PlayingViolin/v_PlayingViolin_g20_c04.avi 67
PlayingViolin/v_PlayingViolin_g21_c01.avi 67
PlayingViolin/v_PlayingViolin_g21_c02.avi 67
PlayingViolin/v_PlayingViolin_g21_c03.avi 67
PlayingViolin/v_PlayingViolin_g21_c04.avi 67
PlayingViolin/v_PlayingViolin_g22_c01.avi 67
PlayingViolin/v_PlayingViolin_g22_c02.avi 67
PlayingViolin/v_PlayingViolin_g22_c03.avi 67
PlayingViolin/v_PlayingViolin_g22_c04.avi 67
PlayingViolin/v_PlayingViolin_g23_c01.avi 67
PlayingViolin/v_PlayingViolin_g23_c02.avi 67
PlayingViolin/v_PlayingViolin_g23_c03.avi 67
PlayingViolin/v_PlayingViolin_g23_c04.avi 67
PlayingViolin/v_PlayingViolin_g24_c01.avi 67
PlayingViolin/v_PlayingViolin_g24_c02.avi 67
PlayingViolin/v_PlayingViolin_g24_c03.avi 67
PlayingViolin/v_PlayingViolin_g24_c04.avi 67
PlayingViolin/v_PlayingViolin_g25_c01.avi 67
PlayingViolin/v_PlayingViolin_g25_c02.avi 67
PlayingViolin/v_PlayingViolin_g25_c03.avi 67
PlayingViolin/v_PlayingViolin_g25_c04.avi 67
PoleVault/v_PoleVault_g01_c01.avi 68
PoleVault/v_PoleVault_g01_c02.avi 68
PoleVault/v_PoleVault_g01_c03.avi 68
PoleVault/v_PoleVault_g01_c04.avi 68
PoleVault/v_PoleVault_g01_c05.avi 68
PoleVault/v_PoleVault_g02_c01.avi 68
PoleVault/v_PoleVault_g02_c02.avi 68
PoleVault/v_PoleVault_g02_c03.avi 68
PoleVault/v_PoleVault_g02_c04.avi 68
PoleVault/v_PoleVault_g02_c05.avi 68
PoleVault/v_PoleVault_g02_c06.avi 68
PoleVault/v_PoleVault_g02_c07.avi 68
PoleVault/v_PoleVault_g03_c01.avi 68
PoleVault/v_PoleVault_g03_c02.avi 68
PoleVault/v_PoleVault_g03_c03.avi 68
PoleVault/v_PoleVault_g03_c04.avi 68
PoleVault/v_PoleVault_g03_c05.avi 68
PoleVault/v_PoleVault_g03_c06.avi 68
PoleVault/v_PoleVault_g03_c07.avi 68
PoleVault/v_PoleVault_g04_c01.avi 68
PoleVault/v_PoleVault_g04_c02.avi 68
PoleVault/v_PoleVault_g04_c03.avi 68
PoleVault/v_PoleVault_g04_c04.avi 68
PoleVault/v_PoleVault_g04_c05.avi 68
PoleVault/v_PoleVault_g04_c06.avi 68
PoleVault/v_PoleVault_g04_c07.avi 68
PoleVault/v_PoleVault_g05_c01.avi 68
PoleVault/v_PoleVault_g05_c02.avi 68
PoleVault/v_PoleVault_g05_c03.avi 68
PoleVault/v_PoleVault_g05_c04.avi 68
PoleVault/v_PoleVault_g05_c05.avi 68
PoleVault/v_PoleVault_g06_c01.avi 68
PoleVault/v_PoleVault_g06_c02.avi 68
PoleVault/v_PoleVault_g06_c03.avi 68
PoleVault/v_PoleVault_g06_c04.avi 68
PoleVault/v_PoleVault_g06_c05.avi 68
PoleVault/v_PoleVault_g07_c01.avi 68
PoleVault/v_PoleVault_g07_c02.avi 68
PoleVault/v_PoleVault_g07_c03.avi 68
PoleVault/v_PoleVault_g07_c04.avi 68
PoleVault/v_PoleVault_g15_c01.avi 68
PoleVault/v_PoleVault_g15_c02.avi 68
PoleVault/v_PoleVault_g15_c03.avi 68
PoleVault/v_PoleVault_g15_c04.avi 68
PoleVault/v_PoleVault_g16_c01.avi 68
PoleVault/v_PoleVault_g16_c02.avi 68
PoleVault/v_PoleVault_g16_c03.avi 68
PoleVault/v_PoleVault_g16_c04.avi 68
PoleVault/v_PoleVault_g16_c05.avi 68
PoleVault/v_PoleVault_g16_c06.avi 68
PoleVault/v_PoleVault_g16_c07.avi 68
PoleVault/v_PoleVault_g17_c01.avi 68
PoleVault/v_PoleVault_g17_c02.avi 68
PoleVault/v_PoleVault_g17_c03.avi 68
PoleVault/v_PoleVault_g17_c04.avi 68
PoleVault/v_PoleVault_g17_c05.avi 68
PoleVault/v_PoleVault_g17_c06.avi 68
PoleVault/v_PoleVault_g17_c07.avi 68
PoleVault/v_PoleVault_g18_c01.avi 68
PoleVault/v_PoleVault_g18_c02.avi 68
PoleVault/v_PoleVault_g18_c03.avi 68
PoleVault/v_PoleVault_g18_c04.avi 68
PoleVault/v_PoleVault_g18_c05.avi 68
PoleVault/v_PoleVault_g18_c06.avi 68
PoleVault/v_PoleVault_g18_c07.avi 68
PoleVault/v_PoleVault_g19_c01.avi 68
PoleVault/v_PoleVault_g19_c02.avi 68
PoleVault/v_PoleVault_g19_c03.avi 68
PoleVault/v_PoleVault_g19_c04.avi 68
PoleVault/v_PoleVault_g19_c05.avi 68
PoleVault/v_PoleVault_g19_c06.avi 68
PoleVault/v_PoleVault_g19_c07.avi 68
PoleVault/v_PoleVault_g20_c01.avi 68
PoleVault/v_PoleVault_g20_c02.avi 68
PoleVault/v_PoleVault_g20_c03.avi 68
PoleVault/v_PoleVault_g20_c04.avi 68
PoleVault/v_PoleVault_g20_c05.avi 68
PoleVault/v_PoleVault_g20_c06.avi 68
PoleVault/v_PoleVault_g21_c01.avi 68
PoleVault/v_PoleVault_g21_c02.avi 68
PoleVault/v_PoleVault_g21_c03.avi 68
PoleVault/v_PoleVault_g21_c04.avi 68
PoleVault/v_PoleVault_g21_c05.avi 68
PoleVault/v_PoleVault_g21_c06.avi 68
PoleVault/v_PoleVault_g21_c07.avi 68
PoleVault/v_PoleVault_g22_c01.avi 68
PoleVault/v_PoleVault_g22_c02.avi 68
PoleVault/v_PoleVault_g22_c03.avi 68
PoleVault/v_PoleVault_g22_c04.avi 68
PoleVault/v_PoleVault_g23_c01.avi 68
PoleVault/v_PoleVault_g23_c02.avi 68
PoleVault/v_PoleVault_g23_c03.avi 68
PoleVault/v_PoleVault_g23_c04.avi 68
PoleVault/v_PoleVault_g23_c05.avi 68
PoleVault/v_PoleVault_g23_c06.avi 68
PoleVault/v_PoleVault_g23_c07.avi 68
PoleVault/v_PoleVault_g24_c01.avi 68
PoleVault/v_PoleVault_g24_c02.avi 68
PoleVault/v_PoleVault_g24_c03.avi 68
PoleVault/v_PoleVault_g24_c04.avi 68
PoleVault/v_PoleVault_g24_c05.avi 68
PoleVault/v_PoleVault_g24_c06.avi 68
PoleVault/v_PoleVault_g24_c07.avi 68
PoleVault/v_PoleVault_g25_c01.avi 68
PoleVault/v_PoleVault_g25_c02.avi 68
PoleVault/v_PoleVault_g25_c03.avi 68
PoleVault/v_PoleVault_g25_c04.avi 68
PoleVault/v_PoleVault_g25_c05.avi 68
PoleVault/v_PoleVault_g25_c06.avi 68
PoleVault/v_PoleVault_g25_c07.avi 68
PommelHorse/v_PommelHorse_g01_c01.avi 69
PommelHorse/v_PommelHorse_g01_c02.avi 69
PommelHorse/v_PommelHorse_g01_c03.avi 69
PommelHorse/v_PommelHorse_g01_c04.avi 69
PommelHorse/v_PommelHorse_g01_c05.avi 69
PommelHorse/v_PommelHorse_g01_c06.avi 69
PommelHorse/v_PommelHorse_g01_c07.avi 69
PommelHorse/v_PommelHorse_g02_c01.avi 69
PommelHorse/v_PommelHorse_g02_c02.avi 69
PommelHorse/v_PommelHorse_g02_c03.avi 69
PommelHorse/v_PommelHorse_g02_c04.avi 69
PommelHorse/v_PommelHorse_g03_c01.avi 69
PommelHorse/v_PommelHorse_g03_c02.avi 69
PommelHorse/v_PommelHorse_g03_c03.avi 69
PommelHorse/v_PommelHorse_g03_c04.avi 69
PommelHorse/v_PommelHorse_g04_c01.avi 69
PommelHorse/v_PommelHorse_g04_c02.avi 69
PommelHorse/v_PommelHorse_g04_c03.avi 69
PommelHorse/v_PommelHorse_g04_c04.avi 69
PommelHorse/v_PommelHorse_g04_c05.avi 69
PommelHorse/v_PommelHorse_g05_c01.avi 69
PommelHorse/v_PommelHorse_g05_c02.avi 69
PommelHorse/v_PommelHorse_g05_c03.avi 69
PommelHorse/v_PommelHorse_g05_c04.avi 69
PommelHorse/v_PommelHorse_g06_c01.avi 69
PommelHorse/v_PommelHorse_g06_c02.avi 69
PommelHorse/v_PommelHorse_g06_c03.avi 69
PommelHorse/v_PommelHorse_g06_c04.avi 69
PommelHorse/v_PommelHorse_g07_c01.avi 69
PommelHorse/v_PommelHorse_g07_c02.avi 69
PommelHorse/v_PommelHorse_g07_c03.avi 69
PommelHorse/v_PommelHorse_g07_c04.avi 69
PommelHorse/v_PommelHorse_g07_c05.avi 69
PommelHorse/v_PommelHorse_g07_c06.avi 69
PommelHorse/v_PommelHorse_g07_c07.avi 69
PommelHorse/v_PommelHorse_g15_c01.avi 69
PommelHorse/v_PommelHorse_g15_c02.avi 69
PommelHorse/v_PommelHorse_g15_c03.avi 69
PommelHorse/v_PommelHorse_g15_c04.avi 69
PommelHorse/v_PommelHorse_g16_c01.avi 69
PommelHorse/v_PommelHorse_g16_c02.avi 69
PommelHorse/v_PommelHorse_g16_c03.avi 69
PommelHorse/v_PommelHorse_g16_c04.avi 69
PommelHorse/v_PommelHorse_g17_c01.avi 69
PommelHorse/v_PommelHorse_g17_c02.avi 69
PommelHorse/v_PommelHorse_g17_c03.avi 69
PommelHorse/v_PommelHorse_g17_c04.avi 69
PommelHorse/v_PommelHorse_g17_c05.avi 69
PommelHorse/v_PommelHorse_g17_c06.avi 69
PommelHorse/v_PommelHorse_g18_c01.avi 69
PommelHorse/v_PommelHorse_g18_c02.avi 69
PommelHorse/v_PommelHorse_g18_c03.avi 69
PommelHorse/v_PommelHorse_g18_c04.avi 69
PommelHorse/v_PommelHorse_g19_c01.avi 69
PommelHorse/v_PommelHorse_g19_c02.avi 69
PommelHorse/v_PommelHorse_g19_c03.avi 69
PommelHorse/v_PommelHorse_g19_c04.avi 69
PommelHorse/v_PommelHorse_g19_c05.avi 69
PommelHorse/v_PommelHorse_g19_c06.avi 69
PommelHorse/v_PommelHorse_g20_c01.avi 69
PommelHorse/v_PommelHorse_g20_c02.avi 69
PommelHorse/v_PommelHorse_g20_c03.avi 69
PommelHorse/v_PommelHorse_g20_c04.avi 69
PommelHorse/v_PommelHorse_g20_c05.avi 69
PommelHorse/v_PommelHorse_g20_c06.avi 69
PommelHorse/v_PommelHorse_g20_c07.avi 69
PommelHorse/v_PommelHorse_g21_c01.avi 69
PommelHorse/v_PommelHorse_g21_c02.avi 69
PommelHorse/v_PommelHorse_g21_c03.avi 69
PommelHorse/v_PommelHorse_g21_c04.avi 69
PommelHorse/v_PommelHorse_g22_c01.avi 69
PommelHorse/v_PommelHorse_g22_c02.avi 69
PommelHorse/v_PommelHorse_g22_c03.avi 69
PommelHorse/v_PommelHorse_g22_c04.avi 69
PommelHorse/v_PommelHorse_g22_c05.avi 69
PommelHorse/v_PommelHorse_g22_c06.avi 69
PommelHorse/v_PommelHorse_g22_c07.avi 69
PommelHorse/v_PommelHorse_g23_c01.avi 69
PommelHorse/v_PommelHorse_g23_c02.avi 69
PommelHorse/v_PommelHorse_g23_c03.avi 69
PommelHorse/v_PommelHorse_g23_c04.avi 69
PommelHorse/v_PommelHorse_g24_c01.avi 69
PommelHorse/v_PommelHorse_g24_c02.avi 69
PommelHorse/v_PommelHorse_g24_c03.avi 69
PommelHorse/v_PommelHorse_g24_c04.avi 69
PommelHorse/v_PommelHorse_g25_c01.avi 69
PommelHorse/v_PommelHorse_g25_c02.avi 69
PommelHorse/v_PommelHorse_g25_c03.avi 69
PommelHorse/v_PommelHorse_g25_c04.avi 69
PullUps/v_PullUps_g01_c01.avi 70
PullUps/v_PullUps_g01_c02.avi 70
PullUps/v_PullUps_g01_c03.avi 70
PullUps/v_PullUps_g01_c04.avi 70
PullUps/v_PullUps_g02_c01.avi 70
PullUps/v_PullUps_g02_c02.avi 70
PullUps/v_PullUps_g02_c03.avi 70
PullUps/v_PullUps_g02_c04.avi 70
PullUps/v_PullUps_g03_c01.avi 70
PullUps/v_PullUps_g03_c02.avi 70
PullUps/v_PullUps_g03_c03.avi 70
PullUps/v_PullUps_g03_c04.avi 70
PullUps/v_PullUps_g04_c01.avi 70
PullUps/v_PullUps_g04_c02.avi 70
PullUps/v_PullUps_g04_c03.avi 70
PullUps/v_PullUps_g04_c04.avi 70
PullUps/v_PullUps_g05_c01.avi 70
PullUps/v_PullUps_g05_c02.avi 70
PullUps/v_PullUps_g05_c03.avi 70
PullUps/v_PullUps_g05_c04.avi 70
PullUps/v_PullUps_g06_c01.avi 70
PullUps/v_PullUps_g06_c02.avi 70
PullUps/v_PullUps_g06_c03.avi 70
PullUps/v_PullUps_g06_c04.avi 70
PullUps/v_PullUps_g07_c01.avi 70
PullUps/v_PullUps_g07_c02.avi 70
PullUps/v_PullUps_g07_c03.avi 70
PullUps/v_PullUps_g07_c04.avi 70
PullUps/v_PullUps_g15_c01.avi 70
PullUps/v_PullUps_g15_c02.avi 70
PullUps/v_PullUps_g15_c03.avi 70
PullUps/v_PullUps_g15_c04.avi 70
PullUps/v_PullUps_g16_c01.avi 70
PullUps/v_PullUps_g16_c02.avi 70
PullUps/v_PullUps_g16_c03.avi 70
PullUps/v_PullUps_g16_c04.avi 70
PullUps/v_PullUps_g17_c01.avi 70
PullUps/v_PullUps_g17_c02.avi 70
PullUps/v_PullUps_g17_c03.avi 70
PullUps/v_PullUps_g17_c04.avi 70
PullUps/v_PullUps_g18_c01.avi 70
PullUps/v_PullUps_g18_c02.avi 70
PullUps/v_PullUps_g18_c03.avi 70
PullUps/v_PullUps_g18_c04.avi 70
PullUps/v_PullUps_g19_c01.avi 70
PullUps/v_PullUps_g19_c02.avi 70
PullUps/v_PullUps_g19_c03.avi 70
PullUps/v_PullUps_g19_c04.avi 70
PullUps/v_PullUps_g20_c01.avi 70
PullUps/v_PullUps_g20_c02.avi 70
PullUps/v_PullUps_g20_c03.avi 70
PullUps/v_PullUps_g20_c04.avi 70
PullUps/v_PullUps_g21_c01.avi 70
PullUps/v_PullUps_g21_c02.avi 70
PullUps/v_PullUps_g21_c03.avi 70
PullUps/v_PullUps_g21_c04.avi 70
PullUps/v_PullUps_g22_c01.avi 70
PullUps/v_PullUps_g22_c02.avi 70
PullUps/v_PullUps_g22_c03.avi 70
PullUps/v_PullUps_g22_c04.avi 70
PullUps/v_PullUps_g23_c01.avi 70
PullUps/v_PullUps_g23_c02.avi 70
PullUps/v_PullUps_g23_c03.avi 70
PullUps/v_PullUps_g23_c04.avi 70
PullUps/v_PullUps_g24_c01.avi 70
PullUps/v_PullUps_g24_c02.avi 70
PullUps/v_PullUps_g24_c03.avi 70
PullUps/v_PullUps_g24_c04.avi 70
PullUps/v_PullUps_g25_c01.avi 70
PullUps/v_PullUps_g25_c02.avi 70
PullUps/v_PullUps_g25_c03.avi 70
PullUps/v_PullUps_g25_c04.avi 70
Punch/v_Punch_g01_c01.avi 71
Punch/v_Punch_g01_c02.avi 71
Punch/v_Punch_g01_c03.avi 71
Punch/v_Punch_g01_c04.avi 71
Punch/v_Punch_g01_c05.avi 71
Punch/v_Punch_g02_c01.avi 71
Punch/v_Punch_g02_c02.avi 71
Punch/v_Punch_g02_c03.avi 71
Punch/v_Punch_g02_c04.avi 71
Punch/v_Punch_g03_c01.avi 71
Punch/v_Punch_g03_c02.avi 71
Punch/v_Punch_g03_c03.avi 71
Punch/v_Punch_g03_c04.avi 71
Punch/v_Punch_g04_c01.avi 71
Punch/v_Punch_g04_c02.avi 71
Punch/v_Punch_g04_c03.avi 71
Punch/v_Punch_g04_c04.avi 71
Punch/v_Punch_g04_c05.avi 71
Punch/v_Punch_g05_c01.avi 71
Punch/v_Punch_g05_c02.avi 71
Punch/v_Punch_g05_c03.avi 71
Punch/v_Punch_g05_c04.avi 71
Punch/v_Punch_g05_c05.avi 71
Punch/v_Punch_g05_c06.avi 71
Punch/v_Punch_g05_c07.avi 71
Punch/v_Punch_g06_c01.avi 71
Punch/v_Punch_g06_c02.avi 71
Punch/v_Punch_g06_c03.avi 71
Punch/v_Punch_g06_c04.avi 71
Punch/v_Punch_g06_c05.avi 71
Punch/v_Punch_g06_c06.avi 71
Punch/v_Punch_g06_c07.avi 71
Punch/v_Punch_g07_c01.avi 71
Punch/v_Punch_g07_c02.avi 71
Punch/v_Punch_g07_c03.avi 71
Punch/v_Punch_g07_c04.avi 71
Punch/v_Punch_g07_c05.avi 71
Punch/v_Punch_g07_c06.avi 71
Punch/v_Punch_g07_c07.avi 71
Punch/v_Punch_g15_c01.avi 71
Punch/v_Punch_g15_c02.avi 71
Punch/v_Punch_g15_c03.avi 71
Punch/v_Punch_g15_c04.avi 71
Punch/v_Punch_g15_c05.avi 71
Punch/v_Punch_g15_c06.avi 71
Punch/v_Punch_g16_c01.avi 71
Punch/v_Punch_g16_c02.avi 71
Punch/v_Punch_g16_c03.avi 71
Punch/v_Punch_g16_c04.avi 71
Punch/v_Punch_g16_c05.avi 71
Punch/v_Punch_g16_c06.avi 71
Punch/v_Punch_g16_c07.avi 71
Punch/v_Punch_g17_c01.avi 71
Punch/v_Punch_g17_c02.avi 71
Punch/v_Punch_g17_c03.avi 71
Punch/v_Punch_g17_c04.avi 71
Punch/v_Punch_g17_c05.avi 71
Punch/v_Punch_g17_c06.avi 71
Punch/v_Punch_g17_c07.avi 71
Punch/v_Punch_g18_c01.avi 71
Punch/v_Punch_g18_c02.avi 71
Punch/v_Punch_g18_c03.avi 71
Punch/v_Punch_g18_c04.avi 71
Punch/v_Punch_g18_c05.avi 71
Punch/v_Punch_g18_c06.avi 71
Punch/v_Punch_g18_c07.avi 71
Punch/v_Punch_g19_c01.avi 71
Punch/v_Punch_g19_c02.avi 71
Punch/v_Punch_g19_c03.avi 71
Punch/v_Punch_g19_c04.avi 71
Punch/v_Punch_g19_c05.avi 71
Punch/v_Punch_g19_c06.avi 71
Punch/v_Punch_g19_c07.avi 71
Punch/v_Punch_g20_c01.avi 71
Punch/v_Punch_g20_c02.avi 71
Punch/v_Punch_g20_c03.avi 71
Punch/v_Punch_g20_c04.avi 71
Punch/v_Punch_g21_c01.avi 71
Punch/v_Punch_g21_c02.avi 71
Punch/v_Punch_g21_c03.avi 71
Punch/v_Punch_g21_c04.avi 71
Punch/v_Punch_g21_c05.avi 71
Punch/v_Punch_g21_c06.avi 71
Punch/v_Punch_g21_c07.avi 71
Punch/v_Punch_g22_c01.avi 71
Punch/v_Punch_g22_c02.avi 71
Punch/v_Punch_g22_c03.avi 71
Punch/v_Punch_g22_c04.avi 71
Punch/v_Punch_g22_c05.avi 71
Punch/v_Punch_g22_c06.avi 71
Punch/v_Punch_g22_c07.avi 71
Punch/v_Punch_g23_c01.avi 71
Punch/v_Punch_g23_c02.avi 71
Punch/v_Punch_g23_c03.avi 71
Punch/v_Punch_g23_c04.avi 71
Punch/v_Punch_g23_c05.avi 71
Punch/v_Punch_g23_c06.avi 71
Punch/v_Punch_g23_c07.avi 71
Punch/v_Punch_g24_c01.avi 71
Punch/v_Punch_g24_c02.avi 71
Punch/v_Punch_g24_c03.avi 71
Punch/v_Punch_g24_c04.avi 71
Punch/v_Punch_g24_c05.avi 71
Punch/v_Punch_g24_c06.avi 71
Punch/v_Punch_g24_c07.avi 71
Punch/v_Punch_g25_c01.avi 71
Punch/v_Punch_g25_c02.avi 71
Punch/v_Punch_g25_c03.avi 71
Punch/v_Punch_g25_c04.avi 71
Punch/v_Punch_g25_c05.avi 71
Punch/v_Punch_g25_c06.avi 71
Punch/v_Punch_g25_c07.avi 71
PushUps/v_PushUps_g01_c01.avi 72
PushUps/v_PushUps_g01_c02.avi 72
PushUps/v_PushUps_g01_c03.avi 72
PushUps/v_PushUps_g01_c04.avi 72
PushUps/v_PushUps_g01_c05.avi 72
PushUps/v_PushUps_g02_c01.avi 72
PushUps/v_PushUps_g02_c02.avi 72
PushUps/v_PushUps_g02_c03.avi 72
PushUps/v_PushUps_g02_c04.avi 72
PushUps/v_PushUps_g03_c01.avi 72
PushUps/v_PushUps_g03_c02.avi 72
PushUps/v_PushUps_g03_c03.avi 72
PushUps/v_PushUps_g03_c04.avi 72
PushUps/v_PushUps_g04_c01.avi 72
PushUps/v_PushUps_g04_c02.avi 72
PushUps/v_PushUps_g04_c03.avi 72
PushUps/v_PushUps_g04_c04.avi 72
PushUps/v_PushUps_g04_c05.avi 72
PushUps/v_PushUps_g05_c01.avi 72
PushUps/v_PushUps_g05_c02.avi 72
PushUps/v_PushUps_g05_c03.avi 72
PushUps/v_PushUps_g05_c04.avi 72
PushUps/v_PushUps_g06_c01.avi 72
PushUps/v_PushUps_g06_c02.avi 72
PushUps/v_PushUps_g06_c03.avi 72
PushUps/v_PushUps_g06_c04.avi 72
PushUps/v_PushUps_g07_c01.avi 72
PushUps/v_PushUps_g07_c02.avi 72
PushUps/v_PushUps_g07_c03.avi 72
PushUps/v_PushUps_g07_c04.avi 72
PushUps/v_PushUps_g15_c01.avi 72
PushUps/v_PushUps_g15_c02.avi 72
PushUps/v_PushUps_g15_c03.avi 72
PushUps/v_PushUps_g15_c04.avi 72
PushUps/v_PushUps_g16_c01.avi 72
PushUps/v_PushUps_g16_c02.avi 72
PushUps/v_PushUps_g16_c03.avi 72
PushUps/v_PushUps_g16_c04.avi 72
PushUps/v_PushUps_g17_c01.avi 72
PushUps/v_PushUps_g17_c02.avi 72
PushUps/v_PushUps_g17_c03.avi 72
PushUps/v_PushUps_g17_c04.avi 72
PushUps/v_PushUps_g18_c01.avi 72
PushUps/v_PushUps_g18_c02.avi 72
PushUps/v_PushUps_g18_c03.avi 72
PushUps/v_PushUps_g18_c04.avi 72
PushUps/v_PushUps_g19_c01.avi 72
PushUps/v_PushUps_g19_c02.avi 72
PushUps/v_PushUps_g19_c03.avi 72
PushUps/v_PushUps_g19_c04.avi 72
PushUps/v_PushUps_g20_c01.avi 72
PushUps/v_PushUps_g20_c02.avi 72
PushUps/v_PushUps_g20_c03.avi 72
PushUps/v_PushUps_g20_c04.avi 72
PushUps/v_PushUps_g21_c01.avi 72
PushUps/v_PushUps_g21_c02.avi 72
PushUps/v_PushUps_g21_c03.avi 72
PushUps/v_PushUps_g21_c04.avi 72
PushUps/v_PushUps_g22_c01.avi 72
PushUps/v_PushUps_g22_c02.avi 72
PushUps/v_PushUps_g22_c03.avi 72
PushUps/v_PushUps_g22_c04.avi 72
PushUps/v_PushUps_g23_c01.avi 72
PushUps/v_PushUps_g23_c02.avi 72
PushUps/v_PushUps_g23_c03.avi 72
PushUps/v_PushUps_g23_c04.avi 72
PushUps/v_PushUps_g24_c01.avi 72
PushUps/v_PushUps_g24_c02.avi 72
PushUps/v_PushUps_g24_c03.avi 72
PushUps/v_PushUps_g24_c04.avi 72
PushUps/v_PushUps_g25_c01.avi 72
PushUps/v_PushUps_g25_c02.avi 72
PushUps/v_PushUps_g25_c03.avi 72
PushUps/v_PushUps_g25_c04.avi 72
Rafting/v_Rafting_g01_c01.avi 73
Rafting/v_Rafting_g01_c02.avi 73
Rafting/v_Rafting_g01_c03.avi 73
Rafting/v_Rafting_g01_c04.avi 73
Rafting/v_Rafting_g02_c01.avi 73
Rafting/v_Rafting_g02_c02.avi 73
Rafting/v_Rafting_g02_c03.avi 73
Rafting/v_Rafting_g02_c04.avi 73
Rafting/v_Rafting_g03_c01.avi 73
Rafting/v_Rafting_g03_c02.avi 73
Rafting/v_Rafting_g03_c03.avi 73
Rafting/v_Rafting_g03_c04.avi 73
Rafting/v_Rafting_g04_c01.avi 73
Rafting/v_Rafting_g04_c02.avi 73
Rafting/v_Rafting_g04_c03.avi 73
Rafting/v_Rafting_g04_c04.avi 73
Rafting/v_Rafting_g05_c01.avi 73
Rafting/v_Rafting_g05_c02.avi 73
Rafting/v_Rafting_g05_c03.avi 73
Rafting/v_Rafting_g05_c04.avi 73
Rafting/v_Rafting_g06_c01.avi 73
Rafting/v_Rafting_g06_c02.avi 73
Rafting/v_Rafting_g06_c03.avi 73
Rafting/v_Rafting_g06_c04.avi 73
Rafting/v_Rafting_g07_c01.avi 73
Rafting/v_Rafting_g07_c02.avi 73
Rafting/v_Rafting_g07_c03.avi 73
Rafting/v_Rafting_g07_c04.avi 73
Rafting/v_Rafting_g15_c01.avi 73
Rafting/v_Rafting_g15_c02.avi 73
Rafting/v_Rafting_g15_c03.avi 73
Rafting/v_Rafting_g15_c04.avi 73
Rafting/v_Rafting_g16_c01.avi 73
Rafting/v_Rafting_g16_c02.avi 73
Rafting/v_Rafting_g16_c03.avi 73
Rafting/v_Rafting_g16_c04.avi 73
Rafting/v_Rafting_g16_c05.avi 73
Rafting/v_Rafting_g16_c06.avi 73
Rafting/v_Rafting_g16_c07.avi 73
Rafting/v_Rafting_g17_c01.avi 73
Rafting/v_Rafting_g17_c02.avi 73
Rafting/v_Rafting_g17_c03.avi 73
Rafting/v_Rafting_g17_c04.avi 73
Rafting/v_Rafting_g17_c05.avi 73
Rafting/v_Rafting_g17_c06.avi 73
Rafting/v_Rafting_g18_c01.avi 73
Rafting/v_Rafting_g18_c02.avi 73
Rafting/v_Rafting_g18_c03.avi 73
Rafting/v_Rafting_g18_c04.avi 73
Rafting/v_Rafting_g19_c01.avi 73
Rafting/v_Rafting_g19_c02.avi 73
Rafting/v_Rafting_g19_c03.avi 73
Rafting/v_Rafting_g19_c04.avi 73
Rafting/v_Rafting_g19_c05.avi 73
Rafting/v_Rafting_g20_c01.avi 73
Rafting/v_Rafting_g20_c02.avi 73
Rafting/v_Rafting_g20_c03.avi 73
Rafting/v_Rafting_g20_c04.avi 73
Rafting/v_Rafting_g21_c01.avi 73
Rafting/v_Rafting_g21_c02.avi 73
Rafting/v_Rafting_g21_c03.avi 73
Rafting/v_Rafting_g21_c04.avi 73
Rafting/v_Rafting_g22_c01.avi 73
Rafting/v_Rafting_g22_c02.avi 73
Rafting/v_Rafting_g22_c03.avi 73
Rafting/v_Rafting_g22_c04.avi 73
Rafting/v_Rafting_g23_c01.avi 73
Rafting/v_Rafting_g23_c02.avi 73
Rafting/v_Rafting_g23_c03.avi 73
Rafting/v_Rafting_g23_c04.avi 73
Rafting/v_Rafting_g24_c01.avi 73
Rafting/v_Rafting_g24_c02.avi 73
Rafting/v_Rafting_g24_c03.avi 73
Rafting/v_Rafting_g24_c04.avi 73
Rafting/v_Rafting_g25_c01.avi 73
Rafting/v_Rafting_g25_c02.avi 73
Rafting/v_Rafting_g25_c03.avi 73
Rafting/v_Rafting_g25_c04.avi 73
RockClimbingIndoor/v_RockClimbingIndoor_g01_c01.avi 74
RockClimbingIndoor/v_RockClimbingIndoor_g01_c02.avi 74
RockClimbingIndoor/v_RockClimbingIndoor_g01_c03.avi 74
RockClimbingIndoor/v_RockClimbingIndoor_g01_c04.avi 74
RockClimbingIndoor/v_RockClimbingIndoor_g01_c05.avi 74
RockClimbingIndoor/v_RockClimbingIndoor_g02_c01.avi 74
RockClimbingIndoor/v_RockClimbingIndoor_g02_c02.avi 74
RockClimbingIndoor/v_RockClimbingIndoor_g02_c03.avi 74
RockClimbingIndoor/v_RockClimbingIndoor_g02_c04.avi 74
RockClimbingIndoor/v_RockClimbingIndoor_g02_c05.avi 74
RockClimbingIndoor/v_RockClimbingIndoor_g03_c01.avi 74
RockClimbingIndoor/v_RockClimbingIndoor_g03_c02.avi 74
RockClimbingIndoor/v_RockClimbingIndoor_g03_c03.avi 74
RockClimbingIndoor/v_RockClimbingIndoor_g03_c04.avi 74
RockClimbingIndoor/v_RockClimbingIndoor_g03_c05.avi 74
RockClimbingIndoor/v_RockClimbingIndoor_g03_c06.avi 74
RockClimbingIndoor/v_RockClimbingIndoor_g03_c07.avi 74
RockClimbingIndoor/v_RockClimbingIndoor_g04_c01.avi 74
RockClimbingIndoor/v_RockClimbingIndoor_g04_c02.avi 74
RockClimbingIndoor/v_RockClimbingIndoor_g04_c03.avi 74
RockClimbingIndoor/v_RockClimbingIndoor_g04_c04.avi 74
RockClimbingIndoor/v_RockClimbingIndoor_g05_c01.avi 74
RockClimbingIndoor/v_RockClimbingIndoor_g05_c02.avi 74
RockClimbingIndoor/v_RockClimbingIndoor_g05_c03.avi 74
RockClimbingIndoor/v_RockClimbingIndoor_g05_c04.avi 74
RockClimbingIndoor/v_RockClimbingIndoor_g05_c05.avi 74
RockClimbingIndoor/v_RockClimbingIndoor_g05_c06.avi 74
RockClimbingIndoor/v_RockClimbingIndoor_g06_c01.avi 74
RockClimbingIndoor/v_RockClimbingIndoor_g06_c02.avi 74
RockClimbingIndoor/v_RockClimbingIndoor_g06_c03.avi 74
RockClimbingIndoor/v_RockClimbingIndoor_g06_c04.avi 74
RockClimbingIndoor/v_RockClimbingIndoor_g06_c05.avi 74
RockClimbingIndoor/v_RockClimbingIndoor_g06_c06.avi 74
RockClimbingIndoor/v_RockClimbingIndoor_g06_c07.avi 74
RockClimbingIndoor/v_RockClimbingIndoor_g07_c01.avi 74
RockClimbingIndoor/v_RockClimbingIndoor_g07_c02.avi 74
RockClimbingIndoor/v_RockClimbingIndoor_g07_c03.avi 74
RockClimbingIndoor/v_RockClimbingIndoor_g07_c04.avi 74
RockClimbingIndoor/v_RockClimbingIndoor_g07_c05.avi 74
RockClimbingIndoor/v_RockClimbingIndoor_g07_c06.avi 74
RockClimbingIndoor/v_RockClimbingIndoor_g07_c07.avi 74
RockClimbingIndoor/v_RockClimbingIndoor_g15_c01.avi 74
RockClimbingIndoor/v_RockClimbingIndoor_g15_c02.avi 74
RockClimbingIndoor/v_RockClimbingIndoor_g15_c03.avi 74
RockClimbingIndoor/v_RockClimbingIndoor_g15_c04.avi 74
RockClimbingIndoor/v_RockClimbingIndoor_g16_c01.avi 74
RockClimbingIndoor/v_RockClimbingIndoor_g16_c02.avi 74
RockClimbingIndoor/v_RockClimbingIndoor_g16_c03.avi 74
RockClimbingIndoor/v_RockClimbingIndoor_g16_c04.avi 74
RockClimbingIndoor/v_RockClimbingIndoor_g16_c05.avi 74
RockClimbingIndoor/v_RockClimbingIndoor_g17_c01.avi 74
RockClimbingIndoor/v_RockClimbingIndoor_g17_c02.avi 74
RockClimbingIndoor/v_RockClimbingIndoor_g17_c03.avi 74
RockClimbingIndoor/v_RockClimbingIndoor_g17_c04.avi 74
RockClimbingIndoor/v_RockClimbingIndoor_g17_c05.avi 74
RockClimbingIndoor/v_RockClimbingIndoor_g17_c06.avi 74
RockClimbingIndoor/v_RockClimbingIndoor_g17_c07.avi 74
RockClimbingIndoor/v_RockClimbingIndoor_g18_c01.avi 74
RockClimbingIndoor/v_RockClimbingIndoor_g18_c02.avi 74
RockClimbingIndoor/v_RockClimbingIndoor_g18_c03.avi 74
RockClimbingIndoor/v_RockClimbingIndoor_g18_c04.avi 74
RockClimbingIndoor/v_RockClimbingIndoor_g19_c01.avi 74
RockClimbingIndoor/v_RockClimbingIndoor_g19_c02.avi 74
RockClimbingIndoor/v_RockClimbingIndoor_g19_c03.avi 74
RockClimbingIndoor/v_RockClimbingIndoor_g19_c04.avi 74
RockClimbingIndoor/v_RockClimbingIndoor_g20_c01.avi 74
RockClimbingIndoor/v_RockClimbingIndoor_g20_c02.avi 74
RockClimbingIndoor/v_RockClimbingIndoor_g20_c03.avi 74
RockClimbingIndoor/v_RockClimbingIndoor_g20_c04.avi 74
RockClimbingIndoor/v_RockClimbingIndoor_g20_c05.avi 74
RockClimbingIndoor/v_RockClimbingIndoor_g20_c06.avi 74
RockClimbingIndoor/v_RockClimbingIndoor_g21_c01.avi 74
RockClimbingIndoor/v_RockClimbingIndoor_g21_c02.avi 74
RockClimbingIndoor/v_RockClimbingIndoor_g21_c03.avi 74
RockClimbingIndoor/v_RockClimbingIndoor_g21_c04.avi 74
RockClimbingIndoor/v_RockClimbingIndoor_g21_c05.avi 74
RockClimbingIndoor/v_RockClimbingIndoor_g21_c06.avi 74
RockClimbingIndoor/v_RockClimbingIndoor_g21_c07.avi 74
RockClimbingIndoor/v_RockClimbingIndoor_g22_c01.avi 74
RockClimbingIndoor/v_RockClimbingIndoor_g22_c02.avi 74
RockClimbingIndoor/v_RockClimbingIndoor_g22_c03.avi 74
RockClimbingIndoor/v_RockClimbingIndoor_g22_c04.avi 74
RockClimbingIndoor/v_RockClimbingIndoor_g22_c05.avi 74
RockClimbingIndoor/v_RockClimbingIndoor_g22_c06.avi 74
RockClimbingIndoor/v_RockClimbingIndoor_g22_c07.avi 74
RockClimbingIndoor/v_RockClimbingIndoor_g23_c01.avi 74
RockClimbingIndoor/v_RockClimbingIndoor_g23_c02.avi 74
RockClimbingIndoor/v_RockClimbingIndoor_g23_c03.avi 74
RockClimbingIndoor/v_RockClimbingIndoor_g23_c04.avi 74
RockClimbingIndoor/v_RockClimbingIndoor_g23_c05.avi 74
RockClimbingIndoor/v_RockClimbingIndoor_g23_c06.avi 74
RockClimbingIndoor/v_RockClimbingIndoor_g24_c01.avi 74
RockClimbingIndoor/v_RockClimbingIndoor_g24_c02.avi 74
RockClimbingIndoor/v_RockClimbingIndoor_g24_c03.avi 74
RockClimbingIndoor/v_RockClimbingIndoor_g24_c04.avi 74
RockClimbingIndoor/v_RockClimbingIndoor_g24_c05.avi 74
RockClimbingIndoor/v_RockClimbingIndoor_g24_c06.avi 74
RockClimbingIndoor/v_RockClimbingIndoor_g24_c07.avi 74
RockClimbingIndoor/v_RockClimbingIndoor_g25_c01.avi 74
RockClimbingIndoor/v_RockClimbingIndoor_g25_c02.avi 74
RockClimbingIndoor/v_RockClimbingIndoor_g25_c03.avi 74
RockClimbingIndoor/v_RockClimbingIndoor_g25_c04.avi 74
RockClimbingIndoor/v_RockClimbingIndoor_g25_c05.avi 74
RockClimbingIndoor/v_RockClimbingIndoor_g25_c06.avi 74
RockClimbingIndoor/v_RockClimbingIndoor_g25_c07.avi 74
RopeClimbing/v_RopeClimbing_g01_c01.avi 75
RopeClimbing/v_RopeClimbing_g01_c02.avi 75
RopeClimbing/v_RopeClimbing_g01_c03.avi 75
RopeClimbing/v_RopeClimbing_g01_c04.avi 75
RopeClimbing/v_RopeClimbing_g02_c01.avi 75
RopeClimbing/v_RopeClimbing_g02_c02.avi 75
RopeClimbing/v_RopeClimbing_g02_c03.avi 75
RopeClimbing/v_RopeClimbing_g02_c04.avi 75
RopeClimbing/v_RopeClimbing_g02_c05.avi 75
RopeClimbing/v_RopeClimbing_g02_c06.avi 75
RopeClimbing/v_RopeClimbing_g03_c01.avi 75
RopeClimbing/v_RopeClimbing_g03_c02.avi 75
RopeClimbing/v_RopeClimbing_g03_c03.avi 75
RopeClimbing/v_RopeClimbing_g03_c04.avi 75
RopeClimbing/v_RopeClimbing_g04_c01.avi 75
RopeClimbing/v_RopeClimbing_g04_c02.avi 75
RopeClimbing/v_RopeClimbing_g04_c03.avi 75
RopeClimbing/v_RopeClimbing_g04_c04.avi 75
RopeClimbing/v_RopeClimbing_g05_c01.avi 75
RopeClimbing/v_RopeClimbing_g05_c02.avi 75
RopeClimbing/v_RopeClimbing_g05_c03.avi 75
RopeClimbing/v_RopeClimbing_g05_c04.avi 75
RopeClimbing/v_RopeClimbing_g05_c05.avi 75
RopeClimbing/v_RopeClimbing_g05_c06.avi 75
RopeClimbing/v_RopeClimbing_g05_c07.avi 75
RopeClimbing/v_RopeClimbing_g06_c01.avi 75
RopeClimbing/v_RopeClimbing_g06_c02.avi 75
RopeClimbing/v_RopeClimbing_g06_c03.avi 75
RopeClimbing/v_RopeClimbing_g06_c04.avi 75
RopeClimbing/v_RopeClimbing_g07_c01.avi 75
RopeClimbing/v_RopeClimbing_g07_c02.avi 75
RopeClimbing/v_RopeClimbing_g07_c03.avi 75
RopeClimbing/v_RopeClimbing_g07_c04.avi 75
RopeClimbing/v_RopeClimbing_g07_c05.avi 75
RopeClimbing/v_RopeClimbing_g15_c01.avi 75
RopeClimbing/v_RopeClimbing_g15_c02.avi 75
RopeClimbing/v_RopeClimbing_g15_c03.avi 75
RopeClimbing/v_RopeClimbing_g15_c04.avi 75
RopeClimbing/v_RopeClimbing_g15_c05.avi 75
RopeClimbing/v_RopeClimbing_g16_c01.avi 75
RopeClimbing/v_RopeClimbing_g16_c02.avi 75
RopeClimbing/v_RopeClimbing_g16_c03.avi 75
RopeClimbing/v_RopeClimbing_g16_c04.avi 75
RopeClimbing/v_RopeClimbing_g16_c05.avi 75
RopeClimbing/v_RopeClimbing_g17_c01.avi 75
RopeClimbing/v_RopeClimbing_g17_c02.avi 75
RopeClimbing/v_RopeClimbing_g17_c03.avi 75
RopeClimbing/v_RopeClimbing_g17_c04.avi 75
RopeClimbing/v_RopeClimbing_g17_c05.avi 75
RopeClimbing/v_RopeClimbing_g18_c01.avi 75
RopeClimbing/v_RopeClimbing_g18_c02.avi 75
RopeClimbing/v_RopeClimbing_g18_c03.avi 75
RopeClimbing/v_RopeClimbing_g18_c04.avi 75
RopeClimbing/v_RopeClimbing_g18_c05.avi 75
RopeClimbing/v_RopeClimbing_g19_c01.avi 75
RopeClimbing/v_RopeClimbing_g19_c02.avi 75
RopeClimbing/v_RopeClimbing_g19_c03.avi 75
RopeClimbing/v_RopeClimbing_g19_c04.avi 75
RopeClimbing/v_RopeClimbing_g19_c05.avi 75
RopeClimbing/v_RopeClimbing_g19_c06.avi 75
RopeClimbing/v_RopeClimbing_g19_c07.avi 75
RopeClimbing/v_RopeClimbing_g20_c01.avi 75
RopeClimbing/v_RopeClimbing_g20_c02.avi 75
RopeClimbing/v_RopeClimbing_g20_c03.avi 75
RopeClimbing/v_RopeClimbing_g20_c04.avi 75
RopeClimbing/v_RopeClimbing_g21_c01.avi 75
RopeClimbing/v_RopeClimbing_g21_c02.avi 75
RopeClimbing/v_RopeClimbing_g21_c03.avi 75
RopeClimbing/v_RopeClimbing_g21_c04.avi 75
RopeClimbing/v_RopeClimbing_g22_c01.avi 75
RopeClimbing/v_RopeClimbing_g22_c02.avi 75
RopeClimbing/v_RopeClimbing_g22_c03.avi 75
RopeClimbing/v_RopeClimbing_g22_c04.avi 75
RopeClimbing/v_RopeClimbing_g23_c01.avi 75
RopeClimbing/v_RopeClimbing_g23_c02.avi 75
RopeClimbing/v_RopeClimbing_g23_c03.avi 75
RopeClimbing/v_RopeClimbing_g23_c04.avi 75
RopeClimbing/v_RopeClimbing_g24_c01.avi 75
RopeClimbing/v_RopeClimbing_g24_c02.avi 75
RopeClimbing/v_RopeClimbing_g24_c03.avi 75
RopeClimbing/v_RopeClimbing_g24_c04.avi 75
RopeClimbing/v_RopeClimbing_g25_c01.avi 75
RopeClimbing/v_RopeClimbing_g25_c02.avi 75
RopeClimbing/v_RopeClimbing_g25_c03.avi 75
RopeClimbing/v_RopeClimbing_g25_c04.avi 75
RopeClimbing/v_RopeClimbing_g25_c05.avi 75
Rowing/v_Rowing_g01_c01.avi 76
Rowing/v_Rowing_g01_c02.avi 76
Rowing/v_Rowing_g01_c03.avi 76
Rowing/v_Rowing_g01_c04.avi 76
Rowing/v_Rowing_g02_c01.avi 76
Rowing/v_Rowing_g02_c02.avi 76
Rowing/v_Rowing_g02_c03.avi 76
Rowing/v_Rowing_g02_c04.avi 76
Rowing/v_Rowing_g02_c05.avi 76
Rowing/v_Rowing_g02_c06.avi 76
Rowing/v_Rowing_g03_c01.avi 76
Rowing/v_Rowing_g03_c02.avi 76
Rowing/v_Rowing_g03_c03.avi 76
Rowing/v_Rowing_g03_c04.avi 76
Rowing/v_Rowing_g03_c05.avi 76
Rowing/v_Rowing_g03_c06.avi 76
Rowing/v_Rowing_g03_c07.avi 76
Rowing/v_Rowing_g04_c01.avi 76
Rowing/v_Rowing_g04_c02.avi 76
Rowing/v_Rowing_g04_c03.avi 76
Rowing/v_Rowing_g04_c04.avi 76
Rowing/v_Rowing_g04_c05.avi 76
Rowing/v_Rowing_g04_c06.avi 76
Rowing/v_Rowing_g05_c01.avi 76
Rowing/v_Rowing_g05_c02.avi 76
Rowing/v_Rowing_g05_c03.avi 76
Rowing/v_Rowing_g05_c04.avi 76
Rowing/v_Rowing_g06_c01.avi 76
Rowing/v_Rowing_g06_c02.avi 76
Rowing/v_Rowing_g06_c03.avi 76
Rowing/v_Rowing_g06_c04.avi 76
Rowing/v_Rowing_g07_c01.avi 76
Rowing/v_Rowing_g07_c02.avi 76
Rowing/v_Rowing_g07_c03.avi 76
Rowing/v_Rowing_g07_c04.avi 76
Rowing/v_Rowing_g07_c05.avi 76
Rowing/v_Rowing_g15_c01.avi 76
Rowing/v_Rowing_g15_c02.avi 76
Rowing/v_Rowing_g15_c03.avi 76
Rowing/v_Rowing_g15_c04.avi 76
Rowing/v_Rowing_g15_c05.avi 76
Rowing/v_Rowing_g15_c06.avi 76
Rowing/v_Rowing_g15_c07.avi 76
Rowing/v_Rowing_g16_c01.avi 76
Rowing/v_Rowing_g16_c02.avi 76
Rowing/v_Rowing_g16_c03.avi 76
Rowing/v_Rowing_g16_c04.avi 76
Rowing/v_Rowing_g17_c01.avi 76
Rowing/v_Rowing_g17_c02.avi 76
Rowing/v_Rowing_g17_c03.avi 76
Rowing/v_Rowing_g17_c04.avi 76
Rowing/v_Rowing_g17_c05.avi 76
Rowing/v_Rowing_g17_c06.avi 76
Rowing/v_Rowing_g17_c07.avi 76
Rowing/v_Rowing_g18_c01.avi 76
Rowing/v_Rowing_g18_c02.avi 76
Rowing/v_Rowing_g18_c03.avi 76
Rowing/v_Rowing_g18_c04.avi 76
Rowing/v_Rowing_g19_c01.avi 76
Rowing/v_Rowing_g19_c02.avi 76
Rowing/v_Rowing_g19_c03.avi 76
Rowing/v_Rowing_g19_c04.avi 76
Rowing/v_Rowing_g19_c05.avi 76
Rowing/v_Rowing_g19_c06.avi 76
Rowing/v_Rowing_g20_c01.avi 76
Rowing/v_Rowing_g20_c02.avi 76
Rowing/v_Rowing_g20_c03.avi 76
Rowing/v_Rowing_g20_c04.avi 76
Rowing/v_Rowing_g21_c01.avi 76
Rowing/v_Rowing_g21_c02.avi 76
Rowing/v_Rowing_g21_c03.avi 76
Rowing/v_Rowing_g21_c04.avi 76
Rowing/v_Rowing_g21_c05.avi 76
Rowing/v_Rowing_g22_c01.avi 76
Rowing/v_Rowing_g22_c02.avi 76
Rowing/v_Rowing_g22_c03.avi 76
Rowing/v_Rowing_g22_c04.avi 76
Rowing/v_Rowing_g23_c01.avi 76
Rowing/v_Rowing_g23_c02.avi 76
Rowing/v_Rowing_g23_c03.avi 76
Rowing/v_Rowing_g23_c04.avi 76
Rowing/v_Rowing_g23_c05.avi 76
Rowing/v_Rowing_g24_c01.avi 76
Rowing/v_Rowing_g24_c02.avi 76
Rowing/v_Rowing_g24_c03.avi 76
Rowing/v_Rowing_g24_c04.avi 76
Rowing/v_Rowing_g24_c05.avi 76
Rowing/v_Rowing_g25_c01.avi 76
Rowing/v_Rowing_g25_c02.avi 76
Rowing/v_Rowing_g25_c03.avi 76
Rowing/v_Rowing_g25_c04.avi 76
Rowing/v_Rowing_g25_c05.avi 76
Rowing/v_Rowing_g25_c06.avi 76
SalsaSpin/v_SalsaSpin_g01_c01.avi 77
SalsaSpin/v_SalsaSpin_g01_c02.avi 77
SalsaSpin/v_SalsaSpin_g01_c03.avi 77
SalsaSpin/v_SalsaSpin_g01_c04.avi 77
SalsaSpin/v_SalsaSpin_g01_c05.avi 77
SalsaSpin/v_SalsaSpin_g01_c06.avi 77
SalsaSpin/v_SalsaSpin_g01_c07.avi 77
SalsaSpin/v_SalsaSpin_g02_c01.avi 77
SalsaSpin/v_SalsaSpin_g02_c02.avi 77
SalsaSpin/v_SalsaSpin_g02_c03.avi 77
SalsaSpin/v_SalsaSpin_g02_c04.avi 77
SalsaSpin/v_SalsaSpin_g02_c05.avi 77
SalsaSpin/v_SalsaSpin_g02_c06.avi 77
SalsaSpin/v_SalsaSpin_g02_c07.avi 77
SalsaSpin/v_SalsaSpin_g03_c01.avi 77
SalsaSpin/v_SalsaSpin_g03_c02.avi 77
SalsaSpin/v_SalsaSpin_g03_c03.avi 77
SalsaSpin/v_SalsaSpin_g03_c04.avi 77
SalsaSpin/v_SalsaSpin_g03_c05.avi 77
SalsaSpin/v_SalsaSpin_g03_c06.avi 77
SalsaSpin/v_SalsaSpin_g04_c01.avi 77
SalsaSpin/v_SalsaSpin_g04_c02.avi 77
SalsaSpin/v_SalsaSpin_g04_c03.avi 77
SalsaSpin/v_SalsaSpin_g04_c04.avi 77
SalsaSpin/v_SalsaSpin_g04_c05.avi 77
SalsaSpin/v_SalsaSpin_g04_c06.avi 77
SalsaSpin/v_SalsaSpin_g05_c01.avi 77
SalsaSpin/v_SalsaSpin_g05_c02.avi 77
SalsaSpin/v_SalsaSpin_g05_c03.avi 77
SalsaSpin/v_SalsaSpin_g05_c04.avi 77
SalsaSpin/v_SalsaSpin_g05_c05.avi 77
SalsaSpin/v_SalsaSpin_g05_c06.avi 77
SalsaSpin/v_SalsaSpin_g06_c01.avi 77
SalsaSpin/v_SalsaSpin_g06_c02.avi 77
SalsaSpin/v_SalsaSpin_g06_c03.avi 77
SalsaSpin/v_SalsaSpin_g06_c04.avi 77
SalsaSpin/v_SalsaSpin_g06_c05.avi 77
SalsaSpin/v_SalsaSpin_g07_c01.avi 77
SalsaSpin/v_SalsaSpin_g07_c02.avi 77
SalsaSpin/v_SalsaSpin_g07_c03.avi 77
SalsaSpin/v_SalsaSpin_g07_c04.avi 77
SalsaSpin/v_SalsaSpin_g07_c05.avi 77
SalsaSpin/v_SalsaSpin_g07_c06.avi 77
SalsaSpin/v_SalsaSpin_g15_c01.avi 77
SalsaSpin/v_SalsaSpin_g15_c02.avi 77
SalsaSpin/v_SalsaSpin_g15_c03.avi 77
SalsaSpin/v_SalsaSpin_g15_c04.avi 77
SalsaSpin/v_SalsaSpin_g15_c05.avi 77
SalsaSpin/v_SalsaSpin_g15_c06.avi 77
SalsaSpin/v_SalsaSpin_g16_c01.avi 77
SalsaSpin/v_SalsaSpin_g16_c02.avi 77
SalsaSpin/v_SalsaSpin_g16_c03.avi 77
SalsaSpin/v_SalsaSpin_g16_c04.avi 77
SalsaSpin/v_SalsaSpin_g16_c05.avi 77
SalsaSpin/v_SalsaSpin_g17_c01.avi 77
SalsaSpin/v_SalsaSpin_g17_c02.avi 77
SalsaSpin/v_SalsaSpin_g17_c03.avi 77
SalsaSpin/v_SalsaSpin_g17_c04.avi 77
SalsaSpin/v_SalsaSpin_g18_c01.avi 77
SalsaSpin/v_SalsaSpin_g18_c02.avi 77
SalsaSpin/v_SalsaSpin_g18_c03.avi 77
SalsaSpin/v_SalsaSpin_g18_c04.avi 77
SalsaSpin/v_SalsaSpin_g19_c01.avi 77
SalsaSpin/v_SalsaSpin_g19_c02.avi 77
SalsaSpin/v_SalsaSpin_g19_c03.avi 77
SalsaSpin/v_SalsaSpin_g19_c04.avi 77
SalsaSpin/v_SalsaSpin_g20_c01.avi 77
SalsaSpin/v_SalsaSpin_g20_c02.avi 77
SalsaSpin/v_SalsaSpin_g20_c03.avi 77
SalsaSpin/v_SalsaSpin_g20_c04.avi 77
SalsaSpin/v_SalsaSpin_g20_c05.avi 77
SalsaSpin/v_SalsaSpin_g21_c01.avi 77
SalsaSpin/v_SalsaSpin_g21_c02.avi 77
SalsaSpin/v_SalsaSpin_g21_c03.avi 77
SalsaSpin/v_SalsaSpin_g21_c04.avi 77
SalsaSpin/v_SalsaSpin_g21_c05.avi 77
SalsaSpin/v_SalsaSpin_g22_c01.avi 77
SalsaSpin/v_SalsaSpin_g22_c02.avi 77
SalsaSpin/v_SalsaSpin_g22_c03.avi 77
SalsaSpin/v_SalsaSpin_g22_c04.avi 77
SalsaSpin/v_SalsaSpin_g22_c05.avi 77
SalsaSpin/v_SalsaSpin_g23_c01.avi 77
SalsaSpin/v_SalsaSpin_g23_c02.avi 77
SalsaSpin/v_SalsaSpin_g23_c03.avi 77
SalsaSpin/v_SalsaSpin_g23_c04.avi 77
SalsaSpin/v_SalsaSpin_g24_c01.avi 77
SalsaSpin/v_SalsaSpin_g24_c02.avi 77
SalsaSpin/v_SalsaSpin_g24_c03.avi 77
SalsaSpin/v_SalsaSpin_g24_c04.avi 77
SalsaSpin/v_SalsaSpin_g24_c05.avi 77
SalsaSpin/v_SalsaSpin_g25_c01.avi 77
SalsaSpin/v_SalsaSpin_g25_c02.avi 77
SalsaSpin/v_SalsaSpin_g25_c03.avi 77
SalsaSpin/v_SalsaSpin_g25_c04.avi 77
ShavingBeard/v_ShavingBeard_g01_c01.avi 78
ShavingBeard/v_ShavingBeard_g01_c02.avi 78
ShavingBeard/v_ShavingBeard_g01_c03.avi 78
ShavingBeard/v_ShavingBeard_g01_c04.avi 78
ShavingBeard/v_ShavingBeard_g02_c01.avi 78
ShavingBeard/v_ShavingBeard_g02_c02.avi 78
ShavingBeard/v_ShavingBeard_g02_c03.avi 78
ShavingBeard/v_ShavingBeard_g02_c04.avi 78
ShavingBeard/v_ShavingBeard_g02_c05.avi 78
ShavingBeard/v_ShavingBeard_g02_c06.avi 78
ShavingBeard/v_ShavingBeard_g02_c07.avi 78
ShavingBeard/v_ShavingBeard_g03_c01.avi 78
ShavingBeard/v_ShavingBeard_g03_c02.avi 78
ShavingBeard/v_ShavingBeard_g03_c03.avi 78
ShavingBeard/v_ShavingBeard_g03_c04.avi 78
ShavingBeard/v_ShavingBeard_g03_c05.avi 78
ShavingBeard/v_ShavingBeard_g03_c06.avi 78
ShavingBeard/v_ShavingBeard_g03_c07.avi 78
ShavingBeard/v_ShavingBeard_g04_c01.avi 78
ShavingBeard/v_ShavingBeard_g04_c02.avi 78
ShavingBeard/v_ShavingBeard_g04_c03.avi 78
ShavingBeard/v_ShavingBeard_g04_c04.avi 78
ShavingBeard/v_ShavingBeard_g05_c01.avi 78
ShavingBeard/v_ShavingBeard_g05_c02.avi 78
ShavingBeard/v_ShavingBeard_g05_c03.avi 78
ShavingBeard/v_ShavingBeard_g05_c04.avi 78
ShavingBeard/v_ShavingBeard_g05_c05.avi 78
ShavingBeard/v_ShavingBeard_g05_c06.avi 78
ShavingBeard/v_ShavingBeard_g05_c07.avi 78
ShavingBeard/v_ShavingBeard_g06_c01.avi 78
ShavingBeard/v_ShavingBeard_g06_c02.avi 78
ShavingBeard/v_ShavingBeard_g06_c03.avi 78
ShavingBeard/v_ShavingBeard_g06_c04.avi 78
ShavingBeard/v_ShavingBeard_g06_c05.avi 78
ShavingBeard/v_ShavingBeard_g06_c06.avi 78
ShavingBeard/v_ShavingBeard_g06_c07.avi 78
ShavingBeard/v_ShavingBeard_g07_c01.avi 78
ShavingBeard/v_ShavingBeard_g07_c02.avi 78
ShavingBeard/v_ShavingBeard_g07_c03.avi 78
ShavingBeard/v_ShavingBeard_g07_c04.avi 78
ShavingBeard/v_ShavingBeard_g07_c05.avi 78
ShavingBeard/v_ShavingBeard_g07_c06.avi 78
ShavingBeard/v_ShavingBeard_g07_c07.avi 78
ShavingBeard/v_ShavingBeard_g15_c01.avi 78
ShavingBeard/v_ShavingBeard_g15_c02.avi 78
ShavingBeard/v_ShavingBeard_g15_c03.avi 78
ShavingBeard/v_ShavingBeard_g15_c04.avi 78
ShavingBeard/v_ShavingBeard_g15_c05.avi 78
ShavingBeard/v_ShavingBeard_g15_c06.avi 78
ShavingBeard/v_ShavingBeard_g15_c07.avi 78
ShavingBeard/v_ShavingBeard_g16_c01.avi 78
ShavingBeard/v_ShavingBeard_g16_c02.avi 78
ShavingBeard/v_ShavingBeard_g16_c03.avi 78
ShavingBeard/v_ShavingBeard_g16_c04.avi 78
ShavingBeard/v_ShavingBeard_g16_c05.avi 78
ShavingBeard/v_ShavingBeard_g16_c06.avi 78
ShavingBeard/v_ShavingBeard_g17_c01.avi 78
ShavingBeard/v_ShavingBeard_g17_c02.avi 78
ShavingBeard/v_ShavingBeard_g17_c03.avi 78
ShavingBeard/v_ShavingBeard_g17_c04.avi 78
ShavingBeard/v_ShavingBeard_g17_c05.avi 78
ShavingBeard/v_ShavingBeard_g17_c06.avi 78
ShavingBeard/v_ShavingBeard_g17_c07.avi 78
ShavingBeard/v_ShavingBeard_g18_c01.avi 78
ShavingBeard/v_ShavingBeard_g18_c02.avi 78
ShavingBeard/v_ShavingBeard_g18_c03.avi 78
ShavingBeard/v_ShavingBeard_g18_c04.avi 78
ShavingBeard/v_ShavingBeard_g18_c05.avi 78
ShavingBeard/v_ShavingBeard_g18_c06.avi 78
ShavingBeard/v_ShavingBeard_g18_c07.avi 78
ShavingBeard/v_ShavingBeard_g19_c01.avi 78
ShavingBeard/v_ShavingBeard_g19_c02.avi 78
ShavingBeard/v_ShavingBeard_g19_c03.avi 78
ShavingBeard/v_ShavingBeard_g19_c04.avi 78
ShavingBeard/v_ShavingBeard_g19_c05.avi 78
ShavingBeard/v_ShavingBeard_g19_c06.avi 78
ShavingBeard/v_ShavingBeard_g19_c07.avi 78
ShavingBeard/v_ShavingBeard_g20_c01.avi 78
ShavingBeard/v_ShavingBeard_g20_c02.avi 78
ShavingBeard/v_ShavingBeard_g20_c03.avi 78
ShavingBeard/v_ShavingBeard_g20_c04.avi 78
ShavingBeard/v_ShavingBeard_g20_c05.avi 78
ShavingBeard/v_ShavingBeard_g20_c06.avi 78
ShavingBeard/v_ShavingBeard_g20_c07.avi 78
ShavingBeard/v_ShavingBeard_g21_c01.avi 78
ShavingBeard/v_ShavingBeard_g21_c02.avi 78
ShavingBeard/v_ShavingBeard_g21_c03.avi 78
ShavingBeard/v_ShavingBeard_g21_c04.avi 78
ShavingBeard/v_ShavingBeard_g21_c05.avi 78
ShavingBeard/v_ShavingBeard_g21_c06.avi 78
ShavingBeard/v_ShavingBeard_g21_c07.avi 78
ShavingBeard/v_ShavingBeard_g22_c01.avi 78
ShavingBeard/v_ShavingBeard_g22_c02.avi 78
ShavingBeard/v_ShavingBeard_g22_c03.avi 78
ShavingBeard/v_ShavingBeard_g22_c04.avi 78
ShavingBeard/v_ShavingBeard_g22_c05.avi 78
ShavingBeard/v_ShavingBeard_g22_c06.avi 78
ShavingBeard/v_ShavingBeard_g22_c07.avi 78
ShavingBeard/v_ShavingBeard_g23_c01.avi 78
ShavingBeard/v_ShavingBeard_g23_c02.avi 78
ShavingBeard/v_ShavingBeard_g23_c03.avi 78
ShavingBeard/v_ShavingBeard_g23_c04.avi 78
ShavingBeard/v_ShavingBeard_g23_c05.avi 78
ShavingBeard/v_ShavingBeard_g23_c06.avi 78
ShavingBeard/v_ShavingBeard_g23_c07.avi 78
ShavingBeard/v_ShavingBeard_g24_c01.avi 78
ShavingBeard/v_ShavingBeard_g24_c02.avi 78
ShavingBeard/v_ShavingBeard_g24_c03.avi 78
ShavingBeard/v_ShavingBeard_g24_c04.avi 78
ShavingBeard/v_ShavingBeard_g24_c05.avi 78
ShavingBeard/v_ShavingBeard_g24_c06.avi 78
ShavingBeard/v_ShavingBeard_g24_c07.avi 78
ShavingBeard/v_ShavingBeard_g25_c01.avi 78
ShavingBeard/v_ShavingBeard_g25_c02.avi 78
ShavingBeard/v_ShavingBeard_g25_c03.avi 78
ShavingBeard/v_ShavingBeard_g25_c04.avi 78
ShavingBeard/v_ShavingBeard_g25_c05.avi 78
ShavingBeard/v_ShavingBeard_g25_c06.avi 78
Shotput/v_Shotput_g01_c01.avi 79
Shotput/v_Shotput_g01_c02.avi 79
Shotput/v_Shotput_g01_c03.avi 79
Shotput/v_Shotput_g01_c04.avi 79
Shotput/v_Shotput_g01_c05.avi 79
Shotput/v_Shotput_g01_c06.avi 79
Shotput/v_Shotput_g01_c07.avi 79
Shotput/v_Shotput_g02_c01.avi 79
Shotput/v_Shotput_g02_c02.avi 79
Shotput/v_Shotput_g02_c03.avi 79
Shotput/v_Shotput_g02_c04.avi 79
Shotput/v_Shotput_g02_c05.avi 79
Shotput/v_Shotput_g02_c06.avi 79
Shotput/v_Shotput_g02_c07.avi 79
Shotput/v_Shotput_g03_c01.avi 79
Shotput/v_Shotput_g03_c02.avi 79
Shotput/v_Shotput_g03_c03.avi 79
Shotput/v_Shotput_g03_c04.avi 79
Shotput/v_Shotput_g03_c05.avi 79
Shotput/v_Shotput_g03_c06.avi 79
Shotput/v_Shotput_g04_c01.avi 79
Shotput/v_Shotput_g04_c02.avi 79
Shotput/v_Shotput_g04_c03.avi 79
Shotput/v_Shotput_g04_c04.avi 79
Shotput/v_Shotput_g04_c05.avi 79
Shotput/v_Shotput_g05_c01.avi 79
Shotput/v_Shotput_g05_c02.avi 79
Shotput/v_Shotput_g05_c03.avi 79
Shotput/v_Shotput_g05_c04.avi 79
Shotput/v_Shotput_g05_c05.avi 79
Shotput/v_Shotput_g05_c06.avi 79
Shotput/v_Shotput_g05_c07.avi 79
Shotput/v_Shotput_g06_c01.avi 79
Shotput/v_Shotput_g06_c02.avi 79
Shotput/v_Shotput_g06_c03.avi 79
Shotput/v_Shotput_g06_c04.avi 79
Shotput/v_Shotput_g06_c05.avi 79
Shotput/v_Shotput_g06_c06.avi 79
Shotput/v_Shotput_g06_c07.avi 79
Shotput/v_Shotput_g07_c01.avi 79
Shotput/v_Shotput_g07_c02.avi 79
Shotput/v_Shotput_g07_c03.avi 79
Shotput/v_Shotput_g07_c04.avi 79
Shotput/v_Shotput_g07_c05.avi 79
Shotput/v_Shotput_g07_c06.avi 79
Shotput/v_Shotput_g07_c07.avi 79
Shotput/v_Shotput_g15_c01.avi 79
Shotput/v_Shotput_g15_c02.avi 79
Shotput/v_Shotput_g15_c03.avi 79
Shotput/v_Shotput_g15_c04.avi 79
Shotput/v_Shotput_g15_c05.avi 79
Shotput/v_Shotput_g15_c06.avi 79
Shotput/v_Shotput_g15_c07.avi 79
Shotput/v_Shotput_g16_c01.avi 79
Shotput/v_Shotput_g16_c02.avi 79
Shotput/v_Shotput_g16_c03.avi 79
Shotput/v_Shotput_g16_c04.avi 79
Shotput/v_Shotput_g16_c05.avi 79
Shotput/v_Shotput_g16_c06.avi 79
Shotput/v_Shotput_g16_c07.avi 79
Shotput/v_Shotput_g17_c01.avi 79
Shotput/v_Shotput_g17_c02.avi 79
Shotput/v_Shotput_g17_c03.avi 79
Shotput/v_Shotput_g17_c04.avi 79
Shotput/v_Shotput_g17_c05.avi 79
Shotput/v_Shotput_g18_c01.avi 79
Shotput/v_Shotput_g18_c02.avi 79
Shotput/v_Shotput_g18_c03.avi 79
Shotput/v_Shotput_g18_c04.avi 79
Shotput/v_Shotput_g19_c01.avi 79
Shotput/v_Shotput_g19_c02.avi 79
Shotput/v_Shotput_g19_c03.avi 79
Shotput/v_Shotput_g19_c04.avi 79
Shotput/v_Shotput_g20_c01.avi 79
Shotput/v_Shotput_g20_c02.avi 79
Shotput/v_Shotput_g20_c03.avi 79
Shotput/v_Shotput_g20_c04.avi 79
Shotput/v_Shotput_g21_c01.avi 79
Shotput/v_Shotput_g21_c02.avi 79
Shotput/v_Shotput_g21_c03.avi 79
Shotput/v_Shotput_g21_c04.avi 79
Shotput/v_Shotput_g22_c01.avi 79
Shotput/v_Shotput_g22_c02.avi 79
Shotput/v_Shotput_g22_c03.avi 79
Shotput/v_Shotput_g22_c04.avi 79
Shotput/v_Shotput_g22_c05.avi 79
Shotput/v_Shotput_g23_c01.avi 79
Shotput/v_Shotput_g23_c02.avi 79
Shotput/v_Shotput_g23_c03.avi 79
Shotput/v_Shotput_g23_c04.avi 79
Shotput/v_Shotput_g23_c05.avi 79
Shotput/v_Shotput_g23_c06.avi 79
Shotput/v_Shotput_g23_c07.avi 79
Shotput/v_Shotput_g24_c01.avi 79
Shotput/v_Shotput_g24_c02.avi 79
Shotput/v_Shotput_g24_c03.avi 79
Shotput/v_Shotput_g24_c04.avi 79
Shotput/v_Shotput_g25_c01.avi 79
Shotput/v_Shotput_g25_c02.avi 79
Shotput/v_Shotput_g25_c03.avi 79
Shotput/v_Shotput_g25_c04.avi 79
Shotput/v_Shotput_g25_c05.avi 79
SkateBoarding/v_SkateBoarding_g01_c01.avi 80
SkateBoarding/v_SkateBoarding_g01_c02.avi 80
SkateBoarding/v_SkateBoarding_g01_c03.avi 80
SkateBoarding/v_SkateBoarding_g01_c04.avi 80
SkateBoarding/v_SkateBoarding_g02_c01.avi 80
SkateBoarding/v_SkateBoarding_g02_c02.avi 80
SkateBoarding/v_SkateBoarding_g02_c03.avi 80
SkateBoarding/v_SkateBoarding_g02_c04.avi 80
SkateBoarding/v_SkateBoarding_g02_c05.avi 80
SkateBoarding/v_SkateBoarding_g02_c06.avi 80
SkateBoarding/v_SkateBoarding_g03_c01.avi 80
SkateBoarding/v_SkateBoarding_g03_c02.avi 80
SkateBoarding/v_SkateBoarding_g03_c03.avi 80
SkateBoarding/v_SkateBoarding_g03_c04.avi 80
SkateBoarding/v_SkateBoarding_g04_c01.avi 80
SkateBoarding/v_SkateBoarding_g04_c02.avi 80
SkateBoarding/v_SkateBoarding_g04_c03.avi 80
SkateBoarding/v_SkateBoarding_g04_c04.avi 80
SkateBoarding/v_SkateBoarding_g04_c05.avi 80
SkateBoarding/v_SkateBoarding_g05_c01.avi 80
SkateBoarding/v_SkateBoarding_g05_c02.avi 80
SkateBoarding/v_SkateBoarding_g05_c03.avi 80
SkateBoarding/v_SkateBoarding_g05_c04.avi 80
SkateBoarding/v_SkateBoarding_g06_c01.avi 80
SkateBoarding/v_SkateBoarding_g06_c02.avi 80
SkateBoarding/v_SkateBoarding_g06_c03.avi 80
SkateBoarding/v_SkateBoarding_g06_c04.avi 80
SkateBoarding/v_SkateBoarding_g07_c01.avi 80
SkateBoarding/v_SkateBoarding_g07_c02.avi 80
SkateBoarding/v_SkateBoarding_g07_c03.avi 80
SkateBoarding/v_SkateBoarding_g07_c04.avi 80
SkateBoarding/v_SkateBoarding_g07_c05.avi 80
SkateBoarding/v_SkateBoarding_g15_c01.avi 80
SkateBoarding/v_SkateBoarding_g15_c02.avi 80
SkateBoarding/v_SkateBoarding_g15_c03.avi 80
SkateBoarding/v_SkateBoarding_g15_c04.avi 80
SkateBoarding/v_SkateBoarding_g15_c05.avi 80
SkateBoarding/v_SkateBoarding_g15_c06.avi 80
SkateBoarding/v_SkateBoarding_g16_c01.avi 80
SkateBoarding/v_SkateBoarding_g16_c02.avi 80
SkateBoarding/v_SkateBoarding_g16_c03.avi 80
SkateBoarding/v_SkateBoarding_g16_c04.avi 80
SkateBoarding/v_SkateBoarding_g17_c01.avi 80
SkateBoarding/v_SkateBoarding_g17_c02.avi 80
SkateBoarding/v_SkateBoarding_g17_c03.avi 80
SkateBoarding/v_SkateBoarding_g17_c04.avi 80
SkateBoarding/v_SkateBoarding_g18_c01.avi 80
SkateBoarding/v_SkateBoarding_g18_c02.avi 80
SkateBoarding/v_SkateBoarding_g18_c03.avi 80
SkateBoarding/v_SkateBoarding_g18_c04.avi 80
SkateBoarding/v_SkateBoarding_g18_c05.avi 80
SkateBoarding/v_SkateBoarding_g18_c06.avi 80
SkateBoarding/v_SkateBoarding_g19_c01.avi 80
SkateBoarding/v_SkateBoarding_g19_c02.avi 80
SkateBoarding/v_SkateBoarding_g19_c03.avi 80
SkateBoarding/v_SkateBoarding_g19_c04.avi 80
SkateBoarding/v_SkateBoarding_g19_c05.avi 80
SkateBoarding/v_SkateBoarding_g20_c01.avi 80
SkateBoarding/v_SkateBoarding_g20_c02.avi 80
SkateBoarding/v_SkateBoarding_g20_c03.avi 80
SkateBoarding/v_SkateBoarding_g20_c04.avi 80
SkateBoarding/v_SkateBoarding_g20_c05.avi 80
SkateBoarding/v_SkateBoarding_g21_c01.avi 80
SkateBoarding/v_SkateBoarding_g21_c02.avi 80
SkateBoarding/v_SkateBoarding_g21_c03.avi 80
SkateBoarding/v_SkateBoarding_g21_c04.avi 80
SkateBoarding/v_SkateBoarding_g22_c01.avi 80
SkateBoarding/v_SkateBoarding_g22_c02.avi 80
SkateBoarding/v_SkateBoarding_g22_c03.avi 80
SkateBoarding/v_SkateBoarding_g22_c04.avi 80
SkateBoarding/v_SkateBoarding_g22_c05.avi 80
SkateBoarding/v_SkateBoarding_g23_c01.avi 80
SkateBoarding/v_SkateBoarding_g23_c02.avi 80
SkateBoarding/v_SkateBoarding_g23_c03.avi 80
SkateBoarding/v_SkateBoarding_g23_c04.avi 80
SkateBoarding/v_SkateBoarding_g24_c01.avi 80
SkateBoarding/v_SkateBoarding_g24_c02.avi 80
SkateBoarding/v_SkateBoarding_g24_c03.avi 80
SkateBoarding/v_SkateBoarding_g24_c04.avi 80
SkateBoarding/v_SkateBoarding_g24_c05.avi 80
SkateBoarding/v_SkateBoarding_g25_c01.avi 80
SkateBoarding/v_SkateBoarding_g25_c02.avi 80
SkateBoarding/v_SkateBoarding_g25_c03.avi 80
SkateBoarding/v_SkateBoarding_g25_c04.avi 80
SkateBoarding/v_SkateBoarding_g25_c05.avi 80
Skiing/v_Skiing_g01_c01.avi 81
Skiing/v_Skiing_g01_c02.avi 81
Skiing/v_Skiing_g01_c03.avi 81
Skiing/v_Skiing_g01_c04.avi 81
Skiing/v_Skiing_g01_c05.avi 81
Skiing/v_Skiing_g01_c06.avi 81
Skiing/v_Skiing_g02_c01.avi 81
Skiing/v_Skiing_g02_c02.avi 81
Skiing/v_Skiing_g02_c03.avi 81
Skiing/v_Skiing_g02_c04.avi 81
Skiing/v_Skiing_g02_c05.avi 81
Skiing/v_Skiing_g03_c01.avi 81
Skiing/v_Skiing_g03_c02.avi 81
Skiing/v_Skiing_g03_c03.avi 81
Skiing/v_Skiing_g03_c04.avi 81
Skiing/v_Skiing_g03_c05.avi 81
Skiing/v_Skiing_g03_c06.avi 81
Skiing/v_Skiing_g03_c07.avi 81
Skiing/v_Skiing_g04_c01.avi 81
Skiing/v_Skiing_g04_c02.avi 81
Skiing/v_Skiing_g04_c03.avi 81
Skiing/v_Skiing_g04_c04.avi 81
Skiing/v_Skiing_g04_c05.avi 81
Skiing/v_Skiing_g04_c06.avi 81
Skiing/v_Skiing_g04_c07.avi 81
Skiing/v_Skiing_g05_c01.avi 81
Skiing/v_Skiing_g05_c02.avi 81
Skiing/v_Skiing_g05_c03.avi 81
Skiing/v_Skiing_g05_c04.avi 81
Skiing/v_Skiing_g06_c01.avi 81
Skiing/v_Skiing_g06_c02.avi 81
Skiing/v_Skiing_g06_c03.avi 81
Skiing/v_Skiing_g06_c04.avi 81
Skiing/v_Skiing_g06_c05.avi 81
Skiing/v_Skiing_g06_c06.avi 81
Skiing/v_Skiing_g06_c07.avi 81
Skiing/v_Skiing_g07_c01.avi 81
Skiing/v_Skiing_g07_c02.avi 81
Skiing/v_Skiing_g07_c03.avi 81
Skiing/v_Skiing_g07_c04.avi 81
Skiing/v_Skiing_g15_c01.avi 81
Skiing/v_Skiing_g15_c02.avi 81
Skiing/v_Skiing_g15_c03.avi 81
Skiing/v_Skiing_g15_c04.avi 81
Skiing/v_Skiing_g15_c05.avi 81
Skiing/v_Skiing_g16_c01.avi 81
Skiing/v_Skiing_g16_c02.avi 81
Skiing/v_Skiing_g16_c03.avi 81
Skiing/v_Skiing_g16_c04.avi 81
Skiing/v_Skiing_g16_c05.avi 81
Skiing/v_Skiing_g17_c01.avi 81
Skiing/v_Skiing_g17_c02.avi 81
Skiing/v_Skiing_g17_c03.avi 81
Skiing/v_Skiing_g17_c04.avi 81
Skiing/v_Skiing_g18_c01.avi 81
Skiing/v_Skiing_g18_c02.avi 81
Skiing/v_Skiing_g18_c03.avi 81
Skiing/v_Skiing_g18_c04.avi 81
Skiing/v_Skiing_g19_c01.avi 81
Skiing/v_Skiing_g19_c02.avi 81
Skiing/v_Skiing_g19_c03.avi 81
Skiing/v_Skiing_g19_c04.avi 81
Skiing/v_Skiing_g19_c05.avi 81
Skiing/v_Skiing_g19_c06.avi 81
Skiing/v_Skiing_g20_c01.avi 81
Skiing/v_Skiing_g20_c02.avi 81
Skiing/v_Skiing_g20_c03.avi 81
Skiing/v_Skiing_g20_c04.avi 81
Skiing/v_Skiing_g20_c05.avi 81
Skiing/v_Skiing_g20_c06.avi 81
Skiing/v_Skiing_g20_c07.avi 81
Skiing/v_Skiing_g21_c01.avi 81
Skiing/v_Skiing_g21_c02.avi 81
Skiing/v_Skiing_g21_c03.avi 81
Skiing/v_Skiing_g21_c04.avi 81
Skiing/v_Skiing_g21_c05.avi 81
Skiing/v_Skiing_g21_c06.avi 81
Skiing/v_Skiing_g21_c07.avi 81
Skiing/v_Skiing_g22_c01.avi 81
Skiing/v_Skiing_g22_c02.avi 81
Skiing/v_Skiing_g22_c03.avi 81
Skiing/v_Skiing_g22_c04.avi 81
Skiing/v_Skiing_g22_c05.avi 81
Skiing/v_Skiing_g23_c01.avi 81
Skiing/v_Skiing_g23_c02.avi 81
Skiing/v_Skiing_g23_c03.avi 81
Skiing/v_Skiing_g23_c04.avi 81
Skiing/v_Skiing_g24_c01.avi 81
Skiing/v_Skiing_g24_c02.avi 81
Skiing/v_Skiing_g24_c03.avi 81
Skiing/v_Skiing_g24_c04.avi 81
Skiing/v_Skiing_g24_c05.avi 81
Skiing/v_Skiing_g24_c06.avi 81
Skiing/v_Skiing_g25_c01.avi 81
Skiing/v_Skiing_g25_c02.avi 81
Skiing/v_Skiing_g25_c03.avi 81
Skiing/v_Skiing_g25_c04.avi 81
Skiing/v_Skiing_g25_c05.avi 81
Skijet/v_Skijet_g01_c01.avi 82
Skijet/v_Skijet_g01_c02.avi 82
Skijet/v_Skijet_g01_c03.avi 82
Skijet/v_Skijet_g01_c04.avi 82
Skijet/v_Skijet_g02_c01.avi 82
Skijet/v_Skijet_g02_c02.avi 82
Skijet/v_Skijet_g02_c03.avi 82
Skijet/v_Skijet_g02_c04.avi 82
Skijet/v_Skijet_g03_c01.avi 82
Skijet/v_Skijet_g03_c02.avi 82
Skijet/v_Skijet_g03_c03.avi 82
Skijet/v_Skijet_g03_c04.avi 82
Skijet/v_Skijet_g04_c01.avi 82
Skijet/v_Skijet_g04_c02.avi 82
Skijet/v_Skijet_g04_c03.avi 82
Skijet/v_Skijet_g04_c04.avi 82
Skijet/v_Skijet_g05_c01.avi 82
Skijet/v_Skijet_g05_c02.avi 82
Skijet/v_Skijet_g05_c03.avi 82
Skijet/v_Skijet_g05_c04.avi 82
Skijet/v_Skijet_g06_c01.avi 82
Skijet/v_Skijet_g06_c02.avi 82
Skijet/v_Skijet_g06_c03.avi 82
Skijet/v_Skijet_g06_c04.avi 82
Skijet/v_Skijet_g07_c01.avi 82
Skijet/v_Skijet_g07_c02.avi 82
Skijet/v_Skijet_g07_c03.avi 82
Skijet/v_Skijet_g07_c04.avi 82
Skijet/v_Skijet_g15_c01.avi 82
Skijet/v_Skijet_g15_c02.avi 82
Skijet/v_Skijet_g15_c03.avi 82
Skijet/v_Skijet_g15_c04.avi 82
Skijet/v_Skijet_g16_c01.avi 82
Skijet/v_Skijet_g16_c02.avi 82
Skijet/v_Skijet_g16_c03.avi 82
Skijet/v_Skijet_g16_c04.avi 82
Skijet/v_Skijet_g17_c01.avi 82
Skijet/v_Skijet_g17_c02.avi 82
Skijet/v_Skijet_g17_c03.avi 82
Skijet/v_Skijet_g17_c04.avi 82
Skijet/v_Skijet_g18_c01.avi 82
Skijet/v_Skijet_g18_c02.avi 82
Skijet/v_Skijet_g18_c03.avi 82
Skijet/v_Skijet_g18_c04.avi 82
Skijet/v_Skijet_g19_c01.avi 82
Skijet/v_Skijet_g19_c02.avi 82
Skijet/v_Skijet_g19_c03.avi 82
Skijet/v_Skijet_g19_c04.avi 82
Skijet/v_Skijet_g20_c01.avi 82
Skijet/v_Skijet_g20_c02.avi 82
Skijet/v_Skijet_g20_c03.avi 82
Skijet/v_Skijet_g20_c04.avi 82
Skijet/v_Skijet_g21_c01.avi 82
Skijet/v_Skijet_g21_c02.avi 82
Skijet/v_Skijet_g21_c03.avi 82
Skijet/v_Skijet_g21_c04.avi 82
Skijet/v_Skijet_g22_c01.avi 82
Skijet/v_Skijet_g22_c02.avi 82
Skijet/v_Skijet_g22_c03.avi 82
Skijet/v_Skijet_g22_c04.avi 82
Skijet/v_Skijet_g23_c01.avi 82
Skijet/v_Skijet_g23_c02.avi 82
Skijet/v_Skijet_g23_c03.avi 82
Skijet/v_Skijet_g23_c04.avi 82
Skijet/v_Skijet_g24_c01.avi 82
Skijet/v_Skijet_g24_c02.avi 82
Skijet/v_Skijet_g24_c03.avi 82
Skijet/v_Skijet_g24_c04.avi 82
Skijet/v_Skijet_g25_c01.avi 82
Skijet/v_Skijet_g25_c02.avi 82
Skijet/v_Skijet_g25_c03.avi 82
Skijet/v_Skijet_g25_c04.avi 82
SkyDiving/v_SkyDiving_g01_c01.avi 83
SkyDiving/v_SkyDiving_g01_c02.avi 83
SkyDiving/v_SkyDiving_g01_c03.avi 83
SkyDiving/v_SkyDiving_g01_c04.avi 83
SkyDiving/v_SkyDiving_g02_c01.avi 83
SkyDiving/v_SkyDiving_g02_c02.avi 83
SkyDiving/v_SkyDiving_g02_c03.avi 83
SkyDiving/v_SkyDiving_g02_c04.avi 83
SkyDiving/v_SkyDiving_g03_c01.avi 83
SkyDiving/v_SkyDiving_g03_c02.avi 83
SkyDiving/v_SkyDiving_g03_c03.avi 83
SkyDiving/v_SkyDiving_g03_c04.avi 83
SkyDiving/v_SkyDiving_g03_c05.avi 83
SkyDiving/v_SkyDiving_g04_c01.avi 83
SkyDiving/v_SkyDiving_g04_c02.avi 83
SkyDiving/v_SkyDiving_g04_c03.avi 83
SkyDiving/v_SkyDiving_g04_c04.avi 83
SkyDiving/v_SkyDiving_g05_c01.avi 83
SkyDiving/v_SkyDiving_g05_c02.avi 83
SkyDiving/v_SkyDiving_g05_c03.avi 83
SkyDiving/v_SkyDiving_g05_c04.avi 83
SkyDiving/v_SkyDiving_g05_c05.avi 83
SkyDiving/v_SkyDiving_g06_c01.avi 83
SkyDiving/v_SkyDiving_g06_c02.avi 83
SkyDiving/v_SkyDiving_g06_c03.avi 83
SkyDiving/v_SkyDiving_g06_c04.avi 83
SkyDiving/v_SkyDiving_g07_c01.avi 83
SkyDiving/v_SkyDiving_g07_c02.avi 83
SkyDiving/v_SkyDiving_g07_c03.avi 83
SkyDiving/v_SkyDiving_g07_c04.avi 83
SkyDiving/v_SkyDiving_g07_c05.avi 83
SkyDiving/v_SkyDiving_g15_c01.avi 83
SkyDiving/v_SkyDiving_g15_c02.avi 83
SkyDiving/v_SkyDiving_g15_c03.avi 83
SkyDiving/v_SkyDiving_g15_c04.avi 83
SkyDiving/v_SkyDiving_g15_c05.avi 83
SkyDiving/v_SkyDiving_g16_c01.avi 83
SkyDiving/v_SkyDiving_g16_c02.avi 83
SkyDiving/v_SkyDiving_g16_c03.avi 83
SkyDiving/v_SkyDiving_g16_c04.avi 83
SkyDiving/v_SkyDiving_g17_c01.avi 83
SkyDiving/v_SkyDiving_g17_c02.avi 83
SkyDiving/v_SkyDiving_g17_c03.avi 83
SkyDiving/v_SkyDiving_g17_c04.avi 83
SkyDiving/v_SkyDiving_g17_c05.avi 83
SkyDiving/v_SkyDiving_g18_c01.avi 83
SkyDiving/v_SkyDiving_g18_c02.avi 83
SkyDiving/v_SkyDiving_g18_c03.avi 83
SkyDiving/v_SkyDiving_g18_c04.avi 83
SkyDiving/v_SkyDiving_g18_c05.avi 83
SkyDiving/v_SkyDiving_g18_c06.avi 83
SkyDiving/v_SkyDiving_g19_c01.avi 83
SkyDiving/v_SkyDiving_g19_c02.avi 83
SkyDiving/v_SkyDiving_g19_c03.avi 83
SkyDiving/v_SkyDiving_g19_c04.avi 83
SkyDiving/v_SkyDiving_g20_c01.avi 83
SkyDiving/v_SkyDiving_g20_c02.avi 83
SkyDiving/v_SkyDiving_g20_c03.avi 83
SkyDiving/v_SkyDiving_g20_c04.avi 83
SkyDiving/v_SkyDiving_g20_c05.avi 83
SkyDiving/v_SkyDiving_g20_c06.avi 83
SkyDiving/v_SkyDiving_g21_c01.avi 83
SkyDiving/v_SkyDiving_g21_c02.avi 83
SkyDiving/v_SkyDiving_g21_c03.avi 83
SkyDiving/v_SkyDiving_g21_c04.avi 83
SkyDiving/v_SkyDiving_g22_c01.avi 83
SkyDiving/v_SkyDiving_g22_c02.avi 83
SkyDiving/v_SkyDiving_g22_c03.avi 83
SkyDiving/v_SkyDiving_g22_c04.avi 83
SkyDiving/v_SkyDiving_g23_c01.avi 83
SkyDiving/v_SkyDiving_g23_c02.avi 83
SkyDiving/v_SkyDiving_g23_c03.avi 83
SkyDiving/v_SkyDiving_g23_c04.avi 83
SkyDiving/v_SkyDiving_g24_c01.avi 83
SkyDiving/v_SkyDiving_g24_c02.avi 83
SkyDiving/v_SkyDiving_g24_c03.avi 83
SkyDiving/v_SkyDiving_g24_c04.avi 83
SkyDiving/v_SkyDiving_g25_c01.avi 83
SkyDiving/v_SkyDiving_g25_c02.avi 83
SkyDiving/v_SkyDiving_g25_c03.avi 83
SkyDiving/v_SkyDiving_g25_c04.avi 83
SoccerJuggling/v_SoccerJuggling_g01_c01.avi 84
SoccerJuggling/v_SoccerJuggling_g01_c02.avi 84
SoccerJuggling/v_SoccerJuggling_g01_c03.avi 84
SoccerJuggling/v_SoccerJuggling_g01_c04.avi 84
SoccerJuggling/v_SoccerJuggling_g01_c05.avi 84
SoccerJuggling/v_SoccerJuggling_g02_c01.avi 84
SoccerJuggling/v_SoccerJuggling_g02_c02.avi 84
SoccerJuggling/v_SoccerJuggling_g02_c03.avi 84
SoccerJuggling/v_SoccerJuggling_g02_c04.avi 84
SoccerJuggling/v_SoccerJuggling_g02_c05.avi 84
SoccerJuggling/v_SoccerJuggling_g02_c06.avi 84
SoccerJuggling/v_SoccerJuggling_g03_c01.avi 84
SoccerJuggling/v_SoccerJuggling_g03_c02.avi 84
SoccerJuggling/v_SoccerJuggling_g03_c03.avi 84
SoccerJuggling/v_SoccerJuggling_g03_c04.avi 84
SoccerJuggling/v_SoccerJuggling_g04_c01.avi 84
SoccerJuggling/v_SoccerJuggling_g04_c02.avi 84
SoccerJuggling/v_SoccerJuggling_g04_c03.avi 84
SoccerJuggling/v_SoccerJuggling_g04_c04.avi 84
SoccerJuggling/v_SoccerJuggling_g04_c05.avi 84
SoccerJuggling/v_SoccerJuggling_g04_c06.avi 84
SoccerJuggling/v_SoccerJuggling_g05_c01.avi 84
SoccerJuggling/v_SoccerJuggling_g05_c02.avi 84
SoccerJuggling/v_SoccerJuggling_g05_c03.avi 84
SoccerJuggling/v_SoccerJuggling_g05_c04.avi 84
SoccerJuggling/v_SoccerJuggling_g05_c05.avi 84
SoccerJuggling/v_SoccerJuggling_g05_c06.avi 84
SoccerJuggling/v_SoccerJuggling_g06_c01.avi 84
SoccerJuggling/v_SoccerJuggling_g06_c02.avi 84
SoccerJuggling/v_SoccerJuggling_g06_c03.avi 84
SoccerJuggling/v_SoccerJuggling_g06_c04.avi 84
SoccerJuggling/v_SoccerJuggling_g06_c05.avi 84
SoccerJuggling/v_SoccerJuggling_g07_c01.avi 84
SoccerJuggling/v_SoccerJuggling_g07_c02.avi 84
SoccerJuggling/v_SoccerJuggling_g07_c03.avi 84
SoccerJuggling/v_SoccerJuggling_g07_c04.avi 84
SoccerJuggling/v_SoccerJuggling_g07_c05.avi 84
SoccerJuggling/v_SoccerJuggling_g07_c06.avi 84
SoccerJuggling/v_SoccerJuggling_g07_c07.avi 84
SoccerJuggling/v_SoccerJuggling_g15_c01.avi 84
SoccerJuggling/v_SoccerJuggling_g15_c02.avi 84
SoccerJuggling/v_SoccerJuggling_g15_c03.avi 84
SoccerJuggling/v_SoccerJuggling_g15_c04.avi 84
SoccerJuggling/v_SoccerJuggling_g16_c01.avi 84
SoccerJuggling/v_SoccerJuggling_g16_c02.avi 84
SoccerJuggling/v_SoccerJuggling_g16_c03.avi 84
SoccerJuggling/v_SoccerJuggling_g16_c04.avi 84
SoccerJuggling/v_SoccerJuggling_g16_c05.avi 84
SoccerJuggling/v_SoccerJuggling_g16_c06.avi 84
SoccerJuggling/v_SoccerJuggling_g16_c07.avi 84
SoccerJuggling/v_SoccerJuggling_g17_c01.avi 84
SoccerJuggling/v_SoccerJuggling_g17_c02.avi 84
SoccerJuggling/v_SoccerJuggling_g17_c03.avi 84
SoccerJuggling/v_SoccerJuggling_g17_c04.avi 84
SoccerJuggling/v_SoccerJuggling_g17_c05.avi 84
SoccerJuggling/v_SoccerJuggling_g17_c06.avi 84
SoccerJuggling/v_SoccerJuggling_g17_c07.avi 84
SoccerJuggling/v_SoccerJuggling_g18_c01.avi 84
SoccerJuggling/v_SoccerJuggling_g18_c02.avi 84
SoccerJuggling/v_SoccerJuggling_g18_c03.avi 84
SoccerJuggling/v_SoccerJuggling_g18_c04.avi 84
SoccerJuggling/v_SoccerJuggling_g18_c05.avi 84
SoccerJuggling/v_SoccerJuggling_g18_c06.avi 84
SoccerJuggling/v_SoccerJuggling_g18_c07.avi 84
SoccerJuggling/v_SoccerJuggling_g19_c01.avi 84
SoccerJuggling/v_SoccerJuggling_g19_c02.avi 84
SoccerJuggling/v_SoccerJuggling_g19_c03.avi 84
SoccerJuggling/v_SoccerJuggling_g19_c04.avi 84
SoccerJuggling/v_SoccerJuggling_g19_c05.avi 84
SoccerJuggling/v_SoccerJuggling_g19_c06.avi 84
SoccerJuggling/v_SoccerJuggling_g19_c07.avi 84
SoccerJuggling/v_SoccerJuggling_g20_c01.avi 84
SoccerJuggling/v_SoccerJuggling_g20_c02.avi 84
SoccerJuggling/v_SoccerJuggling_g20_c03.avi 84
SoccerJuggling/v_SoccerJuggling_g20_c04.avi 84
SoccerJuggling/v_SoccerJuggling_g20_c05.avi 84
SoccerJuggling/v_SoccerJuggling_g20_c06.avi 84
SoccerJuggling/v_SoccerJuggling_g21_c01.avi 84
SoccerJuggling/v_SoccerJuggling_g21_c02.avi 84
SoccerJuggling/v_SoccerJuggling_g21_c03.avi 84
SoccerJuggling/v_SoccerJuggling_g21_c04.avi 84
SoccerJuggling/v_SoccerJuggling_g21_c05.avi 84
SoccerJuggling/v_SoccerJuggling_g22_c01.avi 84
SoccerJuggling/v_SoccerJuggling_g22_c02.avi 84
SoccerJuggling/v_SoccerJuggling_g22_c03.avi 84
SoccerJuggling/v_SoccerJuggling_g22_c04.avi 84
SoccerJuggling/v_SoccerJuggling_g22_c05.avi 84
SoccerJuggling/v_SoccerJuggling_g22_c06.avi 84
SoccerJuggling/v_SoccerJuggling_g22_c07.avi 84
SoccerJuggling/v_SoccerJuggling_g23_c01.avi 84
SoccerJuggling/v_SoccerJuggling_g23_c02.avi 84
SoccerJuggling/v_SoccerJuggling_g23_c03.avi 84
SoccerJuggling/v_SoccerJuggling_g23_c04.avi 84
SoccerJuggling/v_SoccerJuggling_g23_c05.avi 84
SoccerJuggling/v_SoccerJuggling_g23_c06.avi 84
SoccerJuggling/v_SoccerJuggling_g24_c01.avi 84
SoccerJuggling/v_SoccerJuggling_g24_c02.avi 84
SoccerJuggling/v_SoccerJuggling_g24_c03.avi 84
SoccerJuggling/v_SoccerJuggling_g24_c04.avi 84
SoccerJuggling/v_SoccerJuggling_g24_c05.avi 84
SoccerJuggling/v_SoccerJuggling_g24_c06.avi 84
SoccerJuggling/v_SoccerJuggling_g24_c07.avi 84
SoccerJuggling/v_SoccerJuggling_g25_c01.avi 84
SoccerJuggling/v_SoccerJuggling_g25_c02.avi 84
SoccerJuggling/v_SoccerJuggling_g25_c03.avi 84
SoccerJuggling/v_SoccerJuggling_g25_c04.avi 84
SoccerJuggling/v_SoccerJuggling_g25_c05.avi 84
SoccerJuggling/v_SoccerJuggling_g25_c06.avi 84
SoccerPenalty/v_SoccerPenalty_g01_c01.avi 85
SoccerPenalty/v_SoccerPenalty_g01_c02.avi 85
SoccerPenalty/v_SoccerPenalty_g01_c03.avi 85
SoccerPenalty/v_SoccerPenalty_g01_c04.avi 85
SoccerPenalty/v_SoccerPenalty_g01_c05.avi 85
SoccerPenalty/v_SoccerPenalty_g01_c06.avi 85
SoccerPenalty/v_SoccerPenalty_g02_c01.avi 85
SoccerPenalty/v_SoccerPenalty_g02_c02.avi 85
SoccerPenalty/v_SoccerPenalty_g02_c03.avi 85
SoccerPenalty/v_SoccerPenalty_g02_c04.avi 85
SoccerPenalty/v_SoccerPenalty_g02_c05.avi 85
SoccerPenalty/v_SoccerPenalty_g03_c01.avi 85
SoccerPenalty/v_SoccerPenalty_g03_c02.avi 85
SoccerPenalty/v_SoccerPenalty_g03_c03.avi 85
SoccerPenalty/v_SoccerPenalty_g03_c04.avi 85
SoccerPenalty/v_SoccerPenalty_g03_c05.avi 85
SoccerPenalty/v_SoccerPenalty_g04_c01.avi 85
SoccerPenalty/v_SoccerPenalty_g04_c02.avi 85
SoccerPenalty/v_SoccerPenalty_g04_c03.avi 85
SoccerPenalty/v_SoccerPenalty_g04_c04.avi 85
SoccerPenalty/v_SoccerPenalty_g04_c05.avi 85
SoccerPenalty/v_SoccerPenalty_g05_c01.avi 85
SoccerPenalty/v_SoccerPenalty_g05_c02.avi 85
SoccerPenalty/v_SoccerPenalty_g05_c03.avi 85
SoccerPenalty/v_SoccerPenalty_g05_c04.avi 85
SoccerPenalty/v_SoccerPenalty_g05_c05.avi 85
SoccerPenalty/v_SoccerPenalty_g05_c06.avi 85
SoccerPenalty/v_SoccerPenalty_g05_c07.avi 85
SoccerPenalty/v_SoccerPenalty_g06_c01.avi 85
SoccerPenalty/v_SoccerPenalty_g06_c02.avi 85
SoccerPenalty/v_SoccerPenalty_g06_c03.avi 85
SoccerPenalty/v_SoccerPenalty_g06_c04.avi 85
SoccerPenalty/v_SoccerPenalty_g06_c05.avi 85
SoccerPenalty/v_SoccerPenalty_g06_c06.avi 85
SoccerPenalty/v_SoccerPenalty_g06_c07.avi 85
SoccerPenalty/v_SoccerPenalty_g07_c01.avi 85
SoccerPenalty/v_SoccerPenalty_g07_c02.avi 85
SoccerPenalty/v_SoccerPenalty_g07_c03.avi 85
SoccerPenalty/v_SoccerPenalty_g07_c04.avi 85
SoccerPenalty/v_SoccerPenalty_g07_c05.avi 85
SoccerPenalty/v_SoccerPenalty_g07_c06.avi 85
SoccerPenalty/v_SoccerPenalty_g15_c01.avi 85
SoccerPenalty/v_SoccerPenalty_g15_c02.avi 85
SoccerPenalty/v_SoccerPenalty_g15_c03.avi 85
SoccerPenalty/v_SoccerPenalty_g15_c04.avi 85
SoccerPenalty/v_SoccerPenalty_g15_c05.avi 85
SoccerPenalty/v_SoccerPenalty_g15_c06.avi 85
SoccerPenalty/v_SoccerPenalty_g15_c07.avi 85
SoccerPenalty/v_SoccerPenalty_g16_c01.avi 85
SoccerPenalty/v_SoccerPenalty_g16_c02.avi 85
SoccerPenalty/v_SoccerPenalty_g16_c03.avi 85
SoccerPenalty/v_SoccerPenalty_g16_c04.avi 85
SoccerPenalty/v_SoccerPenalty_g16_c05.avi 85
SoccerPenalty/v_SoccerPenalty_g17_c01.avi 85
SoccerPenalty/v_SoccerPenalty_g17_c02.avi 85
SoccerPenalty/v_SoccerPenalty_g17_c03.avi 85
SoccerPenalty/v_SoccerPenalty_g17_c04.avi 85
SoccerPenalty/v_SoccerPenalty_g18_c01.avi 85
SoccerPenalty/v_SoccerPenalty_g18_c02.avi 85
SoccerPenalty/v_SoccerPenalty_g18_c03.avi 85
SoccerPenalty/v_SoccerPenalty_g18_c04.avi 85
SoccerPenalty/v_SoccerPenalty_g18_c05.avi 85
SoccerPenalty/v_SoccerPenalty_g19_c01.avi 85
SoccerPenalty/v_SoccerPenalty_g19_c02.avi 85
SoccerPenalty/v_SoccerPenalty_g19_c03.avi 85
SoccerPenalty/v_SoccerPenalty_g19_c04.avi 85
SoccerPenalty/v_SoccerPenalty_g20_c01.avi 85
SoccerPenalty/v_SoccerPenalty_g20_c02.avi 85
SoccerPenalty/v_SoccerPenalty_g20_c03.avi 85
SoccerPenalty/v_SoccerPenalty_g20_c04.avi 85
SoccerPenalty/v_SoccerPenalty_g20_c05.avi 85
SoccerPenalty/v_SoccerPenalty_g21_c01.avi 85
SoccerPenalty/v_SoccerPenalty_g21_c02.avi 85
SoccerPenalty/v_SoccerPenalty_g21_c03.avi 85
SoccerPenalty/v_SoccerPenalty_g21_c04.avi 85
SoccerPenalty/v_SoccerPenalty_g21_c05.avi 85
SoccerPenalty/v_SoccerPenalty_g22_c01.avi 85
SoccerPenalty/v_SoccerPenalty_g22_c02.avi 85
SoccerPenalty/v_SoccerPenalty_g22_c03.avi 85
SoccerPenalty/v_SoccerPenalty_g22_c04.avi 85
SoccerPenalty/v_SoccerPenalty_g22_c05.avi 85
SoccerPenalty/v_SoccerPenalty_g23_c01.avi 85
SoccerPenalty/v_SoccerPenalty_g23_c02.avi 85
SoccerPenalty/v_SoccerPenalty_g23_c03.avi 85
SoccerPenalty/v_SoccerPenalty_g23_c04.avi 85
SoccerPenalty/v_SoccerPenalty_g23_c05.avi 85
SoccerPenalty/v_SoccerPenalty_g23_c06.avi 85
SoccerPenalty/v_SoccerPenalty_g24_c01.avi 85
SoccerPenalty/v_SoccerPenalty_g24_c02.avi 85
SoccerPenalty/v_SoccerPenalty_g24_c03.avi 85
SoccerPenalty/v_SoccerPenalty_g24_c04.avi 85
SoccerPenalty/v_SoccerPenalty_g24_c05.avi 85
SoccerPenalty/v_SoccerPenalty_g24_c06.avi 85
SoccerPenalty/v_SoccerPenalty_g25_c01.avi 85
SoccerPenalty/v_SoccerPenalty_g25_c02.avi 85
SoccerPenalty/v_SoccerPenalty_g25_c03.avi 85
SoccerPenalty/v_SoccerPenalty_g25_c04.avi 85
StillRings/v_StillRings_g01_c01.avi 86
StillRings/v_StillRings_g01_c02.avi 86
StillRings/v_StillRings_g01_c03.avi 86
StillRings/v_StillRings_g01_c04.avi 86
StillRings/v_StillRings_g01_c05.avi 86
StillRings/v_StillRings_g02_c01.avi 86
StillRings/v_StillRings_g02_c02.avi 86
StillRings/v_StillRings_g02_c03.avi 86
StillRings/v_StillRings_g02_c04.avi 86
StillRings/v_StillRings_g03_c01.avi 86
StillRings/v_StillRings_g03_c02.avi 86
StillRings/v_StillRings_g03_c03.avi 86
StillRings/v_StillRings_g03_c04.avi 86
StillRings/v_StillRings_g03_c05.avi 86
StillRings/v_StillRings_g03_c06.avi 86
StillRings/v_StillRings_g03_c07.avi 86
StillRings/v_StillRings_g04_c01.avi 86
StillRings/v_StillRings_g04_c02.avi 86
StillRings/v_StillRings_g04_c03.avi 86
StillRings/v_StillRings_g04_c04.avi 86
StillRings/v_StillRings_g05_c01.avi 86
StillRings/v_StillRings_g05_c02.avi 86
StillRings/v_StillRings_g05_c03.avi 86
StillRings/v_StillRings_g05_c04.avi 86
StillRings/v_StillRings_g06_c01.avi 86
StillRings/v_StillRings_g06_c02.avi 86
StillRings/v_StillRings_g06_c03.avi 86
StillRings/v_StillRings_g06_c04.avi 86
StillRings/v_StillRings_g07_c01.avi 86
StillRings/v_StillRings_g07_c02.avi 86
StillRings/v_StillRings_g07_c03.avi 86
StillRings/v_StillRings_g07_c04.avi 86
StillRings/v_StillRings_g15_c01.avi 86
StillRings/v_StillRings_g15_c02.avi 86
StillRings/v_StillRings_g15_c03.avi 86
StillRings/v_StillRings_g15_c04.avi 86
StillRings/v_StillRings_g16_c01.avi 86
StillRings/v_StillRings_g16_c02.avi 86
StillRings/v_StillRings_g16_c03.avi 86
StillRings/v_StillRings_g16_c04.avi 86
StillRings/v_StillRings_g17_c01.avi 86
StillRings/v_StillRings_g17_c02.avi 86
StillRings/v_StillRings_g17_c03.avi 86
StillRings/v_StillRings_g17_c04.avi 86
StillRings/v_StillRings_g18_c01.avi 86
StillRings/v_StillRings_g18_c02.avi 86
StillRings/v_StillRings_g18_c03.avi 86
StillRings/v_StillRings_g18_c04.avi 86
StillRings/v_StillRings_g19_c01.avi 86
StillRings/v_StillRings_g19_c02.avi 86
StillRings/v_StillRings_g19_c03.avi 86
StillRings/v_StillRings_g19_c04.avi 86
StillRings/v_StillRings_g20_c01.avi 86
StillRings/v_StillRings_g20_c02.avi 86
StillRings/v_StillRings_g20_c03.avi 86
StillRings/v_StillRings_g20_c04.avi 86
StillRings/v_StillRings_g21_c01.avi 86
StillRings/v_StillRings_g21_c02.avi 86
StillRings/v_StillRings_g21_c03.avi 86
StillRings/v_StillRings_g21_c04.avi 86
StillRings/v_StillRings_g21_c05.avi 86
StillRings/v_StillRings_g21_c06.avi 86
StillRings/v_StillRings_g21_c07.avi 86
StillRings/v_StillRings_g22_c01.avi 86
StillRings/v_StillRings_g22_c02.avi 86
StillRings/v_StillRings_g22_c03.avi 86
StillRings/v_StillRings_g22_c04.avi 86
StillRings/v_StillRings_g23_c01.avi 86
StillRings/v_StillRings_g23_c02.avi 86
StillRings/v_StillRings_g23_c03.avi 86
StillRings/v_StillRings_g23_c04.avi 86
StillRings/v_StillRings_g24_c01.avi 86
StillRings/v_StillRings_g24_c02.avi 86
StillRings/v_StillRings_g24_c03.avi 86
StillRings/v_StillRings_g24_c04.avi 86
StillRings/v_StillRings_g25_c01.avi 86
StillRings/v_StillRings_g25_c02.avi 86
StillRings/v_StillRings_g25_c03.avi 86
StillRings/v_StillRings_g25_c04.avi 86
StillRings/v_StillRings_g25_c05.avi 86
StillRings/v_StillRings_g25_c06.avi 86
StillRings/v_StillRings_g25_c07.avi 86
SumoWrestling/v_SumoWrestling_g01_c01.avi 87
SumoWrestling/v_SumoWrestling_g01_c02.avi 87
SumoWrestling/v_SumoWrestling_g01_c03.avi 87
SumoWrestling/v_SumoWrestling_g01_c04.avi 87
SumoWrestling/v_SumoWrestling_g02_c01.avi 87
SumoWrestling/v_SumoWrestling_g02_c02.avi 87
SumoWrestling/v_SumoWrestling_g02_c03.avi 87
SumoWrestling/v_SumoWrestling_g02_c04.avi 87
SumoWrestling/v_SumoWrestling_g03_c01.avi 87
SumoWrestling/v_SumoWrestling_g03_c02.avi 87
SumoWrestling/v_SumoWrestling_g03_c03.avi 87
SumoWrestling/v_SumoWrestling_g03_c04.avi 87
SumoWrestling/v_SumoWrestling_g04_c01.avi 87
SumoWrestling/v_SumoWrestling_g04_c02.avi 87
SumoWrestling/v_SumoWrestling_g04_c03.avi 87
SumoWrestling/v_SumoWrestling_g04_c04.avi 87
SumoWrestling/v_SumoWrestling_g05_c01.avi 87
SumoWrestling/v_SumoWrestling_g05_c02.avi 87
SumoWrestling/v_SumoWrestling_g05_c03.avi 87
SumoWrestling/v_SumoWrestling_g05_c04.avi 87
SumoWrestling/v_SumoWrestling_g06_c01.avi 87
SumoWrestling/v_SumoWrestling_g06_c02.avi 87
SumoWrestling/v_SumoWrestling_g06_c03.avi 87
SumoWrestling/v_SumoWrestling_g06_c04.avi 87
SumoWrestling/v_SumoWrestling_g06_c05.avi 87
SumoWrestling/v_SumoWrestling_g06_c06.avi 87
SumoWrestling/v_SumoWrestling_g06_c07.avi 87
SumoWrestling/v_SumoWrestling_g07_c01.avi 87
SumoWrestling/v_SumoWrestling_g07_c02.avi 87
SumoWrestling/v_SumoWrestling_g07_c03.avi 87
SumoWrestling/v_SumoWrestling_g07_c04.avi 87
SumoWrestling/v_SumoWrestling_g07_c05.avi 87
SumoWrestling/v_SumoWrestling_g07_c06.avi 87
SumoWrestling/v_SumoWrestling_g07_c07.avi 87
SumoWrestling/v_SumoWrestling_g15_c01.avi 87
SumoWrestling/v_SumoWrestling_g15_c02.avi 87
SumoWrestling/v_SumoWrestling_g15_c03.avi 87
SumoWrestling/v_SumoWrestling_g15_c04.avi 87
SumoWrestling/v_SumoWrestling_g16_c01.avi 87
SumoWrestling/v_SumoWrestling_g16_c02.avi 87
SumoWrestling/v_SumoWrestling_g16_c03.avi 87
SumoWrestling/v_SumoWrestling_g16_c04.avi 87
SumoWrestling/v_SumoWrestling_g17_c01.avi 87
SumoWrestling/v_SumoWrestling_g17_c02.avi 87
SumoWrestling/v_SumoWrestling_g17_c03.avi 87
SumoWrestling/v_SumoWrestling_g17_c04.avi 87
SumoWrestling/v_SumoWrestling_g17_c05.avi 87
SumoWrestling/v_SumoWrestling_g18_c01.avi 87
SumoWrestling/v_SumoWrestling_g18_c02.avi 87
SumoWrestling/v_SumoWrestling_g18_c03.avi 87
SumoWrestling/v_SumoWrestling_g18_c04.avi 87
SumoWrestling/v_SumoWrestling_g18_c05.avi 87
SumoWrestling/v_SumoWrestling_g18_c06.avi 87
SumoWrestling/v_SumoWrestling_g18_c07.avi 87
SumoWrestling/v_SumoWrestling_g19_c01.avi 87
SumoWrestling/v_SumoWrestling_g19_c02.avi 87
SumoWrestling/v_SumoWrestling_g19_c03.avi 87
SumoWrestling/v_SumoWrestling_g19_c04.avi 87
SumoWrestling/v_SumoWrestling_g19_c05.avi 87
SumoWrestling/v_SumoWrestling_g20_c01.avi 87
SumoWrestling/v_SumoWrestling_g20_c02.avi 87
SumoWrestling/v_SumoWrestling_g20_c03.avi 87
SumoWrestling/v_SumoWrestling_g20_c04.avi 87
SumoWrestling/v_SumoWrestling_g21_c01.avi 87
SumoWrestling/v_SumoWrestling_g21_c02.avi 87
SumoWrestling/v_SumoWrestling_g21_c03.avi 87
SumoWrestling/v_SumoWrestling_g21_c04.avi 87
SumoWrestling/v_SumoWrestling_g22_c01.avi 87
SumoWrestling/v_SumoWrestling_g22_c02.avi 87
SumoWrestling/v_SumoWrestling_g22_c03.avi 87
SumoWrestling/v_SumoWrestling_g22_c04.avi 87
SumoWrestling/v_SumoWrestling_g23_c01.avi 87
SumoWrestling/v_SumoWrestling_g23_c02.avi 87
SumoWrestling/v_SumoWrestling_g23_c03.avi 87
SumoWrestling/v_SumoWrestling_g23_c04.avi 87
SumoWrestling/v_SumoWrestling_g24_c01.avi 87
SumoWrestling/v_SumoWrestling_g24_c02.avi 87
SumoWrestling/v_SumoWrestling_g24_c03.avi 87
SumoWrestling/v_SumoWrestling_g24_c04.avi 87
SumoWrestling/v_SumoWrestling_g25_c01.avi 87
SumoWrestling/v_SumoWrestling_g25_c02.avi 87
SumoWrestling/v_SumoWrestling_g25_c03.avi 87
SumoWrestling/v_SumoWrestling_g25_c04.avi 87
Surfing/v_Surfing_g01_c01.avi 88
Surfing/v_Surfing_g01_c02.avi 88
Surfing/v_Surfing_g01_c03.avi 88
Surfing/v_Surfing_g01_c04.avi 88
Surfing/v_Surfing_g01_c05.avi 88
Surfing/v_Surfing_g01_c06.avi 88
Surfing/v_Surfing_g01_c07.avi 88
Surfing/v_Surfing_g02_c01.avi 88
Surfing/v_Surfing_g02_c02.avi 88
Surfing/v_Surfing_g02_c03.avi 88
Surfing/v_Surfing_g02_c04.avi 88
Surfing/v_Surfing_g02_c05.avi 88
Surfing/v_Surfing_g02_c06.avi 88
Surfing/v_Surfing_g03_c01.avi 88
Surfing/v_Surfing_g03_c02.avi 88
Surfing/v_Surfing_g03_c03.avi 88
Surfing/v_Surfing_g03_c04.avi 88
Surfing/v_Surfing_g04_c01.avi 88
Surfing/v_Surfing_g04_c02.avi 88
Surfing/v_Surfing_g04_c03.avi 88
Surfing/v_Surfing_g04_c04.avi 88
Surfing/v_Surfing_g05_c01.avi 88
Surfing/v_Surfing_g05_c02.avi 88
Surfing/v_Surfing_g05_c03.avi 88
Surfing/v_Surfing_g05_c04.avi 88
Surfing/v_Surfing_g06_c01.avi 88
Surfing/v_Surfing_g06_c02.avi 88
Surfing/v_Surfing_g06_c03.avi 88
Surfing/v_Surfing_g06_c04.avi 88
Surfing/v_Surfing_g07_c01.avi 88
Surfing/v_Surfing_g07_c02.avi 88
Surfing/v_Surfing_g07_c03.avi 88
Surfing/v_Surfing_g07_c04.avi 88
Surfing/v_Surfing_g15_c01.avi 88
Surfing/v_Surfing_g15_c02.avi 88
Surfing/v_Surfing_g15_c03.avi 88
Surfing/v_Surfing_g15_c04.avi 88
Surfing/v_Surfing_g15_c05.avi 88
Surfing/v_Surfing_g15_c06.avi 88
Surfing/v_Surfing_g15_c07.avi 88
Surfing/v_Surfing_g16_c01.avi 88
Surfing/v_Surfing_g16_c02.avi 88
Surfing/v_Surfing_g16_c03.avi 88
Surfing/v_Surfing_g16_c04.avi 88
Surfing/v_Surfing_g16_c05.avi 88
Surfing/v_Surfing_g16_c06.avi 88
Surfing/v_Surfing_g16_c07.avi 88
Surfing/v_Surfing_g17_c01.avi 88
Surfing/v_Surfing_g17_c02.avi 88
Surfing/v_Surfing_g17_c03.avi 88
Surfing/v_Surfing_g17_c04.avi 88
Surfing/v_Surfing_g17_c05.avi 88
Surfing/v_Surfing_g17_c06.avi 88
Surfing/v_Surfing_g17_c07.avi 88
Surfing/v_Surfing_g18_c01.avi 88
Surfing/v_Surfing_g18_c02.avi 88
Surfing/v_Surfing_g18_c03.avi 88
Surfing/v_Surfing_g18_c04.avi 88
Surfing/v_Surfing_g19_c01.avi 88
Surfing/v_Surfing_g19_c02.avi 88
Surfing/v_Surfing_g19_c03.avi 88
Surfing/v_Surfing_g19_c04.avi 88
Surfing/v_Surfing_g20_c01.avi 88
Surfing/v_Surfing_g20_c02.avi 88
Surfing/v_Surfing_g20_c03.avi 88
Surfing/v_Surfing_g20_c04.avi 88
Surfing/v_Surfing_g20_c05.avi 88
Surfing/v_Surfing_g20_c06.avi 88
Surfing/v_Surfing_g21_c01.avi 88
Surfing/v_Surfing_g21_c02.avi 88
Surfing/v_Surfing_g21_c03.avi 88
Surfing/v_Surfing_g21_c04.avi 88
Surfing/v_Surfing_g22_c01.avi 88
Surfing/v_Surfing_g22_c02.avi 88
Surfing/v_Surfing_g22_c03.avi 88
Surfing/v_Surfing_g22_c04.avi 88
Surfing/v_Surfing_g23_c01.avi 88
Surfing/v_Surfing_g23_c02.avi 88
Surfing/v_Surfing_g23_c03.avi 88
Surfing/v_Surfing_g23_c04.avi 88
Surfing/v_Surfing_g24_c01.avi 88
Surfing/v_Surfing_g24_c02.avi 88
Surfing/v_Surfing_g24_c03.avi 88
Surfing/v_Surfing_g24_c04.avi 88
Surfing/v_Surfing_g25_c01.avi 88
Surfing/v_Surfing_g25_c02.avi 88
Surfing/v_Surfing_g25_c03.avi 88
Surfing/v_Surfing_g25_c04.avi 88
Swing/v_Swing_g01_c01.avi 89
Swing/v_Swing_g01_c02.avi 89
Swing/v_Swing_g01_c03.avi 89
Swing/v_Swing_g01_c04.avi 89
Swing/v_Swing_g01_c05.avi 89
Swing/v_Swing_g02_c01.avi 89
Swing/v_Swing_g02_c02.avi 89
Swing/v_Swing_g02_c03.avi 89
Swing/v_Swing_g02_c04.avi 89
Swing/v_Swing_g02_c05.avi 89
Swing/v_Swing_g03_c01.avi 89
Swing/v_Swing_g03_c02.avi 89
Swing/v_Swing_g03_c03.avi 89
Swing/v_Swing_g03_c04.avi 89
Swing/v_Swing_g04_c01.avi 89
Swing/v_Swing_g04_c02.avi 89
Swing/v_Swing_g04_c03.avi 89
Swing/v_Swing_g04_c04.avi 89
Swing/v_Swing_g04_c05.avi 89
Swing/v_Swing_g04_c06.avi 89
Swing/v_Swing_g04_c07.avi 89
Swing/v_Swing_g05_c01.avi 89
Swing/v_Swing_g05_c02.avi 89
Swing/v_Swing_g05_c03.avi 89
Swing/v_Swing_g05_c04.avi 89
Swing/v_Swing_g05_c05.avi 89
Swing/v_Swing_g05_c06.avi 89
Swing/v_Swing_g05_c07.avi 89
Swing/v_Swing_g06_c01.avi 89
Swing/v_Swing_g06_c02.avi 89
Swing/v_Swing_g06_c03.avi 89
Swing/v_Swing_g06_c04.avi 89
Swing/v_Swing_g06_c05.avi 89
Swing/v_Swing_g06_c06.avi 89
Swing/v_Swing_g06_c07.avi 89
Swing/v_Swing_g07_c01.avi 89
Swing/v_Swing_g07_c02.avi 89
Swing/v_Swing_g07_c03.avi 89
Swing/v_Swing_g07_c04.avi 89
Swing/v_Swing_g07_c05.avi 89
Swing/v_Swing_g07_c06.avi 89
Swing/v_Swing_g07_c07.avi 89
Swing/v_Swing_g15_c01.avi 89
Swing/v_Swing_g15_c02.avi 89
Swing/v_Swing_g15_c03.avi 89
Swing/v_Swing_g15_c04.avi 89
Swing/v_Swing_g15_c05.avi 89
Swing/v_Swing_g15_c06.avi 89
Swing/v_Swing_g15_c07.avi 89
Swing/v_Swing_g16_c01.avi 89
Swing/v_Swing_g16_c02.avi 89
Swing/v_Swing_g16_c03.avi 89
Swing/v_Swing_g16_c04.avi 89
Swing/v_Swing_g16_c05.avi 89
Swing/v_Swing_g17_c01.avi 89
Swing/v_Swing_g17_c02.avi 89
Swing/v_Swing_g17_c03.avi 89
Swing/v_Swing_g17_c04.avi 89
Swing/v_Swing_g18_c01.avi 89
Swing/v_Swing_g18_c02.avi 89
Swing/v_Swing_g18_c03.avi 89
Swing/v_Swing_g18_c04.avi 89
Swing/v_Swing_g19_c01.avi 89
Swing/v_Swing_g19_c02.avi 89
Swing/v_Swing_g19_c03.avi 89
Swing/v_Swing_g19_c04.avi 89
Swing/v_Swing_g20_c01.avi 89
Swing/v_Swing_g20_c02.avi 89
Swing/v_Swing_g20_c03.avi 89
Swing/v_Swing_g20_c04.avi 89
Swing/v_Swing_g20_c05.avi 89
Swing/v_Swing_g20_c06.avi 89
Swing/v_Swing_g21_c01.avi 89
Swing/v_Swing_g21_c02.avi 89
Swing/v_Swing_g21_c03.avi 89
Swing/v_Swing_g21_c04.avi 89
Swing/v_Swing_g21_c05.avi 89
Swing/v_Swing_g21_c06.avi 89
Swing/v_Swing_g22_c01.avi 89
Swing/v_Swing_g22_c02.avi 89
Swing/v_Swing_g22_c03.avi 89
Swing/v_Swing_g22_c04.avi 89
Swing/v_Swing_g22_c05.avi 89
Swing/v_Swing_g23_c01.avi 89
Swing/v_Swing_g23_c02.avi 89
Swing/v_Swing_g23_c03.avi 89
Swing/v_Swing_g23_c04.avi 89
Swing/v_Swing_g23_c05.avi 89
Swing/v_Swing_g24_c01.avi 89
Swing/v_Swing_g24_c02.avi 89
Swing/v_Swing_g24_c03.avi 89
Swing/v_Swing_g24_c04.avi 89
Swing/v_Swing_g24_c05.avi 89
Swing/v_Swing_g25_c01.avi 89
Swing/v_Swing_g25_c02.avi 89
Swing/v_Swing_g25_c03.avi 89
Swing/v_Swing_g25_c04.avi 89
TableTennisShot/v_TableTennisShot_g01_c01.avi 90
TableTennisShot/v_TableTennisShot_g01_c02.avi 90
TableTennisShot/v_TableTennisShot_g01_c03.avi 90
TableTennisShot/v_TableTennisShot_g01_c04.avi 90
TableTennisShot/v_TableTennisShot_g01_c05.avi 90
TableTennisShot/v_TableTennisShot_g01_c06.avi 90
TableTennisShot/v_TableTennisShot_g02_c01.avi 90
TableTennisShot/v_TableTennisShot_g02_c02.avi 90
TableTennisShot/v_TableTennisShot_g02_c03.avi 90
TableTennisShot/v_TableTennisShot_g02_c04.avi 90
TableTennisShot/v_TableTennisShot_g03_c01.avi 90
TableTennisShot/v_TableTennisShot_g03_c02.avi 90
TableTennisShot/v_TableTennisShot_g03_c03.avi 90
TableTennisShot/v_TableTennisShot_g03_c04.avi 90
TableTennisShot/v_TableTennisShot_g03_c05.avi 90
TableTennisShot/v_TableTennisShot_g04_c01.avi 90
TableTennisShot/v_TableTennisShot_g04_c02.avi 90
TableTennisShot/v_TableTennisShot_g04_c03.avi 90
TableTennisShot/v_TableTennisShot_g04_c04.avi 90
TableTennisShot/v_TableTennisShot_g04_c05.avi 90
TableTennisShot/v_TableTennisShot_g04_c06.avi 90
TableTennisShot/v_TableTennisShot_g04_c07.avi 90
TableTennisShot/v_TableTennisShot_g05_c01.avi 90
TableTennisShot/v_TableTennisShot_g05_c02.avi 90
TableTennisShot/v_TableTennisShot_g05_c03.avi 90
TableTennisShot/v_TableTennisShot_g05_c04.avi 90
TableTennisShot/v_TableTennisShot_g05_c05.avi 90
TableTennisShot/v_TableTennisShot_g05_c06.avi 90
TableTennisShot/v_TableTennisShot_g05_c07.avi 90
TableTennisShot/v_TableTennisShot_g06_c01.avi 90
TableTennisShot/v_TableTennisShot_g06_c02.avi 90
TableTennisShot/v_TableTennisShot_g06_c03.avi 90
TableTennisShot/v_TableTennisShot_g06_c04.avi 90
TableTennisShot/v_TableTennisShot_g06_c05.avi 90
TableTennisShot/v_TableTennisShot_g06_c06.avi 90
TableTennisShot/v_TableTennisShot_g07_c01.avi 90
TableTennisShot/v_TableTennisShot_g07_c02.avi 90
TableTennisShot/v_TableTennisShot_g07_c03.avi 90
TableTennisShot/v_TableTennisShot_g07_c04.avi 90
TableTennisShot/v_TableTennisShot_g15_c01.avi 90
TableTennisShot/v_TableTennisShot_g15_c02.avi 90
TableTennisShot/v_TableTennisShot_g15_c03.avi 90
TableTennisShot/v_TableTennisShot_g15_c04.avi 90
TableTennisShot/v_TableTennisShot_g15_c05.avi 90
TableTennisShot/v_TableTennisShot_g15_c06.avi 90
TableTennisShot/v_TableTennisShot_g15_c07.avi 90
TableTennisShot/v_TableTennisShot_g16_c01.avi 90
TableTennisShot/v_TableTennisShot_g16_c02.avi 90
TableTennisShot/v_TableTennisShot_g16_c03.avi 90
TableTennisShot/v_TableTennisShot_g16_c04.avi 90
TableTennisShot/v_TableTennisShot_g16_c05.avi 90
TableTennisShot/v_TableTennisShot_g16_c06.avi 90
TableTennisShot/v_TableTennisShot_g16_c07.avi 90
TableTennisShot/v_TableTennisShot_g17_c01.avi 90
TableTennisShot/v_TableTennisShot_g17_c02.avi 90
TableTennisShot/v_TableTennisShot_g17_c03.avi 90
TableTennisShot/v_TableTennisShot_g17_c04.avi 90
TableTennisShot/v_TableTennisShot_g18_c01.avi 90
TableTennisShot/v_TableTennisShot_g18_c02.avi 90
TableTennisShot/v_TableTennisShot_g18_c03.avi 90
TableTennisShot/v_TableTennisShot_g18_c04.avi 90
TableTennisShot/v_TableTennisShot_g19_c01.avi 90
TableTennisShot/v_TableTennisShot_g19_c02.avi 90
TableTennisShot/v_TableTennisShot_g19_c03.avi 90
TableTennisShot/v_TableTennisShot_g19_c04.avi 90
TableTennisShot/v_TableTennisShot_g19_c05.avi 90
TableTennisShot/v_TableTennisShot_g19_c06.avi 90
TableTennisShot/v_TableTennisShot_g19_c07.avi 90
TableTennisShot/v_TableTennisShot_g20_c01.avi 90
TableTennisShot/v_TableTennisShot_g20_c02.avi 90
TableTennisShot/v_TableTennisShot_g20_c03.avi 90
TableTennisShot/v_TableTennisShot_g20_c04.avi 90
TableTennisShot/v_TableTennisShot_g20_c05.avi 90
TableTennisShot/v_TableTennisShot_g20_c06.avi 90
TableTennisShot/v_TableTennisShot_g20_c07.avi 90
TableTennisShot/v_TableTennisShot_g21_c01.avi 90
TableTennisShot/v_TableTennisShot_g21_c02.avi 90
TableTennisShot/v_TableTennisShot_g21_c03.avi 90
TableTennisShot/v_TableTennisShot_g21_c04.avi 90
TableTennisShot/v_TableTennisShot_g22_c01.avi 90
TableTennisShot/v_TableTennisShot_g22_c02.avi 90
TableTennisShot/v_TableTennisShot_g22_c03.avi 90
TableTennisShot/v_TableTennisShot_g22_c04.avi 90
TableTennisShot/v_TableTennisShot_g22_c05.avi 90
TableTennisShot/v_TableTennisShot_g22_c06.avi 90
TableTennisShot/v_TableTennisShot_g22_c07.avi 90
TableTennisShot/v_TableTennisShot_g23_c01.avi 90
TableTennisShot/v_TableTennisShot_g23_c02.avi 90
TableTennisShot/v_TableTennisShot_g23_c03.avi 90
TableTennisShot/v_TableTennisShot_g23_c04.avi 90
TableTennisShot/v_TableTennisShot_g23_c05.avi 90
TableTennisShot/v_TableTennisShot_g23_c06.avi 90
TableTennisShot/v_TableTennisShot_g23_c07.avi 90
TableTennisShot/v_TableTennisShot_g24_c01.avi 90
TableTennisShot/v_TableTennisShot_g24_c02.avi 90
TableTennisShot/v_TableTennisShot_g24_c03.avi 90
TableTennisShot/v_TableTennisShot_g24_c04.avi 90
TableTennisShot/v_TableTennisShot_g24_c05.avi 90
TableTennisShot/v_TableTennisShot_g24_c06.avi 90
TableTennisShot/v_TableTennisShot_g24_c07.avi 90
TableTennisShot/v_TableTennisShot_g25_c01.avi 90
TableTennisShot/v_TableTennisShot_g25_c02.avi 90
TableTennisShot/v_TableTennisShot_g25_c03.avi 90
TableTennisShot/v_TableTennisShot_g25_c04.avi 90
TableTennisShot/v_TableTennisShot_g25_c05.avi 90
TableTennisShot/v_TableTennisShot_g25_c06.avi 90
TableTennisShot/v_TableTennisShot_g25_c07.avi 90
TaiChi/v_TaiChi_g01_c01.avi 91
TaiChi/v_TaiChi_g01_c02.avi 91
TaiChi/v_TaiChi_g01_c03.avi 91
TaiChi/v_TaiChi_g01_c04.avi 91
TaiChi/v_TaiChi_g02_c01.avi 91
TaiChi/v_TaiChi_g02_c02.avi 91
TaiChi/v_TaiChi_g02_c03.avi 91
TaiChi/v_TaiChi_g02_c04.avi 91
TaiChi/v_TaiChi_g03_c01.avi 91
TaiChi/v_TaiChi_g03_c02.avi 91
TaiChi/v_TaiChi_g03_c03.avi 91
TaiChi/v_TaiChi_g03_c04.avi 91
TaiChi/v_TaiChi_g04_c01.avi 91
TaiChi/v_TaiChi_g04_c02.avi 91
TaiChi/v_TaiChi_g04_c03.avi 91
TaiChi/v_TaiChi_g04_c04.avi 91
TaiChi/v_TaiChi_g05_c01.avi 91
TaiChi/v_TaiChi_g05_c02.avi 91
TaiChi/v_TaiChi_g05_c03.avi 91
TaiChi/v_TaiChi_g05_c04.avi 91
TaiChi/v_TaiChi_g06_c01.avi 91
TaiChi/v_TaiChi_g06_c02.avi 91
TaiChi/v_TaiChi_g06_c03.avi 91
TaiChi/v_TaiChi_g06_c04.avi 91
TaiChi/v_TaiChi_g07_c01.avi 91
TaiChi/v_TaiChi_g07_c02.avi 91
TaiChi/v_TaiChi_g07_c03.avi 91
TaiChi/v_TaiChi_g07_c04.avi 91
TaiChi/v_TaiChi_g15_c01.avi 91
TaiChi/v_TaiChi_g15_c02.avi 91
TaiChi/v_TaiChi_g15_c03.avi 91
TaiChi/v_TaiChi_g15_c04.avi 91
TaiChi/v_TaiChi_g16_c01.avi 91
TaiChi/v_TaiChi_g16_c02.avi 91
TaiChi/v_TaiChi_g16_c03.avi 91
TaiChi/v_TaiChi_g16_c04.avi 91
TaiChi/v_TaiChi_g17_c01.avi 91
TaiChi/v_TaiChi_g17_c02.avi 91
TaiChi/v_TaiChi_g17_c03.avi 91
TaiChi/v_TaiChi_g17_c04.avi 91
TaiChi/v_TaiChi_g18_c01.avi 91
TaiChi/v_TaiChi_g18_c02.avi 91
TaiChi/v_TaiChi_g18_c03.avi 91
TaiChi/v_TaiChi_g18_c04.avi 91
TaiChi/v_TaiChi_g19_c01.avi 91
TaiChi/v_TaiChi_g19_c02.avi 91
TaiChi/v_TaiChi_g19_c03.avi 91
TaiChi/v_TaiChi_g19_c04.avi 91
TaiChi/v_TaiChi_g20_c01.avi 91
TaiChi/v_TaiChi_g20_c02.avi 91
TaiChi/v_TaiChi_g20_c03.avi 91
TaiChi/v_TaiChi_g20_c04.avi 91
TaiChi/v_TaiChi_g21_c01.avi 91
TaiChi/v_TaiChi_g21_c02.avi 91
TaiChi/v_TaiChi_g21_c03.avi 91
TaiChi/v_TaiChi_g21_c04.avi 91
TaiChi/v_TaiChi_g22_c01.avi 91
TaiChi/v_TaiChi_g22_c02.avi 91
TaiChi/v_TaiChi_g22_c03.avi 91
TaiChi/v_TaiChi_g22_c04.avi 91
TaiChi/v_TaiChi_g23_c01.avi 91
TaiChi/v_TaiChi_g23_c02.avi 91
TaiChi/v_TaiChi_g23_c03.avi 91
TaiChi/v_TaiChi_g23_c04.avi 91
TaiChi/v_TaiChi_g24_c01.avi 91
TaiChi/v_TaiChi_g24_c02.avi 91
TaiChi/v_TaiChi_g24_c03.avi 91
TaiChi/v_TaiChi_g24_c04.avi 91
TaiChi/v_TaiChi_g25_c01.avi 91
TaiChi/v_TaiChi_g25_c02.avi 91
TaiChi/v_TaiChi_g25_c03.avi 91
TaiChi/v_TaiChi_g25_c04.avi 91
TennisSwing/v_TennisSwing_g01_c01.avi 92
TennisSwing/v_TennisSwing_g01_c02.avi 92
TennisSwing/v_TennisSwing_g01_c03.avi 92
TennisSwing/v_TennisSwing_g01_c04.avi 92
TennisSwing/v_TennisSwing_g01_c05.avi 92
TennisSwing/v_TennisSwing_g01_c06.avi 92
TennisSwing/v_TennisSwing_g01_c07.avi 92
TennisSwing/v_TennisSwing_g02_c01.avi 92
TennisSwing/v_TennisSwing_g02_c02.avi 92
TennisSwing/v_TennisSwing_g02_c03.avi 92
TennisSwing/v_TennisSwing_g02_c04.avi 92
TennisSwing/v_TennisSwing_g02_c05.avi 92
TennisSwing/v_TennisSwing_g02_c06.avi 92
TennisSwing/v_TennisSwing_g02_c07.avi 92
TennisSwing/v_TennisSwing_g03_c01.avi 92
TennisSwing/v_TennisSwing_g03_c02.avi 92
TennisSwing/v_TennisSwing_g03_c03.avi 92
TennisSwing/v_TennisSwing_g03_c04.avi 92
TennisSwing/v_TennisSwing_g03_c05.avi 92
TennisSwing/v_TennisSwing_g03_c06.avi 92
TennisSwing/v_TennisSwing_g03_c07.avi 92
TennisSwing/v_TennisSwing_g04_c01.avi 92
TennisSwing/v_TennisSwing_g04_c02.avi 92
TennisSwing/v_TennisSwing_g04_c03.avi 92
TennisSwing/v_TennisSwing_g04_c04.avi 92
TennisSwing/v_TennisSwing_g04_c05.avi 92
TennisSwing/v_TennisSwing_g04_c06.avi 92
TennisSwing/v_TennisSwing_g04_c07.avi 92
TennisSwing/v_TennisSwing_g05_c01.avi 92
TennisSwing/v_TennisSwing_g05_c02.avi 92
TennisSwing/v_TennisSwing_g05_c03.avi 92
TennisSwing/v_TennisSwing_g05_c04.avi 92
TennisSwing/v_TennisSwing_g05_c05.avi 92
TennisSwing/v_TennisSwing_g05_c06.avi 92
TennisSwing/v_TennisSwing_g05_c07.avi 92
TennisSwing/v_TennisSwing_g06_c01.avi 92
TennisSwing/v_TennisSwing_g06_c02.avi 92
TennisSwing/v_TennisSwing_g06_c03.avi 92
TennisSwing/v_TennisSwing_g06_c04.avi 92
TennisSwing/v_TennisSwing_g06_c05.avi 92
TennisSwing/v_TennisSwing_g06_c06.avi 92
TennisSwing/v_TennisSwing_g06_c07.avi 92
TennisSwing/v_TennisSwing_g07_c01.avi 92
TennisSwing/v_TennisSwing_g07_c02.avi 92
TennisSwing/v_TennisSwing_g07_c03.avi 92
TennisSwing/v_TennisSwing_g07_c04.avi 92
TennisSwing/v_TennisSwing_g07_c05.avi 92
TennisSwing/v_TennisSwing_g07_c06.avi 92
TennisSwing/v_TennisSwing_g07_c07.avi 92
TennisSwing/v_TennisSwing_g15_c01.avi 92
TennisSwing/v_TennisSwing_g15_c02.avi 92
TennisSwing/v_TennisSwing_g15_c03.avi 92
TennisSwing/v_TennisSwing_g15_c04.avi 92
TennisSwing/v_TennisSwing_g15_c05.avi 92
TennisSwing/v_TennisSwing_g15_c06.avi 92
TennisSwing/v_TennisSwing_g15_c07.avi 92
TennisSwing/v_TennisSwing_g16_c01.avi 92
TennisSwing/v_TennisSwing_g16_c02.avi 92
TennisSwing/v_TennisSwing_g16_c03.avi 92
TennisSwing/v_TennisSwing_g16_c04.avi 92
TennisSwing/v_TennisSwing_g16_c05.avi 92
TennisSwing/v_TennisSwing_g16_c06.avi 92
TennisSwing/v_TennisSwing_g16_c07.avi 92
TennisSwing/v_TennisSwing_g17_c01.avi 92
TennisSwing/v_TennisSwing_g17_c02.avi 92
TennisSwing/v_TennisSwing_g17_c03.avi 92
TennisSwing/v_TennisSwing_g17_c04.avi 92
TennisSwing/v_TennisSwing_g17_c05.avi 92
TennisSwing/v_TennisSwing_g17_c06.avi 92
TennisSwing/v_TennisSwing_g17_c07.avi 92
TennisSwing/v_TennisSwing_g18_c01.avi 92
TennisSwing/v_TennisSwing_g18_c02.avi 92
TennisSwing/v_TennisSwing_g18_c03.avi 92
TennisSwing/v_TennisSwing_g18_c04.avi 92
TennisSwing/v_TennisSwing_g18_c05.avi 92
TennisSwing/v_TennisSwing_g18_c06.avi 92
TennisSwing/v_TennisSwing_g19_c01.avi 92
TennisSwing/v_TennisSwing_g19_c02.avi 92
TennisSwing/v_TennisSwing_g19_c03.avi 92
TennisSwing/v_TennisSwing_g19_c04.avi 92
TennisSwing/v_TennisSwing_g19_c05.avi 92
TennisSwing/v_TennisSwing_g19_c06.avi 92
TennisSwing/v_TennisSwing_g20_c01.avi 92
TennisSwing/v_TennisSwing_g20_c02.avi 92
TennisSwing/v_TennisSwing_g20_c03.avi 92
TennisSwing/v_TennisSwing_g20_c04.avi 92
TennisSwing/v_TennisSwing_g20_c05.avi 92
TennisSwing/v_TennisSwing_g20_c06.avi 92
TennisSwing/v_TennisSwing_g21_c01.avi 92
TennisSwing/v_TennisSwing_g21_c02.avi 92
TennisSwing/v_TennisSwing_g21_c03.avi 92
TennisSwing/v_TennisSwing_g21_c04.avi 92
TennisSwing/v_TennisSwing_g21_c05.avi 92
TennisSwing/v_TennisSwing_g21_c06.avi 92
TennisSwing/v_TennisSwing_g22_c01.avi 92
TennisSwing/v_TennisSwing_g22_c02.avi 92
TennisSwing/v_TennisSwing_g22_c03.avi 92
TennisSwing/v_TennisSwing_g22_c04.avi 92
TennisSwing/v_TennisSwing_g22_c05.avi 92
TennisSwing/v_TennisSwing_g22_c06.avi 92
TennisSwing/v_TennisSwing_g23_c01.avi 92
TennisSwing/v_TennisSwing_g23_c02.avi 92
TennisSwing/v_TennisSwing_g23_c03.avi 92
TennisSwing/v_TennisSwing_g23_c04.avi 92
TennisSwing/v_TennisSwing_g23_c05.avi 92
TennisSwing/v_TennisSwing_g23_c06.avi 92
TennisSwing/v_TennisSwing_g24_c01.avi 92
TennisSwing/v_TennisSwing_g24_c02.avi 92
TennisSwing/v_TennisSwing_g24_c03.avi 92
TennisSwing/v_TennisSwing_g24_c04.avi 92
TennisSwing/v_TennisSwing_g24_c05.avi 92
TennisSwing/v_TennisSwing_g24_c06.avi 92
TennisSwing/v_TennisSwing_g25_c01.avi 92
TennisSwing/v_TennisSwing_g25_c02.avi 92
TennisSwing/v_TennisSwing_g25_c03.avi 92
TennisSwing/v_TennisSwing_g25_c04.avi 92
TennisSwing/v_TennisSwing_g25_c05.avi 92
TennisSwing/v_TennisSwing_g25_c06.avi 92
ThrowDiscus/v_ThrowDiscus_g01_c01.avi 93
ThrowDiscus/v_ThrowDiscus_g01_c02.avi 93
ThrowDiscus/v_ThrowDiscus_g01_c03.avi 93
ThrowDiscus/v_ThrowDiscus_g01_c04.avi 93
ThrowDiscus/v_ThrowDiscus_g02_c01.avi 93
ThrowDiscus/v_ThrowDiscus_g02_c02.avi 93
ThrowDiscus/v_ThrowDiscus_g02_c03.avi 93
ThrowDiscus/v_ThrowDiscus_g02_c04.avi 93
ThrowDiscus/v_ThrowDiscus_g02_c05.avi 93
ThrowDiscus/v_ThrowDiscus_g02_c06.avi 93
ThrowDiscus/v_ThrowDiscus_g02_c07.avi 93
ThrowDiscus/v_ThrowDiscus_g03_c01.avi 93
ThrowDiscus/v_ThrowDiscus_g03_c02.avi 93
ThrowDiscus/v_ThrowDiscus_g03_c03.avi 93
ThrowDiscus/v_ThrowDiscus_g03_c04.avi 93
ThrowDiscus/v_ThrowDiscus_g04_c01.avi 93
ThrowDiscus/v_ThrowDiscus_g04_c02.avi 93
ThrowDiscus/v_ThrowDiscus_g04_c03.avi 93
ThrowDiscus/v_ThrowDiscus_g04_c04.avi 93
ThrowDiscus/v_ThrowDiscus_g05_c01.avi 93
ThrowDiscus/v_ThrowDiscus_g05_c02.avi 93
ThrowDiscus/v_ThrowDiscus_g05_c03.avi 93
ThrowDiscus/v_ThrowDiscus_g05_c04.avi 93
ThrowDiscus/v_ThrowDiscus_g05_c05.avi 93
ThrowDiscus/v_ThrowDiscus_g06_c01.avi 93
ThrowDiscus/v_ThrowDiscus_g06_c02.avi 93
ThrowDiscus/v_ThrowDiscus_g06_c03.avi 93
ThrowDiscus/v_ThrowDiscus_g06_c04.avi 93
ThrowDiscus/v_ThrowDiscus_g06_c05.avi 93
ThrowDiscus/v_ThrowDiscus_g06_c06.avi 93
ThrowDiscus/v_ThrowDiscus_g06_c07.avi 93
ThrowDiscus/v_ThrowDiscus_g07_c01.avi 93
ThrowDiscus/v_ThrowDiscus_g07_c02.avi 93
ThrowDiscus/v_ThrowDiscus_g07_c03.avi 93
ThrowDiscus/v_ThrowDiscus_g07_c04.avi 93
ThrowDiscus/v_ThrowDiscus_g07_c05.avi 93
ThrowDiscus/v_ThrowDiscus_g07_c06.avi 93
ThrowDiscus/v_ThrowDiscus_g07_c07.avi 93
ThrowDiscus/v_ThrowDiscus_g15_c01.avi 93
ThrowDiscus/v_ThrowDiscus_g15_c02.avi 93
ThrowDiscus/v_ThrowDiscus_g15_c03.avi 93
ThrowDiscus/v_ThrowDiscus_g15_c04.avi 93
ThrowDiscus/v_ThrowDiscus_g15_c05.avi 93
ThrowDiscus/v_ThrowDiscus_g16_c01.avi 93
ThrowDiscus/v_ThrowDiscus_g16_c02.avi 93
ThrowDiscus/v_ThrowDiscus_g16_c03.avi 93
ThrowDiscus/v_ThrowDiscus_g16_c04.avi 93
ThrowDiscus/v_ThrowDiscus_g17_c01.avi 93
ThrowDiscus/v_ThrowDiscus_g17_c02.avi 93
ThrowDiscus/v_ThrowDiscus_g17_c03.avi 93
ThrowDiscus/v_ThrowDiscus_g17_c04.avi 93
ThrowDiscus/v_ThrowDiscus_g17_c05.avi 93
ThrowDiscus/v_ThrowDiscus_g18_c01.avi 93
ThrowDiscus/v_ThrowDiscus_g18_c02.avi 93
ThrowDiscus/v_ThrowDiscus_g18_c03.avi 93
ThrowDiscus/v_ThrowDiscus_g18_c04.avi 93
ThrowDiscus/v_ThrowDiscus_g18_c05.avi 93
ThrowDiscus/v_ThrowDiscus_g18_c06.avi 93
ThrowDiscus/v_ThrowDiscus_g18_c07.avi 93
ThrowDiscus/v_ThrowDiscus_g19_c01.avi 93
ThrowDiscus/v_ThrowDiscus_g19_c02.avi 93
ThrowDiscus/v_ThrowDiscus_g19_c03.avi 93
ThrowDiscus/v_ThrowDiscus_g19_c04.avi 93
ThrowDiscus/v_ThrowDiscus_g20_c01.avi 93
ThrowDiscus/v_ThrowDiscus_g20_c02.avi 93
ThrowDiscus/v_ThrowDiscus_g20_c03.avi 93
ThrowDiscus/v_ThrowDiscus_g20_c04.avi 93
ThrowDiscus/v_ThrowDiscus_g21_c01.avi 93
ThrowDiscus/v_ThrowDiscus_g21_c02.avi 93
ThrowDiscus/v_ThrowDiscus_g21_c03.avi 93
ThrowDiscus/v_ThrowDiscus_g21_c04.avi 93
ThrowDiscus/v_ThrowDiscus_g21_c05.avi 93
ThrowDiscus/v_ThrowDiscus_g21_c06.avi 93
ThrowDiscus/v_ThrowDiscus_g21_c07.avi 93
ThrowDiscus/v_ThrowDiscus_g22_c01.avi 93
ThrowDiscus/v_ThrowDiscus_g22_c02.avi 93
ThrowDiscus/v_ThrowDiscus_g22_c03.avi 93
ThrowDiscus/v_ThrowDiscus_g22_c04.avi 93
ThrowDiscus/v_ThrowDiscus_g23_c01.avi 93
ThrowDiscus/v_ThrowDiscus_g23_c02.avi 93
ThrowDiscus/v_ThrowDiscus_g23_c03.avi 93
ThrowDiscus/v_ThrowDiscus_g23_c04.avi 93
ThrowDiscus/v_ThrowDiscus_g23_c05.avi 93
ThrowDiscus/v_ThrowDiscus_g24_c01.avi 93
ThrowDiscus/v_ThrowDiscus_g24_c02.avi 93
ThrowDiscus/v_ThrowDiscus_g24_c03.avi 93
ThrowDiscus/v_ThrowDiscus_g24_c04.avi 93
ThrowDiscus/v_ThrowDiscus_g24_c05.avi 93
ThrowDiscus/v_ThrowDiscus_g25_c01.avi 93
ThrowDiscus/v_ThrowDiscus_g25_c02.avi 93
ThrowDiscus/v_ThrowDiscus_g25_c03.avi 93
ThrowDiscus/v_ThrowDiscus_g25_c04.avi 93
ThrowDiscus/v_ThrowDiscus_g25_c05.avi 93
TrampolineJumping/v_TrampolineJumping_g01_c01.avi 94
TrampolineJumping/v_TrampolineJumping_g01_c02.avi 94
TrampolineJumping/v_TrampolineJumping_g01_c03.avi 94
TrampolineJumping/v_TrampolineJumping_g01_c04.avi 94
TrampolineJumping/v_TrampolineJumping_g02_c01.avi 94
TrampolineJumping/v_TrampolineJumping_g02_c02.avi 94
TrampolineJumping/v_TrampolineJumping_g02_c03.avi 94
TrampolineJumping/v_TrampolineJumping_g02_c04.avi 94
TrampolineJumping/v_TrampolineJumping_g02_c05.avi 94
TrampolineJumping/v_TrampolineJumping_g02_c06.avi 94
TrampolineJumping/v_TrampolineJumping_g03_c01.avi 94
TrampolineJumping/v_TrampolineJumping_g03_c02.avi 94
TrampolineJumping/v_TrampolineJumping_g03_c03.avi 94
TrampolineJumping/v_TrampolineJumping_g03_c04.avi 94
TrampolineJumping/v_TrampolineJumping_g04_c01.avi 94
TrampolineJumping/v_TrampolineJumping_g04_c02.avi 94
TrampolineJumping/v_TrampolineJumping_g04_c03.avi 94
TrampolineJumping/v_TrampolineJumping_g04_c04.avi 94
TrampolineJumping/v_TrampolineJumping_g04_c05.avi 94
TrampolineJumping/v_TrampolineJumping_g05_c01.avi 94
TrampolineJumping/v_TrampolineJumping_g05_c02.avi 94
TrampolineJumping/v_TrampolineJumping_g05_c03.avi 94
TrampolineJumping/v_TrampolineJumping_g05_c04.avi 94
TrampolineJumping/v_TrampolineJumping_g06_c01.avi 94
TrampolineJumping/v_TrampolineJumping_g06_c02.avi 94
TrampolineJumping/v_TrampolineJumping_g06_c03.avi 94
TrampolineJumping/v_TrampolineJumping_g06_c04.avi 94
TrampolineJumping/v_TrampolineJumping_g07_c01.avi 94
TrampolineJumping/v_TrampolineJumping_g07_c02.avi 94
TrampolineJumping/v_TrampolineJumping_g07_c03.avi 94
TrampolineJumping/v_TrampolineJumping_g07_c04.avi 94
TrampolineJumping/v_TrampolineJumping_g07_c05.avi 94
TrampolineJumping/v_TrampolineJumping_g15_c01.avi 94
TrampolineJumping/v_TrampolineJumping_g15_c02.avi 94
TrampolineJumping/v_TrampolineJumping_g15_c03.avi 94
TrampolineJumping/v_TrampolineJumping_g15_c04.avi 94
TrampolineJumping/v_TrampolineJumping_g15_c05.avi 94
TrampolineJumping/v_TrampolineJumping_g16_c01.avi 94
TrampolineJumping/v_TrampolineJumping_g16_c02.avi 94
TrampolineJumping/v_TrampolineJumping_g16_c03.avi 94
TrampolineJumping/v_TrampolineJumping_g16_c04.avi 94
TrampolineJumping/v_TrampolineJumping_g16_c05.avi 94
TrampolineJumping/v_TrampolineJumping_g16_c06.avi 94
TrampolineJumping/v_TrampolineJumping_g17_c01.avi 94
TrampolineJumping/v_TrampolineJumping_g17_c02.avi 94
TrampolineJumping/v_TrampolineJumping_g17_c03.avi 94
TrampolineJumping/v_TrampolineJumping_g17_c04.avi 94
TrampolineJumping/v_TrampolineJumping_g18_c01.avi 94
TrampolineJumping/v_TrampolineJumping_g18_c02.avi 94
TrampolineJumping/v_TrampolineJumping_g18_c03.avi 94
TrampolineJumping/v_TrampolineJumping_g18_c04.avi 94
TrampolineJumping/v_TrampolineJumping_g19_c01.avi 94
TrampolineJumping/v_TrampolineJumping_g19_c02.avi 94
TrampolineJumping/v_TrampolineJumping_g19_c03.avi 94
TrampolineJumping/v_TrampolineJumping_g19_c04.avi 94
TrampolineJumping/v_TrampolineJumping_g19_c05.avi 94
TrampolineJumping/v_TrampolineJumping_g19_c06.avi 94
TrampolineJumping/v_TrampolineJumping_g20_c01.avi 94
TrampolineJumping/v_TrampolineJumping_g20_c02.avi 94
TrampolineJumping/v_TrampolineJumping_g20_c03.avi 94
TrampolineJumping/v_TrampolineJumping_g20_c04.avi 94
TrampolineJumping/v_TrampolineJumping_g20_c05.avi 94
TrampolineJumping/v_TrampolineJumping_g21_c01.avi 94
TrampolineJumping/v_TrampolineJumping_g21_c02.avi 94
TrampolineJumping/v_TrampolineJumping_g21_c03.avi 94
TrampolineJumping/v_TrampolineJumping_g21_c04.avi 94
TrampolineJumping/v_TrampolineJumping_g22_c01.avi 94
TrampolineJumping/v_TrampolineJumping_g22_c02.avi 94
TrampolineJumping/v_TrampolineJumping_g22_c03.avi 94
TrampolineJumping/v_TrampolineJumping_g22_c04.avi 94
TrampolineJumping/v_TrampolineJumping_g22_c05.avi 94
TrampolineJumping/v_TrampolineJumping_g22_c06.avi 94
TrampolineJumping/v_TrampolineJumping_g23_c01.avi 94
TrampolineJumping/v_TrampolineJumping_g23_c02.avi 94
TrampolineJumping/v_TrampolineJumping_g23_c03.avi 94
TrampolineJumping/v_TrampolineJumping_g23_c04.avi 94
TrampolineJumping/v_TrampolineJumping_g24_c01.avi 94
TrampolineJumping/v_TrampolineJumping_g24_c02.avi 94
TrampolineJumping/v_TrampolineJumping_g24_c03.avi 94
TrampolineJumping/v_TrampolineJumping_g24_c04.avi 94
TrampolineJumping/v_TrampolineJumping_g25_c01.avi 94
TrampolineJumping/v_TrampolineJumping_g25_c02.avi 94
TrampolineJumping/v_TrampolineJumping_g25_c03.avi 94
TrampolineJumping/v_TrampolineJumping_g25_c04.avi 94
Typing/v_Typing_g01_c01.avi 95
Typing/v_Typing_g01_c02.avi 95
Typing/v_Typing_g01_c03.avi 95
Typing/v_Typing_g01_c04.avi 95
Typing/v_Typing_g01_c05.avi 95
Typing/v_Typing_g01_c06.avi 95
Typing/v_Typing_g01_c07.avi 95
Typing/v_Typing_g02_c01.avi 95
Typing/v_Typing_g02_c02.avi 95
Typing/v_Typing_g02_c03.avi 95
Typing/v_Typing_g02_c04.avi 95
Typing/v_Typing_g02_c05.avi 95
Typing/v_Typing_g02_c06.avi 95
Typing/v_Typing_g03_c01.avi 95
Typing/v_Typing_g03_c02.avi 95
Typing/v_Typing_g03_c03.avi 95
Typing/v_Typing_g03_c04.avi 95
Typing/v_Typing_g03_c05.avi 95
Typing/v_Typing_g03_c06.avi 95
Typing/v_Typing_g03_c07.avi 95
Typing/v_Typing_g04_c01.avi 95
Typing/v_Typing_g04_c02.avi 95
Typing/v_Typing_g04_c03.avi 95
Typing/v_Typing_g04_c04.avi 95
Typing/v_Typing_g05_c01.avi 95
Typing/v_Typing_g05_c02.avi 95
Typing/v_Typing_g05_c03.avi 95
Typing/v_Typing_g05_c04.avi 95
Typing/v_Typing_g05_c05.avi 95
Typing/v_Typing_g05_c06.avi 95
Typing/v_Typing_g06_c01.avi 95
Typing/v_Typing_g06_c02.avi 95
Typing/v_Typing_g06_c03.avi 95
Typing/v_Typing_g06_c04.avi 95
Typing/v_Typing_g06_c05.avi 95
Typing/v_Typing_g06_c06.avi 95
Typing/v_Typing_g06_c07.avi 95
Typing/v_Typing_g07_c01.avi 95
Typing/v_Typing_g07_c02.avi 95
Typing/v_Typing_g07_c03.avi 95
Typing/v_Typing_g07_c04.avi 95
Typing/v_Typing_g07_c05.avi 95
Typing/v_Typing_g07_c06.avi 95
Typing/v_Typing_g15_c01.avi 95
Typing/v_Typing_g15_c02.avi 95
Typing/v_Typing_g15_c03.avi 95
Typing/v_Typing_g15_c04.avi 95
Typing/v_Typing_g16_c01.avi 95
Typing/v_Typing_g16_c02.avi 95
Typing/v_Typing_g16_c03.avi 95
Typing/v_Typing_g16_c04.avi 95
Typing/v_Typing_g17_c01.avi 95
Typing/v_Typing_g17_c02.avi 95
Typing/v_Typing_g17_c03.avi 95
Typing/v_Typing_g17_c04.avi 95
Typing/v_Typing_g18_c01.avi 95
Typing/v_Typing_g18_c02.avi 95
Typing/v_Typing_g18_c03.avi 95
Typing/v_Typing_g18_c04.avi 95
Typing/v_Typing_g19_c01.avi 95
Typing/v_Typing_g19_c02.avi 95
Typing/v_Typing_g19_c03.avi 95
Typing/v_Typing_g19_c04.avi 95
Typing/v_Typing_g20_c01.avi 95
Typing/v_Typing_g20_c02.avi 95
Typing/v_Typing_g20_c03.avi 95
Typing/v_Typing_g20_c04.avi 95
Typing/v_Typing_g20_c05.avi 95
Typing/v_Typing_g20_c06.avi 95
Typing/v_Typing_g20_c07.avi 95
Typing/v_Typing_g21_c01.avi 95
Typing/v_Typing_g21_c02.avi 95
Typing/v_Typing_g21_c03.avi 95
Typing/v_Typing_g21_c04.avi 95
Typing/v_Typing_g22_c01.avi 95
Typing/v_Typing_g22_c02.avi 95
Typing/v_Typing_g22_c03.avi 95
Typing/v_Typing_g22_c04.avi 95
Typing/v_Typing_g23_c01.avi 95
Typing/v_Typing_g23_c02.avi 95
Typing/v_Typing_g23_c03.avi 95
Typing/v_Typing_g23_c04.avi 95
Typing/v_Typing_g24_c01.avi 95
Typing/v_Typing_g24_c02.avi 95
Typing/v_Typing_g24_c03.avi 95
Typing/v_Typing_g24_c04.avi 95
Typing/v_Typing_g25_c01.avi 95
Typing/v_Typing_g25_c02.avi 95
Typing/v_Typing_g25_c03.avi 95
Typing/v_Typing_g25_c04.avi 95
UnevenBars/v_UnevenBars_g01_c01.avi 96
UnevenBars/v_UnevenBars_g01_c02.avi 96
UnevenBars/v_UnevenBars_g01_c03.avi 96
UnevenBars/v_UnevenBars_g01_c04.avi 96
UnevenBars/v_UnevenBars_g02_c01.avi 96
UnevenBars/v_UnevenBars_g02_c02.avi 96
UnevenBars/v_UnevenBars_g02_c03.avi 96
UnevenBars/v_UnevenBars_g02_c04.avi 96
UnevenBars/v_UnevenBars_g03_c01.avi 96
UnevenBars/v_UnevenBars_g03_c02.avi 96
UnevenBars/v_UnevenBars_g03_c03.avi 96
UnevenBars/v_UnevenBars_g03_c04.avi 96
UnevenBars/v_UnevenBars_g04_c01.avi 96
UnevenBars/v_UnevenBars_g04_c02.avi 96
UnevenBars/v_UnevenBars_g04_c03.avi 96
UnevenBars/v_UnevenBars_g04_c04.avi 96
UnevenBars/v_UnevenBars_g05_c01.avi 96
UnevenBars/v_UnevenBars_g05_c02.avi 96
UnevenBars/v_UnevenBars_g05_c03.avi 96
UnevenBars/v_UnevenBars_g05_c04.avi 96
UnevenBars/v_UnevenBars_g06_c01.avi 96
UnevenBars/v_UnevenBars_g06_c02.avi 96
UnevenBars/v_UnevenBars_g06_c03.avi 96
UnevenBars/v_UnevenBars_g06_c04.avi 96
UnevenBars/v_UnevenBars_g07_c01.avi 96
UnevenBars/v_UnevenBars_g07_c02.avi 96
UnevenBars/v_UnevenBars_g07_c03.avi 96
UnevenBars/v_UnevenBars_g07_c04.avi 96
UnevenBars/v_UnevenBars_g15_c01.avi 96
UnevenBars/v_UnevenBars_g15_c02.avi 96
UnevenBars/v_UnevenBars_g15_c03.avi 96
UnevenBars/v_UnevenBars_g15_c04.avi 96
UnevenBars/v_UnevenBars_g15_c05.avi 96
UnevenBars/v_UnevenBars_g15_c06.avi 96
UnevenBars/v_UnevenBars_g15_c07.avi 96
UnevenBars/v_UnevenBars_g16_c01.avi 96
UnevenBars/v_UnevenBars_g16_c02.avi 96
UnevenBars/v_UnevenBars_g16_c03.avi 96
UnevenBars/v_UnevenBars_g16_c04.avi 96
UnevenBars/v_UnevenBars_g16_c05.avi 96
UnevenBars/v_UnevenBars_g17_c01.avi 96
UnevenBars/v_UnevenBars_g17_c02.avi 96
UnevenBars/v_UnevenBars_g17_c03.avi 96
UnevenBars/v_UnevenBars_g17_c04.avi 96
UnevenBars/v_UnevenBars_g18_c01.avi 96
UnevenBars/v_UnevenBars_g18_c02.avi 96
UnevenBars/v_UnevenBars_g18_c03.avi 96
UnevenBars/v_UnevenBars_g18_c04.avi 96
UnevenBars/v_UnevenBars_g19_c01.avi 96
UnevenBars/v_UnevenBars_g19_c02.avi 96
UnevenBars/v_UnevenBars_g19_c03.avi 96
UnevenBars/v_UnevenBars_g19_c04.avi 96
UnevenBars/v_UnevenBars_g20_c01.avi 96
UnevenBars/v_UnevenBars_g20_c02.avi 96
UnevenBars/v_UnevenBars_g20_c03.avi 96
UnevenBars/v_UnevenBars_g20_c04.avi 96
UnevenBars/v_UnevenBars_g21_c01.avi 96
UnevenBars/v_UnevenBars_g21_c02.avi 96
UnevenBars/v_UnevenBars_g21_c03.avi 96
UnevenBars/v_UnevenBars_g21_c04.avi 96
UnevenBars/v_UnevenBars_g22_c01.avi 96
UnevenBars/v_UnevenBars_g22_c02.avi 96
UnevenBars/v_UnevenBars_g22_c03.avi 96
UnevenBars/v_UnevenBars_g22_c04.avi 96
UnevenBars/v_UnevenBars_g23_c01.avi 96
UnevenBars/v_UnevenBars_g23_c02.avi 96
UnevenBars/v_UnevenBars_g23_c03.avi 96
UnevenBars/v_UnevenBars_g23_c04.avi 96
UnevenBars/v_UnevenBars_g24_c01.avi 96
UnevenBars/v_UnevenBars_g24_c02.avi 96
UnevenBars/v_UnevenBars_g24_c03.avi 96
UnevenBars/v_UnevenBars_g24_c04.avi 96
UnevenBars/v_UnevenBars_g25_c01.avi 96
UnevenBars/v_UnevenBars_g25_c02.avi 96
UnevenBars/v_UnevenBars_g25_c03.avi 96
UnevenBars/v_UnevenBars_g25_c04.avi 96
VolleyballSpiking/v_VolleyballSpiking_g01_c01.avi 97
VolleyballSpiking/v_VolleyballSpiking_g01_c02.avi 97
VolleyballSpiking/v_VolleyballSpiking_g01_c03.avi 97
VolleyballSpiking/v_VolleyballSpiking_g01_c04.avi 97
VolleyballSpiking/v_VolleyballSpiking_g02_c01.avi 97
VolleyballSpiking/v_VolleyballSpiking_g02_c02.avi 97
VolleyballSpiking/v_VolleyballSpiking_g02_c03.avi 97
VolleyballSpiking/v_VolleyballSpiking_g02_c04.avi 97
VolleyballSpiking/v_VolleyballSpiking_g03_c01.avi 97
VolleyballSpiking/v_VolleyballSpiking_g03_c02.avi 97
VolleyballSpiking/v_VolleyballSpiking_g03_c03.avi 97
VolleyballSpiking/v_VolleyballSpiking_g03_c04.avi 97
VolleyballSpiking/v_VolleyballSpiking_g04_c01.avi 97
VolleyballSpiking/v_VolleyballSpiking_g04_c02.avi 97
VolleyballSpiking/v_VolleyballSpiking_g04_c03.avi 97
VolleyballSpiking/v_VolleyballSpiking_g04_c04.avi 97
VolleyballSpiking/v_VolleyballSpiking_g04_c05.avi 97
VolleyballSpiking/v_VolleyballSpiking_g04_c06.avi 97
VolleyballSpiking/v_VolleyballSpiking_g04_c07.avi 97
VolleyballSpiking/v_VolleyballSpiking_g05_c01.avi 97
VolleyballSpiking/v_VolleyballSpiking_g05_c02.avi 97
VolleyballSpiking/v_VolleyballSpiking_g05_c03.avi 97
VolleyballSpiking/v_VolleyballSpiking_g05_c04.avi 97
VolleyballSpiking/v_VolleyballSpiking_g05_c05.avi 97
VolleyballSpiking/v_VolleyballSpiking_g06_c01.avi 97
VolleyballSpiking/v_VolleyballSpiking_g06_c02.avi 97
VolleyballSpiking/v_VolleyballSpiking_g06_c03.avi 97
VolleyballSpiking/v_VolleyballSpiking_g06_c04.avi 97
VolleyballSpiking/v_VolleyballSpiking_g07_c01.avi 97
VolleyballSpiking/v_VolleyballSpiking_g07_c02.avi 97
VolleyballSpiking/v_VolleyballSpiking_g07_c03.avi 97
VolleyballSpiking/v_VolleyballSpiking_g07_c04.avi 97
VolleyballSpiking/v_VolleyballSpiking_g07_c05.avi 97
VolleyballSpiking/v_VolleyballSpiking_g07_c06.avi 97
VolleyballSpiking/v_VolleyballSpiking_g07_c07.avi 97
VolleyballSpiking/v_VolleyballSpiking_g15_c01.avi 97
VolleyballSpiking/v_VolleyballSpiking_g15_c02.avi 97
VolleyballSpiking/v_VolleyballSpiking_g15_c03.avi 97
VolleyballSpiking/v_VolleyballSpiking_g15_c04.avi 97
VolleyballSpiking/v_VolleyballSpiking_g16_c01.avi 97
VolleyballSpiking/v_VolleyballSpiking_g16_c02.avi 97
VolleyballSpiking/v_VolleyballSpiking_g16_c03.avi 97
VolleyballSpiking/v_VolleyballSpiking_g16_c04.avi 97
VolleyballSpiking/v_VolleyballSpiking_g17_c01.avi 97
VolleyballSpiking/v_VolleyballSpiking_g17_c02.avi 97
VolleyballSpiking/v_VolleyballSpiking_g17_c03.avi 97
VolleyballSpiking/v_VolleyballSpiking_g17_c04.avi 97
VolleyballSpiking/v_VolleyballSpiking_g18_c01.avi 97
VolleyballSpiking/v_VolleyballSpiking_g18_c02.avi 97
VolleyballSpiking/v_VolleyballSpiking_g18_c03.avi 97
VolleyballSpiking/v_VolleyballSpiking_g18_c04.avi 97
VolleyballSpiking/v_VolleyballSpiking_g19_c01.avi 97
VolleyballSpiking/v_VolleyballSpiking_g19_c02.avi 97
VolleyballSpiking/v_VolleyballSpiking_g19_c03.avi 97
VolleyballSpiking/v_VolleyballSpiking_g19_c04.avi 97
VolleyballSpiking/v_VolleyballSpiking_g20_c01.avi 97
VolleyballSpiking/v_VolleyballSpiking_g20_c02.avi 97
VolleyballSpiking/v_VolleyballSpiking_g20_c03.avi 97
VolleyballSpiking/v_VolleyballSpiking_g20_c04.avi 97
VolleyballSpiking/v_VolleyballSpiking_g21_c01.avi 97
VolleyballSpiking/v_VolleyballSpiking_g21_c02.avi 97
VolleyballSpiking/v_VolleyballSpiking_g21_c03.avi 97
VolleyballSpiking/v_VolleyballSpiking_g21_c04.avi 97
VolleyballSpiking/v_VolleyballSpiking_g22_c01.avi 97
VolleyballSpiking/v_VolleyballSpiking_g22_c02.avi 97
VolleyballSpiking/v_VolleyballSpiking_g22_c03.avi 97
VolleyballSpiking/v_VolleyballSpiking_g22_c04.avi 97
VolleyballSpiking/v_VolleyballSpiking_g23_c01.avi 97
VolleyballSpiking/v_VolleyballSpiking_g23_c02.avi 97
VolleyballSpiking/v_VolleyballSpiking_g23_c03.avi 97
VolleyballSpiking/v_VolleyballSpiking_g23_c04.avi 97
VolleyballSpiking/v_VolleyballSpiking_g24_c01.avi 97
VolleyballSpiking/v_VolleyballSpiking_g24_c02.avi 97
VolleyballSpiking/v_VolleyballSpiking_g24_c03.avi 97
VolleyballSpiking/v_VolleyballSpiking_g24_c04.avi 97
VolleyballSpiking/v_VolleyballSpiking_g25_c01.avi 97
VolleyballSpiking/v_VolleyballSpiking_g25_c02.avi 97
VolleyballSpiking/v_VolleyballSpiking_g25_c03.avi 97
VolleyballSpiking/v_VolleyballSpiking_g25_c04.avi 97
WalkingWithDog/v_WalkingWithDog_g01_c01.avi 98
WalkingWithDog/v_WalkingWithDog_g01_c02.avi 98
WalkingWithDog/v_WalkingWithDog_g01_c03.avi 98
WalkingWithDog/v_WalkingWithDog_g01_c04.avi 98
WalkingWithDog/v_WalkingWithDog_g02_c01.avi 98
WalkingWithDog/v_WalkingWithDog_g02_c02.avi 98
WalkingWithDog/v_WalkingWithDog_g02_c03.avi 98
WalkingWithDog/v_WalkingWithDog_g02_c04.avi 98
WalkingWithDog/v_WalkingWithDog_g02_c05.avi 98
WalkingWithDog/v_WalkingWithDog_g02_c06.avi 98
WalkingWithDog/v_WalkingWithDog_g03_c01.avi 98
WalkingWithDog/v_WalkingWithDog_g03_c02.avi 98
WalkingWithDog/v_WalkingWithDog_g03_c03.avi 98
WalkingWithDog/v_WalkingWithDog_g03_c04.avi 98
WalkingWithDog/v_WalkingWithDog_g03_c05.avi 98
WalkingWithDog/v_WalkingWithDog_g04_c01.avi 98
WalkingWithDog/v_WalkingWithDog_g04_c02.avi 98
WalkingWithDog/v_WalkingWithDog_g04_c03.avi 98
WalkingWithDog/v_WalkingWithDog_g04_c04.avi 98
WalkingWithDog/v_WalkingWithDog_g04_c05.avi 98
WalkingWithDog/v_WalkingWithDog_g05_c01.avi 98
WalkingWithDog/v_WalkingWithDog_g05_c02.avi 98
WalkingWithDog/v_WalkingWithDog_g05_c03.avi 98
WalkingWithDog/v_WalkingWithDog_g05_c04.avi 98
WalkingWithDog/v_WalkingWithDog_g05_c05.avi 98
WalkingWithDog/v_WalkingWithDog_g06_c01.avi 98
WalkingWithDog/v_WalkingWithDog_g06_c02.avi 98
WalkingWithDog/v_WalkingWithDog_g06_c03.avi 98
WalkingWithDog/v_WalkingWithDog_g06_c04.avi 98
WalkingWithDog/v_WalkingWithDog_g06_c05.avi 98
WalkingWithDog/v_WalkingWithDog_g07_c01.avi 98
WalkingWithDog/v_WalkingWithDog_g07_c02.avi 98
WalkingWithDog/v_WalkingWithDog_g07_c03.avi 98
WalkingWithDog/v_WalkingWithDog_g07_c04.avi 98
WalkingWithDog/v_WalkingWithDog_g07_c05.avi 98
WalkingWithDog/v_WalkingWithDog_g07_c06.avi 98
WalkingWithDog/v_WalkingWithDog_g15_c01.avi 98
WalkingWithDog/v_WalkingWithDog_g15_c02.avi 98
WalkingWithDog/v_WalkingWithDog_g15_c03.avi 98
WalkingWithDog/v_WalkingWithDog_g15_c04.avi 98
WalkingWithDog/v_WalkingWithDog_g16_c01.avi 98
WalkingWithDog/v_WalkingWithDog_g16_c02.avi 98
WalkingWithDog/v_WalkingWithDog_g16_c03.avi 98
WalkingWithDog/v_WalkingWithDog_g16_c04.avi 98
WalkingWithDog/v_WalkingWithDog_g16_c05.avi 98
WalkingWithDog/v_WalkingWithDog_g17_c01.avi 98
WalkingWithDog/v_WalkingWithDog_g17_c02.avi 98
WalkingWithDog/v_WalkingWithDog_g17_c03.avi 98
WalkingWithDog/v_WalkingWithDog_g17_c04.avi 98
WalkingWithDog/v_WalkingWithDog_g17_c05.avi 98
WalkingWithDog/v_WalkingWithDog_g18_c01.avi 98
WalkingWithDog/v_WalkingWithDog_g18_c02.avi 98
WalkingWithDog/v_WalkingWithDog_g18_c03.avi 98
WalkingWithDog/v_WalkingWithDog_g18_c04.avi 98
WalkingWithDog/v_WalkingWithDog_g19_c01.avi 98
WalkingWithDog/v_WalkingWithDog_g19_c02.avi 98
WalkingWithDog/v_WalkingWithDog_g19_c03.avi 98
WalkingWithDog/v_WalkingWithDog_g19_c04.avi 98
WalkingWithDog/v_WalkingWithDog_g19_c05.avi 98
WalkingWithDog/v_WalkingWithDog_g20_c01.avi 98
WalkingWithDog/v_WalkingWithDog_g20_c02.avi 98
WalkingWithDog/v_WalkingWithDog_g20_c03.avi 98
WalkingWithDog/v_WalkingWithDog_g20_c04.avi 98
WalkingWithDog/v_WalkingWithDog_g20_c05.avi 98
WalkingWithDog/v_WalkingWithDog_g20_c06.avi 98
WalkingWithDog/v_WalkingWithDog_g20_c07.avi 98
WalkingWithDog/v_WalkingWithDog_g21_c01.avi 98
WalkingWithDog/v_WalkingWithDog_g21_c02.avi 98
WalkingWithDog/v_WalkingWithDog_g21_c03.avi 98
WalkingWithDog/v_WalkingWithDog_g21_c04.avi 98
WalkingWithDog/v_WalkingWithDog_g22_c01.avi 98
WalkingWithDog/v_WalkingWithDog_g22_c02.avi 98
WalkingWithDog/v_WalkingWithDog_g22_c03.avi 98
WalkingWithDog/v_WalkingWithDog_g22_c04.avi 98
WalkingWithDog/v_WalkingWithDog_g23_c01.avi 98
WalkingWithDog/v_WalkingWithDog_g23_c02.avi 98
WalkingWithDog/v_WalkingWithDog_g23_c03.avi 98
WalkingWithDog/v_WalkingWithDog_g23_c04.avi 98
WalkingWithDog/v_WalkingWithDog_g24_c01.avi 98
WalkingWithDog/v_WalkingWithDog_g24_c02.avi 98
WalkingWithDog/v_WalkingWithDog_g24_c03.avi 98
WalkingWithDog/v_WalkingWithDog_g24_c04.avi 98
WalkingWithDog/v_WalkingWithDog_g24_c05.avi 98
WalkingWithDog/v_WalkingWithDog_g24_c06.avi 98
WalkingWithDog/v_WalkingWithDog_g25_c01.avi 98
WalkingWithDog/v_WalkingWithDog_g25_c02.avi 98
WalkingWithDog/v_WalkingWithDog_g25_c03.avi 98
WalkingWithDog/v_WalkingWithDog_g25_c04.avi 98
WallPushups/v_WallPushups_g01_c01.avi 99
WallPushups/v_WallPushups_g01_c02.avi 99
WallPushups/v_WallPushups_g01_c03.avi 99
WallPushups/v_WallPushups_g01_c04.avi 99
WallPushups/v_WallPushups_g02_c01.avi 99
WallPushups/v_WallPushups_g02_c02.avi 99
WallPushups/v_WallPushups_g02_c03.avi 99
WallPushups/v_WallPushups_g02_c04.avi 99
WallPushups/v_WallPushups_g03_c01.avi 99
WallPushups/v_WallPushups_g03_c02.avi 99
WallPushups/v_WallPushups_g03_c03.avi 99
WallPushups/v_WallPushups_g03_c04.avi 99
WallPushups/v_WallPushups_g03_c05.avi 99
WallPushups/v_WallPushups_g04_c01.avi 99
WallPushups/v_WallPushups_g04_c02.avi 99
WallPushups/v_WallPushups_g04_c03.avi 99
WallPushups/v_WallPushups_g04_c04.avi 99
WallPushups/v_WallPushups_g05_c01.avi 99
WallPushups/v_WallPushups_g05_c02.avi 99
WallPushups/v_WallPushups_g05_c03.avi 99
WallPushups/v_WallPushups_g05_c04.avi 99
WallPushups/v_WallPushups_g05_c05.avi 99
WallPushups/v_WallPushups_g06_c01.avi 99
WallPushups/v_WallPushups_g06_c02.avi 99
WallPushups/v_WallPushups_g06_c03.avi 99
WallPushups/v_WallPushups_g06_c04.avi 99
WallPushups/v_WallPushups_g06_c05.avi 99
WallPushups/v_WallPushups_g06_c06.avi 99
WallPushups/v_WallPushups_g06_c07.avi 99
WallPushups/v_WallPushups_g07_c01.avi 99
WallPushups/v_WallPushups_g07_c02.avi 99
WallPushups/v_WallPushups_g07_c03.avi 99
WallPushups/v_WallPushups_g07_c04.avi 99
WallPushups/v_WallPushups_g07_c05.avi 99
WallPushups/v_WallPushups_g07_c06.avi 99
WallPushups/v_WallPushups_g15_c01.avi 99
WallPushups/v_WallPushups_g15_c02.avi 99
WallPushups/v_WallPushups_g15_c03.avi 99
WallPushups/v_WallPushups_g15_c04.avi 99
WallPushups/v_WallPushups_g15_c05.avi 99
WallPushups/v_WallPushups_g16_c01.avi 99
WallPushups/v_WallPushups_g16_c02.avi 99
WallPushups/v_WallPushups_g16_c03.avi 99
WallPushups/v_WallPushups_g16_c04.avi 99
WallPushups/v_WallPushups_g16_c05.avi 99
WallPushups/v_WallPushups_g16_c06.avi 99
WallPushups/v_WallPushups_g16_c07.avi 99
WallPushups/v_WallPushups_g17_c01.avi 99
WallPushups/v_WallPushups_g17_c02.avi 99
WallPushups/v_WallPushups_g17_c03.avi 99
WallPushups/v_WallPushups_g17_c04.avi 99
WallPushups/v_WallPushups_g17_c05.avi 99
WallPushups/v_WallPushups_g17_c06.avi 99
WallPushups/v_WallPushups_g17_c07.avi 99
WallPushups/v_WallPushups_g18_c01.avi 99
WallPushups/v_WallPushups_g18_c02.avi 99
WallPushups/v_WallPushups_g18_c03.avi 99
WallPushups/v_WallPushups_g18_c04.avi 99
WallPushups/v_WallPushups_g18_c05.avi 99
WallPushups/v_WallPushups_g19_c01.avi 99
WallPushups/v_WallPushups_g19_c02.avi 99
WallPushups/v_WallPushups_g19_c03.avi 99
WallPushups/v_WallPushups_g19_c04.avi 99
WallPushups/v_WallPushups_g19_c05.avi 99
WallPushups/v_WallPushups_g20_c01.avi 99
WallPushups/v_WallPushups_g20_c02.avi 99
WallPushups/v_WallPushups_g20_c03.avi 99
WallPushups/v_WallPushups_g20_c04.avi 99
WallPushups/v_WallPushups_g20_c05.avi 99
WallPushups/v_WallPushups_g20_c06.avi 99
WallPushups/v_WallPushups_g21_c01.avi 99
WallPushups/v_WallPushups_g21_c02.avi 99
WallPushups/v_WallPushups_g21_c03.avi 99
WallPushups/v_WallPushups_g21_c04.avi 99
WallPushups/v_WallPushups_g21_c05.avi 99
WallPushups/v_WallPushups_g21_c06.avi 99
WallPushups/v_WallPushups_g21_c07.avi 99
WallPushups/v_WallPushups_g22_c01.avi 99
WallPushups/v_WallPushups_g22_c02.avi 99
WallPushups/v_WallPushups_g22_c03.avi 99
WallPushups/v_WallPushups_g22_c04.avi 99
WallPushups/v_WallPushups_g23_c01.avi 99
WallPushups/v_WallPushups_g23_c02.avi 99
WallPushups/v_WallPushups_g23_c03.avi 99
WallPushups/v_WallPushups_g23_c04.avi 99
WallPushups/v_WallPushups_g24_c01.avi 99
WallPushups/v_WallPushups_g24_c02.avi 99
WallPushups/v_WallPushups_g24_c03.avi 99
WallPushups/v_WallPushups_g24_c04.avi 99
WallPushups/v_WallPushups_g25_c01.avi 99
WallPushups/v_WallPushups_g25_c02.avi 99
WallPushups/v_WallPushups_g25_c03.avi 99
WallPushups/v_WallPushups_g25_c04.avi 99
WallPushups/v_WallPushups_g25_c05.avi 99
WritingOnBoard/v_WritingOnBoard_g01_c01.avi 100
WritingOnBoard/v_WritingOnBoard_g01_c02.avi 100
WritingOnBoard/v_WritingOnBoard_g01_c03.avi 100
WritingOnBoard/v_WritingOnBoard_g01_c04.avi 100
WritingOnBoard/v_WritingOnBoard_g01_c05.avi 100
WritingOnBoard/v_WritingOnBoard_g01_c06.avi 100
WritingOnBoard/v_WritingOnBoard_g01_c07.avi 100
WritingOnBoard/v_WritingOnBoard_g02_c01.avi 100
WritingOnBoard/v_WritingOnBoard_g02_c02.avi 100
WritingOnBoard/v_WritingOnBoard_g02_c03.avi 100
WritingOnBoard/v_WritingOnBoard_g02_c04.avi 100
WritingOnBoard/v_WritingOnBoard_g02_c05.avi 100
WritingOnBoard/v_WritingOnBoard_g02_c06.avi 100
WritingOnBoard/v_WritingOnBoard_g02_c07.avi 100
WritingOnBoard/v_WritingOnBoard_g03_c01.avi 100
WritingOnBoard/v_WritingOnBoard_g03_c02.avi 100
WritingOnBoard/v_WritingOnBoard_g03_c03.avi 100
WritingOnBoard/v_WritingOnBoard_g03_c04.avi 100
WritingOnBoard/v_WritingOnBoard_g03_c05.avi 100
WritingOnBoard/v_WritingOnBoard_g03_c06.avi 100
WritingOnBoard/v_WritingOnBoard_g03_c07.avi 100
WritingOnBoard/v_WritingOnBoard_g04_c01.avi 100
WritingOnBoard/v_WritingOnBoard_g04_c02.avi 100
WritingOnBoard/v_WritingOnBoard_g04_c03.avi 100
WritingOnBoard/v_WritingOnBoard_g04_c04.avi 100
WritingOnBoard/v_WritingOnBoard_g05_c01.avi 100
WritingOnBoard/v_WritingOnBoard_g05_c02.avi 100
WritingOnBoard/v_WritingOnBoard_g05_c03.avi 100
WritingOnBoard/v_WritingOnBoard_g05_c04.avi 100
WritingOnBoard/v_WritingOnBoard_g05_c05.avi 100
WritingOnBoard/v_WritingOnBoard_g05_c06.avi 100
WritingOnBoard/v_WritingOnBoard_g06_c01.avi 100
WritingOnBoard/v_WritingOnBoard_g06_c02.avi 100
WritingOnBoard/v_WritingOnBoard_g06_c03.avi 100
WritingOnBoard/v_WritingOnBoard_g06_c04.avi 100
WritingOnBoard/v_WritingOnBoard_g06_c05.avi 100
WritingOnBoard/v_WritingOnBoard_g06_c06.avi 100
WritingOnBoard/v_WritingOnBoard_g06_c07.avi 100
WritingOnBoard/v_WritingOnBoard_g07_c01.avi 100
WritingOnBoard/v_WritingOnBoard_g07_c02.avi 100
WritingOnBoard/v_WritingOnBoard_g07_c03.avi 100
WritingOnBoard/v_WritingOnBoard_g07_c04.avi 100
WritingOnBoard/v_WritingOnBoard_g07_c05.avi 100
WritingOnBoard/v_WritingOnBoard_g07_c06.avi 100
WritingOnBoard/v_WritingOnBoard_g07_c07.avi 100
WritingOnBoard/v_WritingOnBoard_g15_c01.avi 100
WritingOnBoard/v_WritingOnBoard_g15_c02.avi 100
WritingOnBoard/v_WritingOnBoard_g15_c03.avi 100
WritingOnBoard/v_WritingOnBoard_g15_c04.avi 100
WritingOnBoard/v_WritingOnBoard_g15_c05.avi 100
WritingOnBoard/v_WritingOnBoard_g16_c01.avi 100
WritingOnBoard/v_WritingOnBoard_g16_c02.avi 100
WritingOnBoard/v_WritingOnBoard_g16_c03.avi 100
WritingOnBoard/v_WritingOnBoard_g16_c04.avi 100
WritingOnBoard/v_WritingOnBoard_g16_c05.avi 100
WritingOnBoard/v_WritingOnBoard_g16_c06.avi 100
WritingOnBoard/v_WritingOnBoard_g16_c07.avi 100
WritingOnBoard/v_WritingOnBoard_g17_c01.avi 100
WritingOnBoard/v_WritingOnBoard_g17_c02.avi 100
WritingOnBoard/v_WritingOnBoard_g17_c03.avi 100
WritingOnBoard/v_WritingOnBoard_g17_c04.avi 100
WritingOnBoard/v_WritingOnBoard_g17_c05.avi 100
WritingOnBoard/v_WritingOnBoard_g18_c01.avi 100
WritingOnBoard/v_WritingOnBoard_g18_c02.avi 100
WritingOnBoard/v_WritingOnBoard_g18_c03.avi 100
WritingOnBoard/v_WritingOnBoard_g18_c04.avi 100
WritingOnBoard/v_WritingOnBoard_g18_c05.avi 100
WritingOnBoard/v_WritingOnBoard_g18_c06.avi 100
WritingOnBoard/v_WritingOnBoard_g18_c07.avi 100
WritingOnBoard/v_WritingOnBoard_g19_c01.avi 100
WritingOnBoard/v_WritingOnBoard_g19_c02.avi 100
WritingOnBoard/v_WritingOnBoard_g19_c03.avi 100
WritingOnBoard/v_WritingOnBoard_g19_c04.avi 100
WritingOnBoard/v_WritingOnBoard_g20_c01.avi 100
WritingOnBoard/v_WritingOnBoard_g20_c02.avi 100
WritingOnBoard/v_WritingOnBoard_g20_c03.avi 100
WritingOnBoard/v_WritingOnBoard_g20_c04.avi 100
WritingOnBoard/v_WritingOnBoard_g20_c05.avi 100
WritingOnBoard/v_WritingOnBoard_g20_c06.avi 100
WritingOnBoard/v_WritingOnBoard_g20_c07.avi 100
WritingOnBoard/v_WritingOnBoard_g21_c01.avi 100
WritingOnBoard/v_WritingOnBoard_g21_c02.avi 100
WritingOnBoard/v_WritingOnBoard_g21_c03.avi 100
WritingOnBoard/v_WritingOnBoard_g21_c04.avi 100
WritingOnBoard/v_WritingOnBoard_g21_c05.avi 100
WritingOnBoard/v_WritingOnBoard_g21_c06.avi 100
WritingOnBoard/v_WritingOnBoard_g21_c07.avi 100
WritingOnBoard/v_WritingOnBoard_g22_c01.avi 100
WritingOnBoard/v_WritingOnBoard_g22_c02.avi 100
WritingOnBoard/v_WritingOnBoard_g22_c03.avi 100
WritingOnBoard/v_WritingOnBoard_g22_c04.avi 100
WritingOnBoard/v_WritingOnBoard_g22_c05.avi 100
WritingOnBoard/v_WritingOnBoard_g22_c06.avi 100
WritingOnBoard/v_WritingOnBoard_g22_c07.avi 100
WritingOnBoard/v_WritingOnBoard_g23_c01.avi 100
WritingOnBoard/v_WritingOnBoard_g23_c02.avi 100
WritingOnBoard/v_WritingOnBoard_g23_c03.avi 100
WritingOnBoard/v_WritingOnBoard_g23_c04.avi 100
WritingOnBoard/v_WritingOnBoard_g23_c05.avi 100
WritingOnBoard/v_WritingOnBoard_g23_c06.avi 100
WritingOnBoard/v_WritingOnBoard_g23_c07.avi 100
WritingOnBoard/v_WritingOnBoard_g24_c01.avi 100
WritingOnBoard/v_WritingOnBoard_g24_c02.avi 100
WritingOnBoard/v_WritingOnBoard_g24_c03.avi 100
WritingOnBoard/v_WritingOnBoard_g24_c04.avi 100
WritingOnBoard/v_WritingOnBoard_g24_c05.avi 100
WritingOnBoard/v_WritingOnBoard_g24_c06.avi 100
WritingOnBoard/v_WritingOnBoard_g24_c07.avi 100
WritingOnBoard/v_WritingOnBoard_g25_c01.avi 100
WritingOnBoard/v_WritingOnBoard_g25_c02.avi 100
WritingOnBoard/v_WritingOnBoard_g25_c03.avi 100
WritingOnBoard/v_WritingOnBoard_g25_c04.avi 100
WritingOnBoard/v_WritingOnBoard_g25_c05.avi 100
WritingOnBoard/v_WritingOnBoard_g25_c06.avi 100
WritingOnBoard/v_WritingOnBoard_g25_c07.avi 100
YoYo/v_YoYo_g01_c01.avi 101
YoYo/v_YoYo_g01_c02.avi 101
YoYo/v_YoYo_g01_c03.avi 101
YoYo/v_YoYo_g01_c04.avi 101
YoYo/v_YoYo_g01_c05.avi 101
YoYo/v_YoYo_g01_c06.avi 101
YoYo/v_YoYo_g01_c07.avi 101
YoYo/v_YoYo_g02_c01.avi 101
YoYo/v_YoYo_g02_c02.avi 101
YoYo/v_YoYo_g02_c03.avi 101
YoYo/v_YoYo_g02_c04.avi 101
YoYo/v_YoYo_g02_c05.avi 101
YoYo/v_YoYo_g03_c01.avi 101
YoYo/v_YoYo_g03_c02.avi 101
YoYo/v_YoYo_g03_c03.avi 101
YoYo/v_YoYo_g03_c04.avi 101
YoYo/v_YoYo_g03_c05.avi 101
YoYo/v_YoYo_g03_c06.avi 101
YoYo/v_YoYo_g04_c01.avi 101
YoYo/v_YoYo_g04_c02.avi 101
YoYo/v_YoYo_g04_c03.avi 101
YoYo/v_YoYo_g04_c04.avi 101
YoYo/v_YoYo_g04_c05.avi 101
YoYo/v_YoYo_g05_c01.avi 101
YoYo/v_YoYo_g05_c02.avi 101
YoYo/v_YoYo_g05_c03.avi 101
YoYo/v_YoYo_g05_c04.avi 101
YoYo/v_YoYo_g05_c05.avi 101
YoYo/v_YoYo_g06_c01.avi 101
YoYo/v_YoYo_g06_c02.avi 101
YoYo/v_YoYo_g06_c03.avi 101
YoYo/v_YoYo_g06_c04.avi 101
YoYo/v_YoYo_g07_c01.avi 101
YoYo/v_YoYo_g07_c02.avi 101
YoYo/v_YoYo_g07_c03.avi 101
YoYo/v_YoYo_g07_c04.avi 101
YoYo/v_YoYo_g15_c01.avi 101
YoYo/v_YoYo_g15_c02.avi 101
YoYo/v_YoYo_g15_c03.avi 101
YoYo/v_YoYo_g15_c04.avi 101
YoYo/v_YoYo_g16_c01.avi 101
YoYo/v_YoYo_g16_c02.avi 101
YoYo/v_YoYo_g16_c03.avi 101
YoYo/v_YoYo_g16_c04.avi 101
YoYo/v_YoYo_g16_c05.avi 101
YoYo/v_YoYo_g16_c06.avi 101
YoYo/v_YoYo_g17_c01.avi 101
YoYo/v_YoYo_g17_c02.avi 101
YoYo/v_YoYo_g17_c03.avi 101
YoYo/v_YoYo_g17_c04.avi 101
YoYo/v_YoYo_g17_c05.avi 101
YoYo/v_YoYo_g17_c06.avi 101
YoYo/v_YoYo_g18_c01.avi 101
YoYo/v_YoYo_g18_c02.avi 101
YoYo/v_YoYo_g18_c03.avi 101
YoYo/v_YoYo_g18_c04.avi 101
YoYo/v_YoYo_g19_c01.avi 101
YoYo/v_YoYo_g19_c02.avi 101
YoYo/v_YoYo_g19_c03.avi 101
YoYo/v_YoYo_g19_c04.avi 101
YoYo/v_YoYo_g19_c05.avi 101
YoYo/v_YoYo_g19_c06.avi 101
YoYo/v_YoYo_g20_c01.avi 101
YoYo/v_YoYo_g20_c02.avi 101
YoYo/v_YoYo_g20_c03.avi 101
YoYo/v_YoYo_g20_c04.avi 101
YoYo/v_YoYo_g21_c01.avi 101
YoYo/v_YoYo_g21_c02.avi 101
YoYo/v_YoYo_g21_c03.avi 101
YoYo/v_YoYo_g21_c04.avi 101
YoYo/v_YoYo_g21_c05.avi 101
YoYo/v_YoYo_g21_c06.avi 101
YoYo/v_YoYo_g22_c01.avi 101
YoYo/v_YoYo_g22_c02.avi 101
YoYo/v_YoYo_g22_c03.avi 101
YoYo/v_YoYo_g22_c04.avi 101
YoYo/v_YoYo_g22_c05.avi 101
YoYo/v_YoYo_g22_c06.avi 101
YoYo/v_YoYo_g23_c01.avi 101
YoYo/v_YoYo_g23_c02.avi 101
YoYo/v_YoYo_g23_c03.avi 101
YoYo/v_YoYo_g23_c04.avi 101
YoYo/v_YoYo_g23_c05.avi 101
YoYo/v_YoYo_g23_c06.avi 101
YoYo/v_YoYo_g24_c01.avi 101
YoYo/v_YoYo_g24_c02.avi 101
YoYo/v_YoYo_g24_c03.avi 101
YoYo/v_YoYo_g24_c04.avi 101
YoYo/v_YoYo_g25_c01.avi 101
YoYo/v_YoYo_g25_c02.avi 101
YoYo/v_YoYo_g25_c03.avi 101
YoYo/v_YoYo_g25_c04.avi 101
YoYo/v_YoYo_g25_c05.avi 101
