# Supplementary material for: STA-TSN: Spatial-Temporal Attention Temporal Segment Network for action recognition in video
Source: PLoS One. 2022 Mar 17;17(3):e0265115. doi: 10.1371/journal.pone.0265115 (PMC8929560; doi:10.1371/journal.pone.0265115)
Supplement: S1 File — (ZIP) [file pone.0265115.s001.zip › ┤·┬δ/datasets/ucf101_splits/trainlist03.txt]

ApplyEyeMakeup/v_ApplyEyeMakeup_g01_c01.avi 1
ApplyEyeMakeup/v_ApplyEyeMakeup_g01_c02.avi 1
ApplyEyeMakeup/v_ApplyEyeMakeup_g01_c03.avi 1
ApplyEyeMakeup/v_ApplyEyeMakeup_g01_c04.avi 1
ApplyEyeMakeup/v_ApplyEyeMakeup_g01_c05.avi 1
ApplyEyeMakeup/v_ApplyEyeMakeup_g01_c06.avi 1
ApplyEyeMakeup/v_ApplyEyeMakeup_g02_c01.avi 1
ApplyEyeMakeup/v_ApplyEyeMakeup_g02_c02.avi 1
ApplyEyeMakeup/v_ApplyEyeMakeup_g02_c03.avi 1
ApplyEyeMakeup/v_ApplyEyeMakeup_g02_c04.avi 1
ApplyEyeMakeup/v_ApplyEyeMakeup_g03_c01.avi 1
ApplyEyeMakeup/v_ApplyEyeMakeup_g03_c02.avi 1
ApplyEyeMakeup/v_ApplyEyeMakeup_g03_c03.avi 1
ApplyEyeMakeup/v_ApplyEyeMakeup_g03_c04.avi 1
ApplyEyeMakeup/v_ApplyEyeMakeup_g03_c05.avi 1
ApplyEyeMakeup/v_ApplyEyeMakeup_g03_c06.avi 1
ApplyEyeMakeup/v_ApplyEyeMakeup_g04_c01.avi 1
ApplyEyeMakeup/v_ApplyEyeMakeup_g04_c02.avi 1
ApplyEyeMakeup/v_ApplyEyeMakeup_g04_c03.avi 1
ApplyEyeMakeup/v_ApplyEyeMakeup_g04_c04.avi 1
ApplyEyeMakeup/v_ApplyEyeMakeup_g04_c05.avi 1
ApplyEyeMakeup/v_ApplyEyeMakeup_g04_c06.avi 1
ApplyEyeMakeup/v_ApplyEyeMakeup_g04_c07.avi 1
ApplyEyeMakeup/v_ApplyEyeMakeup_g05_c01.avi 1
ApplyEyeMakeup/v_ApplyEyeMakeup_g05_c02.avi 1
ApplyEyeMakeup/v_ApplyEyeMakeup_g05_c03.avi 1
ApplyEyeMakeup/v_ApplyEyeMakeup_g05_c04.avi 1
ApplyEyeMakeup/v_ApplyEyeMakeup_g05_c05.avi 1
ApplyEyeMakeup/v_ApplyEyeMakeup_g05_c06.avi 1
ApplyEyeMakeup/v_ApplyEyeMakeup_g05_c07.avi 1
ApplyEyeMakeup/v_ApplyEyeMakeup_g06_c01.avi 1
ApplyEyeMakeup/v_ApplyEyeMakeup_g06_c02.avi 1
ApplyEyeMakeup/v_ApplyEyeMakeup_g06_c03.avi 1
ApplyEyeMakeup/v_ApplyEyeMakeup_g06_c04.avi 1
ApplyEyeMakeup/v_ApplyEyeMakeup_g06_c05.avi 1
ApplyEyeMakeup/v_ApplyEyeMakeup_g06_c06.avi 1
ApplyEyeMakeup/v_ApplyEyeMakeup_g06_c07.avi 1
ApplyEyeMakeup/v_ApplyEyeMakeup_g07_c01.avi 1
ApplyEyeMakeup/v_ApplyEyeMakeup_g07_c02.avi 1
ApplyEyeMakeup/v_ApplyEyeMakeup_g07_c03.avi 1
ApplyEyeMakeup/v_ApplyEyeMakeup_g07_c04.avi 1
ApplyEyeMakeup/v_ApplyEyeMakeup_g07_c05.avi 1
ApplyEyeMakeup/v_ApplyEyeMakeup_g07_c06.avi 1
ApplyEyeMakeup/v_ApplyEyeMakeup_g07_c07.avi 1
ApplyEyeMakeup/v_ApplyEyeMakeup_g08_c01.avi 1
ApplyEyeMakeup/v_ApplyEyeMakeup_g08_c02.avi 1
ApplyEyeMakeup/v_ApplyEyeMakeup_g08_c03.avi 1
ApplyEyeMakeup/v_ApplyEyeMakeup_g08_c04.avi 1
ApplyEyeMakeup/v_ApplyEyeMakeup_g08_c05.avi 1
ApplyEyeMakeup/v_ApplyEyeMakeup_g09_c01.avi 1
ApplyEyeMakeup/v_ApplyEyeMakeup_g09_c02.avi 1
ApplyEyeMakeup/v_ApplyEyeMakeup_g09_c03.avi 1
ApplyEyeMakeup/v_ApplyEyeMakeup_g09_c04.avi 1
ApplyEyeMakeup/v_ApplyEyeMakeup_g09_c05.avi 1
ApplyEyeMakeup/v_ApplyEyeMakeup_g09_c06.avi 1
ApplyEyeMakeup/v_ApplyEyeMakeup_g09_c07.avi 1
ApplyEyeMakeup/v_ApplyEyeMakeup_g10_c01.avi 1
ApplyEyeMakeup/v_ApplyEyeMakeup_g10_c02.avi 1
ApplyEyeMakeup/v_ApplyEyeMakeup_g10_c03.avi 1
ApplyEyeMakeup/v_ApplyEyeMakeup_g10_c04.avi 1
ApplyEyeMakeup/v_ApplyEyeMakeup_g10_c05.avi 1
ApplyEyeMakeup/v_ApplyEyeMakeup_g11_c01.avi 1
ApplyEyeMakeup/v_ApplyEyeMakeup_g11_c02.avi 1
ApplyEyeMakeup/v_ApplyEyeMakeup_g11_c03.avi 1
ApplyEyeMakeup/v_ApplyEyeMakeup_g11_c04.avi 1
ApplyEyeMakeup/v_ApplyEyeMakeup_g11_c05.avi 1
ApplyEyeMakeup/v_ApplyEyeMakeup_g12_c01.avi 1
ApplyEyeMakeup/v_ApplyEyeMakeup_g12_c02.avi 1
ApplyEyeMakeup/v_ApplyEyeMakeup_g12_c03.avi 1
ApplyEyeMakeup/v_ApplyEyeMakeup_g12_c04.avi 1
ApplyEyeMakeup/v_ApplyEyeMakeup_g12_c05.avi 1
ApplyEyeMakeup/v_ApplyEyeMakeup_g12_c06.avi 1
ApplyEyeMakeup/v_ApplyEyeMakeup_g13_c01.avi 1
ApplyEyeMakeup/v_ApplyEyeMakeup_g13_c02.avi 1
ApplyEyeMakeup/v_ApplyEyeMakeup_g13_c03.avi 1
ApplyEyeMakeup/v_ApplyEyeMakeup_g13_c04.avi 1
ApplyEyeMakeup/v_ApplyEyeMakeup_g13_c05.avi 1
ApplyEyeMakeup/v_ApplyEyeMakeup_g13_c06.avi 1
ApplyEyeMakeup/v_ApplyEyeMakeup_g14_c01.avi 1
ApplyEyeMakeup/v_ApplyEyeMakeup_g14_c02.avi 1
ApplyEyeMakeup/v_ApplyEyeMakeup_g14_c03.avi 1
ApplyEyeMakeup/v_ApplyEyeMakeup_g14_c04.avi 1
ApplyEyeMakeup/v_ApplyEyeMakeup_g14_c05.avi 1
ApplyEyeMakeup/v_ApplyEyeMakeup_g22_c01.avi 1
ApplyEyeMakeup/v_ApplyEyeMakeup_g22_c02.avi 1
ApplyEyeMakeup/v_ApplyEyeMakeup_g22_c03.avi 1
ApplyEyeMakeup/v_ApplyEyeMakeup_g22_c04.avi 1
ApplyEyeMakeup/v_ApplyEyeMakeup_g22_c05.avi 1
ApplyEyeMakeup/v_ApplyEyeMakeup_g23_c01.avi 1
ApplyEyeMakeup/v_ApplyEyeMakeup_g23_c02.avi 1
ApplyEyeMakeup/v_ApplyEyeMakeup_g23_c03.avi 1
ApplyEyeMakeup/v_ApplyEyeMakeup_g23_c04.avi 1
ApplyEyeMakeup/v_ApplyEyeMakeup_g23_c05.avi 1
ApplyEyeMakeup/v_ApplyEyeMakeup_g23_c06.avi 1
ApplyEyeMakeup/v_ApplyEyeMakeup_g24_c01.avi 1
ApplyEyeMakeup/v_ApplyEyeMakeup_g24_c02.avi 1
ApplyEyeMakeup/v_ApplyEyeMakeup_g24_c03.avi 1
ApplyEyeMakeup/v_ApplyEyeMakeup_g24_c04.avi 1
ApplyEyeMakeup/v_ApplyEyeMakeup_g24_c05.avi 1
ApplyEyeMakeup/v_ApplyEyeMakeup_g24_c06.avi 1
ApplyEyeMakeup/v_ApplyEyeMakeup_g24_c07.avi 1
ApplyEyeMakeup/v_ApplyEyeMakeup_g25_c01.avi 1
ApplyEyeMakeup/v_ApplyEyeMakeup_g25_c02.avi 1
ApplyEyeMakeup/v_ApplyEyeMakeup_g25_c03.avi 1
ApplyEyeMakeup/v_ApplyEyeMakeup_g25_c04.avi 1
ApplyEyeMakeup/v_ApplyEyeMakeup_g25_c05.avi 1
ApplyEyeMakeup/v_ApplyEyeMakeup_g25_c06.avi 1
ApplyEyeMakeup/v_ApplyEyeMakeup_g25_c07.avi 1
ApplyLipstick/v_ApplyLipstick_g01_c01.avi 2
ApplyLipstick/v_ApplyLipstick_g01_c02.avi 2
ApplyLipstick/v_ApplyLipstick_g01_c03.avi 2
ApplyLipstick/v_ApplyLipstick_g01_c04.avi 2
ApplyLipstick/v_ApplyLipstick_g01_c05.avi 2
ApplyLipstick/v_ApplyLipstick_g02_c01.avi 2
ApplyLipstick/v_ApplyLipstick_g02_c02.avi 2
ApplyLipstick/v_ApplyLipstick_g02_c03.avi 2
ApplyLipstick/v_ApplyLipstick_g02_c04.avi 2
ApplyLipstick/v_ApplyLipstick_g03_c01.avi 2
ApplyLipstick/v_ApplyLipstick_g03_c02.avi 2
ApplyLipstick/v_ApplyLipstick_g03_c03.avi 2
ApplyLipstick/v_ApplyLipstick_g03_c04.avi 2
ApplyLipstick/v_ApplyLipstick_g04_c01.avi 2
ApplyLipstick/v_ApplyLipstick_g04_c02.avi 2
ApplyLipstick/v_ApplyLipstick_g04_c03.avi 2
ApplyLipstick/v_ApplyLipstick_g04_c04.avi 2
ApplyLipstick/v_ApplyLipstick_g04_c05.avi 2
ApplyLipstick/v_ApplyLipstick_g05_c01.avi 2
ApplyLipstick/v_ApplyLipstick_g05_c02.avi 2
ApplyLipstick/v_ApplyLipstick_g05_c03.avi 2
ApplyLipstick/v_ApplyLipstick_g05_c04.avi 2
ApplyLipstick/v_ApplyLipstick_g05_c05.avi 2
ApplyLipstick/v_ApplyLipstick_g06_c01.avi 2
ApplyLipstick/v_ApplyLipstick_g06_c02.avi 2
ApplyLipstick/v_ApplyLipstick_g06_c03.avi 2
ApplyLipstick/v_ApplyLipstick_g06_c04.avi 2
ApplyLipstick/v_ApplyLipstick_g06_c05.avi 2
ApplyLipstick/v_ApplyLipstick_g07_c01.avi 2
ApplyLipstick/v_ApplyLipstick_g07_c02.avi 2
ApplyLipstick/v_ApplyLipstick_g07_c03.avi 2
ApplyLipstick/v_ApplyLipstick_g07_c04.avi 2
ApplyLipstick/v_ApplyLipstick_g08_c01.avi 2
ApplyLipstick/v_ApplyLipstick_g08_c02.avi 2
ApplyLipstick/v_ApplyLipstick_g08_c03.avi 2
ApplyLipstick/v_ApplyLipstick_g08_c04.avi 2
ApplyLipstick/v_ApplyLipstick_g09_c01.avi 2
ApplyLipstick/v_ApplyLipstick_g09_c02.avi 2
ApplyLipstick/v_ApplyLipstick_g09_c03.avi 2
ApplyLipstick/v_ApplyLipstick_g09_c04.avi 2
ApplyLipstick/v_ApplyLipstick_g10_c01.avi 2
ApplyLipstick/v_ApplyLipstick_g10_c02.avi 2
ApplyLipstick/v_ApplyLipstick_g10_c03.avi 2
ApplyLipstick/v_ApplyLipstick_g10_c04.avi 2
ApplyLipstick/v_ApplyLipstick_g11_c01.avi 2
ApplyLipstick/v_ApplyLipstick_g11_c02.avi 2
ApplyLipstick/v_ApplyLipstick_g11_c03.avi 2
ApplyLipstick/v_ApplyLipstick_g11_c04.avi 2
ApplyLipstick/v_ApplyLipstick_g12_c01.avi 2
ApplyLipstick/v_ApplyLipstick_g12_c02.avi 2
ApplyLipstick/v_ApplyLipstick_g12_c03.avi 2
ApplyLipstick/v_ApplyLipstick_g12_c04.avi 2
ApplyLipstick/v_ApplyLipstick_g12_c05.avi 2
ApplyLipstick/v_ApplyLipstick_g13_c01.avi 2
ApplyLipstick/v_ApplyLipstick_g13_c02.avi 2
ApplyLipstick/v_ApplyLipstick_g13_c03.avi 2
ApplyLipstick/v_ApplyLipstick_g13_c04.avi 2
ApplyLipstick/v_ApplyLipstick_g14_c01.avi 2
ApplyLipstick/v_ApplyLipstick_g14_c02.avi 2
ApplyLipstick/v_ApplyLipstick_g14_c03.avi 2
ApplyLipstick/v_ApplyLipstick_g14_c04.avi 2
ApplyLipstick/v_ApplyLipstick_g22_c01.avi 2
ApplyLipstick/v_ApplyLipstick_g22_c02.avi 2
ApplyLipstick/v_ApplyLipstick_g22_c03.avi 2
ApplyLipstick/v_ApplyLipstick_g22_c04.avi 2
ApplyLipstick/v_ApplyLipstick_g22_c05.avi 2
ApplyLipstick/v_ApplyLipstick_g22_c06.avi 2
ApplyLipstick/v_ApplyLipstick_g22_c07.avi 2
ApplyLipstick/v_ApplyLipstick_g23_c01.avi 2
ApplyLipstick/v_ApplyLipstick_g23_c02.avi 2
ApplyLipstick/v_ApplyLipstick_g23_c03.avi 2
ApplyLipstick/v_ApplyLipstick_g23_c04.avi 2
ApplyLipstick/v_ApplyLipstick_g24_c01.avi 2
ApplyLipstick/v_ApplyLipstick_g24_c02.avi 2
ApplyLipstick/v_ApplyLipstick_g24_c03.avi 2
ApplyLipstick/v_ApplyLipstick_g24_c04.avi 2
ApplyLipstick/v_ApplyLipstick_g24_c05.avi 2
ApplyLipstick/v_ApplyLipstick_g25_c01.avi 2
ApplyLipstick/v_ApplyLipstick_g25_c02.avi 2
ApplyLipstick/v_ApplyLipstick_g25_c03.avi 2
ApplyLipstick/v_ApplyLipstick_g25_c04.avi 2
Archery/v_Archery_g01_c01.avi 3
Archery/v_Archery_g01_c02.avi 3
Archery/v_Archery_g01_c03.avi 3
Archery/v_Archery_g01_c04.avi 3
Archery/v_Archery_g01_c05.avi 3
Archery/v_Archery_g01_c06.avi 3
Archery/v_Archery_g01_c07.avi 3
Archery/v_Archery_g02_c01.avi 3
Archery/v_Archery_g02_c02.avi 3
Archery/v_Archery_g02_c03.avi 3
Archery/v_Archery_g02_c04.avi 3
Archery/v_Archery_g02_c05.avi 3
Archery/v_Archery_g02_c06.avi 3
Archery/v_Archery_g02_c07.avi 3
Archery/v_Archery_g03_c01.avi 3
Archery/v_Archery_g03_c02.avi 3
Archery/v_Archery_g03_c03.avi 3
Archery/v_Archery_g03_c04.avi 3
Archery/v_Archery_g03_c05.avi 3
Archery/v_Archery_g04_c01.avi 3
Archery/v_Archery_g04_c02.avi 3
Archery/v_Archery_g04_c03.avi 3
Archery/v_Archery_g04_c04.avi 3
Archery/v_Archery_g04_c05.avi 3
Archery/v_Archery_g05_c01.avi 3
Archery/v_Archery_g05_c02.avi 3
Archery/v_Archery_g05_c03.avi 3
Archery/v_Archery_g05_c04.avi 3
Archery/v_Archery_g05_c05.avi 3
Archery/v_Archery_g06_c01.avi 3
Archery/v_Archery_g06_c02.avi 3
Archery/v_Archery_g06_c03.avi 3
Archery/v_Archery_g06_c04.avi 3
Archery/v_Archery_g06_c05.avi 3
Archery/v_Archery_g06_c06.avi 3
Archery/v_Archery_g07_c01.avi 3
Archery/v_Archery_g07_c02.avi 3
Archery/v_Archery_g07_c03.avi 3
Archery/v_Archery_g07_c04.avi 3
Archery/v_Archery_g07_c05.avi 3
Archery/v_Archery_g07_c06.avi 3
Archery/v_Archery_g08_c01.avi 3
Archery/v_Archery_g08_c02.avi 3
Archery/v_Archery_g08_c03.avi 3
Archery/v_Archery_g08_c04.avi 3
Archery/v_Archery_g08_c05.avi 3
Archery/v_Archery_g09_c01.avi 3
Archery/v_Archery_g09_c02.avi 3
Archery/v_Archery_g09_c03.avi 3
Archery/v_Archery_g09_c04.avi 3
Archery/v_Archery_g09_c05.avi 3
Archery/v_Archery_g09_c06.avi 3
Archery/v_Archery_g09_c07.avi 3
Archery/v_Archery_g10_c01.avi 3
Archery/v_Archery_g10_c02.avi 3
Archery/v_Archery_g10_c03.avi 3
Archery/v_Archery_g10_c04.avi 3
Archery/v_Archery_g10_c05.avi 3
Archery/v_Archery_g10_c06.avi 3
Archery/v_Archery_g10_c07.avi 3
Archery/v_Archery_g11_c01.avi 3
Archery/v_Archery_g11_c02.avi 3
Archery/v_Archery_g11_c03.avi 3
Archery/v_Archery_g11_c04.avi 3
Archery/v_Archery_g11_c05.avi 3
Archery/v_Archery_g11_c06.avi 3
Archery/v_Archery_g11_c07.avi 3
Archery/v_Archery_g12_c01.avi 3
Archery/v_Archery_g12_c02.avi 3
Archery/v_Archery_g12_c03.avi 3
Archery/v_Archery_g12_c04.avi 3
Archery/v_Archery_g13_c01.avi 3
Archery/v_Archery_g13_c02.avi 3
Archery/v_Archery_g13_c03.avi 3
Archery/v_Archery_g13_c04.avi 3
Archery/v_Archery_g13_c05.avi 3
Archery/v_Archery_g13_c06.avi 3
Archery/v_Archery_g13_c07.avi 3
Archery/v_Archery_g14_c01.avi 3
Archery/v_Archery_g14_c02.avi 3
Archery/v_Archery_g14_c03.avi 3
Archery/v_Archery_g14_c04.avi 3
Archery/v_Archery_g22_c01.avi 3
Archery/v_Archery_g22_c02.avi 3
Archery/v_Archery_g22_c03.avi 3
Archery/v_Archery_g22_c04.avi 3
Archery/v_Archery_g22_c05.avi 3
Archery/v_Archery_g23_c01.avi 3
Archery/v_Archery_g23_c02.avi 3
Archery/v_Archery_g23_c03.avi 3
Archery/v_Archery_g23_c04.avi 3
Archery/v_Archery_g23_c05.avi 3
Archery/v_Archery_g23_c06.avi 3
Archery/v_Archery_g23_c07.avi 3
Archery/v_Archery_g24_c01.avi 3
Archery/v_Archery_g24_c02.avi 3
Archery/v_Archery_g24_c03.avi 3
Archery/v_Archery_g24_c04.avi 3
Archery/v_Archery_g24_c05.avi 3
Archery/v_Archery_g24_c06.avi 3
Archery/v_Archery_g25_c01.avi 3
Archery/v_Archery_g25_c02.avi 3
Archery/v_Archery_g25_c03.avi 3
Archery/v_Archery_g25_c04.avi 3
Archery/v_Archery_g25_c05.avi 3
Archery/v_Archery_g25_c06.avi 3
Archery/v_Archery_g25_c07.avi 3
BabyCrawling/v_BabyCrawling_g01_c01.avi 4
BabyCrawling/v_BabyCrawling_g01_c02.avi 4
BabyCrawling/v_BabyCrawling_g01_c03.avi 4
BabyCrawling/v_BabyCrawling_g01_c04.avi 4
BabyCrawling/v_BabyCrawling_g02_c01.avi 4
BabyCrawling/v_BabyCrawling_g02_c02.avi 4
BabyCrawling/v_BabyCrawling_g02_c03.avi 4
BabyCrawling/v_BabyCrawling_g02_c04.avi 4
BabyCrawling/v_BabyCrawling_g02_c05.avi 4
BabyCrawling/v_BabyCrawling_g02_c06.avi 4
BabyCrawling/v_BabyCrawling_g03_c01.avi 4
BabyCrawling/v_BabyCrawling_g03_c02.avi 4
BabyCrawling/v_BabyCrawling_g03_c03.avi 4
BabyCrawling/v_BabyCrawling_g03_c04.avi 4
BabyCrawling/v_BabyCrawling_g04_c01.avi 4
BabyCrawling/v_BabyCrawling_g04_c02.avi 4
BabyCrawling/v_BabyCrawling_g04_c03.avi 4
BabyCrawling/v_BabyCrawling_g04_c04.avi 4
BabyCrawling/v_BabyCrawling_g05_c01.avi 4
BabyCrawling/v_BabyCrawling_g05_c02.avi 4
BabyCrawling/v_BabyCrawling_g05_c03.avi 4
BabyCrawling/v_BabyCrawling_g05_c04.avi 4
BabyCrawling/v_BabyCrawling_g05_c05.avi 4
BabyCrawling/v_BabyCrawling_g06_c01.avi 4
BabyCrawling/v_BabyCrawling_g06_c02.avi 4
BabyCrawling/v_BabyCrawling_g06_c03.avi 4
BabyCrawling/v_BabyCrawling_g06_c04.avi 4
BabyCrawling/v_BabyCrawling_g06_c05.avi 4
BabyCrawling/v_BabyCrawling_g06_c06.avi 4
BabyCrawling/v_BabyCrawling_g07_c01.avi 4
BabyCrawling/v_BabyCrawling_g07_c02.avi 4
BabyCrawling/v_BabyCrawling_g07_c03.avi 4
BabyCrawling/v_BabyCrawling_g07_c04.avi 4
BabyCrawling/v_BabyCrawling_g07_c05.avi 4
BabyCrawling/v_BabyCrawling_g07_c06.avi 4
BabyCrawling/v_BabyCrawling_g08_c01.avi 4
BabyCrawling/v_BabyCrawling_g08_c02.avi 4
BabyCrawling/v_BabyCrawling_g08_c03.avi 4
BabyCrawling/v_BabyCrawling_g08_c04.avi 4
BabyCrawling/v_BabyCrawling_g09_c01.avi 4
BabyCrawling/v_BabyCrawling_g09_c02.avi 4
BabyCrawling/v_BabyCrawling_g09_c03.avi 4
BabyCrawling/v_BabyCrawling_g09_c04.avi 4
BabyCrawling/v_BabyCrawling_g09_c05.avi 4
BabyCrawling/v_BabyCrawling_g09_c06.avi 4
BabyCrawling/v_BabyCrawling_g10_c01.avi 4
BabyCrawling/v_BabyCrawling_g10_c02.avi 4
BabyCrawling/v_BabyCrawling_g10_c03.avi 4
BabyCrawling/v_BabyCrawling_g10_c04.avi 4
BabyCrawling/v_BabyCrawling_g10_c05.avi 4
BabyCrawling/v_BabyCrawling_g11_c01.avi 4
BabyCrawling/v_BabyCrawling_g11_c02.avi 4
BabyCrawling/v_BabyCrawling_g11_c03.avi 4
BabyCrawling/v_BabyCrawling_g11_c04.avi 4
BabyCrawling/v_BabyCrawling_g12_c01.avi 4
BabyCrawling/v_BabyCrawling_g12_c02.avi 4
BabyCrawling/v_BabyCrawling_g12_c03.avi 4
BabyCrawling/v_BabyCrawling_g12_c04.avi 4
BabyCrawling/v_BabyCrawling_g12_c05.avi 4
BabyCrawling/v_BabyCrawling_g12_c06.avi 4
BabyCrawling/v_BabyCrawling_g13_c01.avi 4
BabyCrawling/v_BabyCrawling_g13_c02.avi 4
BabyCrawling/v_BabyCrawling_g13_c03.avi 4
BabyCrawling/v_BabyCrawling_g13_c04.avi 4
BabyCrawling/v_BabyCrawling_g13_c05.avi 4
BabyCrawling/v_BabyCrawling_g13_c06.avi 4
BabyCrawling/v_BabyCrawling_g14_c01.avi 4
BabyCrawling/v_BabyCrawling_g14_c02.avi 4
BabyCrawling/v_BabyCrawling_g14_c03.avi 4
BabyCrawling/v_BabyCrawling_g14_c04.avi 4
BabyCrawling/v_BabyCrawling_g22_c01.avi 4
BabyCrawling/v_BabyCrawling_g22_c02.avi 4
BabyCrawling/v_BabyCrawling_g22_c03.avi 4
BabyCrawling/v_BabyCrawling_g22_c04.avi 4
BabyCrawling/v_BabyCrawling_g22_c05.avi 4
BabyCrawling/v_BabyCrawling_g22_c06.avi 4
BabyCrawling/v_BabyCrawling_g22_c07.avi 4
BabyCrawling/v_BabyCrawling_g23_c01.avi 4
BabyCrawling/v_BabyCrawling_g23_c02.avi 4
BabyCrawling/v_BabyCrawling_g23_c03.avi 4
BabyCrawling/v_BabyCrawling_g23_c04.avi 4
BabyCrawling/v_BabyCrawling_g24_c01.avi 4
BabyCrawling/v_BabyCrawling_g24_c02.avi 4
BabyCrawling/v_BabyCrawling_g24_c03.avi 4
BabyCrawling/v_BabyCrawling_g24_c04.avi 4
BabyCrawling/v_BabyCrawling_g24_c05.avi 4
BabyCrawling/v_BabyCrawling_g24_c06.avi 4
BabyCrawling/v_BabyCrawling_g25_c01.avi 4
BabyCrawling/v_BabyCrawling_g25_c02.avi 4
BabyCrawling/v_BabyCrawling_g25_c03.avi 4
BabyCrawling/v_BabyCrawling_g25_c04.avi 4
BabyCrawling/v_BabyCrawling_g25_c05.avi 4
BabyCrawling/v_BabyCrawling_g25_c06.avi 4
BalanceBeam/v_BalanceBeam_g01_c01.avi 5
BalanceBeam/v_BalanceBeam_g01_c02.avi 5
BalanceBeam/v_BalanceBeam_g01_c03.avi 5
BalanceBeam/v_BalanceBeam_g01_c04.avi 5
BalanceBeam/v_BalanceBeam_g02_c01.avi 5
BalanceBeam/v_BalanceBeam_g02_c02.avi 5
BalanceBeam/v_BalanceBeam_g02_c03.avi 5
BalanceBeam/v_BalanceBeam_g02_c04.avi 5
BalanceBeam/v_BalanceBeam_g03_c01.avi 5
BalanceBeam/v_BalanceBeam_g03_c02.avi 5
BalanceBeam/v_BalanceBeam_g03_c03.avi 5
BalanceBeam/v_BalanceBeam_g03_c04.avi 5
BalanceBeam/v_BalanceBeam_g04_c01.avi 5
BalanceBeam/v_BalanceBeam_g04_c02.avi 5
BalanceBeam/v_BalanceBeam_g04_c03.avi 5
BalanceBeam/v_BalanceBeam_g04_c04.avi 5
BalanceBeam/v_BalanceBeam_g05_c01.avi 5
BalanceBeam/v_BalanceBeam_g05_c02.avi 5
BalanceBeam/v_BalanceBeam_g05_c03.avi 5
BalanceBeam/v_BalanceBeam_g05_c04.avi 5
BalanceBeam/v_BalanceBeam_g06_c01.avi 5
BalanceBeam/v_BalanceBeam_g06_c02.avi 5
BalanceBeam/v_BalanceBeam_g06_c03.avi 5
BalanceBeam/v_BalanceBeam_g06_c04.avi 5
BalanceBeam/v_BalanceBeam_g06_c05.avi 5
BalanceBeam/v_BalanceBeam_g06_c06.avi 5
BalanceBeam/v_BalanceBeam_g06_c07.avi 5
BalanceBeam/v_BalanceBeam_g07_c01.avi 5
BalanceBeam/v_BalanceBeam_g07_c02.avi 5
BalanceBeam/v_BalanceBeam_g07_c03.avi 5
BalanceBeam/v_BalanceBeam_g07_c04.avi 5
BalanceBeam/v_BalanceBeam_g08_c01.avi 5
BalanceBeam/v_BalanceBeam_g08_c02.avi 5
BalanceBeam/v_BalanceBeam_g08_c03.avi 5
BalanceBeam/v_BalanceBeam_g08_c04.avi 5
BalanceBeam/v_BalanceBeam_g09_c01.avi 5
BalanceBeam/v_BalanceBeam_g09_c02.avi 5
BalanceBeam/v_BalanceBeam_g09_c03.avi 5
BalanceBeam/v_BalanceBeam_g09_c04.avi 5
BalanceBeam/v_BalanceBeam_g10_c01.avi 5
BalanceBeam/v_BalanceBeam_g10_c02.avi 5
BalanceBeam/v_BalanceBeam_g10_c03.avi 5
BalanceBeam/v_BalanceBeam_g10_c04.avi 5
BalanceBeam/v_BalanceBeam_g11_c01.avi 5
BalanceBeam/v_BalanceBeam_g11_c02.avi 5
BalanceBeam/v_BalanceBeam_g11_c03.avi 5
BalanceBeam/v_BalanceBeam_g11_c04.avi 5
BalanceBeam/v_BalanceBeam_g12_c01.avi 5
BalanceBeam/v_BalanceBeam_g12_c02.avi 5
BalanceBeam/v_BalanceBeam_g12_c03.avi 5
BalanceBeam/v_BalanceBeam_g12_c04.avi 5
BalanceBeam/v_BalanceBeam_g13_c01.avi 5
BalanceBeam/v_BalanceBeam_g13_c02.avi 5
BalanceBeam/v_BalanceBeam_g13_c03.avi 5
BalanceBeam/v_BalanceBeam_g13_c04.avi 5
BalanceBeam/v_BalanceBeam_g13_c05.avi 5
BalanceBeam/v_BalanceBeam_g14_c01.avi 5
BalanceBeam/v_BalanceBeam_g14_c02.avi 5
BalanceBeam/v_BalanceBeam_g14_c03.avi 5
BalanceBeam/v_BalanceBeam_g14_c04.avi 5
BalanceBeam/v_BalanceBeam_g22_c01.avi 5
BalanceBeam/v_BalanceBeam_g22_c02.avi 5
BalanceBeam/v_BalanceBeam_g22_c03.avi 5
BalanceBeam/v_BalanceBeam_g22_c04.avi 5
BalanceBeam/v_BalanceBeam_g23_c01.avi 5
BalanceBeam/v_BalanceBeam_g23_c02.avi 5
BalanceBeam/v_BalanceBeam_g23_c03.avi 5
BalanceBeam/v_BalanceBeam_g23_c04.avi 5
BalanceBeam/v_BalanceBeam_g23_c05.avi 5
BalanceBeam/v_BalanceBeam_g24_c01.avi 5
BalanceBeam/v_BalanceBeam_g24_c02.avi 5
BalanceBeam/v_BalanceBeam_g24_c03.avi 5
BalanceBeam/v_BalanceBeam_g24_c04.avi 5
BalanceBeam/v_BalanceBeam_g25_c01.avi 5
BalanceBeam/v_BalanceBeam_g25_c02.avi 5
BalanceBeam/v_BalanceBeam_g25_c03.avi 5
BalanceBeam/v_BalanceBeam_g25_c04.avi 5
BandMarching/v_BandMarching_g01_c01.avi 6
BandMarching/v_BandMarching_g01_c02.avi 6
BandMarching/v_BandMarching_g01_c03.avi 6
BandMarching/v_BandMarching_g01_c04.avi 6
BandMarching/v_BandMarching_g01_c05.avi 6
BandMarching/v_BandMarching_g01_c06.avi 6
BandMarching/v_BandMarching_g01_c07.avi 6
BandMarching/v_BandMarching_g02_c01.avi 6
BandMarching/v_BandMarching_g02_c02.avi 6
BandMarching/v_BandMarching_g02_c03.avi 6
BandMarching/v_BandMarching_g02_c04.avi 6
BandMarching/v_BandMarching_g02_c05.avi 6
BandMarching/v_BandMarching_g02_c06.avi 6
BandMarching/v_BandMarching_g02_c07.avi 6
BandMarching/v_BandMarching_g03_c01.avi 6
BandMarching/v_BandMarching_g03_c02.avi 6
BandMarching/v_BandMarching_g03_c03.avi 6
BandMarching/v_BandMarching_g03_c04.avi 6
BandMarching/v_BandMarching_g03_c05.avi 6
BandMarching/v_BandMarching_g03_c06.avi 6
BandMarching/v_BandMarching_g03_c07.avi 6
BandMarching/v_BandMarching_g04_c01.avi 6
BandMarching/v_BandMarching_g04_c02.avi 6
BandMarching/v_BandMarching_g04_c03.avi 6
BandMarching/v_BandMarching_g04_c04.avi 6
BandMarching/v_BandMarching_g05_c01.avi 6
BandMarching/v_BandMarching_g05_c02.avi 6
BandMarching/v_BandMarching_g05_c03.avi 6
BandMarching/v_BandMarching_g05_c04.avi 6
BandMarching/v_BandMarching_g05_c05.avi 6
BandMarching/v_BandMarching_g05_c06.avi 6
BandMarching/v_BandMarching_g05_c07.avi 6
BandMarching/v_BandMarching_g06_c01.avi 6
BandMarching/v_BandMarching_g06_c02.avi 6
BandMarching/v_BandMarching_g06_c03.avi 6
BandMarching/v_BandMarching_g06_c04.avi 6
BandMarching/v_BandMarching_g07_c01.avi 6
BandMarching/v_BandMarching_g07_c02.avi 6
BandMarching/v_BandMarching_g07_c03.avi 6
BandMarching/v_BandMarching_g07_c04.avi 6
BandMarching/v_BandMarching_g07_c05.avi 6
BandMarching/v_BandMarching_g07_c06.avi 6
BandMarching/v_BandMarching_g07_c07.avi 6
BandMarching/v_BandMarching_g08_c01.avi 6
BandMarching/v_BandMarching_g08_c02.avi 6
BandMarching/v_BandMarching_g08_c03.avi 6
BandMarching/v_BandMarching_g08_c04.avi 6
BandMarching/v_BandMarching_g08_c05.avi 6
BandMarching/v_BandMarching_g08_c06.avi 6
BandMarching/v_BandMarching_g08_c07.avi 6
BandMarching/v_BandMarching_g09_c01.avi 6
BandMarching/v_BandMarching_g09_c02.avi 6
BandMarching/v_BandMarching_g09_c03.avi 6
BandMarching/v_BandMarching_g09_c04.avi 6
BandMarching/v_BandMarching_g09_c05.avi 6
BandMarching/v_BandMarching_g09_c06.avi 6
BandMarching/v_BandMarching_g09_c07.avi 6
BandMarching/v_BandMarching_g10_c01.avi 6
BandMarching/v_BandMarching_g10_c02.avi 6
BandMarching/v_BandMarching_g10_c03.avi 6
BandMarching/v_BandMarching_g10_c04.avi 6
BandMarching/v_BandMarching_g10_c05.avi 6
BandMarching/v_BandMarching_g10_c06.avi 6
BandMarching/v_BandMarching_g10_c07.avi 6
BandMarching/v_BandMarching_g11_c01.avi 6
BandMarching/v_BandMarching_g11_c02.avi 6
BandMarching/v_BandMarching_g11_c03.avi 6
BandMarching/v_BandMarching_g11_c04.avi 6
BandMarching/v_BandMarching_g11_c05.avi 6
BandMarching/v_BandMarching_g11_c06.avi 6
BandMarching/v_BandMarching_g11_c07.avi 6
BandMarching/v_BandMarching_g12_c01.avi 6
BandMarching/v_BandMarching_g12_c02.avi 6
BandMarching/v_BandMarching_g12_c03.avi 6
BandMarching/v_BandMarching_g12_c04.avi 6
BandMarching/v_BandMarching_g12_c05.avi 6
BandMarching/v_BandMarching_g12_c06.avi 6
BandMarching/v_BandMarching_g13_c01.avi 6
BandMarching/v_BandMarching_g13_c02.avi 6
BandMarching/v_BandMarching_g13_c03.avi 6
BandMarching/v_BandMarching_g13_c04.avi 6
BandMarching/v_BandMarching_g13_c05.avi 6
BandMarching/v_BandMarching_g14_c01.avi 6
BandMarching/v_BandMarching_g14_c02.avi 6
BandMarching/v_BandMarching_g14_c03.avi 6
BandMarching/v_BandMarching_g14_c04.avi 6
BandMarching/v_BandMarching_g14_c05.avi 6
BandMarching/v_BandMarching_g14_c06.avi 6
BandMarching/v_BandMarching_g22_c01.avi 6
BandMarching/v_BandMarching_g22_c02.avi 6
BandMarching/v_BandMarching_g22_c03.avi 6
BandMarching/v_BandMarching_g22_c04.avi 6
BandMarching/v_BandMarching_g22_c05.avi 6
BandMarching/v_BandMarching_g23_c01.avi 6
BandMarching/v_BandMarching_g23_c02.avi 6
BandMarching/v_BandMarching_g23_c03.avi 6
BandMarching/v_BandMarching_g23_c04.avi 6
BandMarching/v_BandMarching_g23_c05.avi 6
BandMarching/v_BandMarching_g23_c06.avi 6
BandMarching/v_BandMarching_g24_c01.avi 6
BandMarching/v_BandMarching_g24_c02.avi 6
BandMarching/v_BandMarching_g24_c03.avi 6
BandMarching/v_BandMarching_g24_c04.avi 6
BandMarching/v_BandMarching_g24_c05.avi 6
BandMarching/v_BandMarching_g24_c06.avi 6
BandMarching/v_BandMarching_g25_c01.avi 6
BandMarching/v_BandMarching_g25_c02.avi 6
BandMarching/v_BandMarching_g25_c03.avi 6
BandMarching/v_BandMarching_g25_c04.avi 6
BandMarching/v_BandMarching_g25_c05.avi 6
BandMarching/v_BandMarching_g25_c06.avi 6
BandMarching/v_BandMarching_g25_c07.avi 6
BaseballPitch/v_BaseballPitch_g01_c01.avi 7
BaseballPitch/v_BaseballPitch_g01_c02.avi 7
BaseballPitch/v_BaseballPitch_g01_c03.avi 7
BaseballPitch/v_BaseballPitch_g01_c04.avi 7
BaseballPitch/v_BaseballPitch_g01_c05.avi 7
BaseballPitch/v_BaseballPitch_g01_c06.avi 7
BaseballPitch/v_BaseballPitch_g02_c01.avi 7
BaseballPitch/v_BaseballPitch_g02_c02.avi 7
BaseballPitch/v_BaseballPitch_g02_c03.avi 7
BaseballPitch/v_BaseballPitch_g02_c04.avi 7
BaseballPitch/v_BaseballPitch_g03_c01.avi 7
BaseballPitch/v_BaseballPitch_g03_c02.avi 7
BaseballPitch/v_BaseballPitch_g03_c03.avi 7
BaseballPitch/v_BaseballPitch_g03_c04.avi 7
BaseballPitch/v_BaseballPitch_g03_c05.avi 7
BaseballPitch/v_BaseballPitch_g03_c06.avi 7
BaseballPitch/v_BaseballPitch_g03_c07.avi 7
BaseballPitch/v_BaseballPitch_g04_c01.avi 7
BaseballPitch/v_BaseballPitch_g04_c02.avi 7
BaseballPitch/v_BaseballPitch_g04_c03.avi 7
BaseballPitch/v_BaseballPitch_g04_c04.avi 7
BaseballPitch/v_BaseballPitch_g04_c05.avi 7
BaseballPitch/v_BaseballPitch_g05_c01.avi 7
BaseballPitch/v_BaseballPitch_g05_c02.avi 7
BaseballPitch/v_BaseballPitch_g05_c03.avi 7
BaseballPitch/v_BaseballPitch_g05_c04.avi 7
BaseballPitch/v_BaseballPitch_g05_c05.avi 7
BaseballPitch/v_BaseballPitch_g05_c06.avi 7
BaseballPitch/v_BaseballPitch_g05_c07.avi 7
BaseballPitch/v_BaseballPitch_g06_c01.avi 7
BaseballPitch/v_BaseballPitch_g06_c02.avi 7
BaseballPitch/v_BaseballPitch_g06_c03.avi 7
BaseballPitch/v_BaseballPitch_g06_c04.avi 7
BaseballPitch/v_BaseballPitch_g06_c05.avi 7
BaseballPitch/v_BaseballPitch_g06_c06.avi 7
BaseballPitch/v_BaseballPitch_g06_c07.avi 7
BaseballPitch/v_BaseballPitch_g07_c01.avi 7
BaseballPitch/v_BaseballPitch_g07_c02.avi 7
BaseballPitch/v_BaseballPitch_g07_c03.avi 7
BaseballPitch/v_BaseballPitch_g07_c04.avi 7
BaseballPitch/v_BaseballPitch_g07_c05.avi 7
BaseballPitch/v_BaseballPitch_g07_c06.avi 7
BaseballPitch/v_BaseballPitch_g07_c07.avi 7
BaseballPitch/v_BaseballPitch_g08_c01.avi 7
BaseballPitch/v_BaseballPitch_g08_c02.avi 7
BaseballPitch/v_BaseballPitch_g08_c03.avi 7
BaseballPitch/v_BaseballPitch_g08_c04.avi 7
BaseballPitch/v_BaseballPitch_g08_c05.avi 7
BaseballPitch/v_BaseballPitch_g08_c06.avi 7
BaseballPitch/v_BaseballPitch_g08_c07.avi 7
BaseballPitch/v_BaseballPitch_g09_c01.avi 7
BaseballPitch/v_BaseballPitch_g09_c02.avi 7
BaseballPitch/v_BaseballPitch_g09_c03.avi 7
BaseballPitch/v_BaseballPitch_g09_c04.avi 7
BaseballPitch/v_BaseballPitch_g09_c05.avi 7
BaseballPitch/v_BaseballPitch_g09_c06.avi 7
BaseballPitch/v_BaseballPitch_g09_c07.avi 7
BaseballPitch/v_BaseballPitch_g10_c01.avi 7
BaseballPitch/v_BaseballPitch_g10_c02.avi 7
BaseballPitch/v_BaseballPitch_g10_c03.avi 7
BaseballPitch/v_BaseballPitch_g10_c04.avi 7
BaseballPitch/v_BaseballPitch_g10_c05.avi 7
BaseballPitch/v_BaseballPitch_g11_c01.avi 7
BaseballPitch/v_BaseballPitch_g11_c02.avi 7
BaseballPitch/v_BaseballPitch_g11_c03.avi 7
BaseballPitch/v_BaseballPitch_g11_c04.avi 7
BaseballPitch/v_BaseballPitch_g11_c05.avi 7
BaseballPitch/v_BaseballPitch_g12_c01.avi 7
BaseballPitch/v_BaseballPitch_g12_c02.avi 7
BaseballPitch/v_BaseballPitch_g12_c03.avi 7
BaseballPitch/v_BaseballPitch_g12_c04.avi 7
BaseballPitch/v_BaseballPitch_g13_c01.avi 7
BaseballPitch/v_BaseballPitch_g13_c02.avi 7
BaseballPitch/v_BaseballPitch_g13_c03.avi 7
BaseballPitch/v_BaseballPitch_g13_c04.avi 7
BaseballPitch/v_BaseballPitch_g13_c05.avi 7
BaseballPitch/v_BaseballPitch_g13_c06.avi 7
BaseballPitch/v_BaseballPitch_g13_c07.avi 7
BaseballPitch/v_BaseballPitch_g14_c01.avi 7
BaseballPitch/v_BaseballPitch_g14_c02.avi 7
BaseballPitch/v_BaseballPitch_g14_c03.avi 7
BaseballPitch/v_BaseballPitch_g14_c04.avi 7
BaseballPitch/v_BaseballPitch_g22_c01.avi 7
BaseballPitch/v_BaseballPitch_g22_c02.avi 7
BaseballPitch/v_BaseballPitch_g22_c03.avi 7
BaseballPitch/v_BaseballPitch_g22_c04.avi 7
BaseballPitch/v_BaseballPitch_g22_c05.avi 7
BaseballPitch/v_BaseballPitch_g22_c06.avi 7
BaseballPitch/v_BaseballPitch_g22_c07.avi 7
BaseballPitch/v_BaseballPitch_g23_c01.avi 7
BaseballPitch/v_BaseballPitch_g23_c02.avi 7
BaseballPitch/v_BaseballPitch_g23_c03.avi 7
BaseballPitch/v_BaseballPitch_g23_c04.avi 7
BaseballPitch/v_BaseballPitch_g23_c05.avi 7
BaseballPitch/v_BaseballPitch_g23_c06.avi 7
BaseballPitch/v_BaseballPitch_g23_c07.avi 7
BaseballPitch/v_BaseballPitch_g24_c01.avi 7
BaseballPitch/v_BaseballPitch_g24_c02.avi 7
BaseballPitch/v_BaseballPitch_g24_c03.avi 7
BaseballPitch/v_BaseballPitch_g24_c04.avi 7
BaseballPitch/v_BaseballPitch_g24_c05.avi 7
BaseballPitch/v_BaseballPitch_g24_c06.avi 7
BaseballPitch/v_BaseballPitch_g24_c07.avi 7
BaseballPitch/v_BaseballPitch_g25_c01.avi 7
BaseballPitch/v_BaseballPitch_g25_c02.avi 7
BaseballPitch/v_BaseballPitch_g25_c03.avi 7
BaseballPitch/v_BaseballPitch_g25_c04.avi 7
BaseballPitch/v_BaseballPitch_g25_c05.avi 7
BaseballPitch/v_BaseballPitch_g25_c06.avi 7
BaseballPitch/v_BaseballPitch_g25_c07.avi 7
Basketball/v_Basketball_g01_c01.avi 8
Basketball/v_Basketball_g01_c02.avi 8
Basketball/v_Basketball_g01_c03.avi 8
Basketball/v_Basketball_g01_c04.avi 8
Basketball/v_Basketball_g01_c05.avi 8
Basketball/v_Basketball_g01_c06.avi 8
Basketball/v_Basketball_g01_c07.avi 8
Basketball/v_Basketball_g02_c01.avi 8
Basketball/v_Basketball_g02_c02.avi 8
Basketball/v_Basketball_g02_c03.avi 8
Basketball/v_Basketball_g02_c04.avi 8
Basketball/v_Basketball_g02_c05.avi 8
Basketball/v_Basketball_g02_c06.avi 8
Basketball/v_Basketball_g03_c01.avi 8
Basketball/v_Basketball_g03_c02.avi 8
Basketball/v_Basketball_g03_c03.avi 8
Basketball/v_Basketball_g03_c04.avi 8
Basketball/v_Basketball_g03_c05.avi 8
Basketball/v_Basketball_g03_c06.avi 8
Basketball/v_Basketball_g04_c01.avi 8
Basketball/v_Basketball_g04_c02.avi 8
Basketball/v_Basketball_g04_c03.avi 8
Basketball/v_Basketball_g04_c04.avi 8
Basketball/v_Basketball_g05_c01.avi 8
Basketball/v_Basketball_g05_c02.avi 8
Basketball/v_Basketball_g05_c03.avi 8
Basketball/v_Basketball_g05_c04.avi 8
Basketball/v_Basketball_g06_c01.avi 8
Basketball/v_Basketball_g06_c02.avi 8
Basketball/v_Basketball_g06_c03.avi 8
Basketball/v_Basketball_g06_c04.avi 8
Basketball/v_Basketball_g07_c01.avi 8
Basketball/v_Basketball_g07_c02.avi 8
Basketball/v_Basketball_g07_c03.avi 8
Basketball/v_Basketball_g07_c04.avi 8
Basketball/v_Basketball_g08_c01.avi 8
Basketball/v_Basketball_g08_c02.avi 8
Basketball/v_Basketball_g08_c03.avi 8
Basketball/v_Basketball_g08_c04.avi 8
Basketball/v_Basketball_g09_c01.avi 8
Basketball/v_Basketball_g09_c02.avi 8
Basketball/v_Basketball_g09_c03.avi 8
Basketball/v_Basketball_g09_c04.avi 8
Basketball/v_Basketball_g09_c05.avi 8
Basketball/v_Basketball_g10_c01.avi 8
Basketball/v_Basketball_g10_c02.avi 8
Basketball/v_Basketball_g10_c03.avi 8
Basketball/v_Basketball_g10_c04.avi 8
Basketball/v_Basketball_g10_c05.avi 8
Basketball/v_Basketball_g11_c01.avi 8
Basketball/v_Basketball_g11_c02.avi 8
Basketball/v_Basketball_g11_c03.avi 8
Basketball/v_Basketball_g11_c04.avi 8
Basketball/v_Basketball_g11_c05.avi 8
Basketball/v_Basketball_g12_c01.avi 8
Basketball/v_Basketball_g12_c02.avi 8
Basketball/v_Basketball_g12_c03.avi 8
Basketball/v_Basketball_g12_c04.avi 8
Basketball/v_Basketball_g12_c05.avi 8
Basketball/v_Basketball_g13_c01.avi 8
Basketball/v_Basketball_g13_c02.avi 8
Basketball/v_Basketball_g13_c03.avi 8
Basketball/v_Basketball_g13_c04.avi 8
Basketball/v_Basketball_g14_c01.avi 8
Basketball/v_Basketball_g14_c02.avi 8
Basketball/v_Basketball_g14_c03.avi 8
Basketball/v_Basketball_g14_c04.avi 8
Basketball/v_Basketball_g14_c05.avi 8
Basketball/v_Basketball_g22_c01.avi 8
Basketball/v_Basketball_g22_c02.avi 8
Basketball/v_Basketball_g22_c03.avi 8
Basketball/v_Basketball_g22_c04.avi 8
Basketball/v_Basketball_g22_c05.avi 8
Basketball/v_Basketball_g22_c06.avi 8
Basketball/v_Basketball_g22_c07.avi 8
Basketball/v_Basketball_g23_c01.avi 8
Basketball/v_Basketball_g23_c02.avi 8
Basketball/v_Basketball_g23_c03.avi 8
Basketball/v_Basketball_g23_c04.avi 8
Basketball/v_Basketball_g23_c05.avi 8
Basketball/v_Basketball_g23_c06.avi 8
Basketball/v_Basketball_g24_c01.avi 8
Basketball/v_Basketball_g24_c02.avi 8
Basketball/v_Basketball_g24_c03.avi 8
Basketball/v_Basketball_g24_c04.avi 8
Basketball/v_Basketball_g25_c01.avi 8
Basketball/v_Basketball_g25_c02.avi 8
Basketball/v_Basketball_g25_c03.avi 8
Basketball/v_Basketball_g25_c04.avi 8
Basketball/v_Basketball_g25_c05.avi 8
Basketball/v_Basketball_g25_c06.avi 8
Basketball/v_Basketball_g25_c07.avi 8
BasketballDunk/v_BasketballDunk_g01_c01.avi 9
BasketballDunk/v_BasketballDunk_g01_c02.avi 9
BasketballDunk/v_BasketballDunk_g01_c03.avi 9
BasketballDunk/v_BasketballDunk_g01_c04.avi 9
BasketballDunk/v_BasketballDunk_g01_c05.avi 9
BasketballDunk/v_BasketballDunk_g01_c06.avi 9
BasketballDunk/v_BasketballDunk_g01_c07.avi 9
BasketballDunk/v_BasketballDunk_g02_c01.avi 9
BasketballDunk/v_BasketballDunk_g02_c02.avi 9
BasketballDunk/v_BasketballDunk_g02_c03.avi 9
BasketballDunk/v_BasketballDunk_g02_c04.avi 9
BasketballDunk/v_BasketballDunk_g03_c01.avi 9
BasketballDunk/v_BasketballDunk_g03_c02.avi 9
BasketballDunk/v_BasketballDunk_g03_c03.avi 9
BasketballDunk/v_BasketballDunk_g03_c04.avi 9
BasketballDunk/v_BasketballDunk_g03_c05.avi 9
BasketballDunk/v_BasketballDunk_g03_c06.avi 9
BasketballDunk/v_BasketballDunk_g04_c01.avi 9
BasketballDunk/v_BasketballDunk_g04_c02.avi 9
BasketballDunk/v_BasketballDunk_g04_c03.avi 9
BasketballDunk/v_BasketballDunk_g04_c04.avi 9
BasketballDunk/v_BasketballDunk_g05_c01.avi 9
BasketballDunk/v_BasketballDunk_g05_c02.avi 9
BasketballDunk/v_BasketballDunk_g05_c03.avi 9
BasketballDunk/v_BasketballDunk_g05_c04.avi 9
BasketballDunk/v_BasketballDunk_g05_c05.avi 9
BasketballDunk/v_BasketballDunk_g05_c06.avi 9
BasketballDunk/v_BasketballDunk_g06_c01.avi 9
BasketballDunk/v_BasketballDunk_g06_c02.avi 9
BasketballDunk/v_BasketballDunk_g06_c03.avi 9
BasketballDunk/v_BasketballDunk_g06_c04.avi 9
BasketballDunk/v_BasketballDunk_g07_c01.avi 9
BasketballDunk/v_BasketballDunk_g07_c02.avi 9
BasketballDunk/v_BasketballDunk_g07_c03.avi 9
BasketballDunk/v_BasketballDunk_g07_c04.avi 9
BasketballDunk/v_BasketballDunk_g07_c05.avi 9
BasketballDunk/v_BasketballDunk_g07_c06.avi 9
BasketballDunk/v_BasketballDunk_g08_c01.avi 9
BasketballDunk/v_BasketballDunk_g08_c02.avi 9
BasketballDunk/v_BasketballDunk_g08_c03.avi 9
BasketballDunk/v_BasketballDunk_g08_c04.avi 9
BasketballDunk/v_BasketballDunk_g08_c05.avi 9
BasketballDunk/v_BasketballDunk_g09_c01.avi 9
BasketballDunk/v_BasketballDunk_g09_c02.avi 9
BasketballDunk/v_BasketballDunk_g09_c03.avi 9
BasketballDunk/v_BasketballDunk_g09_c04.avi 9
BasketballDunk/v_BasketballDunk_g09_c05.avi 9
BasketballDunk/v_BasketballDunk_g10_c01.avi 9
BasketballDunk/v_BasketballDunk_g10_c02.avi 9
BasketballDunk/v_BasketballDunk_g10_c03.avi 9
BasketballDunk/v_BasketballDunk_g10_c04.avi 9
BasketballDunk/v_BasketballDunk_g10_c05.avi 9
BasketballDunk/v_BasketballDunk_g11_c01.avi 9
BasketballDunk/v_BasketballDunk_g11_c02.avi 9
BasketballDunk/v_BasketballDunk_g11_c03.avi 9
BasketballDunk/v_BasketballDunk_g11_c04.avi 9
BasketballDunk/v_BasketballDunk_g11_c05.avi 9
BasketballDunk/v_BasketballDunk_g12_c01.avi 9
BasketballDunk/v_BasketballDunk_g12_c02.avi 9
BasketballDunk/v_BasketballDunk_g12_c03.avi 9
BasketballDunk/v_BasketballDunk_g12_c04.avi 9
BasketballDunk/v_BasketballDunk_g12_c05.avi 9
BasketballDunk/v_BasketballDunk_g13_c01.avi 9
BasketballDunk/v_BasketballDunk_g13_c02.avi 9
BasketballDunk/v_BasketballDunk_g13_c03.avi 9
BasketballDunk/v_BasketballDunk_g13_c04.avi 9
BasketballDunk/v_BasketballDunk_g14_c01.avi 9
BasketballDunk/v_BasketballDunk_g14_c02.avi 9
BasketballDunk/v_BasketballDunk_g14_c03.avi 9
BasketballDunk/v_BasketballDunk_g14_c04.avi 9
BasketballDunk/v_BasketballDunk_g14_c05.avi 9
BasketballDunk/v_BasketballDunk_g14_c06.avi 9
BasketballDunk/v_BasketballDunk_g14_c07.avi 9
BasketballDunk/v_BasketballDunk_g22_c01.avi 9
BasketballDunk/v_BasketballDunk_g22_c02.avi 9
BasketballDunk/v_BasketballDunk_g22_c03.avi 9
BasketballDunk/v_BasketballDunk_g22_c04.avi 9
BasketballDunk/v_BasketballDunk_g23_c01.avi 9
BasketballDunk/v_BasketballDunk_g23_c02.avi 9
BasketballDunk/v_BasketballDunk_g23_c03.avi 9
BasketballDunk/v_BasketballDunk_g23_c04.avi 9
BasketballDunk/v_BasketballDunk_g23_c05.avi 9
BasketballDunk/v_BasketballDunk_g24_c01.avi 9
BasketballDunk/v_BasketballDunk_g24_c02.avi 9
BasketballDunk/v_BasketballDunk_g24_c03.avi 9
BasketballDunk/v_BasketballDunk_g24_c04.avi 9
BasketballDunk/v_BasketballDunk_g24_c05.avi 9
BasketballDunk/v_BasketballDunk_g25_c01.avi 9
BasketballDunk/v_BasketballDunk_g25_c02.avi 9
BasketballDunk/v_BasketballDunk_g25_c03.avi 9
BasketballDunk/v_BasketballDunk_g25_c04.avi 9
BenchPress/v_BenchPress_g01_c01.avi 10
BenchPress/v_BenchPress_g01_c02.avi 10
BenchPress/v_BenchPress_g01_c03.avi 10
BenchPress/v_BenchPress_g01_c04.avi 10
BenchPress/v_BenchPress_g01_c05.avi 10
BenchPress/v_BenchPress_g01_c06.avi 10
BenchPress/v_BenchPress_g02_c01.avi 10
BenchPress/v_BenchPress_g02_c02.avi 10
BenchPress/v_BenchPress_g02_c03.avi 10
BenchPress/v_BenchPress_g02_c04.avi 10
BenchPress/v_BenchPress_g02_c05.avi 10
BenchPress/v_BenchPress_g02_c06.avi 10
BenchPress/v_BenchPress_g02_c07.avi 10
BenchPress/v_BenchPress_g03_c01.avi 10
BenchPress/v_BenchPress_g03_c02.avi 10
BenchPress/v_BenchPress_g03_c03.avi 10
BenchPress/v_BenchPress_g03_c04.avi 10
BenchPress/v_BenchPress_g03_c05.avi 10
BenchPress/v_BenchPress_g03_c06.avi 10
BenchPress/v_BenchPress_g03_c07.avi 10
BenchPress/v_BenchPress_g04_c01.avi 10
BenchPress/v_BenchPress_g04_c02.avi 10
BenchPress/v_BenchPress_g04_c03.avi 10
BenchPress/v_BenchPress_g04_c04.avi 10
BenchPress/v_BenchPress_g04_c05.avi 10
BenchPress/v_BenchPress_g04_c06.avi 10
BenchPress/v_BenchPress_g04_c07.avi 10
BenchPress/v_BenchPress_g05_c01.avi 10
BenchPress/v_BenchPress_g05_c02.avi 10
BenchPress/v_BenchPress_g05_c03.avi 10
BenchPress/v_BenchPress_g05_c04.avi 10
BenchPress/v_BenchPress_g05_c05.avi 10
BenchPress/v_BenchPress_g05_c06.avi 10
BenchPress/v_BenchPress_g05_c07.avi 10
BenchPress/v_BenchPress_g06_c01.avi 10
BenchPress/v_BenchPress_g06_c02.avi 10
BenchPress/v_BenchPress_g06_c03.avi 10
BenchPress/v_BenchPress_g06_c04.avi 10
BenchPress/v_BenchPress_g06_c05.avi 10
BenchPress/v_BenchPress_g06_c06.avi 10
BenchPress/v_BenchPress_g06_c07.avi 10
BenchPress/v_BenchPress_g07_c01.avi 10
BenchPress/v_BenchPress_g07_c02.avi 10
BenchPress/v_BenchPress_g07_c03.avi 10
BenchPress/v_BenchPress_g07_c04.avi 10
BenchPress/v_BenchPress_g07_c05.avi 10
BenchPress/v_BenchPress_g07_c06.avi 10
BenchPress/v_BenchPress_g07_c07.avi 10
BenchPress/v_BenchPress_g08_c01.avi 10
BenchPress/v_BenchPress_g08_c02.avi 10
BenchPress/v_BenchPress_g08_c03.avi 10
BenchPress/v_BenchPress_g08_c04.avi 10
BenchPress/v_BenchPress_g08_c05.avi 10
BenchPress/v_BenchPress_g08_c06.avi 10
BenchPress/v_BenchPress_g08_c07.avi 10
BenchPress/v_BenchPress_g09_c01.avi 10
BenchPress/v_BenchPress_g09_c02.avi 10
BenchPress/v_BenchPress_g09_c03.avi 10
BenchPress/v_BenchPress_g09_c04.avi 10
BenchPress/v_BenchPress_g09_c05.avi 10
BenchPress/v_BenchPress_g09_c06.avi 10
BenchPress/v_BenchPress_g09_c07.avi 10
BenchPress/v_BenchPress_g10_c01.avi 10
BenchPress/v_BenchPress_g10_c02.avi 10
BenchPress/v_BenchPress_g10_c03.avi 10
BenchPress/v_BenchPress_g10_c04.avi 10
BenchPress/v_BenchPress_g11_c01.avi 10
BenchPress/v_BenchPress_g11_c02.avi 10
BenchPress/v_BenchPress_g11_c03.avi 10
BenchPress/v_BenchPress_g11_c04.avi 10
BenchPress/v_BenchPress_g11_c05.avi 10
BenchPress/v_BenchPress_g12_c01.avi 10
BenchPress/v_BenchPress_g12_c02.avi 10
BenchPress/v_BenchPress_g12_c03.avi 10
BenchPress/v_BenchPress_g12_c04.avi 10
BenchPress/v_BenchPress_g12_c05.avi 10
BenchPress/v_BenchPress_g12_c06.avi 10
BenchPress/v_BenchPress_g12_c07.avi 10
BenchPress/v_BenchPress_g13_c01.avi 10
BenchPress/v_BenchPress_g13_c02.avi 10
BenchPress/v_BenchPress_g13_c03.avi 10
BenchPress/v_BenchPress_g13_c04.avi 10
BenchPress/v_BenchPress_g13_c05.avi 10
BenchPress/v_BenchPress_g13_c06.avi 10
BenchPress/v_BenchPress_g13_c07.avi 10
BenchPress/v_BenchPress_g14_c01.avi 10
BenchPress/v_BenchPress_g14_c02.avi 10
BenchPress/v_BenchPress_g14_c03.avi 10
BenchPress/v_BenchPress_g14_c04.avi 10
BenchPress/v_BenchPress_g14_c05.avi 10
BenchPress/v_BenchPress_g14_c06.avi 10
BenchPress/v_BenchPress_g14_c07.avi 10
BenchPress/v_BenchPress_g22_c01.avi 10
BenchPress/v_BenchPress_g22_c02.avi 10
BenchPress/v_BenchPress_g22_c03.avi 10
BenchPress/v_BenchPress_g22_c04.avi 10
BenchPress/v_BenchPress_g22_c05.avi 10
BenchPress/v_BenchPress_g22_c06.avi 10
BenchPress/v_BenchPress_g22_c07.avi 10
BenchPress/v_BenchPress_g23_c01.avi 10
BenchPress/v_BenchPress_g23_c02.avi 10
BenchPress/v_BenchPress_g23_c03.avi 10
BenchPress/v_BenchPress_g23_c04.avi 10
BenchPress/v_BenchPress_g23_c05.avi 10
BenchPress/v_BenchPress_g24_c01.avi 10
BenchPress/v_BenchPress_g24_c02.avi 10
BenchPress/v_BenchPress_g24_c03.avi 10
BenchPress/v_BenchPress_g24_c04.avi 10
BenchPress/v_BenchPress_g24_c05.avi 10
BenchPress/v_BenchPress_g24_c06.avi 10
BenchPress/v_BenchPress_g24_c07.avi 10
BenchPress/v_BenchPress_g25_c01.avi 10
BenchPress/v_BenchPress_g25_c02.avi 10
BenchPress/v_BenchPress_g25_c03.avi 10
BenchPress/v_BenchPress_g25_c04.avi 10
BenchPress/v_BenchPress_g25_c05.avi 10
BenchPress/v_BenchPress_g25_c06.avi 10
BenchPress/v_BenchPress_g25_c07.avi 10
Biking/v_Biking_g01_c01.avi 11
Biking/v_Biking_g01_c02.avi 11
Biking/v_Biking_g01_c03.avi 11
Biking/v_Biking_g01_c04.avi 11
Biking/v_Biking_g02_c01.avi 11
Biking/v_Biking_g02_c02.avi 11
Biking/v_Biking_g02_c03.avi 11
Biking/v_Biking_g02_c04.avi 11
Biking/v_Biking_g02_c05.avi 11
Biking/v_Biking_g02_c06.avi 11
Biking/v_Biking_g02_c07.avi 11
Biking/v_Biking_g03_c01.avi 11
Biking/v_Biking_g03_c02.avi 11
Biking/v_Biking_g03_c03.avi 11
Biking/v_Biking_g03_c04.avi 11
Biking/v_Biking_g04_c01.avi 11
Biking/v_Biking_g04_c02.avi 11
Biking/v_Biking_g04_c03.avi 11
Biking/v_Biking_g04_c04.avi 11
Biking/v_Biking_g04_c05.avi 11
Biking/v_Biking_g05_c01.avi 11
Biking/v_Biking_g05_c02.avi 11
Biking/v_Biking_g05_c03.avi 11
Biking/v_Biking_g05_c04.avi 11
Biking/v_Biking_g05_c05.avi 11
Biking/v_Biking_g05_c06.avi 11
Biking/v_Biking_g05_c07.avi 11
Biking/v_Biking_g06_c01.avi 11
Biking/v_Biking_g06_c02.avi 11
Biking/v_Biking_g06_c03.avi 11
Biking/v_Biking_g06_c04.avi 11
Biking/v_Biking_g06_c05.avi 11
Biking/v_Biking_g07_c01.avi 11
Biking/v_Biking_g07_c02.avi 11
Biking/v_Biking_g07_c03.avi 11
Biking/v_Biking_g07_c04.avi 11
Biking/v_Biking_g07_c05.avi 11
Biking/v_Biking_g07_c06.avi 11
Biking/v_Biking_g08_c01.avi 11
Biking/v_Biking_g08_c02.avi 11
Biking/v_Biking_g08_c03.avi 11
Biking/v_Biking_g08_c04.avi 11
Biking/v_Biking_g08_c05.avi 11
Biking/v_Biking_g08_c06.avi 11
Biking/v_Biking_g09_c01.avi 11
Biking/v_Biking_g09_c02.avi 11
Biking/v_Biking_g09_c03.avi 11
Biking/v_Biking_g09_c04.avi 11
Biking/v_Biking_g10_c01.avi 11
Biking/v_Biking_g10_c02.avi 11
Biking/v_Biking_g10_c03.avi 11
Biking/v_Biking_g10_c04.avi 11
Biking/v_Biking_g10_c05.avi 11
Biking/v_Biking_g10_c06.avi 11
Biking/v_Biking_g11_c01.avi 11
Biking/v_Biking_g11_c02.avi 11
Biking/v_Biking_g11_c03.avi 11
Biking/v_Biking_g11_c04.avi 11
Biking/v_Biking_g11_c05.avi 11
Biking/v_Biking_g11_c06.avi 11
Biking/v_Biking_g12_c01.avi 11
Biking/v_Biking_g12_c02.avi 11
Biking/v_Biking_g12_c03.avi 11
Biking/v_Biking_g12_c04.avi 11
Biking/v_Biking_g13_c01.avi 11
Biking/v_Biking_g13_c02.avi 11
Biking/v_Biking_g13_c03.avi 11
Biking/v_Biking_g13_c04.avi 11
Biking/v_Biking_g13_c05.avi 11
Biking/v_Biking_g13_c06.avi 11
Biking/v_Biking_g14_c01.avi 11
Biking/v_Biking_g14_c02.avi 11
Biking/v_Biking_g14_c03.avi 11
Biking/v_Biking_g14_c04.avi 11
Biking/v_Biking_g22_c01.avi 11
Biking/v_Biking_g22_c02.avi 11
Biking/v_Biking_g22_c03.avi 11
Biking/v_Biking_g22_c04.avi 11
Biking/v_Biking_g22_c05.avi 11
Biking/v_Biking_g23_c01.avi 11
Biking/v_Biking_g23_c02.avi 11
Biking/v_Biking_g23_c03.avi 11
Biking/v_Biking_g23_c04.avi 11
Biking/v_Biking_g24_c01.avi 11
Biking/v_Biking_g24_c02.avi 11
Biking/v_Biking_g24_c03.avi 11
Biking/v_Biking_g24_c04.avi 11
Biking/v_Biking_g24_c05.avi 11
Biking/v_Biking_g24_c06.avi 11
Biking/v_Biking_g24_c07.avi 11
Biking/v_Biking_g25_c01.avi 11
Biking/v_Biking_g25_c02.avi 11
Biking/v_Biking_g25_c03.avi 11
Biking/v_Biking_g25_c04.avi 11
Billiards/v_Billiards_g01_c01.avi 12
Billiards/v_Billiards_g01_c02.avi 12
Billiards/v_Billiards_g01_c03.avi 12
Billiards/v_Billiards_g01_c04.avi 12
Billiards/v_Billiards_g01_c05.avi 12
Billiards/v_Billiards_g01_c06.avi 12
Billiards/v_Billiards_g02_c01.avi 12
Billiards/v_Billiards_g02_c02.avi 12
Billiards/v_Billiards_g02_c03.avi 12
Billiards/v_Billiards_g02_c04.avi 12
Billiards/v_Billiards_g02_c05.avi 12
Billiards/v_Billiards_g02_c06.avi 12
Billiards/v_Billiards_g02_c07.avi 12
Billiards/v_Billiards_g03_c01.avi 12
Billiards/v_Billiards_g03_c02.avi 12
Billiards/v_Billiards_g03_c03.avi 12
Billiards/v_Billiards_g03_c04.avi 12
Billiards/v_Billiards_g03_c05.avi 12
Billiards/v_Billiards_g04_c01.avi 12
Billiards/v_Billiards_g04_c02.avi 12
Billiards/v_Billiards_g04_c03.avi 12
Billiards/v_Billiards_g04_c04.avi 12
Billiards/v_Billiards_g04_c05.avi 12
Billiards/v_Billiards_g04_c06.avi 12
Billiards/v_Billiards_g04_c07.avi 12
Billiards/v_Billiards_g05_c01.avi 12
Billiards/v_Billiards_g05_c02.avi 12
Billiards/v_Billiards_g05_c03.avi 12
Billiards/v_Billiards_g05_c04.avi 12
Billiards/v_Billiards_g05_c05.avi 12
Billiards/v_Billiards_g05_c06.avi 12
Billiards/v_Billiards_g06_c01.avi 12
Billiards/v_Billiards_g06_c02.avi 12
Billiards/v_Billiards_g06_c03.avi 12
Billiards/v_Billiards_g06_c04.avi 12
Billiards/v_Billiards_g06_c05.avi 12
Billiards/v_Billiards_g07_c01.avi 12
Billiards/v_Billiards_g07_c02.avi 12
Billiards/v_Billiards_g07_c03.avi 12
Billiards/v_Billiards_g07_c04.avi 12
Billiards/v_Billiards_g08_c01.avi 12
Billiards/v_Billiards_g08_c02.avi 12
Billiards/v_Billiards_g08_c03.avi 12
Billiards/v_Billiards_g08_c04.avi 12
Billiards/v_Billiards_g08_c05.avi 12
Billiards/v_Billiards_g08_c06.avi 12
Billiards/v_Billiards_g09_c01.avi 12
Billiards/v_Billiards_g09_c02.avi 12
Billiards/v_Billiards_g09_c03.avi 12
Billiards/v_Billiards_g09_c04.avi 12
Billiards/v_Billiards_g09_c05.avi 12
Billiards/v_Billiards_g09_c06.avi 12
Billiards/v_Billiards_g09_c07.avi 12
Billiards/v_Billiards_g10_c01.avi 12
Billiards/v_Billiards_g10_c02.avi 12
Billiards/v_Billiards_g10_c03.avi 12
Billiards/v_Billiards_g10_c04.avi 12
Billiards/v_Billiards_g10_c05.avi 12
Billiards/v_Billiards_g11_c01.avi 12
Billiards/v_Billiards_g11_c02.avi 12
Billiards/v_Billiards_g11_c03.avi 12
Billiards/v_Billiards_g11_c04.avi 12
Billiards/v_Billiards_g11_c05.avi 12
Billiards/v_Billiards_g11_c06.avi 12
Billiards/v_Billiards_g11_c07.avi 12
Billiards/v_Billiards_g12_c01.avi 12
Billiards/v_Billiards_g12_c02.avi 12
Billiards/v_Billiards_g12_c03.avi 12
Billiards/v_Billiards_g12_c04.avi 12
Billiards/v_Billiards_g12_c05.avi 12
Billiards/v_Billiards_g12_c06.avi 12
Billiards/v_Billiards_g12_c07.avi 12
Billiards/v_Billiards_g13_c01.avi 12
Billiards/v_Billiards_g13_c02.avi 12
Billiards/v_Billiards_g13_c03.avi 12
Billiards/v_Billiards_g13_c04.avi 12
Billiards/v_Billiards_g13_c05.avi 12
Billiards/v_Billiards_g13_c06.avi 12
Billiards/v_Billiards_g13_c07.avi 12
Billiards/v_Billiards_g14_c01.avi 12
Billiards/v_Billiards_g14_c02.avi 12
Billiards/v_Billiards_g14_c03.avi 12
Billiards/v_Billiards_g14_c04.avi 12
Billiards/v_Billiards_g14_c05.avi 12
Billiards/v_Billiards_g14_c06.avi 12
Billiards/v_Billiards_g14_c07.avi 12
Billiards/v_Billiards_g22_c01.avi 12
Billiards/v_Billiards_g22_c02.avi 12
Billiards/v_Billiards_g22_c03.avi 12
Billiards/v_Billiards_g22_c04.avi 12
Billiards/v_Billiards_g22_c05.avi 12
Billiards/v_Billiards_g23_c01.avi 12
Billiards/v_Billiards_g23_c02.avi 12
Billiards/v_Billiards_g23_c03.avi 12
Billiards/v_Billiards_g23_c04.avi 12
Billiards/v_Billiards_g24_c01.avi 12
Billiards/v_Billiards_g24_c02.avi 12
Billiards/v_Billiards_g24_c03.avi 12
Billiards/v_Billiards_g24_c04.avi 12
Billiards/v_Billiards_g24_c05.avi 12
Billiards/v_Billiards_g24_c06.avi 12
Billiards/v_Billiards_g25_c01.avi 12
Billiards/v_Billiards_g25_c02.avi 12
Billiards/v_Billiards_g25_c03.avi 12
Billiards/v_Billiards_g25_c04.avi 12
Billiards/v_Billiards_g25_c05.avi 12
Billiards/v_Billiards_g25_c06.avi 12
Billiards/v_Billiards_g25_c07.avi 12
BlowDryHair/v_BlowDryHair_g01_c01.avi 13
BlowDryHair/v_BlowDryHair_g01_c02.avi 13
BlowDryHair/v_BlowDryHair_g01_c03.avi 13
BlowDryHair/v_BlowDryHair_g01_c04.avi 13
BlowDryHair/v_BlowDryHair_g02_c01.avi 13
BlowDryHair/v_BlowDryHair_g02_c02.avi 13
BlowDryHair/v_BlowDryHair_g02_c03.avi 13
BlowDryHair/v_BlowDryHair_g02_c04.avi 13
BlowDryHair/v_BlowDryHair_g02_c05.avi 13
BlowDryHair/v_BlowDryHair_g03_c01.avi 13
BlowDryHair/v_BlowDryHair_g03_c02.avi 13
BlowDryHair/v_BlowDryHair_g03_c03.avi 13
BlowDryHair/v_BlowDryHair_g03_c04.avi 13
BlowDryHair/v_BlowDryHair_g03_c05.avi 13
BlowDryHair/v_BlowDryHair_g04_c01.avi 13
BlowDryHair/v_BlowDryHair_g04_c02.avi 13
BlowDryHair/v_BlowDryHair_g04_c03.avi 13
BlowDryHair/v_BlowDryHair_g04_c04.avi 13
BlowDryHair/v_BlowDryHair_g04_c05.avi 13
BlowDryHair/v_BlowDryHair_g05_c01.avi 13
BlowDryHair/v_BlowDryHair_g05_c02.avi 13
BlowDryHair/v_BlowDryHair_g05_c03.avi 13
BlowDryHair/v_BlowDryHair_g05_c04.avi 13
BlowDryHair/v_BlowDryHair_g05_c05.avi 13
BlowDryHair/v_BlowDryHair_g06_c01.avi 13
BlowDryHair/v_BlowDryHair_g06_c02.avi 13
BlowDryHair/v_BlowDryHair_g06_c03.avi 13
BlowDryHair/v_BlowDryHair_g06_c04.avi 13
BlowDryHair/v_BlowDryHair_g06_c05.avi 13
BlowDryHair/v_BlowDryHair_g06_c06.avi 13
BlowDryHair/v_BlowDryHair_g06_c07.avi 13
BlowDryHair/v_BlowDryHair_g07_c01.avi 13
BlowDryHair/v_BlowDryHair_g07_c02.avi 13
BlowDryHair/v_BlowDryHair_g07_c03.avi 13
BlowDryHair/v_BlowDryHair_g07_c04.avi 13
BlowDryHair/v_BlowDryHair_g07_c05.avi 13
BlowDryHair/v_BlowDryHair_g07_c06.avi 13
BlowDryHair/v_BlowDryHair_g07_c07.avi 13
BlowDryHair/v_BlowDryHair_g08_c01.avi 13
BlowDryHair/v_BlowDryHair_g08_c02.avi 13
BlowDryHair/v_BlowDryHair_g08_c03.avi 13
BlowDryHair/v_BlowDryHair_g08_c04.avi 13
BlowDryHair/v_BlowDryHair_g08_c05.avi 13
BlowDryHair/v_BlowDryHair_g08_c06.avi 13
BlowDryHair/v_BlowDryHair_g08_c07.avi 13
BlowDryHair/v_BlowDryHair_g09_c01.avi 13
BlowDryHair/v_BlowDryHair_g09_c02.avi 13
BlowDryHair/v_BlowDryHair_g09_c03.avi 13
BlowDryHair/v_BlowDryHair_g09_c04.avi 13
BlowDryHair/v_BlowDryHair_g10_c01.avi 13
BlowDryHair/v_BlowDryHair_g10_c02.avi 13
BlowDryHair/v_BlowDryHair_g10_c03.avi 13
BlowDryHair/v_BlowDryHair_g10_c04.avi 13
BlowDryHair/v_BlowDryHair_g10_c05.avi 13
BlowDryHair/v_BlowDryHair_g10_c06.avi 13
BlowDryHair/v_BlowDryHair_g10_c07.avi 13
BlowDryHair/v_BlowDryHair_g11_c01.avi 13
BlowDryHair/v_BlowDryHair_g11_c02.avi 13
BlowDryHair/v_BlowDryHair_g11_c03.avi 13
BlowDryHair/v_BlowDryHair_g11_c04.avi 13
BlowDryHair/v_BlowDryHair_g11_c05.avi 13
BlowDryHair/v_BlowDryHair_g11_c06.avi 13
BlowDryHair/v_BlowDryHair_g11_c07.avi 13
BlowDryHair/v_BlowDryHair_g12_c01.avi 13
BlowDryHair/v_BlowDryHair_g12_c02.avi 13
BlowDryHair/v_BlowDryHair_g12_c03.avi 13
BlowDryHair/v_BlowDryHair_g12_c04.avi 13
BlowDryHair/v_BlowDryHair_g12_c05.avi 13
BlowDryHair/v_BlowDryHair_g12_c06.avi 13
BlowDryHair/v_BlowDryHair_g13_c01.avi 13
BlowDryHair/v_BlowDryHair_g13_c02.avi 13
BlowDryHair/v_BlowDryHair_g13_c03.avi 13
BlowDryHair/v_BlowDryHair_g13_c04.avi 13
BlowDryHair/v_BlowDryHair_g14_c01.avi 13
BlowDryHair/v_BlowDryHair_g14_c02.avi 13
BlowDryHair/v_BlowDryHair_g14_c03.avi 13
BlowDryHair/v_BlowDryHair_g14_c04.avi 13
BlowDryHair/v_BlowDryHair_g14_c05.avi 13
BlowDryHair/v_BlowDryHair_g22_c01.avi 13
BlowDryHair/v_BlowDryHair_g22_c02.avi 13
BlowDryHair/v_BlowDryHair_g22_c03.avi 13
BlowDryHair/v_BlowDryHair_g22_c04.avi 13
BlowDryHair/v_BlowDryHair_g23_c01.avi 13
BlowDryHair/v_BlowDryHair_g23_c02.avi 13
BlowDryHair/v_BlowDryHair_g23_c03.avi 13
BlowDryHair/v_BlowDryHair_g23_c04.avi 13
BlowDryHair/v_BlowDryHair_g23_c05.avi 13
BlowDryHair/v_BlowDryHair_g23_c06.avi 13
BlowDryHair/v_BlowDryHair_g23_c07.avi 13
BlowDryHair/v_BlowDryHair_g24_c01.avi 13
BlowDryHair/v_BlowDryHair_g24_c02.avi 13
BlowDryHair/v_BlowDryHair_g24_c03.avi 13
BlowDryHair/v_BlowDryHair_g24_c04.avi 13
BlowDryHair/v_BlowDryHair_g25_c01.avi 13
BlowDryHair/v_BlowDryHair_g25_c02.avi 13
BlowDryHair/v_BlowDryHair_g25_c03.avi 13
BlowDryHair/v_BlowDryHair_g25_c04.avi 13
BlowingCandles/v_BlowingCandles_g01_c01.avi 14
BlowingCandles/v_BlowingCandles_g01_c02.avi 14
BlowingCandles/v_BlowingCandles_g01_c03.avi 14
BlowingCandles/v_BlowingCandles_g01_c04.avi 14
BlowingCandles/v_BlowingCandles_g02_c01.avi 14
BlowingCandles/v_BlowingCandles_g02_c02.avi 14
BlowingCandles/v_BlowingCandles_g02_c03.avi 14
BlowingCandles/v_BlowingCandles_g02_c04.avi 14
BlowingCandles/v_BlowingCandles_g03_c01.avi 14
BlowingCandles/v_BlowingCandles_g03_c02.avi 14
BlowingCandles/v_BlowingCandles_g03_c03.avi 14
BlowingCandles/v_BlowingCandles_g03_c04.avi 14
BlowingCandles/v_BlowingCandles_g04_c01.avi 14
BlowingCandles/v_BlowingCandles_g04_c02.avi 14
BlowingCandles/v_BlowingCandles_g04_c03.avi 14
BlowingCandles/v_BlowingCandles_g04_c04.avi 14
BlowingCandles/v_BlowingCandles_g04_c05.avi 14
BlowingCandles/v_BlowingCandles_g05_c01.avi 14
BlowingCandles/v_BlowingCandles_g05_c02.avi 14
BlowingCandles/v_BlowingCandles_g05_c03.avi 14
BlowingCandles/v_BlowingCandles_g05_c04.avi 14
BlowingCandles/v_BlowingCandles_g05_c05.avi 14
BlowingCandles/v_BlowingCandles_g06_c01.avi 14
BlowingCandles/v_BlowingCandles_g06_c02.avi 14
BlowingCandles/v_BlowingCandles_g06_c03.avi 14
BlowingCandles/v_BlowingCandles_g06_c04.avi 14
BlowingCandles/v_BlowingCandles_g06_c05.avi 14
BlowingCandles/v_BlowingCandles_g06_c06.avi 14
BlowingCandles/v_BlowingCandles_g06_c07.avi 14
BlowingCandles/v_BlowingCandles_g07_c01.avi 14
BlowingCandles/v_BlowingCandles_g07_c02.avi 14
BlowingCandles/v_BlowingCandles_g07_c03.avi 14
BlowingCandles/v_BlowingCandles_g07_c04.avi 14
BlowingCandles/v_BlowingCandles_g08_c01.avi 14
BlowingCandles/v_BlowingCandles_g08_c02.avi 14
BlowingCandles/v_BlowingCandles_g08_c03.avi 14
BlowingCandles/v_BlowingCandles_g08_c04.avi 14
BlowingCandles/v_BlowingCandles_g09_c01.avi 14
BlowingCandles/v_BlowingCandles_g09_c02.avi 14
BlowingCandles/v_BlowingCandles_g09_c03.avi 14
BlowingCandles/v_BlowingCandles_g09_c04.avi 14
BlowingCandles/v_BlowingCandles_g10_c01.avi 14
BlowingCandles/v_BlowingCandles_g10_c02.avi 14
BlowingCandles/v_BlowingCandles_g10_c03.avi 14
BlowingCandles/v_BlowingCandles_g10_c04.avi 14
BlowingCandles/v_BlowingCandles_g11_c01.avi 14
BlowingCandles/v_BlowingCandles_g11_c02.avi 14
BlowingCandles/v_BlowingCandles_g11_c03.avi 14
BlowingCandles/v_BlowingCandles_g11_c04.avi 14
BlowingCandles/v_BlowingCandles_g12_c01.avi 14
BlowingCandles/v_BlowingCandles_g12_c02.avi 14
BlowingCandles/v_BlowingCandles_g12_c03.avi 14
BlowingCandles/v_BlowingCandles_g12_c04.avi 14
BlowingCandles/v_BlowingCandles_g12_c05.avi 14
BlowingCandles/v_BlowingCandles_g12_c06.avi 14
BlowingCandles/v_BlowingCandles_g13_c01.avi 14
BlowingCandles/v_BlowingCandles_g13_c02.avi 14
BlowingCandles/v_BlowingCandles_g13_c03.avi 14
BlowingCandles/v_BlowingCandles_g13_c04.avi 14
BlowingCandles/v_BlowingCandles_g14_c01.avi 14
BlowingCandles/v_BlowingCandles_g14_c02.avi 14
BlowingCandles/v_BlowingCandles_g14_c03.avi 14
BlowingCandles/v_BlowingCandles_g14_c04.avi 14
BlowingCandles/v_BlowingCandles_g22_c01.avi 14
BlowingCandles/v_BlowingCandles_g22_c02.avi 14
BlowingCandles/v_BlowingCandles_g22_c03.avi 14
BlowingCandles/v_BlowingCandles_g22_c04.avi 14
BlowingCandles/v_BlowingCandles_g23_c01.avi 14
BlowingCandles/v_BlowingCandles_g23_c02.avi 14
BlowingCandles/v_BlowingCandles_g23_c03.avi 14
BlowingCandles/v_BlowingCandles_g23_c04.avi 14
BlowingCandles/v_BlowingCandles_g24_c01.avi 14
BlowingCandles/v_BlowingCandles_g24_c02.avi 14
BlowingCandles/v_BlowingCandles_g24_c03.avi 14
BlowingCandles/v_BlowingCandles_g24_c04.avi 14
BlowingCandles/v_BlowingCandles_g25_c01.avi 14
BlowingCandles/v_BlowingCandles_g25_c02.avi 14
BlowingCandles/v_BlowingCandles_g25_c03.avi 14
BlowingCandles/v_BlowingCandles_g25_c04.avi 14
BlowingCandles/v_BlowingCandles_g25_c05.avi 14
BlowingCandles/v_BlowingCandles_g25_c06.avi 14
BodyWeightSquats/v_BodyWeightSquats_g01_c01.avi 15
BodyWeightSquats/v_BodyWeightSquats_g01_c02.avi 15
BodyWeightSquats/v_BodyWeightSquats_g01_c03.avi 15
BodyWeightSquats/v_BodyWeightSquats_g01_c04.avi 15
BodyWeightSquats/v_BodyWeightSquats_g02_c01.avi 15
BodyWeightSquats/v_BodyWeightSquats_g02_c02.avi 15
BodyWeightSquats/v_BodyWeightSquats_g02_c03.avi 15
BodyWeightSquats/v_BodyWeightSquats_g02_c04.avi 15
BodyWeightSquats/v_BodyWeightSquats_g03_c01.avi 15
BodyWeightSquats/v_BodyWeightSquats_g03_c02.avi 15
BodyWeightSquats/v_BodyWeightSquats_g03_c03.avi 15
BodyWeightSquats/v_BodyWeightSquats_g03_c04.avi 15
BodyWeightSquats/v_BodyWeightSquats_g03_c05.avi 15
BodyWeightSquats/v_BodyWeightSquats_g04_c01.avi 15
BodyWeightSquats/v_BodyWeightSquats_g04_c02.avi 15
BodyWeightSquats/v_BodyWeightSquats_g04_c03.avi 15
BodyWeightSquats/v_BodyWeightSquats_g04_c04.avi 15
BodyWeightSquats/v_BodyWeightSquats_g05_c01.avi 15
BodyWeightSquats/v_BodyWeightSquats_g05_c02.avi 15
BodyWeightSquats/v_BodyWeightSquats_g05_c03.avi 15
BodyWeightSquats/v_BodyWeightSquats_g05_c04.avi 15
BodyWeightSquats/v_BodyWeightSquats_g06_c01.avi 15
BodyWeightSquats/v_BodyWeightSquats_g06_c02.avi 15
BodyWeightSquats/v_BodyWeightSquats_g06_c03.avi 15
BodyWeightSquats/v_BodyWeightSquats_g06_c04.avi 15
BodyWeightSquats/v_BodyWeightSquats_g06_c05.avi 15
BodyWeightSquats/v_BodyWeightSquats_g07_c01.avi 15
BodyWeightSquats/v_BodyWeightSquats_g07_c02.avi 15
BodyWeightSquats/v_BodyWeightSquats_g07_c03.avi 15
BodyWeightSquats/v_BodyWeightSquats_g07_c04.avi 15
BodyWeightSquats/v_BodyWeightSquats_g08_c01.avi 15
BodyWeightSquats/v_BodyWeightSquats_g08_c02.avi 15
BodyWeightSquats/v_BodyWeightSquats_g08_c03.avi 15
BodyWeightSquats/v_BodyWeightSquats_g08_c04.avi 15
BodyWeightSquats/v_BodyWeightSquats_g09_c01.avi 15
BodyWeightSquats/v_BodyWeightSquats_g09_c02.avi 15
BodyWeightSquats/v_BodyWeightSquats_g09_c03.avi 15
BodyWeightSquats/v_BodyWeightSquats_g09_c04.avi 15
BodyWeightSquats/v_BodyWeightSquats_g09_c05.avi 15
BodyWeightSquats/v_BodyWeightSquats_g09_c06.avi 15
BodyWeightSquats/v_BodyWeightSquats_g09_c07.avi 15
BodyWeightSquats/v_BodyWeightSquats_g10_c01.avi 15
BodyWeightSquats/v_BodyWeightSquats_g10_c02.avi 15
BodyWeightSquats/v_BodyWeightSquats_g10_c03.avi 15
BodyWeightSquats/v_BodyWeightSquats_g10_c04.avi 15
BodyWeightSquats/v_BodyWeightSquats_g10_c05.avi 15
BodyWeightSquats/v_BodyWeightSquats_g11_c01.avi 15
BodyWeightSquats/v_BodyWeightSquats_g11_c02.avi 15
BodyWeightSquats/v_BodyWeightSquats_g11_c03.avi 15
BodyWeightSquats/v_BodyWeightSquats_g11_c04.avi 15
BodyWeightSquats/v_BodyWeightSquats_g12_c01.avi 15
BodyWeightSquats/v_BodyWeightSquats_g12_c02.avi 15
BodyWeightSquats/v_BodyWeightSquats_g12_c03.avi 15
BodyWeightSquats/v_BodyWeightSquats_g12_c04.avi 15
BodyWeightSquats/v_BodyWeightSquats_g13_c01.avi 15
BodyWeightSquats/v_BodyWeightSquats_g13_c02.avi 15
BodyWeightSquats/v_BodyWeightSquats_g13_c03.avi 15
BodyWeightSquats/v_BodyWeightSquats_g13_c04.avi 15
BodyWeightSquats/v_BodyWeightSquats_g14_c01.avi 15
BodyWeightSquats/v_BodyWeightSquats_g14_c02.avi 15
BodyWeightSquats/v_BodyWeightSquats_g14_c03.avi 15
BodyWeightSquats/v_BodyWeightSquats_g14_c04.avi 15
BodyWeightSquats/v_BodyWeightSquats_g22_c01.avi 15
BodyWeightSquats/v_BodyWeightSquats_g22_c02.avi 15
BodyWeightSquats/v_BodyWeightSquats_g22_c03.avi 15
BodyWeightSquats/v_BodyWeightSquats_g22_c04.avi 15
BodyWeightSquats/v_BodyWeightSquats_g23_c01.avi 15
BodyWeightSquats/v_BodyWeightSquats_g23_c02.avi 15
BodyWeightSquats/v_BodyWeightSquats_g23_c03.avi 15
BodyWeightSquats/v_BodyWeightSquats_g23_c04.avi 15
BodyWeightSquats/v_BodyWeightSquats_g24_c01.avi 15
BodyWeightSquats/v_BodyWeightSquats_g24_c02.avi 15
BodyWeightSquats/v_BodyWeightSquats_g24_c03.avi 15
BodyWeightSquats/v_BodyWeightSquats_g24_c04.avi 15
BodyWeightSquats/v_BodyWeightSquats_g24_c05.avi 15
BodyWeightSquats/v_BodyWeightSquats_g25_c01.avi 15
BodyWeightSquats/v_BodyWeightSquats_g25_c02.avi 15
BodyWeightSquats/v_BodyWeightSquats_g25_c03.avi 15
BodyWeightSquats/v_BodyWeightSquats_g25_c04.avi 15
BodyWeightSquats/v_BodyWeightSquats_g25_c05.avi 15
BodyWeightSquats/v_BodyWeightSquats_g25_c06.avi 15
BodyWeightSquats/v_BodyWeightSquats_g25_c07.avi 15
Bowling/v_Bowling_g01_c01.avi 16
Bowling/v_Bowling_g01_c02.avi 16
Bowling/v_Bowling_g01_c03.avi 16
Bowling/v_Bowling_g01_c04.avi 16
Bowling/v_Bowling_g01_c05.avi 16
Bowling/v_Bowling_g01_c06.avi 16
Bowling/v_Bowling_g01_c07.avi 16
Bowling/v_Bowling_g02_c01.avi 16
Bowling/v_Bowling_g02_c02.avi 16
Bowling/v_Bowling_g02_c03.avi 16
Bowling/v_Bowling_g02_c04.avi 16
Bowling/v_Bowling_g03_c01.avi 16
Bowling/v_Bowling_g03_c02.avi 16
Bowling/v_Bowling_g03_c03.avi 16
Bowling/v_Bowling_g03_c04.avi 16
Bowling/v_Bowling_g03_c05.avi 16
Bowling/v_Bowling_g03_c06.avi 16
Bowling/v_Bowling_g03_c07.avi 16
Bowling/v_Bowling_g04_c01.avi 16
Bowling/v_Bowling_g04_c02.avi 16
Bowling/v_Bowling_g04_c03.avi 16
Bowling/v_Bowling_g04_c04.avi 16
Bowling/v_Bowling_g05_c01.avi 16
Bowling/v_Bowling_g05_c02.avi 16
Bowling/v_Bowling_g05_c03.avi 16
Bowling/v_Bowling_g05_c04.avi 16
Bowling/v_Bowling_g05_c05.avi 16
Bowling/v_Bowling_g05_c06.avi 16
Bowling/v_Bowling_g05_c07.avi 16
Bowling/v_Bowling_g06_c01.avi 16
Bowling/v_Bowling_g06_c02.avi 16
Bowling/v_Bowling_g06_c03.avi 16
Bowling/v_Bowling_g06_c04.avi 16
Bowling/v_Bowling_g06_c05.avi 16
Bowling/v_Bowling_g06_c06.avi 16
Bowling/v_Bowling_g06_c07.avi 16
Bowling/v_Bowling_g07_c01.avi 16
Bowling/v_Bowling_g07_c02.avi 16
Bowling/v_Bowling_g07_c03.avi 16
Bowling/v_Bowling_g07_c04.avi 16
Bowling/v_Bowling_g07_c05.avi 16
Bowling/v_Bowling_g07_c06.avi 16
Bowling/v_Bowling_g07_c07.avi 16
Bowling/v_Bowling_g08_c01.avi 16
Bowling/v_Bowling_g08_c02.avi 16
Bowling/v_Bowling_g08_c03.avi 16
Bowling/v_Bowling_g08_c04.avi 16
Bowling/v_Bowling_g08_c05.avi 16
Bowling/v_Bowling_g08_c06.avi 16
Bowling/v_Bowling_g08_c07.avi 16
Bowling/v_Bowling_g09_c01.avi 16
Bowling/v_Bowling_g09_c02.avi 16
Bowling/v_Bowling_g09_c03.avi 16
Bowling/v_Bowling_g09_c04.avi 16
Bowling/v_Bowling_g09_c05.avi 16
Bowling/v_Bowling_g09_c06.avi 16
Bowling/v_Bowling_g09_c07.avi 16
Bowling/v_Bowling_g10_c01.avi 16
Bowling/v_Bowling_g10_c02.avi 16
Bowling/v_Bowling_g10_c03.avi 16
Bowling/v_Bowling_g10_c04.avi 16
Bowling/v_Bowling_g10_c05.avi 16
Bowling/v_Bowling_g10_c06.avi 16
Bowling/v_Bowling_g10_c07.avi 16
Bowling/v_Bowling_g11_c01.avi 16
Bowling/v_Bowling_g11_c02.avi 16
Bowling/v_Bowling_g11_c03.avi 16
Bowling/v_Bowling_g11_c04.avi 16
Bowling/v_Bowling_g11_c05.avi 16
Bowling/v_Bowling_g11_c06.avi 16
Bowling/v_Bowling_g11_c07.avi 16
Bowling/v_Bowling_g12_c01.avi 16
Bowling/v_Bowling_g12_c02.avi 16
Bowling/v_Bowling_g12_c03.avi 16
Bowling/v_Bowling_g12_c04.avi 16
Bowling/v_Bowling_g13_c01.avi 16
Bowling/v_Bowling_g13_c02.avi 16
Bowling/v_Bowling_g13_c03.avi 16
Bowling/v_Bowling_g13_c04.avi 16
Bowling/v_Bowling_g13_c05.avi 16
Bowling/v_Bowling_g13_c06.avi 16
Bowling/v_Bowling_g14_c01.avi 16
Bowling/v_Bowling_g14_c02.avi 16
Bowling/v_Bowling_g14_c03.avi 16
Bowling/v_Bowling_g14_c04.avi 16
Bowling/v_Bowling_g14_c05.avi 16
Bowling/v_Bowling_g22_c01.avi 16
Bowling/v_Bowling_g22_c02.avi 16
Bowling/v_Bowling_g22_c03.avi 16
Bowling/v_Bowling_g22_c04.avi 16
Bowling/v_Bowling_g22_c05.avi 16
Bowling/v_Bowling_g22_c06.avi 16
Bowling/v_Bowling_g22_c07.avi 16
Bowling/v_Bowling_g23_c01.avi 16
Bowling/v_Bowling_g23_c02.avi 16
Bowling/v_Bowling_g23_c03.avi 16
Bowling/v_Bowling_g23_c04.avi 16
Bowling/v_Bowling_g23_c05.avi 16
Bowling/v_Bowling_g23_c06.avi 16
Bowling/v_Bowling_g23_c07.avi 16
Bowling/v_Bowling_g24_c01.avi 16
Bowling/v_Bowling_g24_c02.avi 16
Bowling/v_Bowling_g24_c03.avi 16
Bowling/v_Bowling_g24_c04.avi 16
Bowling/v_Bowling_g24_c05.avi 16
Bowling/v_Bowling_g24_c06.avi 16
Bowling/v_Bowling_g24_c07.avi 16
Bowling/v_Bowling_g25_c01.avi 16
Bowling/v_Bowling_g25_c02.avi 16
Bowling/v_Bowling_g25_c03.avi 16
Bowling/v_Bowling_g25_c04.avi 16
Bowling/v_Bowling_g25_c05.avi 16
BoxingPunchingBag/v_BoxingPunchingBag_g01_c01.avi 17
BoxingPunchingBag/v_BoxingPunchingBag_g01_c02.avi 17
BoxingPunchingBag/v_BoxingPunchingBag_g01_c03.avi 17
BoxingPunchingBag/v_BoxingPunchingBag_g01_c04.avi 17
BoxingPunchingBag/v_BoxingPunchingBag_g01_c05.avi 17
BoxingPunchingBag/v_BoxingPunchingBag_g01_c06.avi 17
BoxingPunchingBag/v_BoxingPunchingBag_g01_c07.avi 17
BoxingPunchingBag/v_BoxingPunchingBag_g02_c01.avi 17
BoxingPunchingBag/v_BoxingPunchingBag_g02_c02.avi 17
BoxingPunchingBag/v_BoxingPunchingBag_g02_c03.avi 17
BoxingPunchingBag/v_BoxingPunchingBag_g02_c04.avi 17
BoxingPunchingBag/v_BoxingPunchingBag_g02_c05.avi 17
BoxingPunchingBag/v_BoxingPunchingBag_g02_c06.avi 17
BoxingPunchingBag/v_BoxingPunchingBag_g02_c07.avi 17
BoxingPunchingBag/v_BoxingPunchingBag_g03_c01.avi 17
BoxingPunchingBag/v_BoxingPunchingBag_g03_c02.avi 17
BoxingPunchingBag/v_BoxingPunchingBag_g03_c03.avi 17
BoxingPunchingBag/v_BoxingPunchingBag_g03_c04.avi 17
BoxingPunchingBag/v_BoxingPunchingBag_g03_c05.avi 17
BoxingPunchingBag/v_BoxingPunchingBag_g03_c06.avi 17
BoxingPunchingBag/v_BoxingPunchingBag_g03_c07.avi 17
BoxingPunchingBag/v_BoxingPunchingBag_g04_c01.avi 17
BoxingPunchingBag/v_BoxingPunchingBag_g04_c02.avi 17
BoxingPunchingBag/v_BoxingPunchingBag_g04_c03.avi 17
BoxingPunchingBag/v_BoxingPunchingBag_g04_c04.avi 17
BoxingPunchingBag/v_BoxingPunchingBag_g04_c05.avi 17
BoxingPunchingBag/v_BoxingPunchingBag_g04_c06.avi 17
BoxingPunchingBag/v_BoxingPunchingBag_g04_c07.avi 17
BoxingPunchingBag/v_BoxingPunchingBag_g05_c01.avi 17
BoxingPunchingBag/v_BoxingPunchingBag_g05_c02.avi 17
BoxingPunchingBag/v_BoxingPunchingBag_g05_c03.avi 17
BoxingPunchingBag/v_BoxingPunchingBag_g05_c04.avi 17
BoxingPunchingBag/v_BoxingPunchingBag_g05_c05.avi 17
BoxingPunchingBag/v_BoxingPunchingBag_g05_c06.avi 17
BoxingPunchingBag/v_BoxingPunchingBag_g05_c07.avi 17
BoxingPunchingBag/v_BoxingPunchingBag_g06_c01.avi 17
BoxingPunchingBag/v_BoxingPunchingBag_g06_c02.avi 17
BoxingPunchingBag/v_BoxingPunchingBag_g06_c03.avi 17
BoxingPunchingBag/v_BoxingPunchingBag_g06_c04.avi 17
BoxingPunchingBag/v_BoxingPunchingBag_g06_c05.avi 17
BoxingPunchingBag/v_BoxingPunchingBag_g06_c06.avi 17
BoxingPunchingBag/v_BoxingPunchingBag_g06_c07.avi 17
BoxingPunchingBag/v_BoxingPunchingBag_g07_c01.avi 17
BoxingPunchingBag/v_BoxingPunchingBag_g07_c02.avi 17
BoxingPunchingBag/v_BoxingPunchingBag_g07_c03.avi 17
BoxingPunchingBag/v_BoxingPunchingBag_g07_c04.avi 17
BoxingPunchingBag/v_BoxingPunchingBag_g07_c05.avi 17
BoxingPunchingBag/v_BoxingPunchingBag_g07_c06.avi 17
BoxingPunchingBag/v_BoxingPunchingBag_g07_c07.avi 17
BoxingPunchingBag/v_BoxingPunchingBag_g08_c01.avi 17
BoxingPunchingBag/v_BoxingPunchingBag_g08_c02.avi 17
BoxingPunchingBag/v_BoxingPunchingBag_g08_c03.avi 17
BoxingPunchingBag/v_BoxingPunchingBag_g08_c04.avi 17
BoxingPunchingBag/v_BoxingPunchingBag_g08_c05.avi 17
BoxingPunchingBag/v_BoxingPunchingBag_g08_c06.avi 17
BoxingPunchingBag/v_BoxingPunchingBag_g08_c07.avi 17
BoxingPunchingBag/v_BoxingPunchingBag_g09_c01.avi 17
BoxingPunchingBag/v_BoxingPunchingBag_g09_c02.avi 17
BoxingPunchingBag/v_BoxingPunchingBag_g09_c03.avi 17
BoxingPunchingBag/v_BoxingPunchingBag_g09_c04.avi 17
BoxingPunchingBag/v_BoxingPunchingBag_g09_c05.avi 17
BoxingPunchingBag/v_BoxingPunchingBag_g09_c06.avi 17
BoxingPunchingBag/v_BoxingPunchingBag_g09_c07.avi 17
BoxingPunchingBag/v_BoxingPunchingBag_g10_c01.avi 17
BoxingPunchingBag/v_BoxingPunchingBag_g10_c02.avi 17
BoxingPunchingBag/v_BoxingPunchingBag_g10_c03.avi 17
BoxingPunchingBag/v_BoxingPunchingBag_g10_c04.avi 17
BoxingPunchingBag/v_BoxingPunchingBag_g11_c01.avi 17
BoxingPunchingBag/v_BoxingPunchingBag_g11_c02.avi 17
BoxingPunchingBag/v_BoxingPunchingBag_g11_c03.avi 17
BoxingPunchingBag/v_BoxingPunchingBag_g11_c04.avi 17
BoxingPunchingBag/v_BoxingPunchingBag_g11_c05.avi 17
BoxingPunchingBag/v_BoxingPunchingBag_g12_c01.avi 17
BoxingPunchingBag/v_BoxingPunchingBag_g12_c02.avi 17
BoxingPunchingBag/v_BoxingPunchingBag_g12_c03.avi 17
BoxingPunchingBag/v_BoxingPunchingBag_g12_c04.avi 17
BoxingPunchingBag/v_BoxingPunchingBag_g12_c05.avi 17
BoxingPunchingBag/v_BoxingPunchingBag_g12_c06.avi 17
BoxingPunchingBag/v_BoxingPunchingBag_g12_c07.avi 17
BoxingPunchingBag/v_BoxingPunchingBag_g13_c01.avi 17
BoxingPunchingBag/v_BoxingPunchingBag_g13_c02.avi 17
BoxingPunchingBag/v_BoxingPunchingBag_g13_c03.avi 17
BoxingPunchingBag/v_BoxingPunchingBag_g13_c04.avi 17
BoxingPunchingBag/v_BoxingPunchingBag_g14_c01.avi 17
BoxingPunchingBag/v_BoxingPunchingBag_g14_c02.avi 17
BoxingPunchingBag/v_BoxingPunchingBag_g14_c03.avi 17
BoxingPunchingBag/v_BoxingPunchingBag_g14_c04.avi 17
BoxingPunchingBag/v_BoxingPunchingBag_g14_c05.avi 17
BoxingPunchingBag/v_BoxingPunchingBag_g14_c06.avi 17
BoxingPunchingBag/v_BoxingPunchingBag_g14_c07.avi 17
BoxingPunchingBag/v_BoxingPunchingBag_g22_c01.avi 17
BoxingPunchingBag/v_BoxingPunchingBag_g22_c02.avi 17
BoxingPunchingBag/v_BoxingPunchingBag_g22_c03.avi 17
BoxingPunchingBag/v_BoxingPunchingBag_g22_c04.avi 17
BoxingPunchingBag/v_BoxingPunchingBag_g22_c05.avi 17
BoxingPunchingBag/v_BoxingPunchingBag_g22_c06.avi 17
BoxingPunchingBag/v_BoxingPunchingBag_g22_c07.avi 17
BoxingPunchingBag/v_BoxingPunchingBag_g23_c01.avi 17
BoxingPunchingBag/v_BoxingPunchingBag_g23_c02.avi 17
BoxingPunchingBag/v_BoxingPunchingBag_g23_c03.avi 17
BoxingPunchingBag/v_BoxingPunchingBag_g23_c04.avi 17
BoxingPunchingBag/v_BoxingPunchingBag_g23_c05.avi 17
BoxingPunchingBag/v_BoxingPunchingBag_g23_c06.avi 17
BoxingPunchingBag/v_BoxingPunchingBag_g23_c07.avi 17
BoxingPunchingBag/v_BoxingPunchingBag_g24_c01.avi 17
BoxingPunchingBag/v_BoxingPunchingBag_g24_c02.avi 17
BoxingPunchingBag/v_BoxingPunchingBag_g24_c03.avi 17
BoxingPunchingBag/v_BoxingPunchingBag_g24_c04.avi 17
BoxingPunchingBag/v_BoxingPunchingBag_g24_c05.avi 17
BoxingPunchingBag/v_BoxingPunchingBag_g24_c06.avi 17
BoxingPunchingBag/v_BoxingPunchingBag_g24_c07.avi 17
BoxingPunchingBag/v_BoxingPunchingBag_g25_c01.avi 17
BoxingPunchingBag/v_BoxingPunchingBag_g25_c02.avi 17
BoxingPunchingBag/v_BoxingPunchingBag_g25_c03.avi 17
BoxingPunchingBag/v_BoxingPunchingBag_g25_c04.avi 17
BoxingPunchingBag/v_BoxingPunchingBag_g25_c05.avi 17
BoxingPunchingBag/v_BoxingPunchingBag_g25_c06.avi 17
BoxingPunchingBag/v_BoxingPunchingBag_g25_c07.avi 17
BoxingSpeedBag/v_BoxingSpeedBag_g01_c01.avi 18
BoxingSpeedBag/v_BoxingSpeedBag_g01_c02.avi 18
BoxingSpeedBag/v_BoxingSpeedBag_g01_c03.avi 18
BoxingSpeedBag/v_BoxingSpeedBag_g01_c04.avi 18
BoxingSpeedBag/v_BoxingSpeedBag_g02_c01.avi 18
BoxingSpeedBag/v_BoxingSpeedBag_g02_c02.avi 18
BoxingSpeedBag/v_BoxingSpeedBag_g02_c03.avi 18
BoxingSpeedBag/v_BoxingSpeedBag_g02_c04.avi 18
BoxingSpeedBag/v_BoxingSpeedBag_g03_c01.avi 18
BoxingSpeedBag/v_BoxingSpeedBag_g03_c02.avi 18
BoxingSpeedBag/v_BoxingSpeedBag_g03_c03.avi 18
BoxingSpeedBag/v_BoxingSpeedBag_g03_c04.avi 18
BoxingSpeedBag/v_BoxingSpeedBag_g03_c05.avi 18
BoxingSpeedBag/v_BoxingSpeedBag_g04_c01.avi 18
BoxingSpeedBag/v_BoxingSpeedBag_g04_c02.avi 18
BoxingSpeedBag/v_BoxingSpeedBag_g04_c03.avi 18
BoxingSpeedBag/v_BoxingSpeedBag_g04_c04.avi 18
BoxingSpeedBag/v_BoxingSpeedBag_g04_c05.avi 18
BoxingSpeedBag/v_BoxingSpeedBag_g04_c06.avi 18
BoxingSpeedBag/v_BoxingSpeedBag_g04_c07.avi 18
BoxingSpeedBag/v_BoxingSpeedBag_g05_c01.avi 18
BoxingSpeedBag/v_BoxingSpeedBag_g05_c02.avi 18
BoxingSpeedBag/v_BoxingSpeedBag_g05_c03.avi 18
BoxingSpeedBag/v_BoxingSpeedBag_g05_c04.avi 18
BoxingSpeedBag/v_BoxingSpeedBag_g05_c05.avi 18
BoxingSpeedBag/v_BoxingSpeedBag_g06_c01.avi 18
BoxingSpeedBag/v_BoxingSpeedBag_g06_c02.avi 18
BoxingSpeedBag/v_BoxingSpeedBag_g06_c03.avi 18
BoxingSpeedBag/v_BoxingSpeedBag_g06_c04.avi 18
BoxingSpeedBag/v_BoxingSpeedBag_g06_c05.avi 18
BoxingSpeedBag/v_BoxingSpeedBag_g07_c01.avi 18
BoxingSpeedBag/v_BoxingSpeedBag_g07_c02.avi 18
BoxingSpeedBag/v_BoxingSpeedBag_g07_c03.avi 18
BoxingSpeedBag/v_BoxingSpeedBag_g07_c04.avi 18
BoxingSpeedBag/v_BoxingSpeedBag_g07_c05.avi 18
BoxingSpeedBag/v_BoxingSpeedBag_g07_c06.avi 18
BoxingSpeedBag/v_BoxingSpeedBag_g07_c07.avi 18
BoxingSpeedBag/v_BoxingSpeedBag_g08_c01.avi 18
BoxingSpeedBag/v_BoxingSpeedBag_g08_c02.avi 18
BoxingSpeedBag/v_BoxingSpeedBag_g08_c03.avi 18
BoxingSpeedBag/v_BoxingSpeedBag_g08_c04.avi 18
BoxingSpeedBag/v_BoxingSpeedBag_g08_c05.avi 18
BoxingSpeedBag/v_BoxingSpeedBag_g09_c01.avi 18
BoxingSpeedBag/v_BoxingSpeedBag_g09_c02.avi 18
BoxingSpeedBag/v_BoxingSpeedBag_g09_c03.avi 18
BoxingSpeedBag/v_BoxingSpeedBag_g09_c04.avi 18
BoxingSpeedBag/v_BoxingSpeedBag_g09_c05.avi 18
BoxingSpeedBag/v_BoxingSpeedBag_g09_c06.avi 18
BoxingSpeedBag/v_BoxingSpeedBag_g09_c07.avi 18
BoxingSpeedBag/v_BoxingSpeedBag_g10_c01.avi 18
BoxingSpeedBag/v_BoxingSpeedBag_g10_c02.avi 18
BoxingSpeedBag/v_BoxingSpeedBag_g10_c03.avi 18
BoxingSpeedBag/v_BoxingSpeedBag_g10_c04.avi 18
BoxingSpeedBag/v_BoxingSpeedBag_g11_c01.avi 18
BoxingSpeedBag/v_BoxingSpeedBag_g11_c02.avi 18
BoxingSpeedBag/v_BoxingSpeedBag_g11_c03.avi 18
BoxingSpeedBag/v_BoxingSpeedBag_g11_c04.avi 18
BoxingSpeedBag/v_BoxingSpeedBag_g11_c05.avi 18
BoxingSpeedBag/v_BoxingSpeedBag_g11_c06.avi 18
BoxingSpeedBag/v_BoxingSpeedBag_g12_c01.avi 18
BoxingSpeedBag/v_BoxingSpeedBag_g12_c02.avi 18
BoxingSpeedBag/v_BoxingSpeedBag_g12_c03.avi 18
BoxingSpeedBag/v_BoxingSpeedBag_g12_c04.avi 18
BoxingSpeedBag/v_BoxingSpeedBag_g12_c05.avi 18
BoxingSpeedBag/v_BoxingSpeedBag_g13_c01.avi 18
BoxingSpeedBag/v_BoxingSpeedBag_g13_c02.avi 18
BoxingSpeedBag/v_BoxingSpeedBag_g13_c03.avi 18
BoxingSpeedBag/v_BoxingSpeedBag_g13_c04.avi 18
BoxingSpeedBag/v_BoxingSpeedBag_g13_c05.avi 18
BoxingSpeedBag/v_BoxingSpeedBag_g13_c06.avi 18
BoxingSpeedBag/v_BoxingSpeedBag_g13_c07.avi 18
BoxingSpeedBag/v_BoxingSpeedBag_g14_c01.avi 18
BoxingSpeedBag/v_BoxingSpeedBag_g14_c02.avi 18
BoxingSpeedBag/v_BoxingSpeedBag_g14_c03.avi 18
BoxingSpeedBag/v_BoxingSpeedBag_g14_c04.avi 18
BoxingSpeedBag/v_BoxingSpeedBag_g14_c05.avi 18
BoxingSpeedBag/v_BoxingSpeedBag_g14_c06.avi 18
BoxingSpeedBag/v_BoxingSpeedBag_g22_c01.avi 18
BoxingSpeedBag/v_BoxingSpeedBag_g22_c02.avi 18
BoxingSpeedBag/v_BoxingSpeedBag_g22_c03.avi 18
BoxingSpeedBag/v_BoxingSpeedBag_g22_c04.avi 18
BoxingSpeedBag/v_BoxingSpeedBag_g23_c01.avi 18
BoxingSpeedBag/v_BoxingSpeedBag_g23_c02.avi 18
BoxingSpeedBag/v_BoxingSpeedBag_g23_c03.avi 18
BoxingSpeedBag/v_BoxingSpeedBag_g23_c04.avi 18
BoxingSpeedBag/v_BoxingSpeedBag_g23_c05.avi 18
BoxingSpeedBag/v_BoxingSpeedBag_g24_c01.avi 18
BoxingSpeedBag/v_BoxingSpeedBag_g24_c02.avi 18
BoxingSpeedBag/v_BoxingSpeedBag_g24_c03.avi 18
BoxingSpeedBag/v_BoxingSpeedBag_g24_c04.avi 18
BoxingSpeedBag/v_BoxingSpeedBag_g25_c01.avi 18
BoxingSpeedBag/v_BoxingSpeedBag_g25_c02.avi 18
BoxingSpeedBag/v_BoxingSpeedBag_g25_c03.avi 18
BoxingSpeedBag/v_BoxingSpeedBag_g25_c04.avi 18
BoxingSpeedBag/v_BoxingSpeedBag_g25_c05.avi 18
BoxingSpeedBag/v_BoxingSpeedBag_g25_c06.avi 18
BoxingSpeedBag/v_BoxingSpeedBag_g25_c07.avi 18
BreastStroke/v_BreastStroke_g01_c01.avi 19
BreastStroke/v_BreastStroke_g01_c02.avi 19
BreastStroke/v_BreastStroke_g01_c03.avi 19
BreastStroke/v_BreastStroke_g01_c04.avi 19
BreastStroke/v_BreastStroke_g02_c01.avi 19
BreastStroke/v_BreastStroke_g02_c02.avi 19
BreastStroke/v_BreastStroke_g02_c03.avi 19
BreastStroke/v_BreastStroke_g02_c04.avi 19
BreastStroke/v_BreastStroke_g03_c01.avi 19
BreastStroke/v_BreastStroke_g03_c02.avi 19
BreastStroke/v_BreastStroke_g03_c03.avi 19
BreastStroke/v_BreastStroke_g03_c04.avi 19
BreastStroke/v_BreastStroke_g04_c01.avi 19
BreastStroke/v_BreastStroke_g04_c02.avi 19
BreastStroke/v_BreastStroke_g04_c03.avi 19
BreastStroke/v_BreastStroke_g04_c04.avi 19
BreastStroke/v_BreastStroke_g05_c01.avi 19
BreastStroke/v_BreastStroke_g05_c02.avi 19
BreastStroke/v_BreastStroke_g05_c03.avi 19
BreastStroke/v_BreastStroke_g05_c04.avi 19
BreastStroke/v_BreastStroke_g06_c01.avi 19
BreastStroke/v_BreastStroke_g06_c02.avi 19
BreastStroke/v_BreastStroke_g06_c03.avi 19
BreastStroke/v_BreastStroke_g06_c04.avi 19
BreastStroke/v_BreastStroke_g07_c01.avi 19
BreastStroke/v_BreastStroke_g07_c02.avi 19
BreastStroke/v_BreastStroke_g07_c03.avi 19
BreastStroke/v_BreastStroke_g07_c04.avi 19
BreastStroke/v_BreastStroke_g08_c01.avi 19
BreastStroke/v_BreastStroke_g08_c02.avi 19
BreastStroke/v_BreastStroke_g08_c03.avi 19
BreastStroke/v_BreastStroke_g08_c04.avi 19
BreastStroke/v_BreastStroke_g09_c01.avi 19
BreastStroke/v_BreastStroke_g09_c02.avi 19
BreastStroke/v_BreastStroke_g09_c03.avi 19
BreastStroke/v_BreastStroke_g09_c04.avi 19
BreastStroke/v_BreastStroke_g10_c01.avi 19
BreastStroke/v_BreastStroke_g10_c02.avi 19
BreastStroke/v_BreastStroke_g10_c03.avi 19
BreastStroke/v_BreastStroke_g10_c04.avi 19
BreastStroke/v_BreastStroke_g11_c01.avi 19
BreastStroke/v_BreastStroke_g11_c02.avi 19
BreastStroke/v_BreastStroke_g11_c03.avi 19
BreastStroke/v_BreastStroke_g11_c04.avi 19
BreastStroke/v_BreastStroke_g12_c01.avi 19
BreastStroke/v_BreastStroke_g12_c02.avi 19
BreastStroke/v_BreastStroke_g12_c03.avi 19
BreastStroke/v_BreastStroke_g12_c04.avi 19
BreastStroke/v_BreastStroke_g13_c01.avi 19
BreastStroke/v_BreastStroke_g13_c02.avi 19
BreastStroke/v_BreastStroke_g13_c03.avi 19
BreastStroke/v_BreastStroke_g13_c04.avi 19
BreastStroke/v_BreastStroke_g14_c01.avi 19
BreastStroke/v_BreastStroke_g14_c02.avi 19
BreastStroke/v_BreastStroke_g14_c03.avi 19
BreastStroke/v_BreastStroke_g14_c04.avi 19
BreastStroke/v_BreastStroke_g22_c01.avi 19
BreastStroke/v_BreastStroke_g22_c02.avi 19
BreastStroke/v_BreastStroke_g22_c03.avi 19
BreastStroke/v_BreastStroke_g22_c04.avi 19
BreastStroke/v_BreastStroke_g23_c01.avi 19
BreastStroke/v_BreastStroke_g23_c02.avi 19
BreastStroke/v_BreastStroke_g23_c03.avi 19
BreastStroke/v_BreastStroke_g23_c04.avi 19
BreastStroke/v_BreastStroke_g24_c01.avi 19
BreastStroke/v_BreastStroke_g24_c02.avi 19
BreastStroke/v_BreastStroke_g24_c03.avi 19
BreastStroke/v_BreastStroke_g24_c04.avi 19
BreastStroke/v_BreastStroke_g25_c01.avi 19
BreastStroke/v_BreastStroke_g25_c02.avi 19
BreastStroke/v_BreastStroke_g25_c03.avi 19
BreastStroke/v_BreastStroke_g25_c04.avi 19
BrushingTeeth/v_BrushingTeeth_g01_c01.avi 20
BrushingTeeth/v_BrushingTeeth_g01_c02.avi 20
BrushingTeeth/v_BrushingTeeth_g01_c03.avi 20
BrushingTeeth/v_BrushingTeeth_g01_c04.avi 20
BrushingTeeth/v_BrushingTeeth_g02_c01.avi 20
BrushingTeeth/v_BrushingTeeth_g02_c02.avi 20
BrushingTeeth/v_BrushingTeeth_g02_c03.avi 20
BrushingTeeth/v_BrushingTeeth_g02_c04.avi 20
BrushingTeeth/v_BrushingTeeth_g02_c05.avi 20
BrushingTeeth/v_BrushingTeeth_g02_c06.avi 20
BrushingTeeth/v_BrushingTeeth_g02_c07.avi 20
BrushingTeeth/v_BrushingTeeth_g03_c01.avi 20
BrushingTeeth/v_BrushingTeeth_g03_c02.avi 20
BrushingTeeth/v_BrushingTeeth_g03_c03.avi 20
BrushingTeeth/v_BrushingTeeth_g03_c04.avi 20
BrushingTeeth/v_BrushingTeeth_g03_c05.avi 20
BrushingTeeth/v_BrushingTeeth_g04_c01.avi 20
BrushingTeeth/v_BrushingTeeth_g04_c02.avi 20
BrushingTeeth/v_BrushingTeeth_g04_c03.avi 20
BrushingTeeth/v_BrushingTeeth_g04_c04.avi 20
BrushingTeeth/v_BrushingTeeth_g05_c01.avi 20
BrushingTeeth/v_BrushingTeeth_g05_c02.avi 20
BrushingTeeth/v_BrushingTeeth_g05_c03.avi 20
BrushingTeeth/v_BrushingTeeth_g05_c04.avi 20
BrushingTeeth/v_BrushingTeeth_g05_c05.avi 20
BrushingTeeth/v_BrushingTeeth_g06_c01.avi 20
BrushingTeeth/v_BrushingTeeth_g06_c02.avi 20
BrushingTeeth/v_BrushingTeeth_g06_c03.avi 20
BrushingTeeth/v_BrushingTeeth_g06_c04.avi 20
BrushingTeeth/v_BrushingTeeth_g06_c05.avi 20
BrushingTeeth/v_BrushingTeeth_g07_c01.avi 20
BrushingTeeth/v_BrushingTeeth_g07_c02.avi 20
BrushingTeeth/v_BrushingTeeth_g07_c03.avi 20
BrushingTeeth/v_BrushingTeeth_g07_c04.avi 20
BrushingTeeth/v_BrushingTeeth_g07_c05.avi 20
BrushingTeeth/v_BrushingTeeth_g07_c06.avi 20
BrushingTeeth/v_BrushingTeeth_g08_c01.avi 20
BrushingTeeth/v_BrushingTeeth_g08_c02.avi 20
BrushingTeeth/v_BrushingTeeth_g08_c03.avi 20
BrushingTeeth/v_BrushingTeeth_g08_c04.avi 20
BrushingTeeth/v_BrushingTeeth_g08_c05.avi 20
BrushingTeeth/v_BrushingTeeth_g08_c06.avi 20
BrushingTeeth/v_BrushingTeeth_g09_c01.avi 20
BrushingTeeth/v_BrushingTeeth_g09_c02.avi 20
BrushingTeeth/v_BrushingTeeth_g09_c03.avi 20
BrushingTeeth/v_BrushingTeeth_g09_c04.avi 20
BrushingTeeth/v_BrushingTeeth_g10_c01.avi 20
BrushingTeeth/v_BrushingTeeth_g10_c02.avi 20
BrushingTeeth/v_BrushingTeeth_g10_c03.avi 20
BrushingTeeth/v_BrushingTeeth_g10_c04.avi 20
BrushingTeeth/v_BrushingTeeth_g10_c05.avi 20
BrushingTeeth/v_BrushingTeeth_g11_c01.avi 20
BrushingTeeth/v_BrushingTeeth_g11_c02.avi 20
BrushingTeeth/v_BrushingTeeth_g11_c03.avi 20
BrushingTeeth/v_BrushingTeeth_g11_c04.avi 20
BrushingTeeth/v_BrushingTeeth_g12_c01.avi 20
BrushingTeeth/v_BrushingTeeth_g12_c02.avi 20
BrushingTeeth/v_BrushingTeeth_g12_c03.avi 20
BrushingTeeth/v_BrushingTeeth_g12_c04.avi 20
BrushingTeeth/v_BrushingTeeth_g12_c05.avi 20
BrushingTeeth/v_BrushingTeeth_g12_c06.avi 20
BrushingTeeth/v_BrushingTeeth_g13_c01.avi 20
BrushingTeeth/v_BrushingTeeth_g13_c02.avi 20
BrushingTeeth/v_BrushingTeeth_g13_c03.avi 20
BrushingTeeth/v_BrushingTeeth_g13_c04.avi 20
BrushingTeeth/v_BrushingTeeth_g14_c01.avi 20
BrushingTeeth/v_BrushingTeeth_g14_c02.avi 20
BrushingTeeth/v_BrushingTeeth_g14_c03.avi 20
BrushingTeeth/v_BrushingTeeth_g14_c04.avi 20
BrushingTeeth/v_BrushingTeeth_g14_c05.avi 20
BrushingTeeth/v_BrushingTeeth_g22_c01.avi 20
BrushingTeeth/v_BrushingTeeth_g22_c02.avi 20
BrushingTeeth/v_BrushingTeeth_g22_c03.avi 20
BrushingTeeth/v_BrushingTeeth_g22_c04.avi 20
BrushingTeeth/v_BrushingTeeth_g22_c05.avi 20
BrushingTeeth/v_BrushingTeeth_g22_c06.avi 20
BrushingTeeth/v_BrushingTeeth_g22_c07.avi 20
BrushingTeeth/v_BrushingTeeth_g23_c01.avi 20
BrushingTeeth/v_BrushingTeeth_g23_c02.avi 20
BrushingTeeth/v_BrushingTeeth_g23_c03.avi 20
BrushingTeeth/v_BrushingTeeth_g23_c04.avi 20
BrushingTeeth/v_BrushingTeeth_g23_c05.avi 20
BrushingTeeth/v_BrushingTeeth_g23_c06.avi 20
BrushingTeeth/v_BrushingTeeth_g24_c01.avi 20
BrushingTeeth/v_BrushingTeeth_g24_c02.avi 20
BrushingTeeth/v_BrushingTeeth_g24_c03.avi 20
BrushingTeeth/v_BrushingTeeth_g24_c04.avi 20
BrushingTeeth/v_BrushingTeeth_g24_c05.avi 20
BrushingTeeth/v_BrushingTeeth_g24_c06.avi 20
BrushingTeeth/v_BrushingTeeth_g24_c07.avi 20
BrushingTeeth/v_BrushingTeeth_g25_c01.avi 20
BrushingTeeth/v_BrushingTeeth_g25_c02.avi 20
BrushingTeeth/v_BrushingTeeth_g25_c03.avi 20
BrushingTeeth/v_BrushingTeeth_g25_c04.avi 20
BrushingTeeth/v_BrushingTeeth_g25_c05.avi 20
BrushingTeeth/v_BrushingTeeth_g25_c06.avi 20
BrushingTeeth/v_BrushingTeeth_g25_c07.avi 20
CleanAndJerk/v_CleanAndJerk_g01_c01.avi 21
CleanAndJerk/v_CleanAndJerk_g01_c02.avi 21
CleanAndJerk/v_CleanAndJerk_g01_c03.avi 21
CleanAndJerk/v_CleanAndJerk_g01_c04.avi 21
CleanAndJerk/v_CleanAndJerk_g01_c05.avi 21
CleanAndJerk/v_CleanAndJerk_g02_c01.avi 21
CleanAndJerk/v_CleanAndJerk_g02_c02.avi 21
CleanAndJerk/v_CleanAndJerk_g02_c03.avi 21
CleanAndJerk/v_CleanAndJerk_g02_c04.avi 21
CleanAndJerk/v_CleanAndJerk_g03_c01.avi 21
CleanAndJerk/v_CleanAndJerk_g03_c02.avi 21
CleanAndJerk/v_CleanAndJerk_g03_c03.avi 21
CleanAndJerk/v_CleanAndJerk_g03_c04.avi 21
CleanAndJerk/v_CleanAndJerk_g03_c05.avi 21
CleanAndJerk/v_CleanAndJerk_g03_c06.avi 21
CleanAndJerk/v_CleanAndJerk_g04_c01.avi 21
CleanAndJerk/v_CleanAndJerk_g04_c02.avi 21
CleanAndJerk/v_CleanAndJerk_g04_c03.avi 21
CleanAndJerk/v_CleanAndJerk_g04_c04.avi 21
CleanAndJerk/v_CleanAndJerk_g04_c05.avi 21
CleanAndJerk/v_CleanAndJerk_g05_c01.avi 21
CleanAndJerk/v_CleanAndJerk_g05_c02.avi 21
CleanAndJerk/v_CleanAndJerk_g05_c03.avi 21
CleanAndJerk/v_CleanAndJerk_g05_c04.avi 21
CleanAndJerk/v_CleanAndJerk_g06_c01.avi 21
CleanAndJerk/v_CleanAndJerk_g06_c02.avi 21
CleanAndJerk/v_CleanAndJerk_g06_c03.avi 21
CleanAndJerk/v_CleanAndJerk_g06_c04.avi 21
CleanAndJerk/v_CleanAndJerk_g07_c01.avi 21
CleanAndJerk/v_CleanAndJerk_g07_c02.avi 21
CleanAndJerk/v_CleanAndJerk_g07_c03.avi 21
CleanAndJerk/v_CleanAndJerk_g07_c04.avi 21
CleanAndJerk/v_CleanAndJerk_g07_c05.avi 21
CleanAndJerk/v_CleanAndJerk_g08_c01.avi 21
CleanAndJerk/v_CleanAndJerk_g08_c02.avi 21
CleanAndJerk/v_CleanAndJerk_g08_c03.avi 21
CleanAndJerk/v_CleanAndJerk_g08_c04.avi 21
CleanAndJerk/v_CleanAndJerk_g09_c01.avi 21
CleanAndJerk/v_CleanAndJerk_g09_c02.avi 21
CleanAndJerk/v_CleanAndJerk_g09_c03.avi 21
CleanAndJerk/v_CleanAndJerk_g09_c04.avi 21
CleanAndJerk/v_CleanAndJerk_g10_c01.avi 21
CleanAndJerk/v_CleanAndJerk_g10_c02.avi 21
CleanAndJerk/v_CleanAndJerk_g10_c03.avi 21
CleanAndJerk/v_CleanAndJerk_g10_c04.avi 21
CleanAndJerk/v_CleanAndJerk_g11_c01.avi 21
CleanAndJerk/v_CleanAndJerk_g11_c02.avi 21
CleanAndJerk/v_CleanAndJerk_g11_c03.avi 21
CleanAndJerk/v_CleanAndJerk_g11_c04.avi 21
CleanAndJerk/v_CleanAndJerk_g12_c01.avi 21
CleanAndJerk/v_CleanAndJerk_g12_c02.avi 21
CleanAndJerk/v_CleanAndJerk_g12_c03.avi 21
CleanAndJerk/v_CleanAndJerk_g12_c04.avi 21
CleanAndJerk/v_CleanAndJerk_g12_c05.avi 21
CleanAndJerk/v_CleanAndJerk_g12_c06.avi 21
CleanAndJerk/v_CleanAndJerk_g12_c07.avi 21
CleanAndJerk/v_CleanAndJerk_g13_c01.avi 21
CleanAndJerk/v_CleanAndJerk_g13_c02.avi 21
CleanAndJerk/v_CleanAndJerk_g13_c03.avi 21
CleanAndJerk/v_CleanAndJerk_g13_c04.avi 21
CleanAndJerk/v_CleanAndJerk_g14_c01.avi 21
CleanAndJerk/v_CleanAndJerk_g14_c02.avi 21
CleanAndJerk/v_CleanAndJerk_g14_c03.avi 21
CleanAndJerk/v_CleanAndJerk_g14_c04.avi 21
CleanAndJerk/v_CleanAndJerk_g14_c05.avi 21
CleanAndJerk/v_CleanAndJerk_g14_c06.avi 21
CleanAndJerk/v_CleanAndJerk_g22_c01.avi 21
CleanAndJerk/v_CleanAndJerk_g22_c02.avi 21
CleanAndJerk/v_CleanAndJerk_g22_c03.avi 21
CleanAndJerk/v_CleanAndJerk_g22_c04.avi 21
CleanAndJerk/v_CleanAndJerk_g23_c01.avi 21
CleanAndJerk/v_CleanAndJerk_g23_c02.avi 21
CleanAndJerk/v_CleanAndJerk_g23_c03.avi 21
CleanAndJerk/v_CleanAndJerk_g23_c04.avi 21
CleanAndJerk/v_CleanAndJerk_g24_c01.avi 21
CleanAndJerk/v_CleanAndJerk_g24_c02.avi 21
CleanAndJerk/v_CleanAndJerk_g24_c03.avi 21
CleanAndJerk/v_CleanAndJerk_g24_c04.avi 21
CleanAndJerk/v_CleanAndJerk_g25_c01.avi 21
CleanAndJerk/v_CleanAndJerk_g25_c02.avi 21
CleanAndJerk/v_CleanAndJerk_g25_c03.avi 21
CleanAndJerk/v_CleanAndJerk_g25_c04.avi 21
CliffDiving/v_CliffDiving_g01_c01.avi 22
CliffDiving/v_CliffDiving_g01_c02.avi 22
CliffDiving/v_CliffDiving_g01_c03.avi 22
CliffDiving/v_CliffDiving_g01_c04.avi 22
CliffDiving/v_CliffDiving_g01_c05.avi 22
CliffDiving/v_CliffDiving_g01_c06.avi 22
CliffDiving/v_CliffDiving_g02_c01.avi 22
CliffDiving/v_CliffDiving_g02_c02.avi 22
CliffDiving/v_CliffDiving_g02_c03.avi 22
CliffDiving/v_CliffDiving_g02_c04.avi 22
CliffDiving/v_CliffDiving_g03_c01.avi 22
CliffDiving/v_CliffDiving_g03_c02.avi 22
CliffDiving/v_CliffDiving_g03_c03.avi 22
CliffDiving/v_CliffDiving_g03_c04.avi 22
CliffDiving/v_CliffDiving_g03_c05.avi 22
CliffDiving/v_CliffDiving_g04_c01.avi 22
CliffDiving/v_CliffDiving_g04_c02.avi 22
CliffDiving/v_CliffDiving_g04_c03.avi 22
CliffDiving/v_CliffDiving_g04_c04.avi 22
CliffDiving/v_CliffDiving_g05_c01.avi 22
CliffDiving/v_CliffDiving_g05_c02.avi 22
CliffDiving/v_CliffDiving_g05_c03.avi 22
CliffDiving/v_CliffDiving_g05_c04.avi 22
CliffDiving/v_CliffDiving_g05_c05.avi 22
CliffDiving/v_CliffDiving_g05_c06.avi 22
CliffDiving/v_CliffDiving_g05_c07.avi 22
CliffDiving/v_CliffDiving_g06_c01.avi 22
CliffDiving/v_CliffDiving_g06_c02.avi 22
CliffDiving/v_CliffDiving_g06_c03.avi 22
CliffDiving/v_CliffDiving_g06_c04.avi 22
CliffDiving/v_CliffDiving_g06_c05.avi 22
CliffDiving/v_CliffDiving_g06_c06.avi 22
CliffDiving/v_CliffDiving_g06_c07.avi 22
CliffDiving/v_CliffDiving_g07_c01.avi 22
CliffDiving/v_CliffDiving_g07_c02.avi 22
CliffDiving/v_CliffDiving_g07_c03.avi 22
CliffDiving/v_CliffDiving_g07_c04.avi 22
CliffDiving/v_CliffDiving_g07_c05.avi 22
CliffDiving/v_CliffDiving_g07_c06.avi 22
CliffDiving/v_CliffDiving_g08_c01.avi 22
CliffDiving/v_CliffDiving_g08_c02.avi 22
CliffDiving/v_CliffDiving_g08_c03.avi 22
CliffDiving/v_CliffDiving_g08_c04.avi 22
CliffDiving/v_CliffDiving_g09_c01.avi 22
CliffDiving/v_CliffDiving_g09_c02.avi 22
CliffDiving/v_CliffDiving_g09_c03.avi 22
CliffDiving/v_CliffDiving_g09_c04.avi 22
CliffDiving/v_CliffDiving_g09_c05.avi 22
CliffDiving/v_CliffDiving_g09_c06.avi 22
CliffDiving/v_CliffDiving_g10_c01.avi 22
CliffDiving/v_CliffDiving_g10_c02.avi 22
CliffDiving/v_CliffDiving_g10_c03.avi 22
CliffDiving/v_CliffDiving_g10_c04.avi 22
CliffDiving/v_CliffDiving_g10_c05.avi 22
CliffDiving/v_CliffDiving_g10_c06.avi 22
CliffDiving/v_CliffDiving_g10_c07.avi 22
CliffDiving/v_CliffDiving_g11_c01.avi 22
CliffDiving/v_CliffDiving_g11_c02.avi 22
CliffDiving/v_CliffDiving_g11_c03.avi 22
CliffDiving/v_CliffDiving_g11_c04.avi 22
CliffDiving/v_CliffDiving_g11_c05.avi 22
CliffDiving/v_CliffDiving_g11_c06.avi 22
CliffDiving/v_CliffDiving_g12_c01.avi 22
CliffDiving/v_CliffDiving_g12_c02.avi 22
CliffDiving/v_CliffDiving_g12_c03.avi 22
CliffDiving/v_CliffDiving_g12_c04.avi 22
CliffDiving/v_CliffDiving_g12_c05.avi 22
CliffDiving/v_CliffDiving_g12_c06.avi 22
CliffDiving/v_CliffDiving_g12_c07.avi 22
CliffDiving/v_CliffDiving_g13_c01.avi 22
CliffDiving/v_CliffDiving_g13_c02.avi 22
CliffDiving/v_CliffDiving_g13_c03.avi 22
CliffDiving/v_CliffDiving_g13_c04.avi 22
CliffDiving/v_CliffDiving_g14_c01.avi 22
CliffDiving/v_CliffDiving_g14_c02.avi 22
CliffDiving/v_CliffDiving_g14_c03.avi 22
CliffDiving/v_CliffDiving_g14_c04.avi 22
CliffDiving/v_CliffDiving_g14_c05.avi 22
CliffDiving/v_CliffDiving_g14_c06.avi 22
CliffDiving/v_CliffDiving_g14_c07.avi 22
CliffDiving/v_CliffDiving_g22_c01.avi 22
CliffDiving/v_CliffDiving_g22_c02.avi 22
CliffDiving/v_CliffDiving_g22_c03.avi 22
CliffDiving/v_CliffDiving_g22_c04.avi 22
CliffDiving/v_CliffDiving_g22_c05.avi 22
CliffDiving/v_CliffDiving_g22_c06.avi 22
CliffDiving/v_CliffDiving_g23_c01.avi 22
CliffDiving/v_CliffDiving_g23_c02.avi 22
CliffDiving/v_CliffDiving_g23_c03.avi 22
CliffDiving/v_CliffDiving_g23_c04.avi 22
CliffDiving/v_CliffDiving_g23_c05.avi 22
CliffDiving/v_CliffDiving_g24_c01.avi 22
CliffDiving/v_CliffDiving_g24_c02.avi 22
CliffDiving/v_CliffDiving_g24_c03.avi 22
CliffDiving/v_CliffDiving_g24_c04.avi 22
CliffDiving/v_CliffDiving_g24_c05.avi 22
CliffDiving/v_CliffDiving_g25_c01.avi 22
CliffDiving/v_CliffDiving_g25_c02.avi 22
CliffDiving/v_CliffDiving_g25_c03.avi 22
CliffDiving/v_CliffDiving_g25_c04.avi 22
CricketBowling/v_CricketBowling_g01_c01.avi 23
CricketBowling/v_CricketBowling_g01_c02.avi 23
CricketBowling/v_CricketBowling_g01_c03.avi 23
CricketBowling/v_CricketBowling_g01_c04.avi 23
CricketBowling/v_CricketBowling_g01_c05.avi 23
CricketBowling/v_CricketBowling_g01_c06.avi 23
CricketBowling/v_CricketBowling_g01_c07.avi 23
CricketBowling/v_CricketBowling_g02_c01.avi 23
CricketBowling/v_CricketBowling_g02_c02.avi 23
CricketBowling/v_CricketBowling_g02_c03.avi 23
CricketBowling/v_CricketBowling_g02_c04.avi 23
CricketBowling/v_CricketBowling_g02_c05.avi 23
CricketBowling/v_CricketBowling_g02_c06.avi 23
CricketBowling/v_CricketBowling_g02_c07.avi 23
CricketBowling/v_CricketBowling_g03_c01.avi 23
CricketBowling/v_CricketBowling_g03_c02.avi 23
CricketBowling/v_CricketBowling_g03_c03.avi 23
CricketBowling/v_CricketBowling_g03_c04.avi 23
CricketBowling/v_CricketBowling_g04_c01.avi 23
CricketBowling/v_CricketBowling_g04_c02.avi 23
CricketBowling/v_CricketBowling_g04_c03.avi 23
CricketBowling/v_CricketBowling_g04_c04.avi 23
CricketBowling/v_CricketBowling_g04_c05.avi 23
CricketBowling/v_CricketBowling_g05_c01.avi 23
CricketBowling/v_CricketBowling_g05_c02.avi 23
CricketBowling/v_CricketBowling_g05_c03.avi 23
CricketBowling/v_CricketBowling_g05_c04.avi 23
CricketBowling/v_CricketBowling_g06_c01.avi 23
CricketBowling/v_CricketBowling_g06_c02.avi 23
CricketBowling/v_CricketBowling_g06_c03.avi 23
CricketBowling/v_CricketBowling_g06_c04.avi 23
CricketBowling/v_CricketBowling_g06_c05.avi 23
CricketBowling/v_CricketBowling_g07_c01.avi 23
CricketBowling/v_CricketBowling_g07_c02.avi 23
CricketBowling/v_CricketBowling_g07_c03.avi 23
CricketBowling/v_CricketBowling_g07_c04.avi 23
CricketBowling/v_CricketBowling_g08_c01.avi 23
CricketBowling/v_CricketBowling_g08_c02.avi 23
CricketBowling/v_CricketBowling_g08_c03.avi 23
CricketBowling/v_CricketBowling_g08_c04.avi 23
CricketBowling/v_CricketBowling_g08_c05.avi 23
CricketBowling/v_CricketBowling_g09_c01.avi 23
CricketBowling/v_CricketBowling_g09_c02.avi 23
CricketBowling/v_CricketBowling_g09_c03.avi 23
CricketBowling/v_CricketBowling_g09_c04.avi 23
CricketBowling/v_CricketBowling_g09_c05.avi 23
CricketBowling/v_CricketBowling_g09_c06.avi 23
CricketBowling/v_CricketBowling_g09_c07.avi 23
CricketBowling/v_CricketBowling_g10_c01.avi 23
CricketBowling/v_CricketBowling_g10_c02.avi 23
CricketBowling/v_CricketBowling_g10_c03.avi 23
CricketBowling/v_CricketBowling_g10_c04.avi 23
CricketBowling/v_CricketBowling_g11_c01.avi 23
CricketBowling/v_CricketBowling_g11_c02.avi 23
CricketBowling/v_CricketBowling_g11_c03.avi 23
CricketBowling/v_CricketBowling_g11_c04.avi 23
CricketBowling/v_CricketBowling_g11_c05.avi 23
CricketBowling/v_CricketBowling_g11_c06.avi 23
CricketBowling/v_CricketBowling_g11_c07.avi 23
CricketBowling/v_CricketBowling_g12_c01.avi 23
CricketBowling/v_CricketBowling_g12_c02.avi 23
CricketBowling/v_CricketBowling_g12_c03.avi 23
CricketBowling/v_CricketBowling_g12_c04.avi 23
CricketBowling/v_CricketBowling_g12_c05.avi 23
CricketBowling/v_CricketBowling_g12_c06.avi 23
CricketBowling/v_CricketBowling_g13_c01.avi 23
CricketBowling/v_CricketBowling_g13_c02.avi 23
CricketBowling/v_CricketBowling_g13_c03.avi 23
CricketBowling/v_CricketBowling_g13_c04.avi 23
CricketBowling/v_CricketBowling_g13_c05.avi 23
CricketBowling/v_CricketBowling_g14_c01.avi 23
CricketBowling/v_CricketBowling_g14_c02.avi 23
CricketBowling/v_CricketBowling_g14_c03.avi 23
CricketBowling/v_CricketBowling_g14_c04.avi 23
CricketBowling/v_CricketBowling_g14_c05.avi 23
CricketBowling/v_CricketBowling_g22_c01.avi 23
CricketBowling/v_CricketBowling_g22_c02.avi 23
CricketBowling/v_CricketBowling_g22_c03.avi 23
CricketBowling/v_CricketBowling_g22_c04.avi 23
CricketBowling/v_CricketBowling_g22_c05.avi 23
CricketBowling/v_CricketBowling_g22_c06.avi 23
CricketBowling/v_CricketBowling_g22_c07.avi 23
CricketBowling/v_CricketBowling_g23_c01.avi 23
CricketBowling/v_CricketBowling_g23_c02.avi 23
CricketBowling/v_CricketBowling_g23_c03.avi 23
CricketBowling/v_CricketBowling_g23_c04.avi 23
CricketBowling/v_CricketBowling_g24_c01.avi 23
CricketBowling/v_CricketBowling_g24_c02.avi 23
CricketBowling/v_CricketBowling_g24_c03.avi 23
CricketBowling/v_CricketBowling_g24_c04.avi 23
CricketBowling/v_CricketBowling_g25_c01.avi 23
CricketBowling/v_CricketBowling_g25_c02.avi 23
CricketBowling/v_CricketBowling_g25_c03.avi 23
CricketBowling/v_CricketBowling_g25_c04.avi 23
CricketBowling/v_CricketBowling_g25_c05.avi 23
CricketBowling/v_CricketBowling_g25_c06.avi 23
CricketBowling/v_CricketBowling_g25_c07.avi 23
CricketShot/v_CricketShot_g01_c01.avi 24
CricketShot/v_CricketShot_g01_c02.avi 24
CricketShot/v_CricketShot_g01_c03.avi 24
CricketShot/v_CricketShot_g01_c04.avi 24
CricketShot/v_CricketShot_g01_c05.avi 24
CricketShot/v_CricketShot_g01_c06.avi 24
CricketShot/v_CricketShot_g01_c07.avi 24
CricketShot/v_CricketShot_g02_c01.avi 24
CricketShot/v_CricketShot_g02_c02.avi 24
CricketShot/v_CricketShot_g02_c03.avi 24
CricketShot/v_CricketShot_g02_c04.avi 24
CricketShot/v_CricketShot_g02_c05.avi 24
CricketShot/v_CricketShot_g02_c06.avi 24
CricketShot/v_CricketShot_g02_c07.avi 24
CricketShot/v_CricketShot_g03_c01.avi 24
CricketShot/v_CricketShot_g03_c02.avi 24
CricketShot/v_CricketShot_g03_c03.avi 24
CricketShot/v_CricketShot_g03_c04.avi 24
CricketShot/v_CricketShot_g03_c05.avi 24
CricketShot/v_CricketShot_g03_c06.avi 24
CricketShot/v_CricketShot_g03_c07.avi 24
CricketShot/v_CricketShot_g04_c01.avi 24
CricketShot/v_CricketShot_g04_c02.avi 24
CricketShot/v_CricketShot_g04_c03.avi 24
CricketShot/v_CricketShot_g04_c04.avi 24
CricketShot/v_CricketShot_g04_c05.avi 24
CricketShot/v_CricketShot_g04_c06.avi 24
CricketShot/v_CricketShot_g04_c07.avi 24
CricketShot/v_CricketShot_g05_c01.avi 24
CricketShot/v_CricketShot_g05_c02.avi 24
CricketShot/v_CricketShot_g05_c03.avi 24
CricketShot/v_CricketShot_g05_c04.avi 24
CricketShot/v_CricketShot_g05_c05.avi 24
CricketShot/v_CricketShot_g05_c06.avi 24
CricketShot/v_CricketShot_g05_c07.avi 24
CricketShot/v_CricketShot_g06_c01.avi 24
CricketShot/v_CricketShot_g06_c02.avi 24
CricketShot/v_CricketShot_g06_c03.avi 24
CricketShot/v_CricketShot_g06_c04.avi 24
CricketShot/v_CricketShot_g06_c05.avi 24
CricketShot/v_CricketShot_g06_c06.avi 24
CricketShot/v_CricketShot_g06_c07.avi 24
CricketShot/v_CricketShot_g07_c01.avi 24
CricketShot/v_CricketShot_g07_c02.avi 24
CricketShot/v_CricketShot_g07_c03.avi 24
CricketShot/v_CricketShot_g07_c04.avi 24
CricketShot/v_CricketShot_g07_c05.avi 24
CricketShot/v_CricketShot_g07_c06.avi 24
CricketShot/v_CricketShot_g07_c07.avi 24
CricketShot/v_CricketShot_g08_c01.avi 24
CricketShot/v_CricketShot_g08_c02.avi 24
CricketShot/v_CricketShot_g08_c03.avi 24
CricketShot/v_CricketShot_g08_c04.avi 24
CricketShot/v_CricketShot_g08_c05.avi 24
CricketShot/v_CricketShot_g08_c06.avi 24
CricketShot/v_CricketShot_g08_c07.avi 24
CricketShot/v_CricketShot_g09_c01.avi 24
CricketShot/v_CricketShot_g09_c02.avi 24
CricketShot/v_CricketShot_g09_c03.avi 24
CricketShot/v_CricketShot_g09_c04.avi 24
CricketShot/v_CricketShot_g09_c05.avi 24
CricketShot/v_CricketShot_g09_c06.avi 24
CricketShot/v_CricketShot_g09_c07.avi 24
CricketShot/v_CricketShot_g10_c01.avi 24
CricketShot/v_CricketShot_g10_c02.avi 24
CricketShot/v_CricketShot_g10_c03.avi 24
CricketShot/v_CricketShot_g10_c04.avi 24
CricketShot/v_CricketShot_g10_c05.avi 24
CricketShot/v_CricketShot_g10_c06.avi 24
CricketShot/v_CricketShot_g10_c07.avi 24
CricketShot/v_CricketShot_g11_c01.avi 24
CricketShot/v_CricketShot_g11_c02.avi 24
CricketShot/v_CricketShot_g11_c03.avi 24
CricketShot/v_CricketShot_g11_c04.avi 24
CricketShot/v_CricketShot_g11_c05.avi 24
CricketShot/v_CricketShot_g11_c06.avi 24
CricketShot/v_CricketShot_g11_c07.avi 24
CricketShot/v_CricketShot_g12_c01.avi 24
CricketShot/v_CricketShot_g12_c02.avi 24
CricketShot/v_CricketShot_g12_c03.avi 24
CricketShot/v_CricketShot_g12_c04.avi 24
CricketShot/v_CricketShot_g12_c05.avi 24
CricketShot/v_CricketShot_g12_c06.avi 24
CricketShot/v_CricketShot_g12_c07.avi 24
CricketShot/v_CricketShot_g13_c01.avi 24
CricketShot/v_CricketShot_g13_c02.avi 24
CricketShot/v_CricketShot_g13_c03.avi 24
CricketShot/v_CricketShot_g13_c04.avi 24
CricketShot/v_CricketShot_g13_c05.avi 24
CricketShot/v_CricketShot_g13_c06.avi 24
CricketShot/v_CricketShot_g13_c07.avi 24
CricketShot/v_CricketShot_g14_c01.avi 24
CricketShot/v_CricketShot_g14_c02.avi 24
CricketShot/v_CricketShot_g14_c03.avi 24
CricketShot/v_CricketShot_g14_c04.avi 24
CricketShot/v_CricketShot_g14_c05.avi 24
CricketShot/v_CricketShot_g14_c06.avi 24
CricketShot/v_CricketShot_g14_c07.avi 24
CricketShot/v_CricketShot_g22_c01.avi 24
CricketShot/v_CricketShot_g22_c02.avi 24
CricketShot/v_CricketShot_g22_c03.avi 24
CricketShot/v_CricketShot_g22_c04.avi 24
CricketShot/v_CricketShot_g22_c05.avi 24
CricketShot/v_CricketShot_g22_c06.avi 24
CricketShot/v_CricketShot_g22_c07.avi 24
CricketShot/v_CricketShot_g23_c01.avi 24
CricketShot/v_CricketShot_g23_c02.avi 24
CricketShot/v_CricketShot_g23_c03.avi 24
CricketShot/v_CricketShot_g23_c04.avi 24
CricketShot/v_CricketShot_g23_c05.avi 24
CricketShot/v_CricketShot_g24_c01.avi 24
CricketShot/v_CricketShot_g24_c02.avi 24
CricketShot/v_CricketShot_g24_c03.avi 24
CricketShot/v_CricketShot_g24_c04.avi 24
CricketShot/v_CricketShot_g24_c05.avi 24
CricketShot/v_CricketShot_g24_c06.avi 24
CricketShot/v_CricketShot_g24_c07.avi 24
CricketShot/v_CricketShot_g25_c01.avi 24
CricketShot/v_CricketShot_g25_c02.avi 24
CricketShot/v_CricketShot_g25_c03.avi 24
CricketShot/v_CricketShot_g25_c04.avi 24
CricketShot/v_CricketShot_g25_c05.avi 24
CricketShot/v_CricketShot_g25_c06.avi 24
CricketShot/v_CricketShot_g25_c07.avi 24
CuttingInKitchen/v_CuttingInKitchen_g01_c01.avi 25
CuttingInKitchen/v_CuttingInKitchen_g01_c02.avi 25
CuttingInKitchen/v_CuttingInKitchen_g01_c03.avi 25
CuttingInKitchen/v_CuttingInKitchen_g01_c04.avi 25
CuttingInKitchen/v_CuttingInKitchen_g01_c05.avi 25
CuttingInKitchen/v_CuttingInKitchen_g02_c01.avi 25
CuttingInKitchen/v_CuttingInKitchen_g02_c02.avi 25
CuttingInKitchen/v_CuttingInKitchen_g02_c03.avi 25
CuttingInKitchen/v_CuttingInKitchen_g02_c04.avi 25
CuttingInKitchen/v_CuttingInKitchen_g03_c01.avi 25
CuttingInKitchen/v_CuttingInKitchen_g03_c02.avi 25
CuttingInKitchen/v_CuttingInKitchen_g03_c03.avi 25
CuttingInKitchen/v_CuttingInKitchen_g03_c04.avi 25
CuttingInKitchen/v_CuttingInKitchen_g04_c01.avi 25
CuttingInKitchen/v_CuttingInKitchen_g04_c02.avi 25
CuttingInKitchen/v_CuttingInKitchen_g04_c03.avi 25
CuttingInKitchen/v_CuttingInKitchen_g04_c04.avi 25
CuttingInKitchen/v_CuttingInKitchen_g04_c05.avi 25
CuttingInKitchen/v_CuttingInKitchen_g05_c01.avi 25
CuttingInKitchen/v_CuttingInKitchen_g05_c02.avi 25
CuttingInKitchen/v_CuttingInKitchen_g05_c03.avi 25
CuttingInKitchen/v_CuttingInKitchen_g05_c04.avi 25
CuttingInKitchen/v_CuttingInKitchen_g05_c05.avi 25
CuttingInKitchen/v_CuttingInKitchen_g05_c06.avi 25
CuttingInKitchen/v_CuttingInKitchen_g06_c01.avi 25
CuttingInKitchen/v_CuttingInKitchen_g06_c02.avi 25
CuttingInKitchen/v_CuttingInKitchen_g06_c03.avi 25
CuttingInKitchen/v_CuttingInKitchen_g06_c04.avi 25
CuttingInKitchen/v_CuttingInKitchen_g06_c05.avi 25
CuttingInKitchen/v_CuttingInKitchen_g07_c01.avi 25
CuttingInKitchen/v_CuttingInKitchen_g07_c02.avi 25
CuttingInKitchen/v_CuttingInKitchen_g07_c03.avi 25
CuttingInKitchen/v_CuttingInKitchen_g07_c04.avi 25
CuttingInKitchen/v_CuttingInKitchen_g08_c01.avi 25
CuttingInKitchen/v_CuttingInKitchen_g08_c02.avi 25
CuttingInKitchen/v_CuttingInKitchen_g08_c03.avi 25
CuttingInKitchen/v_CuttingInKitchen_g08_c04.avi 25
CuttingInKitchen/v_CuttingInKitchen_g09_c01.avi 25
CuttingInKitchen/v_CuttingInKitchen_g09_c02.avi 25
CuttingInKitchen/v_CuttingInKitchen_g09_c03.avi 25
CuttingInKitchen/v_CuttingInKitchen_g09_c04.avi 25
CuttingInKitchen/v_CuttingInKitchen_g10_c01.avi 25
CuttingInKitchen/v_CuttingInKitchen_g10_c02.avi 25
CuttingInKitchen/v_CuttingInKitchen_g10_c03.avi 25
CuttingInKitchen/v_CuttingInKitchen_g10_c04.avi 25
CuttingInKitchen/v_CuttingInKitchen_g10_c05.avi 25
CuttingInKitchen/v_CuttingInKitchen_g10_c06.avi 25
CuttingInKitchen/v_CuttingInKitchen_g10_c07.avi 25
CuttingInKitchen/v_CuttingInKitchen_g11_c01.avi 25
CuttingInKitchen/v_CuttingInKitchen_g11_c02.avi 25
CuttingInKitchen/v_CuttingInKitchen_g11_c03.avi 25
CuttingInKitchen/v_CuttingInKitchen_g11_c04.avi 25
CuttingInKitchen/v_CuttingInKitchen_g12_c01.avi 25
CuttingInKitchen/v_CuttingInKitchen_g12_c02.avi 25
CuttingInKitchen/v_CuttingInKitchen_g12_c03.avi 25
CuttingInKitchen/v_CuttingInKitchen_g12_c04.avi 25
CuttingInKitchen/v_CuttingInKitchen_g13_c01.avi 25
CuttingInKitchen/v_CuttingInKitchen_g13_c02.avi 25
CuttingInKitchen/v_CuttingInKitchen_g13_c03.avi 25
CuttingInKitchen/v_CuttingInKitchen_g13_c04.avi 25
CuttingInKitchen/v_CuttingInKitchen_g14_c01.avi 25
CuttingInKitchen/v_CuttingInKitchen_g14_c02.avi 25
CuttingInKitchen/v_CuttingInKitchen_g14_c03.avi 25
CuttingInKitchen/v_CuttingInKitchen_g14_c04.avi 25
CuttingInKitchen/v_CuttingInKitchen_g22_c01.avi 25
CuttingInKitchen/v_CuttingInKitchen_g22_c02.avi 25
CuttingInKitchen/v_CuttingInKitchen_g22_c03.avi 25
CuttingInKitchen/v_CuttingInKitchen_g22_c04.avi 25
CuttingInKitchen/v_CuttingInKitchen_g23_c01.avi 25
CuttingInKitchen/v_CuttingInKitchen_g23_c02.avi 25
CuttingInKitchen/v_CuttingInKitchen_g23_c03.avi 25
CuttingInKitchen/v_CuttingInKitchen_g23_c04.avi 25
CuttingInKitchen/v_CuttingInKitchen_g24_c01.avi 25
CuttingInKitchen/v_CuttingInKitchen_g24_c02.avi 25
CuttingInKitchen/v_CuttingInKitchen_g24_c03.avi 25
CuttingInKitchen/v_CuttingInKitchen_g24_c04.avi 25
CuttingInKitchen/v_CuttingInKitchen_g25_c01.avi 25
CuttingInKitchen/v_CuttingInKitchen_g25_c02.avi 25
CuttingInKitchen/v_CuttingInKitchen_g25_c03.avi 25
CuttingInKitchen/v_CuttingInKitchen_g25_c04.avi 25
CuttingInKitchen/v_CuttingInKitchen_g25_c05.avi 25
CuttingInKitchen/v_CuttingInKitchen_g25_c06.avi 25
Diving/v_Diving_g01_c01.avi 26
Diving/v_Diving_g01_c02.avi 26
Diving/v_Diving_g01_c03.avi 26
Diving/v_Diving_g01_c04.avi 26
Diving/v_Diving_g01_c05.avi 26
Diving/v_Diving_g01_c06.avi 26
Diving/v_Diving_g01_c07.avi 26
Diving/v_Diving_g02_c01.avi 26
Diving/v_Diving_g02_c02.avi 26
Diving/v_Diving_g02_c03.avi 26
Diving/v_Diving_g02_c04.avi 26
Diving/v_Diving_g02_c05.avi 26
Diving/v_Diving_g02_c06.avi 26
Diving/v_Diving_g02_c07.avi 26
Diving/v_Diving_g03_c01.avi 26
Diving/v_Diving_g03_c02.avi 26
Diving/v_Diving_g03_c03.avi 26
Diving/v_Diving_g03_c04.avi 26
Diving/v_Diving_g03_c05.avi 26
Diving/v_Diving_g03_c06.avi 26
Diving/v_Diving_g03_c07.avi 26
Diving/v_Diving_g04_c01.avi 26
Diving/v_Diving_g04_c02.avi 26
Diving/v_Diving_g04_c03.avi 26
Diving/v_Diving_g04_c04.avi 26
Diving/v_Diving_g04_c05.avi 26
Diving/v_Diving_g04_c06.avi 26
Diving/v_Diving_g04_c07.avi 26
Diving/v_Diving_g05_c01.avi 26
Diving/v_Diving_g05_c02.avi 26
Diving/v_Diving_g05_c03.avi 26
Diving/v_Diving_g05_c04.avi 26
Diving/v_Diving_g05_c05.avi 26
Diving/v_Diving_g05_c06.avi 26
Diving/v_Diving_g06_c01.avi 26
Diving/v_Diving_g06_c02.avi 26
Diving/v_Diving_g06_c03.avi 26
Diving/v_Diving_g06_c04.avi 26
Diving/v_Diving_g06_c05.avi 26
Diving/v_Diving_g06_c06.avi 26
Diving/v_Diving_g06_c07.avi 26
Diving/v_Diving_g07_c01.avi 26
Diving/v_Diving_g07_c02.avi 26
Diving/v_Diving_g07_c03.avi 26
Diving/v_Diving_g07_c04.avi 26
Diving/v_Diving_g08_c01.avi 26
Diving/v_Diving_g08_c02.avi 26
Diving/v_Diving_g08_c03.avi 26
Diving/v_Diving_g08_c04.avi 26
Diving/v_Diving_g08_c05.avi 26
Diving/v_Diving_g08_c06.avi 26
Diving/v_Diving_g09_c01.avi 26
Diving/v_Diving_g09_c02.avi 26
Diving/v_Diving_g09_c03.avi 26
Diving/v_Diving_g09_c04.avi 26
Diving/v_Diving_g09_c05.avi 26
Diving/v_Diving_g09_c06.avi 26
Diving/v_Diving_g09_c07.avi 26
Diving/v_Diving_g10_c01.avi 26
Diving/v_Diving_g10_c02.avi 26
Diving/v_Diving_g10_c03.avi 26
Diving/v_Diving_g10_c04.avi 26
Diving/v_Diving_g10_c05.avi 26
Diving/v_Diving_g10_c06.avi 26
Diving/v_Diving_g10_c07.avi 26
Diving/v_Diving_g11_c01.avi 26
Diving/v_Diving_g11_c02.avi 26
Diving/v_Diving_g11_c03.avi 26
Diving/v_Diving_g11_c04.avi 26
Diving/v_Diving_g11_c05.avi 26
Diving/v_Diving_g11_c06.avi 26
Diving/v_Diving_g12_c01.avi 26
Diving/v_Diving_g12_c02.avi 26
Diving/v_Diving_g12_c03.avi 26
Diving/v_Diving_g12_c04.avi 26
Diving/v_Diving_g12_c05.avi 26
Diving/v_Diving_g12_c06.avi 26
Diving/v_Diving_g12_c07.avi 26
Diving/v_Diving_g13_c01.avi 26
Diving/v_Diving_g13_c02.avi 26
Diving/v_Diving_g13_c03.avi 26
Diving/v_Diving_g13_c04.avi 26
Diving/v_Diving_g13_c05.avi 26
Diving/v_Diving_g13_c06.avi 26
Diving/v_Diving_g13_c07.avi 26
Diving/v_Diving_g14_c01.avi 26
Diving/v_Diving_g14_c02.avi 26
Diving/v_Diving_g14_c03.avi 26
Diving/v_Diving_g14_c04.avi 26
Diving/v_Diving_g22_c01.avi 26
Diving/v_Diving_g22_c02.avi 26
Diving/v_Diving_g22_c03.avi 26
Diving/v_Diving_g22_c04.avi 26
Diving/v_Diving_g22_c05.avi 26
Diving/v_Diving_g22_c06.avi 26
Diving/v_Diving_g23_c01.avi 26
Diving/v_Diving_g23_c02.avi 26
Diving/v_Diving_g23_c03.avi 26
Diving/v_Diving_g23_c04.avi 26
Diving/v_Diving_g23_c05.avi 26
Diving/v_Diving_g23_c06.avi 26
Diving/v_Diving_g24_c01.avi 26
Diving/v_Diving_g24_c02.avi 26
Diving/v_Diving_g24_c03.avi 26
Diving/v_Diving_g24_c04.avi 26
Diving/v_Diving_g24_c05.avi 26
Diving/v_Diving_g24_c06.avi 26
Diving/v_Diving_g24_c07.avi 26
Diving/v_Diving_g25_c01.avi 26
Diving/v_Diving_g25_c02.avi 26
Diving/v_Diving_g25_c03.avi 26
Diving/v_Diving_g25_c04.avi 26
Drumming/v_Drumming_g01_c01.avi 27
Drumming/v_Drumming_g01_c02.avi 27
Drumming/v_Drumming_g01_c03.avi 27
Drumming/v_Drumming_g01_c04.avi 27
Drumming/v_Drumming_g01_c05.avi 27
Drumming/v_Drumming_g01_c06.avi 27
Drumming/v_Drumming_g01_c07.avi 27
Drumming/v_Drumming_g02_c01.avi 27
Drumming/v_Drumming_g02_c02.avi 27
Drumming/v_Drumming_g02_c03.avi 27
Drumming/v_Drumming_g02_c04.avi 27
Drumming/v_Drumming_g02_c05.avi 27
Drumming/v_Drumming_g02_c06.avi 27
Drumming/v_Drumming_g02_c07.avi 27
Drumming/v_Drumming_g03_c01.avi 27
Drumming/v_Drumming_g03_c02.avi 27
Drumming/v_Drumming_g03_c03.avi 27
Drumming/v_Drumming_g03_c04.avi 27
Drumming/v_Drumming_g03_c05.avi 27
Drumming/v_Drumming_g04_c01.avi 27
Drumming/v_Drumming_g04_c02.avi 27
Drumming/v_Drumming_g04_c03.avi 27
Drumming/v_Drumming_g04_c04.avi 27
Drumming/v_Drumming_g04_c05.avi 27
Drumming/v_Drumming_g04_c06.avi 27
Drumming/v_Drumming_g04_c07.avi 27
Drumming/v_Drumming_g05_c01.avi 27
Drumming/v_Drumming_g05_c02.avi 27
Drumming/v_Drumming_g05_c03.avi 27
Drumming/v_Drumming_g05_c04.avi 27
Drumming/v_Drumming_g05_c05.avi 27
Drumming/v_Drumming_g05_c06.avi 27
Drumming/v_Drumming_g06_c01.avi 27
Drumming/v_Drumming_g06_c02.avi 27
Drumming/v_Drumming_g06_c03.avi 27
Drumming/v_Drumming_g06_c04.avi 27
Drumming/v_Drumming_g06_c05.avi 27
Drumming/v_Drumming_g06_c06.avi 27
Drumming/v_Drumming_g07_c01.avi 27
Drumming/v_Drumming_g07_c02.avi 27
Drumming/v_Drumming_g07_c03.avi 27
Drumming/v_Drumming_g07_c04.avi 27
Drumming/v_Drumming_g07_c05.avi 27
Drumming/v_Drumming_g07_c06.avi 27
Drumming/v_Drumming_g07_c07.avi 27
Drumming/v_Drumming_g08_c01.avi 27
Drumming/v_Drumming_g08_c02.avi 27
Drumming/v_Drumming_g08_c03.avi 27
Drumming/v_Drumming_g08_c04.avi 27
Drumming/v_Drumming_g08_c05.avi 27
Drumming/v_Drumming_g09_c01.avi 27
Drumming/v_Drumming_g09_c02.avi 27
Drumming/v_Drumming_g09_c03.avi 27
Drumming/v_Drumming_g09_c04.avi 27
Drumming/v_Drumming_g10_c01.avi 27
Drumming/v_Drumming_g10_c02.avi 27
Drumming/v_Drumming_g10_c03.avi 27
Drumming/v_Drumming_g10_c04.avi 27
Drumming/v_Drumming_g10_c05.avi 27
Drumming/v_Drumming_g10_c06.avi 27
Drumming/v_Drumming_g10_c07.avi 27
Drumming/v_Drumming_g11_c01.avi 27
Drumming/v_Drumming_g11_c02.avi 27
Drumming/v_Drumming_g11_c03.avi 27
Drumming/v_Drumming_g11_c04.avi 27
Drumming/v_Drumming_g11_c05.avi 27
Drumming/v_Drumming_g11_c06.avi 27
Drumming/v_Drumming_g11_c07.avi 27
Drumming/v_Drumming_g12_c01.avi 27
Drumming/v_Drumming_g12_c02.avi 27
Drumming/v_Drumming_g12_c03.avi 27
Drumming/v_Drumming_g12_c04.avi 27
Drumming/v_Drumming_g12_c05.avi 27
Drumming/v_Drumming_g12_c06.avi 27
Drumming/v_Drumming_g12_c07.avi 27
Drumming/v_Drumming_g13_c01.avi 27
Drumming/v_Drumming_g13_c02.avi 27
Drumming/v_Drumming_g13_c03.avi 27
Drumming/v_Drumming_g13_c04.avi 27
Drumming/v_Drumming_g13_c05.avi 27
Drumming/v_Drumming_g13_c06.avi 27
Drumming/v_Drumming_g13_c07.avi 27
Drumming/v_Drumming_g14_c01.avi 27
Drumming/v_Drumming_g14_c02.avi 27
Drumming/v_Drumming_g14_c03.avi 27
Drumming/v_Drumming_g14_c04.avi 27
Drumming/v_Drumming_g14_c05.avi 27
Drumming/v_Drumming_g14_c06.avi 27
Drumming/v_Drumming_g22_c01.avi 27
Drumming/v_Drumming_g22_c02.avi 27
Drumming/v_Drumming_g22_c03.avi 27
Drumming/v_Drumming_g22_c04.avi 27
Drumming/v_Drumming_g23_c01.avi 27
Drumming/v_Drumming_g23_c02.avi 27
Drumming/v_Drumming_g23_c03.avi 27
Drumming/v_Drumming_g23_c04.avi 27
Drumming/v_Drumming_g23_c05.avi 27
Drumming/v_Drumming_g23_c06.avi 27
Drumming/v_Drumming_g23_c07.avi 27
Drumming/v_Drumming_g24_c01.avi 27
Drumming/v_Drumming_g24_c02.avi 27
Drumming/v_Drumming_g24_c03.avi 27
Drumming/v_Drumming_g24_c04.avi 27
Drumming/v_Drumming_g24_c05.avi 27
Drumming/v_Drumming_g24_c06.avi 27
Drumming/v_Drumming_g24_c07.avi 27
Drumming/v_Drumming_g25_c01.avi 27
Drumming/v_Drumming_g25_c02.avi 27
Drumming/v_Drumming_g25_c03.avi 27
Drumming/v_Drumming_g25_c04.avi 27
Drumming/v_Drumming_g25_c05.avi 27
Drumming/v_Drumming_g25_c06.avi 27
Drumming/v_Drumming_g25_c07.avi 27
Fencing/v_Fencing_g01_c01.avi 28
Fencing/v_Fencing_g01_c02.avi 28
Fencing/v_Fencing_g01_c03.avi 28
Fencing/v_Fencing_g01_c04.avi 28
Fencing/v_Fencing_g01_c05.avi 28
Fencing/v_Fencing_g01_c06.avi 28
Fencing/v_Fencing_g02_c01.avi 28
Fencing/v_Fencing_g02_c02.avi 28
Fencing/v_Fencing_g02_c03.avi 28
Fencing/v_Fencing_g02_c04.avi 28
Fencing/v_Fencing_g02_c05.avi 28
Fencing/v_Fencing_g03_c01.avi 28
Fencing/v_Fencing_g03_c02.avi 28
Fencing/v_Fencing_g03_c03.avi 28
Fencing/v_Fencing_g03_c04.avi 28
Fencing/v_Fencing_g03_c05.avi 28
Fencing/v_Fencing_g04_c01.avi 28
Fencing/v_Fencing_g04_c02.avi 28
Fencing/v_Fencing_g04_c03.avi 28
Fencing/v_Fencing_g04_c04.avi 28
Fencing/v_Fencing_g04_c05.avi 28
Fencing/v_Fencing_g05_c01.avi 28
Fencing/v_Fencing_g05_c02.avi 28
Fencing/v_Fencing_g05_c03.avi 28
Fencing/v_Fencing_g05_c04.avi 28
Fencing/v_Fencing_g05_c05.avi 28
Fencing/v_Fencing_g06_c01.avi 28
Fencing/v_Fencing_g06_c02.avi 28
Fencing/v_Fencing_g06_c03.avi 28
Fencing/v_Fencing_g06_c04.avi 28
Fencing/v_Fencing_g07_c01.avi 28
Fencing/v_Fencing_g07_c02.avi 28
Fencing/v_Fencing_g07_c03.avi 28
Fencing/v_Fencing_g07_c04.avi 28
Fencing/v_Fencing_g08_c01.avi 28
Fencing/v_Fencing_g08_c02.avi 28
Fencing/v_Fencing_g08_c03.avi 28
Fencing/v_Fencing_g08_c04.avi 28
Fencing/v_Fencing_g09_c01.avi 28
Fencing/v_Fencing_g09_c02.avi 28
Fencing/v_Fencing_g09_c03.avi 28
Fencing/v_Fencing_g09_c04.avi 28
Fencing/v_Fencing_g09_c05.avi 28
Fencing/v_Fencing_g09_c06.avi 28
Fencing/v_Fencing_g10_c01.avi 28
Fencing/v_Fencing_g10_c02.avi 28
Fencing/v_Fencing_g10_c03.avi 28
Fencing/v_Fencing_g10_c04.avi 28
Fencing/v_Fencing_g10_c05.avi 28
Fencing/v_Fencing_g11_c01.avi 28
Fencing/v_Fencing_g11_c02.avi 28
Fencing/v_Fencing_g11_c03.avi 28
Fencing/v_Fencing_g11_c04.avi 28
Fencing/v_Fencing_g11_c05.avi 28
Fencing/v_Fencing_g12_c01.avi 28
Fencing/v_Fencing_g12_c02.avi 28
Fencing/v_Fencing_g12_c03.avi 28
Fencing/v_Fencing_g12_c04.avi 28
Fencing/v_Fencing_g12_c05.avi 28
Fencing/v_Fencing_g13_c01.avi 28
Fencing/v_Fencing_g13_c02.avi 28
Fencing/v_Fencing_g13_c03.avi 28
Fencing/v_Fencing_g13_c04.avi 28
Fencing/v_Fencing_g14_c01.avi 28
Fencing/v_Fencing_g14_c02.avi 28
Fencing/v_Fencing_g14_c03.avi 28
Fencing/v_Fencing_g14_c04.avi 28
Fencing/v_Fencing_g22_c01.avi 28
Fencing/v_Fencing_g22_c02.avi 28
Fencing/v_Fencing_g22_c03.avi 28
Fencing/v_Fencing_g22_c04.avi 28
Fencing/v_Fencing_g23_c01.avi 28
Fencing/v_Fencing_g23_c02.avi 28
Fencing/v_Fencing_g23_c03.avi 28
Fencing/v_Fencing_g23_c04.avi 28
Fencing/v_Fencing_g24_c01.avi 28
Fencing/v_Fencing_g24_c02.avi 28
Fencing/v_Fencing_g24_c03.avi 28
Fencing/v_Fencing_g24_c04.avi 28
Fencing/v_Fencing_g25_c01.avi 28
Fencing/v_Fencing_g25_c02.avi 28
Fencing/v_Fencing_g25_c03.avi 28
Fencing/v_Fencing_g25_c04.avi 28
FieldHockeyPenalty/v_FieldHockeyPenalty_g01_c01.avi 29
FieldHockeyPenalty/v_FieldHockeyPenalty_g01_c02.avi 29
FieldHockeyPenalty/v_FieldHockeyPenalty_g01_c03.avi 29
FieldHockeyPenalty/v_FieldHockeyPenalty_g01_c04.avi 29
FieldHockeyPenalty/v_FieldHockeyPenalty_g01_c05.avi 29
FieldHockeyPenalty/v_FieldHockeyPenalty_g02_c01.avi 29
FieldHockeyPenalty/v_FieldHockeyPenalty_g02_c02.avi 29
FieldHockeyPenalty/v_FieldHockeyPenalty_g02_c03.avi 29
FieldHockeyPenalty/v_FieldHockeyPenalty_g02_c04.avi 29
FieldHockeyPenalty/v_FieldHockeyPenalty_g02_c05.avi 29
FieldHockeyPenalty/v_FieldHockeyPenalty_g02_c06.avi 29
FieldHockeyPenalty/v_FieldHockeyPenalty_g03_c01.avi 29
FieldHockeyPenalty/v_FieldHockeyPenalty_g03_c02.avi 29
FieldHockeyPenalty/v_FieldHockeyPenalty_g03_c03.avi 29
FieldHockeyPenalty/v_FieldHockeyPenalty_g03_c04.avi 29
FieldHockeyPenalty/v_FieldHockeyPenalty_g04_c01.avi 29
FieldHockeyPenalty/v_FieldHockeyPenalty_g04_c02.avi 29
FieldHockeyPenalty/v_FieldHockeyPenalty_g04_c03.avi 29
FieldHockeyPenalty/v_FieldHockeyPenalty_g04_c04.avi 29
FieldHockeyPenalty/v_FieldHockeyPenalty_g04_c05.avi 29
FieldHockeyPenalty/v_FieldHockeyPenalty_g04_c06.avi 29
FieldHockeyPenalty/v_FieldHockeyPenalty_g04_c07.avi 29
FieldHockeyPenalty/v_FieldHockeyPenalty_g05_c01.avi 29
FieldHockeyPenalty/v_FieldHockeyPenalty_g05_c02.avi 29
FieldHockeyPenalty/v_FieldHockeyPenalty_g05_c03.avi 29
FieldHockeyPenalty/v_FieldHockeyPenalty_g05_c04.avi 29
FieldHockeyPenalty/v_FieldHockeyPenalty_g05_c05.avi 29
FieldHockeyPenalty/v_FieldHockeyPenalty_g05_c06.avi 29
FieldHockeyPenalty/v_FieldHockeyPenalty_g05_c07.avi 29
FieldHockeyPenalty/v_FieldHockeyPenalty_g06_c01.avi 29
FieldHockeyPenalty/v_FieldHockeyPenalty_g06_c02.avi 29
FieldHockeyPenalty/v_FieldHockeyPenalty_g06_c03.avi 29
FieldHockeyPenalty/v_FieldHockeyPenalty_g06_c04.avi 29
FieldHockeyPenalty/v_FieldHockeyPenalty_g06_c05.avi 29
FieldHockeyPenalty/v_FieldHockeyPenalty_g06_c06.avi 29
FieldHockeyPenalty/v_FieldHockeyPenalty_g06_c07.avi 29
FieldHockeyPenalty/v_FieldHockeyPenalty_g07_c01.avi 29
FieldHockeyPenalty/v_FieldHockeyPenalty_g07_c02.avi 29
FieldHockeyPenalty/v_FieldHockeyPenalty_g07_c03.avi 29
FieldHockeyPenalty/v_FieldHockeyPenalty_g07_c04.avi 29
FieldHockeyPenalty/v_FieldHockeyPenalty_g08_c01.avi 29
FieldHockeyPenalty/v_FieldHockeyPenalty_g08_c02.avi 29
FieldHockeyPenalty/v_FieldHockeyPenalty_g08_c03.avi 29
FieldHockeyPenalty/v_FieldHockeyPenalty_g08_c04.avi 29
FieldHockeyPenalty/v_FieldHockeyPenalty_g09_c01.avi 29
FieldHockeyPenalty/v_FieldHockeyPenalty_g09_c02.avi 29
FieldHockeyPenalty/v_FieldHockeyPenalty_g09_c03.avi 29
FieldHockeyPenalty/v_FieldHockeyPenalty_g09_c04.avi 29
FieldHockeyPenalty/v_FieldHockeyPenalty_g09_c05.avi 29
FieldHockeyPenalty/v_FieldHockeyPenalty_g10_c01.avi 29
FieldHockeyPenalty/v_FieldHockeyPenalty_g10_c02.avi 29
FieldHockeyPenalty/v_FieldHockeyPenalty_g10_c03.avi 29
FieldHockeyPenalty/v_FieldHockeyPenalty_g10_c04.avi 29
FieldHockeyPenalty/v_FieldHockeyPenalty_g10_c05.avi 29
FieldHockeyPenalty/v_FieldHockeyPenalty_g10_c06.avi 29
FieldHockeyPenalty/v_FieldHockeyPenalty_g10_c07.avi 29
FieldHockeyPenalty/v_FieldHockeyPenalty_g11_c01.avi 29
FieldHockeyPenalty/v_FieldHockeyPenalty_g11_c02.avi 29
FieldHockeyPenalty/v_FieldHockeyPenalty_g11_c03.avi 29
FieldHockeyPenalty/v_FieldHockeyPenalty_g11_c04.avi 29
FieldHockeyPenalty/v_FieldHockeyPenalty_g12_c01.avi 29
FieldHockeyPenalty/v_FieldHockeyPenalty_g12_c02.avi 29
FieldHockeyPenalty/v_FieldHockeyPenalty_g12_c03.avi 29
FieldHockeyPenalty/v_FieldHockeyPenalty_g12_c04.avi 29
FieldHockeyPenalty/v_FieldHockeyPenalty_g12_c05.avi 29
FieldHockeyPenalty/v_FieldHockeyPenalty_g12_c06.avi 29
FieldHockeyPenalty/v_FieldHockeyPenalty_g13_c01.avi 29
FieldHockeyPenalty/v_FieldHockeyPenalty_g13_c02.avi 29
FieldHockeyPenalty/v_FieldHockeyPenalty_g13_c03.avi 29
FieldHockeyPenalty/v_FieldHockeyPenalty_g13_c04.avi 29
FieldHockeyPenalty/v_FieldHockeyPenalty_g14_c01.avi 29
FieldHockeyPenalty/v_FieldHockeyPenalty_g14_c02.avi 29
FieldHockeyPenalty/v_FieldHockeyPenalty_g14_c03.avi 29
FieldHockeyPenalty/v_FieldHockeyPenalty_g14_c04.avi 29
FieldHockeyPenalty/v_FieldHockeyPenalty_g14_c05.avi 29
FieldHockeyPenalty/v_FieldHockeyPenalty_g14_c06.avi 29
FieldHockeyPenalty/v_FieldHockeyPenalty_g14_c07.avi 29
FieldHockeyPenalty/v_FieldHockeyPenalty_g22_c01.avi 29
FieldHockeyPenalty/v_FieldHockeyPenalty_g22_c02.avi 29
FieldHockeyPenalty/v_FieldHockeyPenalty_g22_c03.avi 29
FieldHockeyPenalty/v_FieldHockeyPenalty_g22_c04.avi 29
FieldHockeyPenalty/v_FieldHockeyPenalty_g23_c01.avi 29
FieldHockeyPenalty/v_FieldHockeyPenalty_g23_c02.avi 29
FieldHockeyPenalty/v_FieldHockeyPenalty_g23_c03.avi 29
FieldHockeyPenalty/v_FieldHockeyPenalty_g23_c04.avi 29
FieldHockeyPenalty/v_FieldHockeyPenalty_g24_c01.avi 29
FieldHockeyPenalty/v_FieldHockeyPenalty_g24_c02.avi 29
FieldHockeyPenalty/v_FieldHockeyPenalty_g24_c03.avi 29
FieldHockeyPenalty/v_FieldHockeyPenalty_g24_c04.avi 29
FieldHockeyPenalty/v_FieldHockeyPenalty_g24_c05.avi 29
FieldHockeyPenalty/v_FieldHockeyPenalty_g25_c01.avi 29
FieldHockeyPenalty/v_FieldHockeyPenalty_g25_c02.avi 29
FieldHockeyPenalty/v_FieldHockeyPenalty_g25_c03.avi 29
FieldHockeyPenalty/v_FieldHockeyPenalty_g25_c04.avi 29
FieldHockeyPenalty/v_FieldHockeyPenalty_g25_c05.avi 29
FieldHockeyPenalty/v_FieldHockeyPenalty_g25_c06.avi 29
FloorGymnastics/v_FloorGymnastics_g01_c01.avi 30
FloorGymnastics/v_FloorGymnastics_g01_c02.avi 30
FloorGymnastics/v_FloorGymnastics_g01_c03.avi 30
FloorGymnastics/v_FloorGymnastics_g01_c04.avi 30
FloorGymnastics/v_FloorGymnastics_g01_c05.avi 30
FloorGymnastics/v_FloorGymnastics_g02_c01.avi 30
FloorGymnastics/v_FloorGymnastics_g02_c02.avi 30
FloorGymnastics/v_FloorGymnastics_g02_c03.avi 30
FloorGymnastics/v_FloorGymnastics_g02_c04.avi 30
FloorGymnastics/v_FloorGymnastics_g03_c01.avi 30
FloorGymnastics/v_FloorGymnastics_g03_c02.avi 30
FloorGymnastics/v_FloorGymnastics_g03_c03.avi 30
FloorGymnastics/v_FloorGymnastics_g03_c04.avi 30
FloorGymnastics/v_FloorGymnastics_g04_c01.avi 30
FloorGymnastics/v_FloorGymnastics_g04_c02.avi 30
FloorGymnastics/v_FloorGymnastics_g04_c03.avi 30
FloorGymnastics/v_FloorGymnastics_g04_c04.avi 30
FloorGymnastics/v_FloorGymnastics_g04_c05.avi 30
FloorGymnastics/v_FloorGymnastics_g05_c01.avi 30
FloorGymnastics/v_FloorGymnastics_g05_c02.avi 30
FloorGymnastics/v_FloorGymnastics_g05_c03.avi 30
FloorGymnastics/v_FloorGymnastics_g05_c04.avi 30
FloorGymnastics/v_FloorGymnastics_g06_c01.avi 30
FloorGymnastics/v_FloorGymnastics_g06_c02.avi 30
FloorGymnastics/v_FloorGymnastics_g06_c03.avi 30
FloorGymnastics/v_FloorGymnastics_g06_c04.avi 30
FloorGymnastics/v_FloorGymnastics_g06_c05.avi 30
FloorGymnastics/v_FloorGymnastics_g06_c06.avi 30
FloorGymnastics/v_FloorGymnastics_g06_c07.avi 30
FloorGymnastics/v_FloorGymnastics_g07_c01.avi 30
FloorGymnastics/v_FloorGymnastics_g07_c02.avi 30
FloorGymnastics/v_FloorGymnastics_g07_c03.avi 30
FloorGymnastics/v_FloorGymnastics_g07_c04.avi 30
FloorGymnastics/v_FloorGymnastics_g07_c05.avi 30
FloorGymnastics/v_FloorGymnastics_g07_c06.avi 30
FloorGymnastics/v_FloorGymnastics_g07_c07.avi 30
FloorGymnastics/v_FloorGymnastics_g08_c01.avi 30
FloorGymnastics/v_FloorGymnastics_g08_c02.avi 30
FloorGymnastics/v_FloorGymnastics_g08_c03.avi 30
FloorGymnastics/v_FloorGymnastics_g08_c04.avi 30
FloorGymnastics/v_FloorGymnastics_g09_c01.avi 30
FloorGymnastics/v_FloorGymnastics_g09_c02.avi 30
FloorGymnastics/v_FloorGymnastics_g09_c03.avi 30
FloorGymnastics/v_FloorGymnastics_g09_c04.avi 30
FloorGymnastics/v_FloorGymnastics_g09_c05.avi 30
FloorGymnastics/v_FloorGymnastics_g09_c06.avi 30
FloorGymnastics/v_FloorGymnastics_g09_c07.avi 30
FloorGymnastics/v_FloorGymnastics_g10_c01.avi 30
FloorGymnastics/v_FloorGymnastics_g10_c02.avi 30
FloorGymnastics/v_FloorGymnastics_g10_c03.avi 30
FloorGymnastics/v_FloorGymnastics_g10_c04.avi 30
FloorGymnastics/v_FloorGymnastics_g10_c05.avi 30
FloorGymnastics/v_FloorGymnastics_g11_c01.avi 30
FloorGymnastics/v_FloorGymnastics_g11_c02.avi 30
FloorGymnastics/v_FloorGymnastics_g11_c03.avi 30
FloorGymnastics/v_FloorGymnastics_g11_c04.avi 30
FloorGymnastics/v_FloorGymnastics_g12_c01.avi 30
FloorGymnastics/v_FloorGymnastics_g12_c02.avi 30
FloorGymnastics/v_FloorGymnastics_g12_c03.avi 30
FloorGymnastics/v_FloorGymnastics_g12_c04.avi 30
FloorGymnastics/v_FloorGymnastics_g12_c05.avi 30
FloorGymnastics/v_FloorGymnastics_g12_c06.avi 30
FloorGymnastics/v_FloorGymnastics_g13_c01.avi 30
FloorGymnastics/v_FloorGymnastics_g13_c02.avi 30
FloorGymnastics/v_FloorGymnastics_g13_c03.avi 30
FloorGymnastics/v_FloorGymnastics_g13_c04.avi 30
FloorGymnastics/v_FloorGymnastics_g14_c01.avi 30
FloorGymnastics/v_FloorGymnastics_g14_c02.avi 30
FloorGymnastics/v_FloorGymnastics_g14_c03.avi 30
FloorGymnastics/v_FloorGymnastics_g14_c04.avi 30
FloorGymnastics/v_FloorGymnastics_g14_c05.avi 30
FloorGymnastics/v_FloorGymnastics_g22_c01.avi 30
FloorGymnastics/v_FloorGymnastics_g22_c02.avi 30
FloorGymnastics/v_FloorGymnastics_g22_c03.avi 30
FloorGymnastics/v_FloorGymnastics_g22_c04.avi 30
FloorGymnastics/v_FloorGymnastics_g23_c01.avi 30
FloorGymnastics/v_FloorGymnastics_g23_c02.avi 30
FloorGymnastics/v_FloorGymnastics_g23_c03.avi 30
FloorGymnastics/v_FloorGymnastics_g23_c04.avi 30
FloorGymnastics/v_FloorGymnastics_g24_c01.avi 30
FloorGymnastics/v_FloorGymnastics_g24_c02.avi 30
FloorGymnastics/v_FloorGymnastics_g24_c03.avi 30
FloorGymnastics/v_FloorGymnastics_g24_c04.avi 30
FloorGymnastics/v_FloorGymnastics_g25_c01.avi 30
FloorGymnastics/v_FloorGymnastics_g25_c02.avi 30
FloorGymnastics/v_FloorGymnastics_g25_c03.avi 30
FloorGymnastics/v_FloorGymnastics_g25_c04.avi 30
FloorGymnastics/v_FloorGymnastics_g25_c05.avi 30
FrisbeeCatch/v_FrisbeeCatch_g01_c01.avi 31
FrisbeeCatch/v_FrisbeeCatch_g01_c02.avi 31
FrisbeeCatch/v_FrisbeeCatch_g01_c03.avi 31
FrisbeeCatch/v_FrisbeeCatch_g01_c04.avi 31
FrisbeeCatch/v_FrisbeeCatch_g01_c05.avi 31
FrisbeeCatch/v_FrisbeeCatch_g01_c06.avi 31
FrisbeeCatch/v_FrisbeeCatch_g02_c01.avi 31
FrisbeeCatch/v_FrisbeeCatch_g02_c02.avi 31
FrisbeeCatch/v_FrisbeeCatch_g02_c03.avi 31
FrisbeeCatch/v_FrisbeeCatch_g02_c04.avi 31
FrisbeeCatch/v_FrisbeeCatch_g02_c05.avi 31
FrisbeeCatch/v_FrisbeeCatch_g03_c01.avi 31
FrisbeeCatch/v_FrisbeeCatch_g03_c02.avi 31
FrisbeeCatch/v_FrisbeeCatch_g03_c03.avi 31
FrisbeeCatch/v_FrisbeeCatch_g03_c04.avi 31
FrisbeeCatch/v_FrisbeeCatch_g03_c05.avi 31
FrisbeeCatch/v_FrisbeeCatch_g04_c01.avi 31
FrisbeeCatch/v_FrisbeeCatch_g04_c02.avi 31
FrisbeeCatch/v_FrisbeeCatch_g04_c03.avi 31
FrisbeeCatch/v_FrisbeeCatch_g04_c04.avi 31
FrisbeeCatch/v_FrisbeeCatch_g04_c05.avi 31
FrisbeeCatch/v_FrisbeeCatch_g05_c01.avi 31
FrisbeeCatch/v_FrisbeeCatch_g05_c02.avi 31
FrisbeeCatch/v_FrisbeeCatch_g05_c03.avi 31
FrisbeeCatch/v_FrisbeeCatch_g05_c04.avi 31
FrisbeeCatch/v_FrisbeeCatch_g05_c05.avi 31
FrisbeeCatch/v_FrisbeeCatch_g06_c01.avi 31
FrisbeeCatch/v_FrisbeeCatch_g06_c02.avi 31
FrisbeeCatch/v_FrisbeeCatch_g06_c03.avi 31
FrisbeeCatch/v_FrisbeeCatch_g06_c04.avi 31
FrisbeeCatch/v_FrisbeeCatch_g06_c05.avi 31
FrisbeeCatch/v_FrisbeeCatch_g07_c01.avi 31
FrisbeeCatch/v_FrisbeeCatch_g07_c02.avi 31
FrisbeeCatch/v_FrisbeeCatch_g07_c03.avi 31
FrisbeeCatch/v_FrisbeeCatch_g07_c04.avi 31
FrisbeeCatch/v_FrisbeeCatch_g07_c05.avi 31
FrisbeeCatch/v_FrisbeeCatch_g07_c06.avi 31
FrisbeeCatch/v_FrisbeeCatch_g08_c01.avi 31
FrisbeeCatch/v_FrisbeeCatch_g08_c02.avi 31
FrisbeeCatch/v_FrisbeeCatch_g08_c03.avi 31
FrisbeeCatch/v_FrisbeeCatch_g08_c04.avi 31
FrisbeeCatch/v_FrisbeeCatch_g08_c05.avi 31
FrisbeeCatch/v_FrisbeeCatch_g09_c01.avi 31
FrisbeeCatch/v_FrisbeeCatch_g09_c02.avi 31
FrisbeeCatch/v_FrisbeeCatch_g09_c03.avi 31
FrisbeeCatch/v_FrisbeeCatch_g09_c04.avi 31
FrisbeeCatch/v_FrisbeeCatch_g09_c05.avi 31
FrisbeeCatch/v_FrisbeeCatch_g10_c01.avi 31
FrisbeeCatch/v_FrisbeeCatch_g10_c02.avi 31
FrisbeeCatch/v_FrisbeeCatch_g10_c03.avi 31
FrisbeeCatch/v_FrisbeeCatch_g10_c04.avi 31
FrisbeeCatch/v_FrisbeeCatch_g10_c05.avi 31
FrisbeeCatch/v_FrisbeeCatch_g10_c06.avi 31
FrisbeeCatch/v_FrisbeeCatch_g11_c01.avi 31
FrisbeeCatch/v_FrisbeeCatch_g11_c02.avi 31
FrisbeeCatch/v_FrisbeeCatch_g11_c03.avi 31
FrisbeeCatch/v_FrisbeeCatch_g11_c04.avi 31
FrisbeeCatch/v_FrisbeeCatch_g12_c01.avi 31
FrisbeeCatch/v_FrisbeeCatch_g12_c02.avi 31
FrisbeeCatch/v_FrisbeeCatch_g12_c03.avi 31
FrisbeeCatch/v_FrisbeeCatch_g12_c04.avi 31
FrisbeeCatch/v_FrisbeeCatch_g12_c05.avi 31
FrisbeeCatch/v_FrisbeeCatch_g13_c01.avi 31
FrisbeeCatch/v_FrisbeeCatch_g13_c02.avi 31
FrisbeeCatch/v_FrisbeeCatch_g13_c03.avi 31
FrisbeeCatch/v_FrisbeeCatch_g13_c04.avi 31
FrisbeeCatch/v_FrisbeeCatch_g14_c01.avi 31
FrisbeeCatch/v_FrisbeeCatch_g14_c02.avi 31
FrisbeeCatch/v_FrisbeeCatch_g14_c03.avi 31
FrisbeeCatch/v_FrisbeeCatch_g14_c04.avi 31
FrisbeeCatch/v_FrisbeeCatch_g14_c05.avi 31
FrisbeeCatch/v_FrisbeeCatch_g22_c01.avi 31
FrisbeeCatch/v_FrisbeeCatch_g22_c02.avi 31
FrisbeeCatch/v_FrisbeeCatch_g22_c03.avi 31
FrisbeeCatch/v_FrisbeeCatch_g22_c04.avi 31
FrisbeeCatch/v_FrisbeeCatch_g22_c05.avi 31
FrisbeeCatch/v_FrisbeeCatch_g22_c06.avi 31
FrisbeeCatch/v_FrisbeeCatch_g23_c01.avi 31
FrisbeeCatch/v_FrisbeeCatch_g23_c02.avi 31
FrisbeeCatch/v_FrisbeeCatch_g23_c03.avi 31
FrisbeeCatch/v_FrisbeeCatch_g23_c04.avi 31
FrisbeeCatch/v_FrisbeeCatch_g24_c01.avi 31
FrisbeeCatch/v_FrisbeeCatch_g24_c02.avi 31
FrisbeeCatch/v_FrisbeeCatch_g24_c03.avi 31
FrisbeeCatch/v_FrisbeeCatch_g24_c04.avi 31
FrisbeeCatch/v_FrisbeeCatch_g25_c01.avi 31
FrisbeeCatch/v_FrisbeeCatch_g25_c02.avi 31
FrisbeeCatch/v_FrisbeeCatch_g25_c03.avi 31
FrisbeeCatch/v_FrisbeeCatch_g25_c04.avi 31
FrontCrawl/v_FrontCrawl_g01_c01.avi 32
FrontCrawl/v_FrontCrawl_g01_c02.avi 32
FrontCrawl/v_FrontCrawl_g01_c03.avi 32
FrontCrawl/v_FrontCrawl_g01_c04.avi 32
FrontCrawl/v_FrontCrawl_g02_c01.avi 32
FrontCrawl/v_FrontCrawl_g02_c02.avi 32
FrontCrawl/v_FrontCrawl_g02_c03.avi 32
FrontCrawl/v_FrontCrawl_g02_c04.avi 32
FrontCrawl/v_FrontCrawl_g03_c01.avi 32
FrontCrawl/v_FrontCrawl_g03_c02.avi 32
FrontCrawl/v_FrontCrawl_g03_c03.avi 32
FrontCrawl/v_FrontCrawl_g03_c04.avi 32
FrontCrawl/v_FrontCrawl_g03_c05.avi 32
FrontCrawl/v_FrontCrawl_g03_c06.avi 32
FrontCrawl/v_FrontCrawl_g04_c01.avi 32
FrontCrawl/v_FrontCrawl_g04_c02.avi 32
FrontCrawl/v_FrontCrawl_g04_c03.avi 32
FrontCrawl/v_FrontCrawl_g04_c04.avi 32
FrontCrawl/v_FrontCrawl_g04_c05.avi 32
FrontCrawl/v_FrontCrawl_g04_c06.avi 32
FrontCrawl/v_FrontCrawl_g04_c07.avi 32
FrontCrawl/v_FrontCrawl_g05_c01.avi 32
FrontCrawl/v_FrontCrawl_g05_c02.avi 32
FrontCrawl/v_FrontCrawl_g05_c03.avi 32
FrontCrawl/v_FrontCrawl_g05_c04.avi 32
FrontCrawl/v_FrontCrawl_g06_c01.avi 32
FrontCrawl/v_FrontCrawl_g06_c02.avi 32
FrontCrawl/v_FrontCrawl_g06_c03.avi 32
FrontCrawl/v_FrontCrawl_g06_c04.avi 32
FrontCrawl/v_FrontCrawl_g06_c05.avi 32
FrontCrawl/v_FrontCrawl_g07_c01.avi 32
FrontCrawl/v_FrontCrawl_g07_c02.avi 32
FrontCrawl/v_FrontCrawl_g07_c03.avi 32
FrontCrawl/v_FrontCrawl_g07_c04.avi 32
FrontCrawl/v_FrontCrawl_g07_c05.avi 32
FrontCrawl/v_FrontCrawl_g07_c06.avi 32
FrontCrawl/v_FrontCrawl_g07_c07.avi 32
FrontCrawl/v_FrontCrawl_g08_c01.avi 32
FrontCrawl/v_FrontCrawl_g08_c02.avi 32
FrontCrawl/v_FrontCrawl_g08_c03.avi 32
FrontCrawl/v_FrontCrawl_g08_c04.avi 32
FrontCrawl/v_FrontCrawl_g08_c05.avi 32
FrontCrawl/v_FrontCrawl_g09_c01.avi 32
FrontCrawl/v_FrontCrawl_g09_c02.avi 32
FrontCrawl/v_FrontCrawl_g09_c03.avi 32
FrontCrawl/v_FrontCrawl_g09_c04.avi 32
FrontCrawl/v_FrontCrawl_g09_c05.avi 32
FrontCrawl/v_FrontCrawl_g09_c06.avi 32
FrontCrawl/v_FrontCrawl_g10_c01.avi 32
FrontCrawl/v_FrontCrawl_g10_c02.avi 32
FrontCrawl/v_FrontCrawl_g10_c03.avi 32
FrontCrawl/v_FrontCrawl_g10_c04.avi 32
FrontCrawl/v_FrontCrawl_g10_c05.avi 32
FrontCrawl/v_FrontCrawl_g11_c01.avi 32
FrontCrawl/v_FrontCrawl_g11_c02.avi 32
FrontCrawl/v_FrontCrawl_g11_c03.avi 32
FrontCrawl/v_FrontCrawl_g11_c04.avi 32
FrontCrawl/v_FrontCrawl_g11_c05.avi 32
FrontCrawl/v_FrontCrawl_g11_c06.avi 32
FrontCrawl/v_FrontCrawl_g11_c07.avi 32
FrontCrawl/v_FrontCrawl_g12_c01.avi 32
FrontCrawl/v_FrontCrawl_g12_c02.avi 32
FrontCrawl/v_FrontCrawl_g12_c03.avi 32
FrontCrawl/v_FrontCrawl_g12_c04.avi 32
FrontCrawl/v_FrontCrawl_g13_c01.avi 32
FrontCrawl/v_FrontCrawl_g13_c02.avi 32
FrontCrawl/v_FrontCrawl_g13_c03.avi 32
FrontCrawl/v_FrontCrawl_g13_c04.avi 32
FrontCrawl/v_FrontCrawl_g14_c01.avi 32
FrontCrawl/v_FrontCrawl_g14_c02.avi 32
FrontCrawl/v_FrontCrawl_g14_c03.avi 32
FrontCrawl/v_FrontCrawl_g14_c04.avi 32
FrontCrawl/v_FrontCrawl_g14_c05.avi 32
FrontCrawl/v_FrontCrawl_g14_c06.avi 32
FrontCrawl/v_FrontCrawl_g14_c07.avi 32
FrontCrawl/v_FrontCrawl_g22_c01.avi 32
FrontCrawl/v_FrontCrawl_g22_c02.avi 32
FrontCrawl/v_FrontCrawl_g22_c03.avi 32
FrontCrawl/v_FrontCrawl_g22_c04.avi 32
FrontCrawl/v_FrontCrawl_g22_c05.avi 32
FrontCrawl/v_FrontCrawl_g22_c06.avi 32
FrontCrawl/v_FrontCrawl_g23_c01.avi 32
FrontCrawl/v_FrontCrawl_g23_c02.avi 32
FrontCrawl/v_FrontCrawl_g23_c03.avi 32
FrontCrawl/v_FrontCrawl_g23_c04.avi 32
FrontCrawl/v_FrontCrawl_g23_c05.avi 32
FrontCrawl/v_FrontCrawl_g23_c06.avi 32
FrontCrawl/v_FrontCrawl_g23_c07.avi 32
FrontCrawl/v_FrontCrawl_g24_c01.avi 32
FrontCrawl/v_FrontCrawl_g24_c02.avi 32
FrontCrawl/v_FrontCrawl_g24_c03.avi 32
FrontCrawl/v_FrontCrawl_g24_c04.avi 32
FrontCrawl/v_FrontCrawl_g24_c05.avi 32
FrontCrawl/v_FrontCrawl_g24_c06.avi 32
FrontCrawl/v_FrontCrawl_g25_c01.avi 32
FrontCrawl/v_FrontCrawl_g25_c02.avi 32
FrontCrawl/v_FrontCrawl_g25_c03.avi 32
FrontCrawl/v_FrontCrawl_g25_c04.avi 32
GolfSwing/v_GolfSwing_g01_c01.avi 33
GolfSwing/v_GolfSwing_g01_c02.avi 33
GolfSwing/v_GolfSwing_g01_c03.avi 33
GolfSwing/v_GolfSwing_g01_c04.avi 33
GolfSwing/v_GolfSwing_g01_c05.avi 33
GolfSwing/v_GolfSwing_g01_c06.avi 33
GolfSwing/v_GolfSwing_g02_c01.avi 33
GolfSwing/v_GolfSwing_g02_c02.avi 33
GolfSwing/v_GolfSwing_g02_c03.avi 33
GolfSwing/v_GolfSwing_g02_c04.avi 33
GolfSwing/v_GolfSwing_g03_c01.avi 33
GolfSwing/v_GolfSwing_g03_c02.avi 33
GolfSwing/v_GolfSwing_g03_c03.avi 33
GolfSwing/v_GolfSwing_g03_c04.avi 33
GolfSwing/v_GolfSwing_g03_c05.avi 33
GolfSwing/v_GolfSwing_g03_c06.avi 33
GolfSwing/v_GolfSwing_g03_c07.avi 33
GolfSwing/v_GolfSwing_g04_c01.avi 33
GolfSwing/v_GolfSwing_g04_c02.avi 33
GolfSwing/v_GolfSwing_g04_c03.avi 33
GolfSwing/v_GolfSwing_g04_c04.avi 33
GolfSwing/v_GolfSwing_g04_c05.avi 33
GolfSwing/v_GolfSwing_g04_c06.avi 33
GolfSwing/v_GolfSwing_g05_c01.avi 33
GolfSwing/v_GolfSwing_g05_c02.avi 33
GolfSwing/v_GolfSwing_g05_c03.avi 33
GolfSwing/v_GolfSwing_g05_c04.avi 33
GolfSwing/v_GolfSwing_g05_c05.avi 33
GolfSwing/v_GolfSwing_g05_c06.avi 33
GolfSwing/v_GolfSwing_g05_c07.avi 33
GolfSwing/v_GolfSwing_g06_c01.avi 33
GolfSwing/v_GolfSwing_g06_c02.avi 33
GolfSwing/v_GolfSwing_g06_c03.avi 33
GolfSwing/v_GolfSwing_g06_c04.avi 33
GolfSwing/v_GolfSwing_g07_c01.avi 33
GolfSwing/v_GolfSwing_g07_c02.avi 33
GolfSwing/v_GolfSwing_g07_c03.avi 33
GolfSwing/v_GolfSwing_g07_c04.avi 33
GolfSwing/v_GolfSwing_g07_c05.avi 33
GolfSwing/v_GolfSwing_g08_c01.avi 33
GolfSwing/v_GolfSwing_g08_c02.avi 33
GolfSwing/v_GolfSwing_g08_c03.avi 33
GolfSwing/v_GolfSwing_g08_c04.avi 33
GolfSwing/v_GolfSwing_g08_c05.avi 33
GolfSwing/v_GolfSwing_g08_c06.avi 33
GolfSwing/v_GolfSwing_g09_c01.avi 33
GolfSwing/v_GolfSwing_g09_c02.avi 33
GolfSwing/v_GolfSwing_g09_c03.avi 33
GolfSwing/v_GolfSwing_g09_c04.avi 33
GolfSwing/v_GolfSwing_g10_c01.avi 33
GolfSwing/v_GolfSwing_g10_c02.avi 33
GolfSwing/v_GolfSwing_g10_c03.avi 33
GolfSwing/v_GolfSwing_g10_c04.avi 33
GolfSwing/v_GolfSwing_g11_c01.avi 33
GolfSwing/v_GolfSwing_g11_c02.avi 33
GolfSwing/v_GolfSwing_g11_c03.avi 33
GolfSwing/v_GolfSwing_g11_c04.avi 33
GolfSwing/v_GolfSwing_g11_c05.avi 33
GolfSwing/v_GolfSwing_g11_c06.avi 33
GolfSwing/v_GolfSwing_g11_c07.avi 33
GolfSwing/v_GolfSwing_g12_c01.avi 33
GolfSwing/v_GolfSwing_g12_c02.avi 33
GolfSwing/v_GolfSwing_g12_c03.avi 33
GolfSwing/v_GolfSwing_g12_c04.avi 33
GolfSwing/v_GolfSwing_g13_c01.avi 33
GolfSwing/v_GolfSwing_g13_c02.avi 33
GolfSwing/v_GolfSwing_g13_c03.avi 33
GolfSwing/v_GolfSwing_g13_c04.avi 33
GolfSwing/v_GolfSwing_g14_c01.avi 33
GolfSwing/v_GolfSwing_g14_c02.avi 33
GolfSwing/v_GolfSwing_g14_c03.avi 33
GolfSwing/v_GolfSwing_g14_c04.avi 33
GolfSwing/v_GolfSwing_g22_c01.avi 33
GolfSwing/v_GolfSwing_g22_c02.avi 33
GolfSwing/v_GolfSwing_g22_c03.avi 33
GolfSwing/v_GolfSwing_g22_c04.avi 33
GolfSwing/v_GolfSwing_g22_c05.avi 33
GolfSwing/v_GolfSwing_g22_c06.avi 33
GolfSwing/v_GolfSwing_g23_c01.avi 33
GolfSwing/v_GolfSwing_g23_c02.avi 33
GolfSwing/v_GolfSwing_g23_c03.avi 33
GolfSwing/v_GolfSwing_g23_c04.avi 33
GolfSwing/v_GolfSwing_g23_c05.avi 33
GolfSwing/v_GolfSwing_g23_c06.avi 33
GolfSwing/v_GolfSwing_g23_c07.avi 33
GolfSwing/v_GolfSwing_g24_c01.avi 33
GolfSwing/v_GolfSwing_g24_c02.avi 33
GolfSwing/v_GolfSwing_g24_c03.avi 33
GolfSwing/v_GolfSwing_g24_c04.avi 33
GolfSwing/v_GolfSwing_g24_c05.avi 33
GolfSwing/v_GolfSwing_g24_c06.avi 33
GolfSwing/v_GolfSwing_g24_c07.avi 33
GolfSwing/v_GolfSwing_g25_c01.avi 33
GolfSwing/v_GolfSwing_g25_c02.avi 33
GolfSwing/v_GolfSwing_g25_c03.avi 33
GolfSwing/v_GolfSwing_g25_c04.avi 33
GolfSwing/v_GolfSwing_g25_c05.avi 33
GolfSwing/v_GolfSwing_g25_c06.avi 33
GolfSwing/v_GolfSwing_g25_c07.avi 33
Haircut/v_Haircut_g01_c01.avi 34
Haircut/v_Haircut_g01_c02.avi 34
Haircut/v_Haircut_g01_c03.avi 34
Haircut/v_Haircut_g01_c04.avi 34
Haircut/v_Haircut_g02_c01.avi 34
Haircut/v_Haircut_g02_c02.avi 34
Haircut/v_Haircut_g02_c03.avi 34
Haircut/v_Haircut_g02_c04.avi 34
Haircut/v_Haircut_g03_c01.avi 34
Haircut/v_Haircut_g03_c02.avi 34
Haircut/v_Haircut_g03_c03.avi 34
Haircut/v_Haircut_g03_c04.avi 34
Haircut/v_Haircut_g03_c05.avi 34
Haircut/v_Haircut_g03_c06.avi 34
Haircut/v_Haircut_g04_c01.avi 34
Haircut/v_Haircut_g04_c02.avi 34
Haircut/v_Haircut_g04_c03.avi 34
Haircut/v_Haircut_g04_c04.avi 34
Haircut/v_Haircut_g04_c05.avi 34
Haircut/v_Haircut_g05_c01.avi 34
Haircut/v_Haircut_g05_c02.avi 34
Haircut/v_Haircut_g05_c03.avi 34
Haircut/v_Haircut_g05_c04.avi 34
Haircut/v_Haircut_g06_c01.avi 34
Haircut/v_Haircut_g06_c02.avi 34
Haircut/v_Haircut_g06_c03.avi 34
Haircut/v_Haircut_g06_c04.avi 34
Haircut/v_Haircut_g07_c01.avi 34
Haircut/v_Haircut_g07_c02.avi 34
Haircut/v_Haircut_g07_c03.avi 34
Haircut/v_Haircut_g07_c04.avi 34
Haircut/v_Haircut_g07_c05.avi 34
Haircut/v_Haircut_g07_c06.avi 34
Haircut/v_Haircut_g08_c01.avi 34
Haircut/v_Haircut_g08_c02.avi 34
Haircut/v_Haircut_g08_c03.avi 34
Haircut/v_Haircut_g08_c04.avi 34
Haircut/v_Haircut_g08_c05.avi 34
Haircut/v_Haircut_g08_c06.avi 34
Haircut/v_Haircut_g09_c01.avi 34
Haircut/v_Haircut_g09_c02.avi 34
Haircut/v_Haircut_g09_c03.avi 34
Haircut/v_Haircut_g09_c04.avi 34
Haircut/v_Haircut_g09_c05.avi 34
Haircut/v_Haircut_g09_c06.avi 34
Haircut/v_Haircut_g09_c07.avi 34
Haircut/v_Haircut_g10_c01.avi 34
Haircut/v_Haircut_g10_c02.avi 34
Haircut/v_Haircut_g10_c03.avi 34
Haircut/v_Haircut_g10_c04.avi 34
Haircut/v_Haircut_g10_c05.avi 34
Haircut/v_Haircut_g10_c06.avi 34
Haircut/v_Haircut_g10_c07.avi 34
Haircut/v_Haircut_g11_c01.avi 34
Haircut/v_Haircut_g11_c02.avi 34
Haircut/v_Haircut_g11_c03.avi 34
Haircut/v_Haircut_g11_c04.avi 34
Haircut/v_Haircut_g11_c05.avi 34
Haircut/v_Haircut_g12_c01.avi 34
Haircut/v_Haircut_g12_c02.avi 34
Haircut/v_Haircut_g12_c03.avi 34
Haircut/v_Haircut_g12_c04.avi 34
Haircut/v_Haircut_g13_c01.avi 34
Haircut/v_Haircut_g13_c02.avi 34
Haircut/v_Haircut_g13_c03.avi 34
Haircut/v_Haircut_g13_c04.avi 34
Haircut/v_Haircut_g14_c01.avi 34
Haircut/v_Haircut_g14_c02.avi 34
Haircut/v_Haircut_g14_c03.avi 34
Haircut/v_Haircut_g14_c04.avi 34
Haircut/v_Haircut_g22_c01.avi 34
Haircut/v_Haircut_g22_c02.avi 34
Haircut/v_Haircut_g22_c03.avi 34
Haircut/v_Haircut_g22_c04.avi 34
Haircut/v_Haircut_g22_c05.avi 34
Haircut/v_Haircut_g22_c06.avi 34
Haircut/v_Haircut_g22_c07.avi 34
Haircut/v_Haircut_g23_c01.avi 34
Haircut/v_Haircut_g23_c02.avi 34
Haircut/v_Haircut_g23_c03.avi 34
Haircut/v_Haircut_g23_c04.avi 34
Haircut/v_Haircut_g23_c05.avi 34
Haircut/v_Haircut_g23_c06.avi 34
Haircut/v_Haircut_g23_c07.avi 34
Haircut/v_Haircut_g24_c01.avi 34
Haircut/v_Haircut_g24_c02.avi 34
Haircut/v_Haircut_g24_c03.avi 34
Haircut/v_Haircut_g24_c04.avi 34
Haircut/v_Haircut_g24_c05.avi 34
Haircut/v_Haircut_g24_c06.avi 34
Haircut/v_Haircut_g24_c07.avi 34
Haircut/v_Haircut_g25_c01.avi 34
Haircut/v_Haircut_g25_c02.avi 34
Haircut/v_Haircut_g25_c03.avi 34
Haircut/v_Haircut_g25_c04.avi 34
Hammering/v_Hammering_g01_c01.avi 35
Hammering/v_Hammering_g01_c02.avi 35
Hammering/v_Hammering_g01_c03.avi 35
Hammering/v_Hammering_g01_c04.avi 35
Hammering/v_Hammering_g02_c01.avi 35
Hammering/v_Hammering_g02_c02.avi 35
Hammering/v_Hammering_g02_c03.avi 35
Hammering/v_Hammering_g02_c04.avi 35
Hammering/v_Hammering_g03_c01.avi 35
Hammering/v_Hammering_g03_c02.avi 35
Hammering/v_Hammering_g03_c03.avi 35
Hammering/v_Hammering_g03_c04.avi 35
Hammering/v_Hammering_g03_c05.avi 35
Hammering/v_Hammering_g04_c01.avi 35
Hammering/v_Hammering_g04_c02.avi 35
Hammering/v_Hammering_g04_c03.avi 35
Hammering/v_Hammering_g04_c04.avi 35
Hammering/v_Hammering_g04_c05.avi 35
Hammering/v_Hammering_g05_c01.avi 35
Hammering/v_Hammering_g05_c02.avi 35
Hammering/v_Hammering_g05_c03.avi 35
Hammering/v_Hammering_g05_c04.avi 35
Hammering/v_Hammering_g06_c01.avi 35
Hammering/v_Hammering_g06_c02.avi 35
Hammering/v_Hammering_g06_c03.avi 35
Hammering/v_Hammering_g06_c04.avi 35
Hammering/v_Hammering_g06_c05.avi 35
Hammering/v_Hammering_g06_c06.avi 35
Hammering/v_Hammering_g07_c01.avi 35
Hammering/v_Hammering_g07_c02.avi 35
Hammering/v_Hammering_g07_c03.avi 35
Hammering/v_Hammering_g07_c04.avi 35
Hammering/v_Hammering_g07_c05.avi 35
Hammering/v_Hammering_g08_c01.avi 35
Hammering/v_Hammering_g08_c02.avi 35
Hammering/v_Hammering_g08_c03.avi 35
Hammering/v_Hammering_g08_c04.avi 35
Hammering/v_Hammering_g09_c01.avi 35
Hammering/v_Hammering_g09_c02.avi 35
Hammering/v_Hammering_g09_c03.avi 35
Hammering/v_Hammering_g09_c04.avi 35
Hammering/v_Hammering_g09_c05.avi 35
Hammering/v_Hammering_g09_c06.avi 35
Hammering/v_Hammering_g09_c07.avi 35
Hammering/v_Hammering_g10_c01.avi 35
Hammering/v_Hammering_g10_c02.avi 35
Hammering/v_Hammering_g10_c03.avi 35
Hammering/v_Hammering_g10_c04.avi 35
Hammering/v_Hammering_g10_c05.avi 35
Hammering/v_Hammering_g10_c06.avi 35
Hammering/v_Hammering_g10_c07.avi 35
Hammering/v_Hammering_g11_c01.avi 35
Hammering/v_Hammering_g11_c02.avi 35
Hammering/v_Hammering_g11_c03.avi 35
Hammering/v_Hammering_g11_c04.avi 35
Hammering/v_Hammering_g12_c01.avi 35
Hammering/v_Hammering_g12_c02.avi 35
Hammering/v_Hammering_g12_c03.avi 35
Hammering/v_Hammering_g12_c04.avi 35
Hammering/v_Hammering_g12_c05.avi 35
Hammering/v_Hammering_g13_c01.avi 35
Hammering/v_Hammering_g13_c02.avi 35
Hammering/v_Hammering_g13_c03.avi 35
Hammering/v_Hammering_g13_c04.avi 35
Hammering/v_Hammering_g13_c05.avi 35
Hammering/v_Hammering_g13_c06.avi 35
Hammering/v_Hammering_g13_c07.avi 35
Hammering/v_Hammering_g14_c01.avi 35
Hammering/v_Hammering_g14_c02.avi 35
Hammering/v_Hammering_g14_c03.avi 35
Hammering/v_Hammering_g14_c04.avi 35
Hammering/v_Hammering_g14_c05.avi 35
Hammering/v_Hammering_g14_c06.avi 35
Hammering/v_Hammering_g14_c07.avi 35
Hammering/v_Hammering_g22_c01.avi 35
Hammering/v_Hammering_g22_c02.avi 35
Hammering/v_Hammering_g22_c03.avi 35
Hammering/v_Hammering_g22_c04.avi 35
Hammering/v_Hammering_g22_c05.avi 35
Hammering/v_Hammering_g22_c06.avi 35
Hammering/v_Hammering_g22_c07.avi 35
Hammering/v_Hammering_g23_c01.avi 35
Hammering/v_Hammering_g23_c02.avi 35
Hammering/v_Hammering_g23_c03.avi 35
Hammering/v_Hammering_g23_c04.avi 35
Hammering/v_Hammering_g23_c05.avi 35
Hammering/v_Hammering_g23_c06.avi 35
Hammering/v_Hammering_g24_c01.avi 35
Hammering/v_Hammering_g24_c02.avi 35
Hammering/v_Hammering_g24_c03.avi 35
Hammering/v_Hammering_g24_c04.avi 35
Hammering/v_Hammering_g24_c05.avi 35
Hammering/v_Hammering_g24_c06.avi 35
Hammering/v_Hammering_g24_c07.avi 35
Hammering/v_Hammering_g25_c01.avi 35
Hammering/v_Hammering_g25_c02.avi 35
Hammering/v_Hammering_g25_c03.avi 35
Hammering/v_Hammering_g25_c04.avi 35
HammerThrow/v_HammerThrow_g01_c01.avi 36
HammerThrow/v_HammerThrow_g01_c02.avi 36
HammerThrow/v_HammerThrow_g01_c03.avi 36
HammerThrow/v_HammerThrow_g01_c04.avi 36
HammerThrow/v_HammerThrow_g01_c05.avi 36
HammerThrow/v_HammerThrow_g01_c06.avi 36
HammerThrow/v_HammerThrow_g02_c01.avi 36
HammerThrow/v_HammerThrow_g02_c02.avi 36
HammerThrow/v_HammerThrow_g02_c03.avi 36
HammerThrow/v_HammerThrow_g02_c04.avi 36
HammerThrow/v_HammerThrow_g02_c05.avi 36
HammerThrow/v_HammerThrow_g02_c06.avi 36
HammerThrow/v_HammerThrow_g02_c07.avi 36
HammerThrow/v_HammerThrow_g03_c01.avi 36
HammerThrow/v_HammerThrow_g03_c02.avi 36
HammerThrow/v_HammerThrow_g03_c03.avi 36
HammerThrow/v_HammerThrow_g03_c04.avi 36
HammerThrow/v_HammerThrow_g03_c05.avi 36
HammerThrow/v_HammerThrow_g03_c06.avi 36
HammerThrow/v_HammerThrow_g03_c07.avi 36
HammerThrow/v_HammerThrow_g04_c01.avi 36
HammerThrow/v_HammerThrow_g04_c02.avi 36
HammerThrow/v_HammerThrow_g04_c03.avi 36
HammerThrow/v_HammerThrow_g04_c04.avi 36
HammerThrow/v_HammerThrow_g04_c05.avi 36
HammerThrow/v_HammerThrow_g04_c06.avi 36
HammerThrow/v_HammerThrow_g04_c07.avi 36
HammerThrow/v_HammerThrow_g05_c01.avi 36
HammerThrow/v_HammerThrow_g05_c02.avi 36
HammerThrow/v_HammerThrow_g05_c03.avi 36
HammerThrow/v_HammerThrow_g05_c04.avi 36
HammerThrow/v_HammerThrow_g05_c05.avi 36
HammerThrow/v_HammerThrow_g05_c06.avi 36
HammerThrow/v_HammerThrow_g06_c01.avi 36
HammerThrow/v_HammerThrow_g06_c02.avi 36
HammerThrow/v_HammerThrow_g06_c03.avi 36
HammerThrow/v_HammerThrow_g06_c04.avi 36
HammerThrow/v_HammerThrow_g06_c05.avi 36
HammerThrow/v_HammerThrow_g06_c06.avi 36
HammerThrow/v_HammerThrow_g06_c07.avi 36
HammerThrow/v_HammerThrow_g07_c01.avi 36
HammerThrow/v_HammerThrow_g07_c02.avi 36
HammerThrow/v_HammerThrow_g07_c03.avi 36
HammerThrow/v_HammerThrow_g07_c04.avi 36
HammerThrow/v_HammerThrow_g07_c05.avi 36
HammerThrow/v_HammerThrow_g08_c01.avi 36
HammerThrow/v_HammerThrow_g08_c02.avi 36
HammerThrow/v_HammerThrow_g08_c03.avi 36
HammerThrow/v_HammerThrow_g08_c04.avi 36
HammerThrow/v_HammerThrow_g08_c05.avi 36
HammerThrow/v_HammerThrow_g08_c06.avi 36
HammerThrow/v_HammerThrow_g09_c01.avi 36
HammerThrow/v_HammerThrow_g09_c02.avi 36
HammerThrow/v_HammerThrow_g09_c03.avi 36
HammerThrow/v_HammerThrow_g09_c04.avi 36
HammerThrow/v_HammerThrow_g09_c05.avi 36
HammerThrow/v_HammerThrow_g09_c06.avi 36
HammerThrow/v_HammerThrow_g09_c07.avi 36
HammerThrow/v_HammerThrow_g10_c01.avi 36
HammerThrow/v_HammerThrow_g10_c02.avi 36
HammerThrow/v_HammerThrow_g10_c03.avi 36
HammerThrow/v_HammerThrow_g10_c04.avi 36
HammerThrow/v_HammerThrow_g10_c05.avi 36
HammerThrow/v_HammerThrow_g10_c06.avi 36
HammerThrow/v_HammerThrow_g10_c07.avi 36
HammerThrow/v_HammerThrow_g11_c01.avi 36
HammerThrow/v_HammerThrow_g11_c02.avi 36
HammerThrow/v_HammerThrow_g11_c03.avi 36
HammerThrow/v_HammerThrow_g11_c04.avi 36
HammerThrow/v_HammerThrow_g11_c05.avi 36
HammerThrow/v_HammerThrow_g11_c06.avi 36
HammerThrow/v_HammerThrow_g12_c01.avi 36
HammerThrow/v_HammerThrow_g12_c02.avi 36
HammerThrow/v_HammerThrow_g12_c03.avi 36
HammerThrow/v_HammerThrow_g12_c04.avi 36
HammerThrow/v_HammerThrow_g12_c05.avi 36
HammerThrow/v_HammerThrow_g12_c06.avi 36
HammerThrow/v_HammerThrow_g12_c07.avi 36
HammerThrow/v_HammerThrow_g13_c01.avi 36
HammerThrow/v_HammerThrow_g13_c02.avi 36
HammerThrow/v_HammerThrow_g13_c03.avi 36
HammerThrow/v_HammerThrow_g13_c04.avi 36
HammerThrow/v_HammerThrow_g13_c05.avi 36
HammerThrow/v_HammerThrow_g13_c06.avi 36
HammerThrow/v_HammerThrow_g13_c07.avi 36
HammerThrow/v_HammerThrow_g14_c01.avi 36
HammerThrow/v_HammerThrow_g14_c02.avi 36
HammerThrow/v_HammerThrow_g14_c03.avi 36
HammerThrow/v_HammerThrow_g14_c04.avi 36
HammerThrow/v_HammerThrow_g14_c05.avi 36
HammerThrow/v_HammerThrow_g14_c06.avi 36
HammerThrow/v_HammerThrow_g22_c01.avi 36
HammerThrow/v_HammerThrow_g22_c02.avi 36
HammerThrow/v_HammerThrow_g22_c03.avi 36
HammerThrow/v_HammerThrow_g22_c04.avi 36
HammerThrow/v_HammerThrow_g22_c05.avi 36
HammerThrow/v_HammerThrow_g22_c06.avi 36
HammerThrow/v_HammerThrow_g22_c07.avi 36
HammerThrow/v_HammerThrow_g23_c01.avi 36
HammerThrow/v_HammerThrow_g23_c02.avi 36
HammerThrow/v_HammerThrow_g23_c03.avi 36
HammerThrow/v_HammerThrow_g23_c04.avi 36
HammerThrow/v_HammerThrow_g23_c05.avi 36
HammerThrow/v_HammerThrow_g23_c06.avi 36
HammerThrow/v_HammerThrow_g23_c07.avi 36
HammerThrow/v_HammerThrow_g24_c01.avi 36
HammerThrow/v_HammerThrow_g24_c02.avi 36
HammerThrow/v_HammerThrow_g24_c03.avi 36
HammerThrow/v_HammerThrow_g24_c04.avi 36
HammerThrow/v_HammerThrow_g25_c01.avi 36
HammerThrow/v_HammerThrow_g25_c02.avi 36
HammerThrow/v_HammerThrow_g25_c03.avi 36
HammerThrow/v_HammerThrow_g25_c04.avi 36
HammerThrow/v_HammerThrow_g25_c05.avi 36
HandstandPushups/v_HandStandPushups_g01_c01.avi 37
HandstandPushups/v_HandStandPushups_g01_c02.avi 37
HandstandPushups/v_HandStandPushups_g01_c03.avi 37
HandstandPushups/v_HandStandPushups_g01_c04.avi 37
HandstandPushups/v_HandStandPushups_g02_c01.avi 37
HandstandPushups/v_HandStandPushups_g02_c02.avi 37
HandstandPushups/v_HandStandPushups_g02_c03.avi 37
HandstandPushups/v_HandStandPushups_g02_c04.avi 37
HandstandPushups/v_HandStandPushups_g03_c01.avi 37
HandstandPushups/v_HandStandPushups_g03_c02.avi 37
HandstandPushups/v_HandStandPushups_g03_c03.avi 37
HandstandPushups/v_HandStandPushups_g03_c04.avi 37
HandstandPushups/v_HandStandPushups_g04_c01.avi 37
HandstandPushups/v_HandStandPushups_g04_c02.avi 37
HandstandPushups/v_HandStandPushups_g04_c03.avi 37
HandstandPushups/v_HandStandPushups_g04_c04.avi 37
HandstandPushups/v_HandStandPushups_g05_c01.avi 37
HandstandPushups/v_HandStandPushups_g05_c02.avi 37
HandstandPushups/v_HandStandPushups_g05_c03.avi 37
HandstandPushups/v_HandStandPushups_g05_c04.avi 37
HandstandPushups/v_HandStandPushups_g06_c01.avi 37
HandstandPushups/v_HandStandPushups_g06_c02.avi 37
HandstandPushups/v_HandStandPushups_g06_c03.avi 37
HandstandPushups/v_HandStandPushups_g06_c04.avi 37
HandstandPushups/v_HandStandPushups_g07_c01.avi 37
HandstandPushups/v_HandStandPushups_g07_c02.avi 37
HandstandPushups/v_HandStandPushups_g07_c03.avi 37
HandstandPushups/v_HandStandPushups_g07_c04.avi 37
HandstandPushups/v_HandStandPushups_g08_c01.avi 37
HandstandPushups/v_HandStandPushups_g08_c02.avi 37
HandstandPushups/v_HandStandPushups_g08_c03.avi 37
HandstandPushups/v_HandStandPushups_g08_c04.avi 37
HandstandPushups/v_HandStandPushups_g08_c05.avi 37
HandstandPushups/v_HandStandPushups_g09_c01.avi 37
HandstandPushups/v_HandStandPushups_g09_c02.avi 37
HandstandPushups/v_HandStandPushups_g09_c03.avi 37
HandstandPushups/v_HandStandPushups_g09_c04.avi 37
HandstandPushups/v_HandStandPushups_g10_c01.avi 37
HandstandPushups/v_HandStandPushups_g10_c02.avi 37
HandstandPushups/v_HandStandPushups_g10_c03.avi 37
HandstandPushups/v_HandStandPushups_g10_c04.avi 37
HandstandPushups/v_HandStandPushups_g11_c01.avi 37
HandstandPushups/v_HandStandPushups_g11_c02.avi 37
HandstandPushups/v_HandStandPushups_g11_c03.avi 37
HandstandPushups/v_HandStandPushups_g11_c04.avi 37
HandstandPushups/v_HandStandPushups_g11_c05.avi 37
HandstandPushups/v_HandStandPushups_g11_c06.avi 37
HandstandPushups/v_HandStandPushups_g12_c01.avi 37
HandstandPushups/v_HandStandPushups_g12_c02.avi 37
HandstandPushups/v_HandStandPushups_g12_c03.avi 37
HandstandPushups/v_HandStandPushups_g12_c04.avi 37
HandstandPushups/v_HandStandPushups_g12_c05.avi 37
HandstandPushups/v_HandStandPushups_g12_c06.avi 37
HandstandPushups/v_HandStandPushups_g12_c07.avi 37
HandstandPushups/v_HandStandPushups_g13_c01.avi 37
HandstandPushups/v_HandStandPushups_g13_c02.avi 37
HandstandPushups/v_HandStandPushups_g13_c03.avi 37
HandstandPushups/v_HandStandPushups_g13_c04.avi 37
HandstandPushups/v_HandStandPushups_g13_c05.avi 37
HandstandPushups/v_HandStandPushups_g13_c06.avi 37
HandstandPushups/v_HandStandPushups_g13_c07.avi 37
HandstandPushups/v_HandStandPushups_g14_c01.avi 37
HandstandPushups/v_HandStandPushups_g14_c02.avi 37
HandstandPushups/v_HandStandPushups_g14_c03.avi 37
HandstandPushups/v_HandStandPushups_g14_c04.avi 37
HandstandPushups/v_HandStandPushups_g22_c01.avi 37
HandstandPushups/v_HandStandPushups_g22_c02.avi 37
HandstandPushups/v_HandStandPushups_g22_c03.avi 37
HandstandPushups/v_HandStandPushups_g22_c04.avi 37
HandstandPushups/v_HandStandPushups_g22_c05.avi 37
HandstandPushups/v_HandStandPushups_g23_c01.avi 37
HandstandPushups/v_HandStandPushups_g23_c02.avi 37
HandstandPushups/v_HandStandPushups_g23_c03.avi 37
HandstandPushups/v_HandStandPushups_g23_c04.avi 37
HandstandPushups/v_HandStandPushups_g23_c05.avi 37
HandstandPushups/v_HandStandPushups_g24_c01.avi 37
HandstandPushups/v_HandStandPushups_g24_c02.avi 37
HandstandPushups/v_HandStandPushups_g24_c03.avi 37
HandstandPushups/v_HandStandPushups_g24_c04.avi 37
HandstandPushups/v_HandStandPushups_g25_c01.avi 37
HandstandPushups/v_HandStandPushups_g25_c02.avi 37
HandstandPushups/v_HandStandPushups_g25_c03.avi 37
HandstandPushups/v_HandStandPushups_g25_c04.avi 37
HandstandPushups/v_HandStandPushups_g25_c05.avi 37
HandstandPushups/v_HandStandPushups_g25_c06.avi 37
HandstandPushups/v_HandStandPushups_g25_c07.avi 37
HandstandWalking/v_HandstandWalking_g01_c01.avi 38
HandstandWalking/v_HandstandWalking_g01_c02.avi 38
HandstandWalking/v_HandstandWalking_g01_c03.avi 38
HandstandWalking/v_HandstandWalking_g01_c04.avi 38
HandstandWalking/v_HandstandWalking_g02_c01.avi 38
HandstandWalking/v_HandstandWalking_g02_c02.avi 38
HandstandWalking/v_HandstandWalking_g02_c03.avi 38
HandstandWalking/v_HandstandWalking_g02_c04.avi 38
HandstandWalking/v_HandstandWalking_g03_c01.avi 38
HandstandWalking/v_HandstandWalking_g03_c02.avi 38
HandstandWalking/v_HandstandWalking_g03_c03.avi 38
HandstandWalking/v_HandstandWalking_g03_c04.avi 38
HandstandWalking/v_HandstandWalking_g04_c01.avi 38
HandstandWalking/v_HandstandWalking_g04_c02.avi 38
HandstandWalking/v_HandstandWalking_g04_c03.avi 38
HandstandWalking/v_HandstandWalking_g04_c04.avi 38
HandstandWalking/v_HandstandWalking_g04_c05.avi 38
HandstandWalking/v_HandstandWalking_g05_c01.avi 38
HandstandWalking/v_HandstandWalking_g05_c02.avi 38
HandstandWalking/v_HandstandWalking_g05_c03.avi 38
HandstandWalking/v_HandstandWalking_g05_c04.avi 38
HandstandWalking/v_HandstandWalking_g05_c05.avi 38
HandstandWalking/v_HandstandWalking_g05_c06.avi 38
HandstandWalking/v_HandstandWalking_g05_c07.avi 38
HandstandWalking/v_HandstandWalking_g06_c01.avi 38
HandstandWalking/v_HandstandWalking_g06_c02.avi 38
HandstandWalking/v_HandstandWalking_g06_c03.avi 38
HandstandWalking/v_HandstandWalking_g06_c04.avi 38
HandstandWalking/v_HandstandWalking_g07_c01.avi 38
HandstandWalking/v_HandstandWalking_g07_c02.avi 38
HandstandWalking/v_HandstandWalking_g07_c03.avi 38
HandstandWalking/v_HandstandWalking_g07_c04.avi 38
HandstandWalking/v_HandstandWalking_g07_c05.avi 38
HandstandWalking/v_HandstandWalking_g07_c06.avi 38
HandstandWalking/v_HandstandWalking_g08_c01.avi 38
HandstandWalking/v_HandstandWalking_g08_c02.avi 38
HandstandWalking/v_HandstandWalking_g08_c03.avi 38
HandstandWalking/v_HandstandWalking_g08_c04.avi 38
HandstandWalking/v_HandstandWalking_g09_c01.avi 38
HandstandWalking/v_HandstandWalking_g09_c02.avi 38
HandstandWalking/v_HandstandWalking_g09_c03.avi 38
HandstandWalking/v_HandstandWalking_g09_c04.avi 38
HandstandWalking/v_HandstandWalking_g10_c01.avi 38
HandstandWalking/v_HandstandWalking_g10_c02.avi 38
HandstandWalking/v_HandstandWalking_g10_c03.avi 38
HandstandWalking/v_HandstandWalking_g10_c04.avi 38
HandstandWalking/v_HandstandWalking_g11_c01.avi 38
HandstandWalking/v_HandstandWalking_g11_c02.avi 38
HandstandWalking/v_HandstandWalking_g11_c03.avi 38
HandstandWalking/v_HandstandWalking_g11_c04.avi 38
HandstandWalking/v_HandstandWalking_g12_c01.avi 38
HandstandWalking/v_HandstandWalking_g12_c02.avi 38
HandstandWalking/v_HandstandWalking_g12_c03.avi 38
HandstandWalking/v_HandstandWalking_g12_c04.avi 38
HandstandWalking/v_HandstandWalking_g13_c01.avi 38
HandstandWalking/v_HandstandWalking_g13_c02.avi 38
HandstandWalking/v_HandstandWalking_g13_c03.avi 38
HandstandWalking/v_HandstandWalking_g13_c04.avi 38
HandstandWalking/v_HandstandWalking_g14_c01.avi 38
HandstandWalking/v_HandstandWalking_g14_c02.avi 38
HandstandWalking/v_HandstandWalking_g14_c03.avi 38
HandstandWalking/v_HandstandWalking_g14_c04.avi 38
HandstandWalking/v_HandstandWalking_g22_c01.avi 38
HandstandWalking/v_HandstandWalking_g22_c02.avi 38
HandstandWalking/v_HandstandWalking_g22_c03.avi 38
HandstandWalking/v_HandstandWalking_g22_c04.avi 38
HandstandWalking/v_HandstandWalking_g23_c01.avi 38
HandstandWalking/v_HandstandWalking_g23_c02.avi 38
HandstandWalking/v_HandstandWalking_g23_c03.avi 38
HandstandWalking/v_HandstandWalking_g23_c04.avi 38
HandstandWalking/v_HandstandWalking_g24_c01.avi 38
HandstandWalking/v_HandstandWalking_g24_c02.avi 38
HandstandWalking/v_HandstandWalking_g24_c03.avi 38
HandstandWalking/v_HandstandWalking_g24_c04.avi 38
HandstandWalking/v_HandstandWalking_g24_c05.avi 38
HandstandWalking/v_HandstandWalking_g24_c06.avi 38
HandstandWalking/v_HandstandWalking_g25_c01.avi 38
HandstandWalking/v_HandstandWalking_g25_c02.avi 38
HandstandWalking/v_HandstandWalking_g25_c03.avi 38
HandstandWalking/v_HandstandWalking_g25_c04.avi 38
HeadMassage/v_HeadMassage_g01_c01.avi 39
HeadMassage/v_HeadMassage_g01_c02.avi 39
HeadMassage/v_HeadMassage_g01_c03.avi 39
HeadMassage/v_HeadMassage_g01_c04.avi 39
HeadMassage/v_HeadMassage_g01_c05.avi 39
HeadMassage/v_HeadMassage_g02_c01.avi 39
HeadMassage/v_HeadMassage_g02_c02.avi 39
HeadMassage/v_HeadMassage_g02_c03.avi 39
HeadMassage/v_HeadMassage_g02_c04.avi 39
HeadMassage/v_HeadMassage_g02_c05.avi 39
HeadMassage/v_HeadMassage_g02_c06.avi 39
HeadMassage/v_HeadMassage_g02_c07.avi 39
HeadMassage/v_HeadMassage_g03_c01.avi 39
HeadMassage/v_HeadMassage_g03_c02.avi 39
HeadMassage/v_HeadMassage_g03_c03.avi 39
HeadMassage/v_HeadMassage_g03_c04.avi 39
HeadMassage/v_HeadMassage_g03_c05.avi 39
HeadMassage/v_HeadMassage_g03_c06.avi 39
HeadMassage/v_HeadMassage_g03_c07.avi 39
HeadMassage/v_HeadMassage_g04_c01.avi 39
HeadMassage/v_HeadMassage_g04_c02.avi 39
HeadMassage/v_HeadMassage_g04_c03.avi 39
HeadMassage/v_HeadMassage_g04_c04.avi 39
HeadMassage/v_HeadMassage_g05_c01.avi 39
HeadMassage/v_HeadMassage_g05_c02.avi 39
HeadMassage/v_HeadMassage_g05_c03.avi 39
HeadMassage/v_HeadMassage_g05_c04.avi 39
HeadMassage/v_HeadMassage_g05_c05.avi 39
HeadMassage/v_HeadMassage_g05_c06.avi 39
HeadMassage/v_HeadMassage_g06_c01.avi 39
HeadMassage/v_HeadMassage_g06_c02.avi 39
HeadMassage/v_HeadMassage_g06_c03.avi 39
HeadMassage/v_HeadMassage_g06_c04.avi 39
HeadMassage/v_HeadMassage_g06_c05.avi 39
HeadMassage/v_HeadMassage_g06_c06.avi 39
HeadMassage/v_HeadMassage_g06_c07.avi 39
HeadMassage/v_HeadMassage_g07_c01.avi 39
HeadMassage/v_HeadMassage_g07_c02.avi 39
HeadMassage/v_HeadMassage_g07_c03.avi 39
HeadMassage/v_HeadMassage_g07_c04.avi 39
HeadMassage/v_HeadMassage_g07_c05.avi 39
HeadMassage/v_HeadMassage_g08_c01.avi 39
HeadMassage/v_HeadMassage_g08_c02.avi 39
HeadMassage/v_HeadMassage_g08_c03.avi 39
HeadMassage/v_HeadMassage_g08_c04.avi 39
HeadMassage/v_HeadMassage_g08_c05.avi 39
HeadMassage/v_HeadMassage_g08_c06.avi 39
HeadMassage/v_HeadMassage_g08_c07.avi 39
HeadMassage/v_HeadMassage_g09_c01.avi 39
HeadMassage/v_HeadMassage_g09_c02.avi 39
HeadMassage/v_HeadMassage_g09_c03.avi 39
HeadMassage/v_HeadMassage_g09_c04.avi 39
HeadMassage/v_HeadMassage_g10_c01.avi 39
HeadMassage/v_HeadMassage_g10_c02.avi 39
HeadMassage/v_HeadMassage_g10_c03.avi 39
HeadMassage/v_HeadMassage_g10_c04.avi 39
HeadMassage/v_HeadMassage_g11_c01.avi 39
HeadMassage/v_HeadMassage_g11_c02.avi 39
HeadMassage/v_HeadMassage_g11_c03.avi 39
HeadMassage/v_HeadMassage_g11_c04.avi 39
HeadMassage/v_HeadMassage_g11_c05.avi 39
HeadMassage/v_HeadMassage_g11_c06.avi 39
HeadMassage/v_HeadMassage_g11_c07.avi 39
HeadMassage/v_HeadMassage_g12_c01.avi 39
HeadMassage/v_HeadMassage_g12_c02.avi 39
HeadMassage/v_HeadMassage_g12_c03.avi 39
HeadMassage/v_HeadMassage_g12_c04.avi 39
HeadMassage/v_HeadMassage_g12_c05.avi 39
HeadMassage/v_HeadMassage_g12_c06.avi 39
HeadMassage/v_HeadMassage_g12_c07.avi 39
HeadMassage/v_HeadMassage_g13_c01.avi 39
HeadMassage/v_HeadMassage_g13_c02.avi 39
HeadMassage/v_HeadMassage_g13_c03.avi 39
HeadMassage/v_HeadMassage_g13_c04.avi 39
HeadMassage/v_HeadMassage_g14_c01.avi 39
HeadMassage/v_HeadMassage_g14_c02.avi 39
HeadMassage/v_HeadMassage_g14_c03.avi 39
HeadMassage/v_HeadMassage_g14_c04.avi 39
HeadMassage/v_HeadMassage_g14_c05.avi 39
HeadMassage/v_HeadMassage_g14_c06.avi 39
HeadMassage/v_HeadMassage_g14_c07.avi 39
HeadMassage/v_HeadMassage_g22_c01.avi 39
HeadMassage/v_HeadMassage_g22_c02.avi 39
HeadMassage/v_HeadMassage_g22_c03.avi 39
HeadMassage/v_HeadMassage_g22_c04.avi 39
HeadMassage/v_HeadMassage_g22_c05.avi 39
HeadMassage/v_HeadMassage_g22_c06.avi 39
HeadMassage/v_HeadMassage_g22_c07.avi 39
HeadMassage/v_HeadMassage_g23_c01.avi 39
HeadMassage/v_HeadMassage_g23_c02.avi 39
HeadMassage/v_HeadMassage_g23_c03.avi 39
HeadMassage/v_HeadMassage_g23_c04.avi 39
HeadMassage/v_HeadMassage_g23_c05.avi 39
HeadMassage/v_HeadMassage_g23_c06.avi 39
HeadMassage/v_HeadMassage_g23_c07.avi 39
HeadMassage/v_HeadMassage_g24_c01.avi 39
HeadMassage/v_HeadMassage_g24_c02.avi 39
HeadMassage/v_HeadMassage_g24_c03.avi 39
HeadMassage/v_HeadMassage_g24_c04.avi 39
HeadMassage/v_HeadMassage_g25_c01.avi 39
HeadMassage/v_HeadMassage_g25_c02.avi 39
HeadMassage/v_HeadMassage_g25_c03.avi 39
HeadMassage/v_HeadMassage_g25_c04.avi 39
HeadMassage/v_HeadMassage_g25_c05.avi 39
HeadMassage/v_HeadMassage_g25_c06.avi 39
HeadMassage/v_HeadMassage_g25_c07.avi 39
HighJump/v_HighJump_g01_c01.avi 40
HighJump/v_HighJump_g01_c02.avi 40
HighJump/v_HighJump_g01_c03.avi 40
HighJump/v_HighJump_g01_c04.avi 40
HighJump/v_HighJump_g01_c05.avi 40
HighJump/v_HighJump_g02_c01.avi 40
HighJump/v_HighJump_g02_c02.avi 40
HighJump/v_HighJump_g02_c03.avi 40
HighJump/v_HighJump_g02_c04.avi 40
HighJump/v_HighJump_g02_c05.avi 40
HighJump/v_HighJump_g02_c06.avi 40
HighJump/v_HighJump_g02_c07.avi 40
HighJump/v_HighJump_g03_c01.avi 40
HighJump/v_HighJump_g03_c02.avi 40
HighJump/v_HighJump_g03_c03.avi 40
HighJump/v_HighJump_g03_c04.avi 40
HighJump/v_HighJump_g04_c01.avi 40
HighJump/v_HighJump_g04_c02.avi 40
HighJump/v_HighJump_g04_c03.avi 40
HighJump/v_HighJump_g04_c04.avi 40
HighJump/v_HighJump_g04_c05.avi 40
HighJump/v_HighJump_g04_c06.avi 40
HighJump/v_HighJump_g05_c01.avi 40
HighJump/v_HighJump_g05_c02.avi 40
HighJump/v_HighJump_g05_c03.avi 40
HighJump/v_HighJump_g05_c04.avi 40
HighJump/v_HighJump_g05_c05.avi 40
HighJump/v_HighJump_g06_c01.avi 40
HighJump/v_HighJump_g06_c02.avi 40
HighJump/v_HighJump_g06_c03.avi 40
HighJump/v_HighJump_g06_c04.avi 40
HighJump/v_HighJump_g07_c01.avi 40
HighJump/v_HighJump_g07_c02.avi 40
HighJump/v_HighJump_g07_c03.avi 40
HighJump/v_HighJump_g07_c04.avi 40
HighJump/v_HighJump_g07_c05.avi 40
HighJump/v_HighJump_g07_c06.avi 40
HighJump/v_HighJump_g08_c01.avi 40
HighJump/v_HighJump_g08_c02.avi 40
HighJump/v_HighJump_g08_c03.avi 40
HighJump/v_HighJump_g08_c04.avi 40
HighJump/v_HighJump_g08_c05.avi 40
HighJump/v_HighJump_g09_c01.avi 40
HighJump/v_HighJump_g09_c02.avi 40
HighJump/v_HighJump_g09_c03.avi 40
HighJump/v_HighJump_g09_c04.avi 40
HighJump/v_HighJump_g09_c05.avi 40
HighJump/v_HighJump_g10_c01.avi 40
HighJump/v_HighJump_g10_c02.avi 40
HighJump/v_HighJump_g10_c03.avi 40
HighJump/v_HighJump_g10_c04.avi 40
HighJump/v_HighJump_g11_c01.avi 40
HighJump/v_HighJump_g11_c02.avi 40
HighJump/v_HighJump_g11_c03.avi 40
HighJump/v_HighJump_g11_c04.avi 40
HighJump/v_HighJump_g11_c05.avi 40
HighJump/v_HighJump_g11_c06.avi 40
HighJump/v_HighJump_g11_c07.avi 40
HighJump/v_HighJump_g12_c01.avi 40
HighJump/v_HighJump_g12_c02.avi 40
HighJump/v_HighJump_g12_c03.avi 40
HighJump/v_HighJump_g12_c04.avi 40
HighJump/v_HighJump_g13_c01.avi 40
HighJump/v_HighJump_g13_c02.avi 40
HighJump/v_HighJump_g13_c03.avi 40
HighJump/v_HighJump_g13_c04.avi 40
HighJump/v_HighJump_g13_c05.avi 40
HighJump/v_HighJump_g14_c01.avi 40
HighJump/v_HighJump_g14_c02.avi 40
HighJump/v_HighJump_g14_c03.avi 40
HighJump/v_HighJump_g14_c04.avi 40
HighJump/v_HighJump_g22_c01.avi 40
HighJump/v_HighJump_g22_c02.avi 40
HighJump/v_HighJump_g22_c03.avi 40
HighJump/v_HighJump_g22_c04.avi 40
HighJump/v_HighJump_g22_c05.avi 40
HighJump/v_HighJump_g23_c01.avi 40
HighJump/v_HighJump_g23_c02.avi 40
HighJump/v_HighJump_g23_c03.avi 40
HighJump/v_HighJump_g23_c04.avi 40
HighJump/v_HighJump_g23_c05.avi 40
HighJump/v_HighJump_g23_c06.avi 40
HighJump/v_HighJump_g24_c01.avi 40
HighJump/v_HighJump_g24_c02.avi 40
HighJump/v_HighJump_g24_c03.avi 40
HighJump/v_HighJump_g24_c04.avi 40
HighJump/v_HighJump_g24_c05.avi 40
HighJump/v_HighJump_g25_c01.avi 40
HighJump/v_HighJump_g25_c02.avi 40
HighJump/v_HighJump_g25_c03.avi 40
HighJump/v_HighJump_g25_c04.avi 40
HighJump/v_HighJump_g25_c05.avi 40
HorseRace/v_HorseRace_g01_c01.avi 41
HorseRace/v_HorseRace_g01_c02.avi 41
HorseRace/v_HorseRace_g01_c03.avi 41
HorseRace/v_HorseRace_g01_c04.avi 41
HorseRace/v_HorseRace_g02_c01.avi 41
HorseRace/v_HorseRace_g02_c02.avi 41
HorseRace/v_HorseRace_g02_c03.avi 41
HorseRace/v_HorseRace_g02_c04.avi 41
HorseRace/v_HorseRace_g03_c01.avi 41
HorseRace/v_HorseRace_g03_c02.avi 41
HorseRace/v_HorseRace_g03_c03.avi 41
HorseRace/v_HorseRace_g03_c04.avi 41
HorseRace/v_HorseRace_g03_c05.avi 41
HorseRace/v_HorseRace_g04_c01.avi 41
HorseRace/v_HorseRace_g04_c02.avi 41
HorseRace/v_HorseRace_g04_c03.avi 41
HorseRace/v_HorseRace_g04_c04.avi 41
HorseRace/v_HorseRace_g04_c05.avi 41
HorseRace/v_HorseRace_g04_c06.avi 41
HorseRace/v_HorseRace_g05_c01.avi 41
HorseRace/v_HorseRace_g05_c02.avi 41
HorseRace/v_HorseRace_g05_c03.avi 41
HorseRace/v_HorseRace_g05_c04.avi 41
HorseRace/v_HorseRace_g06_c01.avi 41
HorseRace/v_HorseRace_g06_c02.avi 41
HorseRace/v_HorseRace_g06_c03.avi 41
HorseRace/v_HorseRace_g06_c04.avi 41
HorseRace/v_HorseRace_g06_c05.avi 41
HorseRace/v_HorseRace_g06_c06.avi 41
HorseRace/v_HorseRace_g07_c01.avi 41
HorseRace/v_HorseRace_g07_c02.avi 41
HorseRace/v_HorseRace_g07_c03.avi 41
HorseRace/v_HorseRace_g07_c04.avi 41
HorseRace/v_HorseRace_g07_c05.avi 41
HorseRace/v_HorseRace_g07_c06.avi 41
HorseRace/v_HorseRace_g08_c01.avi 41
HorseRace/v_HorseRace_g08_c02.avi 41
HorseRace/v_HorseRace_g08_c03.avi 41
HorseRace/v_HorseRace_g08_c04.avi 41
HorseRace/v_HorseRace_g08_c05.avi 41
HorseRace/v_HorseRace_g09_c01.avi 41
HorseRace/v_HorseRace_g09_c02.avi 41
HorseRace/v_HorseRace_g09_c03.avi 41
HorseRace/v_HorseRace_g09_c04.avi 41
HorseRace/v_HorseRace_g10_c01.avi 41
HorseRace/v_HorseRace_g10_c02.avi 41
HorseRace/v_HorseRace_g10_c03.avi 41
HorseRace/v_HorseRace_g10_c04.avi 41
HorseRace/v_HorseRace_g11_c01.avi 41
HorseRace/v_HorseRace_g11_c02.avi 41
HorseRace/v_HorseRace_g11_c03.avi 41
HorseRace/v_HorseRace_g11_c04.avi 41
HorseRace/v_HorseRace_g11_c05.avi 41
HorseRace/v_HorseRace_g11_c06.avi 41
HorseRace/v_HorseRace_g11_c07.avi 41
HorseRace/v_HorseRace_g12_c01.avi 41
HorseRace/v_HorseRace_g12_c02.avi 41
HorseRace/v_HorseRace_g12_c03.avi 41
HorseRace/v_HorseRace_g12_c04.avi 41
HorseRace/v_HorseRace_g13_c01.avi 41
HorseRace/v_HorseRace_g13_c02.avi 41
HorseRace/v_HorseRace_g13_c03.avi 41
HorseRace/v_HorseRace_g13_c04.avi 41
HorseRace/v_HorseRace_g13_c05.avi 41
HorseRace/v_HorseRace_g14_c01.avi 41
HorseRace/v_HorseRace_g14_c02.avi 41
HorseRace/v_HorseRace_g14_c03.avi 41
HorseRace/v_HorseRace_g14_c04.avi 41
HorseRace/v_HorseRace_g22_c01.avi 41
HorseRace/v_HorseRace_g22_c02.avi 41
HorseRace/v_HorseRace_g22_c03.avi 41
HorseRace/v_HorseRace_g22_c04.avi 41
HorseRace/v_HorseRace_g23_c01.avi 41
HorseRace/v_HorseRace_g23_c02.avi 41
HorseRace/v_HorseRace_g23_c03.avi 41
HorseRace/v_HorseRace_g23_c04.avi 41
HorseRace/v_HorseRace_g23_c05.avi 41
HorseRace/v_HorseRace_g24_c01.avi 41
HorseRace/v_HorseRace_g24_c02.avi 41
HorseRace/v_HorseRace_g24_c03.avi 41
HorseRace/v_HorseRace_g24_c04.avi 41
HorseRace/v_HorseRace_g24_c05.avi 41
HorseRace/v_HorseRace_g24_c06.avi 41
HorseRace/v_HorseRace_g24_c07.avi 41
HorseRace/v_HorseRace_g25_c01.avi 41
HorseRace/v_HorseRace_g25_c02.avi 41
HorseRace/v_HorseRace_g25_c03.avi 41
HorseRace/v_HorseRace_g25_c04.avi 41
HorseRiding/v_HorseRiding_g01_c01.avi 42
HorseRiding/v_HorseRiding_g01_c02.avi 42
HorseRiding/v_HorseRiding_g01_c03.avi 42
HorseRiding/v_HorseRiding_g01_c04.avi 42
HorseRiding/v_HorseRiding_g01_c05.avi 42
HorseRiding/v_HorseRiding_g01_c06.avi 42
HorseRiding/v_HorseRiding_g01_c07.avi 42
HorseRiding/v_HorseRiding_g02_c01.avi 42
HorseRiding/v_HorseRiding_g02_c02.avi 42
HorseRiding/v_HorseRiding_g02_c03.avi 42
HorseRiding/v_HorseRiding_g02_c04.avi 42
HorseRiding/v_HorseRiding_g02_c05.avi 42
HorseRiding/v_HorseRiding_g02_c06.avi 42
HorseRiding/v_HorseRiding_g02_c07.avi 42
HorseRiding/v_HorseRiding_g03_c01.avi 42
HorseRiding/v_HorseRiding_g03_c02.avi 42
HorseRiding/v_HorseRiding_g03_c03.avi 42
HorseRiding/v_HorseRiding_g03_c04.avi 42
HorseRiding/v_HorseRiding_g03_c05.avi 42
HorseRiding/v_HorseRiding_g03_c06.avi 42
HorseRiding/v_HorseRiding_g03_c07.avi 42
HorseRiding/v_HorseRiding_g04_c01.avi 42
HorseRiding/v_HorseRiding_g04_c02.avi 42
HorseRiding/v_HorseRiding_g04_c03.avi 42
HorseRiding/v_HorseRiding_g04_c04.avi 42
HorseRiding/v_HorseRiding_g04_c05.avi 42
HorseRiding/v_HorseRiding_g04_c06.avi 42
HorseRiding/v_HorseRiding_g04_c07.avi 42
HorseRiding/v_HorseRiding_g05_c01.avi 42
HorseRiding/v_HorseRiding_g05_c02.avi 42
HorseRiding/v_HorseRiding_g05_c03.avi 42
HorseRiding/v_HorseRiding_g05_c04.avi 42
HorseRiding/v_HorseRiding_g05_c05.avi 42
HorseRiding/v_HorseRiding_g05_c06.avi 42
HorseRiding/v_HorseRiding_g05_c07.avi 42
HorseRiding/v_HorseRiding_g06_c01.avi 42
HorseRiding/v_HorseRiding_g06_c02.avi 42
HorseRiding/v_HorseRiding_g06_c03.avi 42
HorseRiding/v_HorseRiding_g06_c04.avi 42
HorseRiding/v_HorseRiding_g06_c05.avi 42
HorseRiding/v_HorseRiding_g06_c06.avi 42
HorseRiding/v_HorseRiding_g06_c07.avi 42
HorseRiding/v_HorseRiding_g07_c01.avi 42
HorseRiding/v_HorseRiding_g07_c02.avi 42
HorseRiding/v_HorseRiding_g07_c03.avi 42
HorseRiding/v_HorseRiding_g07_c04.avi 42
HorseRiding/v_HorseRiding_g07_c05.avi 42
HorseRiding/v_HorseRiding_g07_c06.avi 42
HorseRiding/v_HorseRiding_g07_c07.avi 42
HorseRiding/v_HorseRiding_g08_c01.avi 42
HorseRiding/v_HorseRiding_g08_c02.avi 42
HorseRiding/v_HorseRiding_g08_c03.avi 42
HorseRiding/v_HorseRiding_g08_c04.avi 42
HorseRiding/v_HorseRiding_g08_c05.avi 42
HorseRiding/v_HorseRiding_g08_c06.avi 42
HorseRiding/v_HorseRiding_g09_c01.avi 42
HorseRiding/v_HorseRiding_g09_c02.avi 42
HorseRiding/v_HorseRiding_g09_c03.avi 42
HorseRiding/v_HorseRiding_g09_c04.avi 42
HorseRiding/v_HorseRiding_g09_c05.avi 42
HorseRiding/v_HorseRiding_g09_c06.avi 42
HorseRiding/v_HorseRiding_g10_c01.avi 42
HorseRiding/v_HorseRiding_g10_c02.avi 42
HorseRiding/v_HorseRiding_g10_c03.avi 42
HorseRiding/v_HorseRiding_g10_c04.avi 42
HorseRiding/v_HorseRiding_g10_c05.avi 42
HorseRiding/v_HorseRiding_g10_c06.avi 42
HorseRiding/v_HorseRiding_g10_c07.avi 42
HorseRiding/v_HorseRiding_g11_c01.avi 42
HorseRiding/v_HorseRiding_g11_c02.avi 42
HorseRiding/v_HorseRiding_g11_c03.avi 42
HorseRiding/v_HorseRiding_g11_c04.avi 42
HorseRiding/v_HorseRiding_g11_c05.avi 42
HorseRiding/v_HorseRiding_g11_c06.avi 42
HorseRiding/v_HorseRiding_g11_c07.avi 42
HorseRiding/v_HorseRiding_g12_c01.avi 42
HorseRiding/v_HorseRiding_g12_c02.avi 42
HorseRiding/v_HorseRiding_g12_c03.avi 42
HorseRiding/v_HorseRiding_g12_c04.avi 42
HorseRiding/v_HorseRiding_g12_c05.avi 42
HorseRiding/v_HorseRiding_g12_c06.avi 42
HorseRiding/v_HorseRiding_g12_c07.avi 42
HorseRiding/v_HorseRiding_g13_c01.avi 42
HorseRiding/v_HorseRiding_g13_c02.avi 42
HorseRiding/v_HorseRiding_g13_c03.avi 42
HorseRiding/v_HorseRiding_g13_c04.avi 42
HorseRiding/v_HorseRiding_g14_c01.avi 42
HorseRiding/v_HorseRiding_g14_c02.avi 42
HorseRiding/v_HorseRiding_g14_c03.avi 42
HorseRiding/v_HorseRiding_g14_c04.avi 42
HorseRiding/v_HorseRiding_g14_c05.avi 42
HorseRiding/v_HorseRiding_g14_c06.avi 42
HorseRiding/v_HorseRiding_g14_c07.avi 42
HorseRiding/v_HorseRiding_g22_c01.avi 42
HorseRiding/v_HorseRiding_g22_c02.avi 42
HorseRiding/v_HorseRiding_g22_c03.avi 42
HorseRiding/v_HorseRiding_g22_c04.avi 42
HorseRiding/v_HorseRiding_g22_c05.avi 42
HorseRiding/v_HorseRiding_g22_c06.avi 42
HorseRiding/v_HorseRiding_g22_c07.avi 42
HorseRiding/v_HorseRiding_g23_c01.avi 42
HorseRiding/v_HorseRiding_g23_c02.avi 42
HorseRiding/v_HorseRiding_g23_c03.avi 42
HorseRiding/v_HorseRiding_g23_c04.avi 42
HorseRiding/v_HorseRiding_g23_c05.avi 42
HorseRiding/v_HorseRiding_g23_c06.avi 42
HorseRiding/v_HorseRiding_g24_c01.avi 42
HorseRiding/v_HorseRiding_g24_c02.avi 42
HorseRiding/v_HorseRiding_g24_c03.avi 42
HorseRiding/v_HorseRiding_g24_c04.avi 42
HorseRiding/v_HorseRiding_g24_c05.avi 42
HorseRiding/v_HorseRiding_g24_c06.avi 42
HorseRiding/v_HorseRiding_g24_c07.avi 42
HorseRiding/v_HorseRiding_g25_c01.avi 42
HorseRiding/v_HorseRiding_g25_c02.avi 42
HorseRiding/v_HorseRiding_g25_c03.avi 42
HorseRiding/v_HorseRiding_g25_c04.avi 42
HorseRiding/v_HorseRiding_g25_c05.avi 42
HorseRiding/v_HorseRiding_g25_c06.avi 42
HorseRiding/v_HorseRiding_g25_c07.avi 42
HulaHoop/v_HulaHoop_g01_c01.avi 43
HulaHoop/v_HulaHoop_g01_c02.avi 43
HulaHoop/v_HulaHoop_g01_c03.avi 43
HulaHoop/v_HulaHoop_g01_c04.avi 43
HulaHoop/v_HulaHoop_g01_c05.avi 43
HulaHoop/v_HulaHoop_g01_c06.avi 43
HulaHoop/v_HulaHoop_g01_c07.avi 43
HulaHoop/v_HulaHoop_g02_c01.avi 43
HulaHoop/v_HulaHoop_g02_c02.avi 43
HulaHoop/v_HulaHoop_g02_c03.avi 43
HulaHoop/v_HulaHoop_g02_c04.avi 43
HulaHoop/v_HulaHoop_g03_c01.avi 43
HulaHoop/v_HulaHoop_g03_c02.avi 43
HulaHoop/v_HulaHoop_g03_c03.avi 43
HulaHoop/v_HulaHoop_g03_c04.avi 43
HulaHoop/v_HulaHoop_g03_c05.avi 43
HulaHoop/v_HulaHoop_g04_c01.avi 43
HulaHoop/v_HulaHoop_g04_c02.avi 43
HulaHoop/v_HulaHoop_g04_c03.avi 43
HulaHoop/v_HulaHoop_g04_c04.avi 43
HulaHoop/v_HulaHoop_g04_c05.avi 43
HulaHoop/v_HulaHoop_g05_c01.avi 43
HulaHoop/v_HulaHoop_g05_c02.avi 43
HulaHoop/v_HulaHoop_g05_c03.avi 43
HulaHoop/v_HulaHoop_g05_c04.avi 43
HulaHoop/v_HulaHoop_g06_c01.avi 43
HulaHoop/v_HulaHoop_g06_c02.avi 43
HulaHoop/v_HulaHoop_g06_c03.avi 43
HulaHoop/v_HulaHoop_g06_c04.avi 43
HulaHoop/v_HulaHoop_g07_c01.avi 43
HulaHoop/v_HulaHoop_g07_c02.avi 43
HulaHoop/v_HulaHoop_g07_c03.avi 43
HulaHoop/v_HulaHoop_g07_c04.avi 43
HulaHoop/v_HulaHoop_g07_c05.avi 43
HulaHoop/v_HulaHoop_g08_c01.avi 43
HulaHoop/v_HulaHoop_g08_c02.avi 43
HulaHoop/v_HulaHoop_g08_c03.avi 43
HulaHoop/v_HulaHoop_g08_c04.avi 43
HulaHoop/v_HulaHoop_g08_c05.avi 43
HulaHoop/v_HulaHoop_g09_c01.avi 43
HulaHoop/v_HulaHoop_g09_c02.avi 43
HulaHoop/v_HulaHoop_g09_c03.avi 43
HulaHoop/v_HulaHoop_g09_c04.avi 43
HulaHoop/v_HulaHoop_g09_c05.avi 43
HulaHoop/v_HulaHoop_g09_c06.avi 43
HulaHoop/v_HulaHoop_g10_c01.avi 43
HulaHoop/v_HulaHoop_g10_c02.avi 43
HulaHoop/v_HulaHoop_g10_c03.avi 43
HulaHoop/v_HulaHoop_g10_c04.avi 43
HulaHoop/v_HulaHoop_g11_c01.avi 43
HulaHoop/v_HulaHoop_g11_c02.avi 43
HulaHoop/v_HulaHoop_g11_c03.avi 43
HulaHoop/v_HulaHoop_g11_c04.avi 43
HulaHoop/v_HulaHoop_g12_c01.avi 43
HulaHoop/v_HulaHoop_g12_c02.avi 43
HulaHoop/v_HulaHoop_g12_c03.avi 43
HulaHoop/v_HulaHoop_g12_c04.avi 43
HulaHoop/v_HulaHoop_g12_c05.avi 43
HulaHoop/v_HulaHoop_g12_c06.avi 43
HulaHoop/v_HulaHoop_g13_c01.avi 43
HulaHoop/v_HulaHoop_g13_c02.avi 43
HulaHoop/v_HulaHoop_g13_c03.avi 43
HulaHoop/v_HulaHoop_g13_c04.avi 43
HulaHoop/v_HulaHoop_g13_c05.avi 43
HulaHoop/v_HulaHoop_g13_c06.avi 43
HulaHoop/v_HulaHoop_g14_c01.avi 43
HulaHoop/v_HulaHoop_g14_c02.avi 43
HulaHoop/v_HulaHoop_g14_c03.avi 43
HulaHoop/v_HulaHoop_g14_c04.avi 43
HulaHoop/v_HulaHoop_g14_c05.avi 43
HulaHoop/v_HulaHoop_g22_c01.avi 43
HulaHoop/v_HulaHoop_g22_c02.avi 43
HulaHoop/v_HulaHoop_g22_c03.avi 43
HulaHoop/v_HulaHoop_g22_c04.avi 43
HulaHoop/v_HulaHoop_g22_c05.avi 43
HulaHoop/v_HulaHoop_g23_c01.avi 43
HulaHoop/v_HulaHoop_g23_c02.avi 43
HulaHoop/v_HulaHoop_g23_c03.avi 43
HulaHoop/v_HulaHoop_g23_c04.avi 43
HulaHoop/v_HulaHoop_g23_c05.avi 43
HulaHoop/v_HulaHoop_g23_c06.avi 43
HulaHoop/v_HulaHoop_g24_c01.avi 43
HulaHoop/v_HulaHoop_g24_c02.avi 43
HulaHoop/v_HulaHoop_g24_c03.avi 43
HulaHoop/v_HulaHoop_g24_c04.avi 43
HulaHoop/v_HulaHoop_g25_c01.avi 43
HulaHoop/v_HulaHoop_g25_c02.avi 43
HulaHoop/v_HulaHoop_g25_c03.avi 43
HulaHoop/v_HulaHoop_g25_c04.avi 43
HulaHoop/v_HulaHoop_g25_c05.avi 43
IceDancing/v_IceDancing_g01_c01.avi 44
IceDancing/v_IceDancing_g01_c02.avi 44
IceDancing/v_IceDancing_g01_c03.avi 44
IceDancing/v_IceDancing_g01_c04.avi 44
IceDancing/v_IceDancing_g01_c05.avi 44
IceDancing/v_IceDancing_g01_c06.avi 44
IceDancing/v_IceDancing_g01_c07.avi 44
IceDancing/v_IceDancing_g02_c01.avi 44
IceDancing/v_IceDancing_g02_c02.avi 44
IceDancing/v_IceDancing_g02_c03.avi 44
IceDancing/v_IceDancing_g02_c04.avi 44
IceDancing/v_IceDancing_g02_c05.avi 44
IceDancing/v_IceDancing_g02_c06.avi 44
IceDancing/v_IceDancing_g02_c07.avi 44
IceDancing/v_IceDancing_g03_c01.avi 44
IceDancing/v_IceDancing_g03_c02.avi 44
IceDancing/v_IceDancing_g03_c03.avi 44
IceDancing/v_IceDancing_g03_c04.avi 44
IceDancing/v_IceDancing_g03_c05.avi 44
IceDancing/v_IceDancing_g03_c06.avi 44
IceDancing/v_IceDancing_g04_c01.avi 44
IceDancing/v_IceDancing_g04_c02.avi 44
IceDancing/v_IceDancing_g04_c03.avi 44
IceDancing/v_IceDancing_g04_c04.avi 44
IceDancing/v_IceDancing_g04_c05.avi 44
IceDancing/v_IceDancing_g04_c06.avi 44
IceDancing/v_IceDancing_g04_c07.avi 44
IceDancing/v_IceDancing_g05_c01.avi 44
IceDancing/v_IceDancing_g05_c02.avi 44
IceDancing/v_IceDancing_g05_c03.avi 44
IceDancing/v_IceDancing_g05_c04.avi 44
IceDancing/v_IceDancing_g05_c05.avi 44
IceDancing/v_IceDancing_g05_c06.avi 44
IceDancing/v_IceDancing_g06_c01.avi 44
IceDancing/v_IceDancing_g06_c02.avi 44
IceDancing/v_IceDancing_g06_c03.avi 44
IceDancing/v_IceDancing_g06_c04.avi 44
IceDancing/v_IceDancing_g06_c05.avi 44
IceDancing/v_IceDancing_g06_c06.avi 44
IceDancing/v_IceDancing_g07_c01.avi 44
IceDancing/v_IceDancing_g07_c02.avi 44
IceDancing/v_IceDancing_g07_c03.avi 44
IceDancing/v_IceDancing_g07_c04.avi 44
IceDancing/v_IceDancing_g07_c05.avi 44
IceDancing/v_IceDancing_g07_c06.avi 44
IceDancing/v_IceDancing_g07_c07.avi 44
IceDancing/v_IceDancing_g08_c01.avi 44
IceDancing/v_IceDancing_g08_c02.avi 44
IceDancing/v_IceDancing_g08_c03.avi 44
IceDancing/v_IceDancing_g08_c04.avi 44
IceDancing/v_IceDancing_g08_c05.avi 44
IceDancing/v_IceDancing_g08_c06.avi 44
IceDancing/v_IceDancing_g08_c07.avi 44
IceDancing/v_IceDancing_g09_c01.avi 44
IceDancing/v_IceDancing_g09_c02.avi 44
IceDancing/v_IceDancing_g09_c03.avi 44
IceDancing/v_IceDancing_g09_c04.avi 44
IceDancing/v_IceDancing_g09_c05.avi 44
IceDancing/v_IceDancing_g09_c06.avi 44
IceDancing/v_IceDancing_g10_c01.avi 44
IceDancing/v_IceDancing_g10_c02.avi 44
IceDancing/v_IceDancing_g10_c03.avi 44
IceDancing/v_IceDancing_g10_c04.avi 44
IceDancing/v_IceDancing_g10_c05.avi 44
IceDancing/v_IceDancing_g10_c06.avi 44
IceDancing/v_IceDancing_g10_c07.avi 44
IceDancing/v_IceDancing_g11_c01.avi 44
IceDancing/v_IceDancing_g11_c02.avi 44
IceDancing/v_IceDancing_g11_c03.avi 44
IceDancing/v_IceDancing_g11_c04.avi 44
IceDancing/v_IceDancing_g12_c01.avi 44
IceDancing/v_IceDancing_g12_c02.avi 44
IceDancing/v_IceDancing_g12_c03.avi 44
IceDancing/v_IceDancing_g12_c04.avi 44
IceDancing/v_IceDancing_g12_c05.avi 44
IceDancing/v_IceDancing_g12_c06.avi 44
IceDancing/v_IceDancing_g12_c07.avi 44
IceDancing/v_IceDancing_g13_c01.avi 44
IceDancing/v_IceDancing_g13_c02.avi 44
IceDancing/v_IceDancing_g13_c03.avi 44
IceDancing/v_IceDancing_g13_c04.avi 44
IceDancing/v_IceDancing_g13_c05.avi 44
IceDancing/v_IceDancing_g14_c01.avi 44
IceDancing/v_IceDancing_g14_c02.avi 44
IceDancing/v_IceDancing_g14_c03.avi 44
IceDancing/v_IceDancing_g14_c04.avi 44
IceDancing/v_IceDancing_g14_c05.avi 44
IceDancing/v_IceDancing_g14_c06.avi 44
IceDancing/v_IceDancing_g22_c01.avi 44
IceDancing/v_IceDancing_g22_c02.avi 44
IceDancing/v_IceDancing_g22_c03.avi 44
IceDancing/v_IceDancing_g22_c04.avi 44
IceDancing/v_IceDancing_g22_c05.avi 44
IceDancing/v_IceDancing_g22_c06.avi 44
IceDancing/v_IceDancing_g22_c07.avi 44
IceDancing/v_IceDancing_g23_c01.avi 44
IceDancing/v_IceDancing_g23_c02.avi 44
IceDancing/v_IceDancing_g23_c03.avi 44
IceDancing/v_IceDancing_g23_c04.avi 44
IceDancing/v_IceDancing_g23_c05.avi 44
IceDancing/v_IceDancing_g23_c06.avi 44
IceDancing/v_IceDancing_g23_c07.avi 44
IceDancing/v_IceDancing_g24_c01.avi 44
IceDancing/v_IceDancing_g24_c02.avi 44
IceDancing/v_IceDancing_g24_c03.avi 44
IceDancing/v_IceDancing_g24_c04.avi 44
IceDancing/v_IceDancing_g24_c05.avi 44
IceDancing/v_IceDancing_g24_c06.avi 44
IceDancing/v_IceDancing_g24_c07.avi 44
IceDancing/v_IceDancing_g25_c01.avi 44
IceDancing/v_IceDancing_g25_c02.avi 44
IceDancing/v_IceDancing_g25_c03.avi 44
IceDancing/v_IceDancing_g25_c04.avi 44
IceDancing/v_IceDancing_g25_c05.avi 44
IceDancing/v_IceDancing_g25_c06.avi 44
IceDancing/v_IceDancing_g25_c07.avi 44
JavelinThrow/v_JavelinThrow_g01_c01.avi 45
JavelinThrow/v_JavelinThrow_g01_c02.avi 45
JavelinThrow/v_JavelinThrow_g01_c03.avi 45
JavelinThrow/v_JavelinThrow_g01_c04.avi 45
JavelinThrow/v_JavelinThrow_g02_c01.avi 45
JavelinThrow/v_JavelinThrow_g02_c02.avi 45
JavelinThrow/v_JavelinThrow_g02_c03.avi 45
JavelinThrow/v_JavelinThrow_g02_c04.avi 45
JavelinThrow/v_JavelinThrow_g03_c01.avi 45
JavelinThrow/v_JavelinThrow_g03_c02.avi 45
JavelinThrow/v_JavelinThrow_g03_c03.avi 45
JavelinThrow/v_JavelinThrow_g03_c04.avi 45
JavelinThrow/v_JavelinThrow_g04_c01.avi 45
JavelinThrow/v_JavelinThrow_g04_c02.avi 45
JavelinThrow/v_JavelinThrow_g04_c03.avi 45
JavelinThrow/v_JavelinThrow_g04_c04.avi 45
JavelinThrow/v_JavelinThrow_g05_c01.avi 45
JavelinThrow/v_JavelinThrow_g05_c02.avi 45
JavelinThrow/v_JavelinThrow_g05_c03.avi 45
JavelinThrow/v_JavelinThrow_g05_c04.avi 45
JavelinThrow/v_JavelinThrow_g05_c05.avi 45
JavelinThrow/v_JavelinThrow_g05_c06.avi 45
JavelinThrow/v_JavelinThrow_g06_c01.avi 45
JavelinThrow/v_JavelinThrow_g06_c02.avi 45
JavelinThrow/v_JavelinThrow_g06_c03.avi 45
JavelinThrow/v_JavelinThrow_g06_c04.avi 45
JavelinThrow/v_JavelinThrow_g07_c01.avi 45
JavelinThrow/v_JavelinThrow_g07_c02.avi 45
JavelinThrow/v_JavelinThrow_g07_c03.avi 45
JavelinThrow/v_JavelinThrow_g07_c04.avi 45
JavelinThrow/v_JavelinThrow_g07_c05.avi 45
JavelinThrow/v_JavelinThrow_g08_c01.avi 45
JavelinThrow/v_JavelinThrow_g08_c02.avi 45
JavelinThrow/v_JavelinThrow_g08_c03.avi 45
JavelinThrow/v_JavelinThrow_g08_c04.avi 45
JavelinThrow/v_JavelinThrow_g09_c01.avi 45
JavelinThrow/v_JavelinThrow_g09_c02.avi 45
JavelinThrow/v_JavelinThrow_g09_c03.avi 45
JavelinThrow/v_JavelinThrow_g09_c04.avi 45
JavelinThrow/v_JavelinThrow_g10_c01.avi 45
JavelinThrow/v_JavelinThrow_g10_c02.avi 45
JavelinThrow/v_JavelinThrow_g10_c03.avi 45
JavelinThrow/v_JavelinThrow_g10_c04.avi 45
JavelinThrow/v_JavelinThrow_g10_c05.avi 45
JavelinThrow/v_JavelinThrow_g11_c01.avi 45
JavelinThrow/v_JavelinThrow_g11_c02.avi 45
JavelinThrow/v_JavelinThrow_g11_c03.avi 45
JavelinThrow/v_JavelinThrow_g11_c04.avi 45
JavelinThrow/v_JavelinThrow_g11_c05.avi 45
JavelinThrow/v_JavelinThrow_g11_c06.avi 45
JavelinThrow/v_JavelinThrow_g12_c01.avi 45
JavelinThrow/v_JavelinThrow_g12_c02.avi 45
JavelinThrow/v_JavelinThrow_g12_c03.avi 45
JavelinThrow/v_JavelinThrow_g12_c04.avi 45
JavelinThrow/v_JavelinThrow_g13_c01.avi 45
JavelinThrow/v_JavelinThrow_g13_c02.avi 45
JavelinThrow/v_JavelinThrow_g13_c03.avi 45
JavelinThrow/v_JavelinThrow_g13_c04.avi 45
JavelinThrow/v_JavelinThrow_g14_c01.avi 45
JavelinThrow/v_JavelinThrow_g14_c02.avi 45
JavelinThrow/v_JavelinThrow_g14_c03.avi 45
JavelinThrow/v_JavelinThrow_g14_c04.avi 45
JavelinThrow/v_JavelinThrow_g14_c05.avi 45
JavelinThrow/v_JavelinThrow_g14_c06.avi 45
JavelinThrow/v_JavelinThrow_g22_c01.avi 45
JavelinThrow/v_JavelinThrow_g22_c02.avi 45
JavelinThrow/v_JavelinThrow_g22_c03.avi 45
JavelinThrow/v_JavelinThrow_g22_c04.avi 45
JavelinThrow/v_JavelinThrow_g23_c01.avi 45
JavelinThrow/v_JavelinThrow_g23_c02.avi 45
JavelinThrow/v_JavelinThrow_g23_c03.avi 45
JavelinThrow/v_JavelinThrow_g23_c04.avi 45
JavelinThrow/v_JavelinThrow_g23_c05.avi 45
JavelinThrow/v_JavelinThrow_g24_c01.avi 45
JavelinThrow/v_JavelinThrow_g24_c02.avi 45
JavelinThrow/v_JavelinThrow_g24_c03.avi 45
JavelinThrow/v_JavelinThrow_g24_c04.avi 45
JavelinThrow/v_JavelinThrow_g24_c05.avi 45
JavelinThrow/v_JavelinThrow_g24_c06.avi 45
JavelinThrow/v_JavelinThrow_g25_c01.avi 45
JavelinThrow/v_JavelinThrow_g25_c02.avi 45
JavelinThrow/v_JavelinThrow_g25_c03.avi 45
JavelinThrow/v_JavelinThrow_g25_c04.avi 45
JavelinThrow/v_JavelinThrow_g25_c05.avi 45
JugglingBalls/v_JugglingBalls_g01_c01.avi 46
JugglingBalls/v_JugglingBalls_g01_c02.avi 46
JugglingBalls/v_JugglingBalls_g01_c03.avi 46
JugglingBalls/v_JugglingBalls_g01_c04.avi 46
JugglingBalls/v_JugglingBalls_g02_c01.avi 46
JugglingBalls/v_JugglingBalls_g02_c02.avi 46
JugglingBalls/v_JugglingBalls_g02_c03.avi 46
JugglingBalls/v_JugglingBalls_g02_c04.avi 46
JugglingBalls/v_JugglingBalls_g02_c05.avi 46
JugglingBalls/v_JugglingBalls_g02_c06.avi 46
JugglingBalls/v_JugglingBalls_g03_c01.avi 46
JugglingBalls/v_JugglingBalls_g03_c02.avi 46
JugglingBalls/v_JugglingBalls_g03_c03.avi 46
JugglingBalls/v_JugglingBalls_g03_c04.avi 46
JugglingBalls/v_JugglingBalls_g03_c05.avi 46
JugglingBalls/v_JugglingBalls_g03_c06.avi 46
JugglingBalls/v_JugglingBalls_g03_c07.avi 46
JugglingBalls/v_JugglingBalls_g04_c01.avi 46
JugglingBalls/v_JugglingBalls_g04_c02.avi 46
JugglingBalls/v_JugglingBalls_g04_c03.avi 46
JugglingBalls/v_JugglingBalls_g04_c04.avi 46
JugglingBalls/v_JugglingBalls_g04_c05.avi 46
JugglingBalls/v_JugglingBalls_g05_c01.avi 46
JugglingBalls/v_JugglingBalls_g05_c02.avi 46
JugglingBalls/v_JugglingBalls_g05_c03.avi 46
JugglingBalls/v_JugglingBalls_g05_c04.avi 46
JugglingBalls/v_JugglingBalls_g05_c05.avi 46
JugglingBalls/v_JugglingBalls_g06_c01.avi 46
JugglingBalls/v_JugglingBalls_g06_c02.avi 46
JugglingBalls/v_JugglingBalls_g06_c03.avi 46
JugglingBalls/v_JugglingBalls_g06_c04.avi 46
JugglingBalls/v_JugglingBalls_g06_c05.avi 46
JugglingBalls/v_JugglingBalls_g06_c06.avi 46
JugglingBalls/v_JugglingBalls_g07_c01.avi 46
JugglingBalls/v_JugglingBalls_g07_c02.avi 46
JugglingBalls/v_JugglingBalls_g07_c03.avi 46
JugglingBalls/v_JugglingBalls_g07_c04.avi 46
JugglingBalls/v_JugglingBalls_g07_c05.avi 46
JugglingBalls/v_JugglingBalls_g07_c06.avi 46
JugglingBalls/v_JugglingBalls_g07_c07.avi 46
JugglingBalls/v_JugglingBalls_g08_c01.avi 46
JugglingBalls/v_JugglingBalls_g08_c02.avi 46
JugglingBalls/v_JugglingBalls_g08_c03.avi 46
JugglingBalls/v_JugglingBalls_g08_c04.avi 46
JugglingBalls/v_JugglingBalls_g08_c05.avi 46
JugglingBalls/v_JugglingBalls_g09_c01.avi 46
JugglingBalls/v_JugglingBalls_g09_c02.avi 46
JugglingBalls/v_JugglingBalls_g09_c03.avi 46
JugglingBalls/v_JugglingBalls_g09_c04.avi 46
JugglingBalls/v_JugglingBalls_g09_c05.avi 46
JugglingBalls/v_JugglingBalls_g09_c06.avi 46
JugglingBalls/v_JugglingBalls_g10_c01.avi 46
JugglingBalls/v_JugglingBalls_g10_c02.avi 46
JugglingBalls/v_JugglingBalls_g10_c03.avi 46
JugglingBalls/v_JugglingBalls_g10_c04.avi 46
JugglingBalls/v_JugglingBalls_g11_c01.avi 46
JugglingBalls/v_JugglingBalls_g11_c02.avi 46
JugglingBalls/v_JugglingBalls_g11_c03.avi 46
JugglingBalls/v_JugglingBalls_g11_c04.avi 46
JugglingBalls/v_JugglingBalls_g11_c05.avi 46
JugglingBalls/v_JugglingBalls_g12_c01.avi 46
JugglingBalls/v_JugglingBalls_g12_c02.avi 46
JugglingBalls/v_JugglingBalls_g12_c03.avi 46
JugglingBalls/v_JugglingBalls_g12_c04.avi 46
JugglingBalls/v_JugglingBalls_g12_c05.avi 46
JugglingBalls/v_JugglingBalls_g13_c01.avi 46
JugglingBalls/v_JugglingBalls_g13_c02.avi 46
JugglingBalls/v_JugglingBalls_g13_c03.avi 46
JugglingBalls/v_JugglingBalls_g13_c04.avi 46
JugglingBalls/v_JugglingBalls_g14_c01.avi 46
JugglingBalls/v_JugglingBalls_g14_c02.avi 46
JugglingBalls/v_JugglingBalls_g14_c03.avi 46
JugglingBalls/v_JugglingBalls_g14_c04.avi 46
JugglingBalls/v_JugglingBalls_g14_c05.avi 46
JugglingBalls/v_JugglingBalls_g22_c01.avi 46
JugglingBalls/v_JugglingBalls_g22_c02.avi 46
JugglingBalls/v_JugglingBalls_g22_c03.avi 46
JugglingBalls/v_JugglingBalls_g22_c04.avi 46
JugglingBalls/v_JugglingBalls_g22_c05.avi 46
JugglingBalls/v_JugglingBalls_g22_c06.avi 46
JugglingBalls/v_JugglingBalls_g23_c01.avi 46
JugglingBalls/v_JugglingBalls_g23_c02.avi 46
JugglingBalls/v_JugglingBalls_g23_c03.avi 46
JugglingBalls/v_JugglingBalls_g23_c04.avi 46
JugglingBalls/v_JugglingBalls_g24_c01.avi 46
JugglingBalls/v_JugglingBalls_g24_c02.avi 46
JugglingBalls/v_JugglingBalls_g24_c03.avi 46
JugglingBalls/v_JugglingBalls_g24_c04.avi 46
JugglingBalls/v_JugglingBalls_g25_c01.avi 46
JugglingBalls/v_JugglingBalls_g25_c02.avi 46
JugglingBalls/v_JugglingBalls_g25_c03.avi 46
JugglingBalls/v_JugglingBalls_g25_c04.avi 46
JugglingBalls/v_JugglingBalls_g25_c05.avi 46
JumpingJack/v_JumpingJack_g01_c01.avi 47
JumpingJack/v_JumpingJack_g01_c02.avi 47
JumpingJack/v_JumpingJack_g01_c03.avi 47
JumpingJack/v_JumpingJack_g01_c04.avi 47
JumpingJack/v_JumpingJack_g01_c05.avi 47
JumpingJack/v_JumpingJack_g01_c06.avi 47
JumpingJack/v_JumpingJack_g01_c07.avi 47
JumpingJack/v_JumpingJack_g02_c01.avi 47
JumpingJack/v_JumpingJack_g02_c02.avi 47
JumpingJack/v_JumpingJack_g02_c03.avi 47
JumpingJack/v_JumpingJack_g02_c04.avi 47
JumpingJack/v_JumpingJack_g03_c01.avi 47
JumpingJack/v_JumpingJack_g03_c02.avi 47
JumpingJack/v_JumpingJack_g03_c03.avi 47
JumpingJack/v_JumpingJack_g03_c04.avi 47
JumpingJack/v_JumpingJack_g04_c01.avi 47
JumpingJack/v_JumpingJack_g04_c02.avi 47
JumpingJack/v_JumpingJack_g04_c03.avi 47
JumpingJack/v_JumpingJack_g04_c04.avi 47
JumpingJack/v_JumpingJack_g05_c01.avi 47
JumpingJack/v_JumpingJack_g05_c02.avi 47
JumpingJack/v_JumpingJack_g05_c03.avi 47
JumpingJack/v_JumpingJack_g05_c04.avi 47
JumpingJack/v_JumpingJack_g05_c05.avi 47
JumpingJack/v_JumpingJack_g05_c06.avi 47
JumpingJack/v_JumpingJack_g06_c01.avi 47
JumpingJack/v_JumpingJack_g06_c02.avi 47
JumpingJack/v_JumpingJack_g06_c03.avi 47
JumpingJack/v_JumpingJack_g06_c04.avi 47
JumpingJack/v_JumpingJack_g06_c05.avi 47
JumpingJack/v_JumpingJack_g06_c06.avi 47
JumpingJack/v_JumpingJack_g06_c07.avi 47
JumpingJack/v_JumpingJack_g07_c01.avi 47
JumpingJack/v_JumpingJack_g07_c02.avi 47
JumpingJack/v_JumpingJack_g07_c03.avi 47
JumpingJack/v_JumpingJack_g07_c04.avi 47
JumpingJack/v_JumpingJack_g07_c05.avi 47
JumpingJack/v_JumpingJack_g08_c01.avi 47
JumpingJack/v_JumpingJack_g08_c02.avi 47
JumpingJack/v_JumpingJack_g08_c03.avi 47
JumpingJack/v_JumpingJack_g08_c04.avi 47
JumpingJack/v_JumpingJack_g09_c01.avi 47
JumpingJack/v_JumpingJack_g09_c02.avi 47
JumpingJack/v_JumpingJack_g09_c03.avi 47
JumpingJack/v_JumpingJack_g09_c04.avi 47
JumpingJack/v_JumpingJack_g09_c05.avi 47
JumpingJack/v_JumpingJack_g09_c06.avi 47
JumpingJack/v_JumpingJack_g09_c07.avi 47
JumpingJack/v_JumpingJack_g10_c01.avi 47
JumpingJack/v_JumpingJack_g10_c02.avi 47
JumpingJack/v_JumpingJack_g10_c03.avi 47
JumpingJack/v_JumpingJack_g10_c04.avi 47
JumpingJack/v_JumpingJack_g10_c05.avi 47
JumpingJack/v_JumpingJack_g10_c06.avi 47
JumpingJack/v_JumpingJack_g11_c01.avi 47
JumpingJack/v_JumpingJack_g11_c02.avi 47
JumpingJack/v_JumpingJack_g11_c03.avi 47
JumpingJack/v_JumpingJack_g11_c04.avi 47
JumpingJack/v_JumpingJack_g12_c01.avi 47
JumpingJack/v_JumpingJack_g12_c02.avi 47
JumpingJack/v_JumpingJack_g12_c03.avi 47
JumpingJack/v_JumpingJack_g12_c04.avi 47
JumpingJack/v_JumpingJack_g13_c01.avi 47
JumpingJack/v_JumpingJack_g13_c02.avi 47
JumpingJack/v_JumpingJack_g13_c03.avi 47
JumpingJack/v_JumpingJack_g13_c04.avi 47
JumpingJack/v_JumpingJack_g13_c05.avi 47
JumpingJack/v_JumpingJack_g13_c06.avi 47
JumpingJack/v_JumpingJack_g13_c07.avi 47
JumpingJack/v_JumpingJack_g14_c01.avi 47
JumpingJack/v_JumpingJack_g14_c02.avi 47
JumpingJack/v_JumpingJack_g14_c03.avi 47
JumpingJack/v_JumpingJack_g14_c04.avi 47
JumpingJack/v_JumpingJack_g22_c01.avi 47
JumpingJack/v_JumpingJack_g22_c02.avi 47
JumpingJack/v_JumpingJack_g22_c03.avi 47
JumpingJack/v_JumpingJack_g22_c04.avi 47
JumpingJack/v_JumpingJack_g23_c01.avi 47
JumpingJack/v_JumpingJack_g23_c02.avi 47
JumpingJack/v_JumpingJack_g23_c03.avi 47
JumpingJack/v_JumpingJack_g23_c04.avi 47
JumpingJack/v_JumpingJack_g24_c01.avi 47
JumpingJack/v_JumpingJack_g24_c02.avi 47
JumpingJack/v_JumpingJack_g24_c03.avi 47
JumpingJack/v_JumpingJack_g24_c04.avi 47
JumpingJack/v_JumpingJack_g25_c01.avi 47
JumpingJack/v_JumpingJack_g25_c02.avi 47
JumpingJack/v_JumpingJack_g25_c03.avi 47
JumpingJack/v_JumpingJack_g25_c04.avi 47
JumpingJack/v_JumpingJack_g25_c05.avi 47
JumpingJack/v_JumpingJack_g25_c06.avi 47
JumpingJack/v_JumpingJack_g25_c07.avi 47
JumpRope/v_JumpRope_g01_c01.avi 48
JumpRope/v_JumpRope_g01_c02.avi 48
JumpRope/v_JumpRope_g01_c03.avi 48
JumpRope/v_JumpRope_g01_c04.avi 48
JumpRope/v_JumpRope_g02_c01.avi 48
JumpRope/v_JumpRope_g02_c02.avi 48
JumpRope/v_JumpRope_g02_c03.avi 48
JumpRope/v_JumpRope_g02_c04.avi 48
JumpRope/v_JumpRope_g02_c05.avi 48
JumpRope/v_JumpRope_g02_c06.avi 48
JumpRope/v_JumpRope_g02_c07.avi 48
JumpRope/v_JumpRope_g03_c01.avi 48
JumpRope/v_JumpRope_g03_c02.avi 48
JumpRope/v_JumpRope_g03_c03.avi 48
JumpRope/v_JumpRope_g03_c04.avi 48
JumpRope/v_JumpRope_g04_c01.avi 48
JumpRope/v_JumpRope_g04_c02.avi 48
JumpRope/v_JumpRope_g04_c03.avi 48
JumpRope/v_JumpRope_g04_c04.avi 48
JumpRope/v_JumpRope_g04_c05.avi 48
JumpRope/v_JumpRope_g04_c06.avi 48
JumpRope/v_JumpRope_g04_c07.avi 48
JumpRope/v_JumpRope_g05_c01.avi 48
JumpRope/v_JumpRope_g05_c02.avi 48
JumpRope/v_JumpRope_g05_c03.avi 48
JumpRope/v_JumpRope_g05_c04.avi 48
JumpRope/v_JumpRope_g05_c05.avi 48
JumpRope/v_JumpRope_g06_c01.avi 48
JumpRope/v_JumpRope_g06_c02.avi 48
JumpRope/v_JumpRope_g06_c03.avi 48
JumpRope/v_JumpRope_g06_c04.avi 48
JumpRope/v_JumpRope_g06_c05.avi 48
JumpRope/v_JumpRope_g07_c01.avi 48
JumpRope/v_JumpRope_g07_c02.avi 48
JumpRope/v_JumpRope_g07_c03.avi 48
JumpRope/v_JumpRope_g07_c04.avi 48
JumpRope/v_JumpRope_g07_c05.avi 48
JumpRope/v_JumpRope_g07_c06.avi 48
JumpRope/v_JumpRope_g08_c01.avi 48
JumpRope/v_JumpRope_g08_c02.avi 48
JumpRope/v_JumpRope_g08_c03.avi 48
JumpRope/v_JumpRope_g08_c04.avi 48
JumpRope/v_JumpRope_g08_c05.avi 48
JumpRope/v_JumpRope_g08_c06.avi 48
JumpRope/v_JumpRope_g08_c07.avi 48
JumpRope/v_JumpRope_g09_c01.avi 48
JumpRope/v_JumpRope_g09_c02.avi 48
JumpRope/v_JumpRope_g09_c03.avi 48
JumpRope/v_JumpRope_g09_c04.avi 48
JumpRope/v_JumpRope_g09_c05.avi 48
JumpRope/v_JumpRope_g09_c06.avi 48
JumpRope/v_JumpRope_g09_c07.avi 48
JumpRope/v_JumpRope_g10_c01.avi 48
JumpRope/v_JumpRope_g10_c02.avi 48
JumpRope/v_JumpRope_g10_c03.avi 48
JumpRope/v_JumpRope_g10_c04.avi 48
JumpRope/v_JumpRope_g11_c01.avi 48
JumpRope/v_JumpRope_g11_c02.avi 48
JumpRope/v_JumpRope_g11_c03.avi 48
JumpRope/v_JumpRope_g11_c04.avi 48
JumpRope/v_JumpRope_g11_c05.avi 48
JumpRope/v_JumpRope_g11_c06.avi 48
JumpRope/v_JumpRope_g11_c07.avi 48
JumpRope/v_JumpRope_g12_c01.avi 48
JumpRope/v_JumpRope_g12_c02.avi 48
JumpRope/v_JumpRope_g12_c03.avi 48
JumpRope/v_JumpRope_g12_c04.avi 48
JumpRope/v_JumpRope_g12_c05.avi 48
JumpRope/v_JumpRope_g13_c01.avi 48
JumpRope/v_JumpRope_g13_c02.avi 48
JumpRope/v_JumpRope_g13_c03.avi 48
JumpRope/v_JumpRope_g13_c04.avi 48
JumpRope/v_JumpRope_g13_c05.avi 48
JumpRope/v_JumpRope_g14_c01.avi 48
JumpRope/v_JumpRope_g14_c02.avi 48
JumpRope/v_JumpRope_g14_c03.avi 48
JumpRope/v_JumpRope_g14_c04.avi 48
JumpRope/v_JumpRope_g22_c01.avi 48
JumpRope/v_JumpRope_g22_c02.avi 48
JumpRope/v_JumpRope_g22_c03.avi 48
JumpRope/v_JumpRope_g22_c04.avi 48
JumpRope/v_JumpRope_g22_c05.avi 48
JumpRope/v_JumpRope_g22_c06.avi 48
JumpRope/v_JumpRope_g23_c01.avi 48
JumpRope/v_JumpRope_g23_c02.avi 48
JumpRope/v_JumpRope_g23_c03.avi 48
JumpRope/v_JumpRope_g23_c04.avi 48
JumpRope/v_JumpRope_g23_c05.avi 48
JumpRope/v_JumpRope_g24_c01.avi 48
JumpRope/v_JumpRope_g24_c02.avi 48
JumpRope/v_JumpRope_g24_c03.avi 48
JumpRope/v_JumpRope_g24_c04.avi 48
JumpRope/v_JumpRope_g24_c05.avi 48
JumpRope/v_JumpRope_g24_c06.avi 48
JumpRope/v_JumpRope_g24_c07.avi 48
JumpRope/v_JumpRope_g25_c01.avi 48
JumpRope/v_JumpRope_g25_c02.avi 48
JumpRope/v_JumpRope_g25_c03.avi 48
JumpRope/v_JumpRope_g25_c04.avi 48
JumpRope/v_JumpRope_g25_c05.avi 48
JumpRope/v_JumpRope_g25_c06.avi 48
Kayaking/v_Kayaking_g01_c01.avi 49
Kayaking/v_Kayaking_g01_c02.avi 49
Kayaking/v_Kayaking_g01_c03.avi 49
Kayaking/v_Kayaking_g01_c04.avi 49
Kayaking/v_Kayaking_g01_c05.avi 49
Kayaking/v_Kayaking_g01_c06.avi 49
Kayaking/v_Kayaking_g02_c01.avi 49
Kayaking/v_Kayaking_g02_c02.avi 49
Kayaking/v_Kayaking_g02_c03.avi 49
Kayaking/v_Kayaking_g02_c04.avi 49
Kayaking/v_Kayaking_g03_c01.avi 49
Kayaking/v_Kayaking_g03_c02.avi 49
Kayaking/v_Kayaking_g03_c03.avi 49
Kayaking/v_Kayaking_g03_c04.avi 49
Kayaking/v_Kayaking_g04_c01.avi 49
Kayaking/v_Kayaking_g04_c02.avi 49
Kayaking/v_Kayaking_g04_c03.avi 49
Kayaking/v_Kayaking_g04_c04.avi 49
Kayaking/v_Kayaking_g04_c05.avi 49
Kayaking/v_Kayaking_g04_c06.avi 49
Kayaking/v_Kayaking_g04_c07.avi 49
Kayaking/v_Kayaking_g05_c01.avi 49
Kayaking/v_Kayaking_g05_c02.avi 49
Kayaking/v_Kayaking_g05_c03.avi 49
Kayaking/v_Kayaking_g05_c04.avi 49
Kayaking/v_Kayaking_g06_c01.avi 49
Kayaking/v_Kayaking_g06_c02.avi 49
Kayaking/v_Kayaking_g06_c03.avi 49
Kayaking/v_Kayaking_g06_c04.avi 49
Kayaking/v_Kayaking_g06_c05.avi 49
Kayaking/v_Kayaking_g06_c06.avi 49
Kayaking/v_Kayaking_g06_c07.avi 49
Kayaking/v_Kayaking_g07_c01.avi 49
Kayaking/v_Kayaking_g07_c02.avi 49
Kayaking/v_Kayaking_g07_c03.avi 49
Kayaking/v_Kayaking_g07_c04.avi 49
Kayaking/v_Kayaking_g08_c01.avi 49
Kayaking/v_Kayaking_g08_c02.avi 49
Kayaking/v_Kayaking_g08_c03.avi 49
Kayaking/v_Kayaking_g08_c04.avi 49
Kayaking/v_Kayaking_g08_c05.avi 49
Kayaking/v_Kayaking_g08_c06.avi 49
Kayaking/v_Kayaking_g09_c01.avi 49
Kayaking/v_Kayaking_g09_c02.avi 49
Kayaking/v_Kayaking_g09_c03.avi 49
Kayaking/v_Kayaking_g09_c04.avi 49
Kayaking/v_Kayaking_g09_c05.avi 49
Kayaking/v_Kayaking_g09_c06.avi 49
Kayaking/v_Kayaking_g10_c01.avi 49
Kayaking/v_Kayaking_g10_c02.avi 49
Kayaking/v_Kayaking_g10_c03.avi 49
Kayaking/v_Kayaking_g10_c04.avi 49
Kayaking/v_Kayaking_g10_c05.avi 49
Kayaking/v_Kayaking_g11_c01.avi 49
Kayaking/v_Kayaking_g11_c02.avi 49
Kayaking/v_Kayaking_g11_c03.avi 49
Kayaking/v_Kayaking_g11_c04.avi 49
Kayaking/v_Kayaking_g11_c05.avi 49
Kayaking/v_Kayaking_g11_c06.avi 49
Kayaking/v_Kayaking_g11_c07.avi 49
Kayaking/v_Kayaking_g12_c01.avi 49
Kayaking/v_Kayaking_g12_c02.avi 49
Kayaking/v_Kayaking_g12_c03.avi 49
Kayaking/v_Kayaking_g12_c04.avi 49
Kayaking/v_Kayaking_g13_c01.avi 49
Kayaking/v_Kayaking_g13_c02.avi 49
Kayaking/v_Kayaking_g13_c03.avi 49
Kayaking/v_Kayaking_g13_c04.avi 49
Kayaking/v_Kayaking_g14_c01.avi 49
Kayaking/v_Kayaking_g14_c02.avi 49
Kayaking/v_Kayaking_g14_c03.avi 49
Kayaking/v_Kayaking_g14_c04.avi 49
Kayaking/v_Kayaking_g22_c01.avi 49
Kayaking/v_Kayaking_g22_c02.avi 49
Kayaking/v_Kayaking_g22_c03.avi 49
Kayaking/v_Kayaking_g22_c04.avi 49
Kayaking/v_Kayaking_g22_c05.avi 49
Kayaking/v_Kayaking_g22_c06.avi 49
Kayaking/v_Kayaking_g22_c07.avi 49
Kayaking/v_Kayaking_g23_c01.avi 49
Kayaking/v_Kayaking_g23_c02.avi 49
Kayaking/v_Kayaking_g23_c03.avi 49
Kayaking/v_Kayaking_g23_c04.avi 49
Kayaking/v_Kayaking_g23_c05.avi 49
Kayaking/v_Kayaking_g23_c06.avi 49
Kayaking/v_Kayaking_g24_c01.avi 49
Kayaking/v_Kayaking_g24_c02.avi 49
Kayaking/v_Kayaking_g24_c03.avi 49
Kayaking/v_Kayaking_g24_c04.avi 49
Kayaking/v_Kayaking_g24_c05.avi 49
Kayaking/v_Kayaking_g24_c06.avi 49
Kayaking/v_Kayaking_g25_c01.avi 49
Kayaking/v_Kayaking_g25_c02.avi 49
Kayaking/v_Kayaking_g25_c03.avi 49
Kayaking/v_Kayaking_g25_c04.avi 49
Knitting/v_Knitting_g01_c01.avi 50
Knitting/v_Knitting_g01_c02.avi 50
Knitting/v_Knitting_g01_c03.avi 50
Knitting/v_Knitting_g01_c04.avi 50
Knitting/v_Knitting_g02_c01.avi 50
Knitting/v_Knitting_g02_c02.avi 50
Knitting/v_Knitting_g02_c03.avi 50
Knitting/v_Knitting_g02_c04.avi 50
Knitting/v_Knitting_g02_c05.avi 50
Knitting/v_Knitting_g03_c01.avi 50
Knitting/v_Knitting_g03_c02.avi 50
Knitting/v_Knitting_g03_c03.avi 50
Knitting/v_Knitting_g03_c04.avi 50
Knitting/v_Knitting_g03_c05.avi 50
Knitting/v_Knitting_g04_c01.avi 50
Knitting/v_Knitting_g04_c02.avi 50
Knitting/v_Knitting_g04_c03.avi 50
Knitting/v_Knitting_g04_c04.avi 50
Knitting/v_Knitting_g04_c05.avi 50
Knitting/v_Knitting_g04_c06.avi 50
Knitting/v_Knitting_g05_c01.avi 50
Knitting/v_Knitting_g05_c02.avi 50
Knitting/v_Knitting_g05_c03.avi 50
Knitting/v_Knitting_g05_c04.avi 50
Knitting/v_Knitting_g05_c05.avi 50
Knitting/v_Knitting_g06_c01.avi 50
Knitting/v_Knitting_g06_c02.avi 50
Knitting/v_Knitting_g06_c03.avi 50
Knitting/v_Knitting_g06_c04.avi 50
Knitting/v_Knitting_g07_c01.avi 50
Knitting/v_Knitting_g07_c02.avi 50
Knitting/v_Knitting_g07_c03.avi 50
Knitting/v_Knitting_g07_c04.avi 50
Knitting/v_Knitting_g07_c05.avi 50
Knitting/v_Knitting_g08_c01.avi 50
Knitting/v_Knitting_g08_c02.avi 50
Knitting/v_Knitting_g08_c03.avi 50
Knitting/v_Knitting_g08_c04.avi 50
Knitting/v_Knitting_g09_c01.avi 50
Knitting/v_Knitting_g09_c02.avi 50
Knitting/v_Knitting_g09_c03.avi 50
Knitting/v_Knitting_g09_c04.avi 50
Knitting/v_Knitting_g09_c05.avi 50
Knitting/v_Knitting_g10_c01.avi 50
Knitting/v_Knitting_g10_c02.avi 50
Knitting/v_Knitting_g10_c03.avi 50
Knitting/v_Knitting_g10_c04.avi 50
Knitting/v_Knitting_g10_c05.avi 50
Knitting/v_Knitting_g10_c06.avi 50
Knitting/v_Knitting_g10_c07.avi 50
Knitting/v_Knitting_g11_c01.avi 50
Knitting/v_Knitting_g11_c02.avi 50
Knitting/v_Knitting_g11_c03.avi 50
Knitting/v_Knitting_g11_c04.avi 50
Knitting/v_Knitting_g11_c05.avi 50
Knitting/v_Knitting_g11_c06.avi 50
Knitting/v_Knitting_g12_c01.avi 50
Knitting/v_Knitting_g12_c02.avi 50
Knitting/v_Knitting_g12_c03.avi 50
Knitting/v_Knitting_g12_c04.avi 50
Knitting/v_Knitting_g13_c01.avi 50
Knitting/v_Knitting_g13_c02.avi 50
Knitting/v_Knitting_g13_c03.avi 50
Knitting/v_Knitting_g13_c04.avi 50
Knitting/v_Knitting_g13_c05.avi 50
Knitting/v_Knitting_g14_c01.avi 50
Knitting/v_Knitting_g14_c02.avi 50
Knitting/v_Knitting_g14_c03.avi 50
Knitting/v_Knitting_g14_c04.avi 50
Knitting/v_Knitting_g14_c05.avi 50
Knitting/v_Knitting_g22_c01.avi 50
Knitting/v_Knitting_g22_c02.avi 50
Knitting/v_Knitting_g22_c03.avi 50
Knitting/v_Knitting_g22_c04.avi 50
Knitting/v_Knitting_g23_c01.avi 50
Knitting/v_Knitting_g23_c02.avi 50
Knitting/v_Knitting_g23_c03.avi 50
Knitting/v_Knitting_g23_c04.avi 50
Knitting/v_Knitting_g24_c01.avi 50
Knitting/v_Knitting_g24_c02.avi 50
Knitting/v_Knitting_g24_c03.avi 50
Knitting/v_Knitting_g24_c04.avi 50
Knitting/v_Knitting_g25_c01.avi 50
Knitting/v_Knitting_g25_c02.avi 50
Knitting/v_Knitting_g25_c03.avi 50
Knitting/v_Knitting_g25_c04.avi 50
Knitting/v_Knitting_g25_c05.avi 50
Knitting/v_Knitting_g25_c06.avi 50
Knitting/v_Knitting_g25_c07.avi 50
LongJump/v_LongJump_g01_c01.avi 51
LongJump/v_LongJump_g01_c02.avi 51
LongJump/v_LongJump_g01_c03.avi 51
LongJump/v_LongJump_g01_c04.avi 51
LongJump/v_LongJump_g01_c05.avi 51
LongJump/v_LongJump_g01_c06.avi 51
LongJump/v_LongJump_g01_c07.avi 51
LongJump/v_LongJump_g02_c01.avi 51
LongJump/v_LongJump_g02_c02.avi 51
LongJump/v_LongJump_g02_c03.avi 51
LongJump/v_LongJump_g02_c04.avi 51
LongJump/v_LongJump_g02_c05.avi 51
LongJump/v_LongJump_g03_c01.avi 51
LongJump/v_LongJump_g03_c02.avi 51
LongJump/v_LongJump_g03_c03.avi 51
LongJump/v_LongJump_g03_c04.avi 51
LongJump/v_LongJump_g03_c05.avi 51
LongJump/v_LongJump_g03_c06.avi 51
LongJump/v_LongJump_g04_c01.avi 51
LongJump/v_LongJump_g04_c02.avi 51
LongJump/v_LongJump_g04_c03.avi 51
LongJump/v_LongJump_g04_c04.avi 51
LongJump/v_LongJump_g04_c05.avi 51
LongJump/v_LongJump_g04_c06.avi 51
LongJump/v_LongJump_g04_c07.avi 51
LongJump/v_LongJump_g05_c01.avi 51
LongJump/v_LongJump_g05_c02.avi 51
LongJump/v_LongJump_g05_c03.avi 51
LongJump/v_LongJump_g05_c04.avi 51
LongJump/v_LongJump_g05_c05.avi 51
LongJump/v_LongJump_g06_c01.avi 51
LongJump/v_LongJump_g06_c02.avi 51
LongJump/v_LongJump_g06_c03.avi 51
LongJump/v_LongJump_g06_c04.avi 51
LongJump/v_LongJump_g07_c01.avi 51
LongJump/v_LongJump_g07_c02.avi 51
LongJump/v_LongJump_g07_c03.avi 51
LongJump/v_LongJump_g07_c04.avi 51
LongJump/v_LongJump_g07_c05.avi 51
LongJump/v_LongJump_g08_c01.avi 51
LongJump/v_LongJump_g08_c02.avi 51
LongJump/v_LongJump_g08_c03.avi 51
LongJump/v_LongJump_g08_c04.avi 51
LongJump/v_LongJump_g08_c05.avi 51
LongJump/v_LongJump_g08_c06.avi 51
LongJump/v_LongJump_g09_c01.avi 51
LongJump/v_LongJump_g09_c02.avi 51
LongJump/v_LongJump_g09_c03.avi 51
LongJump/v_LongJump_g09_c04.avi 51
LongJump/v_LongJump_g09_c05.avi 51
LongJump/v_LongJump_g09_c06.avi 51
LongJump/v_LongJump_g10_c01.avi 51
LongJump/v_LongJump_g10_c02.avi 51
LongJump/v_LongJump_g10_c03.avi 51
LongJump/v_LongJump_g10_c04.avi 51
LongJump/v_LongJump_g10_c05.avi 51
LongJump/v_LongJump_g10_c06.avi 51
LongJump/v_LongJump_g10_c07.avi 51
LongJump/v_LongJump_g11_c01.avi 51
LongJump/v_LongJump_g11_c02.avi 51
LongJump/v_LongJump_g11_c03.avi 51
LongJump/v_LongJump_g11_c04.avi 51
LongJump/v_LongJump_g11_c05.avi 51
LongJump/v_LongJump_g11_c06.avi 51
LongJump/v_LongJump_g12_c01.avi 51
LongJump/v_LongJump_g12_c02.avi 51
LongJump/v_LongJump_g12_c03.avi 51
LongJump/v_LongJump_g12_c04.avi 51
LongJump/v_LongJump_g12_c05.avi 51
LongJump/v_LongJump_g12_c06.avi 51
LongJump/v_LongJump_g13_c01.avi 51
LongJump/v_LongJump_g13_c02.avi 51
LongJump/v_LongJump_g13_c03.avi 51
LongJump/v_LongJump_g13_c04.avi 51
LongJump/v_LongJump_g13_c05.avi 51
LongJump/v_LongJump_g13_c06.avi 51
LongJump/v_LongJump_g14_c01.avi 51
LongJump/v_LongJump_g14_c02.avi 51
LongJump/v_LongJump_g14_c03.avi 51
LongJump/v_LongJump_g14_c04.avi 51
LongJump/v_LongJump_g14_c05.avi 51
LongJump/v_LongJump_g22_c01.avi 51
LongJump/v_LongJump_g22_c02.avi 51
LongJump/v_LongJump_g22_c03.avi 51
LongJump/v_LongJump_g22_c04.avi 51
LongJump/v_LongJump_g23_c01.avi 51
LongJump/v_LongJump_g23_c02.avi 51
LongJump/v_LongJump_g23_c03.avi 51
LongJump/v_LongJump_g23_c04.avi 51
LongJump/v_LongJump_g24_c01.avi 51
LongJump/v_LongJump_g24_c02.avi 51
LongJump/v_LongJump_g24_c03.avi 51
LongJump/v_LongJump_g24_c04.avi 51
LongJump/v_LongJump_g25_c01.avi 51
LongJump/v_LongJump_g25_c02.avi 51
LongJump/v_LongJump_g25_c03.avi 51
LongJump/v_LongJump_g25_c04.avi 51
Lunges/v_Lunges_g01_c01.avi 52
Lunges/v_Lunges_g01_c02.avi 52
Lunges/v_Lunges_g01_c03.avi 52
Lunges/v_Lunges_g01_c04.avi 52
Lunges/v_Lunges_g01_c05.avi 52
Lunges/v_Lunges_g01_c06.avi 52
Lunges/v_Lunges_g01_c07.avi 52
Lunges/v_Lunges_g02_c01.avi 52
Lunges/v_Lunges_g02_c02.avi 52
Lunges/v_Lunges_g02_c03.avi 52
Lunges/v_Lunges_g02_c04.avi 52
Lunges/v_Lunges_g03_c01.avi 52
Lunges/v_Lunges_g03_c02.avi 52
Lunges/v_Lunges_g03_c03.avi 52
Lunges/v_Lunges_g03_c04.avi 52
Lunges/v_Lunges_g04_c01.avi 52
Lunges/v_Lunges_g04_c02.avi 52
Lunges/v_Lunges_g04_c03.avi 52
Lunges/v_Lunges_g04_c04.avi 52
Lunges/v_Lunges_g05_c01.avi 52
Lunges/v_Lunges_g05_c02.avi 52
Lunges/v_Lunges_g05_c03.avi 52
Lunges/v_Lunges_g05_c04.avi 52
Lunges/v_Lunges_g06_c01.avi 52
Lunges/v_Lunges_g06_c02.avi 52
Lunges/v_Lunges_g06_c03.avi 52
Lunges/v_Lunges_g06_c04.avi 52
Lunges/v_Lunges_g06_c05.avi 52
Lunges/v_Lunges_g06_c06.avi 52
Lunges/v_Lunges_g06_c07.avi 52
Lunges/v_Lunges_g07_c01.avi 52
Lunges/v_Lunges_g07_c02.avi 52
Lunges/v_Lunges_g07_c03.avi 52
Lunges/v_Lunges_g07_c04.avi 52
Lunges/v_Lunges_g07_c05.avi 52
Lunges/v_Lunges_g07_c06.avi 52
Lunges/v_Lunges_g07_c07.avi 52
Lunges/v_Lunges_g08_c01.avi 52
Lunges/v_Lunges_g08_c02.avi 52
Lunges/v_Lunges_g08_c03.avi 52
Lunges/v_Lunges_g08_c04.avi 52
Lunges/v_Lunges_g09_c01.avi 52
Lunges/v_Lunges_g09_c02.avi 52
Lunges/v_Lunges_g09_c03.avi 52
Lunges/v_Lunges_g09_c04.avi 52
Lunges/v_Lunges_g10_c01.avi 52
Lunges/v_Lunges_g10_c02.avi 52
Lunges/v_Lunges_g10_c03.avi 52
Lunges/v_Lunges_g10_c04.avi 52
Lunges/v_Lunges_g10_c05.avi 52
Lunges/v_Lunges_g10_c06.avi 52
Lunges/v_Lunges_g11_c01.avi 52
Lunges/v_Lunges_g11_c02.avi 52
Lunges/v_Lunges_g11_c03.avi 52
Lunges/v_Lunges_g11_c04.avi 52
Lunges/v_Lunges_g11_c05.avi 52
Lunges/v_Lunges_g11_c06.avi 52
Lunges/v_Lunges_g11_c07.avi 52
Lunges/v_Lunges_g12_c01.avi 52
Lunges/v_Lunges_g12_c02.avi 52
Lunges/v_Lunges_g12_c03.avi 52
Lunges/v_Lunges_g12_c04.avi 52
Lunges/v_Lunges_g12_c05.avi 52
Lunges/v_Lunges_g13_c01.avi 52
Lunges/v_Lunges_g13_c02.avi 52
Lunges/v_Lunges_g13_c03.avi 52
Lunges/v_Lunges_g13_c04.avi 52
Lunges/v_Lunges_g13_c05.avi 52
Lunges/v_Lunges_g13_c06.avi 52
Lunges/v_Lunges_g14_c01.avi 52
Lunges/v_Lunges_g14_c02.avi 52
Lunges/v_Lunges_g14_c03.avi 52
Lunges/v_Lunges_g14_c04.avi 52
Lunges/v_Lunges_g14_c05.avi 52
Lunges/v_Lunges_g14_c06.avi 52
Lunges/v_Lunges_g14_c07.avi 52
Lunges/v_Lunges_g22_c01.avi 52
Lunges/v_Lunges_g22_c02.avi 52
Lunges/v_Lunges_g22_c03.avi 52
Lunges/v_Lunges_g22_c04.avi 52
Lunges/v_Lunges_g23_c01.avi 52
Lunges/v_Lunges_g23_c02.avi 52
Lunges/v_Lunges_g23_c03.avi 52
Lunges/v_Lunges_g23_c04.avi 52
Lunges/v_Lunges_g23_c05.avi 52
Lunges/v_Lunges_g23_c06.avi 52
Lunges/v_Lunges_g24_c01.avi 52
Lunges/v_Lunges_g24_c02.avi 52
Lunges/v_Lunges_g24_c03.avi 52
Lunges/v_Lunges_g24_c04.avi 52
Lunges/v_Lunges_g25_c01.avi 52
Lunges/v_Lunges_g25_c02.avi 52
Lunges/v_Lunges_g25_c03.avi 52
Lunges/v_Lunges_g25_c04.avi 52
MilitaryParade/v_MilitaryParade_g01_c01.avi 53
MilitaryParade/v_MilitaryParade_g01_c02.avi 53
MilitaryParade/v_MilitaryParade_g01_c03.avi 53
MilitaryParade/v_MilitaryParade_g01_c04.avi 53
MilitaryParade/v_MilitaryParade_g01_c05.avi 53
MilitaryParade/v_MilitaryParade_g01_c06.avi 53
MilitaryParade/v_MilitaryParade_g01_c07.avi 53
MilitaryParade/v_MilitaryParade_g02_c01.avi 53
MilitaryParade/v_MilitaryParade_g02_c02.avi 53
MilitaryParade/v_MilitaryParade_g02_c03.avi 53
MilitaryParade/v_MilitaryParade_g02_c04.avi 53
MilitaryParade/v_MilitaryParade_g03_c01.avi 53
MilitaryParade/v_MilitaryParade_g03_c02.avi 53
MilitaryParade/v_MilitaryParade_g03_c03.avi 53
MilitaryParade/v_MilitaryParade_g03_c04.avi 53
MilitaryParade/v_MilitaryParade_g04_c01.avi 53
MilitaryParade/v_MilitaryParade_g04_c02.avi 53
MilitaryParade/v_MilitaryParade_g04_c03.avi 53
MilitaryParade/v_MilitaryParade_g04_c04.avi 53
MilitaryParade/v_MilitaryParade_g05_c01.avi 53
MilitaryParade/v_MilitaryParade_g05_c02.avi 53
MilitaryParade/v_MilitaryParade_g05_c03.avi 53
MilitaryParade/v_MilitaryParade_g05_c04.avi 53
MilitaryParade/v_MilitaryParade_g06_c01.avi 53
MilitaryParade/v_MilitaryParade_g06_c02.avi 53
MilitaryParade/v_MilitaryParade_g06_c03.avi 53
MilitaryParade/v_MilitaryParade_g06_c04.avi 53
MilitaryParade/v_MilitaryParade_g07_c01.avi 53
MilitaryParade/v_MilitaryParade_g07_c02.avi 53
MilitaryParade/v_MilitaryParade_g07_c03.avi 53
MilitaryParade/v_MilitaryParade_g07_c04.avi 53
MilitaryParade/v_MilitaryParade_g07_c05.avi 53
MilitaryParade/v_MilitaryParade_g07_c06.avi 53
MilitaryParade/v_MilitaryParade_g08_c01.avi 53
MilitaryParade/v_MilitaryParade_g08_c02.avi 53
MilitaryParade/v_MilitaryParade_g08_c03.avi 53
MilitaryParade/v_MilitaryParade_g08_c04.avi 53
MilitaryParade/v_MilitaryParade_g08_c05.avi 53
MilitaryParade/v_MilitaryParade_g09_c01.avi 53
MilitaryParade/v_MilitaryParade_g09_c02.avi 53
MilitaryParade/v_MilitaryParade_g09_c03.avi 53
MilitaryParade/v_MilitaryParade_g09_c04.avi 53
MilitaryParade/v_MilitaryParade_g09_c05.avi 53
MilitaryParade/v_MilitaryParade_g09_c06.avi 53
MilitaryParade/v_MilitaryParade_g09_c07.avi 53
MilitaryParade/v_MilitaryParade_g10_c01.avi 53
MilitaryParade/v_MilitaryParade_g10_c02.avi 53
MilitaryParade/v_MilitaryParade_g10_c03.avi 53
MilitaryParade/v_MilitaryParade_g10_c04.avi 53
MilitaryParade/v_MilitaryParade_g10_c05.avi 53
MilitaryParade/v_MilitaryParade_g11_c01.avi 53
MilitaryParade/v_MilitaryParade_g11_c02.avi 53
MilitaryParade/v_MilitaryParade_g11_c03.avi 53
MilitaryParade/v_MilitaryParade_g11_c04.avi 53
MilitaryParade/v_MilitaryParade_g11_c05.avi 53
MilitaryParade/v_MilitaryParade_g12_c01.avi 53
MilitaryParade/v_MilitaryParade_g12_c02.avi 53
MilitaryParade/v_MilitaryParade_g12_c03.avi 53
MilitaryParade/v_MilitaryParade_g12_c04.avi 53
MilitaryParade/v_MilitaryParade_g12_c05.avi 53
MilitaryParade/v_MilitaryParade_g13_c01.avi 53
MilitaryParade/v_MilitaryParade_g13_c02.avi 53
MilitaryParade/v_MilitaryParade_g13_c03.avi 53
MilitaryParade/v_MilitaryParade_g13_c04.avi 53
MilitaryParade/v_MilitaryParade_g14_c01.avi 53
MilitaryParade/v_MilitaryParade_g14_c02.avi 53
MilitaryParade/v_MilitaryParade_g14_c03.avi 53
MilitaryParade/v_MilitaryParade_g14_c04.avi 53
MilitaryParade/v_MilitaryParade_g14_c05.avi 53
MilitaryParade/v_MilitaryParade_g22_c01.avi 53
MilitaryParade/v_MilitaryParade_g22_c02.avi 53
MilitaryParade/v_MilitaryParade_g22_c03.avi 53
MilitaryParade/v_MilitaryParade_g22_c04.avi 53
MilitaryParade/v_MilitaryParade_g23_c01.avi 53
MilitaryParade/v_MilitaryParade_g23_c02.avi 53
MilitaryParade/v_MilitaryParade_g23_c03.avi 53
MilitaryParade/v_MilitaryParade_g23_c04.avi 53
MilitaryParade/v_MilitaryParade_g24_c01.avi 53
MilitaryParade/v_MilitaryParade_g24_c02.avi 53
MilitaryParade/v_MilitaryParade_g24_c03.avi 53
MilitaryParade/v_MilitaryParade_g24_c04.avi 53
MilitaryParade/v_MilitaryParade_g25_c01.avi 53
MilitaryParade/v_MilitaryParade_g25_c02.avi 53
MilitaryParade/v_MilitaryParade_g25_c03.avi 53
MilitaryParade/v_MilitaryParade_g25_c04.avi 53
MilitaryParade/v_MilitaryParade_g25_c05.avi 53
MilitaryParade/v_MilitaryParade_g25_c06.avi 53
MilitaryParade/v_MilitaryParade_g25_c07.avi 53
Mixing/v_Mixing_g01_c01.avi 54
Mixing/v_Mixing_g01_c02.avi 54
Mixing/v_Mixing_g01_c03.avi 54
Mixing/v_Mixing_g01_c04.avi 54
Mixing/v_Mixing_g01_c05.avi 54
Mixing/v_Mixing_g01_c06.avi 54
Mixing/v_Mixing_g01_c07.avi 54
Mixing/v_Mixing_g02_c01.avi 54
Mixing/v_Mixing_g02_c02.avi 54
Mixing/v_Mixing_g02_c03.avi 54
Mixing/v_Mixing_g02_c04.avi 54
Mixing/v_Mixing_g02_c05.avi 54
Mixing/v_Mixing_g02_c06.avi 54
Mixing/v_Mixing_g03_c01.avi 54
Mixing/v_Mixing_g03_c02.avi 54
Mixing/v_Mixing_g03_c03.avi 54
Mixing/v_Mixing_g03_c04.avi 54
Mixing/v_Mixing_g03_c05.avi 54
Mixing/v_Mixing_g03_c06.avi 54
Mixing/v_Mixing_g03_c07.avi 54
Mixing/v_Mixing_g04_c01.avi 54
Mixing/v_Mixing_g04_c02.avi 54
Mixing/v_Mixing_g04_c03.avi 54
Mixing/v_Mixing_g04_c04.avi 54
Mixing/v_Mixing_g04_c05.avi 54
Mixing/v_Mixing_g04_c06.avi 54
Mixing/v_Mixing_g04_c07.avi 54
Mixing/v_Mixing_g05_c01.avi 54
Mixing/v_Mixing_g05_c02.avi 54
Mixing/v_Mixing_g05_c03.avi 54
Mixing/v_Mixing_g05_c04.avi 54
Mixing/v_Mixing_g05_c05.avi 54
Mixing/v_Mixing_g05_c06.avi 54
Mixing/v_Mixing_g05_c07.avi 54
Mixing/v_Mixing_g06_c01.avi 54
Mixing/v_Mixing_g06_c02.avi 54
Mixing/v_Mixing_g06_c03.avi 54
Mixing/v_Mixing_g06_c04.avi 54
Mixing/v_Mixing_g06_c05.avi 54
Mixing/v_Mixing_g06_c06.avi 54
Mixing/v_Mixing_g07_c01.avi 54
Mixing/v_Mixing_g07_c02.avi 54
Mixing/v_Mixing_g07_c03.avi 54
Mixing/v_Mixing_g07_c04.avi 54
Mixing/v_Mixing_g07_c05.avi 54
Mixing/v_Mixing_g08_c01.avi 54
Mixing/v_Mixing_g08_c02.avi 54
Mixing/v_Mixing_g08_c03.avi 54
Mixing/v_Mixing_g08_c04.avi 54
Mixing/v_Mixing_g08_c05.avi 54
Mixing/v_Mixing_g09_c01.avi 54
Mixing/v_Mixing_g09_c02.avi 54
Mixing/v_Mixing_g09_c03.avi 54
Mixing/v_Mixing_g09_c04.avi 54
Mixing/v_Mixing_g09_c05.avi 54
Mixing/v_Mixing_g09_c06.avi 54
Mixing/v_Mixing_g09_c07.avi 54
Mixing/v_Mixing_g10_c01.avi 54
Mixing/v_Mixing_g10_c02.avi 54
Mixing/v_Mixing_g10_c03.avi 54
Mixing/v_Mixing_g10_c04.avi 54
Mixing/v_Mixing_g10_c05.avi 54
Mixing/v_Mixing_g11_c01.avi 54
Mixing/v_Mixing_g11_c02.avi 54
Mixing/v_Mixing_g11_c03.avi 54
Mixing/v_Mixing_g11_c04.avi 54
Mixing/v_Mixing_g11_c05.avi 54
Mixing/v_Mixing_g11_c06.avi 54
Mixing/v_Mixing_g11_c07.avi 54
Mixing/v_Mixing_g12_c01.avi 54
Mixing/v_Mixing_g12_c02.avi 54
Mixing/v_Mixing_g12_c03.avi 54
Mixing/v_Mixing_g12_c04.avi 54
Mixing/v_Mixing_g12_c05.avi 54
Mixing/v_Mixing_g12_c06.avi 54
Mixing/v_Mixing_g12_c07.avi 54
Mixing/v_Mixing_g13_c01.avi 54
Mixing/v_Mixing_g13_c02.avi 54
Mixing/v_Mixing_g13_c03.avi 54
Mixing/v_Mixing_g13_c04.avi 54
Mixing/v_Mixing_g13_c05.avi 54
Mixing/v_Mixing_g13_c06.avi 54
Mixing/v_Mixing_g14_c01.avi 54
Mixing/v_Mixing_g14_c02.avi 54
Mixing/v_Mixing_g14_c03.avi 54
Mixing/v_Mixing_g14_c04.avi 54
Mixing/v_Mixing_g14_c05.avi 54
Mixing/v_Mixing_g14_c06.avi 54
Mixing/v_Mixing_g14_c07.avi 54
Mixing/v_Mixing_g22_c01.avi 54
Mixing/v_Mixing_g22_c02.avi 54
Mixing/v_Mixing_g22_c03.avi 54
Mixing/v_Mixing_g22_c04.avi 54
Mixing/v_Mixing_g23_c01.avi 54
Mixing/v_Mixing_g23_c02.avi 54
Mixing/v_Mixing_g23_c03.avi 54
Mixing/v_Mixing_g23_c04.avi 54
Mixing/v_Mixing_g24_c01.avi 54
Mixing/v_Mixing_g24_c02.avi 54
Mixing/v_Mixing_g24_c03.avi 54
Mixing/v_Mixing_g24_c04.avi 54
Mixing/v_Mixing_g25_c01.avi 54
Mixing/v_Mixing_g25_c02.avi 54
Mixing/v_Mixing_g25_c03.avi 54
Mixing/v_Mixing_g25_c04.avi 54
MoppingFloor/v_MoppingFloor_g01_c01.avi 55
MoppingFloor/v_MoppingFloor_g01_c02.avi 55
MoppingFloor/v_MoppingFloor_g01_c03.avi 55
MoppingFloor/v_MoppingFloor_g01_c04.avi 55
MoppingFloor/v_MoppingFloor_g02_c01.avi 55
MoppingFloor/v_MoppingFloor_g02_c02.avi 55
MoppingFloor/v_MoppingFloor_g02_c03.avi 55
MoppingFloor/v_MoppingFloor_g02_c04.avi 55
MoppingFloor/v_MoppingFloor_g02_c05.avi 55
MoppingFloor/v_MoppingFloor_g02_c06.avi 55
MoppingFloor/v_MoppingFloor_g03_c01.avi 55
MoppingFloor/v_MoppingFloor_g03_c02.avi 55
MoppingFloor/v_MoppingFloor_g03_c03.avi 55
MoppingFloor/v_MoppingFloor_g03_c04.avi 55
MoppingFloor/v_MoppingFloor_g04_c01.avi 55
MoppingFloor/v_MoppingFloor_g04_c02.avi 55
MoppingFloor/v_MoppingFloor_g04_c03.avi 55
MoppingFloor/v_MoppingFloor_g04_c04.avi 55
MoppingFloor/v_MoppingFloor_g04_c05.avi 55
MoppingFloor/v_MoppingFloor_g04_c06.avi 55
MoppingFloor/v_MoppingFloor_g05_c01.avi 55
MoppingFloor/v_MoppingFloor_g05_c02.avi 55
MoppingFloor/v_MoppingFloor_g05_c03.avi 55
MoppingFloor/v_MoppingFloor_g05_c04.avi 55
MoppingFloor/v_MoppingFloor_g05_c05.avi 55
MoppingFloor/v_MoppingFloor_g06_c01.avi 55
MoppingFloor/v_MoppingFloor_g06_c02.avi 55
MoppingFloor/v_MoppingFloor_g06_c03.avi 55
MoppingFloor/v_MoppingFloor_g06_c04.avi 55
MoppingFloor/v_MoppingFloor_g07_c01.avi 55
MoppingFloor/v_MoppingFloor_g07_c02.avi 55
MoppingFloor/v_MoppingFloor_g07_c03.avi 55
MoppingFloor/v_MoppingFloor_g07_c04.avi 55
MoppingFloor/v_MoppingFloor_g07_c05.avi 55
MoppingFloor/v_MoppingFloor_g08_c01.avi 55
MoppingFloor/v_MoppingFloor_g08_c02.avi 55
MoppingFloor/v_MoppingFloor_g08_c03.avi 55
MoppingFloor/v_MoppingFloor_g08_c04.avi 55
MoppingFloor/v_MoppingFloor_g09_c01.avi 55
MoppingFloor/v_MoppingFloor_g09_c02.avi 55
MoppingFloor/v_MoppingFloor_g09_c03.avi 55
MoppingFloor/v_MoppingFloor_g09_c04.avi 55
MoppingFloor/v_MoppingFloor_g10_c01.avi 55
MoppingFloor/v_MoppingFloor_g10_c02.avi 55
MoppingFloor/v_MoppingFloor_g10_c03.avi 55
MoppingFloor/v_MoppingFloor_g10_c04.avi 55
MoppingFloor/v_MoppingFloor_g11_c01.avi 55
MoppingFloor/v_MoppingFloor_g11_c02.avi 55
MoppingFloor/v_MoppingFloor_g11_c03.avi 55
MoppingFloor/v_MoppingFloor_g11_c04.avi 55
MoppingFloor/v_MoppingFloor_g12_c01.avi 55
MoppingFloor/v_MoppingFloor_g12_c02.avi 55
MoppingFloor/v_MoppingFloor_g12_c03.avi 55
MoppingFloor/v_MoppingFloor_g12_c04.avi 55
MoppingFloor/v_MoppingFloor_g13_c01.avi 55
MoppingFloor/v_MoppingFloor_g13_c02.avi 55
MoppingFloor/v_MoppingFloor_g13_c03.avi 55
MoppingFloor/v_MoppingFloor_g13_c04.avi 55
MoppingFloor/v_MoppingFloor_g14_c01.avi 55
MoppingFloor/v_MoppingFloor_g14_c02.avi 55
MoppingFloor/v_MoppingFloor_g14_c03.avi 55
MoppingFloor/v_MoppingFloor_g14_c04.avi 55
MoppingFloor/v_MoppingFloor_g22_c01.avi 55
MoppingFloor/v_MoppingFloor_g22_c02.avi 55
MoppingFloor/v_MoppingFloor_g22_c03.avi 55
MoppingFloor/v_MoppingFloor_g22_c04.avi 55
MoppingFloor/v_MoppingFloor_g23_c01.avi 55
MoppingFloor/v_MoppingFloor_g23_c02.avi 55
MoppingFloor/v_MoppingFloor_g23_c03.avi 55
MoppingFloor/v_MoppingFloor_g23_c04.avi 55
MoppingFloor/v_MoppingFloor_g24_c01.avi 55
MoppingFloor/v_MoppingFloor_g24_c02.avi 55
MoppingFloor/v_MoppingFloor_g24_c03.avi 55
MoppingFloor/v_MoppingFloor_g24_c04.avi 55
MoppingFloor/v_MoppingFloor_g25_c01.avi 55
MoppingFloor/v_MoppingFloor_g25_c02.avi 55
MoppingFloor/v_MoppingFloor_g25_c03.avi 55
MoppingFloor/v_MoppingFloor_g25_c04.avi 55
Nunchucks/v_Nunchucks_g01_c01.avi 56
Nunchucks/v_Nunchucks_g01_c02.avi 56
Nunchucks/v_Nunchucks_g01_c03.avi 56
Nunchucks/v_Nunchucks_g01_c04.avi 56
Nunchucks/v_Nunchucks_g02_c01.avi 56
Nunchucks/v_Nunchucks_g02_c02.avi 56
Nunchucks/v_Nunchucks_g02_c03.avi 56
Nunchucks/v_Nunchucks_g02_c04.avi 56
Nunchucks/v_Nunchucks_g02_c05.avi 56
Nunchucks/v_Nunchucks_g02_c06.avi 56
Nunchucks/v_Nunchucks_g03_c01.avi 56
Nunchucks/v_Nunchucks_g03_c02.avi 56
Nunchucks/v_Nunchucks_g03_c03.avi 56
Nunchucks/v_Nunchucks_g03_c04.avi 56
Nunchucks/v_Nunchucks_g03_c05.avi 56
Nunchucks/v_Nunchucks_g03_c06.avi 56
Nunchucks/v_Nunchucks_g03_c07.avi 56
Nunchucks/v_Nunchucks_g04_c01.avi 56
Nunchucks/v_Nunchucks_g04_c02.avi 56
Nunchucks/v_Nunchucks_g04_c03.avi 56
Nunchucks/v_Nunchucks_g04_c04.avi 56
Nunchucks/v_Nunchucks_g04_c05.avi 56
Nunchucks/v_Nunchucks_g04_c06.avi 56
Nunchucks/v_Nunchucks_g05_c01.avi 56
Nunchucks/v_Nunchucks_g05_c02.avi 56
Nunchucks/v_Nunchucks_g05_c03.avi 56
Nunchucks/v_Nunchucks_g05_c04.avi 56
Nunchucks/v_Nunchucks_g06_c01.avi 56
Nunchucks/v_Nunchucks_g06_c02.avi 56
Nunchucks/v_Nunchucks_g06_c03.avi 56
Nunchucks/v_Nunchucks_g06_c04.avi 56
Nunchucks/v_Nunchucks_g07_c01.avi 56
Nunchucks/v_Nunchucks_g07_c02.avi 56
Nunchucks/v_Nunchucks_g07_c03.avi 56
Nunchucks/v_Nunchucks_g07_c04.avi 56
Nunchucks/v_Nunchucks_g08_c01.avi 56
Nunchucks/v_Nunchucks_g08_c02.avi 56
Nunchucks/v_Nunchucks_g08_c03.avi 56
Nunchucks/v_Nunchucks_g08_c04.avi 56
Nunchucks/v_Nunchucks_g08_c05.avi 56
Nunchucks/v_Nunchucks_g08_c06.avi 56
Nunchucks/v_Nunchucks_g08_c07.avi 56
Nunchucks/v_Nunchucks_g09_c01.avi 56
Nunchucks/v_Nunchucks_g09_c02.avi 56
Nunchucks/v_Nunchucks_g09_c03.avi 56
Nunchucks/v_Nunchucks_g09_c04.avi 56
Nunchucks/v_Nunchucks_g09_c05.avi 56
Nunchucks/v_Nunchucks_g10_c01.avi 56
Nunchucks/v_Nunchucks_g10_c02.avi 56
Nunchucks/v_Nunchucks_g10_c03.avi 56
Nunchucks/v_Nunchucks_g10_c04.avi 56
Nunchucks/v_Nunchucks_g10_c05.avi 56
Nunchucks/v_Nunchucks_g10_c06.avi 56
Nunchucks/v_Nunchucks_g11_c01.avi 56
Nunchucks/v_Nunchucks_g11_c02.avi 56
Nunchucks/v_Nunchucks_g11_c03.avi 56
Nunchucks/v_Nunchucks_g11_c04.avi 56
Nunchucks/v_Nunchucks_g11_c05.avi 56
Nunchucks/v_Nunchucks_g11_c06.avi 56
Nunchucks/v_Nunchucks_g12_c01.avi 56
Nunchucks/v_Nunchucks_g12_c02.avi 56
Nunchucks/v_Nunchucks_g12_c03.avi 56
Nunchucks/v_Nunchucks_g12_c04.avi 56
Nunchucks/v_Nunchucks_g12_c05.avi 56
Nunchucks/v_Nunchucks_g13_c01.avi 56
Nunchucks/v_Nunchucks_g13_c02.avi 56
Nunchucks/v_Nunchucks_g13_c03.avi 56
Nunchucks/v_Nunchucks_g13_c04.avi 56
Nunchucks/v_Nunchucks_g13_c05.avi 56
Nunchucks/v_Nunchucks_g13_c06.avi 56
Nunchucks/v_Nunchucks_g13_c07.avi 56
Nunchucks/v_Nunchucks_g14_c01.avi 56
Nunchucks/v_Nunchucks_g14_c02.avi 56
Nunchucks/v_Nunchucks_g14_c03.avi 56
Nunchucks/v_Nunchucks_g14_c04.avi 56
Nunchucks/v_Nunchucks_g22_c01.avi 56
Nunchucks/v_Nunchucks_g22_c02.avi 56
Nunchucks/v_Nunchucks_g22_c03.avi 56
Nunchucks/v_Nunchucks_g22_c04.avi 56
Nunchucks/v_Nunchucks_g23_c01.avi 56
Nunchucks/v_Nunchucks_g23_c02.avi 56
Nunchucks/v_Nunchucks_g23_c03.avi 56
Nunchucks/v_Nunchucks_g23_c04.avi 56
Nunchucks/v_Nunchucks_g23_c05.avi 56
Nunchucks/v_Nunchucks_g24_c01.avi 56
Nunchucks/v_Nunchucks_g24_c02.avi 56
Nunchucks/v_Nunchucks_g24_c03.avi 56
Nunchucks/v_Nunchucks_g24_c04.avi 56
Nunchucks/v_Nunchucks_g24_c05.avi 56
Nunchucks/v_Nunchucks_g25_c01.avi 56
Nunchucks/v_Nunchucks_g25_c02.avi 56
Nunchucks/v_Nunchucks_g25_c03.avi 56
Nunchucks/v_Nunchucks_g25_c04.avi 56
Nunchucks/v_Nunchucks_g25_c05.avi 56
Nunchucks/v_Nunchucks_g25_c06.avi 56
ParallelBars/v_ParallelBars_g01_c01.avi 57
ParallelBars/v_ParallelBars_g01_c02.avi 57
ParallelBars/v_ParallelBars_g01_c03.avi 57
ParallelBars/v_ParallelBars_g01_c04.avi 57
ParallelBars/v_ParallelBars_g02_c01.avi 57
ParallelBars/v_ParallelBars_g02_c02.avi 57
ParallelBars/v_ParallelBars_g02_c03.avi 57
ParallelBars/v_ParallelBars_g02_c04.avi 57
ParallelBars/v_ParallelBars_g03_c01.avi 57
ParallelBars/v_ParallelBars_g03_c02.avi 57
ParallelBars/v_ParallelBars_g03_c03.avi 57
ParallelBars/v_ParallelBars_g03_c04.avi 57
ParallelBars/v_ParallelBars_g04_c01.avi 57
ParallelBars/v_ParallelBars_g04_c02.avi 57
ParallelBars/v_ParallelBars_g04_c03.avi 57
ParallelBars/v_ParallelBars_g04_c04.avi 57
ParallelBars/v_ParallelBars_g04_c05.avi 57
ParallelBars/v_ParallelBars_g04_c06.avi 57
ParallelBars/v_ParallelBars_g04_c07.avi 57
ParallelBars/v_ParallelBars_g05_c01.avi 57
ParallelBars/v_ParallelBars_g05_c02.avi 57
ParallelBars/v_ParallelBars_g05_c03.avi 57
ParallelBars/v_ParallelBars_g05_c04.avi 57
ParallelBars/v_ParallelBars_g05_c05.avi 57
ParallelBars/v_ParallelBars_g06_c01.avi 57
ParallelBars/v_ParallelBars_g06_c02.avi 57
ParallelBars/v_ParallelBars_g06_c03.avi 57
ParallelBars/v_ParallelBars_g06_c04.avi 57
ParallelBars/v_ParallelBars_g06_c05.avi 57
ParallelBars/v_ParallelBars_g06_c06.avi 57
ParallelBars/v_ParallelBars_g06_c07.avi 57
ParallelBars/v_ParallelBars_g07_c01.avi 57
ParallelBars/v_ParallelBars_g07_c02.avi 57
ParallelBars/v_ParallelBars_g07_c03.avi 57
ParallelBars/v_ParallelBars_g07_c04.avi 57
ParallelBars/v_ParallelBars_g07_c05.avi 57
ParallelBars/v_ParallelBars_g07_c06.avi 57
ParallelBars/v_ParallelBars_g08_c01.avi 57
ParallelBars/v_ParallelBars_g08_c02.avi 57
ParallelBars/v_ParallelBars_g08_c03.avi 57
ParallelBars/v_ParallelBars_g08_c04.avi 57
ParallelBars/v_ParallelBars_g08_c05.avi 57
ParallelBars/v_ParallelBars_g09_c01.avi 57
ParallelBars/v_ParallelBars_g09_c02.avi 57
ParallelBars/v_ParallelBars_g09_c03.avi 57
ParallelBars/v_ParallelBars_g09_c04.avi 57
ParallelBars/v_ParallelBars_g09_c05.avi 57
ParallelBars/v_ParallelBars_g09_c06.avi 57
ParallelBars/v_ParallelBars_g10_c01.avi 57
ParallelBars/v_ParallelBars_g10_c02.avi 57
ParallelBars/v_ParallelBars_g10_c03.avi 57
ParallelBars/v_ParallelBars_g10_c04.avi 57
ParallelBars/v_ParallelBars_g11_c01.avi 57
ParallelBars/v_ParallelBars_g11_c02.avi 57
ParallelBars/v_ParallelBars_g11_c03.avi 57
ParallelBars/v_ParallelBars_g11_c04.avi 57
ParallelBars/v_ParallelBars_g11_c05.avi 57
ParallelBars/v_ParallelBars_g11_c06.avi 57
ParallelBars/v_ParallelBars_g12_c01.avi 57
ParallelBars/v_ParallelBars_g12_c02.avi 57
ParallelBars/v_ParallelBars_g12_c03.avi 57
ParallelBars/v_ParallelBars_g12_c04.avi 57
ParallelBars/v_ParallelBars_g13_c01.avi 57
ParallelBars/v_ParallelBars_g13_c02.avi 57
ParallelBars/v_ParallelBars_g13_c03.avi 57
ParallelBars/v_ParallelBars_g13_c04.avi 57
ParallelBars/v_ParallelBars_g14_c01.avi 57
ParallelBars/v_ParallelBars_g14_c02.avi 57
ParallelBars/v_ParallelBars_g14_c03.avi 57
ParallelBars/v_ParallelBars_g14_c04.avi 57
ParallelBars/v_ParallelBars_g22_c01.avi 57
ParallelBars/v_ParallelBars_g22_c02.avi 57
ParallelBars/v_ParallelBars_g22_c03.avi 57
ParallelBars/v_ParallelBars_g22_c04.avi 57
ParallelBars/v_ParallelBars_g23_c01.avi 57
ParallelBars/v_ParallelBars_g23_c02.avi 57
ParallelBars/v_ParallelBars_g23_c03.avi 57
ParallelBars/v_ParallelBars_g23_c04.avi 57
ParallelBars/v_ParallelBars_g24_c01.avi 57
ParallelBars/v_ParallelBars_g24_c02.avi 57
ParallelBars/v_ParallelBars_g24_c03.avi 57
ParallelBars/v_ParallelBars_g24_c04.avi 57
ParallelBars/v_ParallelBars_g25_c01.avi 57
ParallelBars/v_ParallelBars_g25_c02.avi 57
ParallelBars/v_ParallelBars_g25_c03.avi 57
ParallelBars/v_ParallelBars_g25_c04.avi 57
PizzaTossing/v_PizzaTossing_g01_c01.avi 58
PizzaTossing/v_PizzaTossing_g01_c02.avi 58
PizzaTossing/v_PizzaTossing_g01_c03.avi 58
PizzaTossing/v_PizzaTossing_g01_c04.avi 58
PizzaTossing/v_PizzaTossing_g02_c01.avi 58
PizzaTossing/v_PizzaTossing_g02_c02.avi 58
PizzaTossing/v_PizzaTossing_g02_c03.avi 58
PizzaTossing/v_PizzaTossing_g02_c04.avi 58
PizzaTossing/v_PizzaTossing_g02_c05.avi 58
PizzaTossing/v_PizzaTossing_g03_c01.avi 58
PizzaTossing/v_PizzaTossing_g03_c02.avi 58
PizzaTossing/v_PizzaTossing_g03_c03.avi 58
PizzaTossing/v_PizzaTossing_g03_c04.avi 58
PizzaTossing/v_PizzaTossing_g04_c01.avi 58
PizzaTossing/v_PizzaTossing_g04_c02.avi 58
PizzaTossing/v_PizzaTossing_g04_c03.avi 58
PizzaTossing/v_PizzaTossing_g04_c04.avi 58
PizzaTossing/v_PizzaTossing_g04_c05.avi 58
PizzaTossing/v_PizzaTossing_g04_c06.avi 58
PizzaTossing/v_PizzaTossing_g04_c07.avi 58
PizzaTossing/v_PizzaTossing_g05_c01.avi 58
PizzaTossing/v_PizzaTossing_g05_c02.avi 58
PizzaTossing/v_PizzaTossing_g05_c03.avi 58
PizzaTossing/v_PizzaTossing_g05_c04.avi 58
PizzaTossing/v_PizzaTossing_g06_c01.avi 58
PizzaTossing/v_PizzaTossing_g06_c02.avi 58
PizzaTossing/v_PizzaTossing_g06_c03.avi 58
PizzaTossing/v_PizzaTossing_g06_c04.avi 58
PizzaTossing/v_PizzaTossing_g06_c05.avi 58
PizzaTossing/v_PizzaTossing_g07_c01.avi 58
PizzaTossing/v_PizzaTossing_g07_c02.avi 58
PizzaTossing/v_PizzaTossing_g07_c03.avi 58
PizzaTossing/v_PizzaTossing_g07_c04.avi 58
PizzaTossing/v_PizzaTossing_g08_c01.avi 58
PizzaTossing/v_PizzaTossing_g08_c02.avi 58
PizzaTossing/v_PizzaTossing_g08_c03.avi 58
PizzaTossing/v_PizzaTossing_g08_c04.avi 58
PizzaTossing/v_PizzaTossing_g09_c01.avi 58
PizzaTossing/v_PizzaTossing_g09_c02.avi 58
PizzaTossing/v_PizzaTossing_g09_c03.avi 58
PizzaTossing/v_PizzaTossing_g09_c04.avi 58
PizzaTossing/v_PizzaTossing_g10_c01.avi 58
PizzaTossing/v_PizzaTossing_g10_c02.avi 58
PizzaTossing/v_PizzaTossing_g10_c03.avi 58
PizzaTossing/v_PizzaTossing_g10_c04.avi 58
PizzaTossing/v_PizzaTossing_g11_c01.avi 58
PizzaTossing/v_PizzaTossing_g11_c02.avi 58
PizzaTossing/v_PizzaTossing_g11_c03.avi 58
PizzaTossing/v_PizzaTossing_g11_c04.avi 58
PizzaTossing/v_PizzaTossing_g11_c05.avi 58
PizzaTossing/v_PizzaTossing_g12_c01.avi 58
PizzaTossing/v_PizzaTossing_g12_c02.avi 58
PizzaTossing/v_PizzaTossing_g12_c03.avi 58
PizzaTossing/v_PizzaTossing_g12_c04.avi 58
PizzaTossing/v_PizzaTossing_g13_c01.avi 58
PizzaTossing/v_PizzaTossing_g13_c02.avi 58
PizzaTossing/v_PizzaTossing_g13_c03.avi 58
PizzaTossing/v_PizzaTossing_g13_c04.avi 58
PizzaTossing/v_PizzaTossing_g14_c01.avi 58
PizzaTossing/v_PizzaTossing_g14_c02.avi 58
PizzaTossing/v_PizzaTossing_g14_c03.avi 58
PizzaTossing/v_PizzaTossing_g14_c04.avi 58
PizzaTossing/v_PizzaTossing_g22_c01.avi 58
PizzaTossing/v_PizzaTossing_g22_c02.avi 58
PizzaTossing/v_PizzaTossing_g22_c03.avi 58
PizzaTossing/v_PizzaTossing_g22_c04.avi 58
PizzaTossing/v_PizzaTossing_g23_c01.avi 58
PizzaTossing/v_PizzaTossing_g23_c02.avi 58
PizzaTossing/v_PizzaTossing_g23_c03.avi 58
PizzaTossing/v_PizzaTossing_g23_c04.avi 58
PizzaTossing/v_PizzaTossing_g23_c05.avi 58
PizzaTossing/v_PizzaTossing_g23_c06.avi 58
PizzaTossing/v_PizzaTossing_g23_c07.avi 58
PizzaTossing/v_PizzaTossing_g24_c01.avi 58
PizzaTossing/v_PizzaTossing_g24_c02.avi 58
PizzaTossing/v_PizzaTossing_g24_c03.avi 58
PizzaTossing/v_PizzaTossing_g24_c04.avi 58
PizzaTossing/v_PizzaTossing_g24_c05.avi 58
PizzaTossing/v_PizzaTossing_g24_c06.avi 58
PizzaTossing/v_PizzaTossing_g25_c01.avi 58
PizzaTossing/v_PizzaTossing_g25_c02.avi 58
PizzaTossing/v_PizzaTossing_g25_c03.avi 58
PizzaTossing/v_PizzaTossing_g25_c04.avi 58
PizzaTossing/v_PizzaTossing_g25_c05.avi 58
PlayingCello/v_PlayingCello_g01_c01.avi 59
PlayingCello/v_PlayingCello_g01_c02.avi 59
PlayingCello/v_PlayingCello_g01_c03.avi 59
PlayingCello/v_PlayingCello_g01_c04.avi 59
PlayingCello/v_PlayingCello_g01_c05.avi 59
PlayingCello/v_PlayingCello_g01_c06.avi 59
PlayingCello/v_PlayingCello_g01_c07.avi 59
PlayingCello/v_PlayingCello_g02_c01.avi 59
PlayingCello/v_PlayingCello_g02_c02.avi 59
PlayingCello/v_PlayingCello_g02_c03.avi 59
PlayingCello/v_PlayingCello_g02_c04.avi 59
PlayingCello/v_PlayingCello_g02_c05.avi 59
PlayingCello/v_PlayingCello_g02_c06.avi 59
PlayingCello/v_PlayingCello_g02_c07.avi 59
PlayingCello/v_PlayingCello_g03_c01.avi 59
PlayingCello/v_PlayingCello_g03_c02.avi 59
PlayingCello/v_PlayingCello_g03_c03.avi 59
PlayingCello/v_PlayingCello_g03_c04.avi 59
PlayingCello/v_PlayingCello_g04_c01.avi 59
PlayingCello/v_PlayingCello_g04_c02.avi 59
PlayingCello/v_PlayingCello_g04_c03.avi 59
PlayingCello/v_PlayingCello_g04_c04.avi 59
PlayingCello/v_PlayingCello_g04_c05.avi 59
PlayingCello/v_PlayingCello_g04_c06.avi 59
PlayingCello/v_PlayingCello_g04_c07.avi 59
PlayingCello/v_PlayingCello_g05_c01.avi 59
PlayingCello/v_PlayingCello_g05_c02.avi 59
PlayingCello/v_PlayingCello_g05_c03.avi 59
PlayingCello/v_PlayingCello_g05_c04.avi 59
PlayingCello/v_PlayingCello_g05_c05.avi 59
PlayingCello/v_PlayingCello_g05_c06.avi 59
PlayingCello/v_PlayingCello_g05_c07.avi 59
PlayingCello/v_PlayingCello_g06_c01.avi 59
PlayingCello/v_PlayingCello_g06_c02.avi 59
PlayingCello/v_PlayingCello_g06_c03.avi 59
PlayingCello/v_PlayingCello_g06_c04.avi 59
PlayingCello/v_PlayingCello_g06_c05.avi 59
PlayingCello/v_PlayingCello_g06_c06.avi 59
PlayingCello/v_PlayingCello_g06_c07.avi 59
PlayingCello/v_PlayingCello_g07_c01.avi 59
PlayingCello/v_PlayingCello_g07_c02.avi 59
PlayingCello/v_PlayingCello_g07_c03.avi 59
PlayingCello/v_PlayingCello_g07_c04.avi 59
PlayingCello/v_PlayingCello_g07_c05.avi 59
PlayingCello/v_PlayingCello_g08_c01.avi 59
PlayingCello/v_PlayingCello_g08_c02.avi 59
PlayingCello/v_PlayingCello_g08_c03.avi 59
PlayingCello/v_PlayingCello_g08_c04.avi 59
PlayingCello/v_PlayingCello_g08_c05.avi 59
PlayingCello/v_PlayingCello_g08_c06.avi 59
PlayingCello/v_PlayingCello_g09_c01.avi 59
PlayingCello/v_PlayingCello_g09_c02.avi 59
PlayingCello/v_PlayingCello_g09_c03.avi 59
PlayingCello/v_PlayingCello_g09_c04.avi 59
PlayingCello/v_PlayingCello_g09_c05.avi 59
PlayingCello/v_PlayingCello_g09_c06.avi 59
PlayingCello/v_PlayingCello_g09_c07.avi 59
PlayingCello/v_PlayingCello_g10_c01.avi 59
PlayingCello/v_PlayingCello_g10_c02.avi 59
PlayingCello/v_PlayingCello_g10_c03.avi 59
PlayingCello/v_PlayingCello_g10_c04.avi 59
PlayingCello/v_PlayingCello_g10_c05.avi 59
PlayingCello/v_PlayingCello_g10_c06.avi 59
PlayingCello/v_PlayingCello_g10_c07.avi 59
PlayingCello/v_PlayingCello_g11_c01.avi 59
PlayingCello/v_PlayingCello_g11_c02.avi 59
PlayingCello/v_PlayingCello_g11_c03.avi 59
PlayingCello/v_PlayingCello_g11_c04.avi 59
PlayingCello/v_PlayingCello_g11_c05.avi 59
PlayingCello/v_PlayingCello_g11_c06.avi 59
PlayingCello/v_PlayingCello_g11_c07.avi 59
PlayingCello/v_PlayingCello_g12_c01.avi 59
PlayingCello/v_PlayingCello_g12_c02.avi 59
PlayingCello/v_PlayingCello_g12_c03.avi 59
PlayingCello/v_PlayingCello_g12_c04.avi 59
PlayingCello/v_PlayingCello_g12_c05.avi 59
PlayingCello/v_PlayingCello_g12_c06.avi 59
PlayingCello/v_PlayingCello_g12_c07.avi 59
PlayingCello/v_PlayingCello_g13_c01.avi 59
PlayingCello/v_PlayingCello_g13_c02.avi 59
PlayingCello/v_PlayingCello_g13_c03.avi 59
PlayingCello/v_PlayingCello_g13_c04.avi 59
PlayingCello/v_PlayingCello_g13_c05.avi 59
PlayingCello/v_PlayingCello_g13_c06.avi 59
PlayingCello/v_PlayingCello_g13_c07.avi 59
PlayingCello/v_PlayingCello_g14_c01.avi 59
PlayingCello/v_PlayingCello_g14_c02.avi 59
PlayingCello/v_PlayingCello_g14_c03.avi 59
PlayingCello/v_PlayingCello_g14_c04.avi 59
PlayingCello/v_PlayingCello_g22_c01.avi 59
PlayingCello/v_PlayingCello_g22_c02.avi 59
PlayingCello/v_PlayingCello_g22_c03.avi 59
PlayingCello/v_PlayingCello_g22_c04.avi 59
PlayingCello/v_PlayingCello_g22_c05.avi 59
PlayingCello/v_PlayingCello_g22_c06.avi 59
PlayingCello/v_PlayingCello_g22_c07.avi 59
PlayingCello/v_PlayingCello_g23_c01.avi 59
PlayingCello/v_PlayingCello_g23_c02.avi 59
PlayingCello/v_PlayingCello_g23_c03.avi 59
PlayingCello/v_PlayingCello_g23_c04.avi 59
PlayingCello/v_PlayingCello_g23_c05.avi 59
PlayingCello/v_PlayingCello_g23_c06.avi 59
PlayingCello/v_PlayingCello_g23_c07.avi 59
PlayingCello/v_PlayingCello_g24_c01.avi 59
PlayingCello/v_PlayingCello_g24_c02.avi 59
PlayingCello/v_PlayingCello_g24_c03.avi 59
PlayingCello/v_PlayingCello_g24_c04.avi 59
PlayingCello/v_PlayingCello_g24_c05.avi 59
PlayingCello/v_PlayingCello_g24_c06.avi 59
PlayingCello/v_PlayingCello_g24_c07.avi 59
PlayingCello/v_PlayingCello_g25_c01.avi 59
PlayingCello/v_PlayingCello_g25_c02.avi 59
PlayingCello/v_PlayingCello_g25_c03.avi 59
PlayingCello/v_PlayingCello_g25_c04.avi 59
PlayingCello/v_PlayingCello_g25_c05.avi 59
PlayingCello/v_PlayingCello_g25_c06.avi 59
PlayingCello/v_PlayingCello_g25_c07.avi 59
PlayingDaf/v_PlayingDaf_g01_c01.avi 60
PlayingDaf/v_PlayingDaf_g01_c02.avi 60
PlayingDaf/v_PlayingDaf_g01_c03.avi 60
PlayingDaf/v_PlayingDaf_g01_c04.avi 60
PlayingDaf/v_PlayingDaf_g02_c01.avi 60
PlayingDaf/v_PlayingDaf_g02_c02.avi 60
PlayingDaf/v_PlayingDaf_g02_c03.avi 60
PlayingDaf/v_PlayingDaf_g02_c04.avi 60
PlayingDaf/v_PlayingDaf_g02_c05.avi 60
PlayingDaf/v_PlayingDaf_g02_c06.avi 60
PlayingDaf/v_PlayingDaf_g02_c07.avi 60
PlayingDaf/v_PlayingDaf_g03_c01.avi 60
PlayingDaf/v_PlayingDaf_g03_c02.avi 60
PlayingDaf/v_PlayingDaf_g03_c03.avi 60
PlayingDaf/v_PlayingDaf_g03_c04.avi 60
PlayingDaf/v_PlayingDaf_g04_c01.avi 60
PlayingDaf/v_PlayingDaf_g04_c02.avi 60
PlayingDaf/v_PlayingDaf_g04_c03.avi 60
PlayingDaf/v_PlayingDaf_g04_c04.avi 60
PlayingDaf/v_PlayingDaf_g04_c05.avi 60
PlayingDaf/v_PlayingDaf_g04_c06.avi 60
PlayingDaf/v_PlayingDaf_g04_c07.avi 60
PlayingDaf/v_PlayingDaf_g05_c01.avi 60
PlayingDaf/v_PlayingDaf_g05_c02.avi 60
PlayingDaf/v_PlayingDaf_g05_c03.avi 60
PlayingDaf/v_PlayingDaf_g05_c04.avi 60
PlayingDaf/v_PlayingDaf_g05_c05.avi 60
PlayingDaf/v_PlayingDaf_g05_c06.avi 60
PlayingDaf/v_PlayingDaf_g05_c07.avi 60
PlayingDaf/v_PlayingDaf_g06_c01.avi 60
PlayingDaf/v_PlayingDaf_g06_c02.avi 60
PlayingDaf/v_PlayingDaf_g06_c03.avi 60
PlayingDaf/v_PlayingDaf_g06_c04.avi 60
PlayingDaf/v_PlayingDaf_g06_c05.avi 60
PlayingDaf/v_PlayingDaf_g06_c06.avi 60
PlayingDaf/v_PlayingDaf_g06_c07.avi 60
PlayingDaf/v_PlayingDaf_g07_c01.avi 60
PlayingDaf/v_PlayingDaf_g07_c02.avi 60
PlayingDaf/v_PlayingDaf_g07_c03.avi 60
PlayingDaf/v_PlayingDaf_g07_c04.avi 60
PlayingDaf/v_PlayingDaf_g07_c05.avi 60
PlayingDaf/v_PlayingDaf_g08_c01.avi 60
PlayingDaf/v_PlayingDaf_g08_c02.avi 60
PlayingDaf/v_PlayingDaf_g08_c03.avi 60
PlayingDaf/v_PlayingDaf_g08_c04.avi 60
PlayingDaf/v_PlayingDaf_g08_c05.avi 60
PlayingDaf/v_PlayingDaf_g08_c06.avi 60
PlayingDaf/v_PlayingDaf_g08_c07.avi 60
PlayingDaf/v_PlayingDaf_g09_c01.avi 60
PlayingDaf/v_PlayingDaf_g09_c02.avi 60
PlayingDaf/v_PlayingDaf_g09_c03.avi 60
PlayingDaf/v_PlayingDaf_g09_c04.avi 60
PlayingDaf/v_PlayingDaf_g09_c05.avi 60
PlayingDaf/v_PlayingDaf_g10_c01.avi 60
PlayingDaf/v_PlayingDaf_g10_c02.avi 60
PlayingDaf/v_PlayingDaf_g10_c03.avi 60
PlayingDaf/v_PlayingDaf_g10_c04.avi 60
PlayingDaf/v_PlayingDaf_g10_c05.avi 60
PlayingDaf/v_PlayingDaf_g10_c06.avi 60
PlayingDaf/v_PlayingDaf_g10_c07.avi 60
PlayingDaf/v_PlayingDaf_g11_c01.avi 60
PlayingDaf/v_PlayingDaf_g11_c02.avi 60
PlayingDaf/v_PlayingDaf_g11_c03.avi 60
PlayingDaf/v_PlayingDaf_g11_c04.avi 60
PlayingDaf/v_PlayingDaf_g11_c05.avi 60
PlayingDaf/v_PlayingDaf_g11_c06.avi 60
PlayingDaf/v_PlayingDaf_g12_c01.avi 60
PlayingDaf/v_PlayingDaf_g12_c02.avi 60
PlayingDaf/v_PlayingDaf_g12_c03.avi 60
PlayingDaf/v_PlayingDaf_g12_c04.avi 60
PlayingDaf/v_PlayingDaf_g12_c05.avi 60
PlayingDaf/v_PlayingDaf_g13_c01.avi 60
PlayingDaf/v_PlayingDaf_g13_c02.avi 60
PlayingDaf/v_PlayingDaf_g13_c03.avi 60
PlayingDaf/v_PlayingDaf_g13_c04.avi 60
PlayingDaf/v_PlayingDaf_g14_c01.avi 60
PlayingDaf/v_PlayingDaf_g14_c02.avi 60
PlayingDaf/v_PlayingDaf_g14_c03.avi 60
PlayingDaf/v_PlayingDaf_g14_c04.avi 60
PlayingDaf/v_PlayingDaf_g14_c05.avi 60
PlayingDaf/v_PlayingDaf_g14_c06.avi 60
PlayingDaf/v_PlayingDaf_g14_c07.avi 60
PlayingDaf/v_PlayingDaf_g22_c01.avi 60
PlayingDaf/v_PlayingDaf_g22_c02.avi 60
PlayingDaf/v_PlayingDaf_g22_c03.avi 60
PlayingDaf/v_PlayingDaf_g22_c04.avi 60
PlayingDaf/v_PlayingDaf_g22_c05.avi 60
PlayingDaf/v_PlayingDaf_g22_c06.avi 60
PlayingDaf/v_PlayingDaf_g22_c07.avi 60
PlayingDaf/v_PlayingDaf_g23_c01.avi 60
PlayingDaf/v_PlayingDaf_g23_c02.avi 60
PlayingDaf/v_PlayingDaf_g23_c03.avi 60
PlayingDaf/v_PlayingDaf_g23_c04.avi 60
PlayingDaf/v_PlayingDaf_g23_c05.avi 60
PlayingDaf/v_PlayingDaf_g23_c06.avi 60
PlayingDaf/v_PlayingDaf_g24_c01.avi 60
PlayingDaf/v_PlayingDaf_g24_c02.avi 60
PlayingDaf/v_PlayingDaf_g24_c03.avi 60
PlayingDaf/v_PlayingDaf_g24_c04.avi 60
PlayingDaf/v_PlayingDaf_g25_c01.avi 60
PlayingDaf/v_PlayingDaf_g25_c02.avi 60
PlayingDaf/v_PlayingDaf_g25_c03.avi 60
PlayingDaf/v_PlayingDaf_g25_c04.avi 60
PlayingDaf/v_PlayingDaf_g25_c05.avi 60
PlayingDaf/v_PlayingDaf_g25_c06.avi 60
PlayingDaf/v_PlayingDaf_g25_c07.avi 60
PlayingDhol/v_PlayingDhol_g01_c01.avi 61
PlayingDhol/v_PlayingDhol_g01_c02.avi 61
PlayingDhol/v_PlayingDhol_g01_c03.avi 61
PlayingDhol/v_PlayingDhol_g01_c04.avi 61
PlayingDhol/v_PlayingDhol_g01_c05.avi 61
PlayingDhol/v_PlayingDhol_g01_c06.avi 61
PlayingDhol/v_PlayingDhol_g01_c07.avi 61
PlayingDhol/v_PlayingDhol_g02_c01.avi 61
PlayingDhol/v_PlayingDhol_g02_c02.avi 61
PlayingDhol/v_PlayingDhol_g02_c03.avi 61
PlayingDhol/v_PlayingDhol_g02_c04.avi 61
PlayingDhol/v_PlayingDhol_g02_c05.avi 61
PlayingDhol/v_PlayingDhol_g02_c06.avi 61
PlayingDhol/v_PlayingDhol_g02_c07.avi 61
PlayingDhol/v_PlayingDhol_g03_c01.avi 61
PlayingDhol/v_PlayingDhol_g03_c02.avi 61
PlayingDhol/v_PlayingDhol_g03_c03.avi 61
PlayingDhol/v_PlayingDhol_g03_c04.avi 61
PlayingDhol/v_PlayingDhol_g03_c05.avi 61
PlayingDhol/v_PlayingDhol_g03_c06.avi 61
PlayingDhol/v_PlayingDhol_g03_c07.avi 61
PlayingDhol/v_PlayingDhol_g04_c01.avi 61
PlayingDhol/v_PlayingDhol_g04_c02.avi 61
PlayingDhol/v_PlayingDhol_g04_c03.avi 61
PlayingDhol/v_PlayingDhol_g04_c04.avi 61
PlayingDhol/v_PlayingDhol_g04_c05.avi 61
PlayingDhol/v_PlayingDhol_g04_c06.avi 61
PlayingDhol/v_PlayingDhol_g04_c07.avi 61
PlayingDhol/v_PlayingDhol_g05_c01.avi 61
PlayingDhol/v_PlayingDhol_g05_c02.avi 61
PlayingDhol/v_PlayingDhol_g05_c03.avi 61
PlayingDhol/v_PlayingDhol_g05_c04.avi 61
PlayingDhol/v_PlayingDhol_g05_c05.avi 61
PlayingDhol/v_PlayingDhol_g05_c06.avi 61
PlayingDhol/v_PlayingDhol_g05_c07.avi 61
PlayingDhol/v_PlayingDhol_g06_c01.avi 61
PlayingDhol/v_PlayingDhol_g06_c02.avi 61
PlayingDhol/v_PlayingDhol_g06_c03.avi 61
PlayingDhol/v_PlayingDhol_g06_c04.avi 61
PlayingDhol/v_PlayingDhol_g06_c05.avi 61
PlayingDhol/v_PlayingDhol_g06_c06.avi 61
PlayingDhol/v_PlayingDhol_g06_c07.avi 61
PlayingDhol/v_PlayingDhol_g07_c01.avi 61
PlayingDhol/v_PlayingDhol_g07_c02.avi 61
PlayingDhol/v_PlayingDhol_g07_c03.avi 61
PlayingDhol/v_PlayingDhol_g07_c04.avi 61
PlayingDhol/v_PlayingDhol_g07_c05.avi 61
PlayingDhol/v_PlayingDhol_g07_c06.avi 61
PlayingDhol/v_PlayingDhol_g07_c07.avi 61
PlayingDhol/v_PlayingDhol_g08_c01.avi 61
PlayingDhol/v_PlayingDhol_g08_c02.avi 61
PlayingDhol/v_PlayingDhol_g08_c03.avi 61
PlayingDhol/v_PlayingDhol_g08_c04.avi 61
PlayingDhol/v_PlayingDhol_g08_c05.avi 61
PlayingDhol/v_PlayingDhol_g08_c06.avi 61
PlayingDhol/v_PlayingDhol_g08_c07.avi 61
PlayingDhol/v_PlayingDhol_g09_c01.avi 61
PlayingDhol/v_PlayingDhol_g09_c02.avi 61
PlayingDhol/v_PlayingDhol_g09_c03.avi 61
PlayingDhol/v_PlayingDhol_g09_c04.avi 61
PlayingDhol/v_PlayingDhol_g09_c05.avi 61
PlayingDhol/v_PlayingDhol_g09_c06.avi 61
PlayingDhol/v_PlayingDhol_g09_c07.avi 61
PlayingDhol/v_PlayingDhol_g10_c01.avi 61
PlayingDhol/v_PlayingDhol_g10_c02.avi 61
PlayingDhol/v_PlayingDhol_g10_c03.avi 61
PlayingDhol/v_PlayingDhol_g10_c04.avi 61
PlayingDhol/v_PlayingDhol_g10_c05.avi 61
PlayingDhol/v_PlayingDhol_g10_c06.avi 61
PlayingDhol/v_PlayingDhol_g10_c07.avi 61
PlayingDhol/v_PlayingDhol_g11_c01.avi 61
PlayingDhol/v_PlayingDhol_g11_c02.avi 61
PlayingDhol/v_PlayingDhol_g11_c03.avi 61
PlayingDhol/v_PlayingDhol_g11_c04.avi 61
PlayingDhol/v_PlayingDhol_g11_c05.avi 61
PlayingDhol/v_PlayingDhol_g11_c06.avi 61
PlayingDhol/v_PlayingDhol_g11_c07.avi 61
PlayingDhol/v_PlayingDhol_g12_c01.avi 61
PlayingDhol/v_PlayingDhol_g12_c02.avi 61
PlayingDhol/v_PlayingDhol_g12_c03.avi 61
PlayingDhol/v_PlayingDhol_g12_c04.avi 61
PlayingDhol/v_PlayingDhol_g12_c05.avi 61
PlayingDhol/v_PlayingDhol_g12_c06.avi 61
PlayingDhol/v_PlayingDhol_g13_c01.avi 61
PlayingDhol/v_PlayingDhol_g13_c02.avi 61
PlayingDhol/v_PlayingDhol_g13_c03.avi 61
PlayingDhol/v_PlayingDhol_g13_c04.avi 61
PlayingDhol/v_PlayingDhol_g13_c05.avi 61
PlayingDhol/v_PlayingDhol_g13_c06.avi 61
PlayingDhol/v_PlayingDhol_g13_c07.avi 61
PlayingDhol/v_PlayingDhol_g14_c01.avi 61
PlayingDhol/v_PlayingDhol_g14_c02.avi 61
PlayingDhol/v_PlayingDhol_g14_c03.avi 61
PlayingDhol/v_PlayingDhol_g14_c04.avi 61
PlayingDhol/v_PlayingDhol_g14_c05.avi 61
PlayingDhol/v_PlayingDhol_g14_c06.avi 61
PlayingDhol/v_PlayingDhol_g14_c07.avi 61
PlayingDhol/v_PlayingDhol_g22_c01.avi 61
PlayingDhol/v_PlayingDhol_g22_c02.avi 61
PlayingDhol/v_PlayingDhol_g22_c03.avi 61
PlayingDhol/v_PlayingDhol_g22_c04.avi 61
PlayingDhol/v_PlayingDhol_g22_c05.avi 61
PlayingDhol/v_PlayingDhol_g22_c06.avi 61
PlayingDhol/v_PlayingDhol_g22_c07.avi 61
PlayingDhol/v_PlayingDhol_g23_c01.avi 61
PlayingDhol/v_PlayingDhol_g23_c02.avi 61
PlayingDhol/v_PlayingDhol_g23_c03.avi 61
PlayingDhol/v_PlayingDhol_g23_c04.avi 61
PlayingDhol/v_PlayingDhol_g23_c05.avi 61
PlayingDhol/v_PlayingDhol_g23_c06.avi 61
PlayingDhol/v_PlayingDhol_g23_c07.avi 61
PlayingDhol/v_PlayingDhol_g24_c01.avi 61
PlayingDhol/v_PlayingDhol_g24_c02.avi 61
PlayingDhol/v_PlayingDhol_g24_c03.avi 61
PlayingDhol/v_PlayingDhol_g24_c04.avi 61
PlayingDhol/v_PlayingDhol_g24_c05.avi 61
PlayingDhol/v_PlayingDhol_g25_c01.avi 61
PlayingDhol/v_PlayingDhol_g25_c02.avi 61
PlayingDhol/v_PlayingDhol_g25_c03.avi 61
PlayingDhol/v_PlayingDhol_g25_c04.avi 61
PlayingDhol/v_PlayingDhol_g25_c05.avi 61
PlayingDhol/v_PlayingDhol_g25_c06.avi 61
PlayingDhol/v_PlayingDhol_g25_c07.avi 61
PlayingFlute/v_PlayingFlute_g01_c01.avi 62
PlayingFlute/v_PlayingFlute_g01_c02.avi 62
PlayingFlute/v_PlayingFlute_g01_c03.avi 62
PlayingFlute/v_PlayingFlute_g01_c04.avi 62
PlayingFlute/v_PlayingFlute_g01_c05.avi 62
PlayingFlute/v_PlayingFlute_g01_c06.avi 62
PlayingFlute/v_PlayingFlute_g01_c07.avi 62
PlayingFlute/v_PlayingFlute_g02_c01.avi 62
PlayingFlute/v_PlayingFlute_g02_c02.avi 62
PlayingFlute/v_PlayingFlute_g02_c03.avi 62
PlayingFlute/v_PlayingFlute_g02_c04.avi 62
PlayingFlute/v_PlayingFlute_g02_c05.avi 62
PlayingFlute/v_PlayingFlute_g02_c06.avi 62
PlayingFlute/v_PlayingFlute_g02_c07.avi 62
PlayingFlute/v_PlayingFlute_g03_c01.avi 62
PlayingFlute/v_PlayingFlute_g03_c02.avi 62
PlayingFlute/v_PlayingFlute_g03_c03.avi 62
PlayingFlute/v_PlayingFlute_g03_c04.avi 62
PlayingFlute/v_PlayingFlute_g03_c05.avi 62
PlayingFlute/v_PlayingFlute_g03_c06.avi 62
PlayingFlute/v_PlayingFlute_g03_c07.avi 62
PlayingFlute/v_PlayingFlute_g04_c01.avi 62
PlayingFlute/v_PlayingFlute_g04_c02.avi 62
PlayingFlute/v_PlayingFlute_g04_c03.avi 62
PlayingFlute/v_PlayingFlute_g04_c04.avi 62
PlayingFlute/v_PlayingFlute_g04_c05.avi 62
PlayingFlute/v_PlayingFlute_g04_c06.avi 62
PlayingFlute/v_PlayingFlute_g04_c07.avi 62
PlayingFlute/v_PlayingFlute_g05_c01.avi 62
PlayingFlute/v_PlayingFlute_g05_c02.avi 62
PlayingFlute/v_PlayingFlute_g05_c03.avi 62
PlayingFlute/v_PlayingFlute_g05_c04.avi 62
PlayingFlute/v_PlayingFlute_g05_c05.avi 62
PlayingFlute/v_PlayingFlute_g05_c06.avi 62
PlayingFlute/v_PlayingFlute_g05_c07.avi 62
PlayingFlute/v_PlayingFlute_g06_c01.avi 62
PlayingFlute/v_PlayingFlute_g06_c02.avi 62
PlayingFlute/v_PlayingFlute_g06_c03.avi 62
PlayingFlute/v_PlayingFlute_g06_c04.avi 62
PlayingFlute/v_PlayingFlute_g06_c05.avi 62
PlayingFlute/v_PlayingFlute_g06_c06.avi 62
PlayingFlute/v_PlayingFlute_g07_c01.avi 62
PlayingFlute/v_PlayingFlute_g07_c02.avi 62
PlayingFlute/v_PlayingFlute_g07_c03.avi 62
PlayingFlute/v_PlayingFlute_g07_c04.avi 62
PlayingFlute/v_PlayingFlute_g07_c05.avi 62
PlayingFlute/v_PlayingFlute_g07_c06.avi 62
PlayingFlute/v_PlayingFlute_g07_c07.avi 62
PlayingFlute/v_PlayingFlute_g08_c01.avi 62
PlayingFlute/v_PlayingFlute_g08_c02.avi 62
PlayingFlute/v_PlayingFlute_g08_c03.avi 62
PlayingFlute/v_PlayingFlute_g08_c04.avi 62
PlayingFlute/v_PlayingFlute_g08_c05.avi 62
PlayingFlute/v_PlayingFlute_g08_c06.avi 62
PlayingFlute/v_PlayingFlute_g08_c07.avi 62
PlayingFlute/v_PlayingFlute_g09_c01.avi 62
PlayingFlute/v_PlayingFlute_g09_c02.avi 62
PlayingFlute/v_PlayingFlute_g09_c03.avi 62
PlayingFlute/v_PlayingFlute_g09_c04.avi 62
PlayingFlute/v_PlayingFlute_g09_c05.avi 62
PlayingFlute/v_PlayingFlute_g09_c06.avi 62
PlayingFlute/v_PlayingFlute_g09_c07.avi 62
PlayingFlute/v_PlayingFlute_g10_c01.avi 62
PlayingFlute/v_PlayingFlute_g10_c02.avi 62
PlayingFlute/v_PlayingFlute_g10_c03.avi 62
PlayingFlute/v_PlayingFlute_g10_c04.avi 62
PlayingFlute/v_PlayingFlute_g10_c05.avi 62
PlayingFlute/v_PlayingFlute_g10_c06.avi 62
PlayingFlute/v_PlayingFlute_g11_c01.avi 62
PlayingFlute/v_PlayingFlute_g11_c02.avi 62
PlayingFlute/v_PlayingFlute_g11_c03.avi 62
PlayingFlute/v_PlayingFlute_g11_c04.avi 62
PlayingFlute/v_PlayingFlute_g11_c05.avi 62
PlayingFlute/v_PlayingFlute_g11_c06.avi 62
PlayingFlute/v_PlayingFlute_g12_c01.avi 62
PlayingFlute/v_PlayingFlute_g12_c02.avi 62
PlayingFlute/v_PlayingFlute_g12_c03.avi 62
PlayingFlute/v_PlayingFlute_g12_c04.avi 62
PlayingFlute/v_PlayingFlute_g12_c05.avi 62
PlayingFlute/v_PlayingFlute_g13_c01.avi 62
PlayingFlute/v_PlayingFlute_g13_c02.avi 62
PlayingFlute/v_PlayingFlute_g13_c03.avi 62
PlayingFlute/v_PlayingFlute_g13_c04.avi 62
PlayingFlute/v_PlayingFlute_g13_c05.avi 62
PlayingFlute/v_PlayingFlute_g14_c01.avi 62
PlayingFlute/v_PlayingFlute_g14_c02.avi 62
PlayingFlute/v_PlayingFlute_g14_c03.avi 62
PlayingFlute/v_PlayingFlute_g14_c04.avi 62
PlayingFlute/v_PlayingFlute_g14_c05.avi 62
PlayingFlute/v_PlayingFlute_g14_c06.avi 62
PlayingFlute/v_PlayingFlute_g22_c01.avi 62
PlayingFlute/v_PlayingFlute_g22_c02.avi 62
PlayingFlute/v_PlayingFlute_g22_c03.avi 62
PlayingFlute/v_PlayingFlute_g22_c04.avi 62
PlayingFlute/v_PlayingFlute_g22_c05.avi 62
PlayingFlute/v_PlayingFlute_g23_c01.avi 62
PlayingFlute/v_PlayingFlute_g23_c02.avi 62
PlayingFlute/v_PlayingFlute_g23_c03.avi 62
PlayingFlute/v_PlayingFlute_g23_c04.avi 62
PlayingFlute/v_PlayingFlute_g23_c05.avi 62
PlayingFlute/v_PlayingFlute_g23_c06.avi 62
PlayingFlute/v_PlayingFlute_g24_c01.avi 62
PlayingFlute/v_PlayingFlute_g24_c02.avi 62
PlayingFlute/v_PlayingFlute_g24_c03.avi 62
PlayingFlute/v_PlayingFlute_g24_c04.avi 62
PlayingFlute/v_PlayingFlute_g24_c05.avi 62
PlayingFlute/v_PlayingFlute_g25_c01.avi 62
PlayingFlute/v_PlayingFlute_g25_c02.avi 62
PlayingFlute/v_PlayingFlute_g25_c03.avi 62
PlayingFlute/v_PlayingFlute_g25_c04.avi 62
PlayingFlute/v_PlayingFlute_g25_c05.avi 62
PlayingFlute/v_PlayingFlute_g25_c06.avi 62
PlayingFlute/v_PlayingFlute_g25_c07.avi 62
PlayingGuitar/v_PlayingGuitar_g01_c01.avi 63
PlayingGuitar/v_PlayingGuitar_g01_c02.avi 63
PlayingGuitar/v_PlayingGuitar_g01_c03.avi 63
PlayingGuitar/v_PlayingGuitar_g01_c04.avi 63
PlayingGuitar/v_PlayingGuitar_g01_c05.avi 63
PlayingGuitar/v_PlayingGuitar_g01_c06.avi 63
PlayingGuitar/v_PlayingGuitar_g02_c01.avi 63
PlayingGuitar/v_PlayingGuitar_g02_c02.avi 63
PlayingGuitar/v_PlayingGuitar_g02_c03.avi 63
PlayingGuitar/v_PlayingGuitar_g02_c04.avi 63
PlayingGuitar/v_PlayingGuitar_g03_c01.avi 63
PlayingGuitar/v_PlayingGuitar_g03_c02.avi 63
PlayingGuitar/v_PlayingGuitar_g03_c03.avi 63
PlayingGuitar/v_PlayingGuitar_g03_c04.avi 63
PlayingGuitar/v_PlayingGuitar_g03_c05.avi 63
PlayingGuitar/v_PlayingGuitar_g03_c06.avi 63
PlayingGuitar/v_PlayingGuitar_g03_c07.avi 63
PlayingGuitar/v_PlayingGuitar_g04_c01.avi 63
PlayingGuitar/v_PlayingGuitar_g04_c02.avi 63
PlayingGuitar/v_PlayingGuitar_g04_c03.avi 63
PlayingGuitar/v_PlayingGuitar_g04_c04.avi 63
PlayingGuitar/v_PlayingGuitar_g04_c05.avi 63
PlayingGuitar/v_PlayingGuitar_g04_c06.avi 63
PlayingGuitar/v_PlayingGuitar_g04_c07.avi 63
PlayingGuitar/v_PlayingGuitar_g05_c01.avi 63
PlayingGuitar/v_PlayingGuitar_g05_c02.avi 63
PlayingGuitar/v_PlayingGuitar_g05_c03.avi 63
PlayingGuitar/v_PlayingGuitar_g05_c04.avi 63
PlayingGuitar/v_PlayingGuitar_g05_c05.avi 63
PlayingGuitar/v_PlayingGuitar_g06_c01.avi 63
PlayingGuitar/v_PlayingGuitar_g06_c02.avi 63
PlayingGuitar/v_PlayingGuitar_g06_c03.avi 63
PlayingGuitar/v_PlayingGuitar_g06_c04.avi 63
PlayingGuitar/v_PlayingGuitar_g06_c05.avi 63
PlayingGuitar/v_PlayingGuitar_g06_c06.avi 63
PlayingGuitar/v_PlayingGuitar_g06_c07.avi 63
PlayingGuitar/v_PlayingGuitar_g07_c01.avi 63
PlayingGuitar/v_PlayingGuitar_g07_c02.avi 63
PlayingGuitar/v_PlayingGuitar_g07_c03.avi 63
PlayingGuitar/v_PlayingGuitar_g07_c04.avi 63
PlayingGuitar/v_PlayingGuitar_g07_c05.avi 63
PlayingGuitar/v_PlayingGuitar_g07_c06.avi 63
PlayingGuitar/v_PlayingGuitar_g07_c07.avi 63
PlayingGuitar/v_PlayingGuitar_g08_c01.avi 63
PlayingGuitar/v_PlayingGuitar_g08_c02.avi 63
PlayingGuitar/v_PlayingGuitar_g08_c03.avi 63
PlayingGuitar/v_PlayingGuitar_g08_c04.avi 63
PlayingGuitar/v_PlayingGuitar_g08_c05.avi 63
PlayingGuitar/v_PlayingGuitar_g08_c06.avi 63
PlayingGuitar/v_PlayingGuitar_g08_c07.avi 63
PlayingGuitar/v_PlayingGuitar_g09_c01.avi 63
PlayingGuitar/v_PlayingGuitar_g09_c02.avi 63
PlayingGuitar/v_PlayingGuitar_g09_c03.avi 63
PlayingGuitar/v_PlayingGuitar_g09_c04.avi 63
PlayingGuitar/v_PlayingGuitar_g10_c01.avi 63
PlayingGuitar/v_PlayingGuitar_g10_c02.avi 63
PlayingGuitar/v_PlayingGuitar_g10_c03.avi 63
PlayingGuitar/v_PlayingGuitar_g10_c04.avi 63
PlayingGuitar/v_PlayingGuitar_g10_c05.avi 63
PlayingGuitar/v_PlayingGuitar_g10_c06.avi 63
PlayingGuitar/v_PlayingGuitar_g10_c07.avi 63
PlayingGuitar/v_PlayingGuitar_g11_c01.avi 63
PlayingGuitar/v_PlayingGuitar_g11_c02.avi 63
PlayingGuitar/v_PlayingGuitar_g11_c03.avi 63
PlayingGuitar/v_PlayingGuitar_g11_c04.avi 63
PlayingGuitar/v_PlayingGuitar_g11_c05.avi 63
PlayingGuitar/v_PlayingGuitar_g11_c06.avi 63
PlayingGuitar/v_PlayingGuitar_g11_c07.avi 63
PlayingGuitar/v_PlayingGuitar_g12_c01.avi 63
PlayingGuitar/v_PlayingGuitar_g12_c02.avi 63
PlayingGuitar/v_PlayingGuitar_g12_c03.avi 63
PlayingGuitar/v_PlayingGuitar_g12_c04.avi 63
PlayingGuitar/v_PlayingGuitar_g12_c05.avi 63
PlayingGuitar/v_PlayingGuitar_g12_c06.avi 63
PlayingGuitar/v_PlayingGuitar_g12_c07.avi 63
PlayingGuitar/v_PlayingGuitar_g13_c01.avi 63
PlayingGuitar/v_PlayingGuitar_g13_c02.avi 63
PlayingGuitar/v_PlayingGuitar_g13_c03.avi 63
PlayingGuitar/v_PlayingGuitar_g13_c04.avi 63
PlayingGuitar/v_PlayingGuitar_g13_c05.avi 63
PlayingGuitar/v_PlayingGuitar_g13_c06.avi 63
PlayingGuitar/v_PlayingGuitar_g13_c07.avi 63
PlayingGuitar/v_PlayingGuitar_g14_c01.avi 63
PlayingGuitar/v_PlayingGuitar_g14_c02.avi 63
PlayingGuitar/v_PlayingGuitar_g14_c03.avi 63
PlayingGuitar/v_PlayingGuitar_g14_c04.avi 63
PlayingGuitar/v_PlayingGuitar_g14_c05.avi 63
PlayingGuitar/v_PlayingGuitar_g14_c06.avi 63
PlayingGuitar/v_PlayingGuitar_g14_c07.avi 63
PlayingGuitar/v_PlayingGuitar_g22_c01.avi 63
PlayingGuitar/v_PlayingGuitar_g22_c02.avi 63
PlayingGuitar/v_PlayingGuitar_g22_c03.avi 63
PlayingGuitar/v_PlayingGuitar_g22_c04.avi 63
PlayingGuitar/v_PlayingGuitar_g22_c05.avi 63
PlayingGuitar/v_PlayingGuitar_g23_c01.avi 63
PlayingGuitar/v_PlayingGuitar_g23_c02.avi 63
PlayingGuitar/v_PlayingGuitar_g23_c03.avi 63
PlayingGuitar/v_PlayingGuitar_g23_c04.avi 63
PlayingGuitar/v_PlayingGuitar_g23_c05.avi 63
PlayingGuitar/v_PlayingGuitar_g23_c06.avi 63
PlayingGuitar/v_PlayingGuitar_g23_c07.avi 63
PlayingGuitar/v_PlayingGuitar_g24_c01.avi 63
PlayingGuitar/v_PlayingGuitar_g24_c02.avi 63
PlayingGuitar/v_PlayingGuitar_g24_c03.avi 63
PlayingGuitar/v_PlayingGuitar_g24_c04.avi 63
PlayingGuitar/v_PlayingGuitar_g25_c01.avi 63
PlayingGuitar/v_PlayingGuitar_g25_c02.avi 63
PlayingGuitar/v_PlayingGuitar_g25_c03.avi 63
PlayingGuitar/v_PlayingGuitar_g25_c04.avi 63
PlayingGuitar/v_PlayingGuitar_g25_c05.avi 63
PlayingGuitar/v_PlayingGuitar_g25_c06.avi 63
PlayingGuitar/v_PlayingGuitar_g25_c07.avi 63
PlayingPiano/v_PlayingPiano_g01_c01.avi 64
PlayingPiano/v_PlayingPiano_g01_c02.avi 64
PlayingPiano/v_PlayingPiano_g01_c03.avi 64
PlayingPiano/v_PlayingPiano_g01_c04.avi 64
PlayingPiano/v_PlayingPiano_g02_c01.avi 64
PlayingPiano/v_PlayingPiano_g02_c02.avi 64
PlayingPiano/v_PlayingPiano_g02_c03.avi 64
PlayingPiano/v_PlayingPiano_g02_c04.avi 64
PlayingPiano/v_PlayingPiano_g03_c01.avi 64
PlayingPiano/v_PlayingPiano_g03_c02.avi 64
PlayingPiano/v_PlayingPiano_g03_c03.avi 64
PlayingPiano/v_PlayingPiano_g03_c04.avi 64
PlayingPiano/v_PlayingPiano_g04_c01.avi 64
PlayingPiano/v_PlayingPiano_g04_c02.avi 64
PlayingPiano/v_PlayingPiano_g04_c03.avi 64
PlayingPiano/v_PlayingPiano_g04_c04.avi 64
PlayingPiano/v_PlayingPiano_g05_c01.avi 64
PlayingPiano/v_PlayingPiano_g05_c02.avi 64
PlayingPiano/v_PlayingPiano_g05_c03.avi 64
PlayingPiano/v_PlayingPiano_g05_c04.avi 64
PlayingPiano/v_PlayingPiano_g06_c01.avi 64
PlayingPiano/v_PlayingPiano_g06_c02.avi 64
PlayingPiano/v_PlayingPiano_g06_c03.avi 64
PlayingPiano/v_PlayingPiano_g06_c04.avi 64
PlayingPiano/v_PlayingPiano_g07_c01.avi 64
PlayingPiano/v_PlayingPiano_g07_c02.avi 64
PlayingPiano/v_PlayingPiano_g07_c03.avi 64
PlayingPiano/v_PlayingPiano_g07_c04.avi 64
PlayingPiano/v_PlayingPiano_g08_c01.avi 64
PlayingPiano/v_PlayingPiano_g08_c02.avi 64
PlayingPiano/v_PlayingPiano_g08_c03.avi 64
PlayingPiano/v_PlayingPiano_g08_c04.avi 64
PlayingPiano/v_PlayingPiano_g09_c01.avi 64
PlayingPiano/v_PlayingPiano_g09_c02.avi 64
PlayingPiano/v_PlayingPiano_g09_c03.avi 64
PlayingPiano/v_PlayingPiano_g09_c04.avi 64
PlayingPiano/v_PlayingPiano_g10_c01.avi 64
PlayingPiano/v_PlayingPiano_g10_c02.avi 64
PlayingPiano/v_PlayingPiano_g10_c03.avi 64
PlayingPiano/v_PlayingPiano_g10_c04.avi 64
PlayingPiano/v_PlayingPiano_g11_c01.avi 64
PlayingPiano/v_PlayingPiano_g11_c02.avi 64
PlayingPiano/v_PlayingPiano_g11_c03.avi 64
PlayingPiano/v_PlayingPiano_g11_c04.avi 64
PlayingPiano/v_PlayingPiano_g12_c01.avi 64
PlayingPiano/v_PlayingPiano_g12_c02.avi 64
PlayingPiano/v_PlayingPiano_g12_c03.avi 64
PlayingPiano/v_PlayingPiano_g12_c04.avi 64
PlayingPiano/v_PlayingPiano_g13_c01.avi 64
PlayingPiano/v_PlayingPiano_g13_c02.avi 64
PlayingPiano/v_PlayingPiano_g13_c03.avi 64
PlayingPiano/v_PlayingPiano_g13_c04.avi 64
PlayingPiano/v_PlayingPiano_g14_c01.avi 64
PlayingPiano/v_PlayingPiano_g14_c02.avi 64
PlayingPiano/v_PlayingPiano_g14_c03.avi 64
PlayingPiano/v_PlayingPiano_g14_c04.avi 64
PlayingPiano/v_PlayingPiano_g22_c01.avi 64
PlayingPiano/v_PlayingPiano_g22_c02.avi 64
PlayingPiano/v_PlayingPiano_g22_c03.avi 64
PlayingPiano/v_PlayingPiano_g22_c04.avi 64
PlayingPiano/v_PlayingPiano_g23_c01.avi 64
PlayingPiano/v_PlayingPiano_g23_c02.avi 64
PlayingPiano/v_PlayingPiano_g23_c03.avi 64
PlayingPiano/v_PlayingPiano_g23_c04.avi 64
PlayingPiano/v_PlayingPiano_g24_c01.avi 64
PlayingPiano/v_PlayingPiano_g24_c02.avi 64
PlayingPiano/v_PlayingPiano_g24_c03.avi 64
PlayingPiano/v_PlayingPiano_g24_c04.avi 64
PlayingPiano/v_PlayingPiano_g25_c01.avi 64
PlayingPiano/v_PlayingPiano_g25_c02.avi 64
PlayingPiano/v_PlayingPiano_g25_c03.avi 64
PlayingPiano/v_PlayingPiano_g25_c04.avi 64
PlayingSitar/v_PlayingSitar_g01_c01.avi 65
PlayingSitar/v_PlayingSitar_g01_c02.avi 65
PlayingSitar/v_PlayingSitar_g01_c03.avi 65
PlayingSitar/v_PlayingSitar_g01_c04.avi 65
PlayingSitar/v_PlayingSitar_g02_c01.avi 65
PlayingSitar/v_PlayingSitar_g02_c02.avi 65
PlayingSitar/v_PlayingSitar_g02_c03.avi 65
PlayingSitar/v_PlayingSitar_g02_c04.avi 65
PlayingSitar/v_PlayingSitar_g02_c05.avi 65
PlayingSitar/v_PlayingSitar_g02_c06.avi 65
PlayingSitar/v_PlayingSitar_g03_c01.avi 65
PlayingSitar/v_PlayingSitar_g03_c02.avi 65
PlayingSitar/v_PlayingSitar_g03_c03.avi 65
PlayingSitar/v_PlayingSitar_g03_c04.avi 65
PlayingSitar/v_PlayingSitar_g03_c05.avi 65
PlayingSitar/v_PlayingSitar_g03_c06.avi 65
PlayingSitar/v_PlayingSitar_g03_c07.avi 65
PlayingSitar/v_PlayingSitar_g04_c01.avi 65
PlayingSitar/v_PlayingSitar_g04_c02.avi 65
PlayingSitar/v_PlayingSitar_g04_c03.avi 65
PlayingSitar/v_PlayingSitar_g04_c04.avi 65
PlayingSitar/v_PlayingSitar_g04_c05.avi 65
PlayingSitar/v_PlayingSitar_g04_c06.avi 65
PlayingSitar/v_PlayingSitar_g04_c07.avi 65
PlayingSitar/v_PlayingSitar_g05_c01.avi 65
PlayingSitar/v_PlayingSitar_g05_c02.avi 65
PlayingSitar/v_PlayingSitar_g05_c03.avi 65
PlayingSitar/v_PlayingSitar_g05_c04.avi 65
PlayingSitar/v_PlayingSitar_g05_c05.avi 65
PlayingSitar/v_PlayingSitar_g05_c06.avi 65
PlayingSitar/v_PlayingSitar_g05_c07.avi 65
PlayingSitar/v_PlayingSitar_g06_c01.avi 65
PlayingSitar/v_PlayingSitar_g06_c02.avi 65
PlayingSitar/v_PlayingSitar_g06_c03.avi 65
PlayingSitar/v_PlayingSitar_g06_c04.avi 65
PlayingSitar/v_PlayingSitar_g06_c05.avi 65
PlayingSitar/v_PlayingSitar_g06_c06.avi 65
PlayingSitar/v_PlayingSitar_g07_c01.avi 65
PlayingSitar/v_PlayingSitar_g07_c02.avi 65
PlayingSitar/v_PlayingSitar_g07_c03.avi 65
PlayingSitar/v_PlayingSitar_g07_c04.avi 65
PlayingSitar/v_PlayingSitar_g07_c05.avi 65
PlayingSitar/v_PlayingSitar_g07_c06.avi 65
PlayingSitar/v_PlayingSitar_g07_c07.avi 65
PlayingSitar/v_PlayingSitar_g08_c01.avi 65
PlayingSitar/v_PlayingSitar_g08_c02.avi 65
PlayingSitar/v_PlayingSitar_g08_c03.avi 65
PlayingSitar/v_PlayingSitar_g08_c04.avi 65
PlayingSitar/v_PlayingSitar_g08_c05.avi 65
PlayingSitar/v_PlayingSitar_g08_c06.avi 65
PlayingSitar/v_PlayingSitar_g08_c07.avi 65
PlayingSitar/v_PlayingSitar_g09_c01.avi 65
PlayingSitar/v_PlayingSitar_g09_c02.avi 65
PlayingSitar/v_PlayingSitar_g09_c03.avi 65
PlayingSitar/v_PlayingSitar_g09_c04.avi 65
PlayingSitar/v_PlayingSitar_g09_c05.avi 65
PlayingSitar/v_PlayingSitar_g09_c06.avi 65
PlayingSitar/v_PlayingSitar_g09_c07.avi 65
PlayingSitar/v_PlayingSitar_g10_c01.avi 65
PlayingSitar/v_PlayingSitar_g10_c02.avi 65
PlayingSitar/v_PlayingSitar_g10_c03.avi 65
PlayingSitar/v_PlayingSitar_g10_c04.avi 65
PlayingSitar/v_PlayingSitar_g10_c05.avi 65
PlayingSitar/v_PlayingSitar_g10_c06.avi 65
PlayingSitar/v_PlayingSitar_g10_c07.avi 65
PlayingSitar/v_PlayingSitar_g11_c01.avi 65
PlayingSitar/v_PlayingSitar_g11_c02.avi 65
PlayingSitar/v_PlayingSitar_g11_c03.avi 65
PlayingSitar/v_PlayingSitar_g11_c04.avi 65
PlayingSitar/v_PlayingSitar_g11_c05.avi 65
PlayingSitar/v_PlayingSitar_g11_c06.avi 65
PlayingSitar/v_PlayingSitar_g11_c07.avi 65
PlayingSitar/v_PlayingSitar_g12_c01.avi 65
PlayingSitar/v_PlayingSitar_g12_c02.avi 65
PlayingSitar/v_PlayingSitar_g12_c03.avi 65
PlayingSitar/v_PlayingSitar_g12_c04.avi 65
PlayingSitar/v_PlayingSitar_g13_c01.avi 65
PlayingSitar/v_PlayingSitar_g13_c02.avi 65
PlayingSitar/v_PlayingSitar_g13_c03.avi 65
PlayingSitar/v_PlayingSitar_g13_c04.avi 65
PlayingSitar/v_PlayingSitar_g14_c01.avi 65
PlayingSitar/v_PlayingSitar_g14_c02.avi 65
PlayingSitar/v_PlayingSitar_g14_c03.avi 65
PlayingSitar/v_PlayingSitar_g14_c04.avi 65
PlayingSitar/v_PlayingSitar_g14_c05.avi 65
PlayingSitar/v_PlayingSitar_g14_c06.avi 65
PlayingSitar/v_PlayingSitar_g14_c07.avi 65
PlayingSitar/v_PlayingSitar_g22_c01.avi 65
PlayingSitar/v_PlayingSitar_g22_c02.avi 65
PlayingSitar/v_PlayingSitar_g22_c03.avi 65
PlayingSitar/v_PlayingSitar_g22_c04.avi 65
PlayingSitar/v_PlayingSitar_g22_c05.avi 65
PlayingSitar/v_PlayingSitar_g22_c06.avi 65
PlayingSitar/v_PlayingSitar_g23_c01.avi 65
PlayingSitar/v_PlayingSitar_g23_c02.avi 65
PlayingSitar/v_PlayingSitar_g23_c03.avi 65
PlayingSitar/v_PlayingSitar_g23_c04.avi 65
PlayingSitar/v_PlayingSitar_g23_c05.avi 65
PlayingSitar/v_PlayingSitar_g23_c06.avi 65
PlayingSitar/v_PlayingSitar_g23_c07.avi 65
PlayingSitar/v_PlayingSitar_g24_c01.avi 65
PlayingSitar/v_PlayingSitar_g24_c02.avi 65
PlayingSitar/v_PlayingSitar_g24_c03.avi 65
PlayingSitar/v_PlayingSitar_g24_c04.avi 65
PlayingSitar/v_PlayingSitar_g24_c05.avi 65
PlayingSitar/v_PlayingSitar_g24_c06.avi 65
PlayingSitar/v_PlayingSitar_g24_c07.avi 65
PlayingSitar/v_PlayingSitar_g25_c01.avi 65
PlayingSitar/v_PlayingSitar_g25_c02.avi 65
PlayingSitar/v_PlayingSitar_g25_c03.avi 65
PlayingSitar/v_PlayingSitar_g25_c04.avi 65
PlayingTabla/v_PlayingTabla_g01_c01.avi 66
PlayingTabla/v_PlayingTabla_g01_c02.avi 66
PlayingTabla/v_PlayingTabla_g01_c03.avi 66
PlayingTabla/v_PlayingTabla_g01_c04.avi 66
PlayingTabla/v_PlayingTabla_g02_c01.avi 66
PlayingTabla/v_PlayingTabla_g02_c02.avi 66
PlayingTabla/v_PlayingTabla_g02_c03.avi 66
PlayingTabla/v_PlayingTabla_g02_c04.avi 66
PlayingTabla/v_PlayingTabla_g03_c01.avi 66
PlayingTabla/v_PlayingTabla_g03_c02.avi 66
PlayingTabla/v_PlayingTabla_g03_c03.avi 66
PlayingTabla/v_PlayingTabla_g03_c04.avi 66
PlayingTabla/v_PlayingTabla_g03_c05.avi 66
PlayingTabla/v_PlayingTabla_g04_c01.avi 66
PlayingTabla/v_PlayingTabla_g04_c02.avi 66
PlayingTabla/v_PlayingTabla_g04_c03.avi 66
PlayingTabla/v_PlayingTabla_g04_c04.avi 66
PlayingTabla/v_PlayingTabla_g04_c05.avi 66
PlayingTabla/v_PlayingTabla_g04_c06.avi 66
PlayingTabla/v_PlayingTabla_g05_c01.avi 66
PlayingTabla/v_PlayingTabla_g05_c02.avi 66
PlayingTabla/v_PlayingTabla_g05_c03.avi 66
PlayingTabla/v_PlayingTabla_g05_c04.avi 66
PlayingTabla/v_PlayingTabla_g06_c01.avi 66
PlayingTabla/v_PlayingTabla_g06_c02.avi 66
PlayingTabla/v_PlayingTabla_g06_c03.avi 66
PlayingTabla/v_PlayingTabla_g06_c04.avi 66
PlayingTabla/v_PlayingTabla_g07_c01.avi 66
PlayingTabla/v_PlayingTabla_g07_c02.avi 66
PlayingTabla/v_PlayingTabla_g07_c03.avi 66
PlayingTabla/v_PlayingTabla_g07_c04.avi 66
PlayingTabla/v_PlayingTabla_g08_c01.avi 66
PlayingTabla/v_PlayingTabla_g08_c02.avi 66
PlayingTabla/v_PlayingTabla_g08_c03.avi 66
PlayingTabla/v_PlayingTabla_g08_c04.avi 66
PlayingTabla/v_PlayingTabla_g09_c01.avi 66
PlayingTabla/v_PlayingTabla_g09_c02.avi 66
PlayingTabla/v_PlayingTabla_g09_c03.avi 66
PlayingTabla/v_PlayingTabla_g09_c04.avi 66
PlayingTabla/v_PlayingTabla_g09_c05.avi 66
PlayingTabla/v_PlayingTabla_g10_c01.avi 66
PlayingTabla/v_PlayingTabla_g10_c02.avi 66
PlayingTabla/v_PlayingTabla_g10_c03.avi 66
PlayingTabla/v_PlayingTabla_g10_c04.avi 66
PlayingTabla/v_PlayingTabla_g10_c05.avi 66
PlayingTabla/v_PlayingTabla_g11_c01.avi 66
PlayingTabla/v_PlayingTabla_g11_c02.avi 66
PlayingTabla/v_PlayingTabla_g11_c03.avi 66
PlayingTabla/v_PlayingTabla_g11_c04.avi 66
PlayingTabla/v_PlayingTabla_g12_c01.avi 66
PlayingTabla/v_PlayingTabla_g12_c02.avi 66
PlayingTabla/v_PlayingTabla_g12_c03.avi 66
PlayingTabla/v_PlayingTabla_g12_c04.avi 66
PlayingTabla/v_PlayingTabla_g12_c05.avi 66
PlayingTabla/v_PlayingTabla_g13_c01.avi 66
PlayingTabla/v_PlayingTabla_g13_c02.avi 66
PlayingTabla/v_PlayingTabla_g13_c03.avi 66
PlayingTabla/v_PlayingTabla_g13_c04.avi 66
PlayingTabla/v_PlayingTabla_g13_c05.avi 66
PlayingTabla/v_PlayingTabla_g14_c01.avi 66
PlayingTabla/v_PlayingTabla_g14_c02.avi 66
PlayingTabla/v_PlayingTabla_g14_c03.avi 66
PlayingTabla/v_PlayingTabla_g14_c04.avi 66
PlayingTabla/v_PlayingTabla_g22_c01.avi 66
PlayingTabla/v_PlayingTabla_g22_c02.avi 66
PlayingTabla/v_PlayingTabla_g22_c03.avi 66
PlayingTabla/v_PlayingTabla_g22_c04.avi 66
PlayingTabla/v_PlayingTabla_g23_c01.avi 66
PlayingTabla/v_PlayingTabla_g23_c02.avi 66
PlayingTabla/v_PlayingTabla_g23_c03.avi 66
PlayingTabla/v_PlayingTabla_g23_c04.avi 66
PlayingTabla/v_PlayingTabla_g24_c01.avi 66
PlayingTabla/v_PlayingTabla_g24_c02.avi 66
PlayingTabla/v_PlayingTabla_g24_c03.avi 66
PlayingTabla/v_PlayingTabla_g24_c04.avi 66
PlayingTabla/v_PlayingTabla_g25_c01.avi 66
PlayingTabla/v_PlayingTabla_g25_c02.avi 66
PlayingTabla/v_PlayingTabla_g25_c03.avi 66
PlayingTabla/v_PlayingTabla_g25_c04.avi 66
PlayingTabla/v_PlayingTabla_g25_c05.avi 66
PlayingViolin/v_PlayingViolin_g01_c01.avi 67
PlayingViolin/v_PlayingViolin_g01_c02.avi 67
PlayingViolin/v_PlayingViolin_g01_c03.avi 67
PlayingViolin/v_PlayingViolin_g01_c04.avi 67
PlayingViolin/v_PlayingViolin_g02_c01.avi 67
PlayingViolin/v_PlayingViolin_g02_c02.avi 67
PlayingViolin/v_PlayingViolin_g02_c03.avi 67
PlayingViolin/v_PlayingViolin_g02_c04.avi 67
PlayingViolin/v_PlayingViolin_g03_c01.avi 67
PlayingViolin/v_PlayingViolin_g03_c02.avi 67
PlayingViolin/v_PlayingViolin_g03_c03.avi 67
PlayingViolin/v_PlayingViolin_g03_c04.avi 67
PlayingViolin/v_PlayingViolin_g04_c01.avi 67
PlayingViolin/v_PlayingViolin_g04_c02.avi 67
PlayingViolin/v_PlayingViolin_g04_c03.avi 67
PlayingViolin/v_PlayingViolin_g04_c04.avi 67
PlayingViolin/v_PlayingViolin_g05_c01.avi 67
PlayingViolin/v_PlayingViolin_g05_c02.avi 67
PlayingViolin/v_PlayingViolin_g05_c03.avi 67
PlayingViolin/v_PlayingViolin_g05_c04.avi 67
PlayingViolin/v_PlayingViolin_g06_c01.avi 67
PlayingViolin/v_PlayingViolin_g06_c02.avi 67
PlayingViolin/v_PlayingViolin_g06_c03.avi 67
PlayingViolin/v_PlayingViolin_g06_c04.avi 67
PlayingViolin/v_PlayingViolin_g07_c01.avi 67
PlayingViolin/v_PlayingViolin_g07_c02.avi 67
PlayingViolin/v_PlayingViolin_g07_c03.avi 67
PlayingViolin/v_PlayingViolin_g07_c04.avi 67
PlayingViolin/v_PlayingViolin_g08_c01.avi 67
PlayingViolin/v_PlayingViolin_g08_c02.avi 67
PlayingViolin/v_PlayingViolin_g08_c03.avi 67
PlayingViolin/v_PlayingViolin_g08_c04.avi 67
PlayingViolin/v_PlayingViolin_g09_c01.avi 67
PlayingViolin/v_PlayingViolin_g09_c02.avi 67
PlayingViolin/v_PlayingViolin_g09_c03.avi 67
PlayingViolin/v_PlayingViolin_g09_c04.avi 67
PlayingViolin/v_PlayingViolin_g10_c01.avi 67
PlayingViolin/v_PlayingViolin_g10_c02.avi 67
PlayingViolin/v_PlayingViolin_g10_c03.avi 67
PlayingViolin/v_PlayingViolin_g10_c04.avi 67
PlayingViolin/v_PlayingViolin_g11_c01.avi 67
PlayingViolin/v_PlayingViolin_g11_c02.avi 67
PlayingViolin/v_PlayingViolin_g11_c03.avi 67
PlayingViolin/v_PlayingViolin_g11_c04.avi 67
PlayingViolin/v_PlayingViolin_g12_c01.avi 67
PlayingViolin/v_PlayingViolin_g12_c02.avi 67
PlayingViolin/v_PlayingViolin_g12_c03.avi 67
PlayingViolin/v_PlayingViolin_g12_c04.avi 67
PlayingViolin/v_PlayingViolin_g13_c01.avi 67
PlayingViolin/v_PlayingViolin_g13_c02.avi 67
PlayingViolin/v_PlayingViolin_g13_c03.avi 67
PlayingViolin/v_PlayingViolin_g13_c04.avi 67
PlayingViolin/v_PlayingViolin_g14_c01.avi 67
PlayingViolin/v_PlayingViolin_g14_c02.avi 67
PlayingViolin/v_PlayingViolin_g14_c03.avi 67
PlayingViolin/v_PlayingViolin_g14_c04.avi 67
PlayingViolin/v_PlayingViolin_g22_c01.avi 67
PlayingViolin/v_PlayingViolin_g22_c02.avi 67
PlayingViolin/v_PlayingViolin_g22_c03.avi 67
PlayingViolin/v_PlayingViolin_g22_c04.avi 67
PlayingViolin/v_PlayingViolin_g23_c01.avi 67
PlayingViolin/v_PlayingViolin_g23_c02.avi 67
PlayingViolin/v_PlayingViolin_g23_c03.avi 67
PlayingViolin/v_PlayingViolin_g23_c04.avi 67
PlayingViolin/v_PlayingViolin_g24_c01.avi 67
PlayingViolin/v_PlayingViolin_g24_c02.avi 67
PlayingViolin/v_PlayingViolin_g24_c03.avi 67
PlayingViolin/v_PlayingViolin_g24_c04.avi 67
PlayingViolin/v_PlayingViolin_g25_c01.avi 67
PlayingViolin/v_PlayingViolin_g25_c02.avi 67
PlayingViolin/v_PlayingViolin_g25_c03.avi 67
PlayingViolin/v_PlayingViolin_g25_c04.avi 67
PoleVault/v_PoleVault_g01_c01.avi 68
PoleVault/v_PoleVault_g01_c02.avi 68
PoleVault/v_PoleVault_g01_c03.avi 68
PoleVault/v_PoleVault_g01_c04.avi 68
PoleVault/v_PoleVault_g01_c05.avi 68
PoleVault/v_PoleVault_g02_c01.avi 68
PoleVault/v_PoleVault_g02_c02.avi 68
PoleVault/v_PoleVault_g02_c03.avi 68
PoleVault/v_PoleVault_g02_c04.avi 68
PoleVault/v_PoleVault_g02_c05.avi 68
PoleVault/v_PoleVault_g02_c06.avi 68
PoleVault/v_PoleVault_g02_c07.avi 68
PoleVault/v_PoleVault_g03_c01.avi 68
PoleVault/v_PoleVault_g03_c02.avi 68
PoleVault/v_PoleVault_g03_c03.avi 68
PoleVault/v_PoleVault_g03_c04.avi 68
PoleVault/v_PoleVault_g03_c05.avi 68
PoleVault/v_PoleVault_g03_c06.avi 68
PoleVault/v_PoleVault_g03_c07.avi 68
PoleVault/v_PoleVault_g04_c01.avi 68
PoleVault/v_PoleVault_g04_c02.avi 68
PoleVault/v_PoleVault_g04_c03.avi 68
PoleVault/v_PoleVault_g04_c04.avi 68
PoleVault/v_PoleVault_g04_c05.avi 68
PoleVault/v_PoleVault_g04_c06.avi 68
PoleVault/v_PoleVault_g04_c07.avi 68
PoleVault/v_PoleVault_g05_c01.avi 68
PoleVault/v_PoleVault_g05_c02.avi 68
PoleVault/v_PoleVault_g05_c03.avi 68
PoleVault/v_PoleVault_g05_c04.avi 68
PoleVault/v_PoleVault_g05_c05.avi 68
PoleVault/v_PoleVault_g06_c01.avi 68
PoleVault/v_PoleVault_g06_c02.avi 68
PoleVault/v_PoleVault_g06_c03.avi 68
PoleVault/v_PoleVault_g06_c04.avi 68
PoleVault/v_PoleVault_g06_c05.avi 68
PoleVault/v_PoleVault_g07_c01.avi 68
PoleVault/v_PoleVault_g07_c02.avi 68
PoleVault/v_PoleVault_g07_c03.avi 68
PoleVault/v_PoleVault_g07_c04.avi 68
PoleVault/v_PoleVault_g08_c01.avi 68
PoleVault/v_PoleVault_g08_c02.avi 68
PoleVault/v_PoleVault_g08_c03.avi 68
PoleVault/v_PoleVault_g08_c04.avi 68
PoleVault/v_PoleVault_g09_c01.avi 68
PoleVault/v_PoleVault_g09_c02.avi 68
PoleVault/v_PoleVault_g09_c03.avi 68
PoleVault/v_PoleVault_g09_c04.avi 68
PoleVault/v_PoleVault_g10_c01.avi 68
PoleVault/v_PoleVault_g10_c02.avi 68
PoleVault/v_PoleVault_g10_c03.avi 68
PoleVault/v_PoleVault_g10_c04.avi 68
PoleVault/v_PoleVault_g10_c05.avi 68
PoleVault/v_PoleVault_g10_c06.avi 68
PoleVault/v_PoleVault_g10_c07.avi 68
PoleVault/v_PoleVault_g11_c01.avi 68
PoleVault/v_PoleVault_g11_c02.avi 68
PoleVault/v_PoleVault_g11_c03.avi 68
PoleVault/v_PoleVault_g11_c04.avi 68
PoleVault/v_PoleVault_g11_c05.avi 68
PoleVault/v_PoleVault_g12_c01.avi 68
PoleVault/v_PoleVault_g12_c02.avi 68
PoleVault/v_PoleVault_g12_c03.avi 68
PoleVault/v_PoleVault_g12_c04.avi 68
PoleVault/v_PoleVault_g12_c05.avi 68
PoleVault/v_PoleVault_g12_c06.avi 68
PoleVault/v_PoleVault_g12_c07.avi 68
PoleVault/v_PoleVault_g13_c01.avi 68
PoleVault/v_PoleVault_g13_c02.avi 68
PoleVault/v_PoleVault_g13_c03.avi 68
PoleVault/v_PoleVault_g13_c04.avi 68
PoleVault/v_PoleVault_g13_c05.avi 68
PoleVault/v_PoleVault_g14_c01.avi 68
PoleVault/v_PoleVault_g14_c02.avi 68
PoleVault/v_PoleVault_g14_c03.avi 68
PoleVault/v_PoleVault_g14_c04.avi 68
PoleVault/v_PoleVault_g14_c05.avi 68
PoleVault/v_PoleVault_g14_c06.avi 68
PoleVault/v_PoleVault_g14_c07.avi 68
PoleVault/v_PoleVault_g22_c01.avi 68
PoleVault/v_PoleVault_g22_c02.avi 68
PoleVault/v_PoleVault_g22_c03.avi 68
PoleVault/v_PoleVault_g22_c04.avi 68
PoleVault/v_PoleVault_g23_c01.avi 68
PoleVault/v_PoleVault_g23_c02.avi 68
PoleVault/v_PoleVault_g23_c03.avi 68
PoleVault/v_PoleVault_g23_c04.avi 68
PoleVault/v_PoleVault_g23_c05.avi 68
PoleVault/v_PoleVault_g23_c06.avi 68
PoleVault/v_PoleVault_g23_c07.avi 68
PoleVault/v_PoleVault_g24_c01.avi 68
PoleVault/v_PoleVault_g24_c02.avi 68
PoleVault/v_PoleVault_g24_c03.avi 68
PoleVault/v_PoleVault_g24_c04.avi 68
PoleVault/v_PoleVault_g24_c05.avi 68
PoleVault/v_PoleVault_g24_c06.avi 68
PoleVault/v_PoleVault_g24_c07.avi 68
PoleVault/v_PoleVault_g25_c01.avi 68
PoleVault/v_PoleVault_g25_c02.avi 68
PoleVault/v_PoleVault_g25_c03.avi 68
PoleVault/v_PoleVault_g25_c04.avi 68
PoleVault/v_PoleVault_g25_c05.avi 68
PoleVault/v_PoleVault_g25_c06.avi 68
PoleVault/v_PoleVault_g25_c07.avi 68
PommelHorse/v_PommelHorse_g01_c01.avi 69
PommelHorse/v_PommelHorse_g01_c02.avi 69
PommelHorse/v_PommelHorse_g01_c03.avi 69
PommelHorse/v_PommelHorse_g01_c04.avi 69
PommelHorse/v_PommelHorse_g01_c05.avi 69
PommelHorse/v_PommelHorse_g01_c06.avi 69
PommelHorse/v_PommelHorse_g01_c07.avi 69
PommelHorse/v_PommelHorse_g02_c01.avi 69
PommelHorse/v_PommelHorse_g02_c02.avi 69
PommelHorse/v_PommelHorse_g02_c03.avi 69
PommelHorse/v_PommelHorse_g02_c04.avi 69
PommelHorse/v_PommelHorse_g03_c01.avi 69
PommelHorse/v_PommelHorse_g03_c02.avi 69
PommelHorse/v_PommelHorse_g03_c03.avi 69
PommelHorse/v_PommelHorse_g03_c04.avi 69
PommelHorse/v_PommelHorse_g04_c01.avi 69
PommelHorse/v_PommelHorse_g04_c02.avi 69
PommelHorse/v_PommelHorse_g04_c03.avi 69
PommelHorse/v_PommelHorse_g04_c04.avi 69
PommelHorse/v_PommelHorse_g04_c05.avi 69
PommelHorse/v_PommelHorse_g05_c01.avi 69
PommelHorse/v_PommelHorse_g05_c02.avi 69
PommelHorse/v_PommelHorse_g05_c03.avi 69
PommelHorse/v_PommelHorse_g05_c04.avi 69
PommelHorse/v_PommelHorse_g06_c01.avi 69
PommelHorse/v_PommelHorse_g06_c02.avi 69
PommelHorse/v_PommelHorse_g06_c03.avi 69
PommelHorse/v_PommelHorse_g06_c04.avi 69
PommelHorse/v_PommelHorse_g07_c01.avi 69
PommelHorse/v_PommelHorse_g07_c02.avi 69
PommelHorse/v_PommelHorse_g07_c03.avi 69
PommelHorse/v_PommelHorse_g07_c04.avi 69
PommelHorse/v_PommelHorse_g07_c05.avi 69
PommelHorse/v_PommelHorse_g07_c06.avi 69
PommelHorse/v_PommelHorse_g07_c07.avi 69
PommelHorse/v_PommelHorse_g08_c01.avi 69
PommelHorse/v_PommelHorse_g08_c02.avi 69
PommelHorse/v_PommelHorse_g08_c03.avi 69
PommelHorse/v_PommelHorse_g08_c04.avi 69
PommelHorse/v_PommelHorse_g09_c01.avi 69
PommelHorse/v_PommelHorse_g09_c02.avi 69
PommelHorse/v_PommelHorse_g09_c03.avi 69
PommelHorse/v_PommelHorse_g09_c04.avi 69
PommelHorse/v_PommelHorse_g10_c01.avi 69
PommelHorse/v_PommelHorse_g10_c02.avi 69
PommelHorse/v_PommelHorse_g10_c03.avi 69
PommelHorse/v_PommelHorse_g10_c04.avi 69
PommelHorse/v_PommelHorse_g11_c01.avi 69
PommelHorse/v_PommelHorse_g11_c02.avi 69
PommelHorse/v_PommelHorse_g11_c03.avi 69
PommelHorse/v_PommelHorse_g11_c04.avi 69
PommelHorse/v_PommelHorse_g12_c01.avi 69
PommelHorse/v_PommelHorse_g12_c02.avi 69
PommelHorse/v_PommelHorse_g12_c03.avi 69
PommelHorse/v_PommelHorse_g12_c04.avi 69
PommelHorse/v_PommelHorse_g12_c05.avi 69
PommelHorse/v_PommelHorse_g12_c06.avi 69
PommelHorse/v_PommelHorse_g12_c07.avi 69
PommelHorse/v_PommelHorse_g13_c01.avi 69
PommelHorse/v_PommelHorse_g13_c02.avi 69
PommelHorse/v_PommelHorse_g13_c03.avi 69
PommelHorse/v_PommelHorse_g13_c04.avi 69
PommelHorse/v_PommelHorse_g13_c05.avi 69
PommelHorse/v_PommelHorse_g13_c06.avi 69
PommelHorse/v_PommelHorse_g13_c07.avi 69
PommelHorse/v_PommelHorse_g14_c01.avi 69
PommelHorse/v_PommelHorse_g14_c02.avi 69
PommelHorse/v_PommelHorse_g14_c03.avi 69
PommelHorse/v_PommelHorse_g14_c04.avi 69
PommelHorse/v_PommelHorse_g22_c01.avi 69
PommelHorse/v_PommelHorse_g22_c02.avi 69
PommelHorse/v_PommelHorse_g22_c03.avi 69
PommelHorse/v_PommelHorse_g22_c04.avi 69
PommelHorse/v_PommelHorse_g22_c05.avi 69
PommelHorse/v_PommelHorse_g22_c06.avi 69
PommelHorse/v_PommelHorse_g22_c07.avi 69
PommelHorse/v_PommelHorse_g23_c01.avi 69
PommelHorse/v_PommelHorse_g23_c02.avi 69
PommelHorse/v_PommelHorse_g23_c03.avi 69
PommelHorse/v_PommelHorse_g23_c04.avi 69
PommelHorse/v_PommelHorse_g24_c01.avi 69
PommelHorse/v_PommelHorse_g24_c02.avi 69
PommelHorse/v_PommelHorse_g24_c03.avi 69
PommelHorse/v_PommelHorse_g24_c04.avi 69
PommelHorse/v_PommelHorse_g25_c01.avi 69
PommelHorse/v_PommelHorse_g25_c02.avi 69
PommelHorse/v_PommelHorse_g25_c03.avi 69
PommelHorse/v_PommelHorse_g25_c04.avi 69
PullUps/v_PullUps_g01_c01.avi 70
PullUps/v_PullUps_g01_c02.avi 70
PullUps/v_PullUps_g01_c03.avi 70
PullUps/v_PullUps_g01_c04.avi 70
PullUps/v_PullUps_g02_c01.avi 70
PullUps/v_PullUps_g02_c02.avi 70
PullUps/v_PullUps_g02_c03.avi 70
PullUps/v_PullUps_g02_c04.avi 70
PullUps/v_PullUps_g03_c01.avi 70
PullUps/v_PullUps_g03_c02.avi 70
PullUps/v_PullUps_g03_c03.avi 70
PullUps/v_PullUps_g03_c04.avi 70
PullUps/v_PullUps_g04_c01.avi 70
PullUps/v_PullUps_g04_c02.avi 70
PullUps/v_PullUps_g04_c03.avi 70
PullUps/v_PullUps_g04_c04.avi 70
PullUps/v_PullUps_g05_c01.avi 70
PullUps/v_PullUps_g05_c02.avi 70
PullUps/v_PullUps_g05_c03.avi 70
PullUps/v_PullUps_g05_c04.avi 70
PullUps/v_PullUps_g06_c01.avi 70
PullUps/v_PullUps_g06_c02.avi 70
PullUps/v_PullUps_g06_c03.avi 70
PullUps/v_PullUps_g06_c04.avi 70
PullUps/v_PullUps_g07_c01.avi 70
PullUps/v_PullUps_g07_c02.avi 70
PullUps/v_PullUps_g07_c03.avi 70
PullUps/v_PullUps_g07_c04.avi 70
PullUps/v_PullUps_g08_c01.avi 70
PullUps/v_PullUps_g08_c02.avi 70
PullUps/v_PullUps_g08_c03.avi 70
PullUps/v_PullUps_g08_c04.avi 70
PullUps/v_PullUps_g09_c01.avi 70
PullUps/v_PullUps_g09_c02.avi 70
PullUps/v_PullUps_g09_c03.avi 70
PullUps/v_PullUps_g09_c04.avi 70
PullUps/v_PullUps_g10_c01.avi 70
PullUps/v_PullUps_g10_c02.avi 70
PullUps/v_PullUps_g10_c03.avi 70
PullUps/v_PullUps_g10_c04.avi 70
PullUps/v_PullUps_g11_c01.avi 70
PullUps/v_PullUps_g11_c02.avi 70
PullUps/v_PullUps_g11_c03.avi 70
PullUps/v_PullUps_g11_c04.avi 70
PullUps/v_PullUps_g12_c01.avi 70
PullUps/v_PullUps_g12_c02.avi 70
PullUps/v_PullUps_g12_c03.avi 70
PullUps/v_PullUps_g12_c04.avi 70
PullUps/v_PullUps_g13_c01.avi 70
PullUps/v_PullUps_g13_c02.avi 70
PullUps/v_PullUps_g13_c03.avi 70
PullUps/v_PullUps_g13_c04.avi 70
PullUps/v_PullUps_g14_c01.avi 70
PullUps/v_PullUps_g14_c02.avi 70
PullUps/v_PullUps_g14_c03.avi 70
PullUps/v_PullUps_g14_c04.avi 70
PullUps/v_PullUps_g22_c01.avi 70
PullUps/v_PullUps_g22_c02.avi 70
PullUps/v_PullUps_g22_c03.avi 70
PullUps/v_PullUps_g22_c04.avi 70
PullUps/v_PullUps_g23_c01.avi 70
PullUps/v_PullUps_g23_c02.avi 70
PullUps/v_PullUps_g23_c03.avi 70
PullUps/v_PullUps_g23_c04.avi 70
PullUps/v_PullUps_g24_c01.avi 70
PullUps/v_PullUps_g24_c02.avi 70
PullUps/v_PullUps_g24_c03.avi 70
PullUps/v_PullUps_g24_c04.avi 70
PullUps/v_PullUps_g25_c01.avi 70
PullUps/v_PullUps_g25_c02.avi 70
PullUps/v_PullUps_g25_c03.avi 70
PullUps/v_PullUps_g25_c04.avi 70
Punch/v_Punch_g01_c01.avi 71
Punch/v_Punch_g01_c02.avi 71
Punch/v_Punch_g01_c03.avi 71
Punch/v_Punch_g01_c04.avi 71
Punch/v_Punch_g01_c05.avi 71
Punch/v_Punch_g02_c01.avi 71
Punch/v_Punch_g02_c02.avi 71
Punch/v_Punch_g02_c03.avi 71
Punch/v_Punch_g02_c04.avi 71
Punch/v_Punch_g03_c01.avi 71
Punch/v_Punch_g03_c02.avi 71
Punch/v_Punch_g03_c03.avi 71
Punch/v_Punch_g03_c04.avi 71
Punch/v_Punch_g04_c01.avi 71
Punch/v_Punch_g04_c02.avi 71
Punch/v_Punch_g04_c03.avi 71
Punch/v_Punch_g04_c04.avi 71
Punch/v_Punch_g04_c05.avi 71
Punch/v_Punch_g05_c01.avi 71
Punch/v_Punch_g05_c02.avi 71
Punch/v_Punch_g05_c03.avi 71
Punch/v_Punch_g05_c04.avi 71
Punch/v_Punch_g05_c05.avi 71
Punch/v_Punch_g05_c06.avi 71
Punch/v_Punch_g05_c07.avi 71
Punch/v_Punch_g06_c01.avi 71
Punch/v_Punch_g06_c02.avi 71
Punch/v_Punch_g06_c03.avi 71
Punch/v_Punch_g06_c04.avi 71
Punch/v_Punch_g06_c05.avi 71
Punch/v_Punch_g06_c06.avi 71
Punch/v_Punch_g06_c07.avi 71
Punch/v_Punch_g07_c01.avi 71
Punch/v_Punch_g07_c02.avi 71
Punch/v_Punch_g07_c03.avi 71
Punch/v_Punch_g07_c04.avi 71
Punch/v_Punch_g07_c05.avi 71
Punch/v_Punch_g07_c06.avi 71
Punch/v_Punch_g07_c07.avi 71
Punch/v_Punch_g08_c01.avi 71
Punch/v_Punch_g08_c02.avi 71
Punch/v_Punch_g08_c03.avi 71
Punch/v_Punch_g08_c04.avi 71
Punch/v_Punch_g08_c05.avi 71
Punch/v_Punch_g08_c06.avi 71
Punch/v_Punch_g08_c07.avi 71
Punch/v_Punch_g09_c01.avi 71
Punch/v_Punch_g09_c02.avi 71
Punch/v_Punch_g09_c03.avi 71
Punch/v_Punch_g09_c04.avi 71
Punch/v_Punch_g09_c05.avi 71
Punch/v_Punch_g09_c06.avi 71
Punch/v_Punch_g09_c07.avi 71
Punch/v_Punch_g10_c01.avi 71
Punch/v_Punch_g10_c02.avi 71
Punch/v_Punch_g10_c03.avi 71
Punch/v_Punch_g10_c04.avi 71
Punch/v_Punch_g10_c05.avi 71
Punch/v_Punch_g10_c06.avi 71
Punch/v_Punch_g11_c01.avi 71
Punch/v_Punch_g11_c02.avi 71
Punch/v_Punch_g11_c03.avi 71
Punch/v_Punch_g11_c04.avi 71
Punch/v_Punch_g11_c05.avi 71
Punch/v_Punch_g11_c06.avi 71
Punch/v_Punch_g11_c07.avi 71
Punch/v_Punch_g12_c01.avi 71
Punch/v_Punch_g12_c02.avi 71
Punch/v_Punch_g12_c03.avi 71
Punch/v_Punch_g12_c04.avi 71
Punch/v_Punch_g12_c05.avi 71
Punch/v_Punch_g12_c06.avi 71
Punch/v_Punch_g12_c07.avi 71
Punch/v_Punch_g13_c01.avi 71
Punch/v_Punch_g13_c02.avi 71
Punch/v_Punch_g13_c03.avi 71
Punch/v_Punch_g13_c04.avi 71
Punch/v_Punch_g13_c05.avi 71
Punch/v_Punch_g13_c06.avi 71
Punch/v_Punch_g13_c07.avi 71
Punch/v_Punch_g14_c01.avi 71
Punch/v_Punch_g14_c02.avi 71
Punch/v_Punch_g14_c03.avi 71
Punch/v_Punch_g14_c04.avi 71
Punch/v_Punch_g14_c05.avi 71
Punch/v_Punch_g14_c06.avi 71
Punch/v_Punch_g14_c07.avi 71
Punch/v_Punch_g22_c01.avi 71
Punch/v_Punch_g22_c02.avi 71
Punch/v_Punch_g22_c03.avi 71
Punch/v_Punch_g22_c04.avi 71
Punch/v_Punch_g22_c05.avi 71
Punch/v_Punch_g22_c06.avi 71
Punch/v_Punch_g22_c07.avi 71
Punch/v_Punch_g23_c01.avi 71
Punch/v_Punch_g23_c02.avi 71
Punch/v_Punch_g23_c03.avi 71
Punch/v_Punch_g23_c04.avi 71
Punch/v_Punch_g23_c05.avi 71
Punch/v_Punch_g23_c06.avi 71
Punch/v_Punch_g23_c07.avi 71
Punch/v_Punch_g24_c01.avi 71
Punch/v_Punch_g24_c02.avi 71
Punch/v_Punch_g24_c03.avi 71
Punch/v_Punch_g24_c04.avi 71
Punch/v_Punch_g24_c05.avi 71
Punch/v_Punch_g24_c06.avi 71
Punch/v_Punch_g24_c07.avi 71
Punch/v_Punch_g25_c01.avi 71
Punch/v_Punch_g25_c02.avi 71
Punch/v_Punch_g25_c03.avi 71
Punch/v_Punch_g25_c04.avi 71
Punch/v_Punch_g25_c05.avi 71
Punch/v_Punch_g25_c06.avi 71
Punch/v_Punch_g25_c07.avi 71
PushUps/v_PushUps_g01_c01.avi 72
PushUps/v_PushUps_g01_c02.avi 72
PushUps/v_PushUps_g01_c03.avi 72
PushUps/v_PushUps_g01_c04.avi 72
PushUps/v_PushUps_g01_c05.avi 72
PushUps/v_PushUps_g02_c01.avi 72
PushUps/v_PushUps_g02_c02.avi 72
PushUps/v_PushUps_g02_c03.avi 72
PushUps/v_PushUps_g02_c04.avi 72
PushUps/v_PushUps_g03_c01.avi 72
PushUps/v_PushUps_g03_c02.avi 72
PushUps/v_PushUps_g03_c03.avi 72
PushUps/v_PushUps_g03_c04.avi 72
PushUps/v_PushUps_g04_c01.avi 72
PushUps/v_PushUps_g04_c02.avi 72
PushUps/v_PushUps_g04_c03.avi 72
PushUps/v_PushUps_g04_c04.avi 72
PushUps/v_PushUps_g04_c05.avi 72
PushUps/v_PushUps_g05_c01.avi 72
PushUps/v_PushUps_g05_c02.avi 72
PushUps/v_PushUps_g05_c03.avi 72
PushUps/v_PushUps_g05_c04.avi 72
PushUps/v_PushUps_g06_c01.avi 72
PushUps/v_PushUps_g06_c02.avi 72
PushUps/v_PushUps_g06_c03.avi 72
PushUps/v_PushUps_g06_c04.avi 72
PushUps/v_PushUps_g07_c01.avi 72
PushUps/v_PushUps_g07_c02.avi 72
PushUps/v_PushUps_g07_c03.avi 72
PushUps/v_PushUps_g07_c04.avi 72
PushUps/v_PushUps_g08_c01.avi 72
PushUps/v_PushUps_g08_c02.avi 72
PushUps/v_PushUps_g08_c03.avi 72
PushUps/v_PushUps_g08_c04.avi 72
PushUps/v_PushUps_g09_c01.avi 72
PushUps/v_PushUps_g09_c02.avi 72
PushUps/v_PushUps_g09_c03.avi 72
PushUps/v_PushUps_g09_c04.avi 72
PushUps/v_PushUps_g10_c01.avi 72
PushUps/v_PushUps_g10_c02.avi 72
PushUps/v_PushUps_g10_c03.avi 72
PushUps/v_PushUps_g10_c04.avi 72
PushUps/v_PushUps_g11_c01.avi 72
PushUps/v_PushUps_g11_c02.avi 72
PushUps/v_PushUps_g11_c03.avi 72
PushUps/v_PushUps_g11_c04.avi 72
PushUps/v_PushUps_g12_c01.avi 72
PushUps/v_PushUps_g12_c02.avi 72
PushUps/v_PushUps_g12_c03.avi 72
PushUps/v_PushUps_g12_c04.avi 72
PushUps/v_PushUps_g13_c01.avi 72
PushUps/v_PushUps_g13_c02.avi 72
PushUps/v_PushUps_g13_c03.avi 72
PushUps/v_PushUps_g13_c04.avi 72
PushUps/v_PushUps_g14_c01.avi 72
PushUps/v_PushUps_g14_c02.avi 72
PushUps/v_PushUps_g14_c03.avi 72
PushUps/v_PushUps_g14_c04.avi 72
PushUps/v_PushUps_g22_c01.avi 72
PushUps/v_PushUps_g22_c02.avi 72
PushUps/v_PushUps_g22_c03.avi 72
PushUps/v_PushUps_g22_c04.avi 72
PushUps/v_PushUps_g23_c01.avi 72
PushUps/v_PushUps_g23_c02.avi 72
PushUps/v_PushUps_g23_c03.avi 72
PushUps/v_PushUps_g23_c04.avi 72
PushUps/v_PushUps_g24_c01.avi 72
PushUps/v_PushUps_g24_c02.avi 72
PushUps/v_PushUps_g24_c03.avi 72
PushUps/v_PushUps_g24_c04.avi 72
PushUps/v_PushUps_g25_c01.avi 72
PushUps/v_PushUps_g25_c02.avi 72
PushUps/v_PushUps_g25_c03.avi 72
PushUps/v_PushUps_g25_c04.avi 72
Rafting/v_Rafting_g01_c01.avi 73
Rafting/v_Rafting_g01_c02.avi 73
Rafting/v_Rafting_g01_c03.avi 73
Rafting/v_Rafting_g01_c04.avi 73
Rafting/v_Rafting_g02_c01.avi 73
Rafting/v_Rafting_g02_c02.avi 73
Rafting/v_Rafting_g02_c03.avi 73
Rafting/v_Rafting_g02_c04.avi 73
Rafting/v_Rafting_g03_c01.avi 73
Rafting/v_Rafting_g03_c02.avi 73
Rafting/v_Rafting_g03_c03.avi 73
Rafting/v_Rafting_g03_c04.avi 73
Rafting/v_Rafting_g04_c01.avi 73
Rafting/v_Rafting_g04_c02.avi 73
Rafting/v_Rafting_g04_c03.avi 73
Rafting/v_Rafting_g04_c04.avi 73
Rafting/v_Rafting_g05_c01.avi 73
Rafting/v_Rafting_g05_c02.avi 73
Rafting/v_Rafting_g05_c03.avi 73
Rafting/v_Rafting_g05_c04.avi 73
Rafting/v_Rafting_g06_c01.avi 73
Rafting/v_Rafting_g06_c02.avi 73
Rafting/v_Rafting_g06_c03.avi 73
Rafting/v_Rafting_g06_c04.avi 73
Rafting/v_Rafting_g07_c01.avi 73
Rafting/v_Rafting_g07_c02.avi 73
Rafting/v_Rafting_g07_c03.avi 73
Rafting/v_Rafting_g07_c04.avi 73
Rafting/v_Rafting_g08_c01.avi 73
Rafting/v_Rafting_g08_c02.avi 73
Rafting/v_Rafting_g08_c03.avi 73
Rafting/v_Rafting_g08_c04.avi 73
Rafting/v_Rafting_g08_c05.avi 73
Rafting/v_Rafting_g08_c06.avi 73
Rafting/v_Rafting_g09_c01.avi 73
Rafting/v_Rafting_g09_c02.avi 73
Rafting/v_Rafting_g09_c03.avi 73
Rafting/v_Rafting_g09_c04.avi 73
Rafting/v_Rafting_g10_c01.avi 73
Rafting/v_Rafting_g10_c02.avi 73
Rafting/v_Rafting_g10_c03.avi 73
Rafting/v_Rafting_g10_c04.avi 73
Rafting/v_Rafting_g10_c05.avi 73
Rafting/v_Rafting_g11_c01.avi 73
Rafting/v_Rafting_g11_c02.avi 73
Rafting/v_Rafting_g11_c03.avi 73
Rafting/v_Rafting_g11_c04.avi 73
Rafting/v_Rafting_g12_c01.avi 73
Rafting/v_Rafting_g12_c02.avi 73
Rafting/v_Rafting_g12_c03.avi 73
Rafting/v_Rafting_g12_c04.avi 73
Rafting/v_Rafting_g13_c01.avi 73
Rafting/v_Rafting_g13_c02.avi 73
Rafting/v_Rafting_g13_c03.avi 73
Rafting/v_Rafting_g13_c04.avi 73
Rafting/v_Rafting_g13_c05.avi 73
Rafting/v_Rafting_g14_c01.avi 73
Rafting/v_Rafting_g14_c02.avi 73
Rafting/v_Rafting_g14_c03.avi 73
Rafting/v_Rafting_g14_c04.avi 73
Rafting/v_Rafting_g14_c05.avi 73
Rafting/v_Rafting_g22_c01.avi 73
Rafting/v_Rafting_g22_c02.avi 73
Rafting/v_Rafting_g22_c03.avi 73
Rafting/v_Rafting_g22_c04.avi 73
Rafting/v_Rafting_g23_c01.avi 73
Rafting/v_Rafting_g23_c02.avi 73
Rafting/v_Rafting_g23_c03.avi 73
Rafting/v_Rafting_g23_c04.avi 73
Rafting/v_Rafting_g24_c01.avi 73
Rafting/v_Rafting_g24_c02.avi 73
Rafting/v_Rafting_g24_c03.avi 73
Rafting/v_Rafting_g24_c04.avi 73
Rafting/v_Rafting_g25_c01.avi 73
Rafting/v_Rafting_g25_c02.avi 73
Rafting/v_Rafting_g25_c03.avi 73
Rafting/v_Rafting_g25_c04.avi 73
RockClimbingIndoor/v_RockClimbingIndoor_g01_c01.avi 74
RockClimbingIndoor/v_RockClimbingIndoor_g01_c02.avi 74
RockClimbingIndoor/v_RockClimbingIndoor_g01_c03.avi 74
RockClimbingIndoor/v_RockClimbingIndoor_g01_c04.avi 74
RockClimbingIndoor/v_RockClimbingIndoor_g01_c05.avi 74
RockClimbingIndoor/v_RockClimbingIndoor_g02_c01.avi 74
RockClimbingIndoor/v_RockClimbingIndoor_g02_c02.avi 74
RockClimbingIndoor/v_RockClimbingIndoor_g02_c03.avi 74
RockClimbingIndoor/v_RockClimbingIndoor_g02_c04.avi 74
RockClimbingIndoor/v_RockClimbingIndoor_g02_c05.avi 74
RockClimbingIndoor/v_RockClimbingIndoor_g03_c01.avi 74
RockClimbingIndoor/v_RockClimbingIndoor_g03_c02.avi 74
RockClimbingIndoor/v_RockClimbingIndoor_g03_c03.avi 74
RockClimbingIndoor/v_RockClimbingIndoor_g03_c04.avi 74
RockClimbingIndoor/v_RockClimbingIndoor_g03_c05.avi 74
RockClimbingIndoor/v_RockClimbingIndoor_g03_c06.avi 74
RockClimbingIndoor/v_RockClimbingIndoor_g03_c07.avi 74
RockClimbingIndoor/v_RockClimbingIndoor_g04_c01.avi 74
RockClimbingIndoor/v_RockClimbingIndoor_g04_c02.avi 74
RockClimbingIndoor/v_RockClimbingIndoor_g04_c03.avi 74
RockClimbingIndoor/v_RockClimbingIndoor_g04_c04.avi 74
RockClimbingIndoor/v_RockClimbingIndoor_g05_c01.avi 74
RockClimbingIndoor/v_RockClimbingIndoor_g05_c02.avi 74
RockClimbingIndoor/v_RockClimbingIndoor_g05_c03.avi 74
RockClimbingIndoor/v_RockClimbingIndoor_g05_c04.avi 74
RockClimbingIndoor/v_RockClimbingIndoor_g05_c05.avi 74
RockClimbingIndoor/v_RockClimbingIndoor_g05_c06.avi 74
RockClimbingIndoor/v_RockClimbingIndoor_g06_c01.avi 74
RockClimbingIndoor/v_RockClimbingIndoor_g06_c02.avi 74
RockClimbingIndoor/v_RockClimbingIndoor_g06_c03.avi 74
RockClimbingIndoor/v_RockClimbingIndoor_g06_c04.avi 74
RockClimbingIndoor/v_RockClimbingIndoor_g06_c05.avi 74
RockClimbingIndoor/v_RockClimbingIndoor_g06_c06.avi 74
RockClimbingIndoor/v_RockClimbingIndoor_g06_c07.avi 74
RockClimbingIndoor/v_RockClimbingIndoor_g07_c01.avi 74
RockClimbingIndoor/v_RockClimbingIndoor_g07_c02.avi 74
RockClimbingIndoor/v_RockClimbingIndoor_g07_c03.avi 74
RockClimbingIndoor/v_RockClimbingIndoor_g07_c04.avi 74
RockClimbingIndoor/v_RockClimbingIndoor_g07_c05.avi 74
RockClimbingIndoor/v_RockClimbingIndoor_g07_c06.avi 74
RockClimbingIndoor/v_RockClimbingIndoor_g07_c07.avi 74
RockClimbingIndoor/v_RockClimbingIndoor_g08_c01.avi 74
RockClimbingIndoor/v_RockClimbingIndoor_g08_c02.avi 74
RockClimbingIndoor/v_RockClimbingIndoor_g08_c03.avi 74
RockClimbingIndoor/v_RockClimbingIndoor_g08_c04.avi 74
RockClimbingIndoor/v_RockClimbingIndoor_g08_c05.avi 74
RockClimbingIndoor/v_RockClimbingIndoor_g08_c06.avi 74
RockClimbingIndoor/v_RockClimbingIndoor_g08_c07.avi 74
RockClimbingIndoor/v_RockClimbingIndoor_g09_c01.avi 74
RockClimbingIndoor/v_RockClimbingIndoor_g09_c02.avi 74
RockClimbingIndoor/v_RockClimbingIndoor_g09_c03.avi 74
RockClimbingIndoor/v_RockClimbingIndoor_g09_c04.avi 74
RockClimbingIndoor/v_RockClimbingIndoor_g10_c01.avi 74
RockClimbingIndoor/v_RockClimbingIndoor_g10_c02.avi 74
RockClimbingIndoor/v_RockClimbingIndoor_g10_c03.avi 74
RockClimbingIndoor/v_RockClimbingIndoor_g10_c04.avi 74
RockClimbingIndoor/v_RockClimbingIndoor_g10_c05.avi 74
RockClimbingIndoor/v_RockClimbingIndoor_g10_c06.avi 74
RockClimbingIndoor/v_RockClimbingIndoor_g10_c07.avi 74
RockClimbingIndoor/v_RockClimbingIndoor_g11_c01.avi 74
RockClimbingIndoor/v_RockClimbingIndoor_g11_c02.avi 74
RockClimbingIndoor/v_RockClimbingIndoor_g11_c03.avi 74
RockClimbingIndoor/v_RockClimbingIndoor_g11_c04.avi 74
RockClimbingIndoor/v_RockClimbingIndoor_g12_c01.avi 74
RockClimbingIndoor/v_RockClimbingIndoor_g12_c02.avi 74
RockClimbingIndoor/v_RockClimbingIndoor_g12_c03.avi 74
RockClimbingIndoor/v_RockClimbingIndoor_g12_c04.avi 74
RockClimbingIndoor/v_RockClimbingIndoor_g12_c05.avi 74
RockClimbingIndoor/v_RockClimbingIndoor_g12_c06.avi 74
RockClimbingIndoor/v_RockClimbingIndoor_g13_c01.avi 74
RockClimbingIndoor/v_RockClimbingIndoor_g13_c02.avi 74
RockClimbingIndoor/v_RockClimbingIndoor_g13_c03.avi 74
RockClimbingIndoor/v_RockClimbingIndoor_g13_c04.avi 74
RockClimbingIndoor/v_RockClimbingIndoor_g13_c05.avi 74
RockClimbingIndoor/v_RockClimbingIndoor_g13_c06.avi 74
RockClimbingIndoor/v_RockClimbingIndoor_g14_c01.avi 74
RockClimbingIndoor/v_RockClimbingIndoor_g14_c02.avi 74
RockClimbingIndoor/v_RockClimbingIndoor_g14_c03.avi 74
RockClimbingIndoor/v_RockClimbingIndoor_g14_c04.avi 74
RockClimbingIndoor/v_RockClimbingIndoor_g14_c05.avi 74
RockClimbingIndoor/v_RockClimbingIndoor_g22_c01.avi 74
RockClimbingIndoor/v_RockClimbingIndoor_g22_c02.avi 74
RockClimbingIndoor/v_RockClimbingIndoor_g22_c03.avi 74
RockClimbingIndoor/v_RockClimbingIndoor_g22_c04.avi 74
RockClimbingIndoor/v_RockClimbingIndoor_g22_c05.avi 74
RockClimbingIndoor/v_RockClimbingIndoor_g22_c06.avi 74
RockClimbingIndoor/v_RockClimbingIndoor_g22_c07.avi 74
RockClimbingIndoor/v_RockClimbingIndoor_g23_c01.avi 74
RockClimbingIndoor/v_RockClimbingIndoor_g23_c02.avi 74
RockClimbingIndoor/v_RockClimbingIndoor_g23_c03.avi 74
RockClimbingIndoor/v_RockClimbingIndoor_g23_c04.avi 74
RockClimbingIndoor/v_RockClimbingIndoor_g23_c05.avi 74
RockClimbingIndoor/v_RockClimbingIndoor_g23_c06.avi 74
RockClimbingIndoor/v_RockClimbingIndoor_g24_c01.avi 74
RockClimbingIndoor/v_RockClimbingIndoor_g24_c02.avi 74
RockClimbingIndoor/v_RockClimbingIndoor_g24_c03.avi 74
RockClimbingIndoor/v_RockClimbingIndoor_g24_c04.avi 74
RockClimbingIndoor/v_RockClimbingIndoor_g24_c05.avi 74
RockClimbingIndoor/v_RockClimbingIndoor_g24_c06.avi 74
RockClimbingIndoor/v_RockClimbingIndoor_g24_c07.avi 74
RockClimbingIndoor/v_RockClimbingIndoor_g25_c01.avi 74
RockClimbingIndoor/v_RockClimbingIndoor_g25_c02.avi 74
RockClimbingIndoor/v_RockClimbingIndoor_g25_c03.avi 74
RockClimbingIndoor/v_RockClimbingIndoor_g25_c04.avi 74
RockClimbingIndoor/v_RockClimbingIndoor_g25_c05.avi 74
RockClimbingIndoor/v_RockClimbingIndoor_g25_c06.avi 74
RockClimbingIndoor/v_RockClimbingIndoor_g25_c07.avi 74
RopeClimbing/v_RopeClimbing_g01_c01.avi 75
RopeClimbing/v_RopeClimbing_g01_c02.avi 75
RopeClimbing/v_RopeClimbing_g01_c03.avi 75
RopeClimbing/v_RopeClimbing_g01_c04.avi 75
RopeClimbing/v_RopeClimbing_g02_c01.avi 75
RopeClimbing/v_RopeClimbing_g02_c02.avi 75
RopeClimbing/v_RopeClimbing_g02_c03.avi 75
RopeClimbing/v_RopeClimbing_g02_c04.avi 75
RopeClimbing/v_RopeClimbing_g02_c05.avi 75
RopeClimbing/v_RopeClimbing_g02_c06.avi 75
RopeClimbing/v_RopeClimbing_g03_c01.avi 75
RopeClimbing/v_RopeClimbing_g03_c02.avi 75
RopeClimbing/v_RopeClimbing_g03_c03.avi 75
RopeClimbing/v_RopeClimbing_g03_c04.avi 75
RopeClimbing/v_RopeClimbing_g04_c01.avi 75
RopeClimbing/v_RopeClimbing_g04_c02.avi 75
RopeClimbing/v_RopeClimbing_g04_c03.avi 75
RopeClimbing/v_RopeClimbing_g04_c04.avi 75
RopeClimbing/v_RopeClimbing_g05_c01.avi 75
RopeClimbing/v_RopeClimbing_g05_c02.avi 75
RopeClimbing/v_RopeClimbing_g05_c03.avi 75
RopeClimbing/v_RopeClimbing_g05_c04.avi 75
RopeClimbing/v_RopeClimbing_g05_c05.avi 75
RopeClimbing/v_RopeClimbing_g05_c06.avi 75
RopeClimbing/v_RopeClimbing_g05_c07.avi 75
RopeClimbing/v_RopeClimbing_g06_c01.avi 75
RopeClimbing/v_RopeClimbing_g06_c02.avi 75
RopeClimbing/v_RopeClimbing_g06_c03.avi 75
RopeClimbing/v_RopeClimbing_g06_c04.avi 75
RopeClimbing/v_RopeClimbing_g07_c01.avi 75
RopeClimbing/v_RopeClimbing_g07_c02.avi 75
RopeClimbing/v_RopeClimbing_g07_c03.avi 75
RopeClimbing/v_RopeClimbing_g07_c04.avi 75
RopeClimbing/v_RopeClimbing_g07_c05.avi 75
RopeClimbing/v_RopeClimbing_g08_c01.avi 75
RopeClimbing/v_RopeClimbing_g08_c02.avi 75
RopeClimbing/v_RopeClimbing_g08_c03.avi 75
RopeClimbing/v_RopeClimbing_g08_c04.avi 75
RopeClimbing/v_RopeClimbing_g09_c01.avi 75
RopeClimbing/v_RopeClimbing_g09_c02.avi 75
RopeClimbing/v_RopeClimbing_g09_c03.avi 75
RopeClimbing/v_RopeClimbing_g09_c04.avi 75
RopeClimbing/v_RopeClimbing_g10_c01.avi 75
RopeClimbing/v_RopeClimbing_g10_c02.avi 75
RopeClimbing/v_RopeClimbing_g10_c03.avi 75
RopeClimbing/v_RopeClimbing_g10_c04.avi 75
RopeClimbing/v_RopeClimbing_g10_c05.avi 75
RopeClimbing/v_RopeClimbing_g11_c01.avi 75
RopeClimbing/v_RopeClimbing_g11_c02.avi 75
RopeClimbing/v_RopeClimbing_g11_c03.avi 75
RopeClimbing/v_RopeClimbing_g11_c04.avi 75
RopeClimbing/v_RopeClimbing_g12_c01.avi 75
RopeClimbing/v_RopeClimbing_g12_c02.avi 75
RopeClimbing/v_RopeClimbing_g12_c03.avi 75
RopeClimbing/v_RopeClimbing_g12_c04.avi 75
RopeClimbing/v_RopeClimbing_g13_c01.avi 75
RopeClimbing/v_RopeClimbing_g13_c02.avi 75
RopeClimbing/v_RopeClimbing_g13_c03.avi 75
RopeClimbing/v_RopeClimbing_g13_c04.avi 75
RopeClimbing/v_RopeClimbing_g13_c05.avi 75
RopeClimbing/v_RopeClimbing_g13_c06.avi 75
RopeClimbing/v_RopeClimbing_g13_c07.avi 75
RopeClimbing/v_RopeClimbing_g14_c01.avi 75
RopeClimbing/v_RopeClimbing_g14_c02.avi 75
RopeClimbing/v_RopeClimbing_g14_c03.avi 75
RopeClimbing/v_RopeClimbing_g14_c04.avi 75
RopeClimbing/v_RopeClimbing_g14_c05.avi 75
RopeClimbing/v_RopeClimbing_g22_c01.avi 75
RopeClimbing/v_RopeClimbing_g22_c02.avi 75
RopeClimbing/v_RopeClimbing_g22_c03.avi 75
RopeClimbing/v_RopeClimbing_g22_c04.avi 75
RopeClimbing/v_RopeClimbing_g23_c01.avi 75
RopeClimbing/v_RopeClimbing_g23_c02.avi 75
RopeClimbing/v_RopeClimbing_g23_c03.avi 75
RopeClimbing/v_RopeClimbing_g23_c04.avi 75
RopeClimbing/v_RopeClimbing_g24_c01.avi 75
RopeClimbing/v_RopeClimbing_g24_c02.avi 75
RopeClimbing/v_RopeClimbing_g24_c03.avi 75
RopeClimbing/v_RopeClimbing_g24_c04.avi 75
RopeClimbing/v_RopeClimbing_g25_c01.avi 75
RopeClimbing/v_RopeClimbing_g25_c02.avi 75
RopeClimbing/v_RopeClimbing_g25_c03.avi 75
RopeClimbing/v_RopeClimbing_g25_c04.avi 75
RopeClimbing/v_RopeClimbing_g25_c05.avi 75
Rowing/v_Rowing_g01_c01.avi 76
Rowing/v_Rowing_g01_c02.avi 76
Rowing/v_Rowing_g01_c03.avi 76
Rowing/v_Rowing_g01_c04.avi 76
Rowing/v_Rowing_g02_c01.avi 76
Rowing/v_Rowing_g02_c02.avi 76
Rowing/v_Rowing_g02_c03.avi 76
Rowing/v_Rowing_g02_c04.avi 76
Rowing/v_Rowing_g02_c05.avi 76
Rowing/v_Rowing_g02_c06.avi 76
Rowing/v_Rowing_g03_c01.avi 76
Rowing/v_Rowing_g03_c02.avi 76
Rowing/v_Rowing_g03_c03.avi 76
Rowing/v_Rowing_g03_c04.avi 76
Rowing/v_Rowing_g03_c05.avi 76
Rowing/v_Rowing_g03_c06.avi 76
Rowing/v_Rowing_g03_c07.avi 76
Rowing/v_Rowing_g04_c01.avi 76
Rowing/v_Rowing_g04_c02.avi 76
Rowing/v_Rowing_g04_c03.avi 76
Rowing/v_Rowing_g04_c04.avi 76
Rowing/v_Rowing_g04_c05.avi 76
Rowing/v_Rowing_g04_c06.avi 76
Rowing/v_Rowing_g05_c01.avi 76
Rowing/v_Rowing_g05_c02.avi 76
Rowing/v_Rowing_g05_c03.avi 76
Rowing/v_Rowing_g05_c04.avi 76
Rowing/v_Rowing_g06_c01.avi 76
Rowing/v_Rowing_g06_c02.avi 76
Rowing/v_Rowing_g06_c03.avi 76
Rowing/v_Rowing_g06_c04.avi 76
Rowing/v_Rowing_g07_c01.avi 76
Rowing/v_Rowing_g07_c02.avi 76
Rowing/v_Rowing_g07_c03.avi 76
Rowing/v_Rowing_g07_c04.avi 76
Rowing/v_Rowing_g07_c05.avi 76
Rowing/v_Rowing_g08_c01.avi 76
Rowing/v_Rowing_g08_c02.avi 76
Rowing/v_Rowing_g08_c03.avi 76
Rowing/v_Rowing_g08_c04.avi 76
Rowing/v_Rowing_g09_c01.avi 76
Rowing/v_Rowing_g09_c02.avi 76
Rowing/v_Rowing_g09_c03.avi 76
Rowing/v_Rowing_g09_c04.avi 76
Rowing/v_Rowing_g09_c05.avi 76
Rowing/v_Rowing_g09_c06.avi 76
Rowing/v_Rowing_g10_c01.avi 76
Rowing/v_Rowing_g10_c02.avi 76
Rowing/v_Rowing_g10_c03.avi 76
Rowing/v_Rowing_g10_c04.avi 76
Rowing/v_Rowing_g10_c05.avi 76
Rowing/v_Rowing_g10_c06.avi 76
Rowing/v_Rowing_g10_c07.avi 76
Rowing/v_Rowing_g11_c01.avi 76
Rowing/v_Rowing_g11_c02.avi 76
Rowing/v_Rowing_g11_c03.avi 76
Rowing/v_Rowing_g11_c04.avi 76
Rowing/v_Rowing_g11_c05.avi 76
Rowing/v_Rowing_g11_c06.avi 76
Rowing/v_Rowing_g12_c01.avi 76
Rowing/v_Rowing_g12_c02.avi 76
Rowing/v_Rowing_g12_c03.avi 76
Rowing/v_Rowing_g12_c04.avi 76
Rowing/v_Rowing_g12_c05.avi 76
Rowing/v_Rowing_g12_c06.avi 76
Rowing/v_Rowing_g12_c07.avi 76
Rowing/v_Rowing_g13_c01.avi 76
Rowing/v_Rowing_g13_c02.avi 76
Rowing/v_Rowing_g13_c03.avi 76
Rowing/v_Rowing_g13_c04.avi 76
Rowing/v_Rowing_g13_c05.avi 76
Rowing/v_Rowing_g13_c06.avi 76
Rowing/v_Rowing_g13_c07.avi 76
Rowing/v_Rowing_g14_c01.avi 76
Rowing/v_Rowing_g14_c02.avi 76
Rowing/v_Rowing_g14_c03.avi 76
Rowing/v_Rowing_g14_c04.avi 76
Rowing/v_Rowing_g14_c05.avi 76
Rowing/v_Rowing_g14_c06.avi 76
Rowing/v_Rowing_g14_c07.avi 76
Rowing/v_Rowing_g22_c01.avi 76
Rowing/v_Rowing_g22_c02.avi 76
Rowing/v_Rowing_g22_c03.avi 76
Rowing/v_Rowing_g22_c04.avi 76
Rowing/v_Rowing_g23_c01.avi 76
Rowing/v_Rowing_g23_c02.avi 76
Rowing/v_Rowing_g23_c03.avi 76
Rowing/v_Rowing_g23_c04.avi 76
Rowing/v_Rowing_g23_c05.avi 76
Rowing/v_Rowing_g24_c01.avi 76
Rowing/v_Rowing_g24_c02.avi 76
Rowing/v_Rowing_g24_c03.avi 76
Rowing/v_Rowing_g24_c04.avi 76
Rowing/v_Rowing_g24_c05.avi 76
Rowing/v_Rowing_g25_c01.avi 76
Rowing/v_Rowing_g25_c02.avi 76
Rowing/v_Rowing_g25_c03.avi 76
Rowing/v_Rowing_g25_c04.avi 76
Rowing/v_Rowing_g25_c05.avi 76
Rowing/v_Rowing_g25_c06.avi 76
SalsaSpin/v_SalsaSpin_g01_c01.avi 77
SalsaSpin/v_SalsaSpin_g01_c02.avi 77
SalsaSpin/v_SalsaSpin_g01_c03.avi 77
SalsaSpin/v_SalsaSpin_g01_c04.avi 77
SalsaSpin/v_SalsaSpin_g01_c05.avi 77
SalsaSpin/v_SalsaSpin_g01_c06.avi 77
SalsaSpin/v_SalsaSpin_g01_c07.avi 77
SalsaSpin/v_SalsaSpin_g02_c01.avi 77
SalsaSpin/v_SalsaSpin_g02_c02.avi 77
SalsaSpin/v_SalsaSpin_g02_c03.avi 77
SalsaSpin/v_SalsaSpin_g02_c04.avi 77
SalsaSpin/v_SalsaSpin_g02_c05.avi 77
SalsaSpin/v_SalsaSpin_g02_c06.avi 77
SalsaSpin/v_SalsaSpin_g02_c07.avi 77
SalsaSpin/v_SalsaSpin_g03_c01.avi 77
SalsaSpin/v_SalsaSpin_g03_c02.avi 77
SalsaSpin/v_SalsaSpin_g03_c03.avi 77
SalsaSpin/v_SalsaSpin_g03_c04.avi 77
SalsaSpin/v_SalsaSpin_g03_c05.avi 77
SalsaSpin/v_SalsaSpin_g03_c06.avi 77
SalsaSpin/v_SalsaSpin_g04_c01.avi 77
SalsaSpin/v_SalsaSpin_g04_c02.avi 77
SalsaSpin/v_SalsaSpin_g04_c03.avi 77
SalsaSpin/v_SalsaSpin_g04_c04.avi 77
SalsaSpin/v_SalsaSpin_g04_c05.avi 77
SalsaSpin/v_SalsaSpin_g04_c06.avi 77
SalsaSpin/v_SalsaSpin_g05_c01.avi 77
SalsaSpin/v_SalsaSpin_g05_c02.avi 77
SalsaSpin/v_SalsaSpin_g05_c03.avi 77
SalsaSpin/v_SalsaSpin_g05_c04.avi 77
SalsaSpin/v_SalsaSpin_g05_c05.avi 77
SalsaSpin/v_SalsaSpin_g05_c06.avi 77
SalsaSpin/v_SalsaSpin_g06_c01.avi 77
SalsaSpin/v_SalsaSpin_g06_c02.avi 77
SalsaSpin/v_SalsaSpin_g06_c03.avi 77
SalsaSpin/v_SalsaSpin_g06_c04.avi 77
SalsaSpin/v_SalsaSpin_g06_c05.avi 77
SalsaSpin/v_SalsaSpin_g07_c01.avi 77
SalsaSpin/v_SalsaSpin_g07_c02.avi 77
SalsaSpin/v_SalsaSpin_g07_c03.avi 77
SalsaSpin/v_SalsaSpin_g07_c04.avi 77
SalsaSpin/v_SalsaSpin_g07_c05.avi 77
SalsaSpin/v_SalsaSpin_g07_c06.avi 77
SalsaSpin/v_SalsaSpin_g08_c01.avi 77
SalsaSpin/v_SalsaSpin_g08_c02.avi 77
SalsaSpin/v_SalsaSpin_g08_c03.avi 77
SalsaSpin/v_SalsaSpin_g08_c04.avi 77
SalsaSpin/v_SalsaSpin_g08_c05.avi 77
SalsaSpin/v_SalsaSpin_g09_c01.avi 77
SalsaSpin/v_SalsaSpin_g09_c02.avi 77
SalsaSpin/v_SalsaSpin_g09_c03.avi 77
SalsaSpin/v_SalsaSpin_g09_c04.avi 77
SalsaSpin/v_SalsaSpin_g09_c05.avi 77
SalsaSpin/v_SalsaSpin_g09_c06.avi 77
SalsaSpin/v_SalsaSpin_g10_c01.avi 77
SalsaSpin/v_SalsaSpin_g10_c02.avi 77
SalsaSpin/v_SalsaSpin_g10_c03.avi 77
SalsaSpin/v_SalsaSpin_g10_c04.avi 77
SalsaSpin/v_SalsaSpin_g10_c05.avi 77
SalsaSpin/v_SalsaSpin_g10_c06.avi 77
SalsaSpin/v_SalsaSpin_g11_c01.avi 77
SalsaSpin/v_SalsaSpin_g11_c02.avi 77
SalsaSpin/v_SalsaSpin_g11_c03.avi 77
SalsaSpin/v_SalsaSpin_g11_c04.avi 77
SalsaSpin/v_SalsaSpin_g11_c05.avi 77
SalsaSpin/v_SalsaSpin_g11_c06.avi 77
SalsaSpin/v_SalsaSpin_g12_c01.avi 77
SalsaSpin/v_SalsaSpin_g12_c02.avi 77
SalsaSpin/v_SalsaSpin_g12_c03.avi 77
SalsaSpin/v_SalsaSpin_g12_c04.avi 77
SalsaSpin/v_SalsaSpin_g12_c05.avi 77
SalsaSpin/v_SalsaSpin_g12_c06.avi 77
SalsaSpin/v_SalsaSpin_g13_c01.avi 77
SalsaSpin/v_SalsaSpin_g13_c02.avi 77
SalsaSpin/v_SalsaSpin_g13_c03.avi 77
SalsaSpin/v_SalsaSpin_g13_c04.avi 77
SalsaSpin/v_SalsaSpin_g14_c01.avi 77
SalsaSpin/v_SalsaSpin_g14_c02.avi 77
SalsaSpin/v_SalsaSpin_g14_c03.avi 77
SalsaSpin/v_SalsaSpin_g14_c04.avi 77
SalsaSpin/v_SalsaSpin_g14_c05.avi 77
SalsaSpin/v_SalsaSpin_g14_c06.avi 77
SalsaSpin/v_SalsaSpin_g22_c01.avi 77
SalsaSpin/v_SalsaSpin_g22_c02.avi 77
SalsaSpin/v_SalsaSpin_g22_c03.avi 77
SalsaSpin/v_SalsaSpin_g22_c04.avi 77
SalsaSpin/v_SalsaSpin_g22_c05.avi 77
SalsaSpin/v_SalsaSpin_g23_c01.avi 77
SalsaSpin/v_SalsaSpin_g23_c02.avi 77
SalsaSpin/v_SalsaSpin_g23_c03.avi 77
SalsaSpin/v_SalsaSpin_g23_c04.avi 77
SalsaSpin/v_SalsaSpin_g24_c01.avi 77
SalsaSpin/v_SalsaSpin_g24_c02.avi 77
SalsaSpin/v_SalsaSpin_g24_c03.avi 77
SalsaSpin/v_SalsaSpin_g24_c04.avi 77
SalsaSpin/v_SalsaSpin_g24_c05.avi 77
SalsaSpin/v_SalsaSpin_g25_c01.avi 77
SalsaSpin/v_SalsaSpin_g25_c02.avi 77
SalsaSpin/v_SalsaSpin_g25_c03.avi 77
SalsaSpin/v_SalsaSpin_g25_c04.avi 77
ShavingBeard/v_ShavingBeard_g01_c01.avi 78
ShavingBeard/v_ShavingBeard_g01_c02.avi 78
ShavingBeard/v_ShavingBeard_g01_c03.avi 78
ShavingBeard/v_ShavingBeard_g01_c04.avi 78
ShavingBeard/v_ShavingBeard_g02_c01.avi 78
ShavingBeard/v_ShavingBeard_g02_c02.avi 78
ShavingBeard/v_ShavingBeard_g02_c03.avi 78
ShavingBeard/v_ShavingBeard_g02_c04.avi 78
ShavingBeard/v_ShavingBeard_g02_c05.avi 78
ShavingBeard/v_ShavingBeard_g02_c06.avi 78
ShavingBeard/v_ShavingBeard_g02_c07.avi 78
ShavingBeard/v_ShavingBeard_g03_c01.avi 78
ShavingBeard/v_ShavingBeard_g03_c02.avi 78
ShavingBeard/v_ShavingBeard_g03_c03.avi 78
ShavingBeard/v_ShavingBeard_g03_c04.avi 78
ShavingBeard/v_ShavingBeard_g03_c05.avi 78
ShavingBeard/v_ShavingBeard_g03_c06.avi 78
ShavingBeard/v_ShavingBeard_g03_c07.avi 78
ShavingBeard/v_ShavingBeard_g04_c01.avi 78
ShavingBeard/v_ShavingBeard_g04_c02.avi 78
ShavingBeard/v_ShavingBeard_g04_c03.avi 78
ShavingBeard/v_ShavingBeard_g04_c04.avi 78
ShavingBeard/v_ShavingBeard_g05_c01.avi 78
ShavingBeard/v_ShavingBeard_g05_c02.avi 78
ShavingBeard/v_ShavingBeard_g05_c03.avi 78
ShavingBeard/v_ShavingBeard_g05_c04.avi 78
ShavingBeard/v_ShavingBeard_g05_c05.avi 78
ShavingBeard/v_ShavingBeard_g05_c06.avi 78
ShavingBeard/v_ShavingBeard_g05_c07.avi 78
ShavingBeard/v_ShavingBeard_g06_c01.avi 78
ShavingBeard/v_ShavingBeard_g06_c02.avi 78
ShavingBeard/v_ShavingBeard_g06_c03.avi 78
ShavingBeard/v_ShavingBeard_g06_c04.avi 78
ShavingBeard/v_ShavingBeard_g06_c05.avi 78
ShavingBeard/v_ShavingBeard_g06_c06.avi 78
ShavingBeard/v_ShavingBeard_g06_c07.avi 78
ShavingBeard/v_ShavingBeard_g07_c01.avi 78
ShavingBeard/v_ShavingBeard_g07_c02.avi 78
ShavingBeard/v_ShavingBeard_g07_c03.avi 78
ShavingBeard/v_ShavingBeard_g07_c04.avi 78
ShavingBeard/v_ShavingBeard_g07_c05.avi 78
ShavingBeard/v_ShavingBeard_g07_c06.avi 78
ShavingBeard/v_ShavingBeard_g07_c07.avi 78
ShavingBeard/v_ShavingBeard_g08_c01.avi 78
ShavingBeard/v_ShavingBeard_g08_c02.avi 78
ShavingBeard/v_ShavingBeard_g08_c03.avi 78
ShavingBeard/v_ShavingBeard_g08_c04.avi 78
ShavingBeard/v_ShavingBeard_g08_c05.avi 78
ShavingBeard/v_ShavingBeard_g08_c06.avi 78
ShavingBeard/v_ShavingBeard_g08_c07.avi 78
ShavingBeard/v_ShavingBeard_g09_c01.avi 78
ShavingBeard/v_ShavingBeard_g09_c02.avi 78
ShavingBeard/v_ShavingBeard_g09_c03.avi 78
ShavingBeard/v_ShavingBeard_g09_c04.avi 78
ShavingBeard/v_ShavingBeard_g09_c05.avi 78
ShavingBeard/v_ShavingBeard_g09_c06.avi 78
ShavingBeard/v_ShavingBeard_g09_c07.avi 78
ShavingBeard/v_ShavingBeard_g10_c01.avi 78
ShavingBeard/v_ShavingBeard_g10_c02.avi 78
ShavingBeard/v_ShavingBeard_g10_c03.avi 78
ShavingBeard/v_ShavingBeard_g10_c04.avi 78
ShavingBeard/v_ShavingBeard_g10_c05.avi 78
ShavingBeard/v_ShavingBeard_g10_c06.avi 78
ShavingBeard/v_ShavingBeard_g10_c07.avi 78
ShavingBeard/v_ShavingBeard_g11_c01.avi 78
ShavingBeard/v_ShavingBeard_g11_c02.avi 78
ShavingBeard/v_ShavingBeard_g11_c03.avi 78
ShavingBeard/v_ShavingBeard_g11_c04.avi 78
ShavingBeard/v_ShavingBeard_g12_c01.avi 78
ShavingBeard/v_ShavingBeard_g12_c02.avi 78
ShavingBeard/v_ShavingBeard_g12_c03.avi 78
ShavingBeard/v_ShavingBeard_g12_c04.avi 78
ShavingBeard/v_ShavingBeard_g12_c05.avi 78
ShavingBeard/v_ShavingBeard_g12_c06.avi 78
ShavingBeard/v_ShavingBeard_g13_c01.avi 78
ShavingBeard/v_ShavingBeard_g13_c02.avi 78
ShavingBeard/v_ShavingBeard_g13_c03.avi 78
ShavingBeard/v_ShavingBeard_g13_c04.avi 78
ShavingBeard/v_ShavingBeard_g13_c05.avi 78
ShavingBeard/v_ShavingBeard_g13_c06.avi 78
ShavingBeard/v_ShavingBeard_g14_c01.avi 78
ShavingBeard/v_ShavingBeard_g14_c02.avi 78
ShavingBeard/v_ShavingBeard_g14_c03.avi 78
ShavingBeard/v_ShavingBeard_g14_c04.avi 78
ShavingBeard/v_ShavingBeard_g14_c05.avi 78
ShavingBeard/v_ShavingBeard_g14_c06.avi 78
ShavingBeard/v_ShavingBeard_g22_c01.avi 78
ShavingBeard/v_ShavingBeard_g22_c02.avi 78
ShavingBeard/v_ShavingBeard_g22_c03.avi 78
ShavingBeard/v_ShavingBeard_g22_c04.avi 78
ShavingBeard/v_ShavingBeard_g22_c05.avi 78
ShavingBeard/v_ShavingBeard_g22_c06.avi 78
ShavingBeard/v_ShavingBeard_g22_c07.avi 78
ShavingBeard/v_ShavingBeard_g23_c01.avi 78
ShavingBeard/v_ShavingBeard_g23_c02.avi 78
ShavingBeard/v_ShavingBeard_g23_c03.avi 78
ShavingBeard/v_ShavingBeard_g23_c04.avi 78
ShavingBeard/v_ShavingBeard_g23_c05.avi 78
ShavingBeard/v_ShavingBeard_g23_c06.avi 78
ShavingBeard/v_ShavingBeard_g23_c07.avi 78
ShavingBeard/v_ShavingBeard_g24_c01.avi 78
ShavingBeard/v_ShavingBeard_g24_c02.avi 78
ShavingBeard/v_ShavingBeard_g24_c03.avi 78
ShavingBeard/v_ShavingBeard_g24_c04.avi 78
ShavingBeard/v_ShavingBeard_g24_c05.avi 78
ShavingBeard/v_ShavingBeard_g24_c06.avi 78
ShavingBeard/v_ShavingBeard_g24_c07.avi 78
ShavingBeard/v_ShavingBeard_g25_c01.avi 78
ShavingBeard/v_ShavingBeard_g25_c02.avi 78
ShavingBeard/v_ShavingBeard_g25_c03.avi 78
ShavingBeard/v_ShavingBeard_g25_c04.avi 78
ShavingBeard/v_ShavingBeard_g25_c05.avi 78
ShavingBeard/v_ShavingBeard_g25_c06.avi 78
Shotput/v_Shotput_g01_c01.avi 79
Shotput/v_Shotput_g01_c02.avi 79
Shotput/v_Shotput_g01_c03.avi 79
Shotput/v_Shotput_g01_c04.avi 79
Shotput/v_Shotput_g01_c05.avi 79
Shotput/v_Shotput_g01_c06.avi 79
Shotput/v_Shotput_g01_c07.avi 79
Shotput/v_Shotput_g02_c01.avi 79
Shotput/v_Shotput_g02_c02.avi 79
Shotput/v_Shotput_g02_c03.avi 79
Shotput/v_Shotput_g02_c04.avi 79
Shotput/v_Shotput_g02_c05.avi 79
Shotput/v_Shotput_g02_c06.avi 79
Shotput/v_Shotput_g02_c07.avi 79
Shotput/v_Shotput_g03_c01.avi 79
Shotput/v_Shotput_g03_c02.avi 79
Shotput/v_Shotput_g03_c03.avi 79
Shotput/v_Shotput_g03_c04.avi 79
Shotput/v_Shotput_g03_c05.avi 79
Shotput/v_Shotput_g03_c06.avi 79
Shotput/v_Shotput_g04_c01.avi 79
Shotput/v_Shotput_g04_c02.avi 79
Shotput/v_Shotput_g04_c03.avi 79
Shotput/v_Shotput_g04_c04.avi 79
Shotput/v_Shotput_g04_c05.avi 79
Shotput/v_Shotput_g05_c01.avi 79
Shotput/v_Shotput_g05_c02.avi 79
Shotput/v_Shotput_g05_c03.avi 79
Shotput/v_Shotput_g05_c04.avi 79
Shotput/v_Shotput_g05_c05.avi 79
Shotput/v_Shotput_g05_c06.avi 79
Shotput/v_Shotput_g05_c07.avi 79
Shotput/v_Shotput_g06_c01.avi 79
Shotput/v_Shotput_g06_c02.avi 79
Shotput/v_Shotput_g06_c03.avi 79
Shotput/v_Shotput_g06_c04.avi 79
Shotput/v_Shotput_g06_c05.avi 79
Shotput/v_Shotput_g06_c06.avi 79
Shotput/v_Shotput_g06_c07.avi 79
Shotput/v_Shotput_g07_c01.avi 79
Shotput/v_Shotput_g07_c02.avi 79
Shotput/v_Shotput_g07_c03.avi 79
Shotput/v_Shotput_g07_c04.avi 79
Shotput/v_Shotput_g07_c05.avi 79
Shotput/v_Shotput_g07_c06.avi 79
Shotput/v_Shotput_g07_c07.avi 79
Shotput/v_Shotput_g08_c01.avi 79
Shotput/v_Shotput_g08_c02.avi 79
Shotput/v_Shotput_g08_c03.avi 79
Shotput/v_Shotput_g08_c04.avi 79
Shotput/v_Shotput_g08_c05.avi 79
Shotput/v_Shotput_g08_c06.avi 79
Shotput/v_Shotput_g08_c07.avi 79
Shotput/v_Shotput_g09_c01.avi 79
Shotput/v_Shotput_g09_c02.avi 79
Shotput/v_Shotput_g09_c03.avi 79
Shotput/v_Shotput_g09_c04.avi 79
Shotput/v_Shotput_g09_c05.avi 79
Shotput/v_Shotput_g09_c06.avi 79
Shotput/v_Shotput_g09_c07.avi 79
Shotput/v_Shotput_g10_c01.avi 79
Shotput/v_Shotput_g10_c02.avi 79
Shotput/v_Shotput_g10_c03.avi 79
Shotput/v_Shotput_g10_c04.avi 79
Shotput/v_Shotput_g10_c05.avi 79
Shotput/v_Shotput_g10_c06.avi 79
Shotput/v_Shotput_g11_c01.avi 79
Shotput/v_Shotput_g11_c02.avi 79
Shotput/v_Shotput_g11_c03.avi 79
Shotput/v_Shotput_g11_c04.avi 79
Shotput/v_Shotput_g11_c05.avi 79
Shotput/v_Shotput_g11_c06.avi 79
Shotput/v_Shotput_g11_c07.avi 79
Shotput/v_Shotput_g12_c01.avi 79
Shotput/v_Shotput_g12_c02.avi 79
Shotput/v_Shotput_g12_c03.avi 79
Shotput/v_Shotput_g12_c04.avi 79
Shotput/v_Shotput_g12_c05.avi 79
Shotput/v_Shotput_g12_c06.avi 79
Shotput/v_Shotput_g12_c07.avi 79
Shotput/v_Shotput_g13_c01.avi 79
Shotput/v_Shotput_g13_c02.avi 79
Shotput/v_Shotput_g13_c03.avi 79
Shotput/v_Shotput_g13_c04.avi 79
Shotput/v_Shotput_g14_c01.avi 79
Shotput/v_Shotput_g14_c02.avi 79
Shotput/v_Shotput_g14_c03.avi 79
Shotput/v_Shotput_g14_c04.avi 79
Shotput/v_Shotput_g22_c01.avi 79
Shotput/v_Shotput_g22_c02.avi 79
Shotput/v_Shotput_g22_c03.avi 79
Shotput/v_Shotput_g22_c04.avi 79
Shotput/v_Shotput_g22_c05.avi 79
Shotput/v_Shotput_g23_c01.avi 79
Shotput/v_Shotput_g23_c02.avi 79
Shotput/v_Shotput_g23_c03.avi 79
Shotput/v_Shotput_g23_c04.avi 79
Shotput/v_Shotput_g23_c05.avi 79
Shotput/v_Shotput_g23_c06.avi 79
Shotput/v_Shotput_g23_c07.avi 79
Shotput/v_Shotput_g24_c01.avi 79
Shotput/v_Shotput_g24_c02.avi 79
Shotput/v_Shotput_g24_c03.avi 79
Shotput/v_Shotput_g24_c04.avi 79
Shotput/v_Shotput_g25_c01.avi 79
Shotput/v_Shotput_g25_c02.avi 79
Shotput/v_Shotput_g25_c03.avi 79
Shotput/v_Shotput_g25_c04.avi 79
Shotput/v_Shotput_g25_c05.avi 79
SkateBoarding/v_SkateBoarding_g01_c01.avi 80
SkateBoarding/v_SkateBoarding_g01_c02.avi 80
SkateBoarding/v_SkateBoarding_g01_c03.avi 80
SkateBoarding/v_SkateBoarding_g01_c04.avi 80
SkateBoarding/v_SkateBoarding_g02_c01.avi 80
SkateBoarding/v_SkateBoarding_g02_c02.avi 80
SkateBoarding/v_SkateBoarding_g02_c03.avi 80
SkateBoarding/v_SkateBoarding_g02_c04.avi 80
SkateBoarding/v_SkateBoarding_g02_c05.avi 80
SkateBoarding/v_SkateBoarding_g02_c06.avi 80
SkateBoarding/v_SkateBoarding_g03_c01.avi 80
SkateBoarding/v_SkateBoarding_g03_c02.avi 80
SkateBoarding/v_SkateBoarding_g03_c03.avi 80
SkateBoarding/v_SkateBoarding_g03_c04.avi 80
SkateBoarding/v_SkateBoarding_g04_c01.avi 80
SkateBoarding/v_SkateBoarding_g04_c02.avi 80
SkateBoarding/v_SkateBoarding_g04_c03.avi 80
SkateBoarding/v_SkateBoarding_g04_c04.avi 80
SkateBoarding/v_SkateBoarding_g04_c05.avi 80
SkateBoarding/v_SkateBoarding_g05_c01.avi 80
SkateBoarding/v_SkateBoarding_g05_c02.avi 80
SkateBoarding/v_SkateBoarding_g05_c03.avi 80
SkateBoarding/v_SkateBoarding_g05_c04.avi 80
SkateBoarding/v_SkateBoarding_g06_c01.avi 80
SkateBoarding/v_SkateBoarding_g06_c02.avi 80
SkateBoarding/v_SkateBoarding_g06_c03.avi 80
SkateBoarding/v_SkateBoarding_g06_c04.avi 80
SkateBoarding/v_SkateBoarding_g07_c01.avi 80
SkateBoarding/v_SkateBoarding_g07_c02.avi 80
SkateBoarding/v_SkateBoarding_g07_c03.avi 80
SkateBoarding/v_SkateBoarding_g07_c04.avi 80
SkateBoarding/v_SkateBoarding_g07_c05.avi 80
SkateBoarding/v_SkateBoarding_g08_c01.avi 80
SkateBoarding/v_SkateBoarding_g08_c02.avi 80
SkateBoarding/v_SkateBoarding_g08_c03.avi 80
SkateBoarding/v_SkateBoarding_g08_c04.avi 80
SkateBoarding/v_SkateBoarding_g08_c05.avi 80
SkateBoarding/v_SkateBoarding_g09_c01.avi 80
SkateBoarding/v_SkateBoarding_g09_c02.avi 80
SkateBoarding/v_SkateBoarding_g09_c03.avi 80
SkateBoarding/v_SkateBoarding_g09_c04.avi 80
SkateBoarding/v_SkateBoarding_g10_c01.avi 80
SkateBoarding/v_SkateBoarding_g10_c02.avi 80
SkateBoarding/v_SkateBoarding_g10_c03.avi 80
SkateBoarding/v_SkateBoarding_g10_c04.avi 80
SkateBoarding/v_SkateBoarding_g10_c05.avi 80
SkateBoarding/v_SkateBoarding_g10_c06.avi 80
SkateBoarding/v_SkateBoarding_g10_c07.avi 80
SkateBoarding/v_SkateBoarding_g11_c01.avi 80
SkateBoarding/v_SkateBoarding_g11_c02.avi 80
SkateBoarding/v_SkateBoarding_g11_c03.avi 80
SkateBoarding/v_SkateBoarding_g11_c04.avi 80
SkateBoarding/v_SkateBoarding_g11_c05.avi 80
SkateBoarding/v_SkateBoarding_g12_c01.avi 80
SkateBoarding/v_SkateBoarding_g12_c02.avi 80
SkateBoarding/v_SkateBoarding_g12_c03.avi 80
SkateBoarding/v_SkateBoarding_g12_c04.avi 80
SkateBoarding/v_SkateBoarding_g12_c05.avi 80
SkateBoarding/v_SkateBoarding_g12_c06.avi 80
SkateBoarding/v_SkateBoarding_g13_c01.avi 80
SkateBoarding/v_SkateBoarding_g13_c02.avi 80
SkateBoarding/v_SkateBoarding_g13_c03.avi 80
SkateBoarding/v_SkateBoarding_g13_c04.avi 80
SkateBoarding/v_SkateBoarding_g14_c01.avi 80
SkateBoarding/v_SkateBoarding_g14_c02.avi 80
SkateBoarding/v_SkateBoarding_g14_c03.avi 80
SkateBoarding/v_SkateBoarding_g14_c04.avi 80
SkateBoarding/v_SkateBoarding_g22_c01.avi 80
SkateBoarding/v_SkateBoarding_g22_c02.avi 80
SkateBoarding/v_SkateBoarding_g22_c03.avi 80
SkateBoarding/v_SkateBoarding_g22_c04.avi 80
SkateBoarding/v_SkateBoarding_g22_c05.avi 80
SkateBoarding/v_SkateBoarding_g23_c01.avi 80
SkateBoarding/v_SkateBoarding_g23_c02.avi 80
SkateBoarding/v_SkateBoarding_g23_c03.avi 80
SkateBoarding/v_SkateBoarding_g23_c04.avi 80
SkateBoarding/v_SkateBoarding_g24_c01.avi 80
SkateBoarding/v_SkateBoarding_g24_c02.avi 80
SkateBoarding/v_SkateBoarding_g24_c03.avi 80
SkateBoarding/v_SkateBoarding_g24_c04.avi 80
SkateBoarding/v_SkateBoarding_g24_c05.avi 80
SkateBoarding/v_SkateBoarding_g25_c01.avi 80
SkateBoarding/v_SkateBoarding_g25_c02.avi 80
SkateBoarding/v_SkateBoarding_g25_c03.avi 80
SkateBoarding/v_SkateBoarding_g25_c04.avi 80
SkateBoarding/v_SkateBoarding_g25_c05.avi 80
Skiing/v_Skiing_g01_c01.avi 81
Skiing/v_Skiing_g01_c02.avi 81
Skiing/v_Skiing_g01_c03.avi 81
Skiing/v_Skiing_g01_c04.avi 81
Skiing/v_Skiing_g01_c05.avi 81
Skiing/v_Skiing_g01_c06.avi 81
Skiing/v_Skiing_g02_c01.avi 81
Skiing/v_Skiing_g02_c02.avi 81
Skiing/v_Skiing_g02_c03.avi 81
Skiing/v_Skiing_g02_c04.avi 81
Skiing/v_Skiing_g02_c05.avi 81
Skiing/v_Skiing_g03_c01.avi 81
Skiing/v_Skiing_g03_c02.avi 81
Skiing/v_Skiing_g03_c03.avi 81
Skiing/v_Skiing_g03_c04.avi 81
Skiing/v_Skiing_g03_c05.avi 81
Skiing/v_Skiing_g03_c06.avi 81
Skiing/v_Skiing_g03_c07.avi 81
Skiing/v_Skiing_g04_c01.avi 81
Skiing/v_Skiing_g04_c02.avi 81
Skiing/v_Skiing_g04_c03.avi 81
Skiing/v_Skiing_g04_c04.avi 81
Skiing/v_Skiing_g04_c05.avi 81
Skiing/v_Skiing_g04_c06.avi 81
Skiing/v_Skiing_g04_c07.avi 81
Skiing/v_Skiing_g05_c01.avi 81
Skiing/v_Skiing_g05_c02.avi 81
Skiing/v_Skiing_g05_c03.avi 81
Skiing/v_Skiing_g05_c04.avi 81
Skiing/v_Skiing_g06_c01.avi 81
Skiing/v_Skiing_g06_c02.avi 81
Skiing/v_Skiing_g06_c03.avi 81
Skiing/v_Skiing_g06_c04.avi 81
Skiing/v_Skiing_g06_c05.avi 81
Skiing/v_Skiing_g06_c06.avi 81
Skiing/v_Skiing_g06_c07.avi 81
Skiing/v_Skiing_g07_c01.avi 81
Skiing/v_Skiing_g07_c02.avi 81
Skiing/v_Skiing_g07_c03.avi 81
Skiing/v_Skiing_g07_c04.avi 81
Skiing/v_Skiing_g08_c01.avi 81
Skiing/v_Skiing_g08_c02.avi 81
Skiing/v_Skiing_g08_c03.avi 81
Skiing/v_Skiing_g08_c04.avi 81
Skiing/v_Skiing_g08_c05.avi 81
Skiing/v_Skiing_g08_c06.avi 81
Skiing/v_Skiing_g08_c07.avi 81
Skiing/v_Skiing_g09_c01.avi 81
Skiing/v_Skiing_g09_c02.avi 81
Skiing/v_Skiing_g09_c03.avi 81
Skiing/v_Skiing_g09_c04.avi 81
Skiing/v_Skiing_g09_c05.avi 81
Skiing/v_Skiing_g09_c06.avi 81
Skiing/v_Skiing_g10_c01.avi 81
Skiing/v_Skiing_g10_c02.avi 81
Skiing/v_Skiing_g10_c03.avi 81
Skiing/v_Skiing_g10_c04.avi 81
Skiing/v_Skiing_g10_c05.avi 81
Skiing/v_Skiing_g11_c01.avi 81
Skiing/v_Skiing_g11_c02.avi 81
Skiing/v_Skiing_g11_c03.avi 81
Skiing/v_Skiing_g11_c04.avi 81
Skiing/v_Skiing_g12_c01.avi 81
Skiing/v_Skiing_g12_c02.avi 81
Skiing/v_Skiing_g12_c03.avi 81
Skiing/v_Skiing_g12_c04.avi 81
Skiing/v_Skiing_g13_c01.avi 81
Skiing/v_Skiing_g13_c02.avi 81
Skiing/v_Skiing_g13_c03.avi 81
Skiing/v_Skiing_g13_c04.avi 81
Skiing/v_Skiing_g13_c05.avi 81
Skiing/v_Skiing_g13_c06.avi 81
Skiing/v_Skiing_g13_c07.avi 81
Skiing/v_Skiing_g14_c01.avi 81
Skiing/v_Skiing_g14_c02.avi 81
Skiing/v_Skiing_g14_c03.avi 81
Skiing/v_Skiing_g14_c04.avi 81
Skiing/v_Skiing_g22_c01.avi 81
Skiing/v_Skiing_g22_c02.avi 81
Skiing/v_Skiing_g22_c03.avi 81
Skiing/v_Skiing_g22_c04.avi 81
Skiing/v_Skiing_g22_c05.avi 81
Skiing/v_Skiing_g23_c01.avi 81
Skiing/v_Skiing_g23_c02.avi 81
Skiing/v_Skiing_g23_c03.avi 81
Skiing/v_Skiing_g23_c04.avi 81
Skiing/v_Skiing_g24_c01.avi 81
Skiing/v_Skiing_g24_c02.avi 81
Skiing/v_Skiing_g24_c03.avi 81
Skiing/v_Skiing_g24_c04.avi 81
Skiing/v_Skiing_g24_c05.avi 81
Skiing/v_Skiing_g24_c06.avi 81
Skiing/v_Skiing_g25_c01.avi 81
Skiing/v_Skiing_g25_c02.avi 81
Skiing/v_Skiing_g25_c03.avi 81
Skiing/v_Skiing_g25_c04.avi 81
Skiing/v_Skiing_g25_c05.avi 81
Skijet/v_Skijet_g01_c01.avi 82
Skijet/v_Skijet_g01_c02.avi 82
Skijet/v_Skijet_g01_c03.avi 82
Skijet/v_Skijet_g01_c04.avi 82
Skijet/v_Skijet_g02_c01.avi 82
Skijet/v_Skijet_g02_c02.avi 82
Skijet/v_Skijet_g02_c03.avi 82
Skijet/v_Skijet_g02_c04.avi 82
Skijet/v_Skijet_g03_c01.avi 82
Skijet/v_Skijet_g03_c02.avi 82
Skijet/v_Skijet_g03_c03.avi 82
Skijet/v_Skijet_g03_c04.avi 82
Skijet/v_Skijet_g04_c01.avi 82
Skijet/v_Skijet_g04_c02.avi 82
Skijet/v_Skijet_g04_c03.avi 82
Skijet/v_Skijet_g04_c04.avi 82
Skijet/v_Skijet_g05_c01.avi 82
Skijet/v_Skijet_g05_c02.avi 82
Skijet/v_Skijet_g05_c03.avi 82
Skijet/v_Skijet_g05_c04.avi 82
Skijet/v_Skijet_g06_c01.avi 82
Skijet/v_Skijet_g06_c02.avi 82
Skijet/v_Skijet_g06_c03.avi 82
Skijet/v_Skijet_g06_c04.avi 82
Skijet/v_Skijet_g07_c01.avi 82
Skijet/v_Skijet_g07_c02.avi 82
Skijet/v_Skijet_g07_c03.avi 82
Skijet/v_Skijet_g07_c04.avi 82
Skijet/v_Skijet_g08_c01.avi 82
Skijet/v_Skijet_g08_c02.avi 82
Skijet/v_Skijet_g08_c03.avi 82
Skijet/v_Skijet_g08_c04.avi 82
Skijet/v_Skijet_g09_c01.avi 82
Skijet/v_Skijet_g09_c02.avi 82
Skijet/v_Skijet_g09_c03.avi 82
Skijet/v_Skijet_g09_c04.avi 82
Skijet/v_Skijet_g10_c01.avi 82
Skijet/v_Skijet_g10_c02.avi 82
Skijet/v_Skijet_g10_c03.avi 82
Skijet/v_Skijet_g10_c04.avi 82
Skijet/v_Skijet_g11_c01.avi 82
Skijet/v_Skijet_g11_c02.avi 82
Skijet/v_Skijet_g11_c03.avi 82
Skijet/v_Skijet_g11_c04.avi 82
Skijet/v_Skijet_g12_c01.avi 82
Skijet/v_Skijet_g12_c02.avi 82
Skijet/v_Skijet_g12_c03.avi 82
Skijet/v_Skijet_g12_c04.avi 82
Skijet/v_Skijet_g13_c01.avi 82
Skijet/v_Skijet_g13_c02.avi 82
Skijet/v_Skijet_g13_c03.avi 82
Skijet/v_Skijet_g13_c04.avi 82
Skijet/v_Skijet_g14_c01.avi 82
Skijet/v_Skijet_g14_c02.avi 82
Skijet/v_Skijet_g14_c03.avi 82
Skijet/v_Skijet_g14_c04.avi 82
Skijet/v_Skijet_g22_c01.avi 82
Skijet/v_Skijet_g22_c02.avi 82
Skijet/v_Skijet_g22_c03.avi 82
Skijet/v_Skijet_g22_c04.avi 82
Skijet/v_Skijet_g23_c01.avi 82
Skijet/v_Skijet_g23_c02.avi 82
Skijet/v_Skijet_g23_c03.avi 82
Skijet/v_Skijet_g23_c04.avi 82
Skijet/v_Skijet_g24_c01.avi 82
Skijet/v_Skijet_g24_c02.avi 82
Skijet/v_Skijet_g24_c03.avi 82
Skijet/v_Skijet_g24_c04.avi 82
Skijet/v_Skijet_g25_c01.avi 82
Skijet/v_Skijet_g25_c02.avi 82
Skijet/v_Skijet_g25_c03.avi 82
Skijet/v_Skijet_g25_c04.avi 82
SkyDiving/v_SkyDiving_g01_c01.avi 83
SkyDiving/v_SkyDiving_g01_c02.avi 83
SkyDiving/v_SkyDiving_g01_c03.avi 83
SkyDiving/v_SkyDiving_g01_c04.avi 83
SkyDiving/v_SkyDiving_g02_c01.avi 83
SkyDiving/v_SkyDiving_g02_c02.avi 83
SkyDiving/v_SkyDiving_g02_c03.avi 83
SkyDiving/v_SkyDiving_g02_c04.avi 83
SkyDiving/v_SkyDiving_g03_c01.avi 83
SkyDiving/v_SkyDiving_g03_c02.avi 83
SkyDiving/v_SkyDiving_g03_c03.avi 83
SkyDiving/v_SkyDiving_g03_c04.avi 83
SkyDiving/v_SkyDiving_g03_c05.avi 83
SkyDiving/v_SkyDiving_g04_c01.avi 83
SkyDiving/v_SkyDiving_g04_c02.avi 83
SkyDiving/v_SkyDiving_g04_c03.avi 83
SkyDiving/v_SkyDiving_g04_c04.avi 83
SkyDiving/v_SkyDiving_g05_c01.avi 83
SkyDiving/v_SkyDiving_g05_c02.avi 83
SkyDiving/v_SkyDiving_g05_c03.avi 83
SkyDiving/v_SkyDiving_g05_c04.avi 83
SkyDiving/v_SkyDiving_g05_c05.avi 83
SkyDiving/v_SkyDiving_g06_c01.avi 83
SkyDiving/v_SkyDiving_g06_c02.avi 83
SkyDiving/v_SkyDiving_g06_c03.avi 83
SkyDiving/v_SkyDiving_g06_c04.avi 83
SkyDiving/v_SkyDiving_g07_c01.avi 83
SkyDiving/v_SkyDiving_g07_c02.avi 83
SkyDiving/v_SkyDiving_g07_c03.avi 83
SkyDiving/v_SkyDiving_g07_c04.avi 83
SkyDiving/v_SkyDiving_g07_c05.avi 83
SkyDiving/v_SkyDiving_g08_c01.avi 83
SkyDiving/v_SkyDiving_g08_c02.avi 83
SkyDiving/v_SkyDiving_g08_c03.avi 83
SkyDiving/v_SkyDiving_g08_c04.avi 83
SkyDiving/v_SkyDiving_g09_c01.avi 83
SkyDiving/v_SkyDiving_g09_c02.avi 83
SkyDiving/v_SkyDiving_g09_c03.avi 83
SkyDiving/v_SkyDiving_g09_c04.avi 83
SkyDiving/v_SkyDiving_g10_c01.avi 83
SkyDiving/v_SkyDiving_g10_c02.avi 83
SkyDiving/v_SkyDiving_g10_c03.avi 83
SkyDiving/v_SkyDiving_g10_c04.avi 83
SkyDiving/v_SkyDiving_g10_c05.avi 83
SkyDiving/v_SkyDiving_g11_c01.avi 83
SkyDiving/v_SkyDiving_g11_c02.avi 83
SkyDiving/v_SkyDiving_g11_c03.avi 83
SkyDiving/v_SkyDiving_g11_c04.avi 83
SkyDiving/v_SkyDiving_g12_c01.avi 83
SkyDiving/v_SkyDiving_g12_c02.avi 83
SkyDiving/v_SkyDiving_g12_c03.avi 83
SkyDiving/v_SkyDiving_g12_c04.avi 83
SkyDiving/v_SkyDiving_g13_c01.avi 83
SkyDiving/v_SkyDiving_g13_c02.avi 83
SkyDiving/v_SkyDiving_g13_c03.avi 83
SkyDiving/v_SkyDiving_g13_c04.avi 83
SkyDiving/v_SkyDiving_g14_c01.avi 83
SkyDiving/v_SkyDiving_g14_c02.avi 83
SkyDiving/v_SkyDiving_g14_c03.avi 83
SkyDiving/v_SkyDiving_g14_c04.avi 83
SkyDiving/v_SkyDiving_g22_c01.avi 83
SkyDiving/v_SkyDiving_g22_c02.avi 83
SkyDiving/v_SkyDiving_g22_c03.avi 83
SkyDiving/v_SkyDiving_g22_c04.avi 83
SkyDiving/v_SkyDiving_g23_c01.avi 83
SkyDiving/v_SkyDiving_g23_c02.avi 83
SkyDiving/v_SkyDiving_g23_c03.avi 83
SkyDiving/v_SkyDiving_g23_c04.avi 83
SkyDiving/v_SkyDiving_g24_c01.avi 83
SkyDiving/v_SkyDiving_g24_c02.avi 83
SkyDiving/v_SkyDiving_g24_c03.avi 83
SkyDiving/v_SkyDiving_g24_c04.avi 83
SkyDiving/v_SkyDiving_g25_c01.avi 83
SkyDiving/v_SkyDiving_g25_c02.avi 83
SkyDiving/v_SkyDiving_g25_c03.avi 83
SkyDiving/v_SkyDiving_g25_c04.avi 83
SoccerJuggling/v_SoccerJuggling_g01_c01.avi 84
SoccerJuggling/v_SoccerJuggling_g01_c02.avi 84
SoccerJuggling/v_SoccerJuggling_g01_c03.avi 84
SoccerJuggling/v_SoccerJuggling_g01_c04.avi 84
SoccerJuggling/v_SoccerJuggling_g01_c05.avi 84
SoccerJuggling/v_SoccerJuggling_g02_c01.avi 84
SoccerJuggling/v_SoccerJuggling_g02_c02.avi 84
SoccerJuggling/v_SoccerJuggling_g02_c03.avi 84
SoccerJuggling/v_SoccerJuggling_g02_c04.avi 84
SoccerJuggling/v_SoccerJuggling_g02_c05.avi 84
SoccerJuggling/v_SoccerJuggling_g02_c06.avi 84
SoccerJuggling/v_SoccerJuggling_g03_c01.avi 84
SoccerJuggling/v_SoccerJuggling_g03_c02.avi 84
SoccerJuggling/v_SoccerJuggling_g03_c03.avi 84
SoccerJuggling/v_SoccerJuggling_g03_c04.avi 84
SoccerJuggling/v_SoccerJuggling_g04_c01.avi 84
SoccerJuggling/v_SoccerJuggling_g04_c02.avi 84
SoccerJuggling/v_SoccerJuggling_g04_c03.avi 84
SoccerJuggling/v_SoccerJuggling_g04_c04.avi 84
SoccerJuggling/v_SoccerJuggling_g04_c05.avi 84
SoccerJuggling/v_SoccerJuggling_g04_c06.avi 84
SoccerJuggling/v_SoccerJuggling_g05_c01.avi 84
SoccerJuggling/v_SoccerJuggling_g05_c02.avi 84
SoccerJuggling/v_SoccerJuggling_g05_c03.avi 84
SoccerJuggling/v_SoccerJuggling_g05_c04.avi 84
SoccerJuggling/v_SoccerJuggling_g05_c05.avi 84
SoccerJuggling/v_SoccerJuggling_g05_c06.avi 84
SoccerJuggling/v_SoccerJuggling_g06_c01.avi 84
SoccerJuggling/v_SoccerJuggling_g06_c02.avi 84
SoccerJuggling/v_SoccerJuggling_g06_c03.avi 84
SoccerJuggling/v_SoccerJuggling_g06_c04.avi 84
SoccerJuggling/v_SoccerJuggling_g06_c05.avi 84
SoccerJuggling/v_SoccerJuggling_g07_c01.avi 84
SoccerJuggling/v_SoccerJuggling_g07_c02.avi 84
SoccerJuggling/v_SoccerJuggling_g07_c03.avi 84
SoccerJuggling/v_SoccerJuggling_g07_c04.avi 84
SoccerJuggling/v_SoccerJuggling_g07_c05.avi 84
SoccerJuggling/v_SoccerJuggling_g07_c06.avi 84
SoccerJuggling/v_SoccerJuggling_g07_c07.avi 84
SoccerJuggling/v_SoccerJuggling_g08_c01.avi 84
SoccerJuggling/v_SoccerJuggling_g08_c02.avi 84
SoccerJuggling/v_SoccerJuggling_g08_c03.avi 84
SoccerJuggling/v_SoccerJuggling_g08_c04.avi 84
SoccerJuggling/v_SoccerJuggling_g09_c01.avi 84
SoccerJuggling/v_SoccerJuggling_g09_c02.avi 84
SoccerJuggling/v_SoccerJuggling_g09_c03.avi 84
SoccerJuggling/v_SoccerJuggling_g09_c04.avi 84
SoccerJuggling/v_SoccerJuggling_g09_c05.avi 84
SoccerJuggling/v_SoccerJuggling_g09_c06.avi 84
SoccerJuggling/v_SoccerJuggling_g09_c07.avi 84
SoccerJuggling/v_SoccerJuggling_g10_c01.avi 84
SoccerJuggling/v_SoccerJuggling_g10_c02.avi 84
SoccerJuggling/v_SoccerJuggling_g10_c03.avi 84
SoccerJuggling/v_SoccerJuggling_g10_c04.avi 84
SoccerJuggling/v_SoccerJuggling_g11_c01.avi 84
SoccerJuggling/v_SoccerJuggling_g11_c02.avi 84
SoccerJuggling/v_SoccerJuggling_g11_c03.avi 84
SoccerJuggling/v_SoccerJuggling_g11_c04.avi 84
SoccerJuggling/v_SoccerJuggling_g11_c05.avi 84
SoccerJuggling/v_SoccerJuggling_g11_c06.avi 84
SoccerJuggling/v_SoccerJuggling_g12_c01.avi 84
SoccerJuggling/v_SoccerJuggling_g12_c02.avi 84
SoccerJuggling/v_SoccerJuggling_g12_c03.avi 84
SoccerJuggling/v_SoccerJuggling_g12_c04.avi 84
SoccerJuggling/v_SoccerJuggling_g12_c05.avi 84
SoccerJuggling/v_SoccerJuggling_g12_c06.avi 84
SoccerJuggling/v_SoccerJuggling_g13_c01.avi 84
SoccerJuggling/v_SoccerJuggling_g13_c02.avi 84
SoccerJuggling/v_SoccerJuggling_g13_c03.avi 84
SoccerJuggling/v_SoccerJuggling_g13_c04.avi 84
SoccerJuggling/v_SoccerJuggling_g13_c05.avi 84
SoccerJuggling/v_SoccerJuggling_g14_c01.avi 84
SoccerJuggling/v_SoccerJuggling_g14_c02.avi 84
SoccerJuggling/v_SoccerJuggling_g14_c03.avi 84
SoccerJuggling/v_SoccerJuggling_g14_c04.avi 84
SoccerJuggling/v_SoccerJuggling_g14_c05.avi 84
SoccerJuggling/v_SoccerJuggling_g14_c06.avi 84
SoccerJuggling/v_SoccerJuggling_g14_c07.avi 84
SoccerJuggling/v_SoccerJuggling_g22_c01.avi 84
SoccerJuggling/v_SoccerJuggling_g22_c02.avi 84
SoccerJuggling/v_SoccerJuggling_g22_c03.avi 84
SoccerJuggling/v_SoccerJuggling_g22_c04.avi 84
SoccerJuggling/v_SoccerJuggling_g22_c05.avi 84
SoccerJuggling/v_SoccerJuggling_g22_c06.avi 84
SoccerJuggling/v_SoccerJuggling_g22_c07.avi 84
SoccerJuggling/v_SoccerJuggling_g23_c01.avi 84
SoccerJuggling/v_SoccerJuggling_g23_c02.avi 84
SoccerJuggling/v_SoccerJuggling_g23_c03.avi 84
SoccerJuggling/v_SoccerJuggling_g23_c04.avi 84
SoccerJuggling/v_SoccerJuggling_g23_c05.avi 84
SoccerJuggling/v_SoccerJuggling_g23_c06.avi 84
SoccerJuggling/v_SoccerJuggling_g24_c01.avi 84
SoccerJuggling/v_SoccerJuggling_g24_c02.avi 84
SoccerJuggling/v_SoccerJuggling_g24_c03.avi 84
SoccerJuggling/v_SoccerJuggling_g24_c04.avi 84
SoccerJuggling/v_SoccerJuggling_g24_c05.avi 84
SoccerJuggling/v_SoccerJuggling_g24_c06.avi 84
SoccerJuggling/v_SoccerJuggling_g24_c07.avi 84
SoccerJuggling/v_SoccerJuggling_g25_c01.avi 84
SoccerJuggling/v_SoccerJuggling_g25_c02.avi 84
SoccerJuggling/v_SoccerJuggling_g25_c03.avi 84
SoccerJuggling/v_SoccerJuggling_g25_c04.avi 84
SoccerJuggling/v_SoccerJuggling_g25_c05.avi 84
SoccerJuggling/v_SoccerJuggling_g25_c06.avi 84
SoccerPenalty/v_SoccerPenalty_g01_c01.avi 85
SoccerPenalty/v_SoccerPenalty_g01_c02.avi 85
SoccerPenalty/v_SoccerPenalty_g01_c03.avi 85
SoccerPenalty/v_SoccerPenalty_g01_c04.avi 85
SoccerPenalty/v_SoccerPenalty_g01_c05.avi 85
SoccerPenalty/v_SoccerPenalty_g01_c06.avi 85
SoccerPenalty/v_SoccerPenalty_g02_c01.avi 85
SoccerPenalty/v_SoccerPenalty_g02_c02.avi 85
SoccerPenalty/v_SoccerPenalty_g02_c03.avi 85
SoccerPenalty/v_SoccerPenalty_g02_c04.avi 85
SoccerPenalty/v_SoccerPenalty_g02_c05.avi 85
SoccerPenalty/v_SoccerPenalty_g03_c01.avi 85
SoccerPenalty/v_SoccerPenalty_g03_c02.avi 85
SoccerPenalty/v_SoccerPenalty_g03_c03.avi 85
SoccerPenalty/v_SoccerPenalty_g03_c04.avi 85
SoccerPenalty/v_SoccerPenalty_g03_c05.avi 85
SoccerPenalty/v_SoccerPenalty_g04_c01.avi 85
SoccerPenalty/v_SoccerPenalty_g04_c02.avi 85
SoccerPenalty/v_SoccerPenalty_g04_c03.avi 85
SoccerPenalty/v_SoccerPenalty_g04_c04.avi 85
SoccerPenalty/v_SoccerPenalty_g04_c05.avi 85
SoccerPenalty/v_SoccerPenalty_g05_c01.avi 85
SoccerPenalty/v_SoccerPenalty_g05_c02.avi 85
SoccerPenalty/v_SoccerPenalty_g05_c03.avi 85
SoccerPenalty/v_SoccerPenalty_g05_c04.avi 85
SoccerPenalty/v_SoccerPenalty_g05_c05.avi 85
SoccerPenalty/v_SoccerPenalty_g05_c06.avi 85
SoccerPenalty/v_SoccerPenalty_g05_c07.avi 85
SoccerPenalty/v_SoccerPenalty_g06_c01.avi 85
SoccerPenalty/v_SoccerPenalty_g06_c02.avi 85
SoccerPenalty/v_SoccerPenalty_g06_c03.avi 85
SoccerPenalty/v_SoccerPenalty_g06_c04.avi 85
SoccerPenalty/v_SoccerPenalty_g06_c05.avi 85
SoccerPenalty/v_SoccerPenalty_g06_c06.avi 85
SoccerPenalty/v_SoccerPenalty_g06_c07.avi 85
SoccerPenalty/v_SoccerPenalty_g07_c01.avi 85
SoccerPenalty/v_SoccerPenalty_g07_c02.avi 85
SoccerPenalty/v_SoccerPenalty_g07_c03.avi 85
SoccerPenalty/v_SoccerPenalty_g07_c04.avi 85
SoccerPenalty/v_SoccerPenalty_g07_c05.avi 85
SoccerPenalty/v_SoccerPenalty_g07_c06.avi 85
SoccerPenalty/v_SoccerPenalty_g08_c01.avi 85
SoccerPenalty/v_SoccerPenalty_g08_c02.avi 85
SoccerPenalty/v_SoccerPenalty_g08_c03.avi 85
SoccerPenalty/v_SoccerPenalty_g08_c04.avi 85
SoccerPenalty/v_SoccerPenalty_g08_c05.avi 85
SoccerPenalty/v_SoccerPenalty_g08_c06.avi 85
SoccerPenalty/v_SoccerPenalty_g09_c01.avi 85
SoccerPenalty/v_SoccerPenalty_g09_c02.avi 85
SoccerPenalty/v_SoccerPenalty_g09_c03.avi 85
SoccerPenalty/v_SoccerPenalty_g09_c04.avi 85
SoccerPenalty/v_SoccerPenalty_g09_c05.avi 85
SoccerPenalty/v_SoccerPenalty_g10_c01.avi 85
SoccerPenalty/v_SoccerPenalty_g10_c02.avi 85
SoccerPenalty/v_SoccerPenalty_g10_c03.avi 85
SoccerPenalty/v_SoccerPenalty_g10_c04.avi 85
SoccerPenalty/v_SoccerPenalty_g10_c05.avi 85
SoccerPenalty/v_SoccerPenalty_g11_c01.avi 85
SoccerPenalty/v_SoccerPenalty_g11_c02.avi 85
SoccerPenalty/v_SoccerPenalty_g11_c03.avi 85
SoccerPenalty/v_SoccerPenalty_g11_c04.avi 85
SoccerPenalty/v_SoccerPenalty_g11_c05.avi 85
SoccerPenalty/v_SoccerPenalty_g12_c01.avi 85
SoccerPenalty/v_SoccerPenalty_g12_c02.avi 85
SoccerPenalty/v_SoccerPenalty_g12_c03.avi 85
SoccerPenalty/v_SoccerPenalty_g12_c04.avi 85
SoccerPenalty/v_SoccerPenalty_g12_c05.avi 85
SoccerPenalty/v_SoccerPenalty_g12_c06.avi 85
SoccerPenalty/v_SoccerPenalty_g12_c07.avi 85
SoccerPenalty/v_SoccerPenalty_g13_c01.avi 85
SoccerPenalty/v_SoccerPenalty_g13_c02.avi 85
SoccerPenalty/v_SoccerPenalty_g13_c03.avi 85
SoccerPenalty/v_SoccerPenalty_g13_c04.avi 85
SoccerPenalty/v_SoccerPenalty_g13_c05.avi 85
SoccerPenalty/v_SoccerPenalty_g13_c06.avi 85
SoccerPenalty/v_SoccerPenalty_g14_c01.avi 85
SoccerPenalty/v_SoccerPenalty_g14_c02.avi 85
SoccerPenalty/v_SoccerPenalty_g14_c03.avi 85
SoccerPenalty/v_SoccerPenalty_g14_c04.avi 85
SoccerPenalty/v_SoccerPenalty_g14_c05.avi 85
SoccerPenalty/v_SoccerPenalty_g14_c06.avi 85
SoccerPenalty/v_SoccerPenalty_g22_c01.avi 85
SoccerPenalty/v_SoccerPenalty_g22_c02.avi 85
SoccerPenalty/v_SoccerPenalty_g22_c03.avi 85
SoccerPenalty/v_SoccerPenalty_g22_c04.avi 85
SoccerPenalty/v_SoccerPenalty_g22_c05.avi 85
SoccerPenalty/v_SoccerPenalty_g23_c01.avi 85
SoccerPenalty/v_SoccerPenalty_g23_c02.avi 85
SoccerPenalty/v_SoccerPenalty_g23_c03.avi 85
SoccerPenalty/v_SoccerPenalty_g23_c04.avi 85
SoccerPenalty/v_SoccerPenalty_g23_c05.avi 85
SoccerPenalty/v_SoccerPenalty_g23_c06.avi 85
SoccerPenalty/v_SoccerPenalty_g24_c01.avi 85
SoccerPenalty/v_SoccerPenalty_g24_c02.avi 85
SoccerPenalty/v_SoccerPenalty_g24_c03.avi 85
SoccerPenalty/v_SoccerPenalty_g24_c04.avi 85
SoccerPenalty/v_SoccerPenalty_g24_c05.avi 85
SoccerPenalty/v_SoccerPenalty_g24_c06.avi 85
SoccerPenalty/v_SoccerPenalty_g25_c01.avi 85
SoccerPenalty/v_SoccerPenalty_g25_c02.avi 85
SoccerPenalty/v_SoccerPenalty_g25_c03.avi 85
SoccerPenalty/v_SoccerPenalty_g25_c04.avi 85
StillRings/v_StillRings_g01_c01.avi 86
StillRings/v_StillRings_g01_c02.avi 86
StillRings/v_StillRings_g01_c03.avi 86
StillRings/v_StillRings_g01_c04.avi 86
StillRings/v_StillRings_g01_c05.avi 86
StillRings/v_StillRings_g02_c01.avi 86
StillRings/v_StillRings_g02_c02.avi 86
StillRings/v_StillRings_g02_c03.avi 86
StillRings/v_StillRings_g02_c04.avi 86
StillRings/v_StillRings_g03_c01.avi 86
StillRings/v_StillRings_g03_c02.avi 86
StillRings/v_StillRings_g03_c03.avi 86
StillRings/v_StillRings_g03_c04.avi 86
StillRings/v_StillRings_g03_c05.avi 86
StillRings/v_StillRings_g03_c06.avi 86
StillRings/v_StillRings_g03_c07.avi 86
StillRings/v_StillRings_g04_c01.avi 86
StillRings/v_StillRings_g04_c02.avi 86
StillRings/v_StillRings_g04_c03.avi 86
StillRings/v_StillRings_g04_c04.avi 86
StillRings/v_StillRings_g05_c01.avi 86
StillRings/v_StillRings_g05_c02.avi 86
StillRings/v_StillRings_g05_c03.avi 86
StillRings/v_StillRings_g05_c04.avi 86
StillRings/v_StillRings_g06_c01.avi 86
StillRings/v_StillRings_g06_c02.avi 86
StillRings/v_StillRings_g06_c03.avi 86
StillRings/v_StillRings_g06_c04.avi 86
StillRings/v_StillRings_g07_c01.avi 86
StillRings/v_StillRings_g07_c02.avi 86
StillRings/v_StillRings_g07_c03.avi 86
StillRings/v_StillRings_g07_c04.avi 86
StillRings/v_StillRings_g08_c01.avi 86
StillRings/v_StillRings_g08_c02.avi 86
StillRings/v_StillRings_g08_c03.avi 86
StillRings/v_StillRings_g08_c04.avi 86
StillRings/v_StillRings_g09_c01.avi 86
StillRings/v_StillRings_g09_c02.avi 86
StillRings/v_StillRings_g09_c03.avi 86
StillRings/v_StillRings_g09_c04.avi 86
StillRings/v_StillRings_g10_c01.avi 86
StillRings/v_StillRings_g10_c02.avi 86
StillRings/v_StillRings_g10_c03.avi 86
StillRings/v_StillRings_g10_c04.avi 86
StillRings/v_StillRings_g10_c05.avi 86
StillRings/v_StillRings_g10_c06.avi 86
StillRings/v_StillRings_g11_c01.avi 86
StillRings/v_StillRings_g11_c02.avi 86
StillRings/v_StillRings_g11_c03.avi 86
StillRings/v_StillRings_g11_c04.avi 86
StillRings/v_StillRings_g12_c01.avi 86
StillRings/v_StillRings_g12_c02.avi 86
StillRings/v_StillRings_g12_c03.avi 86
StillRings/v_StillRings_g12_c04.avi 86
StillRings/v_StillRings_g13_c01.avi 86
StillRings/v_StillRings_g13_c02.avi 86
StillRings/v_StillRings_g13_c03.avi 86
StillRings/v_StillRings_g13_c04.avi 86
StillRings/v_StillRings_g14_c01.avi 86
StillRings/v_StillRings_g14_c02.avi 86
StillRings/v_StillRings_g14_c03.avi 86
StillRings/v_StillRings_g14_c04.avi 86
StillRings/v_StillRings_g22_c01.avi 86
StillRings/v_StillRings_g22_c02.avi 86
StillRings/v_StillRings_g22_c03.avi 86
StillRings/v_StillRings_g22_c04.avi 86
StillRings/v_StillRings_g23_c01.avi 86
StillRings/v_StillRings_g23_c02.avi 86
StillRings/v_StillRings_g23_c03.avi 86
StillRings/v_StillRings_g23_c04.avi 86
StillRings/v_StillRings_g24_c01.avi 86
StillRings/v_StillRings_g24_c02.avi 86
StillRings/v_StillRings_g24_c03.avi 86
StillRings/v_StillRings_g24_c04.avi 86
StillRings/v_StillRings_g25_c01.avi 86
StillRings/v_StillRings_g25_c02.avi 86
StillRings/v_StillRings_g25_c03.avi 86
StillRings/v_StillRings_g25_c04.avi 86
StillRings/v_StillRings_g25_c05.avi 86
StillRings/v_StillRings_g25_c06.avi 86
StillRings/v_StillRings_g25_c07.avi 86
SumoWrestling/v_SumoWrestling_g01_c01.avi 87
SumoWrestling/v_SumoWrestling_g01_c02.avi 87
SumoWrestling/v_SumoWrestling_g01_c03.avi 87
SumoWrestling/v_SumoWrestling_g01_c04.avi 87
SumoWrestling/v_SumoWrestling_g02_c01.avi 87
SumoWrestling/v_SumoWrestling_g02_c02.avi 87
SumoWrestling/v_SumoWrestling_g02_c03.avi 87
SumoWrestling/v_SumoWrestling_g02_c04.avi 87
SumoWrestling/v_SumoWrestling_g03_c01.avi 87
SumoWrestling/v_SumoWrestling_g03_c02.avi 87
SumoWrestling/v_SumoWrestling_g03_c03.avi 87
SumoWrestling/v_SumoWrestling_g03_c04.avi 87
SumoWrestling/v_SumoWrestling_g04_c01.avi 87
SumoWrestling/v_SumoWrestling_g04_c02.avi 87
SumoWrestling/v_SumoWrestling_g04_c03.avi 87
SumoWrestling/v_SumoWrestling_g04_c04.avi 87
SumoWrestling/v_SumoWrestling_g05_c01.avi 87
SumoWrestling/v_SumoWrestling_g05_c02.avi 87
SumoWrestling/v_SumoWrestling_g05_c03.avi 87
SumoWrestling/v_SumoWrestling_g05_c04.avi 87
SumoWrestling/v_SumoWrestling_g06_c01.avi 87
SumoWrestling/v_SumoWrestling_g06_c02.avi 87
SumoWrestling/v_SumoWrestling_g06_c03.avi 87
SumoWrestling/v_SumoWrestling_g06_c04.avi 87
SumoWrestling/v_SumoWrestling_g06_c05.avi 87
SumoWrestling/v_SumoWrestling_g06_c06.avi 87
SumoWrestling/v_SumoWrestling_g06_c07.avi 87
SumoWrestling/v_SumoWrestling_g07_c01.avi 87
SumoWrestling/v_SumoWrestling_g07_c02.avi 87
SumoWrestling/v_SumoWrestling_g07_c03.avi 87
SumoWrestling/v_SumoWrestling_g07_c04.avi 87
SumoWrestling/v_SumoWrestling_g07_c05.avi 87
SumoWrestling/v_SumoWrestling_g07_c06.avi 87
SumoWrestling/v_SumoWrestling_g07_c07.avi 87
SumoWrestling/v_SumoWrestling_g08_c01.avi 87
SumoWrestling/v_SumoWrestling_g08_c02.avi 87
SumoWrestling/v_SumoWrestling_g08_c03.avi 87
SumoWrestling/v_SumoWrestling_g08_c04.avi 87
SumoWrestling/v_SumoWrestling_g08_c05.avi 87
SumoWrestling/v_SumoWrestling_g08_c06.avi 87
SumoWrestling/v_SumoWrestling_g08_c07.avi 87
SumoWrestling/v_SumoWrestling_g09_c01.avi 87
SumoWrestling/v_SumoWrestling_g09_c02.avi 87
SumoWrestling/v_SumoWrestling_g09_c03.avi 87
SumoWrestling/v_SumoWrestling_g09_c04.avi 87
SumoWrestling/v_SumoWrestling_g10_c01.avi 87
SumoWrestling/v_SumoWrestling_g10_c02.avi 87
SumoWrestling/v_SumoWrestling_g10_c03.avi 87
SumoWrestling/v_SumoWrestling_g10_c04.avi 87
SumoWrestling/v_SumoWrestling_g11_c01.avi 87
SumoWrestling/v_SumoWrestling_g11_c02.avi 87
SumoWrestling/v_SumoWrestling_g11_c03.avi 87
SumoWrestling/v_SumoWrestling_g11_c04.avi 87
SumoWrestling/v_SumoWrestling_g12_c01.avi 87
SumoWrestling/v_SumoWrestling_g12_c02.avi 87
SumoWrestling/v_SumoWrestling_g12_c03.avi 87
SumoWrestling/v_SumoWrestling_g12_c04.avi 87
SumoWrestling/v_SumoWrestling_g12_c05.avi 87
SumoWrestling/v_SumoWrestling_g13_c01.avi 87
SumoWrestling/v_SumoWrestling_g13_c02.avi 87
SumoWrestling/v_SumoWrestling_g13_c03.avi 87
SumoWrestling/v_SumoWrestling_g13_c04.avi 87
SumoWrestling/v_SumoWrestling_g13_c05.avi 87
SumoWrestling/v_SumoWrestling_g14_c01.avi 87
SumoWrestling/v_SumoWrestling_g14_c02.avi 87
SumoWrestling/v_SumoWrestling_g14_c03.avi 87
SumoWrestling/v_SumoWrestling_g14_c04.avi 87
SumoWrestling/v_SumoWrestling_g22_c01.avi 87
SumoWrestling/v_SumoWrestling_g22_c02.avi 87
SumoWrestling/v_SumoWrestling_g22_c03.avi 87
SumoWrestling/v_SumoWrestling_g22_c04.avi 87
SumoWrestling/v_SumoWrestling_g23_c01.avi 87
SumoWrestling/v_SumoWrestling_g23_c02.avi 87
SumoWrestling/v_SumoWrestling_g23_c03.avi 87
SumoWrestling/v_SumoWrestling_g23_c04.avi 87
SumoWrestling/v_SumoWrestling_g24_c01.avi 87
SumoWrestling/v_SumoWrestling_g24_c02.avi 87
SumoWrestling/v_SumoWrestling_g24_c03.avi 87
SumoWrestling/v_SumoWrestling_g24_c04.avi 87
SumoWrestling/v_SumoWrestling_g25_c01.avi 87
SumoWrestling/v_SumoWrestling_g25_c02.avi 87
SumoWrestling/v_SumoWrestling_g25_c03.avi 87
SumoWrestling/v_SumoWrestling_g25_c04.avi 87
Surfing/v_Surfing_g01_c01.avi 88
Surfing/v_Surfing_g01_c02.avi 88
Surfing/v_Surfing_g01_c03.avi 88
Surfing/v_Surfing_g01_c04.avi 88
Surfing/v_Surfing_g01_c05.avi 88
Surfing/v_Surfing_g01_c06.avi 88
Surfing/v_Surfing_g01_c07.avi 88
Surfing/v_Surfing_g02_c01.avi 88
Surfing/v_Surfing_g02_c02.avi 88
Surfing/v_Surfing_g02_c03.avi 88
Surfing/v_Surfing_g02_c04.avi 88
Surfing/v_Surfing_g02_c05.avi 88
Surfing/v_Surfing_g02_c06.avi 88
Surfing/v_Surfing_g03_c01.avi 88
Surfing/v_Surfing_g03_c02.avi 88
Surfing/v_Surfing_g03_c03.avi 88
Surfing/v_Surfing_g03_c04.avi 88
Surfing/v_Surfing_g04_c01.avi 88
Surfing/v_Surfing_g04_c02.avi 88
Surfing/v_Surfing_g04_c03.avi 88
Surfing/v_Surfing_g04_c04.avi 88
Surfing/v_Surfing_g05_c01.avi 88
Surfing/v_Surfing_g05_c02.avi 88
Surfing/v_Surfing_g05_c03.avi 88
Surfing/v_Surfing_g05_c04.avi 88
Surfing/v_Surfing_g06_c01.avi 88
Surfing/v_Surfing_g06_c02.avi 88
Surfing/v_Surfing_g06_c03.avi 88
Surfing/v_Surfing_g06_c04.avi 88
Surfing/v_Surfing_g07_c01.avi 88
Surfing/v_Surfing_g07_c02.avi 88
Surfing/v_Surfing_g07_c03.avi 88
Surfing/v_Surfing_g07_c04.avi 88
Surfing/v_Surfing_g08_c01.avi 88
Surfing/v_Surfing_g08_c02.avi 88
Surfing/v_Surfing_g08_c03.avi 88
Surfing/v_Surfing_g08_c04.avi 88
Surfing/v_Surfing_g08_c05.avi 88
Surfing/v_Surfing_g08_c06.avi 88
Surfing/v_Surfing_g08_c07.avi 88
Surfing/v_Surfing_g09_c01.avi 88
Surfing/v_Surfing_g09_c02.avi 88
Surfing/v_Surfing_g09_c03.avi 88
Surfing/v_Surfing_g09_c04.avi 88
Surfing/v_Surfing_g09_c05.avi 88
Surfing/v_Surfing_g10_c01.avi 88
Surfing/v_Surfing_g10_c02.avi 88
Surfing/v_Surfing_g10_c03.avi 88
Surfing/v_Surfing_g10_c04.avi 88
Surfing/v_Surfing_g10_c05.avi 88
Surfing/v_Surfing_g10_c06.avi 88
Surfing/v_Surfing_g11_c01.avi 88
Surfing/v_Surfing_g11_c02.avi 88
Surfing/v_Surfing_g11_c03.avi 88
Surfing/v_Surfing_g11_c04.avi 88
Surfing/v_Surfing_g12_c01.avi 88
Surfing/v_Surfing_g12_c02.avi 88
Surfing/v_Surfing_g12_c03.avi 88
Surfing/v_Surfing_g12_c04.avi 88
Surfing/v_Surfing_g12_c05.avi 88
Surfing/v_Surfing_g12_c06.avi 88
Surfing/v_Surfing_g12_c07.avi 88
Surfing/v_Surfing_g13_c01.avi 88
Surfing/v_Surfing_g13_c02.avi 88
Surfing/v_Surfing_g13_c03.avi 88
Surfing/v_Surfing_g13_c04.avi 88
Surfing/v_Surfing_g13_c05.avi 88
Surfing/v_Surfing_g14_c01.avi 88
Surfing/v_Surfing_g14_c02.avi 88
Surfing/v_Surfing_g14_c03.avi 88
Surfing/v_Surfing_g14_c04.avi 88
Surfing/v_Surfing_g22_c01.avi 88
Surfing/v_Surfing_g22_c02.avi 88
Surfing/v_Surfing_g22_c03.avi 88
Surfing/v_Surfing_g22_c04.avi 88
Surfing/v_Surfing_g23_c01.avi 88
Surfing/v_Surfing_g23_c02.avi 88
Surfing/v_Surfing_g23_c03.avi 88
Surfing/v_Surfing_g23_c04.avi 88
Surfing/v_Surfing_g24_c01.avi 88
Surfing/v_Surfing_g24_c02.avi 88
Surfing/v_Surfing_g24_c03.avi 88
Surfing/v_Surfing_g24_c04.avi 88
Surfing/v_Surfing_g25_c01.avi 88
Surfing/v_Surfing_g25_c02.avi 88
Surfing/v_Surfing_g25_c03.avi 88
Surfing/v_Surfing_g25_c04.avi 88
Swing/v_Swing_g01_c01.avi 89
Swing/v_Swing_g01_c02.avi 89
Swing/v_Swing_g01_c03.avi 89
Swing/v_Swing_g01_c04.avi 89
Swing/v_Swing_g01_c05.avi 89
Swing/v_Swing_g02_c01.avi 89
Swing/v_Swing_g02_c02.avi 89
Swing/v_Swing_g02_c03.avi 89
Swing/v_Swing_g02_c04.avi 89
Swing/v_Swing_g02_c05.avi 89
Swing/v_Swing_g03_c01.avi 89
Swing/v_Swing_g03_c02.avi 89
Swing/v_Swing_g03_c03.avi 89
Swing/v_Swing_g03_c04.avi 89
Swing/v_Swing_g04_c01.avi 89
Swing/v_Swing_g04_c02.avi 89
Swing/v_Swing_g04_c03.avi 89
Swing/v_Swing_g04_c04.avi 89
Swing/v_Swing_g04_c05.avi 89
Swing/v_Swing_g04_c06.avi 89
Swing/v_Swing_g04_c07.avi 89
Swing/v_Swing_g05_c01.avi 89
Swing/v_Swing_g05_c02.avi 89
Swing/v_Swing_g05_c03.avi 89
Swing/v_Swing_g05_c04.avi 89
Swing/v_Swing_g05_c05.avi 89
Swing/v_Swing_g05_c06.avi 89
Swing/v_Swing_g05_c07.avi 89
Swing/v_Swing_g06_c01.avi 89
Swing/v_Swing_g06_c02.avi 89
Swing/v_Swing_g06_c03.avi 89
Swing/v_Swing_g06_c04.avi 89
Swing/v_Swing_g06_c05.avi 89
Swing/v_Swing_g06_c06.avi 89
Swing/v_Swing_g06_c07.avi 89
Swing/v_Swing_g07_c01.avi 89
Swing/v_Swing_g07_c02.avi 89
Swing/v_Swing_g07_c03.avi 89
Swing/v_Swing_g07_c04.avi 89
Swing/v_Swing_g07_c05.avi 89
Swing/v_Swing_g07_c06.avi 89
Swing/v_Swing_g07_c07.avi 89
Swing/v_Swing_g08_c01.avi 89
Swing/v_Swing_g08_c02.avi 89
Swing/v_Swing_g08_c03.avi 89
Swing/v_Swing_g08_c04.avi 89
Swing/v_Swing_g08_c05.avi 89
Swing/v_Swing_g09_c01.avi 89
Swing/v_Swing_g09_c02.avi 89
Swing/v_Swing_g09_c03.avi 89
Swing/v_Swing_g09_c04.avi 89
Swing/v_Swing_g09_c05.avi 89
Swing/v_Swing_g09_c06.avi 89
Swing/v_Swing_g10_c01.avi 89
Swing/v_Swing_g10_c02.avi 89
Swing/v_Swing_g10_c03.avi 89
Swing/v_Swing_g10_c04.avi 89
Swing/v_Swing_g11_c01.avi 89
Swing/v_Swing_g11_c02.avi 89
Swing/v_Swing_g11_c03.avi 89
Swing/v_Swing_g11_c04.avi 89
Swing/v_Swing_g11_c05.avi 89
Swing/v_Swing_g11_c06.avi 89
Swing/v_Swing_g12_c01.avi 89
Swing/v_Swing_g12_c02.avi 89
Swing/v_Swing_g12_c03.avi 89
Swing/v_Swing_g12_c04.avi 89
Swing/v_Swing_g13_c01.avi 89
Swing/v_Swing_g13_c02.avi 89
Swing/v_Swing_g13_c03.avi 89
Swing/v_Swing_g13_c04.avi 89
Swing/v_Swing_g14_c01.avi 89
Swing/v_Swing_g14_c02.avi 89
Swing/v_Swing_g14_c03.avi 89
Swing/v_Swing_g14_c04.avi 89
Swing/v_Swing_g14_c05.avi 89
Swing/v_Swing_g22_c01.avi 89
Swing/v_Swing_g22_c02.avi 89
Swing/v_Swing_g22_c03.avi 89
Swing/v_Swing_g22_c04.avi 89
Swing/v_Swing_g22_c05.avi 89
Swing/v_Swing_g23_c01.avi 89
Swing/v_Swing_g23_c02.avi 89
Swing/v_Swing_g23_c03.avi 89
Swing/v_Swing_g23_c04.avi 89
Swing/v_Swing_g23_c05.avi 89
Swing/v_Swing_g24_c01.avi 89
Swing/v_Swing_g24_c02.avi 89
Swing/v_Swing_g24_c03.avi 89
Swing/v_Swing_g24_c04.avi 89
Swing/v_Swing_g24_c05.avi 89
Swing/v_Swing_g25_c01.avi 89
Swing/v_Swing_g25_c02.avi 89
Swing/v_Swing_g25_c03.avi 89
Swing/v_Swing_g25_c04.avi 89
TableTennisShot/v_TableTennisShot_g01_c01.avi 90
TableTennisShot/v_TableTennisShot_g01_c02.avi 90
TableTennisShot/v_TableTennisShot_g01_c03.avi 90
TableTennisShot/v_TableTennisShot_g01_c04.avi 90
TableTennisShot/v_TableTennisShot_g01_c05.avi 90
TableTennisShot/v_TableTennisShot_g01_c06.avi 90
TableTennisShot/v_TableTennisShot_g02_c01.avi 90
TableTennisShot/v_TableTennisShot_g02_c02.avi 90
TableTennisShot/v_TableTennisShot_g02_c03.avi 90
TableTennisShot/v_TableTennisShot_g02_c04.avi 90
TableTennisShot/v_TableTennisShot_g03_c01.avi 90
TableTennisShot/v_TableTennisShot_g03_c02.avi 90
TableTennisShot/v_TableTennisShot_g03_c03.avi 90
TableTennisShot/v_TableTennisShot_g03_c04.avi 90
TableTennisShot/v_TableTennisShot_g03_c05.avi 90
TableTennisShot/v_TableTennisShot_g04_c01.avi 90
TableTennisShot/v_TableTennisShot_g04_c02.avi 90
TableTennisShot/v_TableTennisShot_g04_c03.avi 90
TableTennisShot/v_TableTennisShot_g04_c04.avi 90
TableTennisShot/v_TableTennisShot_g04_c05.avi 90
TableTennisShot/v_TableTennisShot_g04_c06.avi 90
TableTennisShot/v_TableTennisShot_g04_c07.avi 90
TableTennisShot/v_TableTennisShot_g05_c01.avi 90
TableTennisShot/v_TableTennisShot_g05_c02.avi 90
TableTennisShot/v_TableTennisShot_g05_c03.avi 90
TableTennisShot/v_TableTennisShot_g05_c04.avi 90
TableTennisShot/v_TableTennisShot_g05_c05.avi 90
TableTennisShot/v_TableTennisShot_g05_c06.avi 90
TableTennisShot/v_TableTennisShot_g05_c07.avi 90
TableTennisShot/v_TableTennisShot_g06_c01.avi 90
TableTennisShot/v_TableTennisShot_g06_c02.avi 90
TableTennisShot/v_TableTennisShot_g06_c03.avi 90
TableTennisShot/v_TableTennisShot_g06_c04.avi 90
TableTennisShot/v_TableTennisShot_g06_c05.avi 90
TableTennisShot/v_TableTennisShot_g06_c06.avi 90
TableTennisShot/v_TableTennisShot_g07_c01.avi 90
TableTennisShot/v_TableTennisShot_g07_c02.avi 90
TableTennisShot/v_TableTennisShot_g07_c03.avi 90
TableTennisShot/v_TableTennisShot_g07_c04.avi 90
TableTennisShot/v_TableTennisShot_g08_c01.avi 90
TableTennisShot/v_TableTennisShot_g08_c02.avi 90
TableTennisShot/v_TableTennisShot_g08_c03.avi 90
TableTennisShot/v_TableTennisShot_g08_c04.avi 90
TableTennisShot/v_TableTennisShot_g09_c01.avi 90
TableTennisShot/v_TableTennisShot_g09_c02.avi 90
TableTennisShot/v_TableTennisShot_g09_c03.avi 90
TableTennisShot/v_TableTennisShot_g09_c04.avi 90
TableTennisShot/v_TableTennisShot_g09_c05.avi 90
TableTennisShot/v_TableTennisShot_g09_c06.avi 90
TableTennisShot/v_TableTennisShot_g09_c07.avi 90
TableTennisShot/v_TableTennisShot_g10_c01.avi 90
TableTennisShot/v_TableTennisShot_g10_c02.avi 90
TableTennisShot/v_TableTennisShot_g10_c03.avi 90
TableTennisShot/v_TableTennisShot_g10_c04.avi 90
TableTennisShot/v_TableTennisShot_g11_c01.avi 90
TableTennisShot/v_TableTennisShot_g11_c02.avi 90
TableTennisShot/v_TableTennisShot_g11_c03.avi 90
TableTennisShot/v_TableTennisShot_g11_c04.avi 90
TableTennisShot/v_TableTennisShot_g11_c05.avi 90
TableTennisShot/v_TableTennisShot_g12_c01.avi 90
TableTennisShot/v_TableTennisShot_g12_c02.avi 90
TableTennisShot/v_TableTennisShot_g12_c03.avi 90
TableTennisShot/v_TableTennisShot_g12_c04.avi 90
TableTennisShot/v_TableTennisShot_g13_c01.avi 90
TableTennisShot/v_TableTennisShot_g13_c02.avi 90
TableTennisShot/v_TableTennisShot_g13_c03.avi 90
TableTennisShot/v_TableTennisShot_g13_c04.avi 90
TableTennisShot/v_TableTennisShot_g14_c01.avi 90
TableTennisShot/v_TableTennisShot_g14_c02.avi 90
TableTennisShot/v_TableTennisShot_g14_c03.avi 90
TableTennisShot/v_TableTennisShot_g14_c04.avi 90
TableTennisShot/v_TableTennisShot_g14_c05.avi 90
TableTennisShot/v_TableTennisShot_g22_c01.avi 90
TableTennisShot/v_TableTennisShot_g22_c02.avi 90
TableTennisShot/v_TableTennisShot_g22_c03.avi 90
TableTennisShot/v_TableTennisShot_g22_c04.avi 90
TableTennisShot/v_TableTennisShot_g22_c05.avi 90
TableTennisShot/v_TableTennisShot_g22_c06.avi 90
TableTennisShot/v_TableTennisShot_g22_c07.avi 90
TableTennisShot/v_TableTennisShot_g23_c01.avi 90
TableTennisShot/v_TableTennisShot_g23_c02.avi 90
TableTennisShot/v_TableTennisShot_g23_c03.avi 90
TableTennisShot/v_TableTennisShot_g23_c04.avi 90
TableTennisShot/v_TableTennisShot_g23_c05.avi 90
TableTennisShot/v_TableTennisShot_g23_c06.avi 90
TableTennisShot/v_TableTennisShot_g23_c07.avi 90
TableTennisShot/v_TableTennisShot_g24_c01.avi 90
TableTennisShot/v_TableTennisShot_g24_c02.avi 90
TableTennisShot/v_TableTennisShot_g24_c03.avi 90
TableTennisShot/v_TableTennisShot_g24_c04.avi 90
TableTennisShot/v_TableTennisShot_g24_c05.avi 90
TableTennisShot/v_TableTennisShot_g24_c06.avi 90
TableTennisShot/v_TableTennisShot_g24_c07.avi 90
TableTennisShot/v_TableTennisShot_g25_c01.avi 90
TableTennisShot/v_TableTennisShot_g25_c02.avi 90
TableTennisShot/v_TableTennisShot_g25_c03.avi 90
TableTennisShot/v_TableTennisShot_g25_c04.avi 90
TableTennisShot/v_TableTennisShot_g25_c05.avi 90
TableTennisShot/v_TableTennisShot_g25_c06.avi 90
TableTennisShot/v_TableTennisShot_g25_c07.avi 90
TaiChi/v_TaiChi_g01_c01.avi 91
TaiChi/v_TaiChi_g01_c02.avi 91
TaiChi/v_TaiChi_g01_c03.avi 91
TaiChi/v_TaiChi_g01_c04.avi 91
TaiChi/v_TaiChi_g02_c01.avi 91
TaiChi/v_TaiChi_g02_c02.avi 91
TaiChi/v_TaiChi_g02_c03.avi 91
TaiChi/v_TaiChi_g02_c04.avi 91
TaiChi/v_TaiChi_g03_c01.avi 91
TaiChi/v_TaiChi_g03_c02.avi 91
TaiChi/v_TaiChi_g03_c03.avi 91
TaiChi/v_TaiChi_g03_c04.avi 91
TaiChi/v_TaiChi_g04_c01.avi 91
TaiChi/v_TaiChi_g04_c02.avi 91
TaiChi/v_TaiChi_g04_c03.avi 91
TaiChi/v_TaiChi_g04_c04.avi 91
TaiChi/v_TaiChi_g05_c01.avi 91
TaiChi/v_TaiChi_g05_c02.avi 91
TaiChi/v_TaiChi_g05_c03.avi 91
TaiChi/v_TaiChi_g05_c04.avi 91
TaiChi/v_TaiChi_g06_c01.avi 91
TaiChi/v_TaiChi_g06_c02.avi 91
TaiChi/v_TaiChi_g06_c03.avi 91
TaiChi/v_TaiChi_g06_c04.avi 91
TaiChi/v_TaiChi_g07_c01.avi 91
TaiChi/v_TaiChi_g07_c02.avi 91
TaiChi/v_TaiChi_g07_c03.avi 91
TaiChi/v_TaiChi_g07_c04.avi 91
TaiChi/v_TaiChi_g08_c01.avi 91
TaiChi/v_TaiChi_g08_c02.avi 91
TaiChi/v_TaiChi_g08_c03.avi 91
TaiChi/v_TaiChi_g08_c04.avi 91
TaiChi/v_TaiChi_g09_c01.avi 91
TaiChi/v_TaiChi_g09_c02.avi 91
TaiChi/v_TaiChi_g09_c03.avi 91
TaiChi/v_TaiChi_g09_c04.avi 91
TaiChi/v_TaiChi_g10_c01.avi 91
TaiChi/v_TaiChi_g10_c02.avi 91
TaiChi/v_TaiChi_g10_c03.avi 91
TaiChi/v_TaiChi_g10_c04.avi 91
TaiChi/v_TaiChi_g11_c01.avi 91
TaiChi/v_TaiChi_g11_c02.avi 91
TaiChi/v_TaiChi_g11_c03.avi 91
TaiChi/v_TaiChi_g11_c04.avi 91
TaiChi/v_TaiChi_g12_c01.avi 91
TaiChi/v_TaiChi_g12_c02.avi 91
TaiChi/v_TaiChi_g12_c03.avi 91
TaiChi/v_TaiChi_g12_c04.avi 91
TaiChi/v_TaiChi_g13_c01.avi 91
TaiChi/v_TaiChi_g13_c02.avi 91
TaiChi/v_TaiChi_g13_c03.avi 91
TaiChi/v_TaiChi_g13_c04.avi 91
TaiChi/v_TaiChi_g14_c01.avi 91
TaiChi/v_TaiChi_g14_c02.avi 91
TaiChi/v_TaiChi_g14_c03.avi 91
TaiChi/v_TaiChi_g14_c04.avi 91
TaiChi/v_TaiChi_g22_c01.avi 91
TaiChi/v_TaiChi_g22_c02.avi 91
TaiChi/v_TaiChi_g22_c03.avi 91
TaiChi/v_TaiChi_g22_c04.avi 91
TaiChi/v_TaiChi_g23_c01.avi 91
TaiChi/v_TaiChi_g23_c02.avi 91
TaiChi/v_TaiChi_g23_c03.avi 91
TaiChi/v_TaiChi_g23_c04.avi 91
TaiChi/v_TaiChi_g24_c01.avi 91
TaiChi/v_TaiChi_g24_c02.avi 91
TaiChi/v_TaiChi_g24_c03.avi 91
TaiChi/v_TaiChi_g24_c04.avi 91
TaiChi/v_TaiChi_g25_c01.avi 91
TaiChi/v_TaiChi_g25_c02.avi 91
TaiChi/v_TaiChi_g25_c03.avi 91
TaiChi/v_TaiChi_g25_c04.avi 91
TennisSwing/v_TennisSwing_g01_c01.avi 92
TennisSwing/v_TennisSwing_g01_c02.avi 92
TennisSwing/v_TennisSwing_g01_c03.avi 92
TennisSwing/v_TennisSwing_g01_c04.avi 92
TennisSwing/v_TennisSwing_g01_c05.avi 92
TennisSwing/v_TennisSwing_g01_c06.avi 92
TennisSwing/v_TennisSwing_g01_c07.avi 92
TennisSwing/v_TennisSwing_g02_c01.avi 92
TennisSwing/v_TennisSwing_g02_c02.avi 92
TennisSwing/v_TennisSwing_g02_c03.avi 92
TennisSwing/v_TennisSwing_g02_c04.avi 92
TennisSwing/v_TennisSwing_g02_c05.avi 92
TennisSwing/v_TennisSwing_g02_c06.avi 92
TennisSwing/v_TennisSwing_g02_c07.avi 92
TennisSwing/v_TennisSwing_g03_c01.avi 92
TennisSwing/v_TennisSwing_g03_c02.avi 92
TennisSwing/v_TennisSwing_g03_c03.avi 92
TennisSwing/v_TennisSwing_g03_c04.avi 92
TennisSwing/v_TennisSwing_g03_c05.avi 92
TennisSwing/v_TennisSwing_g03_c06.avi 92
TennisSwing/v_TennisSwing_g03_c07.avi 92
TennisSwing/v_TennisSwing_g04_c01.avi 92
TennisSwing/v_TennisSwing_g04_c02.avi 92
TennisSwing/v_TennisSwing_g04_c03.avi 92
TennisSwing/v_TennisSwing_g04_c04.avi 92
TennisSwing/v_TennisSwing_g04_c05.avi 92
TennisSwing/v_TennisSwing_g04_c06.avi 92
TennisSwing/v_TennisSwing_g04_c07.avi 92
TennisSwing/v_TennisSwing_g05_c01.avi 92
TennisSwing/v_TennisSwing_g05_c02.avi 92
TennisSwing/v_TennisSwing_g05_c03.avi 92
TennisSwing/v_TennisSwing_g05_c04.avi 92
TennisSwing/v_TennisSwing_g05_c05.avi 92
TennisSwing/v_TennisSwing_g05_c06.avi 92
TennisSwing/v_TennisSwing_g05_c07.avi 92
TennisSwing/v_TennisSwing_g06_c01.avi 92
TennisSwing/v_TennisSwing_g06_c02.avi 92
TennisSwing/v_TennisSwing_g06_c03.avi 92
TennisSwing/v_TennisSwing_g06_c04.avi 92
TennisSwing/v_TennisSwing_g06_c05.avi 92
TennisSwing/v_TennisSwing_g06_c06.avi 92
TennisSwing/v_TennisSwing_g06_c07.avi 92
TennisSwing/v_TennisSwing_g07_c01.avi 92
TennisSwing/v_TennisSwing_g07_c02.avi 92
TennisSwing/v_TennisSwing_g07_c03.avi 92
TennisSwing/v_TennisSwing_g07_c04.avi 92
TennisSwing/v_TennisSwing_g07_c05.avi 92
TennisSwing/v_TennisSwing_g07_c06.avi 92
TennisSwing/v_TennisSwing_g07_c07.avi 92
TennisSwing/v_TennisSwing_g08_c01.avi 92
TennisSwing/v_TennisSwing_g08_c02.avi 92
TennisSwing/v_TennisSwing_g08_c03.avi 92
TennisSwing/v_TennisSwing_g08_c04.avi 92
TennisSwing/v_TennisSwing_g08_c05.avi 92
TennisSwing/v_TennisSwing_g08_c06.avi 92
TennisSwing/v_TennisSwing_g09_c01.avi 92
TennisSwing/v_TennisSwing_g09_c02.avi 92
TennisSwing/v_TennisSwing_g09_c03.avi 92
TennisSwing/v_TennisSwing_g09_c04.avi 92
TennisSwing/v_TennisSwing_g09_c05.avi 92
TennisSwing/v_TennisSwing_g09_c06.avi 92
TennisSwing/v_TennisSwing_g09_c07.avi 92
TennisSwing/v_TennisSwing_g10_c01.avi 92
TennisSwing/v_TennisSwing_g10_c02.avi 92
TennisSwing/v_TennisSwing_g10_c03.avi 92
TennisSwing/v_TennisSwing_g10_c04.avi 92
TennisSwing/v_TennisSwing_g10_c05.avi 92
TennisSwing/v_TennisSwing_g10_c06.avi 92
TennisSwing/v_TennisSwing_g10_c07.avi 92
TennisSwing/v_TennisSwing_g11_c01.avi 92
TennisSwing/v_TennisSwing_g11_c02.avi 92
TennisSwing/v_TennisSwing_g11_c03.avi 92
TennisSwing/v_TennisSwing_g11_c04.avi 92
TennisSwing/v_TennisSwing_g11_c05.avi 92
TennisSwing/v_TennisSwing_g11_c06.avi 92
TennisSwing/v_TennisSwing_g11_c07.avi 92
TennisSwing/v_TennisSwing_g12_c01.avi 92
TennisSwing/v_TennisSwing_g12_c02.avi 92
TennisSwing/v_TennisSwing_g12_c03.avi 92
TennisSwing/v_TennisSwing_g12_c04.avi 92
TennisSwing/v_TennisSwing_g12_c05.avi 92
TennisSwing/v_TennisSwing_g12_c06.avi 92
TennisSwing/v_TennisSwing_g12_c07.avi 92
TennisSwing/v_TennisSwing_g13_c01.avi 92
TennisSwing/v_TennisSwing_g13_c02.avi 92
TennisSwing/v_TennisSwing_g13_c03.avi 92
TennisSwing/v_TennisSwing_g13_c04.avi 92
TennisSwing/v_TennisSwing_g13_c05.avi 92
TennisSwing/v_TennisSwing_g13_c06.avi 92
TennisSwing/v_TennisSwing_g13_c07.avi 92
TennisSwing/v_TennisSwing_g14_c01.avi 92
TennisSwing/v_TennisSwing_g14_c02.avi 92
TennisSwing/v_TennisSwing_g14_c03.avi 92
TennisSwing/v_TennisSwing_g14_c04.avi 92
TennisSwing/v_TennisSwing_g14_c05.avi 92
TennisSwing/v_TennisSwing_g14_c06.avi 92
TennisSwing/v_TennisSwing_g14_c07.avi 92
TennisSwing/v_TennisSwing_g22_c01.avi 92
TennisSwing/v_TennisSwing_g22_c02.avi 92
TennisSwing/v_TennisSwing_g22_c03.avi 92
TennisSwing/v_TennisSwing_g22_c04.avi 92
TennisSwing/v_TennisSwing_g22_c05.avi 92
TennisSwing/v_TennisSwing_g22_c06.avi 92
TennisSwing/v_TennisSwing_g23_c01.avi 92
TennisSwing/v_TennisSwing_g23_c02.avi 92
TennisSwing/v_TennisSwing_g23_c03.avi 92
TennisSwing/v_TennisSwing_g23_c04.avi 92
TennisSwing/v_TennisSwing_g23_c05.avi 92
TennisSwing/v_TennisSwing_g23_c06.avi 92
TennisSwing/v_TennisSwing_g24_c01.avi 92
TennisSwing/v_TennisSwing_g24_c02.avi 92
TennisSwing/v_TennisSwing_g24_c03.avi 92
TennisSwing/v_TennisSwing_g24_c04.avi 92
TennisSwing/v_TennisSwing_g24_c05.avi 92
TennisSwing/v_TennisSwing_g24_c06.avi 92
TennisSwing/v_TennisSwing_g25_c01.avi 92
TennisSwing/v_TennisSwing_g25_c02.avi 92
TennisSwing/v_TennisSwing_g25_c03.avi 92
TennisSwing/v_TennisSwing_g25_c04.avi 92
TennisSwing/v_TennisSwing_g25_c05.avi 92
TennisSwing/v_TennisSwing_g25_c06.avi 92
ThrowDiscus/v_ThrowDiscus_g01_c01.avi 93
ThrowDiscus/v_ThrowDiscus_g01_c02.avi 93
ThrowDiscus/v_ThrowDiscus_g01_c03.avi 93
ThrowDiscus/v_ThrowDiscus_g01_c04.avi 93
ThrowDiscus/v_ThrowDiscus_g02_c01.avi 93
ThrowDiscus/v_ThrowDiscus_g02_c02.avi 93
ThrowDiscus/v_ThrowDiscus_g02_c03.avi 93
ThrowDiscus/v_ThrowDiscus_g02_c04.avi 93
ThrowDiscus/v_ThrowDiscus_g02_c05.avi 93
ThrowDiscus/v_ThrowDiscus_g02_c06.avi 93
ThrowDiscus/v_ThrowDiscus_g02_c07.avi 93
ThrowDiscus/v_ThrowDiscus_g03_c01.avi 93
ThrowDiscus/v_ThrowDiscus_g03_c02.avi 93
ThrowDiscus/v_ThrowDiscus_g03_c03.avi 93
ThrowDiscus/v_ThrowDiscus_g03_c04.avi 93
ThrowDiscus/v_ThrowDiscus_g04_c01.avi 93
ThrowDiscus/v_ThrowDiscus_g04_c02.avi 93
ThrowDiscus/v_ThrowDiscus_g04_c03.avi 93
ThrowDiscus/v_ThrowDiscus_g04_c04.avi 93
ThrowDiscus/v_ThrowDiscus_g05_c01.avi 93
ThrowDiscus/v_ThrowDiscus_g05_c02.avi 93
ThrowDiscus/v_ThrowDiscus_g05_c03.avi 93
ThrowDiscus/v_ThrowDiscus_g05_c04.avi 93
ThrowDiscus/v_ThrowDiscus_g05_c05.avi 93
ThrowDiscus/v_ThrowDiscus_g06_c01.avi 93
ThrowDiscus/v_ThrowDiscus_g06_c02.avi 93
ThrowDiscus/v_ThrowDiscus_g06_c03.avi 93
ThrowDiscus/v_ThrowDiscus_g06_c04.avi 93
ThrowDiscus/v_ThrowDiscus_g06_c05.avi 93
ThrowDiscus/v_ThrowDiscus_g06_c06.avi 93
ThrowDiscus/v_ThrowDiscus_g06_c07.avi 93
ThrowDiscus/v_ThrowDiscus_g07_c01.avi 93
ThrowDiscus/v_ThrowDiscus_g07_c02.avi 93
ThrowDiscus/v_ThrowDiscus_g07_c03.avi 93
ThrowDiscus/v_ThrowDiscus_g07_c04.avi 93
ThrowDiscus/v_ThrowDiscus_g07_c05.avi 93
ThrowDiscus/v_ThrowDiscus_g07_c06.avi 93
ThrowDiscus/v_ThrowDiscus_g07_c07.avi 93
ThrowDiscus/v_ThrowDiscus_g08_c01.avi 93
ThrowDiscus/v_ThrowDiscus_g08_c02.avi 93
ThrowDiscus/v_ThrowDiscus_g08_c03.avi 93
ThrowDiscus/v_ThrowDiscus_g08_c04.avi 93
ThrowDiscus/v_ThrowDiscus_g09_c01.avi 93
ThrowDiscus/v_ThrowDiscus_g09_c02.avi 93
ThrowDiscus/v_ThrowDiscus_g09_c03.avi 93
ThrowDiscus/v_ThrowDiscus_g09_c04.avi 93
ThrowDiscus/v_ThrowDiscus_g09_c05.avi 93
ThrowDiscus/v_ThrowDiscus_g09_c06.avi 93
ThrowDiscus/v_ThrowDiscus_g10_c01.avi 93
ThrowDiscus/v_ThrowDiscus_g10_c02.avi 93
ThrowDiscus/v_ThrowDiscus_g10_c03.avi 93
ThrowDiscus/v_ThrowDiscus_g10_c04.avi 93
ThrowDiscus/v_ThrowDiscus_g10_c05.avi 93
ThrowDiscus/v_ThrowDiscus_g11_c01.avi 93
ThrowDiscus/v_ThrowDiscus_g11_c02.avi 93
ThrowDiscus/v_ThrowDiscus_g11_c03.avi 93
ThrowDiscus/v_ThrowDiscus_g11_c04.avi 93
ThrowDiscus/v_ThrowDiscus_g11_c05.avi 93
ThrowDiscus/v_ThrowDiscus_g11_c06.avi 93
ThrowDiscus/v_ThrowDiscus_g11_c07.avi 93
ThrowDiscus/v_ThrowDiscus_g12_c01.avi 93
ThrowDiscus/v_ThrowDiscus_g12_c02.avi 93
ThrowDiscus/v_ThrowDiscus_g12_c03.avi 93
ThrowDiscus/v_ThrowDiscus_g12_c04.avi 93
ThrowDiscus/v_ThrowDiscus_g12_c05.avi 93
ThrowDiscus/v_ThrowDiscus_g12_c06.avi 93
ThrowDiscus/v_ThrowDiscus_g13_c01.avi 93
ThrowDiscus/v_ThrowDiscus_g13_c02.avi 93
ThrowDiscus/v_ThrowDiscus_g13_c03.avi 93
ThrowDiscus/v_ThrowDiscus_g13_c04.avi 93
ThrowDiscus/v_ThrowDiscus_g13_c05.avi 93
ThrowDiscus/v_ThrowDiscus_g14_c01.avi 93
ThrowDiscus/v_ThrowDiscus_g14_c02.avi 93
ThrowDiscus/v_ThrowDiscus_g14_c03.avi 93
ThrowDiscus/v_ThrowDiscus_g14_c04.avi 93
ThrowDiscus/v_ThrowDiscus_g22_c01.avi 93
ThrowDiscus/v_ThrowDiscus_g22_c02.avi 93
ThrowDiscus/v_ThrowDiscus_g22_c03.avi 93
ThrowDiscus/v_ThrowDiscus_g22_c04.avi 93
ThrowDiscus/v_ThrowDiscus_g23_c01.avi 93
ThrowDiscus/v_ThrowDiscus_g23_c02.avi 93
ThrowDiscus/v_ThrowDiscus_g23_c03.avi 93
ThrowDiscus/v_ThrowDiscus_g23_c04.avi 93
ThrowDiscus/v_ThrowDiscus_g23_c05.avi 93
ThrowDiscus/v_ThrowDiscus_g24_c01.avi 93
ThrowDiscus/v_ThrowDiscus_g24_c02.avi 93
ThrowDiscus/v_ThrowDiscus_g24_c03.avi 93
ThrowDiscus/v_ThrowDiscus_g24_c04.avi 93
ThrowDiscus/v_ThrowDiscus_g24_c05.avi 93
ThrowDiscus/v_ThrowDiscus_g25_c01.avi 93
ThrowDiscus/v_ThrowDiscus_g25_c02.avi 93
ThrowDiscus/v_ThrowDiscus_g25_c03.avi 93
ThrowDiscus/v_ThrowDiscus_g25_c04.avi 93
ThrowDiscus/v_ThrowDiscus_g25_c05.avi 93
TrampolineJumping/v_TrampolineJumping_g01_c01.avi 94
TrampolineJumping/v_TrampolineJumping_g01_c02.avi 94
TrampolineJumping/v_TrampolineJumping_g01_c03.avi 94
TrampolineJumping/v_TrampolineJumping_g01_c04.avi 94
TrampolineJumping/v_TrampolineJumping_g02_c01.avi 94
TrampolineJumping/v_TrampolineJumping_g02_c02.avi 94
TrampolineJumping/v_TrampolineJumping_g02_c03.avi 94
TrampolineJumping/v_TrampolineJumping_g02_c04.avi 94
TrampolineJumping/v_TrampolineJumping_g02_c05.avi 94
TrampolineJumping/v_TrampolineJumping_g02_c06.avi 94
TrampolineJumping/v_TrampolineJumping_g03_c01.avi 94
TrampolineJumping/v_TrampolineJumping_g03_c02.avi 94
TrampolineJumping/v_TrampolineJumping_g03_c03.avi 94
TrampolineJumping/v_TrampolineJumping_g03_c04.avi 94
TrampolineJumping/v_TrampolineJumping_g04_c01.avi 94
TrampolineJumping/v_TrampolineJumping_g04_c02.avi 94
TrampolineJumping/v_TrampolineJumping_g04_c03.avi 94
TrampolineJumping/v_TrampolineJumping_g04_c04.avi 94
TrampolineJumping/v_TrampolineJumping_g04_c05.avi 94
TrampolineJumping/v_TrampolineJumping_g05_c01.avi 94
TrampolineJumping/v_TrampolineJumping_g05_c02.avi 94
TrampolineJumping/v_TrampolineJumping_g05_c03.avi 94
TrampolineJumping/v_TrampolineJumping_g05_c04.avi 94
TrampolineJumping/v_TrampolineJumping_g06_c01.avi 94
TrampolineJumping/v_TrampolineJumping_g06_c02.avi 94
TrampolineJumping/v_TrampolineJumping_g06_c03.avi 94
TrampolineJumping/v_TrampolineJumping_g06_c04.avi 94
TrampolineJumping/v_TrampolineJumping_g07_c01.avi 94
TrampolineJumping/v_TrampolineJumping_g07_c02.avi 94
TrampolineJumping/v_TrampolineJumping_g07_c03.avi 94
TrampolineJumping/v_TrampolineJumping_g07_c04.avi 94
TrampolineJumping/v_TrampolineJumping_g07_c05.avi 94
TrampolineJumping/v_TrampolineJumping_g08_c01.avi 94
TrampolineJumping/v_TrampolineJumping_g08_c02.avi 94
TrampolineJumping/v_TrampolineJumping_g08_c03.avi 94
TrampolineJumping/v_TrampolineJumping_g08_c04.avi 94
TrampolineJumping/v_TrampolineJumping_g09_c01.avi 94
TrampolineJumping/v_TrampolineJumping_g09_c02.avi 94
TrampolineJumping/v_TrampolineJumping_g09_c03.avi 94
TrampolineJumping/v_TrampolineJumping_g09_c04.avi 94
TrampolineJumping/v_TrampolineJumping_g09_c05.avi 94
TrampolineJumping/v_TrampolineJumping_g09_c06.avi 94
TrampolineJumping/v_TrampolineJumping_g10_c01.avi 94
TrampolineJumping/v_TrampolineJumping_g10_c02.avi 94
TrampolineJumping/v_TrampolineJumping_g10_c03.avi 94
TrampolineJumping/v_TrampolineJumping_g10_c04.avi 94
TrampolineJumping/v_TrampolineJumping_g10_c05.avi 94
TrampolineJumping/v_TrampolineJumping_g10_c06.avi 94
TrampolineJumping/v_TrampolineJumping_g11_c01.avi 94
TrampolineJumping/v_TrampolineJumping_g11_c02.avi 94
TrampolineJumping/v_TrampolineJumping_g11_c03.avi 94
TrampolineJumping/v_TrampolineJumping_g11_c04.avi 94
TrampolineJumping/v_TrampolineJumping_g11_c05.avi 94
TrampolineJumping/v_TrampolineJumping_g11_c06.avi 94
TrampolineJumping/v_TrampolineJumping_g12_c01.avi 94
TrampolineJumping/v_TrampolineJumping_g12_c02.avi 94
TrampolineJumping/v_TrampolineJumping_g12_c03.avi 94
TrampolineJumping/v_TrampolineJumping_g12_c04.avi 94
TrampolineJumping/v_TrampolineJumping_g12_c05.avi 94
TrampolineJumping/v_TrampolineJumping_g13_c01.avi 94
TrampolineJumping/v_TrampolineJumping_g13_c02.avi 94
TrampolineJumping/v_TrampolineJumping_g13_c03.avi 94
TrampolineJumping/v_TrampolineJumping_g13_c04.avi 94
TrampolineJumping/v_TrampolineJumping_g14_c01.avi 94
TrampolineJumping/v_TrampolineJumping_g14_c02.avi 94
TrampolineJumping/v_TrampolineJumping_g14_c03.avi 94
TrampolineJumping/v_TrampolineJumping_g14_c04.avi 94
TrampolineJumping/v_TrampolineJumping_g22_c01.avi 94
TrampolineJumping/v_TrampolineJumping_g22_c02.avi 94
TrampolineJumping/v_TrampolineJumping_g22_c03.avi 94
TrampolineJumping/v_TrampolineJumping_g22_c04.avi 94
TrampolineJumping/v_TrampolineJumping_g22_c05.avi 94
TrampolineJumping/v_TrampolineJumping_g22_c06.avi 94
TrampolineJumping/v_TrampolineJumping_g23_c01.avi 94
TrampolineJumping/v_TrampolineJumping_g23_c02.avi 94
TrampolineJumping/v_TrampolineJumping_g23_c03.avi 94
TrampolineJumping/v_TrampolineJumping_g23_c04.avi 94
TrampolineJumping/v_TrampolineJumping_g24_c01.avi 94
TrampolineJumping/v_TrampolineJumping_g24_c02.avi 94
TrampolineJumping/v_TrampolineJumping_g24_c03.avi 94
TrampolineJumping/v_TrampolineJumping_g24_c04.avi 94
TrampolineJumping/v_TrampolineJumping_g25_c01.avi 94
TrampolineJumping/v_TrampolineJumping_g25_c02.avi 94
TrampolineJumping/v_TrampolineJumping_g25_c03.avi 94
TrampolineJumping/v_TrampolineJumping_g25_c04.avi 94
Typing/v_Typing_g01_c01.avi 95
Typing/v_Typing_g01_c02.avi 95
Typing/v_Typing_g01_c03.avi 95
Typing/v_Typing_g01_c04.avi 95
Typing/v_Typing_g01_c05.avi 95
Typing/v_Typing_g01_c06.avi 95
Typing/v_Typing_g01_c07.avi 95
Typing/v_Typing_g02_c01.avi 95
Typing/v_Typing_g02_c02.avi 95
Typing/v_Typing_g02_c03.avi 95
Typing/v_Typing_g02_c04.avi 95
Typing/v_Typing_g02_c05.avi 95
Typing/v_Typing_g02_c06.avi 95
Typing/v_Typing_g03_c01.avi 95
Typing/v_Typing_g03_c02.avi 95
Typing/v_Typing_g03_c03.avi 95
Typing/v_Typing_g03_c04.avi 95
Typing/v_Typing_g03_c05.avi 95
Typing/v_Typing_g03_c06.avi 95
Typing/v_Typing_g03_c07.avi 95
Typing/v_Typing_g04_c01.avi 95
Typing/v_Typing_g04_c02.avi 95
Typing/v_Typing_g04_c03.avi 95
Typing/v_Typing_g04_c04.avi 95
Typing/v_Typing_g05_c01.avi 95
Typing/v_Typing_g05_c02.avi 95
Typing/v_Typing_g05_c03.avi 95
Typing/v_Typing_g05_c04.avi 95
Typing/v_Typing_g05_c05.avi 95
Typing/v_Typing_g05_c06.avi 95
Typing/v_Typing_g06_c01.avi 95
Typing/v_Typing_g06_c02.avi 95
Typing/v_Typing_g06_c03.avi 95
Typing/v_Typing_g06_c04.avi 95
Typing/v_Typing_g06_c05.avi 95
Typing/v_Typing_g06_c06.avi 95
Typing/v_Typing_g06_c07.avi 95
Typing/v_Typing_g07_c01.avi 95
Typing/v_Typing_g07_c02.avi 95
Typing/v_Typing_g07_c03.avi 95
Typing/v_Typing_g07_c04.avi 95
Typing/v_Typing_g07_c05.avi 95
Typing/v_Typing_g07_c06.avi 95
Typing/v_Typing_g08_c01.avi 95
Typing/v_Typing_g08_c02.avi 95
Typing/v_Typing_g08_c03.avi 95
Typing/v_Typing_g08_c04.avi 95
Typing/v_Typing_g08_c05.avi 95
Typing/v_Typing_g08_c06.avi 95
Typing/v_Typing_g08_c07.avi 95
Typing/v_Typing_g09_c01.avi 95
Typing/v_Typing_g09_c02.avi 95
Typing/v_Typing_g09_c03.avi 95
Typing/v_Typing_g09_c04.avi 95
Typing/v_Typing_g09_c05.avi 95
Typing/v_Typing_g09_c06.avi 95
Typing/v_Typing_g09_c07.avi 95
Typing/v_Typing_g10_c01.avi 95
Typing/v_Typing_g10_c02.avi 95
Typing/v_Typing_g10_c03.avi 95
Typing/v_Typing_g10_c04.avi 95
Typing/v_Typing_g10_c05.avi 95
Typing/v_Typing_g10_c06.avi 95
Typing/v_Typing_g10_c07.avi 95
Typing/v_Typing_g11_c01.avi 95
Typing/v_Typing_g11_c02.avi 95
Typing/v_Typing_g11_c03.avi 95
Typing/v_Typing_g11_c04.avi 95
Typing/v_Typing_g11_c05.avi 95
Typing/v_Typing_g11_c06.avi 95
Typing/v_Typing_g11_c07.avi 95
Typing/v_Typing_g12_c01.avi 95
Typing/v_Typing_g12_c02.avi 95
Typing/v_Typing_g12_c03.avi 95
Typing/v_Typing_g12_c04.avi 95
Typing/v_Typing_g12_c05.avi 95
Typing/v_Typing_g12_c06.avi 95
Typing/v_Typing_g12_c07.avi 95
Typing/v_Typing_g13_c01.avi 95
Typing/v_Typing_g13_c02.avi 95
Typing/v_Typing_g13_c03.avi 95
Typing/v_Typing_g13_c04.avi 95
Typing/v_Typing_g14_c01.avi 95
Typing/v_Typing_g14_c02.avi 95
Typing/v_Typing_g14_c03.avi 95
Typing/v_Typing_g14_c04.avi 95
Typing/v_Typing_g14_c05.avi 95
Typing/v_Typing_g14_c06.avi 95
Typing/v_Typing_g14_c07.avi 95
Typing/v_Typing_g22_c01.avi 95
Typing/v_Typing_g22_c02.avi 95
Typing/v_Typing_g22_c03.avi 95
Typing/v_Typing_g22_c04.avi 95
Typing/v_Typing_g23_c01.avi 95
Typing/v_Typing_g23_c02.avi 95
Typing/v_Typing_g23_c03.avi 95
Typing/v_Typing_g23_c04.avi 95
Typing/v_Typing_g24_c01.avi 95
Typing/v_Typing_g24_c02.avi 95
Typing/v_Typing_g24_c03.avi 95
Typing/v_Typing_g24_c04.avi 95
Typing/v_Typing_g25_c01.avi 95
Typing/v_Typing_g25_c02.avi 95
Typing/v_Typing_g25_c03.avi 95
Typing/v_Typing_g25_c04.avi 95
UnevenBars/v_UnevenBars_g01_c01.avi 96
UnevenBars/v_UnevenBars_g01_c02.avi 96
UnevenBars/v_UnevenBars_g01_c03.avi 96
UnevenBars/v_UnevenBars_g01_c04.avi 96
UnevenBars/v_UnevenBars_g02_c01.avi 96
UnevenBars/v_UnevenBars_g02_c02.avi 96
UnevenBars/v_UnevenBars_g02_c03.avi 96
UnevenBars/v_UnevenBars_g02_c04.avi 96
UnevenBars/v_UnevenBars_g03_c01.avi 96
UnevenBars/v_UnevenBars_g03_c02.avi 96
UnevenBars/v_UnevenBars_g03_c03.avi 96
UnevenBars/v_UnevenBars_g03_c04.avi 96
UnevenBars/v_UnevenBars_g04_c01.avi 96
UnevenBars/v_UnevenBars_g04_c02.avi 96
UnevenBars/v_UnevenBars_g04_c03.avi 96
UnevenBars/v_UnevenBars_g04_c04.avi 96
UnevenBars/v_UnevenBars_g05_c01.avi 96
UnevenBars/v_UnevenBars_g05_c02.avi 96
UnevenBars/v_UnevenBars_g05_c03.avi 96
UnevenBars/v_UnevenBars_g05_c04.avi 96
UnevenBars/v_UnevenBars_g06_c01.avi 96
UnevenBars/v_UnevenBars_g06_c02.avi 96
UnevenBars/v_UnevenBars_g06_c03.avi 96
UnevenBars/v_UnevenBars_g06_c04.avi 96
UnevenBars/v_UnevenBars_g07_c01.avi 96
UnevenBars/v_UnevenBars_g07_c02.avi 96
UnevenBars/v_UnevenBars_g07_c03.avi 96
UnevenBars/v_UnevenBars_g07_c04.avi 96
UnevenBars/v_UnevenBars_g08_c01.avi 96
UnevenBars/v_UnevenBars_g08_c02.avi 96
UnevenBars/v_UnevenBars_g08_c03.avi 96
UnevenBars/v_UnevenBars_g08_c04.avi 96
UnevenBars/v_UnevenBars_g09_c01.avi 96
UnevenBars/v_UnevenBars_g09_c02.avi 96
UnevenBars/v_UnevenBars_g09_c03.avi 96
UnevenBars/v_UnevenBars_g09_c04.avi 96
UnevenBars/v_UnevenBars_g10_c01.avi 96
UnevenBars/v_UnevenBars_g10_c02.avi 96
UnevenBars/v_UnevenBars_g10_c03.avi 96
UnevenBars/v_UnevenBars_g10_c04.avi 96
UnevenBars/v_UnevenBars_g11_c01.avi 96
UnevenBars/v_UnevenBars_g11_c02.avi 96
UnevenBars/v_UnevenBars_g11_c03.avi 96
UnevenBars/v_UnevenBars_g11_c04.avi 96
UnevenBars/v_UnevenBars_g12_c01.avi 96
UnevenBars/v_UnevenBars_g12_c02.avi 96
UnevenBars/v_UnevenBars_g12_c03.avi 96
UnevenBars/v_UnevenBars_g12_c04.avi 96
UnevenBars/v_UnevenBars_g13_c01.avi 96
UnevenBars/v_UnevenBars_g13_c02.avi 96
UnevenBars/v_UnevenBars_g13_c03.avi 96
UnevenBars/v_UnevenBars_g13_c04.avi 96
UnevenBars/v_UnevenBars_g14_c01.avi 96
UnevenBars/v_UnevenBars_g14_c02.avi 96
UnevenBars/v_UnevenBars_g14_c03.avi 96
UnevenBars/v_UnevenBars_g14_c04.avi 96
UnevenBars/v_UnevenBars_g22_c01.avi 96
UnevenBars/v_UnevenBars_g22_c02.avi 96
UnevenBars/v_UnevenBars_g22_c03.avi 96
UnevenBars/v_UnevenBars_g22_c04.avi 96
UnevenBars/v_UnevenBars_g23_c01.avi 96
UnevenBars/v_UnevenBars_g23_c02.avi 96
UnevenBars/v_UnevenBars_g23_c03.avi 96
UnevenBars/v_UnevenBars_g23_c04.avi 96
UnevenBars/v_UnevenBars_g24_c01.avi 96
UnevenBars/v_UnevenBars_g24_c02.avi 96
UnevenBars/v_UnevenBars_g24_c03.avi 96
UnevenBars/v_UnevenBars_g24_c04.avi 96
UnevenBars/v_UnevenBars_g25_c01.avi 96
UnevenBars/v_UnevenBars_g25_c02.avi 96
UnevenBars/v_UnevenBars_g25_c03.avi 96
UnevenBars/v_UnevenBars_g25_c04.avi 96
VolleyballSpiking/v_VolleyballSpiking_g01_c01.avi 97
VolleyballSpiking/v_VolleyballSpiking_g01_c02.avi 97
VolleyballSpiking/v_VolleyballSpiking_g01_c03.avi 97
VolleyballSpiking/v_VolleyballSpiking_g01_c04.avi 97
VolleyballSpiking/v_VolleyballSpiking_g02_c01.avi 97
VolleyballSpiking/v_VolleyballSpiking_g02_c02.avi 97
VolleyballSpiking/v_VolleyballSpiking_g02_c03.avi 97
VolleyballSpiking/v_VolleyballSpiking_g02_c04.avi 97
VolleyballSpiking/v_VolleyballSpiking_g03_c01.avi 97
VolleyballSpiking/v_VolleyballSpiking_g03_c02.avi 97
VolleyballSpiking/v_VolleyballSpiking_g03_c03.avi 97
VolleyballSpiking/v_VolleyballSpiking_g03_c04.avi 97
VolleyballSpiking/v_VolleyballSpiking_g04_c01.avi 97
VolleyballSpiking/v_VolleyballSpiking_g04_c02.avi 97
VolleyballSpiking/v_VolleyballSpiking_g04_c03.avi 97
VolleyballSpiking/v_VolleyballSpiking_g04_c04.avi 97
VolleyballSpiking/v_VolleyballSpiking_g04_c05.avi 97
VolleyballSpiking/v_VolleyballSpiking_g04_c06.avi 97
VolleyballSpiking/v_VolleyballSpiking_g04_c07.avi 97
VolleyballSpiking/v_VolleyballSpiking_g05_c01.avi 97
VolleyballSpiking/v_VolleyballSpiking_g05_c02.avi 97
VolleyballSpiking/v_VolleyballSpiking_g05_c03.avi 97
VolleyballSpiking/v_VolleyballSpiking_g05_c04.avi 97
VolleyballSpiking/v_VolleyballSpiking_g05_c05.avi 97
VolleyballSpiking/v_VolleyballSpiking_g06_c01.avi 97
VolleyballSpiking/v_VolleyballSpiking_g06_c02.avi 97
VolleyballSpiking/v_VolleyballSpiking_g06_c03.avi 97
VolleyballSpiking/v_VolleyballSpiking_g06_c04.avi 97
VolleyballSpiking/v_VolleyballSpiking_g07_c01.avi 97
VolleyballSpiking/v_VolleyballSpiking_g07_c02.avi 97
VolleyballSpiking/v_VolleyballSpiking_g07_c03.avi 97
VolleyballSpiking/v_VolleyballSpiking_g07_c04.avi 97
VolleyballSpiking/v_VolleyballSpiking_g07_c05.avi 97
VolleyballSpiking/v_VolleyballSpiking_g07_c06.avi 97
VolleyballSpiking/v_VolleyballSpiking_g07_c07.avi 97
VolleyballSpiking/v_VolleyballSpiking_g08_c01.avi 97
VolleyballSpiking/v_VolleyballSpiking_g08_c02.avi 97
VolleyballSpiking/v_VolleyballSpiking_g08_c03.avi 97
VolleyballSpiking/v_VolleyballSpiking_g08_c04.avi 97
VolleyballSpiking/v_VolleyballSpiking_g08_c05.avi 97
VolleyballSpiking/v_VolleyballSpiking_g08_c06.avi 97
VolleyballSpiking/v_VolleyballSpiking_g09_c01.avi 97
VolleyballSpiking/v_VolleyballSpiking_g09_c02.avi 97
VolleyballSpiking/v_VolleyballSpiking_g09_c03.avi 97
VolleyballSpiking/v_VolleyballSpiking_g09_c04.avi 97
VolleyballSpiking/v_VolleyballSpiking_g09_c05.avi 97
VolleyballSpiking/v_VolleyballSpiking_g09_c06.avi 97
VolleyballSpiking/v_VolleyballSpiking_g10_c01.avi 97
VolleyballSpiking/v_VolleyballSpiking_g10_c02.avi 97
VolleyballSpiking/v_VolleyballSpiking_g10_c03.avi 97
VolleyballSpiking/v_VolleyballSpiking_g10_c04.avi 97
VolleyballSpiking/v_VolleyballSpiking_g11_c01.avi 97
VolleyballSpiking/v_VolleyballSpiking_g11_c02.avi 97
VolleyballSpiking/v_VolleyballSpiking_g11_c03.avi 97
VolleyballSpiking/v_VolleyballSpiking_g11_c04.avi 97
VolleyballSpiking/v_VolleyballSpiking_g11_c05.avi 97
VolleyballSpiking/v_VolleyballSpiking_g11_c06.avi 97
VolleyballSpiking/v_VolleyballSpiking_g12_c01.avi 97
VolleyballSpiking/v_VolleyballSpiking_g12_c02.avi 97
VolleyballSpiking/v_VolleyballSpiking_g12_c03.avi 97
VolleyballSpiking/v_VolleyballSpiking_g12_c04.avi 97
VolleyballSpiking/v_VolleyballSpiking_g13_c01.avi 97
VolleyballSpiking/v_VolleyballSpiking_g13_c02.avi 97
VolleyballSpiking/v_VolleyballSpiking_g13_c03.avi 97
VolleyballSpiking/v_VolleyballSpiking_g13_c04.avi 97
VolleyballSpiking/v_VolleyballSpiking_g13_c05.avi 97
VolleyballSpiking/v_VolleyballSpiking_g13_c06.avi 97
VolleyballSpiking/v_VolleyballSpiking_g13_c07.avi 97
VolleyballSpiking/v_VolleyballSpiking_g14_c01.avi 97
VolleyballSpiking/v_VolleyballSpiking_g14_c02.avi 97
VolleyballSpiking/v_VolleyballSpiking_g14_c03.avi 97
VolleyballSpiking/v_VolleyballSpiking_g14_c04.avi 97
VolleyballSpiking/v_VolleyballSpiking_g22_c01.avi 97
VolleyballSpiking/v_VolleyballSpiking_g22_c02.avi 97
VolleyballSpiking/v_VolleyballSpiking_g22_c03.avi 97
VolleyballSpiking/v_VolleyballSpiking_g22_c04.avi 97
VolleyballSpiking/v_VolleyballSpiking_g23_c01.avi 97
VolleyballSpiking/v_VolleyballSpiking_g23_c02.avi 97
VolleyballSpiking/v_VolleyballSpiking_g23_c03.avi 97
VolleyballSpiking/v_VolleyballSpiking_g23_c04.avi 97
VolleyballSpiking/v_VolleyballSpiking_g24_c01.avi 97
VolleyballSpiking/v_VolleyballSpiking_g24_c02.avi 97
VolleyballSpiking/v_VolleyballSpiking_g24_c03.avi 97
VolleyballSpiking/v_VolleyballSpiking_g24_c04.avi 97
VolleyballSpiking/v_VolleyballSpiking_g25_c01.avi 97
VolleyballSpiking/v_VolleyballSpiking_g25_c02.avi 97
VolleyballSpiking/v_VolleyballSpiking_g25_c03.avi 97
VolleyballSpiking/v_VolleyballSpiking_g25_c04.avi 97
WalkingWithDog/v_WalkingWithDog_g01_c01.avi 98
WalkingWithDog/v_WalkingWithDog_g01_c02.avi 98
WalkingWithDog/v_WalkingWithDog_g01_c03.avi 98
WalkingWithDog/v_WalkingWithDog_g01_c04.avi 98
WalkingWithDog/v_WalkingWithDog_g02_c01.avi 98
WalkingWithDog/v_WalkingWithDog_g02_c02.avi 98
WalkingWithDog/v_WalkingWithDog_g02_c03.avi 98
WalkingWithDog/v_WalkingWithDog_g02_c04.avi 98
WalkingWithDog/v_WalkingWithDog_g02_c05.avi 98
WalkingWithDog/v_WalkingWithDog_g02_c06.avi 98
WalkingWithDog/v_WalkingWithDog_g03_c01.avi 98
WalkingWithDog/v_WalkingWithDog_g03_c02.avi 98
WalkingWithDog/v_WalkingWithDog_g03_c03.avi 98
WalkingWithDog/v_WalkingWithDog_g03_c04.avi 98
WalkingWithDog/v_WalkingWithDog_g03_c05.avi 98
WalkingWithDog/v_WalkingWithDog_g04_c01.avi 98
WalkingWithDog/v_WalkingWithDog_g04_c02.avi 98
WalkingWithDog/v_WalkingWithDog_g04_c03.avi 98
WalkingWithDog/v_WalkingWithDog_g04_c04.avi 98
WalkingWithDog/v_WalkingWithDog_g04_c05.avi 98
WalkingWithDog/v_WalkingWithDog_g05_c01.avi 98
WalkingWithDog/v_WalkingWithDog_g05_c02.avi 98
WalkingWithDog/v_WalkingWithDog_g05_c03.avi 98
WalkingWithDog/v_WalkingWithDog_g05_c04.avi 98
WalkingWithDog/v_WalkingWithDog_g05_c05.avi 98
WalkingWithDog/v_WalkingWithDog_g06_c01.avi 98
WalkingWithDog/v_WalkingWithDog_g06_c02.avi 98
WalkingWithDog/v_WalkingWithDog_g06_c03.avi 98
WalkingWithDog/v_WalkingWithDog_g06_c04.avi 98
WalkingWithDog/v_WalkingWithDog_g06_c05.avi 98
WalkingWithDog/v_WalkingWithDog_g07_c01.avi 98
WalkingWithDog/v_WalkingWithDog_g07_c02.avi 98
WalkingWithDog/v_WalkingWithDog_g07_c03.avi 98
WalkingWithDog/v_WalkingWithDog_g07_c04.avi 98
WalkingWithDog/v_WalkingWithDog_g07_c05.avi 98
WalkingWithDog/v_WalkingWithDog_g07_c06.avi 98
WalkingWithDog/v_WalkingWithDog_g08_c01.avi 98
WalkingWithDog/v_WalkingWithDog_g08_c02.avi 98
WalkingWithDog/v_WalkingWithDog_g08_c03.avi 98
WalkingWithDog/v_WalkingWithDog_g08_c04.avi 98
WalkingWithDog/v_WalkingWithDog_g08_c05.avi 98
WalkingWithDog/v_WalkingWithDog_g09_c01.avi 98
WalkingWithDog/v_WalkingWithDog_g09_c02.avi 98
WalkingWithDog/v_WalkingWithDog_g09_c03.avi 98
WalkingWithDog/v_WalkingWithDog_g09_c04.avi 98
WalkingWithDog/v_WalkingWithDog_g09_c05.avi 98
WalkingWithDog/v_WalkingWithDog_g09_c06.avi 98
WalkingWithDog/v_WalkingWithDog_g10_c01.avi 98
WalkingWithDog/v_WalkingWithDog_g10_c02.avi 98
WalkingWithDog/v_WalkingWithDog_g10_c03.avi 98
WalkingWithDog/v_WalkingWithDog_g10_c04.avi 98
WalkingWithDog/v_WalkingWithDog_g10_c05.avi 98
WalkingWithDog/v_WalkingWithDog_g11_c01.avi 98
WalkingWithDog/v_WalkingWithDog_g11_c02.avi 98
WalkingWithDog/v_WalkingWithDog_g11_c03.avi 98
WalkingWithDog/v_WalkingWithDog_g11_c04.avi 98
WalkingWithDog/v_WalkingWithDog_g11_c05.avi 98
WalkingWithDog/v_WalkingWithDog_g12_c01.avi 98
WalkingWithDog/v_WalkingWithDog_g12_c02.avi 98
WalkingWithDog/v_WalkingWithDog_g12_c03.avi 98
WalkingWithDog/v_WalkingWithDog_g12_c04.avi 98
WalkingWithDog/v_WalkingWithDog_g12_c05.avi 98
WalkingWithDog/v_WalkingWithDog_g13_c01.avi 98
WalkingWithDog/v_WalkingWithDog_g13_c02.avi 98
WalkingWithDog/v_WalkingWithDog_g13_c03.avi 98
WalkingWithDog/v_WalkingWithDog_g13_c04.avi 98
WalkingWithDog/v_WalkingWithDog_g13_c05.avi 98
WalkingWithDog/v_WalkingWithDog_g14_c01.avi 98
WalkingWithDog/v_WalkingWithDog_g14_c02.avi 98
WalkingWithDog/v_WalkingWithDog_g14_c03.avi 98
WalkingWithDog/v_WalkingWithDog_g14_c04.avi 98
WalkingWithDog/v_WalkingWithDog_g22_c01.avi 98
WalkingWithDog/v_WalkingWithDog_g22_c02.avi 98
WalkingWithDog/v_WalkingWithDog_g22_c03.avi 98
WalkingWithDog/v_WalkingWithDog_g22_c04.avi 98
WalkingWithDog/v_WalkingWithDog_g23_c01.avi 98
WalkingWithDog/v_WalkingWithDog_g23_c02.avi 98
WalkingWithDog/v_WalkingWithDog_g23_c03.avi 98
WalkingWithDog/v_WalkingWithDog_g23_c04.avi 98
WalkingWithDog/v_WalkingWithDog_g24_c01.avi 98
WalkingWithDog/v_WalkingWithDog_g24_c02.avi 98
WalkingWithDog/v_WalkingWithDog_g24_c03.avi 98
WalkingWithDog/v_WalkingWithDog_g24_c04.avi 98
WalkingWithDog/v_WalkingWithDog_g24_c05.avi 98
WalkingWithDog/v_WalkingWithDog_g24_c06.avi 98
WalkingWithDog/v_WalkingWithDog_g25_c01.avi 98
WalkingWithDog/v_WalkingWithDog_g25_c02.avi 98
WalkingWithDog/v_WalkingWithDog_g25_c03.avi 98
WalkingWithDog/v_WalkingWithDog_g25_c04.avi 98
WallPushups/v_WallPushups_g01_c01.avi 99
WallPushups/v_WallPushups_g01_c02.avi 99
WallPushups/v_WallPushups_g01_c03.avi 99
WallPushups/v_WallPushups_g01_c04.avi 99
WallPushups/v_WallPushups_g02_c01.avi 99
WallPushups/v_WallPushups_g02_c02.avi 99
WallPushups/v_WallPushups_g02_c03.avi 99
WallPushups/v_WallPushups_g02_c04.avi 99
WallPushups/v_WallPushups_g03_c01.avi 99
WallPushups/v_WallPushups_g03_c02.avi 99
WallPushups/v_WallPushups_g03_c03.avi 99
WallPushups/v_WallPushups_g03_c04.avi 99
WallPushups/v_WallPushups_g03_c05.avi 99
WallPushups/v_WallPushups_g04_c01.avi 99
WallPushups/v_WallPushups_g04_c02.avi 99
WallPushups/v_WallPushups_g04_c03.avi 99
WallPushups/v_WallPushups_g04_c04.avi 99
WallPushups/v_WallPushups_g05_c01.avi 99
WallPushups/v_WallPushups_g05_c02.avi 99
WallPushups/v_WallPushups_g05_c03.avi 99
WallPushups/v_WallPushups_g05_c04.avi 99
WallPushups/v_WallPushups_g05_c05.avi 99
WallPushups/v_WallPushups_g06_c01.avi 99
WallPushups/v_WallPushups_g06_c02.avi 99
WallPushups/v_WallPushups_g06_c03.avi 99
WallPushups/v_WallPushups_g06_c04.avi 99
WallPushups/v_WallPushups_g06_c05.avi 99
WallPushups/v_WallPushups_g06_c06.avi 99
WallPushups/v_WallPushups_g06_c07.avi 99
WallPushups/v_WallPushups_g07_c01.avi 99
WallPushups/v_WallPushups_g07_c02.avi 99
WallPushups/v_WallPushups_g07_c03.avi 99
WallPushups/v_WallPushups_g07_c04.avi 99
WallPushups/v_WallPushups_g07_c05.avi 99
WallPushups/v_WallPushups_g07_c06.avi 99
WallPushups/v_WallPushups_g08_c01.avi 99
WallPushups/v_WallPushups_g08_c02.avi 99
WallPushups/v_WallPushups_g08_c03.avi 99
WallPushups/v_WallPushups_g08_c04.avi 99
WallPushups/v_WallPushups_g08_c05.avi 99
WallPushups/v_WallPushups_g09_c01.avi 99
WallPushups/v_WallPushups_g09_c02.avi 99
WallPushups/v_WallPushups_g09_c03.avi 99
WallPushups/v_WallPushups_g09_c04.avi 99
WallPushups/v_WallPushups_g09_c05.avi 99
WallPushups/v_WallPushups_g10_c01.avi 99
WallPushups/v_WallPushups_g10_c02.avi 99
WallPushups/v_WallPushups_g10_c03.avi 99
WallPushups/v_WallPushups_g10_c04.avi 99
WallPushups/v_WallPushups_g10_c05.avi 99
WallPushups/v_WallPushups_g11_c01.avi 99
WallPushups/v_WallPushups_g11_c02.avi 99
WallPushups/v_WallPushups_g11_c03.avi 99
WallPushups/v_WallPushups_g11_c04.avi 99
WallPushups/v_WallPushups_g11_c05.avi 99
WallPushups/v_WallPushups_g11_c06.avi 99
WallPushups/v_WallPushups_g12_c01.avi 99
WallPushups/v_WallPushups_g12_c02.avi 99
WallPushups/v_WallPushups_g12_c03.avi 99
WallPushups/v_WallPushups_g12_c04.avi 99
WallPushups/v_WallPushups_g12_c05.avi 99
WallPushups/v_WallPushups_g13_c01.avi 99
WallPushups/v_WallPushups_g13_c02.avi 99
WallPushups/v_WallPushups_g13_c03.avi 99
WallPushups/v_WallPushups_g13_c04.avi 99
WallPushups/v_WallPushups_g13_c05.avi 99
WallPushups/v_WallPushups_g14_c01.avi 99
WallPushups/v_WallPushups_g14_c02.avi 99
WallPushups/v_WallPushups_g14_c03.avi 99
WallPushups/v_WallPushups_g14_c04.avi 99
WallPushups/v_WallPushups_g14_c05.avi 99
WallPushups/v_WallPushups_g22_c01.avi 99
WallPushups/v_WallPushups_g22_c02.avi 99
WallPushups/v_WallPushups_g22_c03.avi 99
WallPushups/v_WallPushups_g22_c04.avi 99
WallPushups/v_WallPushups_g23_c01.avi 99
WallPushups/v_WallPushups_g23_c02.avi 99
WallPushups/v_WallPushups_g23_c03.avi 99
WallPushups/v_WallPushups_g23_c04.avi 99
WallPushups/v_WallPushups_g24_c01.avi 99
WallPushups/v_WallPushups_g24_c02.avi 99
WallPushups/v_WallPushups_g24_c03.avi 99
WallPushups/v_WallPushups_g24_c04.avi 99
WallPushups/v_WallPushups_g25_c01.avi 99
WallPushups/v_WallPushups_g25_c02.avi 99
WallPushups/v_WallPushups_g25_c03.avi 99
WallPushups/v_WallPushups_g25_c04.avi 99
WallPushups/v_WallPushups_g25_c05.avi 99
WritingOnBoard/v_WritingOnBoard_g01_c01.avi 100
WritingOnBoard/v_WritingOnBoard_g01_c02.avi 100
WritingOnBoard/v_WritingOnBoard_g01_c03.avi 100
WritingOnBoard/v_WritingOnBoard_g01_c04.avi 100
WritingOnBoard/v_WritingOnBoard_g01_c05.avi 100
WritingOnBoard/v_WritingOnBoard_g01_c06.avi 100
WritingOnBoard/v_WritingOnBoard_g01_c07.avi 100
WritingOnBoard/v_WritingOnBoard_g02_c01.avi 100
WritingOnBoard/v_WritingOnBoard_g02_c02.avi 100
WritingOnBoard/v_WritingOnBoard_g02_c03.avi 100
WritingOnBoard/v_WritingOnBoard_g02_c04.avi 100
WritingOnBoard/v_WritingOnBoard_g02_c05.avi 100
WritingOnBoard/v_WritingOnBoard_g02_c06.avi 100
WritingOnBoard/v_WritingOnBoard_g02_c07.avi 100
WritingOnBoard/v_WritingOnBoard_g03_c01.avi 100
WritingOnBoard/v_WritingOnBoard_g03_c02.avi 100
WritingOnBoard/v_WritingOnBoard_g03_c03.avi 100
WritingOnBoard/v_WritingOnBoard_g03_c04.avi 100
WritingOnBoard/v_WritingOnBoard_g03_c05.avi 100
WritingOnBoard/v_WritingOnBoard_g03_c06.avi 100
WritingOnBoard/v_WritingOnBoard_g03_c07.avi 100
WritingOnBoard/v_WritingOnBoard_g04_c01.avi 100
WritingOnBoard/v_WritingOnBoard_g04_c02.avi 100
WritingOnBoard/v_WritingOnBoard_g04_c03.avi 100
WritingOnBoard/v_WritingOnBoard_g04_c04.avi 100
WritingOnBoard/v_WritingOnBoard_g05_c01.avi 100
WritingOnBoard/v_WritingOnBoard_g05_c02.avi 100
WritingOnBoard/v_WritingOnBoard_g05_c03.avi 100
WritingOnBoard/v_WritingOnBoard_g05_c04.avi 100
WritingOnBoard/v_WritingOnBoard_g05_c05.avi 100
WritingOnBoard/v_WritingOnBoard_g05_c06.avi 100
WritingOnBoard/v_WritingOnBoard_g06_c01.avi 100
WritingOnBoard/v_WritingOnBoard_g06_c02.avi 100
WritingOnBoard/v_WritingOnBoard_g06_c03.avi 100
WritingOnBoard/v_WritingOnBoard_g06_c04.avi 100
WritingOnBoard/v_WritingOnBoard_g06_c05.avi 100
WritingOnBoard/v_WritingOnBoard_g06_c06.avi 100
WritingOnBoard/v_WritingOnBoard_g06_c07.avi 100
WritingOnBoard/v_WritingOnBoard_g07_c01.avi 100
WritingOnBoard/v_WritingOnBoard_g07_c02.avi 100
WritingOnBoard/v_WritingOnBoard_g07_c03.avi 100
WritingOnBoard/v_WritingOnBoard_g07_c04.avi 100
WritingOnBoard/v_WritingOnBoard_g07_c05.avi 100
WritingOnBoard/v_WritingOnBoard_g07_c06.avi 100
WritingOnBoard/v_WritingOnBoard_g07_c07.avi 100
WritingOnBoard/v_WritingOnBoard_g08_c01.avi 100
WritingOnBoard/v_WritingOnBoard_g08_c02.avi 100
WritingOnBoard/v_WritingOnBoard_g08_c03.avi 100
WritingOnBoard/v_WritingOnBoard_g08_c04.avi 100
WritingOnBoard/v_WritingOnBoard_g09_c01.avi 100
WritingOnBoard/v_WritingOnBoard_g09_c02.avi 100
WritingOnBoard/v_WritingOnBoard_g09_c03.avi 100
WritingOnBoard/v_WritingOnBoard_g09_c04.avi 100
WritingOnBoard/v_WritingOnBoard_g09_c05.avi 100
WritingOnBoard/v_WritingOnBoard_g09_c06.avi 100
WritingOnBoard/v_WritingOnBoard_g10_c01.avi 100
WritingOnBoard/v_WritingOnBoard_g10_c02.avi 100
WritingOnBoard/v_WritingOnBoard_g10_c03.avi 100
WritingOnBoard/v_WritingOnBoard_g10_c04.avi 100
WritingOnBoard/v_WritingOnBoard_g10_c05.avi 100
WritingOnBoard/v_WritingOnBoard_g10_c06.avi 100
WritingOnBoard/v_WritingOnBoard_g10_c07.avi 100
WritingOnBoard/v_WritingOnBoard_g11_c01.avi 100
WritingOnBoard/v_WritingOnBoard_g11_c02.avi 100
WritingOnBoard/v_WritingOnBoard_g11_c03.avi 100
WritingOnBoard/v_WritingOnBoard_g11_c04.avi 100
WritingOnBoard/v_WritingOnBoard_g11_c05.avi 100
WritingOnBoard/v_WritingOnBoard_g11_c06.avi 100
WritingOnBoard/v_WritingOnBoard_g12_c01.avi 100
WritingOnBoard/v_WritingOnBoard_g12_c02.avi 100
WritingOnBoard/v_WritingOnBoard_g12_c03.avi 100
WritingOnBoard/v_WritingOnBoard_g12_c04.avi 100
WritingOnBoard/v_WritingOnBoard_g13_c01.avi 100
WritingOnBoard/v_WritingOnBoard_g13_c02.avi 100
WritingOnBoard/v_WritingOnBoard_g13_c03.avi 100
WritingOnBoard/v_WritingOnBoard_g13_c04.avi 100
WritingOnBoard/v_WritingOnBoard_g13_c05.avi 100
WritingOnBoard/v_WritingOnBoard_g13_c06.avi 100
WritingOnBoard/v_WritingOnBoard_g14_c01.avi 100
WritingOnBoard/v_WritingOnBoard_g14_c02.avi 100
WritingOnBoard/v_WritingOnBoard_g14_c03.avi 100
WritingOnBoard/v_WritingOnBoard_g14_c04.avi 100
WritingOnBoard/v_WritingOnBoard_g22_c01.avi 100
WritingOnBoard/v_WritingOnBoard_g22_c02.avi 100
WritingOnBoard/v_WritingOnBoard_g22_c03.avi 100
WritingOnBoard/v_WritingOnBoard_g22_c04.avi 100
WritingOnBoard/v_WritingOnBoard_g22_c05.avi 100
WritingOnBoard/v_WritingOnBoard_g22_c06.avi 100
WritingOnBoard/v_WritingOnBoard_g22_c07.avi 100
WritingOnBoard/v_WritingOnBoard_g23_c01.avi 100
WritingOnBoard/v_WritingOnBoard_g23_c02.avi 100
WritingOnBoard/v_WritingOnBoard_g23_c03.avi 100
WritingOnBoard/v_WritingOnBoard_g23_c04.avi 100
WritingOnBoard/v_WritingOnBoard_g23_c05.avi 100
WritingOnBoard/v_WritingOnBoard_g23_c06.avi 100
WritingOnBoard/v_WritingOnBoard_g23_c07.avi 100
WritingOnBoard/v_WritingOnBoard_g24_c01.avi 100
WritingOnBoard/v_WritingOnBoard_g24_c02.avi 100
WritingOnBoard/v_WritingOnBoard_g24_c03.avi 100
WritingOnBoard/v_WritingOnBoard_g24_c04.avi 100
WritingOnBoard/v_WritingOnBoard_g24_c05.avi 100
WritingOnBoard/v_WritingOnBoard_g24_c06.avi 100
WritingOnBoard/v_WritingOnBoard_g24_c07.avi 100
WritingOnBoard/v_WritingOnBoard_g25_c01.avi 100
WritingOnBoard/v_WritingOnBoard_g25_c02.avi 100
WritingOnBoard/v_WritingOnBoard_g25_c03.avi 100
WritingOnBoard/v_WritingOnBoard_g25_c04.avi 100
WritingOnBoard/v_WritingOnBoard_g25_c05.avi 100
WritingOnBoard/v_WritingOnBoard_g25_c06.avi 100
WritingOnBoard/v_WritingOnBoard_g25_c07.avi 100
YoYo/v_YoYo_g01_c01.avi 101
YoYo/v_YoYo_g01_c02.avi 101
YoYo/v_YoYo_g01_c03.avi 101
YoYo/v_YoYo_g01_c04.avi 101
YoYo/v_YoYo_g01_c05.avi 101
YoYo/v_YoYo_g01_c06.avi 101
YoYo/v_YoYo_g01_c07.avi 101
YoYo/v_YoYo_g02_c01.avi 101
YoYo/v_YoYo_g02_c02.avi 101
YoYo/v_YoYo_g02_c03.avi 101
YoYo/v_YoYo_g02_c04.avi 101
YoYo/v_YoYo_g02_c05.avi 101
YoYo/v_YoYo_g03_c01.avi 101
YoYo/v_YoYo_g03_c02.avi 101
YoYo/v_YoYo_g03_c03.avi 101
YoYo/v_YoYo_g03_c04.avi 101
YoYo/v_YoYo_g03_c05.avi 101
YoYo/v_YoYo_g03_c06.avi 101
YoYo/v_YoYo_g04_c01.avi 101
YoYo/v_YoYo_g04_c02.avi 101
YoYo/v_YoYo_g04_c03.avi 101
YoYo/v_YoYo_g04_c04.avi 101
YoYo/v_YoYo_g04_c05.avi 101
YoYo/v_YoYo_g05_c01.avi 101
YoYo/v_YoYo_g05_c02.avi 101
YoYo/v_YoYo_g05_c03.avi 101
YoYo/v_YoYo_g05_c04.avi 101
YoYo/v_YoYo_g05_c05.avi 101
YoYo/v_YoYo_g06_c01.avi 101
YoYo/v_YoYo_g06_c02.avi 101
YoYo/v_YoYo_g06_c03.avi 101
YoYo/v_YoYo_g06_c04.avi 101
YoYo/v_YoYo_g07_c01.avi 101
YoYo/v_YoYo_g07_c02.avi 101
YoYo/v_YoYo_g07_c03.avi 101
YoYo/v_YoYo_g07_c04.avi 101
YoYo/v_YoYo_g08_c01.avi 101
YoYo/v_YoYo_g08_c02.avi 101
YoYo/v_YoYo_g08_c03.avi 101
YoYo/v_YoYo_g08_c04.avi 101
YoYo/v_YoYo_g08_c05.avi 101
YoYo/v_YoYo_g09_c01.avi 101
YoYo/v_YoYo_g09_c02.avi 101
YoYo/v_YoYo_g09_c03.avi 101
YoYo/v_YoYo_g09_c04.avi 101
YoYo/v_YoYo_g09_c05.avi 101
YoYo/v_YoYo_g09_c06.avi 101
YoYo/v_YoYo_g10_c01.avi 101
YoYo/v_YoYo_g10_c02.avi 101
YoYo/v_YoYo_g10_c03.avi 101
YoYo/v_YoYo_g10_c04.avi 101
YoYo/v_YoYo_g10_c05.avi 101
YoYo/v_YoYo_g11_c01.avi 101
YoYo/v_YoYo_g11_c02.avi 101
YoYo/v_YoYo_g11_c03.avi 101
YoYo/v_YoYo_g11_c04.avi 101
YoYo/v_YoYo_g11_c05.avi 101
YoYo/v_YoYo_g11_c06.avi 101
YoYo/v_YoYo_g12_c01.avi 101
YoYo/v_YoYo_g12_c02.avi 101
YoYo/v_YoYo_g12_c03.avi 101
YoYo/v_YoYo_g12_c04.avi 101
YoYo/v_YoYo_g13_c01.avi 101
YoYo/v_YoYo_g13_c02.avi 101
YoYo/v_YoYo_g13_c03.avi 101
YoYo/v_YoYo_g13_c04.avi 101
YoYo/v_YoYo_g13_c05.avi 101
YoYo/v_YoYo_g14_c01.avi 101
YoYo/v_YoYo_g14_c02.avi 101
YoYo/v_YoYo_g14_c03.avi 101
YoYo/v_YoYo_g14_c04.avi 101
YoYo/v_YoYo_g22_c01.avi 101
YoYo/v_YoYo_g22_c02.avi 101
YoYo/v_YoYo_g22_c03.avi 101
YoYo/v_YoYo_g22_c04.avi 101
YoYo/v_YoYo_g22_c05.avi 101
YoYo/v_YoYo_g22_c06.avi 101
YoYo/v_YoYo_g23_c01.avi 101
YoYo/v_YoYo_g23_c02.avi 101
YoYo/v_YoYo_g23_c03.avi 101
YoYo/v_YoYo_g23_c04.avi 101
YoYo/v_YoYo_g23_c05.avi 101
YoYo/v_YoYo_g23_c06.avi 101
YoYo/v_YoYo_g24_c01.avi 101
YoYo/v_YoYo_g24_c02.avi 101
YoYo/v_YoYo_g24_c03.avi 101
YoYo/v_YoYo_g24_c04.avi 101
YoYo/v_YoYo_g25_c01.avi 101
YoYo/v_YoYo_g25_c02.avi 101
YoYo/v_YoYo_g25_c03.avi 101
YoYo/v_YoYo_g25_c04.avi 101
YoYo/v_YoYo_g25_c05.avi 101
