# Supplementary material for: STA-TSN: Spatial-Temporal Attention Temporal Segment Network for action recognition in video
Source: PLoS One. 2022 Mar 17;17(3):e0265115. doi: 10.1371/journal.pone.0265115 (PMC8929560; doi:10.1371/journal.pone.0265115)
Supplement: S1 File — (ZIP) [file pone.0265115.s001.zip › ┤·┬δ/main3.py]

import argparse
import os
import time
import shutil
import torch
import torchvision
import torch.nn.parallel
import torch.backends.cudnn as cudnn
import torch.optim as optim
from torch.nn.utils import clip_grad_norm
from lossFuction import CrossEntropyLoss
from dataset import TSNDataSet
from models4 import TSN
from transforms import *
from opts import parser
import warnings
import datasets
import numpy as np
import video_transforms
# os.environ["CUDA_VISIBLE_DEVICES"]="0"
warnings.filterwarnings("ignore")
best_prec1 = 0
args = parser.parse_args()
result_path = './results/' + "_".join((args.arch, args.dataset, args.modality, "split{}_{}_2".format(args.split, args.optim)))
if not os.path.exists(result_path):
    os.makedirs(result_path)
f = open(result_path + '/print_info.txt', 'a')
if args.dataset == 'ucf101':
    num_class = 101
elif args.dataset == 'hmdb51':
    num_class = 51
elif args.dataset == 'JHMDB':
    num_class = 21
elif args.dataset == 'kinetics':
    num_class = 400
else:
    raise ValueError('Unknown dataset ' + args.dataset)
def main():
    global args, best_prec1
    use_cuda = torch.cuda.is_available()  # check if GPU exists
    device = torch.device("cuda:0" if use_cuda else "cpu")  # use CPU or GPU
    print(device)
    model = TSN(num_class, args.num_segments, args.modality, args.frame_num,
                base_model=args.arch,
                consensus_type=args.consensus_type, dropout=args.dropout, biFlag=False,
                before_softmax=True, partial_bn=not args.no_partialbn).to(device)
    # weight_path = '/home/MrGao/yangyong/code_ssh/ST_TSN_last/checkpoint/ucf101_resnet152_rgb_TAconv10_model_best_2.pth.tar'
    # model.load_state_dict(torch.load(weight_path)['state_dict'])
    # model = torch.nn.DataParallel(model, device_ids=args.gpus).cuda()
    if args.resume:
        if os.path.isfile(args.resume):
            print(("=> loading checkpoint '{}'".format(args.resume)))
            checkpoint = torch.load(args.resume)
            # args.start_epoch = checkpoint['epoch']

            best_prec1 = checkpoint['best_prec1']
            print('best_acc:', best_prec1)
            # model.load_state_dict(checkpoint['state_dict'])
            pretrained_dict = checkpoint['state_dict']
            model_dict = model.state_dict()
            # 1. filter out unnecessary keys
            pretrained_dict = {k: v for k, v in pretrained_dict.items() if k in model_dict}
            # 2. overwrite entries in the existing state dict
            model_dict.update(pretrained_dict)
            # 3. load the new state dict
            model.load_state_dict(model_dict)
            logger = ("=> loaded checkpoint '{}' (epoch {})"
                  .format(args.evaluate, checkpoint['epoch']))
            print(logger)
            print(best_prec1)
            f.write(logger + '\n')
            f.flush()
        else:
            print(("=> no checkpoint found at '{}'".format(args.resume)))

    cudnn.benchmark = True

    if args.modality == 'rgb':
        scale_ratios = [1.0, 0.875, 0.75, 0.66]
    elif args.modality in ['flow', 'RGBDiff']:
        scale_ratios = [1.0, 0.875, 0.75]
    else:
        print("No such modality. Only rgb and flow supported.")
    clip_mean = [0.485, 0.456, 0.406]
    clip_std = [0.229, 0.224, 0.225]
    if args.modality == 'flow':
        clip_mean = [0.5]
        clip_std = [np.mean(clip_std)]
    elif args.modality == 'RGBDiff':
        clip_mean = [0.485, 0.456, 0.406] + [0] * 3 * args.new_length
        clip_std = clip_std + [np.mean(clip_std) * 2] * 3 * args.new_length
    normalize = video_transforms.Normalize(mean=clip_mean,
                                           std=clip_std)

    train_transform = video_transforms.Compose([
        video_transforms.Scale((256)),
        video_transforms.MultiScaleCrop((224, 224), scale_ratios),
        video_transforms.RandomHorizontalFlip(),
        video_transforms.ToTensor(),
        normalize])
        # video_transforms.Lambda(lambda crops: torch.stack([normalize(crop) for crop in crops], dim=0))])
    val_transform = video_transforms.Compose([
        video_transforms.Scale((256)),
        video_transforms.CenterCrop((224, 224)),
        video_transforms.ToTensor(),
        # video_transforms.Lambda(lambda crops: torch.stack([normalize(crop) for crop in crops], dim=0))
        normalize
    ])

    train_setting_file = "train_%s_split%d.txt" % (args.modality, args.split)
    train_split_file = os.path.join(args.settings, args.dataset, train_setting_file)
    val_setting_file = "val_%s_split%d.txt" % (args.modality, args.split)
    val_split_file = os.path.join(args.settings, args.dataset, val_setting_file)
    if not os.path.exists(train_split_file) or not os.path.exists(val_split_file):
        print("No split file exists in %s directory. Preprocess the dataset first" % (args.settings))

    train_dataset = datasets.__dict__[args.dataset](args.data, train_split_file,
                                                    "train", args.modality,
                                                    num_segments=args.num_segments,
                                                    new_length=args.new_length,
                                                    video_transform=train_transform,
                                                    frame_num=args.frame_num)
    val_dataset = datasets.__dict__[args.dataset](args.data, val_split_file,
                                                  "val", args.modality,
                                                  num_segments=args.num_segments,
                                                  new_length=args.new_length,
                                                  video_transform=val_transform,
                                                  frame_num=args.frame_num)

    train_loader = torch.utils.data.DataLoader(
        train_dataset,
        batch_size=args.batch_size, shuffle=True,
        num_workers=args.workers, pin_memory=True)

    val_loader = torch.utils.data.DataLoader(
        val_dataset,
        batch_size=args.batch_size, shuffle=False,
        num_workers=args.workers, pin_memory=True)

    # define loss function (criterion) and optimizer
    if args.loss_type == 'nll':
        criterion = torch.nn.CrossEntropyLoss().cuda()

    else:
        raise ValueError("Unknown loss type")

    # for group in policies:
    #     print(('group: {} has {} params, lr_mult: {}, decay_mult: {}'.format(
    #         group['name'], len(group['params']), group['lr_mult'], group['decay_mult'])))
    if args.consensus_type == 'TRN':
        policies = list(model.base_model_rnn.parameters()) + list(model.new_fc.parameters()) + list(model.consensus.parameters())
    else :
        policies = list(model.base_model_rnn.parameters()) + list(model.consensus.parameters())
    Cosine_lr = False
    # optimizer = optim.Adam(policies, lr=args.lr, weight_decay=5e-4)
    # if Cosine_lr:
    #     lr_scheduler = optim.lr_scheduler.CosineAnnealingLR(optimizer, T_max=5, eta_min=1e-6)
    # else:
    #     lr_scheduler = optim.lr_scheduler.StepLR(optimizer, step_size=40, gamma=0.1)

    # if args.evaluate:
    #     validate(val_loader, model, criterion, 0)
    #     return
    if args.optim == 'adam':
        optimizer = optim.Adam(policies, lr=args.lr, weight_decay=5e-4)
    else:
        optimizer = torch.optim.SGD(policies,
                                    args.lr,
                                    momentum=args.momentum,
                                    weight_decay=args.weight_decay)

    epoch_train_losses = []
    epoch_train_scores = []
    epoch_test_losses = []
    epoch_test_scores = []
    for epoch in range(args.start_epoch, args.epochs):
        adjust_learning_rate(optimizer, epoch, args.lr_steps)

        # train for one epoch
        train_losses, train_scores = train(train_loader, model, criterion, optimizer, epoch, device)
        # lr_scheduler.step()
        # evaluate on validation set
        # if (epoch + 1) % args.eval_freq == 0 or epoch == args.epochs - 1:
        prec1, epoch_test_loss, classes_scores = validate(val_loader, model, criterion, (epoch + 1) * len(train_loader), device)

        # remember best prec@1 and save checkpoint
        is_best = prec1 > best_prec1
        best_prec1 = max(prec1, best_prec1)
        if is_best:
            save_checkpoint({
                'epoch': epoch + 1,
                'arch': args.arch,
                'state_dict': model.state_dict(),
                'best_prec1': best_prec1,
            }, is_best)
            # save results
        logger = "best_score: {:.3f}".format(best_prec1)
        print(logger)
        f.write(logger + '\n')
        f.flush()
        epoch_train_losses.append(train_losses)
        epoch_train_scores.append(train_scores)
        epoch_test_losses.append(epoch_test_loss)
        epoch_test_scores.append(prec1)

        # save all train test results
        A = np.array(epoch_train_losses)
        B = np.array(epoch_train_scores)
        C = np.array(epoch_test_losses)
        D = np.array(epoch_test_scores)
        np.save(os.path.join(result_path, 'CRNN_epoch_training_losses.npy'), A)
        np.save(os.path.join(result_path, 'CRNN_epoch_training_scores.npy'), B)
        np.save(os.path.join(result_path, 'CRNN_epoch_test_loss.npy'), C)
        np.save(os.path.join(result_path, 'CRNN_epoch_test_score.npy'), D)
        # if is_best:
        np.save(os.path.join(result_path, '{}_test_classes_score_{}_noSoftM_{}.npy'.format(args.arch, prec1, epoch)), classes_scores)

def train(train_loader, model, criterion, optimizer, epoch, device):
    batch_time = AverageMeter()
    data_time = AverageMeter()
    losses = AverageMeter()
    top1 = AverageMeter()
    top5 = AverageMeter()

    # if args.no_partialbn:
    #     model.module.partialBN(False)
    # else:
    #     model.module.partialBN(True)

    # switch to train mode
    model.train()
    train_losses = []
    train_scores = []
    end = time.time()
    for i, (input, target) in enumerate(train_loader):
        # measure data loading time
        data_time.update(time.time() - end)
        target = target.to(device)
        # compute output
        output, cnn_results, attention_weight = model(input.to(device))
        attention_weight = attention_weight.view(-1, 1)
        cnn_results = cnn_results.view(-1, num_class)
        cnn_max_index = torch.argmax(cnn_results, dim=1)
        # cnn_max = torch.stack([cnn_results[i, cnn_max_index[i]] for i in range(len(cnn_results))], dim=0)
        # cnn_target = torch.zeros(cnn_max.shape).to(device)
        l1 = torch.Tensor([0]).data.to(device)
        l2 = torch.Tensor([0]).data.to(device)
        count1 = torch.Tensor([0]).data.to(device)
        count2 = torch.Tensor([0]).data.to(device)
        for j in range(len(target)):
            for k in range(24):
                # cnn_target[j*30 + k] = target[j]
                if cnn_max_index[j*24 + k] != target[j]:
                    count1 += torch.Tensor([1]).data.to(device)
                    # equal_list.append(cnn_max[j*30 + k])
                #     l -= torch.log(attention_weight[j*30 + k]) if random.random() > 0.9 else torch.Tensor([0]).data.to(device)
                # else:
                    l1 += (0 - attention_weight[j*24 + k])**2
                # else:
                #     p = random.random()
                #     if (p >= 0.9):
                #         count2 += torch.Tensor([1]).data.to(device)
                #         l2 += (1 - attention_weight[j*30 + k])**2
            # choice_equal = random.choice(equal_list)
            # l += torch.log(choice_equal)
        l1 = torch.sqrt(l1 / count1)
        # l2 = torch.sqrt(l2 / count2)
        loss = criterion(output, target.to(device)) + l1 + l2
        train_losses.append(loss.item())
        # measure accuracy and record loss
        prec1, prec5 = accuracy(output.cpu().data, target.cpu(), topk=(1,5))
        losses.update(loss.item(), input.size(0))
        top1.update(prec1.item(), input.size(0))
        top5.update(prec5.item(), input.size(0))
        train_scores.append(prec1.item())
        # compute gradient and do SGD step
        optimizer.zero_grad()
        loss.backward()
        # for name, parms in model.named_parameters():
        #     print('-->name:', name, '-->grad_requirs:',parms.requires_grad, \
        #           ' -->grad_value:',parms.grad)
        if args.clip_gradient is not None:
            total_norm = clip_grad_norm(model.parameters(), args.clip_gradient)
            if total_norm > args.clip_gradient:
                print("clipping gradient: {} with coef {}".format(total_norm, args.clip_gradient / total_norm))

        optimizer.step()
        batch_time.update(time.time() - end)
        end = time.time()

        if i % args.print_freq == 0:
            logger = ('Epoch: [{0}][{1}/{2}], lr: {lr:.8f}\t'
                      'Time {batch_time.val:.3f} ({batch_time.avg:.3f})\t'
                      'Data {data_time.val:.3f} ({data_time.avg:.3f})\t'
                      'Loss {loss.val:.4f} ({loss.avg:.4f})\t'
                      'Prec@1 {top1.val:.3f} ({top1.avg:.3f})\t'
                      'Prec@5 {top5.val:.3f} ({top5.avg:.3f})'.format(
                epoch, i, len(train_loader), batch_time=batch_time,
                data_time=data_time, loss=losses, top1=top1, top5=top5, lr=optimizer.param_groups[-1]['lr']))
            print(logger)
            f.write(logger+'\n')
            f.flush()
    return train_losses, train_scores


def validate(val_loader, model, criterion, iter, device, logger=None):
    batch_time = AverageMeter()
    losses = AverageMeter()
    top1 = AverageMeter()
    top5 = AverageMeter()

    # switch to evaluate mode
    model.eval()
    classes_scores = []
    end = time.time()
    with torch.no_grad():
        for i, (input, target) in enumerate(val_loader):
            target = target.to(device)
            # input_var = torch.autograd.Variable(input, volatile=True)
            # target_var = torch.autograd.Variable(target, volatile=True)

            # compute output
            output = model(input.to(device))
            # class_score = torch.nn.functional.softmax(output, dim=1).cpu().data.numpy()
            classes_scores.append(output.cpu().data.numpy())
            loss = criterion(output, target.to(device))

            # measure accuracy and record loss
            prec1, prec5 = accuracy(output.cpu().data, target.cpu(), topk=(1,5))

            losses.update(loss.item(), input.size(0))
            top1.update(prec1.item(), input.size(0))
            top5.update(prec5.item(), input.size(0))

            # measure elapsed time
            batch_time.update(time.time() - end)
            end = time.time()

            if i % args.print_freq == 0:
                logger = ('Test: [{0}/{1}]\t'
                          'Time {batch_time.val:.3f} ({batch_time.avg:.3f})\t'
                          'Loss {loss.val:.4f} ({loss.avg:.4f})\t'
                          'Prec@1 {top1.val:.3f} ({top1.avg:.3f})\t'
                          'Prec@5 {top5.val:.3f} ({top5.avg:.3f})'.format(
                    i, len(val_loader), batch_time=batch_time, loss=losses,
                    top1=top1, top5=top5))
                print(logger)
                f.write(logger + '\n')
                f.flush()
    logger = ('Testing Results: Prec@1 {top1.avg:.3f} Prec@5 {top5.avg:.3f} Loss {loss.avg:.5f}'
              .format(top1=top1, top5=top5, loss=losses))
    print(logger)
    f.write(logger + '\n')
    f.flush()
    classes_scores = np.concatenate(classes_scores, axis=0)
    return top1.avg, losses.avg, classes_scores


def save_checkpoint(state, is_best, filename='{}_split{}_{}.pth.tar'.format(args.dataset, args.split, args.optim)):
    filename = '_'.join((args.snapshot_pref.format(args.arch), args.modality.lower(), filename))
    torch.save(state, filename)
    # if is_best:
    #     best_name = '_'.join((args.snapshot_pref, args.modaplity.lower(), 'model_best.pth.tar'))
    #     shutil.copyfile(filename, best_name)


class AverageMeter(object):
    """Computes and stores the average and current value"""
    def __init__(self):
        self.reset()

    def reset(self):
        self.val = 0
        self.avg = 0
        self.sum = 0
        self.count = 0

    def update(self, val, n=1):
        self.val = val
        self.sum += val * n
        self.count += n
        self.avg = self.sum / self.count


def adjust_learning_rate(optimizer, epoch, lr_steps):
    """Sets the learning rate to the initial LR decayed by 10 every 30 epochs"""
    # if epoch <= 61:
    #     lr = args.lr * (0.1 ** (epoch // 60))
    # else:
    #     lr = args.lr *0.1 * (0.1 ** ((epoch-60) // 100))
    lr = args.lr * (0.1 ** (epoch // 50))
    for param_group in optimizer.param_groups:
        param_group['lr'] = lr


def accuracy(output, target, topk=(1,)):
    """Computes the precision@k for the specified values of k"""
    maxk = max(topk)
    batch_size = target.size(0)
    _, pred = output.topk(maxk, 1, True, True)
    pred = pred.t()
    correct = pred.eq(target.view(1, -1).expand_as(pred))

    res = []
    for k in topk:
        correct_k = correct[:k].view(-1).float().sum(0)
        res.append(correct_k.mul_(100.0 / batch_size))
    return res

if __name__ == '__main__':
    main()
