# Supplementary material for: STA-TSN: Spatial-Temporal Attention Temporal Segment Network for action recognition in video
Source: PLoS One. 2022 Mar 17;17(3):e0265115. doi: 10.1371/journal.pone.0265115 (PMC8929560; doi:10.1371/journal.pone.0265115)
Supplement: S1 File — (ZIP) [file pone.0265115.s001.zip › ┤·┬δ/models4.py]

# coding:utf-8
from torch import nn
import torch.nn.functional as F
from ops.basic_ops import ConsensusModule, Identity
from transforms import *
from torch.nn.init import normal, constant
import base_models
import torch
import TRNmodule

class ResCNNEncoder(nn.Module):
    def __init__(self, fc_hidden1=512, fc_hidden2=512, drop_p=0.3, model_name='rgb_resnet152', num_class=101):
        """Load the pretrained ResNet-152 and replace top fc layer."""
        super(ResCNNEncoder, self).__init__()

        self.fc_hidden1, self.fc_hidden2 = fc_hidden1, fc_hidden2
        self.drop_p = drop_p
        self.model_name = model_name
        #######------------------ResNet--------------###############

        self.resnet = base_models.__dict__[self.model_name](pretrained=True, num_classes=num_class)
        # modules = list(resnet.children())[:-1]  # delete the last fc layer.
        # self.resnet = nn.Sequential(*modules)
        # a  =1
        #######------------------VGG16--------------###############
        # vgg16 = st_vgg(num_classes=101)
        # modules = list(vgg16.children())[:3]  # delete the last fc layer.
        # self.vgg16 = nn.Sequential(*modules)

        # self.avgpool = nn.AdaptiveAvgPool2d((1, 1))
        # self.conv1 = nn.Conv2d(512, 1024, kernel_size=3, padding=1, stride=1)
        # for p in self.vgg16.parameters():
        #     p.requires_grad = False
        #######--------------------------------------###############
        # self.spatialAttention = SpatialAttention(512)
        # self.fc1 = nn.Linear(resnet.fc.in_features, fc_hidden1)
        # self.bn1 = nn.BatchNorm1d(fc_hidden1, momentum=0.01)
        # self.fc2 = nn.Linear(fc_hidden1, fc_hidden2)
        # self.bn2 = nn.BatchNorm1d(fc_hidden2, momentum=0.01)
        # self.fc3 = nn.Linear(fc_hidden2, CNN_embed_dim)
    def forward(self, x_3d):
        cnn_embed_seq = []
        spatial_attentions = []
        cnn_results = []
        for t in range(x_3d.size(1)):
            # ResNet CNN
            with torch.no_grad():
                features, x, spatial_attention = self.resnet(x_3d[:, t, :, :, :])  # ResNet
            cnn_embed_seq.append(features)
            cnn_results.append(x)
            spatial_attentions.append(spatial_attention)
        # swap time and sample dim such that (sample dim, time dim, CNN latent dim)
        cnn_embed_seq = torch.stack(cnn_embed_seq, dim=1)
        cnn_results = torch.stack(cnn_results, dim=1)
        spatial_attentions = torch.stack(spatial_attentions, dim=0)
        # cnn_embed_seq: shape=(batch, time_step, input_size)
        return cnn_embed_seq, cnn_results, spatial_attentions


class DecoderRNN(nn.Module):
    def __init__(self, consensus_type, CNN_embed_dim=2048, h_RNN_layers=3, h_RNN=256, drop_p=0.7, num_classes=50, biFlag=False):
        super(DecoderRNN, self).__init__()
        self.RNN_input_size = CNN_embed_dim
        self.h_RNN_layers = h_RNN_layers  # RNN hidden layers
        self.h_RNN = h_RNN  # RNN hidden nodes
        self.drop_p = drop_p
        self.num_classes = num_classes
        self.biFlag = biFlag
        self.consensus_type = consensus_type
        self.LSTM = nn.LSTM(
            input_size=self.RNN_input_size,
            hidden_size=self.h_RNN,
            num_layers=h_RNN_layers,
            batch_first=True,
            bidirectional=self.biFlag,
            # input & output will has batch size as 1s dimension. e.g. (batch, time_step, input_size)
        )
        # 方式一�?        # self.fc0 = nn.Linear(self.h_RNN, self.h_RNN)
        #######---------------------------------------###############
        # 方式二：
        self.conv1d = nn.Conv1d(self.h_RNN * 2 if self.biFlag else self.h_RNN, 1, 1, stride=1)
        #######---------------------------------------###############
        self.softMax = nn.Softmax(dim=1)
        # self.fc_cls1 = nn.Linear(self.h_FC_dim, self.h_FC_dim)
        if self.consensus_type == 'avg':
            self.fc2 = nn.Linear(self.h_RNN, self.num_classes)

    def forward(self, x_RNN):
        # x_RNN = self.cnn_encoder(x)
        self.LSTM.flatten_parameters()
        RNN_out, (h_n, h_c) = self.LSTM(x_RNN, None)
        """ h_n shape (n_layers, batch, hidden_size), h_c shape (n_layers, batch, hidden_size) """
        """ None represents zero initial hidden state. RNN_out has shape=(batch, time_step, output_size) """
        # 方式一�?
        # RNN_out = torch.reshape(RNN_out, [-1, self.h_RNN])
        # attention_weight = self.fc0(RNN_out).reshape(-1, n_samples_for_each_video, self.h_RNN)
        # attention_weight = self.softMax(attention_weight)
        ###########--------------------------------#################
        # 方式二：
        RNN_out = torch.transpose(RNN_out, 2, 1)
        attention_weight = self.conv1d(RNN_out).transpose(2, 1)

        attention_weight = self.softMax(attention_weight)

        # attention_weight = F.dropout(attention_weight, p=self.drop_p, training=self.training)

        ############--------------------------------#################
        # 方式三：
        # attention_weight = self.softMax(RNN_out)
        ############--------------------------------#################
        x = torch.sum(x_RNN * attention_weight, dim=1)
        # FC layers
        # x = self.fc1(RNN_out[:, -1, :])  # choose RNN_out at the last time step
        # x = self.fc_cls1(x)
        # x = F.relu(x)
        if self.consensus_type == 'avg':
            x = F.dropout(x, p=self.drop_p, training=self.training)
            x = self.fc2(x)

        return x, attention_weight

class TSN(nn.Module):
    def __init__(self, num_class, num_segments, modality, frame_num,
                 base_model='resnet101', new_length=None,
                 consensus_type='avg', before_softmax=True,
                 dropout=0.8, biFlag = False,
                 crop_num=1, partial_bn=True):
        super(TSN, self).__init__()
        self.modality = modality
        self.num_segments = num_segments
        self.reshape = True
        self.before_softmax = before_softmax
        self.dropout = dropout
        self.crop_num = crop_num
        self.consensus_type = consensus_type
        self.frame_num = frame_num
        if not before_softmax and consensus_type != 'avg':
            raise ValueError("Only avg consensus can be used after Softmax")

        if new_length is None:
            self.new_length = 1 if modality == "rgb" else 5
        else:
            self.new_length = new_length

        print(("""
Initializing TSN with base model: {}.
TSN Configurations:
    input_modality:     {}
    num_segments:       {}
    new_length:         {}
    frame_num:          {}
    consensus_module:   {}
    dropout_ratio:      {}
    models4
        """.format(base_model, self.modality, self.num_segments, self.new_length,self.frame_num, consensus_type, self.dropout)))

        self.CNN_embed_dim = 2048
        self.RNN_hidden_layers = 1
        self.RNN_hidden_nodes = 2048
        self.img_feature_dim = 256
        self.k = num_class
        self.biFlag = biFlag
        self.base_model = ResCNNEncoder(model_name= base_model, num_class=num_class)
        self.base_model_rnn = DecoderRNN(consensus_type = self.consensus_type, CNN_embed_dim=self.CNN_embed_dim,
                                         h_RNN_layers=self.RNN_hidden_layers,
                                         h_RNN=self.RNN_hidden_nodes, num_classes=self.k, biFlag=self.biFlag)
        # cnn_weight_path = "./ST_Conv1d512_attention_VGG16_1lstm512_change_optim/cnn_encoder_attention.pth"
        # rnn_weight_path = "/home/MrGao/yangyong/code_ssh/pytorch-2stream-TS-LSTM/ResNetCRNN/ResNetCRNN_ckpt/new_resnet101_videoTransforms_spp_scratch_TAconv11/rnn_decoder_attention.pth"
        # self.base_model.load_state_dict(torch.load(cnn_weight_path))
        # self.base_model_rnn.load_state_dict(torch.load(rnn_weight_path))
        # if self.modality == 'Flow':
        #     print("Converting the ImageNet model to a flow init model")
        #     self.base_model = self._construct_flow_model(self.base_model)
        #     print("Done. Flow model ready...")
        # elif self.modality == 'RGBDiff':
        #     print("Converting the ImageNet model to RGB+Diff init model")
        #     self.base_model = self._construct_diff_model(self.base_model)
        #     print("Done. RGBDiff model ready.")

        if self.consensus_type in ['TRN', 'TRNmultiscale']:
            # plug in the Temporal Relation Network Module
            self.new_fc = nn.Linear(self.CNN_embed_dim, self.img_feature_dim)
            self.consensus = TRNmodule.return_TRN(consensus_type, self.img_feature_dim, self.num_segments, num_class)
        else:
            self.consensus = ConsensusModule(consensus_type)
        if not self.before_softmax:
            self.softmax = nn.Softmax()

        self._enable_pbn = partial_bn
        if partial_bn:
            self.partialBN(True)

    def train(self, mode=True):
        """
        Override the default train() to freeze the BN parameters
        :return:
        """
        super(TSN, self).train(mode)
        count = 0
        if self._enable_pbn:
            print("Freezing BatchNorm2D except the first one.")
            for m in self.base_model.modules():
                if isinstance(m, nn.BatchNorm2d):
                    count += 1
                    if count >= (2 if self._enable_pbn else 1):
                        m.eval()

                        # shutdown update in frozen mode
                        m.weight.requires_grad = False
                        m.bias.requires_grad = False

    def partialBN(self, enable):
        self._enable_pbn = enable

    def forward(self, input):
        # sample_len = (3 if self.modality == "RGB" else 2)*self.new_length
        sample_len = self.num_segments * self.frame_num
        if self.modality == 'RGBDiff':
            sample_len = 3 * self.frame_num
            input = self._get_diff(input)
        rnn_input = []
        features, cnn_results, spatial_attentions = self.base_model(input)
        for i in range(self.num_segments):
            rnn_input.append(features[:, i*self.frame_num:(i+1)*self.frame_num, :])
        rnn_input = torch.stack(rnn_input, dim=1)
        b, n, t, f = rnn_input.shape
        rnn_input = rnn_input.view(-1, t, f)
        base_out, temporal_attention = self.base_model_rnn(rnn_input)
        if self.dropout > 0:
            if self.consensus_type in ['TRN', 'TRNmultiscale']:
                base_out = F.dropout(base_out, p=self.dropout, training=self.training)
                base_out = self.new_fc(base_out)
        if not self.before_softmax:
            base_out = self.softmax(base_out)
        # a = base_out.data.cpu().numpy()
        base_out = base_out.view((-1, self.num_segments) + base_out.size()[1:])
        # b = base_out.data.cpu().numpy()
        output = self.consensus(base_out)
        if self.training:
            return output.squeeze(1), cnn_results, temporal_attention
        else:
            # return output.squeeze(1), spatial_attentions, temporal_attention
            return output.squeeze(1)

    def _get_diff(self, input, keep_rgb=False):
        input_c = 3 if self.modality in ["rgb", "RGBDiff"] else 2
        input_view = input.view((-1, self.num_segments, self.new_length + 1, input_c,) + input.size()[2:])
        if keep_rgb:
            new_data = input_view.clone()
        else:
            new_data = input_view[:, :, 1:, :, :, :].clone()

        for x in reversed(list(range(1, self.new_length + 1))):
            if keep_rgb:
                new_data[:, :, x, :, :, :] = input_view[:, :, x, :, :, :] - input_view[:, :, x - 1, :, :, :]
            else:
                new_data[:, :, x - 1, :, :, :] = input_view[:, :, x, :, :, :] - input_view[:, :, x - 1, :, :, :]

        return new_data


    def _construct_flow_model(self, base_model):
        # modify the convolution layers
        # Torch models are usually defined in a hierarchical way.
        # nn.modules.children() return all sub modules in a DFS manner
        modules = list(self.base_model.modules())
        first_conv_idx = list(filter(lambda x: isinstance(modules[x], nn.Conv2d), list(range(len(modules)))))[0]
        conv_layer = modules[first_conv_idx]
        container = modules[first_conv_idx - 1]

        # modify parameters, assume the first blob contains the convolution kernels
        params = [x.clone() for x in conv_layer.parameters()]
        kernel_size = params[0].size()
        new_kernel_size = kernel_size[:1] + (2 * self.new_length, ) + kernel_size[2:]
        new_kernels = params[0].data.mean(dim=1, keepdim=True).expand(new_kernel_size).contiguous()

        new_conv = nn.Conv2d(2 * self.new_length, conv_layer.out_channels,
                             conv_layer.kernel_size, conv_layer.stride, conv_layer.padding,
                             bias=True if len(params) == 2 else False)
        new_conv.weight.data = new_kernels
        if len(params) == 2:
            new_conv.bias.data = params[1].data # add bias if neccessary
        layer_name = list(container.state_dict().keys())[0][:-7] # remove .weight suffix to get the layer name

        # replace the first convlution layer
        setattr(container, layer_name, new_conv)
        return base_model

    def _construct_diff_model(self, base_model, keep_rgb=False):
        # modify the convolution layers
        # Torch models are usually defined in a hierarchical way.
        # nn.modules.children() return all sub modules in a DFS manner
        modules = list(self.base_model.modules())
        first_conv_idx = list(filter(lambda x: isinstance(modules[x], nn.Conv2d), list(range(len(modules)))))[0]
        conv_layer = modules[first_conv_idx]
        container = modules[first_conv_idx - 1]

        # modify parameters, assume the first blob contains the convolution kernels
        params = [x.clone() for x in conv_layer.parameters()]
        kernel_size = params[0].size()
        if not keep_rgb:
            new_kernel_size = kernel_size[:1] + (3 * self.new_length,) + kernel_size[2:]
            new_kernels = params[0].data.mean(dim=1, keepdim=True).expand(new_kernel_size).contiguous()
        else:
            new_kernel_size = kernel_size[:1] + (3 * self.new_length,) + kernel_size[2:]
            new_kernels = torch.cat((params[0].data, params[0].data.mean(dim=1, keepdim=True).expand(new_kernel_size).contiguous()),
                                    1)
            new_kernel_size = kernel_size[:1] + (3 + 3 * self.new_length,) + kernel_size[2:]

        new_conv = nn.Conv2d(new_kernel_size[1], conv_layer.out_channels,
                             conv_layer.kernel_size, conv_layer.stride, conv_layer.padding,
                             bias=True if len(params) == 2 else False)
        new_conv.weight.data = new_kernels
        if len(params) == 2:
            new_conv.bias.data = params[1].data  # add bias if neccessary
        layer_name = list(container.state_dict().keys())[0][:-7]  # remove .weight suffix to get the layer name

        # replace the first convolution layer
        setattr(container, layer_name, new_conv)
        return base_model

    @property
    def crop_size(self):
        return self.input_size

    @property
    def scale_size(self):
        return self.input_size * 256 // 224
