# Supplementary material for: STA-TSN: Spatial-Temporal Attention Temporal Segment Network for action recognition in video
Source: PLoS One. 2022 Mar 17;17(3):e0265115. doi: 10.1371/journal.pone.0265115 (PMC8929560; doi:10.1371/journal.pone.0265115)
Supplement: S1 File — (ZIP) [file pone.0265115.s001.zip › ┤·┬δ/ops/basic_ops.py]

import torch
import math


class Identity(torch.nn.Module):
    def forward(self, input):
        return input


class SegmentConsensus(torch.autograd.Function):

    def __init__(self, consensus_type, dim=1):
        self.consensus_type = consensus_type
        self.dim = dim
        self.shape = None

    def forward(self, input_tensor):
        self.shape = input_tensor.size()
        if self.consensus_type == 'avg':
            output = input_tensor.mean(dim=self.dim, keepdim=True)
        elif self.consensus_type == 'identity':
            output = input_tensor
        else:
            output = None

        return output

    def backward(self, grad_output):
        if self.consensus_type == 'avg':
            grad_in = grad_output.expand(self.shape) / float(self.shape[self.dim])
        elif self.consensus_type == 'identity':
            grad_in = grad_output
        else:
            grad_in = None

        return grad_in


class ConsensusModule(torch.nn.Module):

    def __init__(self, consensus_type, dim=1):
        super(ConsensusModule, self).__init__()
        self.consensus_type = consensus_type if consensus_type != 'rnn' else 'identity'
        self.dim = dim

    def forward(self, input):
        return SegmentConsensus(self.consensus_type, self.dim)(input)
