# Supplementary material for: STA-TSN: Spatial-Temporal Attention Temporal Segment Network for action recognition in video
Source: PLoS One. 2022 Mar 17;17(3):e0265115. doi: 10.1371/journal.pone.0265115 (PMC8929560; doi:10.1371/journal.pone.0265115)
Supplement: S1 File — (ZIP) [file pone.0265115.s001.zip › ┤·┬δ/ops/utils.py]

import torch
import numpy as np
from sklearn.metrics import confusion_matrix

def get_grad_hook(name):
    def hook(m, grad_in, grad_out):
        print((name, grad_out[0].data.abs().mean(), grad_in[0].data.abs().mean()))
        print((grad_out[0].size()))
        print((grad_in[0].size()))

        print((grad_out[0]))
        print((grad_in[0]))

    return hook


def softmax(scores):
    es = np.exp(scores - scores.max(axis=-1)[..., None])
    return es / es.sum(axis=-1)[..., None]


def log_add(log_a, log_b):
    return log_a + np.log(1 + np.exp(log_b - log_a))


def class_accuracy(prediction, label):
    cf = confusion_matrix(prediction, label)
    cls_cnt = cf.sum(axis=1)
    cls_hit = np.diag(cf)

    cls_acc = cls_hit / cls_cnt.astype(float)

    mean_cls_acc = cls_acc.mean()

    return cls_acc, mean_cls_acc
