# Supplementary material for: STA-TSN: Spatial-Temporal Attention Temporal Segment Network for action recognition in video
Source: PLoS One. 2022 Mar 17;17(3):e0265115. doi: 10.1371/journal.pone.0265115 (PMC8929560; doi:10.1371/journal.pone.0265115)
Supplement: S1 File — (ZIP) [file pone.0265115.s001.zip › ┤·┬δ/opts.py]

import argparse
parser = argparse.ArgumentParser(description="PyTorch implementation of Temporal Segment Networks")
parser.add_argument('data', default='/home/MrGao/yangyong/Datas/ucf101_rgb',
                    help='path to dataset')
parser.add_argument('--settings', default='./datasets/settings',
                    help='path to datset setting files')
parser.add_argument('-s', '--split', default=1, type=int,
                    help='which split of data to work on (default: 1)')
parser.add_argument('--dataset', type=str, default='ucf101')
parser.add_argument('--modality', type=str, default='rgb')
parser.add_argument('--new_length', default=1, type=int,
                    help='length of sampled video frames (default: 1)')
parser.add_argument('--frame_num', default=10, type=int,
                    help='length of sampled video frames (default: 1)')
# ========================= Model Configs ==========================
parser.add_argument('--arch', type=str, default="resnet152")
parser.add_argument('--num_segments', type=int, default=3)
parser.add_argument('--consensus_type', type=str, default='avg',
                    choices=['avg', 'max', 'topk', 'identity', 'rnn', 'cnn', 'TRN'])
parser.add_argument('--k', type=int, default=3)

parser.add_argument('--dropout', '--do', default=0.5, type=float,
                    metavar='DO', help='dropout ratio (default: 0.5)')
parser.add_argument('--loss_type', type=str, default="nll",
                    choices=['nll'])
# ========================= Learning Configs ==========================
parser.add_argument('--epochs', default=300, type=int, metavar='N',
                    help='number of total epochs to run')
parser.add_argument('-b', '--batch-size', default=128, type=int,
                    metavar='N', help='mini-batch size (default: 256)')
parser.add_argument('--lr', '--learning-rate', default=0.001, type=float,
                    metavar='LR', help='initial learning rate')
parser.add_argument('--lr_steps', default=[20, 40], type=float, nargs="+",
                    metavar='LRSteps', help='epochs to decay learning rate by 10')
parser.add_argument('--momentum', default=0.9, type=float, metavar='M',
                    help='momentum')
parser.add_argument('--weight-decay', '--wd', default=5e-4, type=float,
                    metavar='W', help='weight decay (default: 5e-4)')
parser.add_argument('--clip-gradient', '--gd', default=None, type=float,
                    metavar='W', help='gradient norm clipping (default: disabled)')
parser.add_argument('--no_partialbn', '--npb', default=False, action="store_true")

# ========================= Monitor Configs ==========================
parser.add_argument('--print-freq', '-p', default=20, type=int,
                    metavar='N', help='print frequency (default: 10)')
parser.add_argument('--eval-freq', '-ef', default=5, type=int,
                    metavar='N', help='evaluation frequency (default: 5)')


# ========================= Runtime Configs ==========================
parser.add_argument('-j', '--workers', default=4, type=int, metavar='N',
                    help='number of data loading workers (default: 4)')
parser.add_argument('--resume', default='', type=str, metavar='PATH',
                    help='path to latest checkpoint (default: none)')
parser.add_argument('-e', '--evaluate', dest='evaluate', action='store_true',
                    help='evaluate model on validation set')
parser.add_argument('--start-epoch', default=0, type=int, metavar='N',
                    help='manual epoch number (useful on restarts)')
parser.add_argument('--snapshot_pref', type=str, default="./checkpoint/{}")
parser.add_argument('--gpus', nargs='+', type=int, default=None)
parser.add_argument('--flow_prefix', default="", type=str)
parser.add_argument('--optim', default="adam", type=str, choices=['adam', 'sgd'])
