# Supplementary material for: STA-TSN: Spatial-Temporal Attention Temporal Segment Network for action recognition in video
Source: PLoS One. 2022 Mar 17;17(3):e0265115. doi: 10.1371/journal.pone.0265115 (PMC8929560; doi:10.1371/journal.pone.0265115)
Supplement: S1 File — (ZIP) [file pone.0265115.s001.zip › ┤·┬δ/scripts/eval_ucf101_pytorch/VideoSpatialPrediction_TSN_deng.py]

'''
A sample function for classification using spatial network
Customize as needed:
e.g. num_categories, layer for feature extraction, batch_size
'''

import os
import sys
import numpy as np
import math
import cv2
import scipy.io as sio

import torch
import torch.nn as nn
import torch.nn.parallel
import torch.backends.cudnn as cudnn
import torch.optim
import torch.utils.data
import torchvision.transforms as transforms
import torchvision.datasets as datasets
import torchvision.models as models
os.environ["CUDA_VISIBLE_DEVICES"]="0"
sys.path.insert(0, "../../")
import video_transforms
import warnings
warnings.filterwarnings("ignore")
device = torch.device("cuda:0" if torch.cuda.is_available() else "cpu")


def VideoSpatialPrediction(
        vid_name,
        net,
        num_categories,
        dataset_name,
        start_frame=0,
        num_frames=0,
        num_samples=1,
        num_segments=3,
        frame_num=10,
        new_length=1,
        is_color=True
):
    if num_frames == 0:
        imglist = os.listdir(vid_name)
        if dataset_name == 'ucf101':
            duration = len(imglist)-1
        else:
            duration = len(imglist)
            if dataset_name == 'hmdb51':
                h, w, c = cv2.imread(os.path.join(vid_name, 'frame000001.jpg'), cv2.IMREAD_UNCHANGED).shape
            else:
                h, w, c = cv2.imread(os.path.join(vid_name, 'image_00001.jpg'), cv2.IMREAD_UNCHANGED).shape
            if (w <= h and w == 256) or (h <= w and h == 256):
                new_h = h
                new_w = w
            else:
                if w < h:
                    new_w = 256
                    new_h = int(256 * h / w)
                else:
                    new_w = int(256 * w / h)
                    new_h = 256
        # print(duration)
    else:
        duration = num_frames

    clip_mean = [0.485, 0.456, 0.406]
    clip_std = [0.229, 0.224, 0.225]
    normalize = video_transforms.Normalize(mean=clip_mean,
                                           std=clip_std)
    val_transform = video_transforms.Compose([
        video_transforms.ToTensor(),
        normalize,
    ])
    if is_color:
        cv_read_flag = cv2.IMREAD_COLOR         # > 0
    else:
        cv_read_flag = cv2.IMREAD_GRAYSCALE
        # selection
    average_duration = int(duration / num_segments)
    if dataset_name == 'ucf101':
        new_h = 256
        new_w = 340
    dims = (new_h, new_w, 3, num_samples*num_segments*frame_num*new_length)
    rgb = np.zeros(shape=dims, dtype=np.float64)
    rgb_flip = np.zeros(shape=dims, dtype=np.float64)
    count = 0
    interpolation = cv2.INTER_LINEAR
    for i in range(num_samples):
        for seg_id in range(num_segments):
            for frame_id in range(frame_num):
                '''
                step = (average_duration - frame_num) // num_samples
                if step < 1:
                    step = 1
                offset = i * step + frame_id + seg_id * average_duration
                if (offset+9 > duration-1):
                    offset = frame_id + seg_id * average_duration
                '''
                offset = seg_id * average_duration
                frame_duration = int((average_duration-num_samples) / frame_num)
                if frame_duration <= 0:
                    frame_duration = 1
                offset = offset + frame_id * frame_duration + i if offset + frame_id * frame_duration + i < duration else duration - 1

                for length_id in range(1, new_length+1):
                    if dataset_name == 'hmdb51':
                        frame_path = os.path.join(vid_name, 'frame%06d.jpg' % (length_id + offset))
                    else:
                        frame_path = os.path.join(vid_name, 'image_{0:05d}.jpg'.format(length_id + offset))

                    cv_img_origin = cv2.imread(frame_path, cv2.IMREAD_UNCHANGED)
                    if cv_img_origin is None:
                        print("Could not load file %s" % (frame_path))
                        sys.exit()
                    cv_img = cv2.resize(cv_img_origin, dims[1::-1], interpolation=interpolation)
                    cv_img = cv2.cvtColor(cv_img, cv2.COLOR_BGR2RGB)
                    rgb[:, :, :, count] = cv_img
                    rgb_flip[:, :, :, count] = cv_img[:, ::-1, :]
                    count += 1
    h_coro_center = (new_h-224)//2
    w_coro_center = (new_w - 224) //2
    # crop
    rgb_1 = rgb[:224, :224, :, :]                     # left up
    rgb_2 = rgb[:224, -224:, :, :]                    # left down
    rgb_3 = rgb[h_coro_center:h_coro_center+224, w_coro_center:w_coro_center+224, :, :]                 # center
    rgb_4 = rgb[-224:, :224, :, :]                    # right up
    rgb_5 = rgb[-224:, -224:, :, :]                   # right down
    rgb_f_1 = rgb_flip[:224, :224, :, :]              # flip left up
    rgb_f_2 = rgb_flip[:224, -224:, :, :]             # flip left down
    rgb_f_3 = rgb_flip[h_coro_center:h_coro_center+224, w_coro_center:w_coro_center+224, :, :]          # flip center
    rgb_f_4 = rgb_flip[-224:, :224, :, :]             # flip right up
    rgb_f_5 = rgb_flip[-224:, -224:, :, :]            # flip right down

    rgb = np.concatenate((rgb_1, rgb_2, rgb_3, rgb_4, rgb_5, rgb_f_1, rgb_f_2, rgb_f_3, rgb_f_4, rgb_f_5), axis=3)

    _, _, _, c = rgb.shape
    rgb_list = []
    for c_index in range(c):
        cur_img = rgb[:, :, :, c_index].squeeze()
        cur_img_tensor = val_transform(cur_img)
        # rgb_list.append(np.expand_dims(cur_img_tensor.numpy(), 0))
        rgb_list.append(cur_img_tensor)

    rgb_np = torch.stack(rgb_list, dim=0)
    # rgb_np = np.concatenate(rgb_list, axis=0)
    # print(rgb_np.shape)
    batch_size = num_segments * frame_num * num_samples  # 750
    prediction = np.zeros((num_categories, rgb.shape[3]//(num_segments * frame_num)))
    num_batches = int(math.ceil(float(rgb.shape[3]) / batch_size))  # 10

    for bb in range(num_batches):
        span = range(batch_size * bb, min(rgb.shape[3], batch_size * (bb + 1)))
        data = rgb_np[span, :, :, :]
        input_data = []
        for i in range(len(span)//(num_segments * frame_num)):
            input_data.append(data[i*(num_segments * frame_num):
                                   (i+1)*(num_segments * frame_num), :, :, :])
        # input_data = np.stack(input_data, axis=0)
        # imgDataTensor = torch.from_numpy(input_data).type(torch.FloatTensor).to(device)
        # imgDataVar = torch.autograd.Variable(imgDataTensor)
        # output = net(imgDataVar)
        input_data = torch.stack(input_data, axis=0).to(device)
        output = net(input_data)
        # a = output.data.cpu().numpy()[:, 0]
        # b = output.data.cpu().numpy()[:, 91]
        # output = torch.nn.functional.softmax(output, dim=1)
        result = output.data.cpu().numpy()
        prediction[:, (batch_size * bb)//(num_segments * frame_num)
                      : min(rgb.shape[3], batch_size * (bb + 1))
                       // (num_segments * frame_num)] = np.transpose(result)

    return prediction
