# Supplementary material for: STA-TSN: Spatial-Temporal Attention Temporal Segment Network for action recognition in video
Source: PLoS One. 2022 Mar 17;17(3):e0265115. doi: 10.1371/journal.pone.0265115 (PMC8929560; doi:10.1371/journal.pone.0265115)
Supplement: S1 File — (ZIP) [file pone.0265115.s001.zip › ┤·┬δ/scripts/eval_ucf101_pytorch/VideoTemporalPrediction_TSN_deng.py]

'''
A sample function for classification using spatial network
Customize as needed:
e.g. num_categories, layer for feature extraction, batch_size
'''
import glob
import os
import sys
import numpy as np
import math
import cv2
import scipy.io as sio

import torch
import torch.nn as nn
import torch.nn.parallel
import torch.backends.cudnn as cudnn
import torch.optim
import torch.utils.data
import torchvision.transforms as transforms
import torchvision.datasets as datasets
import torchvision.models as models
os.environ["CUDA_VISIBLE_DEVICES"]="0"
sys.path.insert(0, "../../")
import video_transforms
import warnings
warnings.filterwarnings("ignore")
device = torch.device("cuda:0" if torch.cuda.is_available() else "cpu")


def VideoSpatialPrediction(
        vid_name_u,
        vid_name_v,
        net,
        num_categories,
        dataset_name,
        start_frame=0,
        num_frames=0,
        num_samples=1,
        num_segments=3,
        frame_num=10,
        new_length=10,
        is_color=False,
):
    if num_frames == 0:
        imglist = os.listdir(vid_name_u)
        if dataset_name == 'hmdb51':
            duration = len(imglist)
            h, w = cv2.imread(os.path.join(vid_name_u, 'frame000001.jpg'), cv2.IMREAD_GRAYSCALE).shape
            if (w <= h and w == 256) or (h <= w and h == 256):
                new_h = h
                new_w = w
            else:
                if w < h:
                    new_w = 256
                    new_h = int(256 * h / w)
                else:
                    new_w = int(256 * w / h)
                    new_h = 256
        # print(duration)
        else:
            duration = len(imglist)
    else:
        duration = num_frames
    clip_std = [0.229, 0.224, 0.225]
    clip_mean = [0.5]
    clip_std = [np.mean(clip_std)]
    normalize = video_transforms.Normalize(mean=clip_mean,
                                           std=clip_std)
    val_transform = video_transforms.Compose([
        video_transforms.ToTensor(),
        normalize,
    ])
    if is_color:
        cv_read_flag = cv2.IMREAD_COLOR         # > 0
    else:
        cv_read_flag = cv2.IMREAD_GRAYSCALE
        # selection
    average_duration = int(duration / num_segments)
    if dataset_name != 'hmdb51':
        new_h = 256
        new_w = 340
    dims = (new_h, new_w, new_length*2, num_samples*num_segments*frame_num)
    flow = np.zeros(shape=dims, dtype=np.float64)
    flow_flip = np.zeros(shape=dims, dtype=np.float64)
    count = 0
    interpolation = cv2.INTER_LINEAR
    for i in range(num_samples):
        for seg_id in range(num_segments):
            for frame_id in range(frame_num):
                '''
                step = (average_duration - frame_num) // num_samples
                if step < 1:
                    step = 1
                offset = i * step + frame_id + seg_id * average_duration
                if (offset+9 > duration-1):
                    offset = frame_id + seg_id * average_duration
                '''
                offset = seg_id * average_duration
                frame_duration = int((average_duration-num_samples+1-new_length+1) / frame_num)
                if frame_duration <= 0:
                    frame_duration = 1
                offset = offset + frame_id * frame_duration + i if offset + frame_id * frame_duration + new_length + i < duration else duration - new_length
                cv_flow = np.zeros(shape=(new_h, new_w, 20), dtype=np.float64)
                cv_flow_flip = np.zeros(shape=(new_h, new_w, 20), dtype=np.float64)
                channel_num = 0
                for length_id in range(1, new_length+1):
                    flow_x_file = os.path.join(vid_name_u, 'frame{0:06d}.jpg'.format(length_id + offset))
                    flow_y_file = os.path.join(vid_name_v, 'frame{0:06d}.jpg'.format(length_id + offset))
                    cv_img_origin_x = cv2.imread(flow_x_file, cv2.IMREAD_GRAYSCALE)
                    cv_img_origin_y = cv2.imread(flow_y_file, cv2.IMREAD_GRAYSCALE)
                    '''
                    flow_path_x = os.path.join(vid_name, 'flow_{0:05d}_x.jpg'.format(length_id + offset))
                    flow_path_y = os.path.join(vid_name, 'flow_{0:05d}_y.jpg'.format(length_id + offset))
                    cv_img_origin_x = cv2.imread(flow_path_x, cv_read_flag)
                    cv_img_origin_y = cv2.imread(flow_path_y, cv_read_flag)
                    '''
                    if cv_img_origin_x is None or cv_img_origin_y is None:
                        print("Could not load file %s %s" % (cv_img_origin_x, cv_img_origin_y))
                        sys.exit()
                    cv_flow_x = cv2.resize(cv_img_origin_x, dims[1::-1], interpolation=interpolation)
                    cv_flow[:, :, channel_num] = cv_flow_x
                    cv_flow_flip[:, :, channel_num] = 255 - cv_flow_x[:, ::-1]
                    channel_num += 1
                    cv_flow_y = cv2.resize(cv_img_origin_y, dims[1::-1], interpolation=interpolation)
                    cv_flow[:, :, channel_num] = cv_flow_y
                    cv_flow_flip[:, :, channel_num] = cv_flow_y[:, ::-1]
                    channel_num += 1
                flow[:, :, :, count] = cv_flow
                flow_flip[:, :, :, count] = cv_flow_flip
                count += 1
    h_coro_center = (new_h-224)//2
    w_coro_center = (new_w - 224) //2
    # crop
    flow_1 = flow[:224, :224, :, :]                     # left up
    flow_2 = flow[:224, -224:, :, :]                    # left down
    flow_3 = flow[h_coro_center:h_coro_center+224, w_coro_center:w_coro_center+224, :, :]                 # center
    flow_4 = flow[-224:, :224, :, :]                    # right up
    flow_5 = flow[-224:, -224:, :, :]                   # right down
    flow_f_1 = flow_flip[:224, :224, :, :]              # flip left up
    flow_f_2 = flow_flip[:224, -224:, :, :]             # flip left down
    flow_f_3 = flow_flip[h_coro_center:h_coro_center+224, w_coro_center:w_coro_center+224, :, :]          # flip center
    flow_f_4 = flow_flip[-224:, :224, :, :]             # flip right up
    flow_f_5 = flow_flip[-224:, -224:, :, :]            # flip right down
    #
    flow = np.concatenate((flow_1, flow_2, flow_3, flow_4, flow_5, flow_f_1, flow_f_2, flow_f_3, flow_f_4, flow_f_5), axis=3)
    # flow = flow_3
    _, _, _, c = flow.shape
    flow_list = []
    for c_index in range(c):
        cur_img = flow[:, :, :, c_index].squeeze()
        cur_img_tensor = val_transform(cur_img)
        # flow_list.append(np.expand_dims(cur_img_tensor.numpy(), 0))
        flow_list.append(cur_img_tensor)

    flow_np = torch.stack(flow_list, dim=0)
    # print(flow_np.shape)
    batch_size = num_segments * frame_num * num_samples * 10  # 750
    prediction = np.zeros((num_categories, flow.shape[3]//(num_segments * frame_num)))
    num_batches = int(math.ceil(float(flow.shape[3]) / batch_size))  # 10

    for bb in range(num_batches):
        span = range(batch_size * bb, min(flow.shape[3], batch_size * (bb + 1)))
        data = flow_np[span, :, :, :]
        input_data = []
        for i in range(len(span)//(num_segments * frame_num)):
            input_data.append(data[i*(num_segments * frame_num):
                                   (i+1)*(num_segments * frame_num), :, :, :])
        input_data = torch.stack(input_data, axis=0).to(device)
        # imgDataTensor = torch.from_numpy(input_data).type(torch.FloatTensor).to(device)
        # imgDataVar = torch.autograd.Variable(imgDataTensor)
        # output = net(imgDataVar)
        output = net(input_data)
        # a = output.data.cpu().numpy()[:, 0]
        # b = output.data.cpu().numpy()[:, 91]
        # output = torch.nn.functional.softmax(output, dim=1)
        result = output.data.cpu().numpy()
        prediction[:, (batch_size * bb)//(num_segments * frame_num)
                      : min(flow.shape[3], batch_size * (bb + 1))
                       // (num_segments * frame_num)] = np.transpose(result)

    return prediction
