# Supplementary material for: STA-TSN: Spatial-Temporal Attention Temporal Segment Network for action recognition in video
Source: PLoS One. 2022 Mar 17;17(3):e0265115. doi: 10.1371/journal.pone.0265115 (PMC8929560; doi:10.1371/journal.pone.0265115)
Supplement: S1 File — (ZIP) [file pone.0265115.s001.zip › ┤·┬δ/scripts/eval_ucf101_pytorch/read_np.py]

import numpy as np

rgb_result = np.load('./ucf101_resnet152_5sample3sg.npy')
flow_result = np.load('./ucf101_flow_st_resnet1522.npy')
a = 1
