# Supplementary material for: STA-TSN: Spatial-Temporal Attention Temporal Segment Network for action recognition in video
Source: PLoS One. 2022 Mar 17;17(3):e0265115. doi: 10.1371/journal.pone.0265115 (PMC8929560; doi:10.1371/journal.pone.0265115)
Supplement: S1 File — (ZIP) [file pone.0265115.s001.zip › ┤·┬δ/scripts/eval_ucf101_pytorch/spatial_demo_TSN_deng2.py]

#!/usr/bin/env python

import os, sys
import numpy as np
import math
import time

import torch
import torch.nn.parallel
import torch.optim
import torch.utils.data

sys.path.insert(0, "../../")
from models4 import TSN
from VideoSpatialPrediction_TSN_deng import VideoSpatialPrediction

# os.environ["CUDA_DEVICE_ORDER"]="PCI_BUS_ID"
os.environ["CUDA_VISIBLE_DEVICES"]="1"
import warnings
warnings.filterwarnings("ignore")
def softmax(x):
    y = [math.exp(k) for k in x]
    sum_y = math.fsum(y)
    z = [k/sum_y for k in y]

    return z

def main():
    device = torch.device("cuda:0" if torch.cuda.is_available() else "cpu")
    data_dir = "/home/MrGao/yangyong/Datas/ucf101_rgb/"
    start_frame = 0
    num_categories = 101
    num_segments = 3
    frame_num = 10
    arch = 'rgb_resnet152'
    f = open("ucf101_{}_1sample3sg_LSTM_deng.txt".format(arch), 'a')
    modality = 'rgb'
    consensus_type = 'avg'
    dropout = 0.5
    model_path = '../../checkpoint/ucf101_rgb_resnet152_rgb_deng.pth.tar'
    model_start_time = time.time()
    params = torch.load(model_path)
    spatial_net = TSN(num_categories, num_segments, modality, frame_num,
                                  base_model=arch,
                                  consensus_type=consensus_type, dropout=dropout, biFlag=False,
                                  before_softmax=True, partial_bn=True).to(device)
    spatial_net.load_state_dict(params['state_dict'])
    spatial_net.eval()
    model_end_time = time.time()
    model_time = model_end_time - model_start_time
    print("Action recognition model is loaded in %4.4f seconds." % (model_time))

    val_file = "./spatial_testlist01_with_labels.txt"
    f_val = open(val_file, "r")
    val_list = f_val.readlines()

    print("we got %d test videos" % len(val_list))

    line_id = 1
    match_count = 0
    result_list = []
    for line in val_list:
        line_info = line.split(" ")
        clip_path = line_info[0]
        clip_path = data_dir + '/'.join(clip_path.split('/')[6:])
        input_video_label = int(line_info[1]) - 1

        spatial_prediction = VideoSpatialPrediction(
                clip_path,
                spatial_net,
                num_categories,
                start_frame,
                num_samples=1)

        avg_spatial_pred_fc8 = np.mean(spatial_prediction, axis=1)
        # print(avg_spatial_pred_fc8.shape)
        result_list.append(avg_spatial_pred_fc8)
        # avg_spatial_pred = softmax(avg_spatial_pred_fc8)

        pred_index = np.argmax(avg_spatial_pred_fc8)
        logger = "Sample %d/%d: GT: %d, Prediction: %d" % (line_id, len(val_list), input_video_label, pred_index)
        print(logger)
        f.write(logger + '\n')
        if pred_index == input_video_label:
            match_count += 1
        line_id += 1
        np.save("ucf101_{}_1sample3sg_LSTM_deng.npy".format(arch), np.array(result_list))
    print(match_count)
    print(len(val_list))
    print("Accuracy is %4.4f" % (float(match_count)/len(val_list)))
    logger = "匹配的个数：{}，样本总个数：{}，精度{:.4f}".format(match_count, len(val_list), float(match_count)/len(val_list))
    f.write(logger + '\n')
    np.save("ucf101_{}_1sample3sg_LSTM_deng.npy".format(arch), np.array(result_list))
    f.close()

if __name__ == "__main__":
    main()


    # # spatial net prediction
    # class_list = os.listdir(data_dir)
    # class_list.sort()
    # print(class_list)

    # class_index = 0
    # match_count = 0
    # total_clip = 1
    # result_list = []

    # for each_class in class_list:
    #     class_path = os.path.join(data_dir, each_class)

    #     clip_list = os.listdir(class_path)
    #     clip_list.sort()

    #     for each_clip in clip_list:
            # clip_path = os.path.join(class_path, each_clip)
            # spatial_prediction = VideoSpatialPrediction(
            #         clip_path,
            #         spatial_net,
            #         num_categories,
            #         start_frame)

            # avg_spatial_pred_fc8 = np.mean(spatial_prediction, axis=1)
            # # print(avg_spatial_pred_fc8.shape)
            # result_list.append(avg_spatial_pred_fc8)
            # # avg_spatial_pred = softmax(avg_spatial_pred_fc8)

            # pred_index = np.argmax(avg_spatial_pred_fc8)
            # print("GT: %d, Prediction: %d" % (class_index, pred_index))

            # if pred_index == class_index:
            #     match_count += 1
#             total_clip += 1

#         class_index += 1

#     print("Accuracy is %4.4f" % (float(match_count)/total_clip))
#     np.save("ucf101_split1_resnet_rgb.npy", np.array(result_list))

# if __name__ == "__main__":
#     main()
