# Supplementary material for: STA-TSN: Spatial-Temporal Attention Temporal Segment Network for action recognition in video
Source: PLoS One. 2022 Mar 17;17(3):e0265115. doi: 10.1371/journal.pone.0265115 (PMC8929560; doi:10.1371/journal.pone.0265115)
Supplement: S1 File — (ZIP) [file pone.0265115.s001.zip › ┤·┬δ/scripts/eval_ucf101_pytorch/temporal_demo.py]

#!/usr/bin/env python

import os
import sys
import numpy as np
import math
import time

import torch
import torch.nn.parallel
import torch.optim
import torch.utils.data

sys.path.insert(0, "../../")
import models_TRN

from VideoTemporalPrediction import VideoTemporalPrediction

os.environ["CUDA_DEVICE_ORDER"]="PCI_BUS_ID"   
os.environ["CUDA_VISIBLE_DEVICES"]="0"

def softmax(x):
    y = [math.exp(k) for k in x]
    sum_y = math.fsum(y)
    z = [k/sum_y for k in y]

    return z

def main():

    model_path = '../../checkpoints/model_best.pth.tar'
    data_dir = "~/UCF101/ucf101_flow_img_tvl1_gpu"
    start_frame = 0
    num_categories = 101

    model_start_time = time.time()
    params = torch.load(model_path)
    temporal_net = models_TRN.flow_resnet152(pretrained=False, num_classes=101)
    temporal_net.load_state_dict(params['state_dict'])
    temporal_net.cuda()
    temporal_net.eval()
    model_end_time = time.time()
    model_time = model_end_time - model_start_time
    print("Action recognition temporal model is loaded in %4.4f seconds." % (model_time))

    val_file = "./temporal_testlist01_with_labels.txt"
    f_val = open(val_file, "r")
    val_list = f_val.readlines()
    print("we got %d test videos" % len(val_list))

    line_id = 1
    match_count = 0
    result_list = []

    for line in val_list:
        line_info = line.split(" ")
        clip_path = line_info[0]
        input_video_label = int(line_info[1]) - 1

        spatial_prediction = VideoTemporalPrediction(
                clip_path,
                temporal_net,
                num_categories,
                start_frame)

        avg_spatial_pred_fc8 = np.mean(spatial_prediction, axis=1)
        # print(avg_spatial_pred_fc8.shape)
        result_list.append(avg_spatial_pred_fc8)
        # avg_spatial_pred = softmax(avg_spatial_pred_fc8)

        pred_index = np.argmax(avg_spatial_pred_fc8)
        print("Sample %d/%d: GT: %d, Prediction: %d" % (line_id, len(val_list), input_video_label, pred_index))

        if pred_index == input_video_label:
            match_count += 1
        line_id += 1

    print(match_count)
    print(len(val_list))
    print("Accuracy is %4.4f" % (float(match_count)/len(val_list)))
    np.save("ucf101_s1_flow_resnet152.npy", np.array(result_list))

if __name__ == "__main__":
    main()


    # # spatial net prediction
    # class_list = os.listdir(data_dir)
    # class_list.sort()
    # print(class_list)

    # class_index = 0
    # match_count = 0
    # total_clip = 1
    # result_list = []

    # for each_class in class_list:
    #     class_path = os.path.join(data_dir, each_class)

    #     clip_list = os.listdir(class_path)
    #     clip_list.sort()

    #     for each_clip in clip_list:
            # clip_path = os.path.join(class_path, each_clip)
            # spatial_prediction = VideoSpatialPrediction(
            #         clip_path,
            #         spatial_net,
            #         num_categories,
            #         start_frame)

            # avg_spatial_pred_fc8 = np.mean(spatial_prediction, axis=1)
            # # print(avg_spatial_pred_fc8.shape)
            # result_list.append(avg_spatial_pred_fc8)
            # # avg_spatial_pred = softmax(avg_spatial_pred_fc8)

            # pred_index = np.argmax(avg_spatial_pred_fc8)
            # print("GT: %d, Prediction: %d" % (class_index, pred_index))

            # if pred_index == class_index:
            #     match_count += 1
#             total_clip += 1

#         class_index += 1

#     print("Accuracy is %4.4f" % (float(match_count)/total_clip))
#     np.save("ucf101_split1_resnet_rgb.npy", np.array(result_list))

# if __name__ == "__main__":
#     main()
