# Supplementary material for: STA-TSN: Spatial-Temporal Attention Temporal Segment Network for action recognition in video
Source: PLoS One. 2022 Mar 17;17(3):e0265115. doi: 10.1371/journal.pone.0265115 (PMC8929560; doi:10.1371/journal.pone.0265115)
Supplement: S1 File — (ZIP) [file pone.0265115.s001.zip › ┤·┬δ/scripts/eval_ucf101_pytorch/temporal_demo_TSN_deng.py]

#!/usr/bin/env python

import os, sys
import numpy as np
import math
import time

import torch
import torch.nn.parallel
import torch.optim
import torch.utils.data

sys.path.insert(0, "../../")
from models4 import TSN
from VideoTemporalPrediction_TSN_deng import VideoSpatialPrediction

# os.environ["CUDA_DEVICE_ORDER"]="PCI_BUS_ID"
os.environ["CUDA_VISIBLE_DEVICES"] = "2,3"
devices = [0]
import warnings
warnings.filterwarnings("ignore")
def softmax(x):
    y = [math.exp(k) for k in x]
    sum_y = math.fsum(y)
    z = [k/sum_y for k in y]

    return z

def main():
    # device = torch.device("cuda:0" if torch.cuda.is_available() else "cpu")
    dataset_name = 'hmdb51'
    split = 3
    data_dir = "/home/MrGao/yangyong/Datas/{}_tvl1_flow/".format(dataset_name)
    if dataset_name == 'ucf101':
        num_categories = 101
    elif dataset_name == 'hmdb51':
        num_categories = 51
    elif dataset_name == 'JHMDB':
        num_categories = 21
    start_frame = 0
    num_segments = 3
    frame_num = 10
    arch = 'flow_st3_resnet152'
    modality = 'flow'
    model_name = '{}_flow_{}_split{}_adam'.format(arch, dataset_name, split)
    f = open("{}_2.txt".format(model_name), 'a')
    consensus_type = 'avg'
    dropout = 0.5
    model_path = '../../checkpoint/{}.pth.tar'.format(model_name)
    model_start_time = time.time()
    # params = torch.load(model_path, map_location='cuda:0')
    params = torch.load(model_path)
    temporal_net = TSN(num_categories, num_segments, modality, frame_num,
                                  base_model=arch,
                                  consensus_type=consensus_type, dropout=dropout, biFlag=False,
                                  before_softmax=True, partial_bn=True)
    temporal_net = torch.nn.DataParallel(temporal_net, device_ids=devices).cuda()
    temporal_net = temporal_net.cuda(device=devices[0])
    # model_dict = temporal_net.state_dict()
    pretrained_dict = params['state_dict']
    print('best_score:', params['best_prec1'])
    # 1. filter out unnecessary keys
    # pretrained_dict = {k.replace('module.', ''): v for k, v in pretrained_dict.items() if
    #                    k.replace('module.', '') in model_dict}
    # 2. overwrite entries in the existing state dict
    # model_dict.update(pretrained_dict)
    # 3. load the new state dict
    # spatial_net.load_state_dict(model_dict)
    temporal_net.load_state_dict(pretrained_dict)
    temporal_net.eval()
    model_end_time = time.time()
    model_time = model_end_time - model_start_time
    print("Action recognition model is loaded in %4.4f seconds." % (model_time))

    val_file = "/home/MrGao/yangyong/code_ssh/two-stream-pytorch-master/datasets/settings/{}/val_flow_split{}.txt".format(dataset_name, split)
    f_val = open(val_file, "r")
    val_list = f_val.readlines()

    print("we got %d test videos" % len(val_list))

    line_id = 1
    match_count = 0
    result_list = []
    for line in val_list:
        line_info = line.split(" ")
        clip_path = line_info[0]
        if dataset_name == 'ucf101':
            clip_path = clip_path.split('_')
            if clip_path[1] == 'HandStandPushups':
                clip_path[1] = 'HandstandPushups'
            clip_path = '_'.join(clip_path)
            clip_path_u = data_dir + 'u/' + clip_path
            clip_path_v = data_dir + 'v/' + clip_path
            input_video_label = int(line_info[2])
        elif dataset_name == 'hmdb51' or dataset_name == 'JHMDB':
            clip_path_u = data_dir + 'u/' + clip_path
            clip_path_v = data_dir + 'v/' + clip_path
            input_video_label = int(line_info[2])

        temporal_prediction = VideoSpatialPrediction(
                clip_path_u,
                clip_path_v,
                temporal_net,
                num_categories,
                dataset_name,
                start_frame,
                num_samples=1,
                frame_num=10)

        avg_temporal_pred_fc8 = np.mean(temporal_prediction, axis=1)
        # print(avg_spatial_pred_fc8.shape)
        result_list.append(avg_temporal_pred_fc8)
        # avg_spatial_pred = softmax(avg_spatial_pred_fc8)

        pred_index = np.argmax(avg_temporal_pred_fc8)
        logger = "Sample %d/%d: GT: %d, Prediction: %d" % (line_id, len(val_list), input_video_label, pred_index)
        print(logger)
        f.write(logger + '\n')
        if pred_index == input_video_label:
            match_count += 1
        line_id += 1
        np.save("{}.npy".format(model_name), np.array(result_list))
    print(match_count)
    print(len(val_list))
    print("Accuracy is %4.4f" % (float(match_count)/len(val_list)))
    logger = "匹配的个数：{}，样本总个数：{}，精度{:.4f}".format(match_count, len(val_list), float(match_count)/len(val_list))
    f.write(logger + '\n')
    np.save("{}.npy".format(model_name), np.array(result_list))
    f.close()

if __name__ == "__main__":
    main()
