# Supplementary material for: STA-TSN: Spatial-Temporal Attention Temporal Segment Network for action recognition in video
Source: PLoS One. 2022 Mar 17;17(3):e0265115. doi: 10.1371/journal.pone.0265115 (PMC8929560; doi:10.1371/journal.pone.0265115)
Supplement: S1 File — (ZIP) [file pone.0265115.s001.zip › ┤·┬δ/two-stream/datasets/JHMDB.py]

import torch.utils.data as data

import os
import sys
import random
import numpy as np
import cv2

# 得到所有类别及其标签
def find_classes(dir):
    classes = [d for d in os.listdir(dir) if os.path.isdir(os.path.join(dir, d))]
    classes.sort()
    class_to_idx = {classes[i]: i for i in range(len(classes))}
    return classes, class_to_idx
# 制作数据集
def make_dataset(root, source):

    if not os.path.exists(source):
        print("Setting file %s for ucf101 dataset doesn't exist." % (source))
        sys.exit()
    else:
        clips = []
        with open(source) as split_f:
            data = split_f.readlines()
            for line in data:
                line_info = line.split()
                # 视频路径
                line_path = line_info[0]
                clip_path = os.path.join(root, line_path)
                # 视频长度
                duration = int(line_info[1])
                # 视频标签
                target = int(line_info[2])
                item = (clip_path, duration, target)
                clips.append(item)
    return clips

def ReadSegmentRGB(path, offsets, new_height, new_width, new_length, is_color, name_pattern):
    if is_color:
        cv_read_flag = cv2.IMREAD_COLOR         # > 0
    else:
        cv_read_flag = cv2.IMREAD_GRAYSCALE     # = 0
    # resize时缩小尺寸使用这个
    interpolation = cv2.INTER_LINEAR

    sampled_list = []
    # 如果切割了就是多个，如果没有就是一个
    for offset_id in range(len(offsets)):
        offset = offsets[offset_id]
        for length_id in range(1, new_length+1):
            frame_name = name_pattern % (length_id + offset)
            frame_path = path + "/" + frame_name
            cv_img_origin = cv2.imread(frame_path, cv_read_flag)
            if cv_img_origin is None:
               print("Could not load file %s" % (frame_path))
               sys.exit()
               # TODO: error handling here
            if new_width > 0 and new_height > 0:
                # use OpenCV3, use OpenCV2.4.13 may have error
                cv_img = cv2.resize(cv_img_origin, (new_width, new_height), interpolation)
            else:
                cv_img = cv_img_origin
            cv_img = cv2.cvtColor(cv_img, cv2.COLOR_BGR2RGB)
            sampled_list.append(cv_img)
    # 这个是如果new_length>1，在图像通道那一维叠加（H,W,C）
    clip_input = np.concatenate(sampled_list, axis=2)
    return clip_input

def ReadSegmentFlow(path, offsets, new_height, new_width, new_length, is_color, name_pattern, duration):
    if is_color:
        cv_read_flag = cv2.IMREAD_COLOR         # > 0
    else:
        cv_read_flag = cv2.IMREAD_GRAYSCALE     # = 0
    interpolation = cv2.INTER_LINEAR

    sampled_list = []

    for offset_id in range(len(offsets)):
        offset = offsets[offset_id]
        for length_id in range(1, new_length+1):
            # 分别读取x，y方向的光流
            '''
            frame_name_x = name_pattern % (length_id + offset, 'x')
            frame_path_x = path + '/' + frame_name_x
            cv_img_origin_x = cv2.imread(frame_path_x, cv_read_flag)
            frame_name_y = name_pattern % (length_id + offset, 'y')
            frame_path_y = path + '/' + frame_name_y
            cv_img_origin_y = cv2.imread(frame_path_y, cv_read_flag)
            '''
            path_split = ('/' + path.strip('/')).split('/')
            path1 = '/'.join(path_split[:-1])
            video_name = path_split[-1]
            frame_name_x = name_pattern % (length_id + offset if length_id + offset <= duration else duration)
            frame_path_x = path1 + "/u/" + video_name + '/' + frame_name_x
            cv_img_origin_x = cv2.imread(frame_path_x, cv_read_flag)
            frame_name_y = name_pattern % (length_id + offset if length_id + offset <= duration else duration)
            frame_path_y = path1 + "/v/" + video_name + '/' + frame_name_y
            cv_img_origin_y = cv2.imread(frame_path_y, cv_read_flag)

            if cv_img_origin_x is None or cv_img_origin_y is None:
               print("Could not load file %s or %s" % (frame_path_x, frame_path_y))
               sys.exit()
               # TODO: error handling here
            if new_width > 0 and new_height > 0:
                cv_img_x = cv2.resize(cv_img_origin_x, (new_width, new_height), interpolation)
                cv_img_y = cv2.resize(cv_img_origin_y, (new_width, new_height), interpolation)
            else:
                cv_img_x = cv_img_origin_x
                cv_img_y = cv_img_origin_y
            # 给cv_img_x和cv_img_y增加一个通道维度，然后加入sampled_list
            sampled_list.append(np.expand_dims(cv_img_x, 2))
            sampled_list.append(np.expand_dims(cv_img_y, 2))
    # 这个是如果new_length>1，在图像通道那一维叠加
    clip_input = np.concatenate(sampled_list, axis=2)
    return clip_input


class JHMDB(data.Dataset):

    def __init__(self,
                 root,
                 source,
                 phase,
                 modality,
                 name_pattern=None,
                 is_color=True,
                 num_segments=1,
                 new_length=1,
                 new_width=0,
                 new_height=0,
                 transform=None,
                 target_transform=None,
                 video_transform=None):

        classes, class_to_idx = find_classes(root)
        clips = make_dataset(root, source)

        if len(clips) == 0:
            raise(RuntimeError("Found 0 video clips in subfolders of: " + root + "\n"
                               "Check your data directory."))

        self.root = root
        self.source = source
        self.phase = phase
        self.modality = modality

        self.classes = classes
        self.class_to_idx = class_to_idx
        self.clips = clips

        if name_pattern:
            self.name_pattern = name_pattern
        else:
            if self.modality == "rgb":
                self.name_pattern = "image_%05d.jpg"
            elif self.modality == "flow":
                # self.name_pattern = "flow_%05d_%s.jpg"
                self.name_pattern = "frame%06d.jpg"

        self.is_color = is_color
        self.num_segments = num_segments
        self.new_length = new_length
        self.new_width = new_width
        self.new_height = new_height

        self.transform = transform
        self.target_transform = target_transform
        self.video_transform = video_transform

    def __getitem__(self, index):
        path, duration, target = self.clips[index]
        average_duration = int(duration / self.num_segments)
        offsets = []
        for seg_id in range(self.num_segments):
            if self.phase == "train":
                # 得到视频中所分片段的抽取的视频帧
                if average_duration >= self.new_length:
                    offset = random.randint(0, average_duration - self.new_length)
                    # No +1 because randint(a,b) return a random integer N such that a <= N <= b.
                    offsets.append(offset + seg_id * average_duration)
                else:
                    offsets.append(0)
            elif self.phase == "val":
                if average_duration >= self.new_length:
                    # 测试集数据固定为每一片段的中间的帧
                    offsets.append(int((average_duration - self.new_length + 1)/2 + seg_id * average_duration))
                else:
                    offsets.append(0)
            else:
                print("Only phase train and val are supported.")


        if self.modality == "rgb":
            # 得到一个视频的抽取帧的图像信息
            clip_input = ReadSegmentRGB(path,
                                        offsets,
                                        self.new_height,
                                        self.new_width,
                                        self.new_length,
                                        self.is_color,
                                        self.name_pattern
                                        )
        elif self.modality == "flow":
            clip_input = ReadSegmentFlow(path,
                                        offsets,
                                        self.new_height,
                                        self.new_width,
                                        self.new_length,
                                        self.is_color,
                                        self.name_pattern,
                                        duration
                                        )
        else:
            print("No such modality %s" % (self.modality))
        # rgb = clip_input
        if self.transform is not None:
            clip_input = self.transform(clip_input)
        if self.target_transform is not None:
            target = self.target_transform(target)
        if self.video_transform is not None:
            clip_input = self.video_transform(clip_input)

        return clip_input, target


    def __len__(self):
        return len(self.clips)
