# Supplementary material for: STA-TSN: Spatial-Temporal Attention Temporal Segment Network for action recognition in video
Source: PLoS One. 2022 Mar 17;17(3):e0265115. doi: 10.1371/journal.pone.0265115 (PMC8929560; doi:10.1371/journal.pone.0265115)
Supplement: S1 File — (ZIP) [file pone.0265115.s001.zip › ┤·┬δ/two-stream/datasets/JHMDB_splits/brush_hair_test_split2.txt]

Brushing_hair__the_right_way_brush_hair_u_nm_np1_fr_goo_0.avi 1
Brushing_hair__the_right_way_brush_hair_u_nm_np1_fr_goo_1.avi 1
Brushing_hair__the_right_way_brush_hair_u_nm_np1_fr_goo_2.avi 1
Brushing_my_Long_Hair__February_2009_brush_hair_u_nm_np1_ba_goo_1.avi 1
Brushing_my_Long_Hair__February_2009_brush_hair_u_nm_np1_ba_goo_2.avi 1
red_head_brush_hair_u_cm_np1_fr_goo_1.avi 1
red_head_brush_hair_u_cm_np1_le_goo_2.avi 1
Silky_Straight_Hair_Original_brush_hair_h_nm_np1_ba_goo_0.avi 1
Silky_Straight_Hair_Original_brush_hair_h_nm_np1_ba_goo_1.avi 1
Silky_Straight_Hair_Original_brush_hair_u_nm_np1_ba_goo_2.avi 1
Brushing_my_hair_-_December_2008_brush_hair_u_cm_np1_ba_goo_1.avi 1
Brushing_my_hair_-_December_2008_brush_hair_u_cm_np1_ba_goo_2.avi 1
Brushing_my_hair_-_December_2008_brush_hair_u_nm_np1_ba_goo_0.avi 1
Ella_brushing_her_long_blonde_hair___again_brush_hair_u_cm_np1_ba_goo_0.avi 1
Ella_brushing_her_long_blonde_hair___again_brush_hair_u_cm_np1_ba_goo_2.avi 1
Ella_brushing_her_long_blonde_hair___again_brush_hair_u_cm_np1_le_goo_1.avi 1
April_09_brush_hair_u_nm_np1_ba_goo_0.avi 1
April_09_brush_hair_u_nm_np1_ba_goo_1.avi 1
April_09_brush_hair_u_nm_np1_ba_goo_2.avi 1
My_Hair_Routine_brush_hair_h_nm_np1_le_goo_0.avi 1
Brushing_my_long_hair_brush_hair_u_nm_np1_ba_goo_2.avi 1
Brushing_my_long_hair_brush_hair_u_nm_np1_fr_goo_0.avi 1
Brushing_my_long_hair_brush_hair_u_nm_np1_fr_goo_1.avi 1
Brushing_Hair_with_Beth_brush_hair_h_nm_np1_le_goo_0.avi 1
Brushing_Hair_with_Beth_brush_hair_u_nm_np1_fr_goo_1.avi 1
Brushing_Hair_with_Beth_brush_hair_u_nm_np1_fr_goo_2.avi 1
Trannydude___Brushing_SyntheticHair___OhNOES!__those_fukin_knots!_brush_hair_u_nm_np1_fr_goo_0.avi 1
Trannydude___Brushing_SyntheticHair___OhNOES!__those_fukin_knots!_brush_hair_u_nm_np1_fr_goo_1.avi 1
Trannydude___Brushing_SyntheticHair___OhNOES!__those_fukin_knots!_brush_hair_u_nm_np1_fr_goo_2.avi 1
Aussie_Brunette_Brushing_Long_Hair_brush_hair_u_nm_np1_ba_med_3.avi 2
Aussie_Brunette_Brushing_Long_Hair_brush_hair_u_nm_np1_fr_goo_1.avi 2
Aussie_Brunette_Brushing_Long_Hair_brush_hair_u_nm_np1_fr_goo_2.avi 2
Aussie_Brunette_Brushing_Long_Hair_brush_hair_u_nm_np1_fr_med_0.avi 2
Ella_brushing_her_amazing_long_hair_brush_hair_u_cm_np1_ba_goo_0.avi 2
brush_my_hair_without_wearing_the_glasses_brush_hair_u_nm_np1_fr_goo_0.avi 2
brush_my_hair_without_wearing_the_glasses_brush_hair_u_nm_np1_fr_goo_2.avi 2
long_hair_Christa__brush_hair_u_nm_np1_le_goo_0.avi 2
me_brushing_my_hair_lol_i_was_being_silly_brush_hair_u_nm_np1_ba_goo_2.avi 2
me_brushing_my_hair_lol_i_was_being_silly_brush_hair_u_nm_np1_fr_goo_0.avi 2
me_brushing_my_hair_lol_i_was_being_silly_brush_hair_u_nm_np1_le_goo_1.avi 2
me_brushing_my_hair_lol_i_was_being_silly_brush_hair_u_nm_np1_ri_goo_3.avi 2
