# Supplementary material for: STA-TSN: Spatial-Temporal Attention Temporal Segment Network for action recognition in video
Source: PLoS One. 2022 Mar 17;17(3):e0265115. doi: 10.1371/journal.pone.0265115 (PMC8929560; doi:10.1371/journal.pone.0265115)
Supplement: S1 File — (ZIP) [file pone.0265115.s001.zip › ┤·┬δ/two-stream/datasets/JHMDB_splits/catch_test_split2.txt]

Ballfangen_catch_u_cm_np1_fr_goo_0.avi 1
Ballfangen_catch_u_cm_np1_fr_goo_1.avi 1
Ballfangen_catch_u_cm_np1_fr_goo_2.avi 1
Torwarttraining_3_(_sterreich)_catch_f_nm_np1_fr_med_3.avi 1
Torwarttraining_3_(_sterreich)_catch_f_nm_np1_fr_med_4.avi 1
Torwarttraining_3_(_sterreich)_catch_f_nm_np1_fr_med_5.avi 1
Torwarttraining_3_(_sterreich)_catch_f_nm_np1_le_med_0.avi 1
Torwarttraining_3_(_sterreich)_catch_f_nm_np1_le_med_1.avi 1
Torwarttraining_3_(_sterreich)_catch_f_nm_np1_le_med_2.avi 1
Seldin_Lipovic_-_Willi_Weber__Torwarttraining__catch_f_cm_np1_ba_bad_7.avi 1
Seldin_Lipovic_-_Willi_Weber__Torwarttraining__catch_f_cm_np1_ba_bad_8.avi 1
Seldin_Lipovic_-_Willi_Weber__Torwarttraining__catch_f_cm_np1_fr_bad_3.avi 1
Seldin_Lipovic_-_Willi_Weber__Torwarttraining__catch_f_cm_np1_fr_bad_5.avi 1
Seldin_Lipovic_-_Willi_Weber__Torwarttraining__catch_f_cm_np1_fr_bad_6.avi 1
Seldin_Lipovic_-_Willi_Weber__Torwarttraining__catch_f_cm_np1_le_bad_2.avi 1
Seldin_Lipovic_-_Willi_Weber__Torwarttraining__catch_f_cm_np1_le_bad_4.avi 1
Seldin_Lipovic_-_Willi_Weber__Torwarttraining__catch_f_cm_np1_le_med_1.avi 1
Seldin_Lipovic_-_Willi_Weber__Torwarttraining__catch_u_cm_np1_fr_bad_0.avi 1
Goal_Keeping_Tips_catch_f_cm_np1_fr_med_0.avi 1
Goal_Keeping_Tips_catch_f_cm_np1_fr_med_2.avi 1
Goal_Keeping_Tips_catch_u_cm_np1_fr_med_1.avi 1
Goal_Keeping_Tips_catch_u_cm_np1_fr_med_3.avi 1
Frisbee_catch_f_cm_np1_ri_med_0.avi 1
Frisbee_catch_f_cm_np1_ri_med_1.avi 1
Torwarttraining_2_(_sterreich)_catch_f_cm_np1_ba_goo_0.avi 1
Torwarttraining_2_(_sterreich)_catch_f_cm_np1_ba_goo_1.avi 1
Torwarttraining_2_(_sterreich)_catch_f_cm_np1_ba_goo_2.avi 1
Torwarttraining_2_(_sterreich)_catch_f_cm_np1_le_med_3.avi 1
Torwarttraining_2_(_sterreich)_catch_f_cm_np1_le_med_4.avi 1
Torwarttraining_2_(_sterreich)_catch_f_cm_np1_le_med_5.avi 1
Torwarttraining_-_Impressionen_vom_1__FFC_Frankfurt_catch_f_cm_np1_ri_med_0.avi 1
Torwarttraining_-_Impressionen_vom_1__FFC_Frankfurt_catch_f_cm_np1_ri_med_1.avi 1
Torwarttraining_-_Impressionen_vom_1__FFC_Frankfurt_catch_f_cm_np1_ri_med_2.avi 1
Faith_Rewarded_catch_f_cm_np1_fr_med_10.avi 1
Goalkeeper_Training_Day_@_7_catch_f_cm_np1_ri_med_0.avi 2
How_to_Play_Wide_Receiver_in_Football_-_How_to_Catch_a_High_Ball_in_Football_catch_f_nm_np1_ri_goo_0.avi 2
How_to_Play_Wide_Receiver_in_Football_-_How_to_Catch_a_High_Ball_in_Football_catch_f_nm_np1_ri_med_1.avi 2
LearnToShootFromTheMaster_catch_f_cm_np1_ba_med_6.avi 2
LearnToShootFromTheMaster_catch_f_nm_np1_ba_med_0.avi 2
LearnToShootFromTheMaster_catch_f_nm_np1_ba_med_1.avi 2
LearnToShootFromTheMaster_catch_f_nm_np1_ba_med_4.avi 2
Torwarttraining_catch_f_cm_np1_le_bad_5.avi 2
Torwarttraining_catch_u_cm_np1_fr_bad_4.avi 2
Torwarttraining_catch_u_cm_np1_le_bad_6.avi 2
Torwarttraining_catch_u_cm_np1_le_bad_7.avi 2
Torwarttraining_catch_u_cm_np1_ri_med_0.avi 2
Torwarttraining_catch_u_cm_np1_ri_med_1.avi 2
Torwarttraining_catch_u_cm_np1_ri_med_2.avi 2
