# Supplementary material for: STA-TSN: Spatial-Temporal Attention Temporal Segment Network for action recognition in video
Source: PLoS One. 2022 Mar 17;17(3):e0265115. doi: 10.1371/journal.pone.0265115 (PMC8929560; doi:10.1371/journal.pone.0265115)
Supplement: S1 File — (ZIP) [file pone.0265115.s001.zip › ┤·┬δ/two-stream/datasets/JHMDB_splits/clap_test_split1.txt]

RE-_Boom_Snap_Clap_clap_u_nm_np1_fr_med_0.avi 1
RE-_Boom_Snap_Clap_clap_u_nm_np1_fr_med_1.avi 1
boom_snap_clap_(challenge)_clap_u_nm_np1_fr_med_0.avi 1
boom_snap_clap_(challenge)_clap_u_nm_np1_fr_med_1.avi 1
Song_I_Can_Wave_My_Hands_-_Cullen_s_Abc_s_clap_u_cm_np1_fr_med_3.avi 1
Song_I_Can_Wave_My_Hands_-_Cullen_s_Abc_s_clap_u_cm_np1_fr_med_4.avi 1
Boom__Snap__Clap!_(Challenge)_clap_u_nm_np1_fr_med_1.avi 1
Kurt_Kr_mer_-_Klatschen_im_Flugzeug_clap_f_nm_np1_fr_med_0.avi 1
Kurt_Kr_mer_-_Klatschen_im_Flugzeug_clap_u_cm_np1_fr_med_1.avi 1
Kurt_Kr_mer_-_Klatschen_im_Flugzeug_clap_u_cm_np1_ri_bad_3.avi 1
Kurt_Kr_mer_-_Klatschen_im_Flugzeug_clap_u_cm_np1_ri_bad_4.avi 1
Alex_applauding_himself_clap_u_nm_np1_fr_med_0.avi 1
A_Round_of_Applause_clap_u_cm_np1_fr_med_0.avi 1
A_Round_of_Applause_clap_u_cm_np1_fr_med_1.avi 1
boom-snap-clap_clap_u_nm_np1_fr_med_0.avi 1
boom-snap-clap_clap_u_nm_np1_fr_med_1.avi 1
boom-snap-clap_clap_u_nm_np1_fr_med_2.avi 1
boom-snap-clap_clap_u_nm_np1_fr_med_3.avi 1
Clap_Hands_clap_u_nm_np1_fr_med_2.avi 1
@20_Rhythm_clap_u_nm_np1_fr_goo_0.avi 1
@20_Rhythm_clap_u_nm_np1_fr_goo_1.avi 1
@20_Rhythm_clap_u_nm_np1_le_goo_3.avi 1
Theslowclap1_clap_f_cm_np1_fr_med_0.avi 1
Martin_klatscht_in_die_h_nde_und_FURZT_clap_u_cm_np1_fr_med_0.avi 1
boom_snap_clap_(challenge)_HARDCORE_VERSION!_clap_u_nm_np1_fr_bad_0.avi 1
_Boom_Snap_Clap__challenge_clap_u_nm_np1_fr_med_0.avi 1
_Boom_Snap_Clap__challenge_clap_u_nm_np1_fr_med_1.avi 1
boomsnapclap!_clap_u_nm_np1_fr_med_0.avi 1
boomsnapclap!_clap_u_nm_np1_fr_med_1.avi 1
boomsnapclap!_clap_u_nm_np1_fr_med_2.avi 1
Deutscher_Klatsch_-_The_Clap_-_Lexy_clap_f_cm_np1_fr_med_5.avi 1
103_years_old_japanese_woman__Nao_is_clapping_with_piano_music_by_beethoven_clap_u_cm_np1_fr_med_1.avi 2
103_years_old_japanese_woman__Nao_is_clapping_with_piano_music_by_beethoven_clap_u_nm_np1_fr_med_0.avi 2
Applauding_Abby_clap_u_nm_np1_fr_med_0.avi 2
Applauding_Abby_clap_u_nm_np1_fr_med_1.avi 2
Baby_Bob_kann_klatschen_!_clap_u_cm_np1_fr_med_0.avi 2
Boom_Snap_Clap_clap_u_nm_np1_fr_med_0.avi 2
Boom_Snap_Clap_clap_u_nm_np1_fr_med_1.avi 2
Budam_-_Clap_Hands_clap_u_nm_np1_fr_med_0.avi 2
Budam_-_Clap_Hands_clap_u_nm_np1_fr_med_1.avi 2
Flamenco_Dance_Steps_-_Flamenco_Dance_Soft_Claps_clap_u_cm_np1_fr_goo_1.avi 2
Flamenco_Dance_Steps_-_Flamenco_Dance_Soft_Claps_clap_u_cm_np1_fr_goo_2.avi 2
The_Slow_Clap_clap_u_cm_np1_fr_med_4.avi 2
The_Slow_Clap_clap_u_nm_np1_fr_bad_20.avi 2
