# Supplementary material for: STA-TSN: Spatial-Temporal Attention Temporal Segment Network for action recognition in video
Source: PLoS One. 2022 Mar 17;17(3):e0265115. doi: 10.1371/journal.pone.0265115 (PMC8929560; doi:10.1371/journal.pone.0265115)
Supplement: S1 File — (ZIP) [file pone.0265115.s001.zip › ┤·┬δ/two-stream/datasets/JHMDB_splits/climb_stairs_test_split2.txt]

Stadium_Plyometric_Workout_climb_stairs_f_cm_np1_ba_bad_5.avi 1
Stadium_Plyometric_Workout_climb_stairs_l_cm_np1_ba_med_3.avi 1
Stadium_Plyometric_Workout_climb_stairs_l_cm_np1_ba_med_4.avi 1
Stadium_Plyometric_Workout_climb_stairs_l_cm_np1_ri_med_0.avi 1
Stadium_Plyometric_Workout_climb_stairs_l_cm_np1_ri_med_2.avi 1
Baddest_Fight_Scenes_EVER!_-_Kill_Bill__Vol___1_-_vs__Crazy_88_s_climb_stairs_f_nm_np1_fr_med_3.avi 1
Walking_up_the_stairs_climb_stairs_l_cm_np1_ba_med_0.avi 1
Walking_up_the_stairs_climb_stairs_l_cm_np1_ba_med_1.avi 1
Walking_up_the_stairs_climb_stairs_l_cm_np1_ba_med_2.avi 1
Sports_Training_-_Speed_Workouts_-_Stair_Running_climb_stairs_f_nm_np1_ba_med_0.avi 1
Sports_Training_-_Speed_Workouts_-_Stair_Running_climb_stairs_f_nm_np1_ba_med_1.avi 1
Sports_Training_-_Speed_Workouts_-_Stair_Running_climb_stairs_f_nm_np1_ba_med_2.avi 1
H_I_I_T__Swamis_stairs_with_Max_Wettstein_featuring_Donna_Wettstein_climb_stairs_f_cm_np1_ba_med_4.avi 1
H_I_I_T__Swamis_stairs_with_Max_Wettstein_featuring_Donna_Wettstein_climb_stairs_f_cm_np1_ba_med_5.avi 1
H_I_I_T__Swamis_stairs_with_Max_Wettstein_featuring_Donna_Wettstein_climb_stairs_f_cm_np1_ba_med_7.avi 1
H_I_I_T__Swamis_stairs_with_Max_Wettstein_featuring_Donna_Wettstein_climb_stairs_f_cm_np1_ba_med_9.avi 1
H_I_I_T__Swamis_stairs_with_Max_Wettstein_featuring_Donna_Wettstein_climb_stairs_f_cm_np1_fr_med_8.avi 1
Intense_Cardio_Session-_Stairs_climb_stairs_f_cm_np1_ba_med_0.avi 1
Intense_Cardio_Session-_Stairs_climb_stairs_f_cm_np1_ba_med_2.avi 1
Empire_State_Building_Run-Up_climb_stairs_f_cm_np1_ba_med_3.avi 1
Micah_Lacerte_Running_Stairs___Great_cardio_for_fat_loss_climb_stairs_f_cm_np1_ba_med_3.avi 1
Micah_Lacerte_Running_Stairs___Great_cardio_for_fat_loss_climb_stairs_f_cm_np1_ba_med_4.avi 1
Micah_Lacerte_Running_Stairs___Great_cardio_for_fat_loss_climb_stairs_f_cm_np1_fr_med_1.avi 1
Micah_Lacerte_Running_Stairs___Great_cardio_for_fat_loss_climb_stairs_f_cm_np1_fr_med_2.avi 1
TheLastManOnearth_climb_stairs_f_cm_np1_ba_med_33.avi 1
TheLastManOnearth_climb_stairs_f_nm_np1_ba_med_56.avi 1
Stairway_to_fitness_climb_stairs_f_nm_np1_fr_med_0.avi 1
Stairway_to_fitness_climb_stairs_f_nm_np1_fr_med_1.avi 1
GuardiansOfO256kb_climb_stairs_f_cm_np1_ba_med_0.avi 2
How_to_Exercise_Outdoors_-_Outdoor_Step_Running_Exercises_climb_stairs_f_cm_np1_fr_med_1.avi 2
How_to_Exercise_Outdoors_-_Outdoor_Step_Running_Exercises_climb_stairs_f_nm_np1_fr_med_0.avi 2
I_DO_NOT_Run_Up_Stairs_Like_A_GIRL_climb_stairs_l_cm_np1_ba_med_0.avi 2
I_DO_NOT_Run_Up_Stairs_Like_A_GIRL_climb_stairs_l_cm_np1_ba_med_1.avi 2
I_DO_NOT_Run_Up_Stairs_Like_A_GIRL_climb_stairs_l_cm_np1_ba_med_2.avi 2
I_DO_NOT_Run_Up_Stairs_Like_A_GIRL_climb_stairs_l_cm_np1_ba_med_3.avi 2
I_DO_NOT_Run_Up_Stairs_Like_A_GIRL_climb_stairs_l_cm_np1_ba_med_4.avi 2
I_DO_NOT_Run_Up_Stairs_Like_A_GIRL_climb_stairs_l_cm_np1_ba_med_5.avi 2
Outdoor_Agility_Training_-_Outdoor_Stair_Run_Drill_for_Agility_climb_stairs_f_cm_np1_ba_med_0.avi 2
Outdoor_Agility_Training_-_Outdoor_Stair_Run_Drill_for_Agility_climb_stairs_f_cm_np1_ba_med_1.avi 2
Outdoor_Agility_Training_-_Outdoor_Stair_Run_Drill_for_Agility_climb_stairs_f_cm_np1_ba_med_2.avi 2
