# Supplementary material for: STA-TSN: Spatial-Temporal Attention Temporal Segment Network for action recognition in video
Source: PLoS One. 2022 Mar 17;17(3):e0265115. doi: 10.1371/journal.pone.0265115 (PMC8929560; doi:10.1371/journal.pone.0265115)
Supplement: S1 File — (ZIP) [file pone.0265115.s001.zip › ┤·┬δ/two-stream/datasets/JHMDB_splits/golf_test_split1.txt]

Golf_Swing_@6Iron_golf_f_cm_np1_fr_med_0.avi 1
Golf_Swing_@6Iron_golf_f_cm_np1_fr_med_1.avi 1
Golf_Swing_@6Iron_golf_f_cm_np1_fr_med_2.avi 1
Golf_Swing_@6Iron_golf_f_cm_np1_ri_med_3.avi 1
Golf_Swing_@6Iron_golf_f_cm_np1_ri_med_4.avi 1
Golf_Swing_@6Iron_golf_f_cm_np1_ri_med_5.avi 1
Steve_Elkington_1995_PGA_golf_f_cm_np1_ri_med_0.avi 1
Iain_Powell_Driving_at_Ingon_Manor_GC_golf_f_cm_np1_ri_med_0.avi 1
Rate_my_golf_swing__driver_and_9_iron_golf_f_cm_np1_ri_med_0.avi 1
Rate_my_golf_swing__driver_and_9_iron_golf_f_cm_np1_ri_med_1.avi 1
Jeff_Ritter_-_More_Distance_golf_f_nm_np1_ri_med_0.avi 1
rory_hie_high_school__now_USC_golf_f_nm_np1_ri_goo_0.avi 1
Miyazato_Ai_golf_f_cm_np1_fr_med_0.avi 1
Casie_Cathrea_golf_f_nm_np1_fr_med_0.avi 1
Mike_Weir_golf_f_cm_np1_le_med_0.avi 1
Ariya_Swing_golf_f_cm_np1_fr_bad_0.avi 1
Finding_the_fairway_under_pressure_golf_f_cm_np1_ri_med_0.avi 1
Kevin_Na_s_Swing_golf_f_cm_np1_ri_goo_0.avi 1
Tiger_Woods_Super_Drive_golf_f_nm_np1_ri_goo_0.avi 1
Paula_Creamer_golf_f_cm_np1_ri_med_0.avi 1
Jeff_Ritter_-_The_Transition_golf_f_nm_np1_ri_med_0.avi 1
Sergio_Garcia_golf_f_cm_np1_ri_med_0.avi 1
Sergio_Garcia_golf_f_cm_np1_ri_med_1.avi 1
Tiger_Woods_AMAZING_Shots_golf_f_cm_np1_ri_med_0.avi 1
Golf_Tips_-_Hit_The_Driver_300+_Yards!!!_golf_f_nm_np1_fr_med_0.avi 1
Ernie_Els_swing_close_up_golf_f_cm_np1_ri_goo_0.avi 1
Evian_Masters_Junior_Cup_Highlights_2009_golf_f_nm_np1_le_goo_4.avi 1
Evian_Masters_Junior_Cup_Highlights_2009_golf_f_nm_np1_ri_goo_3.avi 1
Huge_Drive!_Please_Rate_It_golf_f_cm_np1_ri_goo_0.avi 1
Davis_Love_III__Beautiful_swing!_golf_f_cm_np1_ri_med_0.avi 1
Anna_Rawson_Driver_Practice_golf_f_nm_np1_ri_bad_0.avi 2
Anna_Rawson_LPGA_golf_f_nm_np1_ri_goo_0.avi 2
Cobra_Golf_-_Camilo_Villegas_golf_f_cm_np1_ri_goo_0.avi 2
Cobra_Golf_-_Camilo_Villegas_golf_f_cm_np1_ri_goo_1.avi 2
Eric_Axley_golf_f_cm_np1_le_goo_0.avi 2
Golfswing_golf_f_cm_np1_fr_goo_0.avi 2
Golfswing_golf_f_cm_np1_ri_goo_1.avi 2
Jeff_Ritter_-_Power_Drill_golf_f_nm_np1_ri_med_0.avi 2
Morgan_Pressel_golf_f_cm_np1_ri_goo_0.avi 2
golf_golf_f_nm_np1_ri_goo_0.avi 2
golf_golf_f_nm_np1_ri_goo_1.avi 2
golf_golf_f_nm_np1_ri_goo_2.avi 2
