# Supplementary material for: STA-TSN: Spatial-Temporal Attention Temporal Segment Network for action recognition in video
Source: PLoS One. 2022 Mar 17;17(3):e0265115. doi: 10.1371/journal.pone.0265115 (PMC8929560; doi:10.1371/journal.pone.0265115)
Supplement: S1 File — (ZIP) [file pone.0265115.s001.zip › ┤·┬δ/two-stream/datasets/JHMDB_splits/jump_test_split2.txt]

prelinger_ControlY1950_jump_f_nm_np1_fr_bad_13.avi 1
prelinger_ControlY1950_jump_f_nm_np1_fr_bad_6.avi 1
prelinger_ControlY1950_jump_f_nm_np1_fr_bad_7.avi 1
prelinger_ControlY1950_jump_f_nm_np1_fr_med_12.avi 1
Sam_Cooksey_Goalkeeper_Training_jump_f_cm_np1_le_bad_3.avi 1
Sam_Cooksey_Goalkeeper_Training_jump_f_cm_np1_ri_bad_1.avi 1
OldSchool_jump_f_nm_np1_fr_bad_26.avi 1
Huge_Dive-Roll_jump_f_cm_np1_ri_bad_0.avi 1
Arrasando_no_Le_Parkour_jump_f_cm_np1_le_bad_0.avi 1
Arrasando_no_Le_Parkour_jump_f_cm_np1_ri_bad_1.avi 1
Arrasando_no_Le_Parkour_jump_f_nm_np1_le_med_2.avi 1
Arrasando_no_Le_Parkour_jump_f_nm_np1_ri_med_3.avi 1
le_parkour_kl_jump_f_nm_np1_le_bad_3.avi 1
happy_go_lovely_jump_f_cm_np1_fr_bad_20.avi 1
Documentario_Le_Parkour_Londrina_jump_f_cm_np1_fr_bad_10.avi 1
Documentario_Le_Parkour_Londrina_jump_f_cm_np1_ri_bad_5.avi 1
Documentario_Le_Parkour_Londrina_jump_f_cm_np1_ri_bad_6.avi 1
Documentario_Le_Parkour_Londrina_jump_f_nm_np1_ba_bad_1.avi 1
Documentario_Le_Parkour_Londrina_jump_f_nm_np1_le_bad_8.avi 1
Documentario_Le_Parkour_Londrina_jump_f_nm_np1_ri_bad_2.avi 1
Documentario_Le_Parkour_Londrina_jump_f_nm_np1_ri_bad_4.avi 1
Documentario_Le_Parkour_Londrina_jump_f_nm_np1_ri_bad_7.avi 1
Learn_Freerunning_and_Parkour__-_Diving_Kong_jump_f_cm_np1_ba_bad_1.avi 1
Learn_Freerunning_and_Parkour__-_Diving_Kong_jump_f_cm_np1_le_bad_2.avi 1
Learn_Freerunning_and_Parkour__-_Diving_Kong_jump_f_cm_np1_le_bad_3.avi 1
Learn_Freerunning_and_Parkour__-_Diving_Kong_jump_f_cm_np1_le_bad_5.avi 1
Stadium_Plyometric_Workout_jump_f_cm_np1_ba_bad_6.avi 1
Stadium_Plyometric_Workout_jump_f_cm_np1_ba_bad_7.avi 1
Stadium_Plyometric_Workout_jump_f_cm_np1_ba_med_8.avi 1
Gregoire_Airman_showreel_2008_jump_f_cm_np1_ba_bad_1.avi 2
Gregoire_Airman_showreel_2008_jump_f_cm_np1_le_bad_0.avi 2
Gregoire_Airman_showreel_2008_jump_f_cm_np1_le_bad_2.avi 2
Gregoire_Airman_showreel_2008_jump_f_cm_np1_le_bad_4.avi 2
Gregoire_Airman_showreel_2008_jump_f_cm_np1_ri_bad_5.avi 2
Gregoire_Airman_showreel_2008_jump_f_cm_np1_ri_bad_6.avi 2
KUNG_FU_HUSTLE_jump_f_cm_np1_fr_bad_16.avi 2
KUNG_FU_HUSTLE_jump_f_cm_np1_fr_bad_55.avi 2
Sommerland_Syd_sprung_in_den_tod_jump_f_cm_np1_fr_bad_0.avi 2
St__Louis_Goalkeeping__Academy_elite_training_jump_f_nm_np1_le_bad_3.avi 2
