# Supplementary material for: STA-TSN: Spatial-Temporal Attention Temporal Segment Network for action recognition in video
Source: PLoS One. 2022 Mar 17;17(3):e0265115. doi: 10.1371/journal.pone.0265115 (PMC8929560; doi:10.1371/journal.pone.0265115)
Supplement: S1 File — (ZIP) [file pone.0265115.s001.zip › ┤·┬δ/two-stream/datasets/JHMDB_splits/kick_ball_test_split3.txt]

Goal_1_@_2_kick_ball_f_cm_np1_fr_goo_2.avi 1
How_to_kick_a_soccer_ball_the_right_way_kick_ball_l_nm_np1_ba_bad_0.avi 1
funny_soccer_commercial_kick_ball_f_cm_np1_fr_med_0.avi 1
Britney_Spears_-_Comercial_Pepsi_soccer_kick_ball_f_nm_np1_ba_med_0.avi 1
FIFA_11_Gamescom-Trailer_kick_ball_f_cm_np1_ba_bad_1.avi 1
FIFA_11_Gamescom-Trailer_kick_ball_f_cm_np1_ba_med_3.avi 1
FIFA_11_Gamescom-Trailer_kick_ball_f_cm_np1_ba_med_4.avi 1
Dhan_Dhana_Dhan_Goal_(2007)_w__Eng_Sub_-_Watch_Online_-_4_16_kick_ball_f_cm_np1_fr_goo_3.avi 1
Dhan_Dhana_Dhan_Goal_(2007)_w__Eng_Sub_-_Watch_Online_-_4_16_kick_ball_f_cm_np1_ri_goo_0.avi 1
Banned_Commercials_-_Nike_-_Soccer_vs_ninjas_kick_ball_f_nm_np1_fr_goo_1.avi 1
Banned_Commercials_-_Nike_-_Soccer_vs_ninjas_kick_ball_f_nm_np1_fr_goo_3.avi 1
pepsi_banned_soccer_commercial_kick_ball_f_cm_np1_fr_bad_0.avi 1
Nike_Soccer_Commercial_-_Good_vs__Evil_kick_ball_f_cm_np1_fr_med_0.avi 1
likebeckam_kick_ball_f_nm_np1_ba_bad_39.avi 1
Ribery_Torwandschiessen_Sportstudio_kick_ball_f_nm_np1_ba_goo_1.avi 1
Ribery_Torwandschiessen_Sportstudio_kick_ball_f_nm_np1_ba_goo_2.avi 1
Ribery_Torwandschiessen_Sportstudio_kick_ball_f_nm_np1_ba_med_3.avi 1
Ribery_Torwandschiessen_Sportstudio_kick_ball_f_nm_np1_ba_med_5.avi 1
Ribery_Torwandschiessen_Sportstudio_kick_ball_f_nm_np1_ba_med_7.avi 1
Ribery_Torwandschiessen_Sportstudio_kick_ball_f_nm_np1_ba_med_9.avi 1
Ribery_Torwandschiessen_Sportstudio_kick_ball_l_nm_np1_ba_med_6.avi 1
Ribery_Torwandschiessen_Sportstudio_kick_ball_l_nm_np1_ba_med_8.avi 1
Amazing_Soccer_@2_kick_ball_f_cm_np1_le_bad_2.avi 1
Amazing_Soccer_@2_kick_ball_u_cm_np1_ba_bad_0.avi 1
FOOT_2009_(REMI_GAILLARD)_kick_ball_f_cm_np1_ba_bad_1.avi 1
FOOT_2009_(REMI_GAILLARD)_kick_ball_f_cm_np1_ba_bad_2.avi 1
DWK_1_-_Der_ganze_Film_(Part_8_9)_kick_ball_f_cm_np1_ba_goo_0.avi 2
Das_Wunder_von_Bern_(Deutschland_2002_2003)_kick_ball_f_cm_np1_fr_goo_2.avi 2
Das_Wunder_von_Bern_(Deutschland_2002_2003)_kick_ball_f_cm_np1_ri_goo_3.avi 2
How_to_Shoot_Penalty_Kicks_kick_ball_f_cm_np1_ba_bad_0.avi 2
How_to_Shoot_Penalty_Kicks_kick_ball_f_cm_np1_ba_bad_1.avi 2
How_to_Shoot_Penalty_Kicks_kick_ball_f_cm_np1_ba_bad_3.avi 2
How_to_Shoot_Penalty_Kicks_kick_ball_f_cm_np1_ba_bad_4.avi 2
How_to_Shoot_Penalty_Kicks_kick_ball_f_cm_np1_ba_bad_5.avi 2
Wayne_Rooney_At_Home_Funny_Must_See_kick_ball_f_cm_np1_ba_med_6.avi 2
Wayne_Rooney_At_Home_Funny_Must_See_kick_ball_f_cm_np1_le_bad_5.avi 2
