# Supplementary material for: STA-TSN: Spatial-Temporal Attention Temporal Segment Network for action recognition in video
Source: PLoS One. 2022 Mar 17;17(3):e0265115. doi: 10.1371/journal.pone.0265115 (PMC8929560; doi:10.1371/journal.pone.0265115)
Supplement: S1 File — (ZIP) [file pone.0265115.s001.zip › ┤·┬δ/two-stream/datasets/JHMDB_splits/pick_test_split3.txt]

Torwarttraining_-_Impressionen_vom_1__FFC_Frankfurt_pick_f_cm_np1_fr_goo_3.avi 1
NH_gun_owners_react_to_detention_with_armed_litter_pickup_pick_f_cm_np1_ba_med_0.avi 1
NH_gun_owners_react_to_detention_with_armed_litter_pickup_pick_u_cm_np1_ba_med_2.avi 1
Stevie_And_Lindsay_Picking_Up_Garbage_pick_f_cm_np1_ba_med_0.avi 1
Stevie_And_Lindsay_Picking_Up_Garbage_pick_f_cm_np1_ri_med_3.avi 1
NH-__Open_Carry_Litter_Pickup_in__troubled__neighborhood_pick_f_nm_np1_le_med_0.avi 1
Prelinger_HabitPat1954_pick_f_cm_np1_fr_med_28.avi 1
Search_and_Identify_Golf_Ball_-_www_mulliganplus_com_pick_f_nm_np1_le_goo_0.avi 1
Die_Pfandpiraten_Doku_pick_f_cm_np1_ba_med_2.avi 1
Fishing_For_People_pick_f_cm_np1_fr_med_3.avi 1
Fishing_For_People_pick_f_cm_np1_ri_med_2.avi 1
Fishing_For_People_pick_f_cm_np1_ri_med_5.avi 1
Yep__I_m_picking_up_trash_today_pick_f_cm_np1_fr_med_1.avi 1
NoCountryForOldMen_pick_u_nm_np1_le_goo_0.avi 1
Dollar_Prank_at_the_Rivertown_Mall_pick_f_cm_np1_le_med_0.avi 1
Dollar_Prank_at_the_Rivertown_Mall_pick_f_nm_np1_fr_med_3.avi 1
Pilzesuchen_pick_f_cm_np1_fr_med_0.avi 1
garbage_men_pick_f_cm_np1_ri_med_0.avi 1
garbage_men_pick_f_cm_np1_ri_med_1.avi 1
garbage_men_pick_f_cm_np1_ri_med_2.avi 1
pick_up_trash_says_yeti_pick_f_cm_np1_le_med_1.avi 1
pick_up_trash_says_yeti_pick_f_cm_np1_le_med_2.avi 1
pick_up_trash_says_yeti_pick_f_cm_np1_ri_med_0.avi 1
M_ll_sammeln_pick_f_cm_np1_fr_bad_0.avi 1
Magic_Boys-_Der_Portmonai_Trick_pick_l_nm_np1_ri_med_0.avi 1
prelinger_they_grow_up_so_fast_1_pick_f_nm_np1_fr_med_10.avi 1
prelinger_they_grow_up_so_fast_1_pick_u_nm_np1_ri_med_1.avi 1
SafeInPort_pick_f_nm_np1_fr_med_1.avi 1
Catch_Me_If_You_Can_pick_f_cm_np1_ri_med_5.avi 2
Clay_sBasketballSkillz_pick_f_nm_np1_ba_med_0.avi 2
Clay_sBasketballSkillz_pick_f_nm_np1_ri_med_8.avi 2
Collecting_litter_on_the_woodland_ground_surface_pick_f_nm_np1_fr_med_0.avi 2
GardenWiseB256kb_pick_f_nm_np1_le_med_0.avi 2
NH_open_carry_litter_pickup_spurs_stunning_encountrs__1_of_2_pick_f_cm_np1_fr_med_0.avi 2
Pick_Up_Your_Trash!_pick_f_cm_np1_ba_med_1.avi 2
Pick_Up_Your_Trash!_pick_f_cm_np1_le_med_0.avi 2
THE_WALLET_TRICK!!!_pick_f_cm_np1_fr_med_2.avi 2
THE_WALLET_TRICK!!!_pick_f_cm_np1_le_med_0.avi 2
prelinger_LetsBeGo1953_pick_f_cm_np1_fr_med_8.avi 2
prelinger_LetsBeGo1953_pick_f_nm_np1_ri_med_12.avi 2
