# Supplementary material for: STA-TSN: Spatial-Temporal Attention Temporal Segment Network for action recognition in video
Source: PLoS One. 2022 Mar 17;17(3):e0265115. doi: 10.1371/journal.pone.0265115 (PMC8929560; doi:10.1371/journal.pone.0265115)
Supplement: S1 File — (ZIP) [file pone.0265115.s001.zip › ┤·┬δ/two-stream/datasets/JHMDB_splits/pour_test_split1.txt]

Bayerisch_leben-_Weissbier_richtig_eingeschenkt_pour_u_nm_np1_fr_med_0.avi 1
How_to_Build_a_Cocktail_pour_u_nm_np1_fr_med_0.avi 1
How_to_Build_a_Cocktail_pour_u_nm_np1_fr_med_2.avi 1
Become_a_Professional_Bartender_pour_u_cm_np1_fr_med_0.avi 1
Become_a_Professional_Bartender_pour_u_cm_np1_fr_med_1.avi 1
Become_a_Professional_Bartender_pour_u_cm_np1_fr_med_2.avi 1
crazy_german_guy_shows_how_do_they_pour_a_wheat_beer_pour_u_cm_np1_fr_goo_0.avi 1
crazy_german_guy_shows_how_do_they_pour_a_wheat_beer_pour_u_cm_np1_fr_goo_1.avi 1
crazy_german_guy_shows_how_do_they_pour_a_wheat_beer_pour_u_cm_np1_fr_goo_2.avi 1
Intro_to_Bartending_-_Lesson_2-Highball_Drinks_pour_u_nm_np1_ri_med_0.avi 1
Intro_to_Bartending_-_Lesson_2-Highball_Drinks_pour_u_nm_np1_ri_med_1.avi 1
Intro_to_Bartending_-_Lesson_2-Highball_Drinks_pour_u_nm_np1_ri_med_2.avi 1
Cuba_Libre_-_Just_do_it_with_Drinkadrink_com_pour_u_nm_np1_fr_goo_0.avi 1
Spirit_Pouring_pour_u_nm_np1_fr_goo_0.avi 1
Spirit_Pouring_pour_u_nm_np1_fr_goo_1.avi 1
Spirit_Pouring_pour_u_nm_np1_fr_goo_2.avi 1
Cachaca_cocktails_pour_u_nm_np1_fr_med_0.avi 1
Cachaca_cocktails_pour_u_nm_np1_fr_med_1.avi 1
Cachaca_cocktails_pour_u_nm_np1_fr_med_2.avi 1
Bottoms_Up_-_Bartending_Lesson__The_Margarita!_pour_u_nm_np1_fr_goo_0.avi 1
Bottoms_Up_-_Bartending_Lesson__The_Margarita!_pour_u_nm_np1_fr_goo_2.avi 1
Pomegranate_Martini_Cocktail_Recipes_pour_u_cm_np1_fr_med_0.avi 1
Pomegranate_Martini_Cocktail_Recipes_pour_u_cm_np1_fr_med_1.avi 1
Pomegranate_Martini_Cocktail_Recipes_pour_u_cm_np1_fr_med_2.avi 1
How_To_Pour_a_Franziskaner_pour_u_cm_np1_fr_med_0.avi 1
How_To_Pour_a_Franziskaner_pour_u_cm_np1_fr_med_1.avi 1
New_Orleans__best_cocktails-_Hot_Buttered_Rum_pour_u_nm_np1_fr_med_0.avi 1
New_Orleans__best_cocktails-_Hot_Buttered_Rum_pour_u_nm_np1_fr_med_1.avi 1
New_Orleans__best_cocktails-_Hot_Buttered_Rum_pour_u_nm_np1_fr_med_2.avi 1
Flaming_B52_Shot_Drink_pour_u_nm_np1_fr_med_0.avi 1
Flaming_B52_Shot_Drink_pour_u_nm_np1_fr_med_1.avi 1
Flaming_B52_Shot_Drink_pour_u_nm_np1_fr_med_2.avi 1
How_to_pour_beer_pour_u_nm_np1_fr_goo_0.avi 1
Rum_Mixed_Drinks-_Part_4_-_How_to_Make_the_Cuba_Libre_Mixed_Drink_pour_u_nm_np1_fr_goo_0.avi 1
Rum_Mixed_Drinks-_Part_4_-_How_to_Make_the_Cuba_Libre_Mixed_Drink_pour_u_nm_np1_fr_goo_1.avi 1
Rum_Mixed_Drinks-_Part_4_-_How_to_Make_the_Cuba_Libre_Mixed_Drink_pour_u_nm_np1_fr_goo_2.avi 1
My_First_Hefeweizen_pour_u_nm_np1_ri_med_0.avi 1
My_First_Hefeweizen_pour_u_nm_np1_ri_med_1.avi 1
My_First_Hefeweizen_pour_u_nm_np1_ri_med_2.avi 1
Bartender_School_Students_Practice_pour_u_cm_np1_fr_med_1.avi 2
Bartender_School_Students_Practice_pour_u_cm_np1_fr_med_3.avi 2
Bartender_of_America_Bartending_School_pour_u_cm_np1_fr_med_0.avi 2
Bartender_of_America_Bartending_School_pour_u_cm_np1_fr_med_1.avi 2
Bartender_of_America_Bartending_School_pour_u_cm_np1_fr_med_2.avi 2
Basic_Vodka_Recipes_-_How_to_Make_a_Shirley_Temple_pour_u_cm_np1_fr_med_0.avi 2
Basic_Vodka_Recipes_-_How_to_Make_a_Shirley_Temple_pour_u_cm_np1_fr_med_1.avi 2
Bier_richtig_einschenken_pour_u_cm_np1_fr_med_0.avi 2
Bier_richtig_einschenken_pour_u_cm_np1_fr_med_1.avi 2
Drink_@18_-_Apple_martini_pour_u_nm_np1_fr_goo_0.avi 2
Drink_@18_-_Apple_martini_pour_u_nm_np1_fr_goo_1.avi 2
Drink_@18_-_Apple_martini_pour_u_nm_np1_fr_goo_2.avi 2
How_To_Pour_Ice_Tea_pour_u_nm_np1_fr_med_2.avi 2
Kamikaze_Martini_Coctail_pour_u_nm_np1_fr_med_0.avi 2
Kamikaze_Martini_Coctail_pour_u_nm_np1_fr_med_1.avi 2
Kamikaze_Martini_Coctail_pour_u_nm_np1_fr_med_2.avi 2
