# Supplementary material for: STA-TSN: Spatial-Temporal Attention Temporal Segment Network for action recognition in video
Source: PLoS One. 2022 Mar 17;17(3):e0265115. doi: 10.1371/journal.pone.0265115 (PMC8929560; doi:10.1371/journal.pone.0265115)
Supplement: S1 File — (ZIP) [file pone.0265115.s001.zip › ┤·┬δ/two-stream/datasets/JHMDB_splits/pullup_test_split3.txt]

girl_pull_ups_fitness_exercise_pullups_pullup_f_cm_np1_fr_med_0.avi 1
girl_pull_ups_fitness_exercise_pullups_pullup_f_cm_np1_fr_med_1.avi 1
girl_pull_ups_fitness_exercise_pullups_pullup_f_cm_np1_fr_med_2.avi 1
35_pull_ups_pullup_f_nm_np1_fr_goo_0.avi 1
35_pull_ups_pullup_f_nm_np1_fr_goo_1.avi 1
35_pull_ups_pullup_f_nm_np1_fr_goo_2.avi 1
Super_Training_Pull_Ups_pullup_f_cm_np1_ba_med_0.avi 1
Super_Training_Pull_Ups_pullup_f_cm_np1_ba_med_1.avi 1
Super_Training_Pull_Ups_pullup_f_cm_np1_ba_med_2.avi 1
Random_Pull_Up_Exercises_pullup_f_nm_np1_ba_med_0.avi 1
Random_Pull_Up_Exercises_pullup_f_nm_np1_ba_med_1.avi 1
Random_Pull_Up_Exercises_pullup_f_nm_np1_fr_med_2.avi 1
Random_Pull_Up_Exercises_pullup_f_nm_np1_fr_med_3.avi 1
32_Pull-ups_at_193IBS_pullup_f_cm_np1_ba_med_0.avi 1
32_Pull-ups_at_193IBS_pullup_f_cm_np1_ba_med_1.avi 1
32_Pull-ups_at_193IBS_pullup_f_cm_np1_ba_med_2.avi 1
Eight_wide_grip_pull-ups_pullup_u_cm_np1_ba_med_0.avi 1
Eight_wide_grip_pull-ups_pullup_u_cm_np1_ba_med_1.avi 1
Eight_wide_grip_pull-ups_pullup_u_cm_np1_ba_med_2.avi 1
100_pullups_pullup_f_nm_np1_fr_med_1.avi 1
100_pullups_pullup_f_nm_np1_fr_med_2.avi 1
100_pullups_pullup_u_nm_np1_fr_med_0.avi 1
30_(dead-hang)_pull-ups_pullup_u_cm_np1_ba_med_0.avi 1
30_(dead-hang)_pull-ups_pullup_u_cm_np1_ba_med_1.avi 1
30_(dead-hang)_pull-ups_pullup_u_cm_np1_ba_med_2.avi 1
Pull-ups_+_Push_ups-_a_time-saving_workout_pullup_u_cm_np1_ri_med_0.avi 1
Pull-ups_+_Push_ups-_a_time-saving_workout_pullup_u_cm_np1_ri_med_1.avi 1
Pull-ups_+_Push_ups-_a_time-saving_workout_pullup_u_cm_np1_ri_med_2.avi 1
20_Marine_Corps_Pull_Ups_-_JimmyDShea_pullup_f_cm_np1_ba_bad_3.avi 1
20_Marine_Corps_Pull_Ups_-_JimmyDShea_pullup_f_cm_np1_ba_bad_4.avi 1
Perfect_Pull_Up_-_How_To_Do_Pull_Ups_pullup_u_cm_np1_fr_goo_0.avi 1
Perfect_Pull_Up_-_How_To_Do_Pull_Ups_pullup_u_cm_np1_fr_goo_1.avi 1
Perfect_Pull_Up_-_How_To_Do_Pull_Ups_pullup_u_cm_np1_fr_goo_2.avi 1
10_Pull_Ups_pullup_f_nm_np1_fr_goo_0.avi 1
10_Pull_Ups_pullup_f_nm_np1_fr_goo_1.avi 1
10_Pull_Ups_pullup_f_nm_np1_fr_goo_2.avi 1
Girl_does_12_pull-ups_pullup_u_cm_np1_ba_med_0.avi 1
Girl_does_12_pull-ups_pullup_u_cm_np1_ba_med_1.avi 1
Girl_does_12_pull-ups_pullup_u_cm_np1_ba_med_2.avi 1
12_Pull-ups_by_female_athlete_pullup_f_cm_np1_ba_med_0.avi 2
12_Pull-ups_by_female_athlete_pullup_f_cm_np1_ba_med_1.avi 2
12_Pull-ups_by_female_athlete_pullup_f_cm_np1_ba_med_2.avi 2
20_good_form_pullups_pullup_f_nm_np1_ri_goo_0.avi 2
20_good_form_pullups_pullup_f_nm_np1_ri_goo_1.avi 2
20_good_form_pullups_pullup_f_nm_np1_ri_goo_2.avi 2
22_Pull-ups_with_Speed_and_Perfect_Form_pullup_f_cm_np1_ba_med_0.avi 2
22_Pull-ups_with_Speed_and_Perfect_Form_pullup_f_cm_np1_ba_med_1.avi 2
22_Pull-ups_with_Speed_and_Perfect_Form_pullup_f_cm_np1_ba_med_2.avi 2
Basic_Exercise_Plans_-_How_to_Do_a_Pull-Up_pullup_f_cm_np1_le_goo_1.avi 2
pull_ups_pullup_u_nm_np1_ba_med_0.avi 2
pull_ups_pullup_u_nm_np1_ba_med_1.avi 2
pull_ups_pullup_u_nm_np1_ba_med_2.avi 2
pull_ups_pullup_u_nm_np1_fr_med_3.avi 2
pull_ups_pullup_u_nm_np1_fr_med_4.avi 2
pull_ups_pullup_u_nm_np1_fr_med_5.avi 2
