# Supplementary material for: STA-TSN: Spatial-Temporal Attention Temporal Segment Network for action recognition in video
Source: PLoS One. 2022 Mar 17;17(3):e0265115. doi: 10.1371/journal.pone.0265115 (PMC8929560; doi:10.1371/journal.pone.0265115)
Supplement: S1 File — (ZIP) [file pone.0265115.s001.zip › ┤·┬δ/two-stream/datasets/JHMDB_splits/push_test_split1.txt]

Box_Pushing_push_f_cm_np1_ri_med_0.avi 1
cmd_pushing_box_2_push_f_cm_np1_ba_bad_0.avi 1
box_pushing_1_push_f_cm_np1_ba_bad_2.avi 1
box_pushing_1_push_f_cm_np1_le_med_1.avi 1
American_History_X_push_u_nm_np1_ba_med_22.avi 1
pushing_blocks_push_f_nm_np1_le_bad_0.avi 1
pushing_blocks_push_f_nm_np1_le_bad_1.avi 1
pushing_blocks_push_f_nm_np1_le_bad_2.avi 1
Box_Pull_Push_push_f_cm_np1_ba_bad_2.avi 1
Box_Pull_Push_push_f_cm_np1_ba_bad_3.avi 1
Baby_Push_Cart_push_f_cm_np1_ri_bad_0.avi 1
Baby_Push_Cart_push_f_cm_np1_ri_bad_1.avi 1
Baby_Push_Cart_push_f_cm_np1_ri_bad_2.avi 1
Pushing_train_-_Me_and_my_friend_-_Worlds_strongest_men_push_f_cm_np2_ri_bad_0.avi 1
Pushing_train_-_Me_and_my_friend_-_Worlds_strongest_men_push_f_cm_np2_ri_bad_1.avi 1
Kommandant__muss_Auto_schieben_push_f_cm_np1_le_bad_5.avi 1
Kommandant__muss_Auto_schieben_push_f_cm_np1_ri_bad_0.avi 1
Kommandant__muss_Auto_schieben_push_f_cm_np1_ri_bad_1.avi 1
Kommandant__muss_Auto_schieben_push_f_cm_np1_ri_bad_2.avi 1
Kommandant__muss_Auto_schieben_push_f_cm_np1_ri_bad_3.avi 1
pushing_cart_push_f_cm_np1_le_bad_0.avi 1
pushing_cart_push_f_cm_np1_le_bad_1.avi 1
pushing_cart_push_f_cm_np1_le_bad_2.avi 1
Ashleigh_Staley_Truck_Push_push_f_cm_np1_ba_med_4.avi 1
Ashleigh_Staley_Truck_Push_push_f_cm_np1_ri_med_0.avi 1
Ashleigh_Staley_Truck_Push_push_f_cm_np1_ri_med_1.avi 1
Cross_Pushing_Table_push_f_cm_np1_ba_bad_2.avi 1
Cross_Pushing_Table_push_f_cm_np1_fr_bad_3.avi 1
Cross_Pushing_Table_push_f_cm_np1_fr_bad_7.avi 1
Cross_Pushing_Table_push_f_cm_np1_ri_bad_4.avi 1
Alexander_pushing_the_table_push_f_cm_np1_ba_bad_1.avi 2
Alexander_pushing_the_table_push_f_cm_np1_le_bad_0.avi 2
Joel_Pushing_Box_push_f_cm_np1_ba_bad_1.avi 2
Joel_Pushing_Box_push_f_cm_np1_ri_bad_0.avi 2
Push_That_Car!_push_f_cm_np1_ri_med_0.avi 2
Pushing_Music_Table_push_f_cm_np1_le_bad_5.avi 2
Pushing_Music_Table_push_f_cm_np1_ri_bad_2.avi 2
Pushing_Music_Table_push_f_cm_np1_ri_bad_7.avi 2
pushing_box_around_house_push_f_cm_np1_fr_med_0.avi 2
pushing_box_around_house_push_f_cm_np1_le_bad_3.avi 2
pushing_box_around_house_push_f_cm_np1_le_med_2.avi 2
pushing_box_around_house_push_u_cm_np1_fr_med_1.avi 2
