# Supplementary material for: STA-TSN: Spatial-Temporal Attention Temporal Segment Network for action recognition in video
Source: PLoS One. 2022 Mar 17;17(3):e0265115. doi: 10.1371/journal.pone.0265115 (PMC8929560; doi:10.1371/journal.pone.0265115)
Supplement: S1 File — (ZIP) [file pone.0265115.s001.zip › ┤·┬δ/two-stream/datasets/JHMDB_splits/run_test_split1.txt]

20060723sfjffangelina_run_f_nm_np1_ri_med_2.avi 1
Juno_run_f_cm_np1_ba_med_5.avi 1
nameunknown256kb_run_f_cm_np1_fr_med_3.avi 1
Fellowship_7_run_f_cm_np1_fr_med_4.avi 1
Superbad_run_f_nm_np1_ba_med_2.avi 1
Hitch_Part_2_run_f_nm_np1_fr_med_11.avi 1
THE_PROTECTOR_run_f_cm_np1_ba_med_13.avi 1
THE_PROTECTOR_run_f_cm_np1_ba_med_35.avi 1
THE_PROTECTOR_run_f_cm_np1_le_med_15.avi 1
THE_PROTECTOR_run_f_cm_np1_ri_med_101.avi 1
THE_PROTECTOR_run_f_nm_np1_le_med_91.avi 1
The_Matrix_3_run_f_cm_np1_ri_med_7.avi 1
Crash_run_f_cm_np1_fr_med_17.avi 1
likebeckam_run_f_cm_np1_ba_med_22.avi 1
likebeckam_run_f_cm_np1_fr_med_5.avi 1
likebeckam_run_f_cm_np1_ri_med_0.avi 1
20060723sfjffsomelikeitwarmed_run_f_nm_np1_fr_med_6.avi 1
TheLastManOnearth_run_f_cm_np1_fr_med_48.avi 1
TheLastManOnearth_run_f_cm_np1_le_med_47.avi 1
TheLastManOnearth_run_f_nm_np1_fr_med_42.avi 1
50_FIRST_DATES_run_f_cm_np1_ba_med_12.avi 1
50_FIRST_DATES_run_f_cm_np1_ri_med_21.avi 1
A_Beautiful_Mind_4_run_f_cm_np1_ba_med_9.avi 1
A_Beautiful_Mind_5_run_u_cm_np1_fr_med_7.avi 1
AmericanGangster_run_f_cm_np1_le_med_18.avi 1
CastAway1_run_f_cm_np1_ri_med_2.avi 1
BLACK_HAWK_DOWN_run_f_cm_np1_ba_med_30.avi 1
BLACK_HAWK_DOWN_run_f_nm_np1_ba_med_31.avi 1
BLACK_HAWK_DOWN_run_l_nm_np1_ba_med_33.avi 1
American_History_X_run_f_cm_np1_le_med_17.avi 2
Catch_Me_If_You_Can_run_u_cm_np1_fr_med_9.avi 2
Faith_Rewarded_run_f_cm_np1_le_med_16.avi 2
IamLegend_run_f_nm_np1_le_med_3.avi 2
RATRACE_run_f_cm_np1_ba_med_14.avi 2
RATRACE_run_f_cm_np1_fr_med_16.avi 2
RATRACE_run_f_nm_np1_ri_med_7.avi 2
TrumanShow_run_f_cm_np1_ba_med_13.avi 2
TrumanShow_run_f_nm_np1_ba_med_19.avi 2
TrumanShow_run_f_nm_np1_ba_med_21.avi 2
TrumanShow_run_f_nm_np1_le_med_11.avi 2
