# Supplementary material for: STA-TSN: Spatial-Temporal Attention Temporal Segment Network for action recognition in video
Source: PLoS One. 2022 Mar 17;17(3):e0265115. doi: 10.1371/journal.pone.0265115 (PMC8929560; doi:10.1371/journal.pone.0265115)
Supplement: S1 File — (ZIP) [file pone.0265115.s001.zip › ┤·┬δ/two-stream/datasets/JHMDB_splits/shoot_ball_test_split2.txt]

ImprovingBasketballSkills-BasketballNBA3-PointShots_shoot_ball_f_nm_np1_ri_med_0.avi 1
ImprovingBasketballSkills-BasketballNBA3-PointShots_shoot_ball_f_nm_np1_ri_med_2.avi 1
PlayingBasketballGotWater_shoot_ball_f_nm_np1_ba_med_0.avi 1
PlayingBasketballGotWater_shoot_ball_f_nm_np1_ba_med_4.avi 1
PlayingBasketballGotWater_shoot_ball_f_nm_np1_ba_med_6.avi 1
PlayingBasketballGotWater_shoot_ball_f_nm_np1_ba_med_8.avi 1
PlayingBasketballGotWater_shoot_ball_f_nm_np1_ri_med_1.avi 1
ImprovingBasketballSkills-BasketballTeardropJumpShot_shoot_ball_f_nm_np1_ba_med_0.avi 1
ReggieMillerTakesonThreeAverageGuysinaShootout_shoot_ball_u_nm_np1_ba_med_3.avi 1
ReggieMillerTakesonThreeAverageGuysinaShootout_shoot_ball_u_nm_np1_ba_med_9.avi 1
WeTheKingsplaying_shoot_ball_f_cm_np1_ri_med_0.avi 1
PlayingBasketball_shoot_ball_f_nm_np1_ba_med_6.avi 1
Clay_sBasketballSkillz_shoot_ball_f_nm_np1_ba_med_13.avi 1
Clay_sBasketballSkillz_shoot_ball_f_nm_np1_ba_med_14.avi 1
Clay_sBasketballSkillz_shoot_ball_f_nm_np1_ba_med_15.avi 1
Clay_sBasketballSkillz_shoot_ball_f_nm_np1_ba_med_2.avi 1
Clay_sBasketballSkillz_shoot_ball_f_nm_np1_ba_med_3.avi 1
Clay_sBasketballSkillz_shoot_ball_f_nm_np1_ba_med_5.avi 1
Clay_sBasketballSkillz_shoot_ball_f_nm_np1_ba_med_6.avi 1
Clay_sBasketballSkillz_shoot_ball_f_nm_np1_ba_med_7.avi 1
Clay_sBasketballSkillz_shoot_ball_u_nm_np1_ba_med_11.avi 1
Clay_sBasketballSkillz_shoot_ball_u_nm_np1_ba_med_12.avi 1
Clay_sBasketballSkillz_shoot_ball_u_nm_np1_ba_med_16.avi 1
Clay_sBasketballSkillz_shoot_ball_u_nm_np1_ba_med_17.avi 1
Clay_sBasketballSkillz_shoot_ball_u_nm_np1_ba_med_9.avi 1
JashaunKidsWhoRipAmazingBasketball_shoot_ball_f_cm_np1_le_med_4.avi 1
JashaunKidsWhoRipAmazingBasketball_shoot_ball_f_cm_np1_le_med_5.avi 1
JashaunKidsWhoRipAmazingBasketball_shoot_ball_u_cm_np1_le_med_3.avi 1
ImprovingBasketballSkills-BasketballTurnaroundFadeAway_shoot_ball_f_nm_np1_ri_med_0.avi 2
KELVIN_shoot_ball_u_cm_np1_ba_med_0.avi 2
KELVIN_shoot_ball_u_cm_np1_ba_med_2.avi 2
KELVIN_shoot_ball_u_cm_np1_ba_med_4.avi 2
KELVIN_shoot_ball_u_cm_np1_ba_med_5.avi 2
KELVIN_shoot_ball_u_cm_np1_ba_med_6.avi 2
KELVIN_shoot_ball_u_cm_np1_ba_med_7.avi 2
LearnToShootFromTheMaster_shoot_ball_f_cm_np1_ba_med_6.avi 2
LearnToShootFromTheMaster_shoot_ball_f_nm_np1_ba_med_0.avi 2
LearnToShootFromTheMaster_shoot_ball_f_nm_np1_ba_med_1.avi 2
LearnToShootFromTheMaster_shoot_ball_f_nm_np1_ba_med_4.avi 2
LearnToShootFromTheMaster_shoot_ball_f_nm_np1_ba_med_5.avi 2
