# Supplementary material for: STA-TSN: Spatial-Temporal Attention Temporal Segment Network for action recognition in video
Source: PLoS One. 2022 Mar 17;17(3):e0265115. doi: 10.1371/journal.pone.0265115 (PMC8929560; doi:10.1371/journal.pone.0265115)
Supplement: S1 File — (ZIP) [file pone.0265115.s001.zip › ┤·┬δ/two-stream/datasets/JHMDB_splits/shoot_bow_test_split1.txt]

11408ErikaRecurvefront_shoot_bow_u_nm_np1_fr_med_0.avi 1
11408ErikaRecurvefront_shoot_bow_u_nm_np1_fr_med_1.avi 1
MegaPrecisionArchery_shoot_bow_u_nm_np1_fr_med_0.avi 1
MegaPrecisionArchery_shoot_bow_u_nm_np1_fr_med_1.avi 1
MegaPrecisionArchery_shoot_bow_u_nm_np1_fr_med_2.avi 1
MegaPrecisionArchery_shoot_bow_u_nm_np1_fr_med_3.avi 1
MegaPrecisionArchery_shoot_bow_u_nm_np1_fr_med_4.avi 1
MegaPrecisionArchery_shoot_bow_u_nm_np1_fr_med_5.avi 1
HannahFront22May08_shoot_bow_u_nm_np1_fr_med_0.avi 1
HannahFront22May08_shoot_bow_u_nm_np1_fr_med_1.avi 1
ArcherShootsFOBArrowat100Yards_shoot_bow_u_nm_np1_fr_med_0.avi 1
ArcherShootsFOBArrowat100Yards_shoot_bow_u_nm_np1_fr_med_1.avi 1
11_4_08ErikaRecurveBack_shoot_bow_u_nm_np1_ba_med_0.avi 1
11_4_08ErikaRecurveBack_shoot_bow_u_nm_np1_ba_med_1.avi 1
Updatedvideoofmeshootingteamusaarchery_shoot_bow_f_nm_np1_ri_med_1.avi 1
Updatedvideoofmeshootingteamusaarchery_shoot_bow_f_nm_np1_ri_med_5.avi 1
Updatedvideoofmeshootingteamusaarchery_shoot_bow_u_cm_np1_ba_med_6.avi 1
Updatedvideoofmeshootingteamusaarchery_shoot_bow_u_cm_np1_ri_med_4.avi 1
Updatedvideoofmeshootingteamusaarchery_shoot_bow_u_nm_np1_ba_med_2.avi 1
Updatedvideoofmeshootingteamusaarchery_shoot_bow_u_nm_np1_ba_med_7.avi 1
Updatedvideoofmeshootingteamusaarchery_shoot_bow_u_nm_np1_fr_med_3.avi 1
Erikafrontrecurve6june08_shoot_bow_u_nm_np1_fr_med_0.avi 1
ArcheryFastShooting_shoot_bow_u_nm_np1_fr_med_1.avi 1
ArcheryFastShooting_shoot_bow_u_nm_np1_fr_med_10.avi 1
ArcheryFastShooting_shoot_bow_u_nm_np1_fr_med_11.avi 1
ArcheryFastShooting_shoot_bow_u_nm_np1_fr_med_12.avi 1
ArcheryFastShooting_shoot_bow_u_nm_np1_fr_med_15.avi 1
ArcheryFastShooting_shoot_bow_u_nm_np1_fr_med_17.avi 1
ArcheryFastShooting_shoot_bow_u_nm_np1_fr_med_18.avi 1
ArcheryFastShooting_shoot_bow_u_nm_np1_fr_med_19.avi 1
ArcheryFastShooting_shoot_bow_u_nm_np1_fr_med_20.avi 1
ArcheryFastShooting_shoot_bow_u_nm_np1_fr_med_21.avi 1
ArcheryFastShooting_shoot_bow_u_nm_np1_fr_med_22.avi 1
ArcheryFastShooting_shoot_bow_u_nm_np1_fr_med_23.avi 1
ArcheryFastShooting_shoot_bow_u_nm_np1_fr_med_5.avi 1
ArcheryFastShooting_shoot_bow_u_nm_np1_fr_med_6.avi 1
ArcheryFastShooting_shoot_bow_u_nm_np1_fr_med_7.avi 1
ArcheryFastShooting_shoot_bow_u_nm_np1_fr_med_9.avi 1
6arrowswithin30seconds_shoot_bow_f_nm_np1_fr_med_0.avi 2
6arrowswithin30seconds_shoot_bow_f_nm_np1_fr_med_1.avi 2
6arrowswithin30seconds_shoot_bow_f_nm_np1_fr_med_2.avi 2
6arrowswithin30seconds_shoot_bow_f_nm_np1_fr_med_3.avi 2
6arrowswithin30seconds_shoot_bow_f_nm_np1_fr_med_4.avi 2
6arrowswithin30seconds_shoot_bow_f_nm_np1_fr_med_5.avi 2
Hannahfront23may08_shoot_bow_u_nm_np1_fr_med_0.avi 2
Hannahfront23may08_shoot_bow_u_nm_np1_fr_med_1.avi 2
Shootingarecurve_shoot_bow_u_cm_np1_fr_med_5.avi 2
Shootingarecurve_shoot_bow_u_nm_np1_fr_med_0.avi 2
Shootingarecurve_shoot_bow_u_nm_np1_fr_med_1.avi 2
Shootingarecurve_shoot_bow_u_nm_np1_fr_med_2.avi 2
Shootingarecurve_shoot_bow_u_nm_np1_fr_med_3.avi 2
Shootingarecurve_shoot_bow_u_nm_np1_fr_med_4.avi 2
erikafrontcompound6feb09_shoot_bow_f_nm_np1_fr_med_0.avi 2
