# Supplementary material for: STA-TSN: Spatial-Temporal Attention Temporal Segment Network for action recognition in video
Source: PLoS One. 2022 Mar 17;17(3):e0265115. doi: 10.1371/journal.pone.0265115 (PMC8929560; doi:10.1371/journal.pone.0265115)
Supplement: S1 File — (ZIP) [file pone.0265115.s001.zip › ┤·┬δ/two-stream/datasets/JHMDB_splits/shoot_gun_test_split3.txt]

shooting_shoot_gun_u_nm_np1_le_med_0.avi 1
shooting_shoot_gun_u_nm_np1_le_med_1.avi 1
shooting_shoot_gun_u_nm_np1_le_med_2.avi 1
shooting_shoot_gun_u_nm_np1_le_med_3.avi 1
shooting_shoot_gun_u_nm_np1_le_med_4.avi 1
shooting_shoot_gun_u_nm_np1_le_med_5.avi 1
shooting_shoot_gun_u_nm_np1_le_med_6.avi 1
shooting_shoot_gun_u_nm_np1_le_med_7.avi 1
shooting_shoot_gun_u_nm_np1_le_med_8.avi 1
Hip_Firing_the_SAW_shoot_gun_u_cm_np1_ba_med_0.avi 1
Hip_Firing_the_SAW_shoot_gun_u_cm_np1_ba_med_1.avi 1
Hip_Firing_the_SAW_shoot_gun_u_cm_np1_ba_med_2.avi 1
dualdeserteagle_shoot_gun_f_cm_np1_le_med_0.avi 1
Dual9mm_shoot_gun_u_cm_np1_ri_goo_0.avi 1
Shootingattherange_shoot_gun_f_cm_np1_ri_med_2.avi 1
Shootingattherange_shoot_gun_f_nm_np1_ri_med_0.avi 1
Shootingattherange_shoot_gun_f_nm_np1_ri_med_3.avi 1
MeShootin2_shoot_gun_u_nm_np1_ri_med_0.avi 1
MeShootin2_shoot_gun_u_nm_np1_ri_med_1.avi 1
MeShootin2_shoot_gun_u_nm_np1_ri_med_2.avi 1
FirearmsTraining_shoot_gun_f_cm_np1_ri_med_0.avi 1
FirearmsTraining_shoot_gun_f_cm_np1_ri_med_1.avi 1
FirearmsTraining_shoot_gun_f_nm_np1_ri_med_7.avi 1
FirearmsTraining_shoot_gun_u_cm_np1_ba_med_5.avi 1
FirearmsTraining_shoot_gun_u_cm_np1_ri_med_2.avi 1
FirearmsTraining_shoot_gun_u_nm_np1_ri_goo_6.avi 1
FirearmsTraining_shoot_gun_u_nm_np1_ri_goo_9.avi 1
FirearmsTraining_shoot_gun_u_nm_np1_ri_med_11.avi 1
FirearmsTraining_shoot_gun_u_nm_np1_ri_med_3.avi 1
FirearmsTraining_shoot_gun_u_nm_np1_ri_med_4.avi 1
American_History_X_shoot_gun_u_cm_np1_le_med_4.avi 1
deserteagle_shoot_gun_u_cm_np1_ri_goo_0.avi 1
Fastestguninthewest_shoot_gun_f_nm_np1_ri_med_0.avi 1
GLOCK17_shoot_gun_f_nm_np1_fr_med_4.avi 1
GLOCK17_shoot_gun_f_nm_np1_fr_med_5.avi 1
GLOCK17_shoot_gun_u_nm_np1_fr_med_6.avi 1
GLOCK17_shoot_gun_u_nm_np1_ri_med_0.avi 1
GLOCK17_shoot_gun_u_nm_np1_ri_med_1.avi 1
GLOCK17_shoot_gun_u_nm_np1_ri_med_2.avi 1
2xFullautoGlocks_shoot_gun_u_cm_np1_le_med_0.avi 2
Aplacetoshoot_shoot_gun_u_cm_np1_ba_med_3.avi 2
Aplacetoshoot_shoot_gun_u_cm_np1_le_med_0.avi 2
Aplacetoshoot_shoot_gun_u_cm_np1_le_med_1.avi 2
Aplacetoshoot_shoot_gun_u_cm_np1_le_med_2.avi 2
AprilshootinganMP5_shoot_gun_u_nm_np1_ri_med_0.avi 2
DefensivePistolShootingTechniques_shoot_gun_f_nm_np1_fr_med_0.avi 2
DefensivePistolShootingTechniques_shoot_gun_f_nm_np1_fr_med_1.avi 2
DefensivePistolShootingTechniques_shoot_gun_f_nm_np1_fr_med_3.avi 2
DefensivePistolShootingTechniques_shoot_gun_f_nm_np1_fr_med_6.avi 2
DefensivePistolShootingTechniques_shoot_gun_f_nm_np1_ri_med_5.avi 2
TanyaShooting_shoot_gun_u_cm_np1_ri_med_2.avi 2
TanyaShooting_shoot_gun_u_nm_np1_ba_med_0.avi 2
TanyaShooting_shoot_gun_u_nm_np1_ba_med_1.avi 2
TanyaShooting_shoot_gun_u_nm_np1_ri_med_3.avi 2
TanyaShooting_shoot_gun_u_nm_np1_ri_med_4.avi 2
