# Supplementary material for: STA-TSN: Spatial-Temporal Attention Temporal Segment Network for action recognition in video
Source: PLoS One. 2022 Mar 17;17(3):e0265115. doi: 10.1371/journal.pone.0265115 (PMC8929560; doi:10.1371/journal.pone.0265115)
Supplement: S1 File — (ZIP) [file pone.0265115.s001.zip › ┤·┬δ/two-stream/datasets/JHMDB_splits/sit_test_split1.txt]

Veoh_Alpha_Dog_2_sit_f_nm_np1_fr_med_0.avi 1
nameunknown256kb_sit_u_nm_np1_fr_med_1.avi 1
prelinger_ControlY1950_sit_f_cm_np1_fr_med_1.avi 1
RETURN_OF_THE_KING_sit_u_cm_np1_le_med_7.avi 1
BIG_FISH_sit_f_nm_np1_fr_med_17.avi 1
IamLegendII_sit_f_nm_np1_le_med_4.avi 1
Juno_sit_u_cm_np1_fr_goo_7.avi 1
TheLittleShopofHorrors_sit_f_nm_np1_ri_med_7.avi 1
IamLegend_sit_f_cm_np1_fr_med_24.avi 1
The_Fugitive_2_sit_f_cm_np1_fr_med_8.avi 1
prideandprejudice1_sit_f_nm_np1_ri_med_10.avi 1
TheBoondockSaints_sit_u_cm_np1_le_med_15.avi 1
BRIDGETOTERABITHIA_sit_f_nm_np1_fr_med_0.avi 1
American_History_X_sit_f_cm_np1_le_med_27.avi 1
American_History_X_sit_u_cm_np1_fr_goo_39.avi 1
American_History_X_sit_u_cm_np1_fr_med_6.avi 1
American_History_X_sit_u_cm_np1_fr_med_8.avi 1
TheLastManOnearth_sit_f_nm_np1_ri_med_51.avi 1
EasternPromises_sit_f_cm_np1_ri_med_3.avi 1
EasternPromises_sit_f_nm_np1_ri_med_4.avi 1
prelinger_LetsPlay1949_sit_u_cm_np1_le_med_9.avi 1
ThreeStories_sit_u_cm_np1_fr_med_1.avi 1
A_Beautiful_Mind_3_sit_f_cm_np1_fr_med_6.avi 1
A_Beautiful_Mind_3_sit_f_cm_np1_le_med_4.avi 1
ThePerfectScore_sit_u_cm_np1_fr_med_1.avi 1
ThePerfectScore_sit_u_cm_np1_fr_med_2.avi 1
Shadow_of_a_Doubt_sit_u_cm_np1_fr_med_11.avi 1
AllThePresidentMen_sit_f_nm_np1_fr_goo_3.avi 2
AllThePresidentMen_sit_f_nm_np1_ri_med_7.avi 2
AmericanGangster_sit_f_cm_np1_fr_med_70.avi 2
CharlieAndTheChocolateFactory_sit_f_nm_np1_fr_med_3.avi 2
CharlieAndTheChocolateFactory_sit_f_nm_np1_le_med_7.avi 2
HP_PRISONER_OF_AZKABAN_sit_f_cm_np1_le_med_1.avi 2
NoCountryForOldMen_sit_f_nm_np1_fr_goo_4.avi 2
NoCountryForOldMen_sit_f_nm_np1_ri_med_6.avi 2
Prelinger_ActYourA1949_sit_u_cm_np1_ri_med_2.avi 2
Prelinger_HabitPat1954_sit_u_cm_np1_le_med_8.avi 2
TrumanShow_sit_f_nm_np1_le_med_37.avi 2
likebeckam_sit_f_nm_np1_le_bad_29.avi 2
