# Supplementary material for: STA-TSN: Spatial-Temporal Attention Temporal Segment Network for action recognition in video
Source: PLoS One. 2022 Mar 17;17(3):e0265115. doi: 10.1371/journal.pone.0265115 (PMC8929560; doi:10.1371/journal.pone.0265115)
Supplement: S1 File — (ZIP) [file pone.0265115.s001.zip › ┤·┬δ/two-stream/datasets/JHMDB_splits/stand_test_split1.txt]

A_Beautiful_Mind_4_stand_f_cm_np1_fr_med_13.avi 1
IamLegend_stand_f_cm_np1_fr_bad_27.avi 1
SchoolRulesHowTheyHelpUs_stand_u_nm_np1_fr_med_1.avi 1
EVOLUTION_stand_f_nm_np1_le_med_15.avi 1
THE_PROTECTOR_stand_f_cm_np1_fr_med_23.avi 1
TheLastManOnearth_stand_f_nm_np1_fr_med_24.avi 1
20060723sfjffjewgotmail_stand_u_cm_np1_ri_med_0.avi 1
Crash_stand_f_cm_np1_le_med_15.avi 1
Crash_stand_f_cm_np1_ri_bad_12.avi 1
Crash_stand_u_nm_np1_le_med_6.avi 1
AmericanGangster_stand_u_nm_np1_fr_med_55.avi 1
BRIDGETOTERABITHIA_stand_f_nm_np1_fr_med_1.avi 1
HP_PRISONER_OF_AZKABAN_stand_f_cm_np1_fr_med_4.avi 1
HP_PRISONER_OF_AZKABAN_stand_f_cm_np1_le_bad_38.avi 1
Prelinger_LetYours1940_stand_f_nm_np1_fr_med_4.avi 1
Man_Who_Cheated_Himself_512kb_stand_u_cm_np1_fr_med_11.avi 1
20060723sfjffangelina_stand_f_nm_np1_le_med_0.avi 1
happy_go_lovely_stand_f_cm_np1_fr_med_19.avi 1
happy_go_lovely_stand_u_cm_np1_fr_bad_14.avi 1
happy_go_lovely_stand_u_nm_np1_fr_med_9.avi 1
BIG_FISH_stand_u_nm_np1_fr_med_27.avi 1
RATRACE_stand_f_cm_np1_le_med_35.avi 1
RATRACE_stand_f_cm_np1_ri_med_28.avi 1
RETURN_OF_THE_KING_stand_u_cm_np1_fr_med_12.avi 1
jonhs_netfreemovies_holygrail_stand_u_nm_np1_fr_bad_15.avi 1
A_Beautiful_Mind_6_stand_u_cm_np1_fr_med_3.avi 2
BATMAN_BEGINS_stand_f_cm_np1_fr_med_8.avi 2
Fellowship_4_stand_f_cm_np1_fr_med_3.avi 2
Panic_in_the_Streets_stand_u_cm_np1_ri_med_2.avi 2
RushHour2_stand_u_cm_np1_fr_med_11.avi 2
SoundAndTheStory_stand_f_cm_np1_ri_med_0.avi 2
SweeneyTodd_stand_f_cm_np1_le_med_10.avi 2
SweeneyTodd_stand_f_cm_np1_ri_med_33.avi 2
likebeckam_stand_f_nm_np1_fr_med_7.avi 2
prelinger_ControlY1950_stand_f_cm_np1_fr_med_2.avi 2
prelinger_ControlY1950_stand_u_cm_np1_fr_med_0.avi 2
