# Supplementary material for: STA-TSN: Spatial-Temporal Attention Temporal Segment Network for action recognition in video
Source: PLoS One. 2022 Mar 17;17(3):e0265115. doi: 10.1371/journal.pone.0265115 (PMC8929560; doi:10.1371/journal.pone.0265115)
Supplement: S1 File — (ZIP) [file pone.0265115.s001.zip › ┤·┬δ/two-stream/datasets/JHMDB_splits/swing_baseball_test_split1.txt]

practicingmybaseballswing2009_swing_baseball_f_cm_np1_fr_med_12.avi 1
practicingmybaseballswing2009_swing_baseball_f_cm_np1_fr_med_13.avi 1
practicingmybaseballswing2009_swing_baseball_f_cm_np1_fr_med_14.avi 1
practicingmybaseballswing2009_swing_baseball_f_cm_np1_fr_med_15.avi 1
practicingmybaseballswing2009_swing_baseball_f_cm_np1_fr_med_16.avi 1
practicingmybaseballswing2009_swing_baseball_f_cm_np1_fr_med_17.avi 1
practicingmybaseballswing2009_swing_baseball_f_cm_np1_fr_med_18.avi 1
practicingmybaseballswing2009_swing_baseball_f_cm_np1_fr_med_19.avi 1
practicingmybaseballswing2009_swing_baseball_f_cm_np1_fr_med_2.avi 1
practicingmybaseballswing2009_swing_baseball_f_cm_np1_fr_med_4.avi 1
practicingmybaseballswing2009_swing_baseball_f_cm_np1_fr_med_5.avi 1
practicingmybaseballswing2009_swing_baseball_f_cm_np1_fr_med_6.avi 1
practicingmybaseballswing2009_swing_baseball_f_cm_np1_fr_med_7.avi 1
practicingmybaseballswing2009_swing_baseball_f_cm_np1_fr_med_8.avi 1
practicingmybaseballswing2009_swing_baseball_f_cm_np1_fr_med_9.avi 1
practicingmybaseballswing2009_swing_baseball_u_cm_np1_fr_med_0.avi 1
practicingmybaseballswing2009_swing_baseball_u_cm_np1_fr_med_1.avi 1
practicingmybaseballswing2009_swing_baseball_u_cm_np1_fr_med_10.avi 1
HittingaSingle_swing_baseball_f_cm_np1_fr_med_0.avi 1
Faith_Rewarded_swing_baseball_f_cm_np1_ba_bad_11.avi 1
Faith_Rewarded_swing_baseball_f_nm_np0_fr_bad_67.avi 1
Faith_Rewarded_swing_baseball_f_nm_np1_ba_bad_22.avi 1
Faith_Rewarded_swing_baseball_f_nm_np1_ba_med_23.avi 1
Faith_Rewarded_swing_baseball_f_nm_np1_fr_bad_26.avi 1
Faith_Rewarded_swing_baseball_f_nm_np1_fr_bad_72.avi 1
Faith_Rewarded_swing_baseball_f_nm_np1_fr_med_75.avi 1
8YearOldHitsaHomeRunBaseball_swing_baseball_f_cm_np1_fr_bad_0.avi 1
Hittingadouble(BXbaseball)_swing_baseball_f_nm_np1_ba_bad_0.avi 1
BaseballSwingAnalysis_swing_baseball_f_nm_np1_fr_med_11.avi 1
BaseballSwingAnalysis_swing_baseball_f_nm_np1_fr_med_12.avi 1
BaseballSwingAnalysis_swing_baseball_f_nm_np1_fr_med_8.avi 1
BaseballSwingAnalysis_swing_baseball_f_nm_np1_fr_med_9.avi 1
BaseballSwingAnalysis_swing_baseball_u_nm_np1_ba_med_0.avi 1
BaseballSwingAnalysis_swing_baseball_u_nm_np1_ba_med_1.avi 1
BaseballSwingAnalysis_swing_baseball_u_nm_np1_ba_med_2.avi 1
BaseballSwingAnalysis_swing_baseball_u_nm_np1_ba_med_3.avi 1
BaseballSwingAnalysis_swing_baseball_u_nm_np1_ba_med_4.avi 1
BaseballSwingAnalysis_swing_baseball_u_nm_np1_fr_med_10.avi 1
BaseballSwingAnalysis_swing_baseball_u_nm_np1_fr_med_13.avi 1
HowtoswingaBaseballbat_swing_baseball_f_nm_np1_le_bad_0.avi 2
Tannerafterwecorrected_swing_baseball_f_cm_np1_fr_bad_0.avi 2
Tannerafterwecorrected_swing_baseball_f_cm_np1_fr_bad_1.avi 2
Tannerafterwecorrected_swing_baseball_f_cm_np1_fr_bad_2.avi 2
hittingofftee2_swing_baseball_f_nm_np1_fr_med_0.avi 2
hittingofftee2_swing_baseball_f_nm_np1_fr_med_1.avi 2
hittingofftee2_swing_baseball_f_nm_np1_fr_med_10.avi 2
hittingofftee2_swing_baseball_f_nm_np1_fr_med_11.avi 2
hittingofftee2_swing_baseball_f_nm_np1_fr_med_3.avi 2
hittingofftee2_swing_baseball_f_nm_np1_fr_med_4.avi 2
hittingofftee2_swing_baseball_f_nm_np1_fr_med_5.avi 2
hittingofftee2_swing_baseball_f_nm_np1_fr_med_6.avi 2
hittingofftee2_swing_baseball_f_nm_np1_fr_med_7.avi 2
hittingofftee2_swing_baseball_f_nm_np1_fr_med_8.avi 2
hittingofftee2_swing_baseball_f_nm_np1_fr_med_9.avi 2
