# Supplementary material for: STA-TSN: Spatial-Temporal Attention Temporal Segment Network for action recognition in video
Source: PLoS One. 2022 Mar 17;17(3):e0265115. doi: 10.1371/journal.pone.0265115 (PMC8929560; doi:10.1371/journal.pone.0265115)
Supplement: S1 File — (ZIP) [file pone.0265115.s001.zip › ┤·┬δ/two-stream/datasets/JHMDB_splits/throw_test_split3.txt]

Faith_Rewarded_throw_f_nm_np1_le_bad_51.avi 1
Faith_Rewarded_throw_f_nm_np1_ri_bad_9.avi 1
Faith_Rewarded_throw_u_cm_np1_fr_med_33.avi 1
Compilationknifethrowing_throw_u_nm_np1_ba_med_0.avi 1
Compilationknifethrowing_throw_u_nm_np1_ba_med_1.avi 1
Compilationknifethrowing_throw_u_nm_np1_ba_med_10.avi 1
Compilationknifethrowing_throw_u_nm_np1_ba_med_11.avi 1
Compilationknifethrowing_throw_u_nm_np1_ba_med_12.avi 1
Compilationknifethrowing_throw_u_nm_np1_ba_med_13.avi 1
Compilationknifethrowing_throw_u_nm_np1_ba_med_14.avi 1
Compilationknifethrowing_throw_u_nm_np1_ba_med_15.avi 1
Compilationknifethrowing_throw_u_nm_np1_ba_med_16.avi 1
Compilationknifethrowing_throw_u_nm_np1_ba_med_17.avi 1
Compilationknifethrowing_throw_u_nm_np1_ba_med_18.avi 1
Compilationknifethrowing_throw_u_nm_np1_ba_med_19.avi 1
Compilationknifethrowing_throw_u_nm_np1_ba_med_2.avi 1
Compilationknifethrowing_throw_u_nm_np1_ba_med_3.avi 1
Compilationknifethrowing_throw_u_nm_np1_ba_med_4.avi 1
Compilationknifethrowing_throw_u_nm_np1_ba_med_5.avi 1
Compilationknifethrowing_throw_u_nm_np1_ba_med_6.avi 1
Compilationknifethrowing_throw_u_nm_np1_ba_med_7.avi 1
Compilationknifethrowing_throw_u_nm_np1_ba_med_8.avi 1
Compilationknifethrowing_throw_u_nm_np1_ba_med_9.avi 1
prelinger_they_grow_up_so_fast_1_throw_f_nm_np1_fr_med_8.avi 1
amazingballthrowingtricks_throw_f_cm_np1_ri_med_5.avi 1
amazingballthrowingtricks_throw_f_nm_np1_ri_med_0.avi 1
Prelinger_ActYourA1949_throw_u_nm_np1_ri_med_13.avi 1
HowtoParticipateinKnife_throw_f_cm_np1_le_med_1.avi 1
HowtoParticipateinKnife_throw_u_cm_np1_ba_med_0.avi 1
ScottKazmir_throw_f_cm_np1_fr_med_0.avi 1
ScottKazmir_throw_f_cm_np1_fr_med_2.avi 1
Shadow_of_a_Doubt_throw_u_cm_np1_ba_med_0.avi 1
AboutABoy_throw_f_nm_np1_ba_med_2.avi 1
AboutABoy_throw_u_nm_np1_ba_med_3.avi 1
KnifeThrowingJackDaggerDemoReel_throw_f_nm_np1_fr_med_1.avi 2
KnifeThrowingJackDaggerDemoReel_throw_u_cm_np1_ba_med_6.avi 2
KnifeThrowingJackDaggerDemoReel_throw_u_cm_np1_ri_med_7.avi 2
KnifeThrowing_throw_f_nm_np1_le_med_0.avi 2
KnifeThrowing_throw_f_nm_np1_le_med_1.avi 2
KnifeThrowing_throw_f_nm_np1_le_med_2.avi 2
KnifeThrowing_throw_f_nm_np1_le_med_3.avi 2
KnifeThrowing_throw_f_nm_np1_le_med_4.avi 2
Knifethrowing4knivestogethernospin_throw_f_nm_np1_ri_med_1.avi 2
Knifethrowing4knivestogethernospin_throw_u_nm_np1_ba_med_0.avi 2
Veoh_Alpha_Dog_1_throw_f_cm_np1_le_med_5.avi 2
Veoh_Alpha_Dog_1_throw_u_nm_np1_ri_med_25.avi 2
