# Supplementary material for: STA-TSN: Spatial-Temporal Attention Temporal Segment Network for action recognition in video
Source: PLoS One. 2022 Mar 17;17(3):e0265115. doi: 10.1371/journal.pone.0265115 (PMC8929560; doi:10.1371/journal.pone.0265115)
Supplement: S1 File — (ZIP) [file pone.0265115.s001.zip › ┤·┬δ/two-stream/datasets/JHMDB_splits/walk_test_split2.txt]

MeettheFockers_walk_f_nm_np1_ba_med_9.avi 1
likebeckam_walk_f_cm_np1_ri_med_31.avi 1
Juno_walk_f_cm_np1_fr_med_8.avi 1
BIG_FISH_walk_f_nm_np1_fr_med_2.avi 1
RATRACE_walk_f_cm_np1_ba_med_17.avi 1
NOVA_ELEGANTUNIVERSE2_walk_f_nm_np1_ba_med_0.avi 1
NOVA_ELEGANTUNIVERSE2_walk_u_nm_np1_ri_med_3.avi 1
The_Fugitive_3_walk_f_cm_np1_ba_bad_0.avi 1
Eurotrip_walk_f_nm_np1_fr_med_8.avi 1
Veoh_Alpha_Dog_2_walk_f_cm_np2_ri_med_10.avi 1
Veoh_Alpha_Dog_2_walk_u_nm_np1_le_med_29.avi 1
20060723sfjffkillerskiss_walk_f_cm_np1_fr_med_1.avi 1
SafeInPort_walk_f_nm_np1_ba_med_2.avi 1
AgriculturalAviation_walk_f_nm_np1_le_med_1.avi 1
LONGESTYARD_walk_f_nm_np1_fr_med_6.avi 1
OldSchool_walk_f_nm_np1_ri_med_0.avi 1
The_Fugitive_2_walk_u_cm_np1_fr_med_13.avi 1
RETURN_OF_THE_KING_walk_f_cm_np1_ba_med_3.avi 1
Prelinger_LetYours1940_walk_f_nm_np1_ba_med_5.avi 1
prelinger_LetsPlay1949_walk_f_nm_np1_le_med_10.avi 1
The_House_on_Haunted_Hill_walk_f_cm_np1_fr_med_18.avi 1
The_House_on_Haunted_Hill_walk_u_cm_np1_fr_med_14.avi 1
TheLastManOnearth_walk_f_cm_np1_ba_med_25.avi 1
TheLastManOnearth_walk_f_cm_np1_ba_med_27.avi 1
TheLastManOnearth_walk_f_cm_np1_fr_med_36.avi 1
TheLastManOnearth_walk_f_cm_np1_ri_med_2.avi 1
TheLastManOnearth_walk_f_nm_np1_ba_med_26.avi 1
TheLastManOnearth_walk_f_nm_np1_fr_med_21.avi 1
TrumanShow_walk_f_cm_np1_ri_med_36.avi 1
50_FIRST_DATES_walk_f_cm_np1_le_med_33.avi 2
AmericanGangster_walk_f_nm_np1_ba_med_72.avi 2
AmericanGangster_walk_f_nm_np1_fr_med_38.avi 2
EVOLUTION_walk_f_cm_np1_fr_med_23.avi 2
HP_PRISONER_OF_AZKABAN_walk_f_cm_np1_ri_med_2.avi 2
Oceans12_walk_u_cm_np1_fr_med_10.avi 2
Panic_in_the_Streets_walk_u_cm_np1_ba_med_5.avi 2
Panic_in_the_Streets_walk_u_nm_np1_fr_med_4.avi 2
SchoolRulesHowTheyHelpUs_walk_f_cm_np1_fr_med_2.avi 2
THE_PROTECTOR_walk_f_cm_np1_ba_med_27.avi 2
Veoh_Alpha_Dog_1_walk_f_nm_np1_ri_med_24.avi 2
Veoh_Alpha_Dog_1_walk_u_cm_np1_fr_med_13.avi 2
