# Supplementary material for: STA-TSN: Spatial-Temporal Attention Temporal Segment Network for action recognition in video
Source: PLoS One. 2022 Mar 17;17(3):e0265115. doi: 10.1371/journal.pone.0265115 (PMC8929560; doi:10.1371/journal.pone.0265115)
Supplement: S1 File — (ZIP) [file pone.0265115.s001.zip › ┤·┬δ/two-stream/datasets/JHMDB_splits/wave_test_split2.txt]

prideandprejudice1_wave_f_nm_np1_ri_med_14.avi 1
OldSchool_wave_f_cm_np1_fr_med_13.avi 1
DONNIE_DARKO_wave_u_nm_np1_fr_goo_9.avi 1
50_FIRST_DATES_wave_u_cm_np1_fr_goo_30.avi 1
21_wave_u_nm_np1_fr_goo_5.avi 1
RATRACE_wave_f_nm_np1_ri_med_10.avi 1
Chris_Benoit_waving_goodbye_wave_u_nm_np1_fr_med_0.avi 1
Chris_Benoit_waving_goodbye_wave_u_nm_np1_fr_med_1.avi 1
wave_and_say_hi_wave_u_nm_np1_fr_med_0.avi 1
eddieizzardcircle_wave_u_nm_np1_ri_med_8.avi 1
TrumanShow_wave_u_nm_np1_fr_med_0.avi 1
TrumanShow_wave_u_nm_np1_fr_med_25.avi 1
WeddingCrashers_wave_u_nm_np1_fr_goo_0.avi 1
Song_I_Can_Wave_My_Hands_-_Cullen_s_Abc_s_wave_u_cm_np1_fr_med_0.avi 1
Song_I_Can_Wave_My_Hands_-_Cullen_s_Abc_s_wave_u_cm_np1_fr_med_1.avi 1
Song_I_Can_Wave_My_Hands_-_Cullen_s_Abc_s_wave_u_cm_np1_fr_med_2.avi 1
Abschieds-winken_!!!!!!_Gruss_Guido_wave_u_cm_np1_fr_bad_1.avi 1
American_History_X_wave_u_nm_np1_fr_med_16.avi 1
Hands_Up__Clap_Hands_And_Wave!_wave_f_cm_np1_ri_med_0.avi 1
20060723sfjffbartsinger_wave_f_cm_np1_ba_med_0.avi 1
Pirates_5_wave_h_nm_np1_fr_med_8.avi 1
Bush_Wave_vs__Obama_Wave_and_Which_Commander-in-chief_Salutes_the_Best__You_Decide_wave_u_cm_np1_fr_med_0.avi 1
Bush_Wave_vs__Obama_Wave_and_Which_Commander-in-chief_Salutes_the_Best__You_Decide_wave_u_cm_np1_fr_med_1.avi 1
Bush_Wave_vs__Obama_Wave_and_Which_Commander-in-chief_Salutes_the_Best__You_Decide_wave_u_cm_np1_fr_med_2.avi 1
Bush_Wave_vs__Obama_Wave_and_Which_Commander-in-chief_Salutes_the_Best__You_Decide_wave_u_cm_np1_fr_med_3.avi 1
Bush_Wave_vs__Obama_Wave_and_Which_Commander-in-chief_Salutes_the_Best__You_Decide_wave_u_cm_np1_fr_med_4.avi 1
Bush_Wave_vs__Obama_Wave_and_Which_Commander-in-chief_Salutes_the_Best__You_Decide_wave_u_cm_np1_fr_med_8.avi 1
Bush_Wave_vs__Obama_Wave_and_Which_Commander-in-chief_Salutes_the_Best__You_Decide_wave_u_cm_np1_fr_med_9.avi 1
Bush_Wave_vs__Obama_Wave_and_Which_Commander-in-chief_Salutes_the_Best__You_Decide_wave_u_cm_np1_le_med_6.avi 1
veoh_harold_and_kumar_wave_u_nm_np1_fr_goo_5.avi 1
BATMAN_BEGINS_wave_u_cm_np1_fr_med_19.avi 2
BIG_FISH_wave_u_nm_np1_fr_bad_4.avi 2
BIG_FISH_wave_u_nm_np1_fr_goo_9.avi 2
CharlieAndTheChocolateFactory_wave_u_nm_np1_fr_bad_1.avi 2
EVOLUTION_wave_u_cm_np1_fr_med_4.avi 2
EVOLUTION_wave_u_nm_np1_fr_med_18.avi 2
Hitch_Part_2_wave_h_nm_np1_fr_goo_12.avi 2
Maddin_winkt_wave_h_cm_np1_fr_med_1.avi 2
Maya_beim_Winken_wave_f_cm_np1_fr_med_0.avi 2
Maya_beim_Winken_wave_f_cm_np1_fr_med_1.avi 2
Maya_beim_Winken_wave_f_cm_np1_fr_med_2.avi 2
Wie_man_winkt!!_wave_u_cm_np1_fr_med_0.avi 2
