# Supplementary material for: STA-TSN: Spatial-Temporal Attention Temporal Segment Network for action recognition in video
Source: PLoS One. 2022 Mar 17;17(3):e0265115. doi: 10.1371/journal.pone.0265115 (PMC8929560; doi:10.1371/journal.pone.0265115)
Supplement: S1 File — (ZIP) [file pone.0265115.s001.zip › ┤·┬δ/two-stream/datasets/hmdb51_splits/brush_hair_test_split2.txt]

April_09_brush_hair_u_nm_np1_ba_goo_0.avi 1 
April_09_brush_hair_u_nm_np1_ba_goo_1.avi 1 
April_09_brush_hair_u_nm_np1_ba_goo_2.avi 1 
Aussie_Brunette_Brushing_Hair_II_brush_hair_u_nm_np1_ba_goo_4.avi 0 
Aussie_Brunette_Brushing_Hair_II_brush_hair_u_nm_np1_ri_med_3.avi 2 
Aussie_Brunette_Brushing_Hair_II_brush_hair_u_nm_np2_le_goo_0.avi 2 
Aussie_Brunette_Brushing_Hair_II_brush_hair_u_nm_np2_le_goo_1.avi 2 
Aussie_Brunette_Brushing_Hair_II_brush_hair_u_nm_np2_le_med_2.avi 2 
Aussie_Brunette_Brushing_Long_Hair_brush_hair_u_nm_np1_ba_med_3.avi 1 
Aussie_Brunette_Brushing_Long_Hair_brush_hair_u_nm_np1_fr_goo_1.avi 0 
Aussie_Brunette_Brushing_Long_Hair_brush_hair_u_nm_np1_fr_goo_2.avi 1 
Aussie_Brunette_Brushing_Long_Hair_brush_hair_u_nm_np1_fr_med_0.avi 1 
Blonde_being_brushed_brush_hair_f_nm_np2_ri_med_0.avi 1 
Blonde_being_brushed_brush_hair_u_cm_np2_ri_med_1.avi 1 
Brunette_Foxyanya_ultra_silky_long_hair_brushing_hairjob_brush_hair_f_nm_np1_fr_goo_1.avi 2 
Brunette_Foxyanya_ultra_silky_long_hair_brushing_hairjob_brush_hair_f_nm_np1_fr_goo_2.avi 2 
Brunette_Foxyanya_ultra_silky_long_hair_brushing_hairjob_brush_hair_f_nm_np1_fr_goo_4.avi 2 
Brunette_Foxyanya_ultra_silky_long_hair_brushing_hairjob_brush_hair_f_nm_np1_le_goo_3.avi 2 
Brunette_Foxyanya_ultra_silky_long_hair_brushing_hairjob_brush_hair_f_nm_np1_ri_goo_0.avi 0 
Brunette_Foxyanya_ultra_silky_long_hair_brushing_hairjob_brush_hair_h_cm_np2_ri_goo_6.avi 2 
Brunette_Foxyanya_ultra_silky_long_hair_brushing_hairjob_brush_hair_h_nm_np2_ri_goo_5.avi 2 
Brushing_Hair_with_Beth_brush_hair_h_nm_np1_le_goo_0.avi 1 
Brushing_Hair_with_Beth_brush_hair_u_nm_np1_fr_goo_1.avi 1 
Brushing_Hair_with_Beth_brush_hair_u_nm_np1_fr_goo_2.avi 1 
Brushing_Her_Hair__[_NEW_AUDIO_]_UPDATED!!!!_brush_hair_h_cm_np1_fr_goo_0.avi 1 
Brushing_Her_Hair__[_NEW_AUDIO_]_UPDATED!!!!_brush_hair_h_cm_np1_le_goo_1.avi 1 
Brushing_Her_Hair__[_NEW_AUDIO_]_UPDATED!!!!_brush_hair_h_cm_np1_le_goo_2.avi 1 
Brushing_Her_Hair__[_NEW_AUDIO_]_UPDATED!!!!_brush_hair_h_cm_np1_le_goo_3.avi 1 
Brushing_hair__the_right_way_brush_hair_u_nm_np1_fr_goo_0.avi 2 
Brushing_hair__the_right_way_brush_hair_u_nm_np1_fr_goo_1.avi 2 
Brushing_hair__the_right_way_brush_hair_u_nm_np1_fr_goo_2.avi 2 
Brushing_my_Long_Hair__February_2009_brush_hair_u_nm_np1_ba_goo_1.avi 1 
Brushing_my_Long_Hair__February_2009_brush_hair_u_nm_np1_ba_goo_2.avi 1 
Brushing_my_Long_Hair__February_2009_brush_hair_u_nm_np1_fr_goo_0.avi 1 
Brushing_my_hair_-_December_2008_brush_hair_u_cm_np1_ba_goo_1.avi 2 
Brushing_my_hair_-_December_2008_brush_hair_u_cm_np1_ba_goo_2.avi 2 
Brushing_my_hair_-_December_2008_brush_hair_u_nm_np1_ba_goo_0.avi 2 
Brushing_my_long_hair_brush_hair_u_nm_np1_ba_goo_2.avi 1 
Brushing_my_long_hair_brush_hair_u_nm_np1_fr_goo_0.avi 1 
Brushing_my_long_hair_brush_hair_u_nm_np1_fr_goo_1.avi 1 
Brushing_my_waist_lenth_hair_brush_hair_u_nm_np1_ba_goo_0.avi 1 
Brushing_my_waist_lenth_hair_brush_hair_u_nm_np1_ba_goo_1.avi 1 
Brushing_my_waist_lenth_hair_brush_hair_u_nm_np1_ba_goo_2.avi 1 
Chanta!____THAT_IS_long_blonde_hair!_brush_hair_u_cm_np1_fr_goo_2.avi 0 
Chanta!____THAT_IS_long_blonde_hair!_brush_hair_u_cm_np1_le_goo_0.avi 1 
Chanta!____THAT_IS_long_blonde_hair!_brush_hair_u_cm_np1_le_goo_1.avi 1 
Chanta!____THAT_IS_long_blonde_hair!_brush_hair_u_nm_np1_ri_goo_3.avi 1 
Ella_brushing_her_amazing_long_hair_brush_hair_u_cm_np1_ba_goo_0.avi 1 
Ella_brushing_her_amazing_long_hair_brush_hair_u_cm_np1_ba_goo_2.avi 1 
Ella_brushing_her_amazing_long_hair_brush_hair_u_cm_np1_ri_goo_1.avi 1 
Ella_brushing_her_long_blonde_hair___again_brush_hair_u_cm_np1_ba_goo_0.avi 2 
Ella_brushing_her_long_blonde_hair___again_brush_hair_u_cm_np1_ba_goo_2.avi 2 
Ella_brushing_her_long_blonde_hair___again_brush_hair_u_cm_np1_le_goo_1.avi 2 
Haarek_mmen_brush_hair_h_cm_np1_fr_goo_0.avi 1 
Haarek_mmen_brush_hair_h_cm_np1_fr_goo_1.avi 1 
Haarek_mmen_brush_hair_h_cm_np1_fr_goo_2.avi 1 
Lektion_3__-_Das_Haare_b_rsten_brush_hair_h_nm_np1_fr_med_1.avi 1 
Lektion_3__-_Das_Haare_b_rsten_brush_hair_h_nm_np1_fr_med_2.avi 1 
Lektion_3__-_Das_Haare_b_rsten_brush_hair_h_nm_np1_le_med_0.avi 1 
My_Hair_Routine_brush_hair_h_nm_np1_le_goo_0.avi 2 
Olivia_Brushing_Hair_Playing_with_Evelyn_brush_hair_u_cm_np1_fr_goo_1.avi 1 
Olivia_Brushing_Hair_Playing_with_Evelyn_brush_hair_u_cm_np2_ri_goo_0.avi 1 
Prelinger_HabitPat1954_brush_hair_h_nm_np1_ba_med_2.avi 1 
Prelinger_HabitPat1954_brush_hair_h_nm_np1_fr_med_26.avi 1 
Prelinger_HabitPat1954_brush_hair_u_cm_np1_le_med_10.avi 1 
Prelinger_HabitPat1954_brush_hair_u_nm_np1_le_goo_11.avi 1 
Silky_Straight_Hair_Original_brush_hair_h_nm_np1_ba_goo_0.avi 1 
Silky_Straight_Hair_Original_brush_hair_h_nm_np1_ba_goo_1.avi 1 
Silky_Straight_Hair_Original_brush_hair_u_nm_np1_ba_goo_2.avi 1 
Slave_brush_my_hair_brush_hair_u_cm_np2_le_goo_0.avi 1 
Slave_brush_my_hair_brush_hair_u_cm_np2_le_goo_1.avi 1 
Slave_brush_my_hair_brush_hair_u_cm_np2_le_goo_2.avi 1 
Trannydude___Brushing_SyntheticHair___OhNOES!__those_fukin_knots!_brush_hair_u_nm_np1_fr_goo_0.avi 1 
Trannydude___Brushing_SyntheticHair___OhNOES!__those_fukin_knots!_brush_hair_u_nm_np1_fr_goo_1.avi 1 
Trannydude___Brushing_SyntheticHair___OhNOES!__those_fukin_knots!_brush_hair_u_nm_np1_fr_goo_2.avi 1 
atempting_to_brush_my_hair_brush_hair_u_nm_np2_le_goo_0.avi 1 
atempting_to_brush_my_hair_brush_hair_u_nm_np2_le_goo_1.avi 1 
brush_my_hair_without_wearing_the_glasses_brush_hair_u_nm_np1_fr_goo_0.avi 2 
brush_my_hair_without_wearing_the_glasses_brush_hair_u_nm_np1_fr_goo_1.avi 2 
brush_my_hair_without_wearing_the_glasses_brush_hair_u_nm_np1_fr_goo_2.avi 2 
brushing_hair_2_brush_hair_h_nm_np1_ba_med_0.avi 2 
brushing_hair_2_brush_hair_h_nm_np1_ba_med_1.avi 2 
brushing_hair_2_brush_hair_h_nm_np1_ba_med_2.avi 2 
brushing_hair_brush_hair_f_cm_np2_ri_goo_0.avi 1 
brushing_hair_brush_hair_f_nm_np2_ba_goo_2.avi 1 
brushing_hair_brush_hair_f_nm_np2_ba_goo_4.avi 1 
brushing_hair_brush_hair_f_nm_np2_ri_goo_1.avi 0 
brushing_hair_brush_hair_f_nm_np2_ri_goo_3.avi 1 
brushing_jrs_hair_brush_hair_u_cm_np2_le_goo_0.avi 1 
brushing_jrs_hair_brush_hair_u_cm_np2_le_goo_1.avi 1 
brushing_raychel_s_hair_brush_hair_u_cm_np2_ri_goo_0.avi 2 
brushing_raychel_s_hair_brush_hair_u_cm_np2_ri_goo_1.avi 2 
brushing_raychel_s_hair_brush_hair_u_cm_np2_ri_goo_2.avi 2 
can_somebody_just_brush_my_hair!_brush_hair_u_cm_np2_ri_med_0.avi 1 
indianrapunzels_com---silky_long_hair_brushing_brush_hair_u_cm_np2_fr_goo_0.avi 1 
indianrapunzels_com---silky_long_hair_brushing_brush_hair_u_cm_np2_ri_goo_1.avi 1 
long_hair_Christa__brush_hair_u_nm_np1_le_goo_0.avi 0 
me_brushing_my_hair_lol_i_was_being_silly_brush_hair_u_nm_np1_ba_goo_2.avi 1 
me_brushing_my_hair_lol_i_was_being_silly_brush_hair_u_nm_np1_fr_goo_0.avi 1 
me_brushing_my_hair_lol_i_was_being_silly_brush_hair_u_nm_np1_le_goo_1.avi 1 
me_brushing_my_hair_lol_i_was_being_silly_brush_hair_u_nm_np1_ri_goo_3.avi 0 
rebecca_golden_hair_brush_hair_h_nm_np1_ba_goo_0.avi 2 
red_head_brush_hair_u_cm_np1_ba_goo_0.avi 1 
red_head_brush_hair_u_cm_np1_fr_goo_1.avi 1 
red_head_brush_hair_u_cm_np1_le_goo_2.avi 1 
sarah_brushing_her_hair_brush_hair_h_cm_np1_ri_goo_0.avi 1 
sarah_brushing_her_hair_brush_hair_h_cm_np1_ri_goo_1.avi 1 
