# Supplementary material for: STA-TSN: Spatial-Temporal Attention Temporal Segment Network for action recognition in video
Source: PLoS One. 2022 Mar 17;17(3):e0265115. doi: 10.1371/journal.pone.0265115 (PMC8929560; doi:10.1371/journal.pone.0265115)
Supplement: S1 File — (ZIP) [file pone.0265115.s001.zip › ┤·┬δ/two-stream/datasets/hmdb51_splits/cartwheel_test_split1.txt]

(Rad)Schlag_die_Bank!_cartwheel_f_cm_np1_le_med_0.avi 1 
Acrobacias_de_un_fenomeno_cartwheel_f_cm_np1_ba_bad_8.avi 1 
Acrobacias_de_un_fenomeno_cartwheel_f_cm_np1_fr_bad_3.avi 1 
Acrobacias_de_un_fenomeno_cartwheel_f_cm_np1_fr_bad_4.avi 1 
Acrobacias_de_un_fenomeno_cartwheel_f_cm_np1_fr_bad_5.avi 1 
Aerial_Cartwheel_Tutorial_By_Jujimufu_cartwheel_f_nm_np1_ri_med_0.avi 2 
Bayer__Meisterin_Teresa_Stadler_cartwheel_f_cm_np1_le_med_0.avi 1 
Bayer__Meisterin_Teresa_Stadler_cartwheel_f_cm_np1_le_med_2.avi 1 
Beim_Radschlag_Hose_gerissen_(Nick)_xD_cartwheel_f_cm_np1_ri_med_0.avi 2 
Boden_bung_Spoho_Eignungspr_fung_cartwheel_f_cm_np1_ri_med_2.avi 1 
Bodenturnen_2004_cartwheel_f_cm_np1_le_med_0.avi 1 
Bodenturnen_2004_cartwheel_f_cm_np1_le_med_4.avi 1 
Bodenturnen_2004_cartwheel_f_cm_np1_le_med_5.avi 1 
Bodenturnen_2004_cartwheel_f_cm_np1_ri_med_2.avi 1 
Bodenturnen_cartwheel_f_cm_np1_le_med_3.avi 1 
Bodenturnen_cartwheel_f_cm_np1_ri_med_2.avi 1 
Bodenturnen_cartwheel_f_cm_np1_ri_med_4.avi 1 
Bodenturnen_im_sportunterricht_cartwheel_f_cm_np1_ri_med_2.avi 1 
Bodenturnen_im_sportunterricht_cartwheel_f_cm_np1_ri_med_4.avi 1 
CarTwHeeL_PerFecT_cartwheel_f_cm_np1_le_med_0.avi 2 
Cartwheel_Competition_cartwheel_f_cm_np1_le_med_0.avi 1 
Cartwheel_Competition_cartwheel_f_cm_np1_le_med_2.avi 1 
Cartwheel_Competition_cartwheel_f_cm_np1_le_med_4.avi 1 
Cartwheel_Competition_cartwheel_f_cm_np1_ri_med_1.avi 0 
Cartwheel_Competition_cartwheel_f_cm_np1_ri_med_3.avi 1 
Cartwheel_Competition_cartwheel_f_cm_np1_ri_med_5.avi 1 
Cartwheel_Contest_cartwheel_f_cm_np1_fr_med_2.avi 1 
Cartwheel_Contest_cartwheel_f_cm_np1_fr_med_3.avi 1 
Cartwheel_Contest_cartwheel_f_cm_np1_fr_med_4.avi 1 
Cartwheel_Contest_cartwheel_f_cm_np2_fr_med_0.avi 0 
Cartwheel_Contest_cartwheel_f_cm_np2_fr_med_1.avi 1 
Charlottes_Brilliant_Roly_Poly__Handstand_Thingy_cartwheel_f_cm_np1_le_bad_1.avi 2 
DSHS_Pflicht_Bodenturnen_BAS_1_Bachelor_Spoho_cartwheel_f_cm_np1_ri_med_0.avi 1 
Ein_guter_Radschlag_cartwheel_f_cm_np1_ba_med_5.avi 1 
Ein_guter_Radschlag_cartwheel_f_nm_np1_ba_med_0.avi 1 
Ein_guter_Radschlag_cartwheel_f_nm_np1_ba_med_3.avi 1 
Ein_guter_Radschlag_cartwheel_f_nm_np1_le_med_1.avi 0 
Ein_guter_Radschlag_cartwheel_f_nm_np1_le_med_2.avi 1 
Ein_guter_Radschlag_cartwheel_f_nm_np1_le_med_4.avi 1 
Estrela_mini_kelly_cartwheel_f_cm_np1_ri_med_0.avi 1 
Geena_und_die_Radschl_ge___;-)_cartwheel_f_cm_np1_fr_med_2.avi 1 
Geena_und_die_Radschl_ge___;-)_cartwheel_f_cm_np1_le_med_3.avi 1 
Geena_und_die_Radschl_ge___;-)_cartwheel_f_cm_np1_ri_med_0.avi 1 
Geena_und_die_Radschl_ge___;-)_cartwheel_f_cm_np1_ri_med_1.avi 1 
Gymnastics_-_How_to_Do_a_Perfect_Cartwheel_cartwheel_f_cm_np1_le_med_1.avi 1 
Gymnastics_-_How_to_Do_a_Perfect_Cartwheel_cartwheel_f_cm_np1_ri_med_0.avi 0 
Gymnastics__-_Steps_to_Do_a_Cartwheel_cartwheel_f_nm_np1_le_med_0.avi 2 
Handstandk_nig_cartwheel_f_cm_np1_le_med_0.avi 1 
Handstandk_nig_cartwheel_f_cm_np1_ri_med_4.avi 1 
How_to_Do_an_Aerial_-_Aerial_vs__Cartwheel_cartwheel_f_cm_np1_le_med_0.avi 1 
How_to_Do_an_Aerial_-_Aerial_vs__Cartwheel_cartwheel_f_cm_np1_ri_med_1.avi 1 
How_to_do_a_Cartwheel_cartwheel_f_nm_np1_le_med_1.avi 1 
How_to_do_a_Cartwheel_cartwheel_f_nm_np1_le_med_2.avi 1 
How_to_do_a_Cartwheel_cartwheel_f_nm_np1_ri_med_0.avi 0 
Jennis_Bodenk_r_cartwheel_f_cm_np1_fr_med_3.avi 1 
Jessica_Heinz_-_Leverkusen_Cup_2006__floor_routine_cartwheel_f_cm_np1_le_med_2.avi 0 
Jessica_Heinz_-_Leverkusen_Cup_2006__floor_routine_cartwheel_f_cm_np1_le_med_5.avi 1 
Jessica_Heinz_-_Leverkusen_Cup_2006__floor_routine_cartwheel_f_cm_np1_ri_med_0.avi 1 
Jessica_Heinz_-_Leverkusen_Cup_2006__floor_routine_cartwheel_f_cm_np1_ri_med_4.avi 1 
Jessica_and_Gregs_Cartwheel_Competition_cartwheel_f_cm_np1_ba_med_1.avi 2 
Jessica_and_Gregs_Cartwheel_Competition_cartwheel_f_cm_np1_fr_med_3.avi 2 
Jessica_and_Gregs_Cartwheel_Competition_cartwheel_f_cm_np1_fr_med_5.avi 2 
Jessica_and_Gregs_Cartwheel_Competition_cartwheel_f_cm_np1_fr_med_6.avi 2 
Jessica_and_Gregs_Cartwheel_Competition_cartwheel_f_cm_np1_le_med_0.avi 2 
Jessica_and_Gregs_Cartwheel_Competition_cartwheel_f_cm_np1_le_med_4.avi 2 
Jessica_and_Gregs_Cartwheel_Competition_cartwheel_f_cm_np1_ri_med_2.avi 2 
Jessica_and_Gregs_Cartwheel_Competition_cartwheel_f_cm_np1_ri_med_7.avi 2 
Lynn_en_Chelsea_Turnen_cartwheel_f_cm_np2_le_med_0.avi 2 
Mirco_turnt_die_5_2_LAD___Schraube_rw_cartwheel_f_cm_np1_le_med_2.avi 1 
Mirco_turnt_die_5_2_LAD___Schraube_rw_cartwheel_f_cm_np1_ri_med_0.avi 1 
Mirco_turnt_die_5_2_LAD___Schraube_rw_cartwheel_f_cm_np1_ri_med_1.avi 1 
Mirco_turnt_die_5_2_LAD___Schraube_rw_cartwheel_f_cm_np1_ri_med_3.avi 1 
Monica_cartwheel_f_cm_np1_le_med_0.avi 1 
Monikas_Staatsexamen__Turnen_cartwheel_f_cm_np1_le_med_3.avi 1 
Monikas_Staatsexamen__Turnen_cartwheel_f_cm_np1_ri_med_4.avi 1 
Parada_de_mao_cartwheel_f_cm_np1_ba_med_1.avi 2 
Parada_de_mao_cartwheel_f_cm_np1_fr_med_2.avi 2 
Parada_de_mao_cartwheel_f_cm_np1_fr_med_3.avi 2 
Projekt_SPOHO_2008_-_27_02_08_-_Training-_Bodenk_r_3_cartwheel_f_cm_np1_le_med_3.avi 1 
Projekt_SPOHO_2008_-_27_02_08_-_Training-_Bodenk_r_4_cartwheel_f_cm_np1_ri_med_3.avi 2 
Rush_Hour_4_Turnk_r_cartwheel_f_cm_np1_le_med_3.avi 1 
Rush_Hour_4_Turnk_r_cartwheel_f_cm_np1_le_med_6.avi 1 
Sabine_en_Lieke_Turnen_3_cartwheel_f_cm_np2_fr_med_0.avi 1 
Simon_Bodenturnen_cartwheel_f_cm_np1_ba_med_2.avi 1 
Simon_Bodenturnen_cartwheel_f_cm_np1_fr_med_4.avi 1 
Turn_pr_fung_glaser_schule_cartwheel_f_cm_np1_le_med_4.avi 1 
Turn_pr_fung_glaser_schule_cartwheel_f_cm_np1_ri_med_3.avi 1 
Turnk_r_Pippi_Michel_cartwheel_f_cm_np2_le_med_6.avi 1 
Zwei_hoffnungslose_Pflegef_lle_beim_Turnen(Part2)_cartwheel_f_cm_np1_le_bad_0.avi 2 
Zwei_hoffnungslose_Pflegef_lle_beim_Turnen(Part4)_cartwheel_f_cm_np1_ri_bad_0.avi 1 
anna_turnen_cartwheel_f_cm_np1_le_bad_0.avi 1 
boden__bung_gaurunde_cartwheel_f_cm_np1_le_med_0.avi 2 
boden__bung_gaurunde_cartwheel_f_cm_np1_le_med_2.avi 2 
cartwheel_challange_cartwheel_f_cm_np2_le_med_0.avi 2 
cartwheel_challange_cartwheel_f_cm_np2_le_med_1.avi 2 
cartwheel_competition_43_year_old_vs__15_year_old_cartwheel_f_cm_np2_ri_med_0.avi 2 
cartwheels_in_heels_cartwheel_f_cm_np1_fr_med_0.avi 1 
gimnasia_cartwheel_f_cm_np1_le_med_3.avi 1 
how_to_do_a_cartwheel_cartwheel_f_cm_np1_ri_med_0.avi 2 
jenny_~_rad_cartwheel_f_cm_np1_ri_med_0.avi 0 
lea_kann_radschlag_cartwheel_f_cm_np1_ri_med_0.avi 1 
park_cartwheel_f_cm_np1_ba_med_0.avi 1 
turnles!!_cartwheel_f_cm_np1_ri_med_0.avi 2 
turnles!!_cartwheel_f_cm_np1_ri_med_1.avi 2 
turnles!!_cartwheel_f_cm_np1_ri_med_3.avi 2 
turnles!!_cartwheel_f_cm_np1_ri_med_4.avi 2 
turnles!!_cartwheel_f_cm_np1_ri_med_6.avi 2 
