# Supplementary material for: STA-TSN: Spatial-Temporal Attention Temporal Segment Network for action recognition in video
Source: PLoS One. 2022 Mar 17;17(3):e0265115. doi: 10.1371/journal.pone.0265115 (PMC8929560; doi:10.1371/journal.pone.0265115)
Supplement: S1 File — (ZIP) [file pone.0265115.s001.zip › ┤·┬δ/two-stream/datasets/hmdb51_splits/catch_test_split2.txt]

96-_Torwarttraining_1_catch_f_cm_np1_le_bad_0.avi 1 
Ball_hochwerfen_-_Rolle_-_Ball_fangen_(Timo_3)_catch_f_cm_np1_le_goo_0.avi 2 
Ball_hochwerfen_-_Rolle_-_Ball_fangen_(Timo_3)_catch_f_cm_np1_ri_med_1.avi 2 
Ballfangen_catch_u_cm_np1_fr_goo_0.avi 2 
Ballfangen_catch_u_cm_np1_fr_goo_1.avi 2 
Ballfangen_catch_u_cm_np1_fr_goo_2.avi 2 
Behinderten_Sport_part_2_catch_f_cm_np1_fr_bad_0.avi 1 
Behinderten_Sport_part_2_catch_f_cm_np1_ri_bad_1.avi 1 
Faith_Rewarded_catch_f_cm_np1_fr_med_10.avi 1 
Fangen_und_Werfen_catch_u_nm_np1_fr_bad_0.avi 1 
Finding_Forrester_3_catch_f_nm_np2_ba_med_7.avi 1 
Finding_Forrester_3_catch_u_cm_np1_fr_goo_11.avi 1 
Florian_Fromlowitz_beim_Training_der_U_21_Nationalmannschaft_catch_f_cm_np1_ri_med_0.avi 1 
Florian_Fromlowitz_beim_Training_der_U_21_Nationalmannschaft_catch_f_cm_np1_ri_med_2.avi 1 
Florian_Fromlowitz_beim_Training_der_U_21_Nationalmannschaft_catch_f_cm_np1_ri_med_4.avi 1 
Florian_Fromlowitz_beim_Training_der_U_21_Nationalmannschaft_catch_u_cm_np1_le_med_1.avi 1 
Florian_Fromlowitz_beim_Training_der_U_21_Nationalmannschaft_catch_u_cm_np1_le_med_3.avi 1 
Florian_Fromlowitz_beim_Training_der_U_21_Nationalmannschaft_catch_u_cm_np1_le_med_5.avi 1 
Frisbee_catch_f_cm_np1_fr_bad_2.avi 1 
Frisbee_catch_f_cm_np1_ri_med_0.avi 1 
Frisbee_catch_f_cm_np1_ri_med_1.avi 1 
Goal_Keeping_Tips_catch_f_cm_np1_fr_med_0.avi 1 
Goal_Keeping_Tips_catch_f_cm_np1_fr_med_2.avi 1 
Goal_Keeping_Tips_catch_u_cm_np1_fr_med_1.avi 1 
Goal_Keeping_Tips_catch_u_cm_np1_fr_med_3.avi 1 
Goalkeeper_Training_Day_#_2_catch_f_cm_np1_ba_bad_3.avi 1 
Goalkeeper_Training_Day_#_2_catch_f_cm_np1_ba_bad_4.avi 1 
Goalkeeper_Training_Day_#_2_catch_f_cm_np1_ba_bad_5.avi 1 
Goalkeeper_Training_Day_#_2_catch_f_cm_np1_fr_bad_0.avi 1 
Goalkeeper_Training_Day_#_2_catch_f_cm_np1_fr_bad_1.avi 1 
Goalkeeper_Training_Day_#_2_catch_f_cm_np1_fr_bad_2.avi 1 
Goalkeeper_Training_Day_#_7_catch_f_cm_np1_ba_bad_2.avi 1 
Goalkeeper_Training_Day_#_7_catch_f_cm_np1_le_bad_3.avi 1 
Goalkeeper_Training_Day_#_7_catch_f_cm_np1_ri_med_0.avi 1 
Goalkeeper_Training_Day_#_7_catch_f_cm_np1_ri_med_1.avi 1 
Goalkeeper_Training_Day_#_7_catch_f_nm_np1_ri_bad_4.avi 1 
Handball_Passtraining_in_der_Zweiergruppe_(1)_catch_f_cm_np1_le_bad_1.avi 1 
Handball_Passtraining_in_der_Zweiergruppe_(1)_catch_f_cm_np1_le_med_0.avi 1 
How_to_Pass_in_Basketball_catch_f_cm_np1_le_bad_0.avi 1 
How_to_Play_Wide_Receiver_in_Football_-_How_to_Catch_a_High_Ball_in_Football_catch_f_nm_np1_ri_goo_0.avi 2 
How_to_Play_Wide_Receiver_in_Football_-_How_to_Catch_a_High_Ball_in_Football_catch_f_nm_np1_ri_med_1.avi 2 
Phillies_dad_catches_foul_ball_before_daughter_tosses_it_away_catch_f_cm_np1_ba_bad_0.avi 2 
Seldin_Lipovic_-_Willi_Weber__Torwarttraining__catch_f_cm_np1_ba_bad_7.avi 2 
Seldin_Lipovic_-_Willi_Weber__Torwarttraining__catch_f_cm_np1_ba_bad_8.avi 2 
Seldin_Lipovic_-_Willi_Weber__Torwarttraining__catch_f_cm_np1_fr_bad_3.avi 2 
Seldin_Lipovic_-_Willi_Weber__Torwarttraining__catch_f_cm_np1_fr_bad_5.avi 2 
Seldin_Lipovic_-_Willi_Weber__Torwarttraining__catch_f_cm_np1_fr_bad_6.avi 2 
Seldin_Lipovic_-_Willi_Weber__Torwarttraining__catch_f_cm_np1_le_bad_2.avi 2 
Seldin_Lipovic_-_Willi_Weber__Torwarttraining__catch_f_cm_np1_le_bad_4.avi 2 
Seldin_Lipovic_-_Willi_Weber__Torwarttraining__catch_f_cm_np1_le_med_1.avi 2 
Seldin_Lipovic_-_Willi_Weber__Torwarttraining__catch_u_cm_np1_fr_bad_0.avi 2 
Torwartraining_TuS_Koblenz_11_08_09_catch_f_cm_np1_le_bad_1.avi 1 
Torwartraining_TuS_Koblenz_11_08_09_catch_f_cm_np1_le_bad_2.avi 1 
Torwartraining_TuS_Koblenz_11_08_09_catch_f_cm_np1_ri_bad_0.avi 1 
Torwarttraining_-_Impressionen_vom_1__FFC_Frankfurt_catch_f_cm_np1_ri_med_0.avi 1 
Torwarttraining_-_Impressionen_vom_1__FFC_Frankfurt_catch_f_cm_np1_ri_med_1.avi 1 
Torwarttraining_-_Impressionen_vom_1__FFC_Frankfurt_catch_f_cm_np1_ri_med_2.avi 1 
Torwarttraining_2_(_sterreich)_catch_f_cm_np1_ba_goo_0.avi 1 
Torwarttraining_2_(_sterreich)_catch_f_cm_np1_ba_goo_1.avi 1 
Torwarttraining_2_(_sterreich)_catch_f_cm_np1_ba_goo_2.avi 1 
Torwarttraining_2_(_sterreich)_catch_f_cm_np1_le_med_3.avi 1 
Torwarttraining_2_(_sterreich)_catch_f_cm_np1_le_med_4.avi 1 
Torwarttraining_2_(_sterreich)_catch_f_cm_np1_le_med_5.avi 1 
Torwarttraining_3_(_sterreich)_catch_f_nm_np1_fr_med_3.avi 1 
Torwarttraining_3_(_sterreich)_catch_f_nm_np1_fr_med_4.avi 1 
Torwarttraining_3_(_sterreich)_catch_f_nm_np1_fr_med_5.avi 1 
Torwarttraining_3_(_sterreich)_catch_f_nm_np1_le_med_0.avi 1 
Torwarttraining_3_(_sterreich)_catch_f_nm_np1_le_med_1.avi 1 
Torwarttraining_3_(_sterreich)_catch_f_nm_np1_le_med_2.avi 1 
Torwarttraining_Arminia_Bielefeld_catch_f_cm_np1_ba_med_0.avi 2 
Torwarttraining_Arminia_Bielefeld_catch_f_cm_np1_ba_med_1.avi 2 
Torwarttraining_Arminia_Bielefeld_catch_f_cm_np1_ba_med_2.avi 2 
Torwarttraining_Arminia_Bielefeld_catch_f_cm_np1_le_med_3.avi 2 
Torwarttraining_Arminia_Bielefeld_catch_f_cm_np1_le_med_6.avi 2 
Torwarttraining_Arminia_Bielefeld_catch_f_cm_np1_le_med_8.avi 2 
Torwarttraining_Arminia_Bielefeld_catch_f_cm_np1_ri_med_4.avi 2 
Torwarttraining_Arminia_Bielefeld_catch_f_cm_np1_ri_med_5.avi 2 
Torwarttraining_Arminia_Bielefeld_catch_f_cm_np1_ri_med_7.avi 2 
Torwarttraining_catch_f_cm_np1_ba_bad_10.avi 1 
Torwarttraining_catch_f_cm_np1_ba_bad_8.avi 1 
Torwarttraining_catch_f_cm_np1_ba_bad_9.avi 1 
Torwarttraining_catch_f_cm_np1_le_bad_11.avi 1 
Torwarttraining_catch_f_cm_np1_le_bad_3.avi 1 
Torwarttraining_catch_f_cm_np1_le_bad_5.avi 1 
Torwarttraining_catch_u_cm_np1_fr_bad_4.avi 0 
Torwarttraining_catch_u_cm_np1_le_bad_6.avi 1 
Torwarttraining_catch_u_cm_np1_le_bad_7.avi 1 
Torwarttraining_catch_u_cm_np1_ri_med_0.avi 1 
Torwarttraining_catch_u_cm_np1_ri_med_1.avi 1 
Torwarttraining_catch_u_cm_np1_ri_med_2.avi 1 
torwart_de-Camp_2009-_Training_hoher_B_lle_mit_Airbodies_catch_f_cm_np1_ba_bad_1.avi 2 
torwart_de-Camp_2009-_Training_hoher_B_lle_mit_Airbodies_catch_f_cm_np1_ba_bad_4.avi 2 
torwart_de-Camp_2009-_Training_hoher_B_lle_mit_Airbodies_catch_f_cm_np1_fr_bad_0.avi 2 
torwart_de-Camp_2009-_Training_hoher_B_lle_mit_Airbodies_catch_f_cm_np1_fr_bad_2.avi 0 
torwart_de-Camp_2009-_Training_hoher_B_lle_mit_Airbodies_catch_f_cm_np1_fr_bad_3.avi 2 
torwart_de-Camp_2009_-_Hohe_B_lle_catch_f_cm_np1_ba_med_0.avi 1 
torwart_de-Camp_2009_-_Hohe_B_lle_catch_f_cm_np1_ba_med_1.avi 1 
torwart_de-Camp_2009_-_Hohe_B_lle_catch_f_cm_np1_ba_med_2.avi 1 
torwart_de_-_Torwarttraining_Werder_Bremen_catch_f_cm_np1_ba_bad_0.avi 1 
torwart_de_-_Torwarttraining_Werder_Bremen_catch_f_cm_np1_ba_bad_1.avi 1 
torwart_de_-_Torwarttraining_Werder_Bremen_catch_f_cm_np1_fr_bad_2.avi 1 
torwart_de_-_Torwarttraining_Werder_Bremen_catch_f_cm_np1_fr_bad_3.avi 1 
