# Supplementary material for: STA-TSN: Spatial-Temporal Attention Temporal Segment Network for action recognition in video
Source: PLoS One. 2022 Mar 17;17(3):e0265115. doi: 10.1371/journal.pone.0265115 (PMC8929560; doi:10.1371/journal.pone.0265115)
Supplement: S1 File — (ZIP) [file pone.0265115.s001.zip › ┤·┬δ/two-stream/datasets/hmdb51_splits/chew_test_split1.txt]

#2_Gum_chew_h_nm_np1_fr_med_0.avi 1 
#2_Gum_chew_h_nm_np1_fr_med_1.avi 0 
#2_Gum_chew_h_nm_np1_fr_med_2.avi 1 
AMADEUS_chew_h_nm_np1_fr_goo_7.avi 1 
Big_League_Chew_chew_h_nm_np1_fr_goo_0.avi 1 
Big_League_Chew_chew_h_nm_np1_fr_goo_1.avi 1 
Big_League_Chew_chew_h_nm_np1_fr_goo_2.avi 1 
Blowing_Bubbles!_chew_h_nm_np1_fr_goo_2.avi 1 
Blowing_Bubbles!_chew_h_nm_np1_fr_med_0.avi 0 
Blowing_Bubbles!_chew_h_nm_np1_fr_med_1.avi 1 
Bubble_Blowing_Bubble_Gum_chew_h_nm_np1_fr_bad_0.avi 1 
Bubble_Blowing_Bubble_Gum_chew_h_nm_np1_fr_bad_1.avi 1 
Bubble_Blowing_Bubble_Gum_chew_h_nm_np1_fr_bad_2.avi 1 
Bubble_Gum_Club_2_chew_h_nm_np2_fr_med_1.avi 2 
Bubble_blowing_3!_chew_h_nm_np1_le_bad_0.avi 2 
Bubble_blowing_3!_chew_h_nm_np1_le_bad_1.avi 2 
Bubble_blowing_3!_chew_h_nm_np1_le_bad_2.avi 2 
Bubble_gum!_XD_chew_h_cm_np1_fr_bad_2.avi 1 
Bubble_gum!_XD_chew_h_cm_np1_fr_med_0.avi 1 
Bubble_gum!_XD_chew_h_cm_np1_fr_med_1.avi 1 
Bubblegum_Bubbles_chew_h_cm_np1_fr_bad_0.avi 1 
Bubblegum_Bubbles_chew_h_cm_np1_fr_bad_1.avi 1 
Bubblegum_Bubbles_chew_h_cm_np1_fr_bad_2.avi 1 
Bubblegum_Wigger_chew_h_nm_np1_fr_goo_0.avi 1 
Bubblegum_Wigger_chew_h_nm_np1_fr_goo_1.avi 1 
Bubblegum_Wigger_chew_h_nm_np1_fr_med_2.avi 1 
Chewing_Gum_chew_h_nm_np1_fr_med_0.avi 2 
Chewing_Gum_chew_h_nm_np1_fr_med_1.avi 2 
Double_bubble_in_one_big_bubble_-D_chew_h_cm_np1_fr_goo_0.avi 1 
Double_bubble_in_one_big_bubble_-D_chew_h_nm_np1_fr_goo_1.avi 1 
Double_bubble_in_one_big_bubble_-D_chew_h_nm_np1_fr_goo_2.avi 1 
Dubble_bubble_compilation_-_all_on_8_pieces_chew_h_nm_np1_fr_med_0.avi 1 
Dubble_bubble_compilation_-_all_on_8_pieces_chew_h_nm_np1_fr_med_1.avi 1 
Dubble_bubble_compilation_-_all_on_8_pieces_chew_h_nm_np1_fr_med_2.avi 1 
Duble_Bubble_Gum_chew_h_cm_np1_fr_bad_0.avi 1 
Duble_Bubble_Gum_chew_h_cm_np1_fr_bad_1.avi 1 
Duble_Bubble_Gum_chew_h_cm_np1_fr_bad_2.avi 1 
Fun_Chewing_Gum!_chew_h_nm_np1_fr_med_0.avi 1 
Fun_Chewing_Gum!_chew_h_nm_np1_fr_med_1.avi 1 
Fun_Chewing_Gum!_chew_h_nm_np1_fr_med_2.avi 1 
Fun_Chewing_Gum!_chew_h_nm_np2_fr_med_3.avi 0 
Fun_Chewing_Gum!_chew_h_nm_np2_fr_med_4.avi 1 
Gum_Chewing_Girl_chew_h_nm_np1_fr_med_0.avi 1 
Gum_Chewing_Girl_chew_h_nm_np1_fr_med_1.avi 1 
Gum_Chewing_Girl_chew_h_nm_np1_fr_med_2.avi 1 
How_to_Do_Basic_Mime_Skills_-_How_to_Mime_Chewing_Gum_chew_h_cm_np1_fr_med_0.avi 2 
How_to_Do_Basic_Mime_Skills_-_How_to_Mime_Chewing_Gum_chew_h_cm_np1_fr_med_1.avi 2 
How_to_Do_Basic_Mime_Skills_-_How_to_Mime_Chewing_Gum_chew_h_cm_np1_fr_med_2.avi 2 
Kaugummiblase_1_chew_h_cm_np1_le_med_0.avi 1 
Kaugummiblase_1_chew_h_cm_np1_le_med_1.avi 1 
Kaugummiblase_1_chew_h_cm_np1_le_med_2.avi 1 
LittleChildren_chew_h_nm_np1_fr_goo_7.avi 1 
Loud_Chewing_chew_u_cm_np1_fr_med_0.avi 2 
Loud_Chewing_chew_u_cm_np1_fr_med_1.avi 2 
Loud_Chewing_chew_u_cm_np1_fr_med_2.avi 0 
Massive_Bubble_Gum_Bubble_chew_h_nm_np1_le_goo_0.avi 1 
Massive_Bubble_Gum_Bubble_chew_h_nm_np1_le_goo_1.avi 1 
Massive_Bubble_Gum_Bubble_chew_h_nm_np1_le_goo_2.avi 1 
Me_chewing_hubba_bubba_bubble_gum_chew_h_nm_np1_fr_bad_0.avi 0 
Me_chewing_hubba_bubba_bubble_gum_chew_h_nm_np1_fr_bad_1.avi 2 
Me_chewing_hubba_bubba_bubble_gum_chew_h_nm_np1_fr_bad_2.avi 2 
Mr__Bubblegum_chew_h_nm_np1_fr_med_0.avi 1 
Mr__Bubblegum_chew_h_nm_np1_fr_med_1.avi 1 
Mr__Bubblegum_chew_h_nm_np1_fr_med_2.avi 1 
Scott_Can_t_Make_His_Bubblegum_Pop_chew_h_nm_np1_fr_med_0.avi 1 
Scott_Can_t_Make_His_Bubblegum_Pop_chew_h_nm_np1_fr_med_1.avi 1 
Scott_Can_t_Make_His_Bubblegum_Pop_chew_h_nm_np1_fr_med_2.avi 1 
Sexy_girl_on_the_bed_teasing_chew_u_nm_np1_fr_med_0.avi 1 
Sexy_girl_on_the_bed_teasing_chew_u_nm_np1_fr_med_1.avi 1 
Sexy_girl_on_the_bed_teasing_chew_u_nm_np1_fr_med_2.avi 1 
Sweet_Candy_Bubbles_chew_h_cm_np1_fr_med_0.avi 1 
Sweet_Candy_Bubbles_chew_h_cm_np1_fr_med_1.avi 1 
Sweet_Candy_Bubbles_chew_h_cm_np1_fr_med_2.avi 1 
Tara_Bush_blowing_bubbles_5_chew_h_nm_np1_fr_goo_0.avi 1 
Tara_Bush_blowing_bubbles_5_chew_h_nm_np1_fr_goo_2.avi 1 
Tara_Bush_blowing_bubbles_5_chew_h_nm_np1_fr_goo_3.avi 1 
Tara_Bush_blowing_bubbles_5_chew_h_nm_np1_le_goo_1.avi 0 
TheBoondockSaints_chew_h_nm_np1_fr_goo_48.avi 2 
TheBoondockSaints_chew_u_cm_np1_le_med_35.avi 2 
TheBoondockSaints_chew_u_nm_np1_fr_med_46.avi 2 
TheLittleShopofHorrors_chew_u_nm_np1_fr_med_8.avi 1 
Vid_Request-_Me_Blowing_Bubbles_-P_chew_h_nm_np1_fr_med_0.avi 2 
Vid_Request-_Me_Blowing_Bubbles_-P_chew_h_nm_np1_fr_med_1.avi 2 
Vid_Request-_Me_Blowing_Bubbles_-P_chew_h_nm_np1_fr_med_2.avi 2 
Wanda_Su_and_niece__T__blowing_bubbles_chew_u_nm_np2_fr_med_0.avi 0 
Wanda_Su_and_niece__T__blowing_bubbles_chew_u_nm_np2_fr_med_1.avi 0 
Wanda_Su_and_niece__T__blowing_bubbles_chew_u_nm_np2_fr_med_2.avi 1 
Wanda_Su_and_niece__T__blowing_bubbles_chew_u_nm_np2_le_med_3.avi 1 
WeddingCrashers_chew_h_nm_np1_fr_goo_6.avi 1 
blondeandbubbles_chew_h_nm_np1_fr_goo_0.avi 2 
blondeandbubbles_chew_h_nm_np1_fr_goo_1.avi 2 
chewing_bubble_gum_chew_h_cm_np1_ri_bad_2.avi 1 
chewing_bubble_gum_chew_h_cm_np1_ri_med_0.avi 1 
chewing_bubble_gum_chew_h_cm_np1_ri_med_1.avi 0 
chewing_gum_1_chew_h_nm_np1_fr_goo_0.avi 2 
chewing_gum_1_chew_h_nm_np1_fr_goo_1.avi 2 
chewing_gum_1_chew_h_nm_np1_fr_goo_2.avi 2 
chewing_gum_2_chew_h_cm_np1_fr_med_0.avi 1 
chewing_gum_2_chew_h_cm_np1_fr_med_1.avi 1 
cotton_candy_bubble_gum_chew_h_nm_np1_fr_med_0.avi 2 
cotton_candy_bubble_gum_chew_h_nm_np1_fr_med_1.avi 2 
cotton_candy_bubble_gum_chew_h_nm_np1_fr_med_2.avi 2 
lol_im_so_weird___BLOWIN_BUBBLE_GUM__oops_i_burped_at_the_end_my_bad_lol_chew_h_cm_np1_fr_med_0.avi 1 
lol_im_so_weird___BLOWIN_BUBBLE_GUM__oops_i_burped_at_the_end_my_bad_lol_chew_h_cm_np1_le_med_1.avi 1 
lol_im_so_weird___BLOWIN_BUBBLE_GUM__oops_i_burped_at_the_end_my_bad_lol_chew_h_nm_np1_fr_med_2.avi 1 
prideandprejudice1_chew_u_nm_np1_fr_goo_6.avi 1 
random_gum_chewing_chew_h_cm_np1_fr_med_0.avi 2 
random_gum_chewing_chew_h_nm_np1_fr_med_1.avi 2 
random_gum_chewing_chew_h_nm_np1_fr_med_2.avi 2 
