# Supplementary material for: STA-TSN: Spatial-Temporal Attention Temporal Segment Network for action recognition in video
Source: PLoS One. 2022 Mar 17;17(3):e0265115. doi: 10.1371/journal.pone.0265115 (PMC8929560; doi:10.1371/journal.pone.0265115)
Supplement: S1 File — (ZIP) [file pone.0265115.s001.zip › ┤·┬δ/two-stream/datasets/hmdb51_splits/clap_test_split2.txt]

#20_Rhythm_clap_u_nm_np1_fr_goo_0.avi 0 
#20_Rhythm_clap_u_nm_np1_fr_goo_1.avi 1 
#20_Rhythm_clap_u_nm_np1_fr_goo_2.avi 1 
#20_Rhythm_clap_u_nm_np1_le_goo_3.avi 1 
#20_Rhythm_clap_u_nm_np1_le_goo_4.avi 1 
#20_Rhythm_clap_u_nm_np1_le_goo_5.avi 0 
103_years_old_japanese_woman__Nao_is_clapping_with_piano_music_by_beethoven_clap_u_cm_np1_fr_med_1.avi 0 
103_years_old_japanese_woman__Nao_is_clapping_with_piano_music_by_beethoven_clap_u_nm_np1_fr_med_0.avi 0 
A_Round_of_Applause_clap_u_cm_np1_fr_med_0.avi 0 
A_Round_of_Applause_clap_u_cm_np1_fr_med_1.avi 0 
Aishwarya_Rai_Burns_David_Letterman_in_his_own_show_clap_u_cm_np1_fr_bad_1.avi 1 
Alex_applauding_himself_clap_u_cm_np1_fr_med_1.avi 1 
Alex_applauding_himself_clap_u_nm_np1_fr_med_0.avi 1 
Applauding_Abby_clap_u_nm_np1_fr_med_0.avi 1 
Applauding_Abby_clap_u_nm_np1_fr_med_1.avi 0 
Baby_Bob_kann_klatschen_!_clap_u_cm_np1_fr_med_0.avi 2 
Baby_Bob_kann_klatschen_!_clap_u_cm_np1_fr_med_1.avi 2 
Baby_Bob_kann_klatschen_!_clap_u_cm_np1_fr_med_2.avi 2 
Boom_Snap_Clap_clap_u_nm_np1_fr_med_0.avi 2 
Boom_Snap_Clap_clap_u_nm_np1_fr_med_1.avi 2 
Boom__Snap__Clap!_(Challenge)_clap_u_nm_np1_fr_med_0.avi 1 
Boom__Snap__Clap!_(Challenge)_clap_u_nm_np1_fr_med_1.avi 1 
Budam_-_Clap_Hands_clap_u_nm_np1_fr_med_0.avi 2 
Budam_-_Clap_Hands_clap_u_nm_np1_fr_med_1.avi 2 
Budam_-_Clap_Hands_clap_u_nm_np1_fr_med_2.avi 2 
Clap_Hands_clap_u_nm_np1_fr_med_0.avi 2 
Clap_Hands_clap_u_nm_np1_fr_med_1.avi 2 
Clap_Hands_clap_u_nm_np1_fr_med_2.avi 2 
Deutscher_Klatsch_-_The_Clap_-_Lexy_clap_f_cm_np1_fr_bad_10.avi 1 
Deutscher_Klatsch_-_The_Clap_-_Lexy_clap_f_cm_np1_fr_med_5.avi 0 
Deutscher_Klatsch_-_The_Clap_-_Lexy_clap_f_cm_np2_ba_med_2.avi 1 
Deutscher_Klatsch_-_The_Clap_-_Lexy_clap_f_cm_np2_ba_med_3.avi 0 
Deutscher_Klatsch_-_The_Clap_-_Lexy_clap_f_cm_np3_fr_med_4.avi 1 
Deutscher_Klatsch_-_The_Clap_-_Lexy_clap_f_cm_np3_fr_med_8.avi 0 
Deutscher_Klatsch_-_The_Clap_-_Lexy_clap_f_cm_np3_fr_med_9.avi 1 
Deutscher_Klatsch_-_The_Clap_-_Lexy_clap_u_cm_np1_fr_med_0.avi 1 
Deutscher_Klatsch_-_The_Clap_-_Lexy_clap_u_cm_np1_fr_med_1.avi 1 
Deutscher_Klatsch_-_The_Clap_-_Lexy_clap_u_cm_np1_fr_med_6.avi 0 
Deutscher_Klatsch_-_The_Clap_-_Lexy_clap_u_cm_np2_fr_bad_11.avi 1 
Deutscher_Klatsch_-_The_Clap_-_Lexy_clap_u_cm_np2_fr_med_7.avi 1 
Faith_Rewarded_clap_u_cm_np1_fr_med_43.avi 1 
Faith_Rewarded_clap_u_cm_np1_le_med_0.avi 1 
Faith_Rewarded_clap_u_cm_np1_ri_goo_1.avi 1 
Faith_Rewarded_clap_u_nm_np1_fr_goo_87.avi 1 
Finding_Forrester_3_clap_u_nm_np1_ri_med_0.avi 1 
Flamenco_Dance_Steps_-_Flamenco_Dance_Soft_Claps_clap_u_cm_np1_fr_goo_0.avi 2 
Flamenco_Dance_Steps_-_Flamenco_Dance_Soft_Claps_clap_u_cm_np1_fr_goo_1.avi 2 
Flamenco_Dance_Steps_-_Flamenco_Dance_Soft_Claps_clap_u_cm_np1_fr_goo_2.avi 2 
Glory_clap_h_nm_np1_fr_med_52.avi 0 
Glory_clap_u_nm_np2_fr_goo_51.avi 1 
Hand_Clapping_Game__Bim_Bum__clap_f_nm_np2_fr_med_0.avi 1 
Hand_Clapping_Game__Bim_Bum__clap_f_nm_np2_fr_med_1.avi 1 
Hand_Clapping_Game__Bim_Bum__clap_f_nm_np2_fr_med_2.avi 1 
Kurt_Kr_mer_-_Klatschen_im_Flugzeug_clap_f_nm_np1_fr_med_0.avi 1 
Kurt_Kr_mer_-_Klatschen_im_Flugzeug_clap_u_cm_np1_fr_med_1.avi 1 
Kurt_Kr_mer_-_Klatschen_im_Flugzeug_clap_u_cm_np1_ri_bad_3.avi 1 
Kurt_Kr_mer_-_Klatschen_im_Flugzeug_clap_u_cm_np1_ri_bad_4.avi 1 
Kurt_Kr_mer_-_Klatschen_im_Flugzeug_clap_u_cm_np1_ri_med_2.avi 1 
Kurt_Kr_mer_-_Klatschen_im_Flugzeug_clap_u_cm_np1_ri_med_5.avi 1 
LetThePeopleClap_clap_u_cm_np1_fr_med_0.avi 2 
LetThePeopleClap_clap_u_cm_np1_fr_med_1.avi 2 
LetThePeopleClap_clap_u_cm_np1_fr_med_2.avi 2 
LetThePeopleClap_clap_u_cm_np1_fr_med_3.avi 2 
Martin_klatscht_in_die_h_nde_und_FURZT_clap_u_cm_np1_fr_med_0.avi 1 
My_Lil__Man_clapping_his_Hands_clap_u_nm_np1_fr_goo_0.avi 1 
My_Lil__Man_clapping_his_Hands_clap_u_nm_np1_fr_med_1.avi 1 
NotAnotherTeenMovieslowclap_clap_u_cm_np1_fr_med_1.avi 2 
NotAnotherTeenMovieslowclap_clap_u_cm_np1_fr_med_2.avi 2 
NotAnotherTeenMovieslowclap_clap_u_cm_np5_fr_med_3.avi 2 
NotAnotherTeenMovieslowclap_clap_u_nm_np1_fr_med_0.avi 2 
RE-_Boom_Snap_Clap_clap_u_nm_np1_fr_med_0.avi 2 
RE-_Boom_Snap_Clap_clap_u_nm_np1_fr_med_1.avi 2 
Return_of_the_King_12_clap_u_nm_np1_fr_goo_4.avi 1 
Ronin_Paintball_Club_-_MY-NPL_2009_Malacca_Prize_Giving_Ceremony_Part_2_clap_u_cm_np1_ba_med_0.avi 1 
SnakesonaPlaneSlowClap_clap_u_cm_np2_fr_med_0.avi 0 
Song_I_Can_Wave_My_Hands_-_Cullen_s_Abc_s_clap_u_cm_np1_fr_med_3.avi 1 
Song_I_Can_Wave_My_Hands_-_Cullen_s_Abc_s_clap_u_cm_np1_fr_med_4.avi 0 
Song_I_Can_Wave_My_Hands_-_Cullen_s_Abc_s_clap_u_cm_np1_fr_med_5.avi 0 
Standing_clap_f_cm_np1_fr_med_0.avi 1 
Standing_clap_f_cm_np1_fr_med_1.avi 1 
The_Slow_Clap_clap_u_cm_np1_fr_bad_16.avi 1 
The_Slow_Clap_clap_u_cm_np1_fr_bad_6.avi 0 
The_Slow_Clap_clap_u_cm_np1_fr_bad_7.avi 1 
The_Slow_Clap_clap_u_cm_np1_fr_med_15.avi 1 
The_Slow_Clap_clap_u_cm_np1_fr_med_3.avi 0 
The_Slow_Clap_clap_u_cm_np1_fr_med_4.avi 1 
The_Slow_Clap_clap_u_cm_np2_fr_bad_18.avi 1 
The_Slow_Clap_clap_u_cm_np2_fr_med_17.avi 1 
The_Slow_Clap_clap_u_nm_np1_fr_bad_19.avi 1 
The_Slow_Clap_clap_u_nm_np1_fr_bad_20.avi 1 
The_Slow_Clap_clap_u_nm_np1_fr_bad_25.avi 1 
The_Slow_Clap_clap_u_nm_np1_fr_bad_27.avi 0 
The_Slow_Clap_clap_u_nm_np1_fr_bad_29.avi 1 
The_Slow_Clap_clap_u_nm_np1_fr_bad_5.avi 1 
The_Slow_Clap_clap_u_nm_np1_fr_med_0.avi 0 
The_Slow_Clap_clap_u_nm_np1_fr_med_1.avi 0 
The_Slow_Clap_clap_u_nm_np1_fr_med_10.avi 1 
The_Slow_Clap_clap_u_nm_np1_fr_med_12.avi 0 
The_Slow_Clap_clap_u_nm_np1_fr_med_13.avi 0 
The_Slow_Clap_clap_u_nm_np1_fr_med_14.avi 0 
The_Slow_Clap_clap_u_nm_np1_fr_med_2.avi 1 
The_Slow_Clap_clap_u_nm_np1_fr_med_24.avi 1 
The_Slow_Clap_clap_u_nm_np1_fr_med_30.avi 1 
The_Slow_Clap_clap_u_nm_np2_fr_bad_26.avi 1 
The_Slow_Clap_clap_u_nm_np2_fr_med_21.avi 0 
The_Slow_Clap_clap_u_nm_np2_fr_med_22.avi 0 
The_Slow_Clap_clap_u_nm_np2_fr_med_23.avi 1 
The_Slow_Clap_clap_u_nm_np2_fr_med_28.avi 0 
The_Slow_Clap_clap_u_nm_np2_fr_med_8.avi 1 
The_Slow_Clap_clap_u_nm_np2_fr_med_9.avi 1 
The_Slow_Clap_clap_u_nm_np3_fr_med_11.avi 1 
Theslowclap1_clap_f_cm_np1_fr_med_0.avi 1 
Veoh_Alpha_Dog_1_clap_u_nm_np1_fr_goo_62.avi 1 
Wendy_playing_wii_fit_with_clapping_hands_clap_f_cm_np1_le_med_0.avi 0 
Wendy_playing_wii_fit_with_clapping_hands_clap_f_cm_np1_le_med_1.avi 0 
_Boom_Snap_Clap__challenge_clap_u_nm_np1_fr_med_0.avi 2 
_Boom_Snap_Clap__challenge_clap_u_nm_np1_fr_med_1.avi 2 
boom-snap-clap_clap_u_nm_np1_fr_med_0.avi 1 
boom-snap-clap_clap_u_nm_np1_fr_med_1.avi 1 
boom-snap-clap_clap_u_nm_np1_fr_med_2.avi 1 
boom-snap-clap_clap_u_nm_np1_fr_med_3.avi 1 
boom_snap_clap_(challenge)_HARDCORE_VERSION!_clap_u_nm_np1_fr_bad_0.avi 2 
boom_snap_clap_(challenge)_HARDCORE_VERSION!_clap_u_nm_np1_fr_bad_1.avi 2 
boom_snap_clap_(challenge)_clap_u_nm_np1_fr_med_0.avi 2 
boom_snap_clap_(challenge)_clap_u_nm_np1_fr_med_1.avi 2 
boomsnapclap!_clap_u_nm_np1_fr_med_0.avi 1 
boomsnapclap!_clap_u_nm_np1_fr_med_1.avi 1 
boomsnapclap!_clap_u_nm_np1_fr_med_2.avi 1 
slowclap_clap_u_nm_np1_fr_goo_0.avi 0 
that70_sshowslowclap_clap_u_nm_np1_fr_med_0.avi 0 
