# Supplementary material for: STA-TSN: Spatial-Temporal Attention Temporal Segment Network for action recognition in video
Source: PLoS One. 2022 Mar 17;17(3):e0265115. doi: 10.1371/journal.pone.0265115 (PMC8929560; doi:10.1371/journal.pone.0265115)
Supplement: S1 File — (ZIP) [file pone.0265115.s001.zip › ┤·┬δ/two-stream/datasets/hmdb51_splits/climb_stairs_test_split1.txt]

AgentCodyBanks_climb_stairs_f_cm_np1_fr_med_9.avi 1 
BATMAN_BEGINS_climb_stairs_f_cm_np1_ba_bad_15.avi 1 
BIG_FISH_climb_stairs_f_nm_np1_fr_med_1.avi 1 
Baddest_Fight_Scenes_EVER!_-_Kill_Bill__Vol___1_-_vs__Crazy_88_s_climb_stairs_f_nm_np1_fr_med_3.avi 2 
Beginner_Boxing_Lessons_-_Using_Stairs_for_Boxing_Training_climb_stairs_l_cm_np1_ba_med_0.avi 2 
Beginner_Boxing_Lessons_-_Using_Stairs_for_Boxing_Training_climb_stairs_l_cm_np1_ba_med_1.avi 2 
Beginner_Boxing_Lessons_-_Using_Stairs_for_Boxing_Training_climb_stairs_l_cm_np1_ba_med_2.avi 2 
Braune_Stiefel_brown_boots_hot_high_heels_Treppen_steigen_Down-_and_upstairs_climb_stairs_l_cm_np1_ba_med_0.avi 0 
Braune_Stiefel_brown_boots_hot_high_heels_Treppen_steigen_Down-_and_upstairs_climb_stairs_l_cm_np1_ba_med_1.avi 2 
Braune_Stiefel_brown_boots_hot_high_heels_Treppen_steigen_Down-_and_upstairs_climb_stairs_l_cm_np1_ba_med_2.avi 0 
Braune_Stiefel_brown_boots_hot_high_heels_Treppen_steigen_Down-_and_upstairs_climb_stairs_l_cm_np1_ri_med_3.avi 2 
Braune_Stiefel_brown_boots_hot_high_heels_Treppen_steigen_Down-_and_upstairs_climb_stairs_l_cm_np1_ri_med_4.avi 2 
Bruno_Walks_up_Stairs_-_Chicago_Dog_Training_-_We_can_teach_ANYTHING_to_a_dog!!!!_climb_stairs_f_cm_np1_fr_med_0.avi 0 
Bruno_Walks_up_Stairs_-_Chicago_Dog_Training_-_We_can_teach_ANYTHING_to_a_dog!!!!_climb_stairs_f_cm_np1_fr_med_1.avi 1 
Bruno_Walks_up_Stairs_-_Chicago_Dog_Training_-_We_can_teach_ANYTHING_to_a_dog!!!!_climb_stairs_f_cm_np1_fr_med_2.avi 1 
Dummer_Junge_kann_nicht_Treppen_steigen_climb_stairs_f_cm_np1_fr_bad_0.avi 1 
Empire_State_Building_Run-Up_climb_stairs_f_cm_np1_ba_med_1.avi 1 
Empire_State_Building_Run-Up_climb_stairs_f_cm_np1_ba_med_3.avi 1 
Empire_State_Building_Run-Up_climb_stairs_f_cm_np1_fr_med_0.avi 0 
Empire_State_Building_Run-Up_climb_stairs_f_cm_np2_ba_med_2.avi 1 
Fellowship_6_climb_stairs_f_cm_np1_ba_med_3.avi 1 
Fellowship_6_climb_stairs_f_nm_np1_ba_bad_4.avi 1 
Finding_Forrester_1_climb_stairs_u_cm_np1_fr_med_7.avi 1 
GuardiansOfO256kb_climb_stairs_f_cm_np1_ba_med_0.avi 2 
H_I_I_T__Swamis_stairs_with_Max_Wettstein_featuring_Donna_Wettstein_climb_stairs_f_cm_np1_ba_med_4.avi 1 
H_I_I_T__Swamis_stairs_with_Max_Wettstein_featuring_Donna_Wettstein_climb_stairs_f_cm_np1_ba_med_5.avi 1 
H_I_I_T__Swamis_stairs_with_Max_Wettstein_featuring_Donna_Wettstein_climb_stairs_f_cm_np1_ba_med_6.avi 0 
H_I_I_T__Swamis_stairs_with_Max_Wettstein_featuring_Donna_Wettstein_climb_stairs_f_cm_np1_ba_med_7.avi 1 
H_I_I_T__Swamis_stairs_with_Max_Wettstein_featuring_Donna_Wettstein_climb_stairs_f_cm_np1_ba_med_9.avi 1 
H_I_I_T__Swamis_stairs_with_Max_Wettstein_featuring_Donna_Wettstein_climb_stairs_f_cm_np1_fr_med_8.avi 1 
H_I_I_T__Swamis_stairs_with_Max_Wettstein_featuring_Donna_Wettstein_climb_stairs_f_cm_np2_ba_med_0.avi 0 
H_I_I_T__Swamis_stairs_with_Max_Wettstein_featuring_Donna_Wettstein_climb_stairs_f_cm_np3_ba_med_1.avi 1 
H_I_I_T__Swamis_stairs_with_Max_Wettstein_featuring_Donna_Wettstein_climb_stairs_f_cm_np3_ba_med_2.avi 1 
H_I_I_T__Swamis_stairs_with_Max_Wettstein_featuring_Donna_Wettstein_climb_stairs_f_cm_np3_ba_med_3.avi 1 
How_to_Exercise_Outdoors_-_Outdoor_Step_Running_Exercises_climb_stairs_f_cm_np1_fr_med_1.avi 1 
How_to_Exercise_Outdoors_-_Outdoor_Step_Running_Exercises_climb_stairs_f_nm_np1_fr_med_0.avi 1 
How_to_walk_in_high_heels_stilettos_up_and_down_stairs_climb_stairs_l_cm_np2_ri_med_0.avi 2 
I_DO_NOT_Run_Up_Stairs_Like_A_GIRL_climb_stairs_l_cm_np1_ba_med_0.avi 1 
I_DO_NOT_Run_Up_Stairs_Like_A_GIRL_climb_stairs_l_cm_np1_ba_med_1.avi 1 
I_DO_NOT_Run_Up_Stairs_Like_A_GIRL_climb_stairs_l_cm_np1_ba_med_2.avi 1 
I_DO_NOT_Run_Up_Stairs_Like_A_GIRL_climb_stairs_l_cm_np1_ba_med_3.avi 1 
I_DO_NOT_Run_Up_Stairs_Like_A_GIRL_climb_stairs_l_cm_np1_ba_med_4.avi 1 
I_DO_NOT_Run_Up_Stairs_Like_A_GIRL_climb_stairs_l_cm_np1_ba_med_5.avi 1 
Increase_stride_length_by_running_stairs__working_step_over_action_speed_development_climb_stairs_f_cm_np1_le_med_0.avi 0 
Increase_stride_length_by_running_stairs__working_step_over_action_speed_development_climb_stairs_f_cm_np1_le_med_1.avi 2 
Increase_stride_length_by_running_stairs__working_step_over_action_speed_development_climb_stairs_f_cm_np1_le_med_2.avi 2 
Intense_Cardio_Session-_Stairs_climb_stairs_f_cm_np1_ba_med_0.avi 1 
Intense_Cardio_Session-_Stairs_climb_stairs_f_cm_np1_ba_med_1.avi 0 
Intense_Cardio_Session-_Stairs_climb_stairs_f_cm_np1_ba_med_2.avi 1 
Jerry_Lewis_Cinderfella_dance_climb_stairs_f_nm_np1_fr_bad_0.avi 1 
Jerry_Lewis_Cinderfella_dance_climb_stairs_f_nm_np1_fr_bad_1.avi 1 
Jerry_Lewis_Cinderfella_dance_climb_stairs_f_nm_np1_fr_med_2.avi 1 
Just_Say_NO_to_AQUA_DOTS!_climb_stairs_l_nm_np1_ba_med_0.avi 1 
Micah_Lacerte_Running_Stairs___Great_cardio_for_fat_loss_climb_stairs_f_cm_np1_ba_med_3.avi 2 
Micah_Lacerte_Running_Stairs___Great_cardio_for_fat_loss_climb_stairs_f_cm_np1_ba_med_4.avi 2 
Micah_Lacerte_Running_Stairs___Great_cardio_for_fat_loss_climb_stairs_f_cm_np1_ba_med_5.avi 2 
Micah_Lacerte_Running_Stairs___Great_cardio_for_fat_loss_climb_stairs_f_cm_np1_fr_med_0.avi 0 
Micah_Lacerte_Running_Stairs___Great_cardio_for_fat_loss_climb_stairs_f_cm_np1_fr_med_1.avi 2 
Micah_Lacerte_Running_Stairs___Great_cardio_for_fat_loss_climb_stairs_f_cm_np1_fr_med_2.avi 2 
Narcotic1967256kb_climb_stairs_f_nm_np1_ba_med_0.avi 1 
Outdoor_Agility_Training_-_Outdoor_Stair_Run_Drill_for_Agility_climb_stairs_f_cm_np1_ba_med_0.avi 1 
Outdoor_Agility_Training_-_Outdoor_Stair_Run_Drill_for_Agility_climb_stairs_f_cm_np1_ba_med_1.avi 1 
Outdoor_Agility_Training_-_Outdoor_Stair_Run_Drill_for_Agility_climb_stairs_f_cm_np1_ba_med_2.avi 1 
Piano_stairs__-_TheFunTheory_com_-_Rolighetsteorin_se_climb_stairs_f_cm_np2_fr_med_5.avi 2 
Piano_stairs__-_TheFunTheory_com_-_Rolighetsteorin_se_climb_stairs_f_nm_np1_ba_med_0.avi 2 
Piano_stairs__-_TheFunTheory_com_-_Rolighetsteorin_se_climb_stairs_f_nm_np2_ba_med_1.avi 2 
Piano_stairs__-_TheFunTheory_com_-_Rolighetsteorin_se_climb_stairs_f_nm_np2_ba_med_3.avi 0 
Piano_stairs__-_TheFunTheory_com_-_Rolighetsteorin_se_climb_stairs_f_nm_np2_ba_med_6.avi 2 
Piano_stairs__-_TheFunTheory_com_-_Rolighetsteorin_se_climb_stairs_f_nm_np2_fr_med_4.avi 2 
Piano_stairs__-_TheFunTheory_com_-_Rolighetsteorin_se_climb_stairs_f_nm_np3_ba_med_2.avi 2 
Piano_stairs__-_TheFunTheory_com_-_Rolighetsteorin_se_climb_stairs_f_nm_np3_ba_med_7.avi 2 
Piano_stairs__-_TheFunTheory_com_-_Rolighetsteorin_se_climb_stairs_l_cm_np1_ba_med_8.avi 2 
Return_of_the_King_4_climb_stairs_f_cm_np1_ba_bad_6.avi 1 
Running_Up_Stairs_climb_stairs_l_nm_np1_ba_med_0.avi 1 
Running_Up_Stairs_climb_stairs_l_nm_np1_ba_med_1.avi 1 
Running_Up_Stairs_climb_stairs_l_nm_np1_ba_med_2.avi 0 
Running_Up_Stairs_climb_stairs_l_nm_np1_ba_med_3.avi 1 
Sports_Training_-_Speed_Workouts_-_Stair_Running_climb_stairs_f_nm_np1_ba_med_0.avi 1 
Sports_Training_-_Speed_Workouts_-_Stair_Running_climb_stairs_f_nm_np1_ba_med_1.avi 1 
Sports_Training_-_Speed_Workouts_-_Stair_Running_climb_stairs_f_nm_np1_ba_med_2.avi 1 
Stadium_Plyometric_Workout_climb_stairs_l_cm_np1_ba_med_3.avi 1 
Stadium_Plyometric_Workout_climb_stairs_l_cm_np1_ba_med_4.avi 1 
Stadium_Plyometric_Workout_climb_stairs_l_cm_np1_ri_med_0.avi 1 
Stadium_Plyometric_Workout_climb_stairs_l_cm_np1_ri_med_1.avi 0 
Stadium_Plyometric_Workout_climb_stairs_l_cm_np1_ri_med_2.avi 1 
Stairs_to_Perpetual_Youth_and_Longevity___Taishan_(Mount_Tai)_climb_stairs_f_cm_np1_fr_med_1.avi 1 
Stairs_to_Perpetual_Youth_and_Longevity___Taishan_(Mount_Tai)_climb_stairs_f_nm_np3_ba_med_0.avi 1 
Stairway_to_fitness_climb_stairs_f_nm_np1_fr_med_0.avi 1 
Stairway_to_fitness_climb_stairs_f_nm_np1_fr_med_1.avi 1 
TheBoondockSaints_climb_stairs_f_cm_np3_ba_med_125.avi 2 
TheBoondockSaints_climb_stairs_u_cm_np2_ba_med_30.avi 2 
TheLastManOnearth_climb_stairs_f_cm_np1_ba_med_33.avi 1 
TheLastManOnearth_climb_stairs_f_nm_np1_ba_med_56.avi 1 
The_Avengers__Ralph_Fiennes__fencing_scene_climb_stairs_u_nm_np2_ri_med_0.avi 1 
Treppen_steigen_climb_stairs_f_cm_np1_ba_bad_3.avi 1 
Treppen_steigen_climb_stairs_f_cm_np1_ba_bad_4.avi 1 
Treppen_steigen_climb_stairs_f_cm_np1_ba_bad_5.avi 1 
Treppen_steigen_climb_stairs_f_cm_np1_le_bad_6.avi 1 
Treppen_steigen_climb_stairs_f_cm_np1_le_bad_7.avi 1 
Treppen_steigen_climb_stairs_f_cm_np1_le_bad_8.avi 1 
Treppen_steigen_climb_stairs_f_cm_np1_ri_bad_0.avi 1 
Treppen_steigen_climb_stairs_f_cm_np1_ri_bad_1.avi 1 
Treppen_steigen_climb_stairs_f_cm_np1_ri_bad_2.avi 1 
Treppensteigen_climb_stairs_l_cm_np1_ba_med_0.avi 1 
Treppensteigen_climb_stairs_l_cm_np1_ba_med_1.avi 1 
Walking_up_the_stairs_climb_stairs_l_cm_np1_ba_med_0.avi 1 
Walking_up_the_stairs_climb_stairs_l_cm_np1_ba_med_1.avi 1 
Walking_up_the_stairs_climb_stairs_l_cm_np1_ba_med_2.avi 1 
szenephoto_-_stevemachine_beim_treppensteigen_-_feuer_bung_climb_stairs_f_cm_np1_ba_bad_0.avi 2 
treppensteigen_1_climb_stairs_f_cm_np2_fr_med_0.avi 2 
treppensteigen_1_climb_stairs_f_cm_np2_fr_med_1.avi 2 
treppensteigen_1_climb_stairs_f_cm_np2_fr_med_2.avi 2 
