# Supplementary material for: STA-TSN: Spatial-Temporal Attention Temporal Segment Network for action recognition in video
Source: PLoS One. 2022 Mar 17;17(3):e0265115. doi: 10.1371/journal.pone.0265115 (PMC8929560; doi:10.1371/journal.pone.0265115)
Supplement: S1 File — (ZIP) [file pone.0265115.s001.zip › ┤·┬δ/two-stream/datasets/hmdb51_splits/climb_test_split2.txt]

(HQ)_Rock_Climbing_-_Free_Solo_Speed_Climb_-_Dan_Osman_climb_f_cm_np1_ba_med_0.avi 2 
(HQ)_Rock_Climbing_-_Free_Solo_Speed_Climb_-_Dan_Osman_climb_f_cm_np1_fr_med_4.avi 2 
(HQ)_Rock_Climbing_-_Free_Solo_Speed_Climb_-_Dan_Osman_climb_f_cm_np1_fr_med_5.avi 2 
(HQ)_Rock_Climbing_-_Free_Solo_Speed_Climb_-_Dan_Osman_climb_f_cm_np1_le_med_1.avi 0 
(HQ)_Rock_Climbing_-_Free_Solo_Speed_Climb_-_Dan_Osman_climb_f_cm_np1_le_med_2.avi 2 
(HQ)_Rock_Climbing_-_Free_Solo_Speed_Climb_-_Dan_Osman_climb_f_cm_np1_le_med_3.avi 2 
Alban_Hayoz_solo_climb_(klettern)_climb_f_cm_np1_ba_med_0.avi 2 
Alban_Hayoz_solo_climb_(klettern)_climb_f_cm_np1_ba_med_2.avi 2 
Alban_Hayoz_solo_climb_(klettern)_climb_f_nm_np1_ba_med_1.avi 2 
Amazing_Wall_Climber_(Must_be_Seen_to_Be_Believed!)_climb_f_cm_np1_ba_bad_1.avi 1 
Amazing_Wall_Climber_(Must_be_Seen_to_Be_Believed!)_climb_f_cm_np1_ba_bad_2.avi 1 
Amazing_Wall_Climber_(Must_be_Seen_to_Be_Believed!)_climb_f_cm_np1_ri_bad_0.avi 1 
Axel_beim_Klettern_an_der_Unisportwand_climb_f_cm_np1_ba_med_2.avi 2 
Axel_beim_Klettern_an_der_Unisportwand_climb_f_cm_np1_ba_med_3.avi 2 
Axel_beim_Klettern_an_der_Unisportwand_climb_f_cm_np2_ba_med_0.avi 2 
Axel_beim_Klettern_an_der_Unisportwand_climb_f_cm_np2_ba_med_1.avi 2 
Bristol_UCR_roof_climb_climb_f_cm_np1_ba_bad_0.avi 2 
Bristol_UCR_roof_climb_climb_f_cm_np1_ba_bad_1.avi 2 
Bristol_UCR_roof_climb_climb_f_cm_np1_ba_bad_2.avi 2 
Chiara_Kletterwand_climb_f_cm_np1_ba_bad_0.avi 1 
Climbing_Wall_Adventure_climb_f_cm_np1_ba_med_1.avi 1 
Climbing_Wall_Adventure_climb_f_cm_np1_le_med_0.avi 1 
Climbing_Wall_Traverse_climb_f_cm_np1_ba_med_0.avi 2 
Climbing_roof_in_TCA_climb_f_cm_np1_ba_med_0.avi 1 
Climbing_roof_in_TCA_climb_f_cm_np1_ba_med_1.avi 1 
Climbing_roof_in_TCA_climb_f_cm_np1_ba_med_2.avi 1 
Climbing_the_World_s_Tallest_Tree_climb_f_cm_np1_ba_med_0.avi 1 
DM_Sportklettern_2006-_Finale_Herren_-_Markus_Hoppe_climb_f_cm_np1_ri_med_0.avi 1 
DM_Sportklettern_2006-_Finale_Herren_-_Markus_Hoppe_climb_f_cm_np1_ri_med_1.avi 1 
DM_Sportklettern_2006-_Qualifikation_-_Andreas_Bindhammer_climb_f_cm_np1_ba_med_0.avi 2 
DM_Sportklettern_2006-_Qualifikation_-_Andreas_Bindhammer_climb_f_cm_np1_ba_med_1.avi 2 
DM_Sportklettern_2006-_Qualifikation_-_Andreas_Bindhammer_climb_f_cm_np1_ba_med_2.avi 2 
DM_Sportklettern_2006-_Video_Qualifikation_-_Julia_Winter_climb_f_cm_np1_ba_med_0.avi 1 
DM_Sportklettern_2006-_Video_Qualifikation_-_Julia_Winter_climb_f_cm_np1_ba_med_1.avi 1 
DM_Sportklettern_2006-_Video_Qualifikation_-_Julia_Winter_climb_f_cm_np1_ba_med_2.avi 1 
Dan_Osman_-_Speed_rock_climbing_climb_f_cm_np1_ba_bad_0.avi 1 
Dan_Osman_-_Speed_rock_climbing_climb_f_cm_np1_ba_bad_1.avi 1 
Dan_Osman_-_Speed_rock_climbing_climb_f_cm_np1_fr_bad_5.avi 1 
Dan_Osman_-_Speed_rock_climbing_climb_f_cm_np1_le_bad_2.avi 1 
Dan_Osman_-_Speed_rock_climbing_climb_f_cm_np1_le_bad_3.avi 1 
Dan_Osman_-_Speed_rock_climbing_climb_f_cm_np1_le_bad_4.avi 1 
India_Monkey_King_scales_new_heights_climb_f_cm_np1_ba_bad_1.avi 1 
India_Monkey_King_scales_new_heights_climb_f_cm_np1_ba_med_0.avi 1 
India_Monkey_King_scales_new_heights_climb_f_cm_np1_ba_med_2.avi 0 
India_Monkey_King_scales_new_heights_climb_f_cm_np1_ba_med_3.avi 1 
India_Monkey_King_scales_new_heights_climb_f_cm_np1_ba_med_4.avi 1 
Janini_an_der_Kletterwand_climb_f_cm_np1_ba_med_0.avi 1 
Janini_an_der_Kletterwand_climb_f_cm_np1_ba_med_1.avi 1 
Janini_an_der_Kletterwand_climb_f_cm_np1_ba_med_2.avi 0 
Jez__roof_climbing_in_Mile_End_climb_f_cm_np1_ba_med_0.avi 1 
Jez__roof_climbing_in_Mile_End_climb_f_cm_np1_ba_med_1.avi 1 
Jez__roof_climbing_in_Mile_End_climb_f_cm_np1_ba_med_2.avi 1 
Julius_Haushammer___Klettern_und_Bouldern___1979_climb_f_cm_np1_ba_med_0.avi 2 
Julius_Haushammer___Klettern_und_Bouldern___1979_climb_f_cm_np1_ba_med_1.avi 2 
Julius_Haushammer___Klettern_und_Bouldern___1979_climb_f_cm_np1_ba_med_2.avi 2 
Kletter-WM_2005-_Bouldern_Finale_Damen__Vera_Kotasova_(CZE)_climb_f_cm_np1_ba_med_0.avi 2 
Kletter-WM_2005-_Bouldern_Finale_Damen__Vera_Kotasova_(CZE)_climb_f_cm_np1_ba_med_1.avi 0 
Kletter-WM_2005-_Bouldern_Finale_Damen__Vera_Kotasova_(CZE)_climb_f_cm_np1_ba_med_2.avi 2 
Kletter-WM_2005-_Bouldern_Finale_Herren__Serik_Kazbekov_climb_f_cm_np1_ba_med_0.avi 2 
Kletter-WM_2005-_Bouldern_Finale_Herren__Serik_Kazbekov_climb_f_cm_np1_ba_med_1.avi 2 
Kletter-WM_2005-_Speed_Achtelfinale_Herren_Minatchev_Hroza_climb_f_cm_np2_ba_med_0.avi 1 
Kletter-WM_2005-_Speed_Achtelfinale_Herren_Minatchev_Hroza_climb_f_cm_np2_ba_med_1.avi 0 
Kletter-WM_2005-_Speed_Achtelfinale_Herren_Minatchev_Hroza_climb_f_cm_np2_ba_med_2.avi 1 
Klettern_by_Kurt_Hackner_climb_f_cm_np1_ba_med_0.avi 1 
Klettern_by_Kurt_Hackner_climb_f_cm_np1_ba_med_2.avi 1 
Klettern_by_Kurt_Hackner_climb_f_cm_np1_le_med_1.avi 1 
Kletterwand_climb_f_cm_np1_ba_goo_0.avi 1 
Kletterwand_climb_f_cm_np1_ba_goo_1.avi 0 
Kletterwand_climb_f_cm_np1_ba_goo_2.avi 1 
Lead_Climbing_Roof_at_Stoneworks_climb_f_cm_np1_ba_goo_0.avi 1 
Lead_Climbing_Roof_at_Stoneworks_climb_f_cm_np1_ba_med_1.avi 1 
Mexican_Climbing_Fence_climb_f_cm_np1_ba_med_0.avi 1 
Mexican_Climbing_Fence_climb_f_cm_np1_ba_med_1.avi 1 
Mexican_Climbing_Fence_climb_f_cm_np1_ba_med_2.avi 1 
Mexican_Climbing_Fence_climb_f_cm_np1_ba_med_3.avi 1 
Pole_Climbing_Challenging_gravity_climb_f_cm_np1_ba_med_2.avi 1 
Pole_Climbing_Challenging_gravity_climb_f_cm_np1_le_med_0.avi 1 
Pole_Climbing_Challenging_gravity_climb_f_cm_np1_le_med_1.avi 1 
Pole_climbing_World_Championships_climb_f_cm_np1_le_med_3.avi 1 
Pole_climbing_World_Championships_climb_f_nm_np1_ba_goo_0.avi 1 
Pole_climbing_World_Championships_climb_f_nm_np1_ba_med_1.avi 1 
Pole_climbing_World_Championships_climb_f_nm_np1_le_goo_2.avi 0 
Return_of_the_King_4_climb_f_cm_np1_ba_med_3.avi 2 
Rock_Climbing_-_Joshua_Tree_climb_f_nm_np1_ba_goo_0.avi 1 
Rock_Climbing_-_Joshua_Tree_climb_f_nm_np1_ba_med_1.avi 1 
Rock_Climbing_-_Joshua_Tree_climb_f_nm_np1_ba_med_2.avi 1 
Rock_Climbing_Nationals_08_Emily_Harrington_and_Lauren_Lee_climb_f_cm_np1_ba_med_0.avi 1 
Rock_Climbing_Nationals_08_Emily_Harrington_and_Lauren_Lee_climb_f_cm_np1_ba_med_1.avi 1 
Rock_Climbing_Nationals_08_Emily_Harrington_and_Lauren_Lee_climb_f_cm_np1_ba_med_2.avi 1 
Rock_Climbing_Nationals_08_Emily_Harrington_and_Lauren_Lee_climb_f_cm_np1_ba_med_3.avi 1 
SafeInPort_climb_f_nm_np1_ba_med_0.avi 2 
Sarah_und_die_Kletterwand_climb_f_cm_np1_ri_bad_0.avi 2 
Sarah_und_die_Kletterwand_climb_f_cm_np1_ri_bad_1.avi 0 
Sarah_und_die_Kletterwand_climb_f_cm_np1_ri_bad_2.avi 2 
Seamus_OD_arms_exploding-_rope_climb_climb_f_cm_np1_ba_med_0.avi 1 
Speed_Climbing_Contest_Sport_Schuster_M_nchen_climb_f_cm_np1_ba_med_0.avi 1 
Speed_Climbing_Contest_Sport_Schuster_M_nchen_climb_f_cm_np1_ba_med_1.avi 1 
Speed_Climbing_Contest_Sport_Schuster_M_nchen_climb_f_cm_np1_ba_med_2.avi 1 
TANA_TEACHES_EVERONE_HOW_TO_CLIMB_A_FENCE_climb_f_cm_np1_ba_med_0.avi 1 
The_Fugitive_5_climb_f_cm_np1_ri_med_8.avi 1 
megan_roof_climbing_climb_f_cm_np1_ri_goo_0.avi 1 
megan_roof_climbing_climb_f_cm_np1_ri_goo_1.avi 1 
rope_climb_Olivia_Age_4_climb_f_cm_np1_ba_med_1.avi 1 
rope_climb_Olivia_Age_4_climb_f_cm_np1_fr_med_2.avi 1 
rope_climb_Olivia_Age_4_climb_f_cm_np1_ri_med_0.avi 1 
rope_climbing_climb_f_nm_np1_ba_med_1.avi 1 
rope_climbing_climb_f_nm_np1_fr_med_0.avi 1 
speed_rope_climbing_competition_climb_f_cm_np1_ri_med_0.avi 1 
