# Supplementary material for: STA-TSN: Spatial-Temporal Attention Temporal Segment Network for action recognition in video
Source: PLoS One. 2022 Mar 17;17(3):e0265115. doi: 10.1371/journal.pone.0265115 (PMC8929560; doi:10.1371/journal.pone.0265115)
Supplement: S1 File — (ZIP) [file pone.0265115.s001.zip › ┤·┬δ/two-stream/datasets/hmdb51_splits/dive_test_split2.txt]

50_FIRST_DATES_dive_f_cm_np1_ri_bad_32.avi 1 
50_FIRST_DATES_dive_f_cm_np1_ri_bad_35.avi 1 
96_Meter_Bungy-Jump__Jauntal_02_dive_f_cm_np1_ri_bad_0.avi 2 
96_Meter_Bungy-Jump__Jauntal_03_dive_f_cm_np1_ri_bad_0.avi 2 
BASE_JUMPING_COMPILATION_PART_3_AMAZING!!!!!!!_dive_f_cm_np1_fr_bad_4.avi 1 
BASE_JUMPING_COMPILATION_PART_3_AMAZING!!!!!!!_dive_f_cm_np1_fr_bad_5.avi 1 
BASE_JUMPING_COMPILATION_PART_3_AMAZING!!!!!!!_dive_f_cm_np1_le_bad_0.avi 0 
BASE_JUMPING_COMPILATION_PART_3_AMAZING!!!!!!!_dive_f_cm_np1_ri_bad_1.avi 0 
BASE_JUMPING_COMPILATION_PART_3_AMAZING!!!!!!!_dive_f_cm_np3_ri_bad_2.avi 1 
BASE_JUMPING_COMPILATION_PART_3_AMAZING!!!!!!!_dive_u_cm_np1_fr_bad_3.avi 0 
BASE_Jumping_Compilation_-_Brilliant_dive_f_cm_np1_le_bad_0.avi 1 
BASE_Jumping_Compilation_-_Brilliant_dive_f_cm_np1_le_bad_1.avi 1 
BASE_Jumping_Compilation_-_Brilliant_dive_f_cm_np1_le_bad_3.avi 1 
BASE_Jumping_Compilation_-_Brilliant_dive_f_cm_np1_ri_bad_8.avi 1 
BASE_Jumping_Compilation_-_Brilliant_dive_f_cm_np2_le_bad_5.avi 1 
BASE_Jumping_Compilation_-_Brilliant_dive_l_cm_np1_ba_bad_2.avi 1 
BASE_Jumping_Compilation_-_Brilliant_dive_u_cm_np1_ba_bad_4.avi 1 
BASE_Jumping_Compilation_-_Brilliant_dive_u_cm_np1_ba_bad_7.avi 1 
BASE_Jumping_Compilation_-_Brilliant_dive_u_cm_np1_ri_bad_6.avi 1 
BATMAN_BEGINS_dive_f_cm_np1_fr_bad_17.avi 1 
Basejumping_Compilation_Part_3_dive_f_cm_np1_le_bad_0.avi 1 
BeforeNightFalls_dive_f_cm_np1_ri_bad_1.avi 1 
Bridge_diving_in_Mostar_dive_f_cm_np1_fr_bad_1.avi 2 
Bridge_diving_in_Mostar_dive_f_cm_np1_le_bad_2.avi 2 
Bridge_diving_in_Mostar_dive_f_cm_np1_ri_bad_0.avi 2 
Bridge_diving_in_Mostar_dive_f_cm_np1_ri_bad_3.avi 2 
Bridge_diving_in_Mostar_dive_f_cm_np2_fr_bad_4.avi 2 
Bungee_Jump_-_Shit_dive_u_cm_np1_ba_bad_0.avi 1 
Bungee_Jumping_Europabr_cke_192m_dive_f_cm_np1_le_bad_3.avi 0 
Bungee_Jumping_Europabr_cke_192m_dive_f_cm_np1_ri_bad_0.avi 0 
Bungee_Jumping_Europabr_cke_192m_dive_f_cm_np1_ri_bad_1.avi 1 
Bungee_Jumping_Europabr_cke_192m_dive_f_cm_np1_ri_bad_2.avi 1 
Bungee_Jumping_Europabr_cke_192m_dive_f_cm_np1_ri_bad_4.avi 1 
Bungee_Jumping_Europabr_cke_192m_dive_f_cm_np1_ri_bad_5.avi 1 
Bungee_Jumping_in_Switzerland_-_Compilation_Part_1_dive_f_cm_np1_fr_bad_0.avi 1 
Bungee_Jumping_in_Switzerland_-_Compilation_Part_1_dive_f_cm_np1_fr_bad_1.avi 1 
Bungee_Jumping_in_Switzerland_-__Compilation_Part_2_dive_f_cm_np1_fr_bad_0.avi 1 
Bungee_Jumping_in_Switzerland_-__Compilation_Part_2_dive_f_cm_np1_fr_bad_1.avi 1 
Bungee_Jumping_in_Switzerland_-__Compilation_Part_2_dive_f_cm_np1_fr_bad_2.avi 1 
BungyjumpingAJHackettNewZealand_dive_f_cm_np1_ba_bad_2.avi 2 
BungyjumpingAJHackettNewZealand_dive_f_cm_np1_ba_bad_3.avi 2 
BungyjumpingAJHackettNewZealand_dive_f_cm_np1_fr_bad_1.avi 2 
BungyjumpingAJHackettNewZealand_dive_f_cm_np1_ri_bad_0.avi 2 
Butcho_dive_f_cm_np1_fr_bad_0.avi 0 
Butcho_dive_f_cm_np1_fr_bad_1.avi 1 
Der_K_pfer_dive_f_cm_np1_le_bad_0.avi 1 
Dive_Roll_dive_f_cm_np1_le_bad_0.avi 1 
Dive_Roll_dive_f_cm_np1_le_bad_1.avi 0 
Dive_Roll_dive_u_cm_np1_fr_bad_2.avi 0 
Dive_Roll_dive_u_cm_np1_le_bad_3.avi 1 
Extreme_Cliffdiving_dive_f_cm_np1_le_bad_0.avi 2 
Extreme_Cliffdiving_dive_f_cm_np1_le_bad_1.avi 2 
Extreme_Cliffdiving_dive_f_cm_np1_le_bad_2.avi 2 
Extreme_Cliffdiving_dive_f_cm_np1_le_bad_3.avi 2 
Faith_Rewarded_dive_f_cm_np1_le_med_31.avi 0 
Fellowship_7_dive_f_cm_np1_ba_bad_0.avi 2 
France_-_K_pfer_-_3m_dive_f_cm_np1_fr_bad_0.avi 1 
GoalKeeper_Training_2_dive_f_cm_np1_ba_bad_2.avi 1 
GoalKeeper_Training_2_dive_f_cm_np1_ba_bad_4.avi 1 
GoalKeeper_Training_2_dive_f_cm_np1_ba_bad_7.avi 1 
GoalKeeper_Training_2_dive_f_cm_np1_le_bad_0.avi 0 
GoalKeeper_Training_2_dive_f_cm_np1_le_bad_10.avi 1 
GoalKeeper_Training_2_dive_f_cm_np1_le_bad_11.avi 1 
GoalKeeper_Training_2_dive_f_cm_np1_le_bad_12.avi 1 
GoalKeeper_Training_2_dive_f_cm_np1_le_bad_5.avi 1 
GoalKeeper_Training_2_dive_f_cm_np1_le_bad_8.avi 0 
GoalKeeper_Training_2_dive_f_cm_np1_ri_bad_1.avi 1 
GoalKeeper_Training_2_dive_f_cm_np1_ri_bad_3.avi 1 
GoalKeeper_Training_2_dive_f_cm_np1_ri_bad_6.avi 1 
GoalKeeper_Training_2_dive_f_cm_np1_ri_bad_9.avi 1 
Guypunchedoffroof_dive_f_cm_np1_fr_bad_0.avi 1 
HP_PRISONER_OF_AZKABAN_dive_f_cm_np1_fr_bad_28.avi 1 
Hechtsprung_1_dive_f_cm_np1_ba_bad_0.avi 0 
IamLegend_dive_f_nm_np1_fr_bad_19.avi 2 
Jeff_Bungee_Jumping_dive_f_cm_np1_fr_bad_0.avi 1 
Jeff_Bungee_Jumping_dive_f_cm_np1_fr_bad_1.avi 1 
Jeff_Bungee_Jumping_dive_f_cm_np1_ri_bad_2.avi 1 
K_pfer_Basti_dive_f_cm_np1_ba_bad_0.avi 1 
K_pfer_dive_f_cm_np1_fr_bad_0.avi 1 
K_pfer_ins_Eiswasser_trendfun_net_dive_f_cm_np1_ba_bad_0.avi 2 
K_pfer_vom_10_meter_turm_im_Freibad_Schw_bisch_Hall_dive_f_cm_np1_le_bad_0.avi 0 
K_pfer_vom_10er_dive_f_cm_np1_le_bad_0.avi 0 
K_pfer_vom_Tim_dive_f_cm_np1_ri_bad_0.avi 0 
K_pfer_von_10-Meter-Brett_dive_f_cm_np1_ri_bad_0.avi 0 
Marc_-_K_pfer_-_1m_dive_f_cm_np1_le_bad_0.avi 0 
Matze_-_Wanne_mit_Angriff_-_Butcho_K_pfer_-_1m_dive_f_cm_np1_fr_bad_0.avi 2 
Musical_Bungee_Jump_Compilation_-_Don_t_Stop_Me_Now_by_Queen_dive_f_cm_np1_le_bad_2.avi 2 
Musical_Bungee_Jump_Compilation_-_Don_t_Stop_Me_Now_by_Queen_dive_f_cm_np1_le_bad_4.avi 2 
Musical_Bungee_Jump_Compilation_-_Don_t_Stop_Me_Now_by_Queen_dive_f_cm_np1_le_bad_5.avi 2 
Musical_Bungee_Jump_Compilation_-_Don_t_Stop_Me_Now_by_Queen_dive_f_cm_np1_ri_bad_0.avi 2 
Musical_Bungee_Jump_Compilation_-_Don_t_Stop_Me_Now_by_Queen_dive_f_cm_np1_ri_bad_1.avi 2 
Musical_Bungee_Jump_Compilation_-_Don_t_Stop_Me_Now_by_Queen_dive_f_cm_np1_ri_bad_3.avi 2 
Oberstrick_-_K_pfer_-_3m_dive_f_cm_np1_le_bad_0.avi 0 
OldSchool_dive_f_cm_np2_ri_bad_15.avi 2 
Parkour_Dive_dive_f_cm_np1_le_bad_0.avi 0 
Parkour_Dive_dive_f_cm_np1_le_bad_1.avi 1 
Parkour_dive_u_cm_np1_fr_bad_0.avi 1 
Pirates_1_dive_f_cm_np1_ri_bad_8.avi 1 
Pirates_1_dive_f_nm_np1_ba_bad_7.avi 1 
Pirates_1_dive_f_nm_np1_fr_bad_3.avi 0 
Pirates_3_dive_f_cm_np1_fr_bad_2.avi 2 
Pirates_5_dive_f_cm_np1_ba_bad_0.avi 1 
Pirates_5_dive_f_cm_np1_fr_bad_6.avi 0 
Pirates_5_dive_f_cm_np1_le_bad_3.avi 1 
Pirates_5_dive_f_cm_np1_le_bad_5.avi 1 
RATRACE_dive_f_cm_np1_ba_bad_41.avi 1 
RATRACE_dive_f_cm_np1_le_bad_25.avi 1 
RETURN_OF_THE_KING_dive_f_nm_np1_ba_bad_38.avi 0 
Red_Bull_Cliff_Diving_2009_Croatia_-_Oliver_Pocher_dive_u_cm_np1_ba_bad_0.avi 0 
Return_of_the_King_1_dive_f_cm_np1_fr_bad_10.avi 2 
Return_of_the_King_1_dive_f_cm_np1_fr_bad_11.avi 2 
Splashdiving_II_dive_f_cm_np1_ri_med_0.avi 0 
Splashdiving_II_dive_f_cm_np1_ri_med_1.avi 0 
Splashdiving_II_dive_f_cm_np1_ri_med_2.avi 1 
Stadtparksee_hamburg_schwimm_k_pfer_robert_sommer_dive_f_cm_np1_ba_bad_0.avi 0 
TheBoondockSaints_dive_f_cm_np1_ba_bad_39.avi 2 
Two_Towers_6_dive_f_cm_np1_fr_bad_4.avi 1 
base_jumping_compilation_3_FMJ_dive_f_cm_np1_ba_bad_0.avi 1 
base_jumping_compilation_3_FMJ_dive_f_cm_np1_ba_bad_3.avi 1 
base_jumping_compilation_3_FMJ_dive_f_cm_np1_le_bad_1.avi 1 
base_jumping_compilation_3_FMJ_dive_f_cm_np1_ri_bad_2.avi 1 
bungee_jumping_compilation_dive_f_cm_np1_le_bad_2.avi 0 
bungee_jumping_compilation_dive_f_cm_np1_le_bad_4.avi 1 
bungee_jumping_compilation_dive_f_cm_np1_le_med_0.avi 1 
bungee_jumping_compilation_dive_f_cm_np1_ri_bad_3.avi 1 
bungee_jumping_compilation_dive_f_cm_np1_ri_med_1.avi 1 
hecht_sprung_dive_f_cm_np1_ri_bad_0.avi 1 
