# Supplementary material for: STA-TSN: Spatial-Temporal Attention Temporal Segment Network for action recognition in video
Source: PLoS One. 2022 Mar 17;17(3):e0265115. doi: 10.1371/journal.pone.0265115 (PMC8929560; doi:10.1371/journal.pone.0265115)
Supplement: S1 File — (ZIP) [file pone.0265115.s001.zip › ┤·┬δ/two-stream/datasets/hmdb51_splits/draw_sword_test_split1.txt]

19th_Century_Cavalry_Sabre_Draw_draw_sword_u_nm_np1_fr_bad_0.avi 1 
19th_Century_Cavalry_Sabre_Draw_draw_sword_u_nm_np1_fr_bad_1.avi 1 
A_point_about_drawing_swords_draw_sword_u_nm_np1_fr_med_0.avi 1 
A_point_about_drawing_swords_draw_sword_u_nm_np1_fr_med_1.avi 1 
A_point_about_drawing_swords_draw_sword_u_nm_np1_fr_med_2.avi 1 
Albion_Mercenary_Draw_Cutting_(From_the_Scabbard)_draw_sword_u_cm_np1_fr_med_0.avi 1 
Albion_Mercenary_Draw_Cutting_(From_the_Scabbard)_draw_sword_u_cm_np1_fr_med_1.avi 1 
Albion_Mercenary_Draw_Cutting_(From_the_Scabbard)_draw_sword_u_cm_np1_fr_med_2.avi 1 
Christian_Martial_Arts_-_Yeshua-Do_Shimmyo_Ken-Ryu_Iai-jutsu_draw_sword_f_nm_np1_fr_med_0.avi 1 
Cold_Steel_Scottish_Broad_Sword_draw_sword_u_cm_np1_fr_med_0.avi 1 
DBK_Custom_Swords_-__Swordless__ScabbardBelt_draw_sword_u_nm_np1_fr_med_0.avi 1 
DBK_Custom_Swords_-__Swordless__ScabbardBelt_draw_sword_u_nm_np1_fr_med_1.avi 1 
DBK_Custom_Swords_-__Swordless__ScabbardBelt_draw_sword_u_nm_np1_fr_med_2.avi 1 
Drawing_Katana_from_Back_draw_sword_u_nm_np1_fr_med_0.avi 1 
Drawing_and_Resheathing_the_Japanese_Sword_draw_sword_u_nm_np1_le_med_0.avi 1 
Drawing_and_Resheathing_the_Japanese_Sword_draw_sword_u_nm_np1_le_med_1.avi 1 
Drawing_and_Resheathing_the_Japanese_Sword_draw_sword_u_nm_np1_le_med_2.avi 1 
Eishin-Ryu_Iaido_draw_sword_f_cm_np1_fr_med_0.avi 2 
Eishin-Ryu_Iaido_draw_sword_f_cm_np1_fr_med_12.avi 2 
Eishin-Ryu_Iaido_draw_sword_f_cm_np1_fr_med_2.avi 2 
Eishin_Ryu_Iaido_-_Toho_Forms_draw_sword_f_cm_np1_le_med_1.avi 1 
Eishin_Ryu_Iaido_-_Toho_Forms_draw_sword_f_cm_np1_ri_med_0.avi 1 
Fight_Science_-_Shinkendo_draw_sword_f_cm_np1_fr_med_1.avi 1 
Fight_Science_-_Shinkendo_draw_sword_f_cm_np3_fr_med_0.avi 1 
IAIDO_-_Training_TV-Bericht_10_2008_draw_sword_f_cm_np1_le_med_1.avi 1 
IAIDO_-_Training_TV-Bericht_10_2008_draw_sword_f_cm_np4_le_med_3.avi 1 
IAIDO_-_Training_TV-Bericht_10_2008_draw_sword_u_nm_np1_fr_med_0.avi 1 
Iaido_13_katas_draw_sword_f_nm_np1_ba_med_2.avi 2 
Iaido_13_katas_draw_sword_f_nm_np1_fr_med_0.avi 2 
Iaido_13_katas_draw_sword_f_nm_np1_fr_med_12.avi 2 
Iaido_13_katas_draw_sword_f_nm_np1_fr_med_7.avi 2 
Iaido_13_katas_draw_sword_f_nm_np1_fr_med_9.avi 0 
Iaido_13_katas_draw_sword_f_nm_np1_le_med_5.avi 2 
Iaido_draw_sword_f_cm_np1_fr_med_2.avi 1 
Iaido_draw_sword_f_cm_np2_le_med_1.avi 1 
Iaido_draw_sword_f_cm_np2_ri_med_0.avi 1 
Iaido_video_instruction_series_Wehrhahn_Sensei_draw_sword_f_nm_np1_le_med_2.avi 1 
Iaido_video_instruction_series_Wehrhahn_Sensei_draw_sword_f_nm_np1_le_med_4.avi 1 
Iaido_video_instruction_series_Wehrhahn_Sensei_draw_sword_f_nm_np1_le_med_5.avi 1 
Kendo_draw_sword_f_nm_np1_fr_bad_3.avi 1 
Kendo_draw_sword_f_nm_np1_fr_bad_8.avi 1 
Kuroda_Sensei_Iai_do_draw_sword_f_cm_np1_le_med_2.avi 1 
MAF_Tenshin_Ryu_draw_sword_f_cm_np1_fr_med_3.avi 2 
Master_Pena_Iaido_Katas_draw_sword_f_nm_np1_fr_med_0.avi 1 
Master_Pena_Iaido_Katas_draw_sword_f_nm_np1_fr_med_1.avi 1 
Master_Pena_Iaido_Katas_draw_sword_f_nm_np1_fr_med_2.avi 1 
Muso_Jikiden_Eishin_ryu_iaido_draw_sword_f_cm_np1_fr_med_0.avi 1 
Muso_Jikiden_Eishin_ryu_iaido_draw_sword_f_cm_np1_le_med_2.avi 1 
Muso_Jikiden_Eishin_ryu_iaido_draw_sword_f_cm_np1_le_med_4.avi 1 
Muso_Jikiden_Eishin_ryu_iaido_draw_sword_f_cm_np1_ri_med_1.avi 1 
Muso_Jikiden_Eishin_ryu_iaido_draw_sword_f_cm_np1_ri_med_3.avi 1 
Muso_Jikiden_Eishinryu_in_Guldental_draw_sword_f_cm_np1_ba_med_2.avi 2 
Muso_Jikiden_Eishinryu_in_Guldental_draw_sword_f_cm_np1_le_med_0.avi 0 
Muso_Jikiden_Eishinryu_in_Guldental_draw_sword_f_cm_np1_le_med_3.avi 2 
Muso_Jikiden_Eishinryu_in_Guldental_draw_sword_f_cm_np1_le_med_4.avi 2 
Muso_Jikiden_Eishinryu_in_Guldental_draw_sword_f_cm_np1_ri_med_1.avi 2 
Nakayama_Aikido_Iaido_Part_3_draw_sword_f_cm_np1_le_med_0.avi 2 
Ninja_(samurai_sword)_draw_sword_u_nm_np1_fr_med_0.avi 1 
Raito_Kata_from_Shindo_Munen_Ryu_Instructional_Video_draw_sword_f_nm_np1_fr_med_0.avi 1 
Raito_Kata_from_Shindo_Munen_Ryu_Instructional_Video_draw_sword_f_nm_np1_fr_med_1.avi 1 
Raito_Kata_from_Shindo_Munen_Ryu_Instructional_Video_draw_sword_f_nm_np1_le_med_2.avi 1 
Raito_Kata_from_Shindo_Munen_Ryu_Instructional_Video_draw_sword_f_nm_np1_le_med_3.avi 1 
Return_of_the_King_7_draw_sword_u_nm_np1_fr_med_1.avi 1 
Return_of_the_King_9_draw_sword_u_nm_np1_fr_med_3.avi 1 
Samurai_Fight_Scene_draw_sword_f_cm_np2_fr_goo_2.avi 2 
San-su_martial_arts_iaido_first_11_kata_draw_sword_f_cm_np1_ba_med_3.avi 1 
San-su_martial_arts_iaido_first_11_kata_draw_sword_f_cm_np1_fr_med_0.avi 1 
San-su_martial_arts_iaido_first_11_kata_draw_sword_f_cm_np1_fr_med_4.avi 1 
San-su_martial_arts_iaido_first_11_kata_draw_sword_f_cm_np1_fr_med_5.avi 1 
San-su_martial_arts_iaido_first_11_kata_draw_sword_f_cm_np1_le_med_1.avi 1 
San-su_martial_arts_iaido_first_11_kata_draw_sword_f_cm_np1_le_med_6.avi 1 
San-su_martial_arts_iaido_first_11_kata_draw_sword_f_cm_np1_le_med_7.avi 1 
San-su_martial_arts_iaido_first_11_kata_draw_sword_f_cm_np1_ri_med_2.avi 1 
San-su_martial_arts_iaido_first_11_kata_draw_sword_f_cm_np1_ri_med_8.avi 1 
Sensei_Mellone_en_Argentina__Mae__Iaido_kendo_draw_sword_f_cm_np1_fr_med_0.avi 1 
Spirit_Of_The_Sword_Volume_1_DVD_draw_sword_f_nm_np1_fr_med_0.avi 1 
Spirit_Of_The_Sword_Volume_1_DVD_draw_sword_f_nm_np1_fr_med_1.avi 1 
Takeda_Ryu_Iaido_draw_sword_f_nm_np1_fr_med_2.avi 1 
Takeda_Ryu_Iaido_draw_sword_f_nm_np1_fr_med_6.avi 1 
Takeda_Ryu_Iaido_draw_sword_f_nm_np1_ri_med_4.avi 1 
Tatehiza_draw_sword_f_nm_np1_fr_med_0.avi 1 
Tatehiza_draw_sword_f_nm_np1_fr_med_1.avi 1 
Tatehiza_draw_sword_f_nm_np1_fr_med_2.avi 1 
Tenshin_Ryu_Aikido_draw_sword_f_nm_np1_ri_med_0.avi 2 
The_Last_Samurai_-_In_Your_Honor_draw_sword_u_nm_np1_fr_med_6.avi 2 
The_Three_Musketeers_(1993)-_The_First_Fight_draw_sword_u_cm_np4_fr_med_0.avi 1 
The_Three_Musketeers_(1993)_Final_Battle_1_3_draw_sword_u_cm_np1_fr_med_1.avi 2 
The_Three_Musketeers_(1993)_Final_Battle_1_3_draw_sword_u_nm_np3_ri_med_0.avi 2 
Two_Towers_6_draw_sword_h_nm_np1_ri_med_1.avi 0 
Ukigumo_Kata_from_Hasegawa_Eishin_Ryu_draw_sword_f_nm_np1_fr_med_0.avi 2 
Ukigumo_Kata_from_Hasegawa_Eishin_Ryu_draw_sword_f_nm_np1_fr_med_2.avi 2 
Ukigumo_Kata_from_Hasegawa_Eishin_Ryu_draw_sword_f_nm_np1_le_med_1.avi 2 
Ukigumo_Kata_from_Hasegawa_Eishin_Ryu_draw_sword_f_nm_np1_le_med_3.avi 2 
VERGIL_(DEVIL_MAY_CRY)_swinging_his_sword_draw_sword_f_cm_np1_fr_med_0.avi 2 
VERGIL_(DEVIL_MAY_CRY)_swinging_his_sword_draw_sword_f_cm_np1_fr_med_4.avi 2 
Yet_another_point_about_drawing_swords_draw_sword_u_nm_np1_fr_med_0.avi 2 
Yet_another_point_about_drawing_swords_draw_sword_u_nm_np1_fr_med_1.avi 2 
Yet_another_point_about_drawing_swords_draw_sword_u_nm_np1_fr_med_2.avi 2 
Yet_another_point_about_drawing_swords_draw_sword_u_nm_np1_fr_med_3.avi 2 
Yet_another_point_about_drawing_swords_draw_sword_u_nm_np1_fr_med_4.avi 2 
iai_do_examination_(The_Samurai_girl_from_Kyrgyzstan)_part_1_draw_sword_f_cm_np1_ba_med_1.avi 1 
iai_do_examination_(The_Samurai_girl_from_Kyrgyzstan)_part_1_draw_sword_f_cm_np1_le_med_0.avi 1 
iai_do_examination_(The_Samurai_girl_from_Kyrgyzstan)_part_1_draw_sword_f_cm_np1_le_med_2.avi 1 
