# Supplementary material for: STA-TSN: Spatial-Temporal Attention Temporal Segment Network for action recognition in video
Source: PLoS One. 2022 Mar 17;17(3):e0265115. doi: 10.1371/journal.pone.0265115 (PMC8929560; doi:10.1371/journal.pone.0265115)
Supplement: S1 File — (ZIP) [file pone.0265115.s001.zip › ┤·┬δ/two-stream/datasets/hmdb51_splits/dribble_test_split2.txt]

10YearOldYouthBasketballStarBaller_dribble_f_cm_np1_ba_med_5.avi 1 
10YearOldYouthBasketballStarBaller_dribble_f_cm_np1_fr_med_0.avi 1 
10YearOldYouthBasketballStarBaller_dribble_f_cm_np1_fr_med_1.avi 1 
10YearOldYouthBasketballStarBaller_dribble_f_cm_np1_fr_med_2.avi 1 
10YearOldYouthBasketballStarBaller_dribble_f_cm_np1_fr_med_7.avi 0 
10YearOldYouthBasketballStarBaller_dribble_f_cm_np1_fr_med_8.avi 0 
10YearOldYouthBasketballStarBaller_dribble_f_cm_np1_fr_med_9.avi 1 
10YearOldYouthBasketballStarBaller_dribble_f_cm_np1_ri_med_4.avi 0 
10YearOldYouthBasketballStarBaller_dribble_f_cm_np1_ri_med_6.avi 1 
10YearOldYouthBasketballStarBaller_dribble_f_nm_np1_ba_med_17.avi 1 
AdamandAlvonplayingbasketball1_dribble_f_cm_np1_ba_med_12.avi 0 
AdamandAlvonplayingbasketball1_dribble_f_cm_np1_fr_med_5.avi 2 
AdamandAlvonplayingbasketball1_dribble_f_cm_np1_le_med_3.avi 0 
AdamandAlvonplayingbasketball1_dribble_f_cm_np1_le_med_8.avi 2 
AdamandAlvonplayingbasketball1_dribble_f_cm_np1_ri_med_2.avi 0 
AdamandAlvonplayingbasketball1_dribble_f_nm_np1_fr_med_9.avi 2 
American_History_X_dribble_f_cm_np1_le_bad_15.avi 1 
Basic_Basketball_Moves_dribble_f_cm_np1_ba_goo_4.avi 1 
Basic_Basketball_Moves_dribble_f_cm_np1_ba_goo_5.avi 1 
Basic_Basketball_Moves_dribble_f_cm_np1_fr_goo_0.avi 1 
Basic_Basketball_Moves_dribble_f_cm_np1_fr_goo_1.avi 0 
Basic_Basketball_Moves_dribble_f_cm_np1_ri_goo_6.avi 1 
Basic_Basketball_Moves_dribble_f_cm_np1_ri_goo_7.avi 1 
Basic_Basketball_Moves_dribble_f_cm_np1_ri_goo_8.avi 1 
Basic_Basketball_Moves_dribble_f_nm_np1_ba_goo_3.avi 1 
Basic_Basketball_Moves_dribble_f_nm_np1_fr_goo_2.avi 0 
BasketballProdigy_dribble_f_nm_np1_le_med_1.avi 0 
BasketballProdigy_dribble_f_nm_np1_ri_med_0.avi 1 
Basketball_Dribbling_-_Basketball_Dribbling-_Finger_Pads_dribble_f_cm_np1_fr_med_0.avi 1 
Basketball_Dribbling_-_Basketball_Dribbling-_Finger_Pads_dribble_f_cm_np1_fr_med_1.avi 1 
Basketball_Dribbling_-_Basketball_Dribbling-_Finger_Pads_dribble_f_cm_np2_le_med_2.avi 0 
Basketball_Dribbling_-_Basketball_Dribbling-_Finger_Pads_dribble_f_cm_np2_le_med_3.avi 1 
Basketball_Dribbling_-_Basketball_Dribbling-_Finger_Pads_dribble_f_nm_np2_le_med_4.avi 1 
Basketball_Dribbling_-_Basketball_Dribbling-_Finger_Pads_dribble_f_nm_np2_le_med_5.avi 0 
Basketball_Dribbling_-_Basketball_Dribbling-_Finger_Pads_dribble_f_nm_np2_le_med_6.avi 1 
Basketball_Dribbling_-_Basketball_Dribbling-_Having_a_Good_Base_dribble_f_cm_np2_le_med_0.avi 1 
Basketball_Dribbling_-_Basketball_Dribbling-_Having_a_Good_Base_dribble_f_cm_np2_le_med_2.avi 1 
Basketball_Dribbling_-_Basketball_Dribbling-_Having_a_Good_Base_dribble_f_cm_np2_ri_med_3.avi 1 
Basketball_Dribbling_-_Basketball_Dribbling-_Having_a_Good_Base_dribble_f_cm_np2_ri_med_4.avi 0 
Basketball_Dribbling_-_Basketball_Dribbling-_Having_a_Good_Base_dribble_f_nm_np2_le_med_1.avi 1 
Basketball_Dribbling_-_Basketball_Dribbling-_Having_a_Good_Base_dribble_f_nm_np2_ri_med_5.avi 1 
Basketball_Dribbling_-_Basketball_Dribbling-_Practice_With_2_Balls_dribble_f_nm_np1_fr_med_0.avi 0 
Basketball_Dribbling_-_Basketball_Dribbling-_Practice_With_2_Balls_dribble_f_nm_np2_fr_med_1.avi 2 
Basketball_Dribbling_-_Basketball_Dribbling-_Practice_With_2_Balls_dribble_f_nm_np2_fr_med_2.avi 2 
Basketball_Dribbling_-_Basketball_Dribbling-_Practice_With_2_Balls_dribble_f_nm_np2_fr_med_3.avi 0 
Basketball_Dribbling_-_Basketball_Dribbling-_Practice_With_2_Balls_dribble_f_nm_np2_fr_med_4.avi 2 
Basketball_Dribbling_-_Basketball_Dribbling-_Practice_With_2_Balls_dribble_f_nm_np2_fr_med_5.avi 2 
Basketball_Dribbling_-_Basketball_Dribbling-_Practice_With_Tennis_Balls_dribble_f_cm_np1_le_med_1.avi 1 
Basketball_Dribbling_-_Basketball_Dribbling-_Practice_With_Tennis_Balls_dribble_f_nm_np1_le_med_0.avi 1 
Basketball_Dribbling_-_Basketball_Dribbling-_Practice_With_Tennis_Balls_dribble_f_nm_np1_le_med_2.avi 1 
Basketball_Dribbling_Drills_-_The_12_Inch_Dribble_Drill_in_Basketball_dribble_f_cm_np1_fr_med_2.avi 1 
Basketball_Dribbling_Drills_-_The_12_Inch_Dribble_Drill_in_Basketball_dribble_f_cm_np1_fr_med_5.avi 1 
Basketball_Dribbling_Drills_-_The_12_Inch_Dribble_Drill_in_Basketball_dribble_f_cm_np1_fr_med_8.avi 1 
Basketball_Dribbling_Drills_-_The_12_Inch_Dribble_Drill_in_Basketball_dribble_f_cm_np1_le_med_3.avi 1 
Basketball_Dribbling_Drills_-_The_12_Inch_Dribble_Drill_in_Basketball_dribble_f_cm_np1_le_med_6.avi 1 
Basketball_Dribbling_Drills_-_The_12_Inch_Dribble_Drill_in_Basketball_dribble_f_cm_np1_le_med_7.avi 1 
Basketball_Dribbling_Drills_-_The_12_Inch_Dribble_Drill_in_Basketball_dribble_f_cm_np1_ri_med_0.avi 0 
Basketball_Dribbling_Drills_-_The_12_Inch_Dribble_Drill_in_Basketball_dribble_f_cm_np1_ri_med_1.avi 0 
Basketball_Dribbling_Drills_-_The_12_Inch_Dribble_Drill_in_Basketball_dribble_f_cm_np1_ri_med_4.avi 1 
Basketball_Dribbling_Drills_-_The_Left_dribble_f_cm_np1_fr_med_2.avi 1 
Basketball_Dribbling_Drills_-_The_Left_dribble_f_nm_np1_fr_med_0.avi 1 
Basketball_Dribbling_Drills_-_The_Left_dribble_f_nm_np1_fr_med_1.avi 1 
Basketball_Dribbling_Drills_-_The_Left_dribble_f_nm_np1_fr_med_3.avi 1 
Basketball_Dribbling_Tips__1_dribble_f_cm_np1_fr_med_0.avi 0 
Basketball_Dribbling_Tips__2_dribble_f_cm_np1_fr_med_0.avi 1 
Basketball_Dribbling_Tips__2_dribble_f_cm_np1_fr_med_1.avi 0 
Basketball_Dribbling_Tips__2_dribble_f_cm_np1_fr_med_2.avi 1 
Basketball_Dribbling_Tips__2_dribble_f_cm_np1_le_med_3.avi 1 
Basketball_Dribbling_Tips__2_dribble_f_cm_np1_le_med_4.avi 1 
Basketball_Dribbling_Tips__2_dribble_f_cm_np1_le_med_5.avi 1 
Basketball_Dribbling_Tips_dribble_f_cm_np1_fr_med_0.avi 0 
Basketball_Dribbling_Tips_dribble_f_cm_np1_fr_med_2.avi 0 
Basketball_Dribbling_Tips_dribble_f_cm_np1_fr_med_3.avi 2 
Basketball_Dribbling_Tips_dribble_f_cm_np1_fr_med_5.avi 2 
Basketball_Dribbling_Tips_dribble_f_cm_np1_le_med_7.avi 2 
Basketball_Dribbling_Tips_dribble_f_cm_np1_ri_med_1.avi 2 
Basketball_Dribbling_Tips_dribble_f_cm_np1_ri_med_4.avi 2 
Basketball_Dribbling_Tips_dribble_f_cm_np1_ri_med_6.avi 0 
Basketball_Training-_Amazing_3_ball_and_4_ball_dribbling_dribble_f_cm_np1_fr_bad_1.avi 2 
Basketball_Training-_Amazing_3_ball_and_4_ball_dribbling_dribble_f_cm_np1_fr_med_0.avi 2 
Basketball_Training-_Amazing_3_ball_and_4_ball_dribbling_dribble_f_cm_np1_fr_med_2.avi 2 
Basketball_Training-_Amazing_3_ball_and_4_ball_dribbling_dribble_f_cm_np1_le_bad_4.avi 0 
Basketball_Training-_Amazing_3_ball_and_4_ball_dribbling_dribble_f_cm_np1_le_med_3.avi 2 
Basketball_for_Beginners_-_How_to_Dribble_a_Basketball_dribble_f_cm_np1_fr_med_0.avi 0 
Basketball_for_Beginners_-_How_to_Dribble_a_Basketball_dribble_f_cm_np1_fr_med_2.avi 0 
Basketball_for_Beginners_-_How_to_Dribble_a_Basketball_dribble_f_nm_np1_fr_med_1.avi 0 
Clay_sBasketballSkillz_dribble_f_nm_np1_fr_med_18.avi 1 
Clay_sBasketballSkillz_dribble_f_nm_np1_le_med_1.avi 1 
Explosive_Guard_Dribbling_Basketball_Workout_(Jason_Otter)_dribble_f_cm_np1_ba_med_3.avi 2 
Explosive_Guard_Dribbling_Basketball_Workout_(Jason_Otter)_dribble_f_cm_np1_ba_med_5.avi 2 
Explosive_Guard_Dribbling_Basketball_Workout_(Jason_Otter)_dribble_f_cm_np1_fr_med_0.avi 2 
Explosive_Guard_Dribbling_Basketball_Workout_(Jason_Otter)_dribble_f_cm_np1_fr_med_1.avi 2 
Explosive_Guard_Dribbling_Basketball_Workout_(Jason_Otter)_dribble_f_cm_np1_fr_med_2.avi 0 
Explosive_Guard_Dribbling_Basketball_Workout_(Jason_Otter)_dribble_f_cm_np1_ri_med_4.avi 2 
Explosive_Guard_Dribbling_Basketball_Workout_(Jason_Otter)_dribble_f_cm_np1_ri_med_6.avi 0 
Finding_Forrester_1_dribble_f_nm_np1_ri_bad_4.avi 0 
Finding_Forrester_2_dribble_f_cm_np1_le_med_1.avi 1 
How_to_Improve_Your_Basketball_Skills_-_How_to_Dribble_a_Basketball_Between_the_Legs_dribble_f_cm_np1_fr_med_0.avi 1 
How_to_Improve_Your_Basketball_Skills_-_How_to_Dribble_a_Basketball_Between_the_Legs_dribble_f_cm_np1_fr_med_1.avi 1 
How_to_Improve_Your_Basketball_Skills_-_How_to_Dribble_a_Basketball_Between_the_Legs_dribble_f_cm_np1_fr_med_2.avi 1 
How_to_Improve_Your_Basketball_Skills_-_How_to_Dribble_a_Basketball_Between_the_Legs_dribble_f_cm_np1_ri_med_3.avi 1 
How_to_Improve_Your_Basketball_Skills_-_How_to_Dribble_a_Basketball_Between_the_Legs_dribble_f_cm_np1_ri_med_4.avi 1 
How_to_Improve_Your_Basketball_Skills_-_How_to_Dribble_a_Basketball_Between_the_Legs_dribble_f_cm_np1_ri_med_5.avi 0 
How_to_Play_Professional_Basketball_-_The_Two_Dribble_Basketball_Drill_dribble_f_cm_np1_ba_bad_1.avi 1 
How_to_Play_Professional_Basketball_-_The_Two_Dribble_Basketball_Drill_dribble_f_cm_np1_ba_bad_3.avi 0 
How_to_Play_Professional_Basketball_-_The_Two_Dribble_Basketball_Drill_dribble_f_cm_np1_ba_med_7.avi 0 
How_to_Play_Professional_Basketball_-_The_Two_Dribble_Basketball_Drill_dribble_f_cm_np1_fr_med_4.avi 0 
How_to_Play_Professional_Basketball_-_The_Two_Dribble_Basketball_Drill_dribble_f_cm_np1_le_med_6.avi 0 
How_to_Play_Professional_Basketball_-_The_Two_Dribble_Basketball_Drill_dribble_f_cm_np1_le_med_8.avi 0 
How_to_Play_Professional_Basketball_-_The_Two_Dribble_Basketball_Drill_dribble_f_cm_np1_le_med_9.avi 0 
How_to_Play_Professional_Basketball_-_The_Two_Dribble_Basketball_Drill_dribble_f_cm_np1_ri_bad_0.avi 0 
How_to_Play_Professional_Basketball_-_The_Two_Dribble_Basketball_Drill_dribble_f_cm_np1_ri_med_5.avi 0 
How_to_Play_Professional_Basketball_-_The_Two_Dribble_Basketball_Drill_dribble_u_cm_np1_ri_med_2.avi 0 
JashaunKidsWhoRipAmazingBasketball_dribble_f_cm_np1_ba_med_7.avi 0 
JashaunKidsWhoRipAmazingBasketball_dribble_f_cm_np1_le_med_0.avi 1 
JashaunKidsWhoRipAmazingBasketball_dribble_f_cm_np1_le_med_1.avi 1 
JashaunKidsWhoRipAmazingBasketball_dribble_f_cm_np1_le_med_2.avi 1 
JordanWorld_sbest6yearoldBaller_dribble_f_cm_np1_fr_med_0.avi 1 
JordanWorld_sbest6yearoldBaller_dribble_f_cm_np1_fr_med_1.avi 1 
JordanWorld_sbest6yearoldBaller_dribble_f_cm_np1_fr_med_2.avi 1 
JordanWorld_sbest6yearoldBaller_dribble_f_cm_np1_fr_med_3.avi 1 
JordanWorld_sbest6yearoldBaller_dribble_f_cm_np1_fr_med_4.avi 0 
JordanWorld_sbest6yearoldBaller_dribble_f_cm_np1_fr_med_5.avi 1 
JordanWorld_sbest6yearoldBaller_dribble_f_cm_np1_fr_med_6.avi 1 
JordanWorld_sbest6yearoldBaller_dribble_f_cm_np1_fr_med_7.avi 0 
JordanWorld_sbest6yearoldBaller_dribble_f_cm_np1_fr_med_8.avi 0 
JordanWorld_sbest6yearoldBaller_dribble_f_cm_np1_fr_med_9.avi 1 
PlayingBasketballGotWater_dribble_f_nm_np1_ba_med_7.avi 1 
PlayingBasketballGotWater_dribble_f_nm_np1_fr_med_5.avi 0 
PlayingBasketball_dribble_f_nm_np1_fr_med_8.avi 1 
PlayingBasketball_dribble_f_nm_np1_le_med_0.avi 1 
PlayingBasketball_dribble_f_nm_np1_le_med_4.avi 1 
PlayingBasketball_dribble_f_nm_np2_le_med_3.avi 1 
SarahPlayingBasketBall_dribble_f_cm_np1_le_med_1.avi 1 
Sibu_Malaysia_Vacation_little_brother_dribbling_basketball_Sarawak_dribble_f_cm_np1_ba_bad_4.avi 2 
Sibu_Malaysia_Vacation_little_brother_dribbling_basketball_Sarawak_dribble_f_cm_np1_ba_bad_5.avi 0 
Sibu_Malaysia_Vacation_little_brother_dribbling_basketball_Sarawak_dribble_f_cm_np1_ba_med_6.avi 2 
Sibu_Malaysia_Vacation_little_brother_dribbling_basketball_Sarawak_dribble_f_cm_np1_fr_med_0.avi 2 
Sibu_Malaysia_Vacation_little_brother_dribbling_basketball_Sarawak_dribble_f_cm_np1_fr_med_1.avi 2 
Sibu_Malaysia_Vacation_little_brother_dribbling_basketball_Sarawak_dribble_f_cm_np1_fr_med_3.avi 0 
Sibu_Malaysia_Vacation_little_brother_dribbling_basketball_Sarawak_dribble_f_cm_np1_le_med_2.avi 2 
Sibu_Malaysia_Vacation_little_brother_dribbling_basketball_Sarawak_dribble_f_cm_np1_ri_med_7.avi 2 
World_Record_Basketball_Dribbler_dribble_f_cm_np1_fr_med_0.avi 2 
World_Record_Basketball_Dribbler_dribble_f_cm_np1_le_med_1.avi 2 
World_Record_Basketball_Dribbler_dribble_f_cm_np1_le_med_2.avi 2 
