# Supplementary material for: STA-TSN: Spatial-Temporal Attention Temporal Segment Network for action recognition in video
Source: PLoS One. 2022 Mar 17;17(3):e0265115. doi: 10.1371/journal.pone.0265115 (PMC8929560; doi:10.1371/journal.pone.0265115)
Supplement: S1 File — (ZIP) [file pone.0265115.s001.zip › ┤·┬δ/two-stream/datasets/hmdb51_splits/drink_test_split3.txt]

20060723sfjffsomelikeitwarmed_drink_f_nm_np1_fr_med_5.avi 1 
21_drink_u_nm_np1_fr_goo_9.avi 1 
310ToYuma_drink_h_cm_np1_le_goo_3.avi 2 
310ToYuma_drink_h_nm_np1_fr_goo_2.avi 0 
310ToYuma_drink_u_nm_np1_le_goo_5.avi 2 
50_FIRST_DATES_drink_u_nm_np1_fr_goo_29.avi 2 
AMADEUS_drink_u_nm_np1_fr_goo_11.avi 2 
A_Beautiful_Mind_1_drink_u_cm_np1_fr_goo_4.avi 1 
A_Beautiful_Mind_1_drink_u_nm_np1_ri_goo_6.avi 0 
AboutABoy_drink_u_nm_np1_fr_goo_8.avi 1 
AllThePresidentMen_drink_f_nm_np1_ri_med_8.avi 1 
AllThePresidentMen_drink_f_nm_np2_ri_med_2.avi 1 
AllThePresidentMen_drink_h_nm_np1_fr_goo_5.avi 1 
AllThePresidentMen_drink_u_nm_np1_fr_goo_4.avi 1 
AmericanGangster_drink_h_nm_np1_fr_goo_17.avi 2 
AmericanGangster_drink_h_nm_np1_fr_goo_27.avi 2 
AmericanGangster_drink_h_nm_np1_fr_goo_53.avi 2 
AmericanGangster_drink_h_nm_np1_fr_goo_68.avi 2 
AmericanGangster_drink_h_nm_np1_fr_goo_69.avi 2 
AmericanGangster_drink_h_nm_np1_fr_med_28.avi 0 
AmericanGangster_drink_h_nm_np1_ri_bad_4.avi 2 
AmericanGangster_drink_h_nm_np1_ri_med_3.avi 2 
AmericanGangster_drink_u_cm_np1_fr_med_36.avi 0 
AmericanGangster_drink_u_cm_np1_fr_med_52.avi 2 
AmericanGangster_drink_u_nm_np1_fr_goo_44.avi 2 
AmericanGangster_drink_u_nm_np1_fr_goo_67.avi 2 
AmericanGangster_drink_u_nm_np1_fr_med_39.avi 2 
AmericanGangster_drink_u_nm_np1_fr_med_40.avi 0 
AmericanGangster_drink_u_nm_np1_fr_med_47.avi 2 
AmericanGangster_drink_u_nm_np1_le_goo_46.avi 0 
American_History_X_drink_h_nm_np1_fr_goo_46.avi 1 
BATMAN_BEGINS_drink_h_nm_np1_fr_goo_13.avi 2 
BATMAN_BEGINS_drink_h_nm_np1_fr_goo_9.avi 0 
BATMAN_BEGINS_drink_u_nm_np1_fr_goo_12.avi 0 
BIG_FISH_drink_f_nm_np1_le_goo_7.avi 0 
BIG_FISH_drink_h_nm_np1_fr_goo_6.avi 0 
BIG_FISH_drink_h_nm_np1_ri_goo_25.avi 0 
BIG_FISH_drink_u_nm_np1_fr_goo_5.avi 0 
BLACK_HAWK_DOWN_drink_h_nm_np1_fr_bad_36.avi 1 
BLACK_HAWK_DOWN_drink_h_nm_np1_fr_goo_37.avi 1 
BLACK_HAWK_DOWN_drink_h_nm_np1_fr_goo_39.avi 1 
BLACK_HAWK_DOWN_drink_u_nm_np1_fr_goo_38.avi 1 
BLACK_HAWK_DOWN_drink_u_nm_np1_fr_goo_4.avi 1 
BLACK_HAWK_DOWN_drink_u_nm_np1_fr_goo_5.avi 1 
BRIDGETOTERABITHIA_drink_h_nm_np1_fr_goo_3.avi 0 
CasinoRoyale_drink_h_nm_np1_fr_goo_6.avi 1 
CastAway1_drink_h_cm_np1_le_goo_17.avi 0 
CastAway1_drink_u_nm_np1_ri_goo_7.avi 0 
CastAway2_drink_h_cm_np1_ri_goo_6.avi 1 
CastAway2_drink_u_cm_np1_le_goo_8.avi 1 
CharlieAndTheChocolateFactory_drink_h_nm_np1_fr_goo_25.avi 1 
CharlieAndTheChocolateFactory_drink_h_nm_np1_fr_goo_26.avi 0 
ChildrenOfMen_drink_u_cm_np1_fr_goo_2.avi 0 
ChildrenOfMen_drink_u_nm_np1_fr_goo_0.avi 1 
DONNIE_DARKO_drink_u_nm_np1_fr_goo_4.avi 0 
EVOLUTION_drink_u_cm_np1_fr_goo_11.avi 2 
EasternPromises_drink_u_nm_np1_ri_goo_0.avi 1 
EasternPromises_drink_u_nm_np2_fr_goo_1.avi 1 
Eurotrip_drink_h_nm_np1_ri_goo_7.avi 2 
Fellowship_2_drink_u_nm_np1_fr_goo_0.avi 0 
Finding_Forrester_3_drink_h_nm_np1_fr_med_16.avi 0 
Finding_Forrester_3_drink_u_nm_np1_fr_goo_15.avi 0 
Finding_Forrester_4_drink_h_cm_np1_ri_med_4.avi 1 
Finding_Forrester_5_drink_h_cm_np1_ri_goo_3.avi 0 
GardenWiseA256kb_drink_u_cm_np1_fr_goo_0.avi 1 
Gattaca_drink_h_cm_np1_fr_goo_2.avi 1 
Gattaca_drink_h_cm_np1_fr_goo_4.avi 1 
Gattaca_drink_h_nm_np1_fr_goo_3.avi 1 
GoneBabyGone_drink_h_cm_np1_fr_goo_1.avi 1 
GoneBabyGone_drink_u_cm_np1_le_med_2.avi 0 
Hitch_Part_1_drink_h_nm_np1_le_goo_5.avi 1 
Hitch_Part_2_drink_h_nm_np1_le_goo_5.avi 0 
IamLegend_drink_h_nm_np1_fr_goo_22.avi 0 
IndianaJonesandTheTempleofDoom_drink_h_nm_np1_fr_goo_1.avi 1 
Italian_Job_4_drink_u_nm_np1_fr_goo_0.avi 0 
Juno_drink_h_nm_np1_fr_goo_0.avi 0 
KUNG_FU_HUSTLE_drink_h_cm_np1_fr_goo_5.avi 1 
LONGESTYARD_drink_u_cm_np1_fr_goo_1.avi 1 
LONGESTYARD_drink_u_cm_np1_fr_med_20.avi 0 
LittleChildren_drink_h_nm_np1_fr_goo_5.avi 1 
LittleChildren_drink_h_nm_np1_fr_goo_6.avi 0 
MeettheFockers_drink_u_cm_np1_fr_goo_4.avi 1 
MeettheFockers_drink_u_nm_np1_fr_goo_10.avi 0 
MeettheFockers_drink_u_nm_np1_fr_goo_6.avi 0 
MeettheParents_drink_u_nm_np1_fr_goo_4.avi 1 
Oceans11_drink_h_nm_np1_fr_goo_3.avi 1 
Oceans11_drink_h_nm_np1_fr_goo_4.avi 1 
Oceans11_drink_h_nm_np1_fr_goo_8.avi 0 
Oceans11_drink_h_nm_np1_le_goo_5.avi 1 
Oceans12_drink_u_nm_np1_fr_goo_15.avi 0 
Oceans13_drink_h_nm_np1_fr_goo_3.avi 1 
Oceans13_drink_u_nm_np1_ri_goo_4.avi 0 
OldSchool_drink_h_nm_np1_fr_goo_4.avi 0 
OldSchool_drink_u_nm_np1_fr_goo_12.avi 1 
OldSchool_drink_u_nm_np1_ri_goo_25.avi 1 
OldSchool_drink_u_nm_np1_ri_goo_5.avi 0 
Pirates_1_drink_u_nm_np1_fr_goo_0.avi 0 
Pirates_5_drink_u_nm_np2_fr_med_7.avi 0 
Prelinger_HabitPat1954_drink_u_nm_np1_fr_goo_15.avi 1 
RATRACE_drink_h_nm_np1_fr_goo_0.avi 0 
RATRACE_drink_h_nm_np1_fr_goo_11.avi 2 
RATRACE_drink_u_cm_np1_fr_goo_31.avi 2 
RATRACE_drink_u_nm_np1_ri_goo_5.avi 2 
RATRACE_drink_u_nm_np1_ri_med_19.avi 0 
RETURN_OF_THE_KING_drink_f_nm_np1_fr_med_9.avi 2 
RETURN_OF_THE_KING_drink_h_cm_np1_ri_goo_48.avi 2 
RETURN_OF_THE_KING_drink_h_nm_np1_fr_goo_54.avi 2 
RETURN_OF_THE_KING_drink_h_nm_np1_ri_goo_13.avi 2 
RETURN_OF_THE_KING_drink_h_nm_np1_ri_goo_47.avi 0 
RETURN_OF_THE_KING_drink_u_cm_np2_fr_goo_2.avi 0 
Return_of_the_King_13_drink_h_nm_np1_fr_goo_1.avi 1 
Return_of_the_King_13_drink_u_nm_np4_le_med_0.avi 1 
Return_of_the_King_2_drink_h_nm_np1_fr_goo_2.avi 1 
Return_of_the_King_2_drink_h_nm_np1_fr_goo_3.avi 1 
Return_of_the_King_2_drink_h_nm_np1_fr_goo_4.avi 0 
Return_of_the_King_2_drink_h_nm_np1_fr_goo_5.avi 1 
Return_of_the_King_2_drink_u_nm_np2_fr_goo_1.avi 1 
Return_of_the_King_5_drink_h_nm_np1_ri_goo_0.avi 2 
Shadow_of_a_Doubt_drink_h_nm_np1_fr_goo_8.avi 0 
SocialSeminarBunny_drink_h_nm_np1_le_med_0.avi 0 
SocialSeminarChanging_drink_h_cm_np1_fr_med_0.avi 1 
SocialSeminarTom_drink_h_nm_np1_fr_goo_0.avi 0 
SweeneyTodd_drink_h_nm_np1_fr_bad_3.avi 0 
SweeneyTodd_drink_h_nm_np1_fr_med_4.avi 1 
SweeneyTodd_drink_u_cm_np1_le_med_22.avi 0 
SweeneyTodd_drink_u_nm_np1_fr_goo_26.avi 0 
SweeneyTodd_drink_u_nm_np1_le_goo_23.avi 1 
TheBoondockSaints_drink_f_cm_np1_fr_med_114.avi 1 
TheBoondockSaints_drink_h_nm_np1_ri_med_16.avi 1 
TheBoondockSaints_drink_h_nm_np1_ri_med_79.avi 1 
TheBoondockSaints_drink_u_cm_np1_fr_med_115.avi 1 
TheBoondockSaints_drink_u_cm_np1_fr_med_78.avi 1 
TheBoondockSaints_drink_u_nm_np1_fr_med_74.avi 1 
TheBoondockSaints_drink_u_nm_np1_fr_med_75.avi 0 
TheBoondockSaints_drink_u_nm_np1_fr_med_77.avi 1 
TheBoondockSaints_drink_u_nm_np1_fr_med_80.avi 1 
TheBoondockSaints_drink_u_nm_np2_fr_goo_99.avi 0 
TheLastManOnearth_drink_f_cm_np1_ri_med_12.avi 1 
TheLastManOnearth_drink_u_nm_np1_fr_goo_6.avi 1 
TheLastManOnearth_drink_u_nm_np1_fr_goo_7.avi 0 
TheLastManOnearth_drink_u_nm_np1_fr_med_34.avi 1 
ThePerfectScore_drink_u_cm_np1_fr_goo_5.avi 0 
TheRoyalTenenbaums_drink_u_nm_np1_le_goo_1.avi 0 
The_Departed_-_Part_1_drink_h_nm_np1_fr_goo_6.avi 1 
The_Departed_-_Part_1_drink_h_nm_np1_fr_goo_8.avi 1 
The_Departed_-_Part_1_drink_u_nm_np1_fr_goo_7.avi 1 
The_Departed_-_Part_2_drink_u_nm_np1_fr_bad_0.avi 0 
The_Fugitive_5_drink_h_nm_np1_ri_goo_5.avi 0 
The_House_on_Haunted_Hill_drink_h_nm_np1_fr_goo_1.avi 0 
The_House_on_Haunted_Hill_drink_h_nm_np1_fr_goo_3.avi 0 
The_House_on_Haunted_Hill_drink_u_nm_np1_fr_goo_2.avi 2 
The_Matrix_3_drink_h_nm_np1_ri_goo_11.avi 2 
The_Matrix_3_drink_h_nm_np1_ri_goo_9.avi 0 
The_Matrix_3_drink_u_nm_np1_ri_med_10.avi 0 
TrumanShow_drink_h_nm_np1_ri_goo_22.avi 2 
Two_Towers_3_drink_h_nm_np1_fr_goo_11.avi 1 
Veoh_Alpha_Dog_1_drink_h_nm_np1_fr_goo_61.avi 1 
Veoh_Alpha_Dog_1_drink_u_nm_np1_fr_goo_40.avi 1 
Veoh_Alpha_Dog_2_drink_u_nm_np1_fr_goo_5.avi 0 
WeddingCrashers_drink_h_cm_np1_le_goo_5.avi 0 
WeddingCrashers_drink_h_nm_np2_fr_goo_15.avi 0 
gangboy256kb_drink_h_nm_np1_ri_goo_0.avi 0 
prideandprejudice1_drink_u_nm_np1_fr_goo_12.avi 1 
prideandprejudice1_drink_u_nm_np1_fr_goo_7.avi 1 
