# Supplementary material for: STA-TSN: Spatial-Temporal Attention Temporal Segment Network for action recognition in video
Source: PLoS One. 2022 Mar 17;17(3):e0265115. doi: 10.1371/journal.pone.0265115 (PMC8929560; doi:10.1371/journal.pone.0265115)
Supplement: S1 File — (ZIP) [file pone.0265115.s001.zip › ┤·┬δ/two-stream/datasets/hmdb51_splits/eat_test_split1.txt]

20060723sfjffdabaum_eat_h_cm_np1_fr_goo_0.avi 2 
20060723sfjffsomelikeitwarmed_eat_u_cm_np1_fr_med_2.avi 1 
20060723sfjffsomelikeitwarmed_eat_u_cm_np1_ri_med_3.avi 1 
310ToYuma_eat_u_nm_np1_fr_med_4.avi 1 
AMADEUS_eat_u_nm_np1_fr_goo_10.avi 2 
AMADEUS_eat_u_nm_np1_fr_med_5.avi 2 
AMADEUS_eat_u_nm_np1_fr_med_6.avi 2 
APOCALYPTO_eat_u_nm_np1_fr_goo_6.avi 2 
AmericanGangster_eat_u_cm_np1_fr_bad_62.avi 1 
AmericanGangster_eat_u_nm_np1_fr_med_12.avi 1 
American_History_X_eat_h_nm_np1_fr_goo_47.avi 1 
BIG_FISH_eat_h_nm_np1_fr_goo_15.avi 1 
BIG_FISH_eat_h_nm_np1_ri_goo_30.avi 1 
BIG_FISH_eat_u_nm_np1_fr_goo_16.avi 1 
BIG_FISH_eat_u_nm_np1_fr_goo_19.avi 0 
BeforeNightFalls_eat_u_nm_np1_fr_med_0.avi 1 
CastAway1_eat_h_nm_np1_fr_goo_22.avi 1 
CastAway1_eat_h_nm_np1_fr_goo_8.avi 1 
CastAway1_eat_u_nm_np1_fr_med_23.avi 1 
CastAway1_eat_u_nm_np2_fr_goo_6.avi 1 
CastAway1_eat_u_nm_np2_fr_med_5.avi 1 
CastAway2_eat_h_cm_np1_fr_goo_1.avi 1 
CastAway2_eat_u_nm_np1_fr_med_0.avi 0 
CharlieAndTheChocolateFactory_eat_h_nm_np1_fr_goo_10.avi 1 
CharlieAndTheChocolateFactory_eat_h_nm_np1_fr_goo_21.avi 1 
CharlieAndTheChocolateFactory_eat_h_nm_np1_fr_goo_8.avi 1 
CharlieAndTheChocolateFactory_eat_h_nm_np1_fr_med_23.avi 1 
CharlieAndTheChocolateFactory_eat_h_nm_np1_ri_goo_6.avi 1 
CharlieAndTheChocolateFactory_eat_u_nm_np1_fr_goo_22.avi 1 
CharlieAndTheChocolateFactory_eat_u_nm_np1_le_med_0.avi 1 
ChildrenOfMen_eat_u_cm_np1_fr_med_3.avi 1 
ChildrenOfMen_eat_u_cm_np1_fr_med_4.avi 1 
Crash_eat_h_cm_np1_fr_med_11.avi 1 
DONNIE_DARKO_eat_h_nm_np1_fr_goo_0.avi 1 
DONNIE_DARKO_eat_h_nm_np1_fr_med_1.avi 1 
EVOLUTION_eat_u_cm_np1_fr_goo_16.avi 1 
Finding_Forrester_3_eat_h_nm_np1_fr_goo_14.avi 1 
Glory_eat_h_cm_np1_fr_med_8.avi 1 
HP_PRISONER_OF_AZKABAN_eat_u_cm_np1_fr_goo_9.avi 1 
Hitch_Part_2_eat_h_nm_np1_fr_goo_0.avi 2 
IamLegendII_eat_h_nm_np1_le_goo_8.avi 2 
IamLegendII_eat_u_nm_np1_fr_med_5.avi 2 
IamLegendII_eat_u_nm_np1_fr_med_6.avi 2 
IamLegend_eat_h_nm_np1_le_goo_25.avi 1 
IamLegend_eat_h_nm_np1_ri_goo_26.avi 1 
IamLegend_eat_u_nm_np1_fr_med_15.avi 1 
IamLegend_eat_u_nm_np1_ri_med_2.avi 1 
KUNG_FU_HUSTLE_eat_h_cm_np1_le_goo_25.avi 1 
LONGESTYARD_eat_h_cm_np1_ri_goo_23.avi 2 
MeettheParents_eat_h_nm_np1_fr_goo_3.avi 0 
MeettheParents_eat_u_nm_np1_fr_med_2.avi 1 
NOVA_ELEGANTUNIVERSE3_eat_h_nm_np1_ri_goo_0.avi 2 
NoCountryForOldMen_eat_u_nm_np1_fr_med_2.avi 1 
Oceans11_eat_h_cm_np1_le_goo_2.avi 1 
Oceans11_eat_u_cm_np1_fr_med_7.avi 1 
Oceans12_eat_h_nm_np1_fr_goo_4.avi 1 
OldSchool_eat_h_nm_np1_fr_goo_20.avi 2 
Pirates_3_eat_h_cm_np1_fr_goo_3.avi 1 
Pirates_3_eat_h_nm_np1_fr_goo_4.avi 1 
Pirates_4_eat_h_nm_np1_fr_goo_3.avi 1 
Prelinger_HabitPat1954_eat_u_nm_np1_fr_goo_16.avi 1 
Prelinger_HabitPat1954_eat_u_nm_np1_fr_goo_17.avi 0 
RATRACE_eat_h_nm_np1_fr_goo_12.avi 1 
RETURN_OF_THE_KING_eat_h_nm_np1_fr_goo_18.avi 1 
RETURN_OF_THE_KING_eat_h_nm_np1_le_goo_19.avi 1 
RETURN_OF_THE_KING_eat_h_nm_np1_le_goo_21.avi 1 
RETURN_OF_THE_KING_eat_h_nm_np1_ri_bad_17.avi 1 
RETURN_OF_THE_KING_eat_h_nm_np1_ri_goo_16.avi 0 
RETURN_OF_THE_KING_eat_u_nm_np1_le_med_15.avi 1 
RETURN_OF_THE_KING_eat_u_nm_np1_ri_med_20.avi 1 
Return_of_the_King_1_eat_h_nm_np1_fr_goo_1.avi 0 
Return_of_the_King_5_eat_h_nm_np1_fr_goo_6.avi 2 
Return_of_the_King_5_eat_h_nm_np1_le_goo_8.avi 2 
Return_of_the_King_5_eat_h_nm_np1_ri_goo_5.avi 2 
Return_of_the_King_5_eat_u_nm_np1_le_med_4.avi 2 
SocialSeminarChanging_eat_u_cm_np1_fr_goo_2.avi 2 
SocialSeminarChanging_eat_u_cm_np1_fr_med_1.avi 2 
SocialSeminarGuy_eat_u_cm_np1_fr_med_0.avi 1 
StrangerThanFiction_eat_h_nm_np1_ri_goo_4.avi 0 
StrangerThanFiction_eat_u_nm_np1_ri_med_3.avi 1 
Superbad_eat_u_nm_np1_fr_goo_1.avi 2 
SweeneyTodd_eat_h_nm_np1_fr_bad_1.avi 2 
SweeneyTodd_eat_h_nm_np1_fr_goo_15.avi 2 
SweeneyTodd_eat_u_cm_np1_le_med_39.avi 2 
THE_PROTECTOR_eat_h_cm_np1_fr_goo_51.avi 0 
THE_PROTECTOR_eat_u_nm_np1_le_goo_16.avi 1 
THE_PROTECTOR_eat_u_nm_np1_le_goo_58.avi 1 
THE_PROTECTOR_eat_u_nm_np1_le_goo_59.avi 1 
TheBoondockSaints_eat_h_nm_np1_fr_med_81.avi 1 
TheBoondockSaints_eat_u_cm_np1_fr_bad_76.avi 1 
TheBoondockSaints_eat_u_nm_np1_fr_goo_47.avi 1 
The_Departed_-_Part_1_eat_h_nm_np1_fr_goo_10.avi 2 
The_Departed_-_Part_1_eat_h_nm_np1_fr_goo_4.avi 2 
The_Departed_-_Part_1_eat_h_nm_np1_fr_goo_5.avi 2 
The_Departed_-_Part_1_eat_u_nm_np1_fr_goo_1.avi 2 
The_Departed_-_Part_1_eat_u_nm_np1_fr_med_2.avi 2 
The_Departed_-_Part_1_eat_u_nm_np1_le_goo_0.avi 2 
The_Fugitive_4_eat_h_nm_np1_fr_goo_0.avi 1 
The_Matrix_3_eat_h_nm_np1_fr_goo_12.avi 1 
The_Matrix_Revolutions_2_eat_h_nm_np1_fr_goo_0.avi 1 
The_Matrix_Revolutions_2_eat_h_nm_np1_fr_goo_1.avi 1 
TrumanShow_eat_u_cm_np1_ri_med_27.avi 2 
Two_Towers_1_eat_h_nm_np1_fr_goo_0.avi 1 
Two_Towers_3_eat_h_nm_np1_fr_goo_10.avi 2 
WeddingCrashers_eat_h_cm_np1_fr_med_4.avi 1 
WeddingCrashers_eat_h_nm_np1_fr_goo_12.avi 1 
WeddingCrashers_eat_h_nm_np1_fr_goo_8.avi 1 
preparationoffoods256kb_eat_h_cm_np1_le_goo_0.avi 1 
