# Supplementary material for: STA-TSN: Spatial-Temporal Attention Temporal Segment Network for action recognition in video
Source: PLoS One. 2022 Mar 17;17(3):e0265115. doi: 10.1371/journal.pone.0265115 (PMC8929560; doi:10.1371/journal.pone.0265115)
Supplement: S1 File — (ZIP) [file pone.0265115.s001.zip › ┤·┬δ/two-stream/datasets/hmdb51_splits/fall_floor_test_split3.txt]

20060723sfjfffightcoldplay_fall_floor_f_cm_np1_fr_med_0.avi 0 
50_FIRST_DATES_fall_floor_f_cm_np1_fr_med_14.avi 1 
APOCALYPTO_fall_floor_f_nm_np1_ba_med_5.avi 1 
American_History_X_fall_floor_f_cm_np1_ba_med_3.avi 2 
American_History_X_fall_floor_f_cm_np1_le_bad_1.avi 2 
American_History_X_fall_floor_f_nm_np1_ba_bad_10.avi 2 
BATMAN_BEGINS_fall_floor_f_cm_np1_ba_med_11.avi 1 
BATMAN_BEGINS_fall_floor_f_cm_np1_ba_med_3.avi 0 
BATMAN_BEGINS_fall_floor_f_cm_np1_ba_med_5.avi 0 
BATMAN_BEGINS_fall_floor_h_cm_np1_fr_bad_2.avi 1 
BIG_FISH_fall_floor_f_cm_np1_fr_med_24.avi 1 
BIG_FISH_fall_floor_f_nm_np1_fr_bad_21.avi 1 
BIG_FISH_fall_floor_f_nm_np1_fr_med_11.avi 1 
BIG_FISH_fall_floor_f_nm_np1_fr_med_26.avi 1 
BLACK_HAWK_DOWN_fall_floor_f_cm_np1_fr_bad_34.avi 2 
BLACK_HAWK_DOWN_fall_floor_f_cm_np1_ri_med_13.avi 2 
BLACK_HAWK_DOWN_fall_floor_u_cm_np1_fr_med_0.avi 2 
Blade_Vs_Deacon_Frost_Sword_Fight_Scene_fall_floor_f_cm_np2_fr_med_3.avi 1 
CasinoRoyale_fall_floor_f_cm_np1_fr_med_7.avi 2 
CastAway1_fall_floor_u_nm_np1_fr_med_11.avi 1 
Catch_Me_If_You_Can_fall_floor_f_cm_np1_fr_med_0.avi 2 
Crash_fall_floor_u_cm_np1_fr_med_1.avi 1 
EVOLUTION_fall_floor_f_cm_np1_fr_med_21.avi 0 
EVOLUTION_fall_floor_f_nm_np1_ba_med_5.avi 2 
Fellowship_3_fall_floor_f_nm_np1_fr_med_3.avi 2 
Fellowship_4_fall_floor_u_cm_np1_fr_med_5.avi 1 
Fellowship_5_fall_floor_u_cm_np1_fr_med_8.avi 0 
Fellowship_6_fall_floor_f_nm_np1_fr_med_9.avi 1 
Fellowship_7_fall_floor_f_cm_np1_ba_med_2.avi 1 
Fellowship_7_fall_floor_f_cm_np1_ba_med_3.avi 0 
Finding_Forrester_3_fall_floor_f_cm_np2_ri_med_1.avi 2 
Glory_fall_floor_f_cm_np1_ba_med_46.avi 2 
Glory_fall_floor_f_cm_np1_fr_med_39.avi 0 
Glory_fall_floor_u_cm_np1_fr_med_55.avi 2 
HP_PRISONER_OF_AZKABAN_fall_floor_f_cm_np1_ri_med_5.avi 1 
HP_PRISONER_OF_AZKABAN_fall_floor_u_cm_np1_fr_med_14.avi 1 
KUNG_FU_HUSTLE_fall_floor_f_cm_np1_ba_bad_20.avi 0 
KUNG_FU_HUSTLE_fall_floor_f_cm_np1_ba_bad_21.avi 0 
KUNG_FU_HUSTLE_fall_floor_f_cm_np1_ba_bad_33.avi 2 
KUNG_FU_HUSTLE_fall_floor_f_cm_np1_ba_bad_49.avi 2 
KUNG_FU_HUSTLE_fall_floor_f_cm_np1_ba_med_35.avi 2 
KUNG_FU_HUSTLE_fall_floor_f_cm_np1_ba_med_50.avi 2 
KUNG_FU_HUSTLE_fall_floor_f_cm_np1_fr_bad_22.avi 2 
KUNG_FU_HUSTLE_fall_floor_f_cm_np1_fr_bad_36.avi 2 
KUNG_FU_HUSTLE_fall_floor_f_cm_np1_fr_bad_47.avi 2 
KUNG_FU_HUSTLE_fall_floor_f_cm_np1_fr_med_40.avi 2 
KUNG_FU_HUSTLE_fall_floor_f_cm_np1_le_med_3.avi 0 
KUNG_FU_HUSTLE_fall_floor_f_cm_np1_le_med_41.avi 0 
KUNG_FU_HUSTLE_fall_floor_f_cm_np1_ri_med_19.avi 0 
KUNG_FU_HUSTLE_fall_floor_f_nm_np1_ba_bad_23.avi 2 
KUNG_FU_HUSTLE_fall_floor_f_nm_np1_ba_bad_54.avi 2 
KUNG_FU_HUSTLE_fall_floor_f_nm_np1_le_bad_0.avi 2 
KUNG_FU_HUSTLE_fall_floor_f_nm_np1_le_med_13.avi 2 
KUNG_FU_HUSTLE_fall_floor_u_cm_np1_fr_med_8.avi 2 
KUNG_FU_HUSTLE_fall_floor_u_nm_np1_le_med_4.avi 2 
LONGESTYARD_fall_floor_f_cm_np1_ba_med_13.avi 1 
LONGESTYARD_fall_floor_f_cm_np1_fr_med_19.avi 1 
LONGESTYARD_fall_floor_f_cm_np1_fr_med_25.avi 1 
LONGESTYARD_fall_floor_f_cm_np1_le_bad_2.avi 1 
LONGESTYARD_fall_floor_f_cm_np1_le_med_12.avi 1 
LONGESTYARD_fall_floor_f_cm_np1_le_med_17.avi 0 
LONGESTYARD_fall_floor_f_cm_np1_le_med_31.avi 1 
LONGESTYARD_fall_floor_h_nm_np1_fr_med_5.avi 1 
MeettheFockers_fall_floor_f_nm_np1_fr_med_11.avi 0 
MeettheFockers_fall_floor_f_nm_np1_fr_med_5.avi 0 
OldSchool_fall_floor_f_cm_np1_ri_med_17.avi 0 
Pirates_6_fall_floor_f_cm_np1_fr_bad_5.avi 0 
Pirates_7_fall_floor_f_nm_np3_le_med_2.avi 1 
Prelinger_ActYourA1949_fall_floor_f_cm_np1_ri_med_11.avi 0 
Prelinger_ActYourA1949_fall_floor_f_nm_np1_ri_med_9.avi 2 
RATRACE_fall_floor_f_cm_np1_fr_med_2.avi 1 
RATRACE_fall_floor_u_cm_np1_fr_bad_23.avi 1 
RETURN_OF_THE_KING_fall_floor_f_cm_np1_ba_bad_36.avi 0 
RETURN_OF_THE_KING_fall_floor_f_cm_np1_ba_med_51.avi 0 
RETURN_OF_THE_KING_fall_floor_f_cm_np1_fr_bad_30.avi 0 
RETURN_OF_THE_KING_fall_floor_f_cm_np1_fr_med_33.avi 0 
RETURN_OF_THE_KING_fall_floor_f_cm_np1_fr_med_39.avi 0 
RETURN_OF_THE_KING_fall_floor_f_nm_np1_fr_med_49.avi 1 
RETURN_OF_THE_KING_fall_floor_l_cm_np1_ba_med_44.avi 1 
RETURN_OF_THE_KING_fall_floor_u_cm_np1_fr_med_37.avi 1 
RETURN_OF_THE_KING_fall_floor_u_cm_np2_fr_med_1.avi 1 
RETURN_OF_THE_KING_fall_floor_u_nm_np2_ba_med_35.avi 1 
Return_of_the_King_1_fall_floor_u_nm_np1_le_med_8.avi 0 
Return_of_the_King_4_fall_floor_u_cm_np1_fr_med_9.avi 0 
Return_of_the_King_8_fall_floor_f_cm_np1_ba_med_2.avi 1 
RushHour2_fall_floor_f_cm_np1_fr_bad_3.avi 2 
Superbad_fall_floor_u_nm_np1_ba_bad_3.avi 2 
SweeneyTodd_fall_floor_u_nm_np1_fr_bad_12.avi 1 
THE_PROTECTOR_fall_floor_f_cm_np1_ba_bad_31.avi 1 
THE_PROTECTOR_fall_floor_f_cm_np1_ba_bad_87.avi 1 
THE_PROTECTOR_fall_floor_f_cm_np1_ba_med_6.avi 0 
THE_PROTECTOR_fall_floor_f_cm_np1_ba_med_85.avi 1 
THE_PROTECTOR_fall_floor_f_cm_np1_fr_bad_41.avi 1 
THE_PROTECTOR_fall_floor_f_cm_np1_fr_med_33.avi 1 
THE_PROTECTOR_fall_floor_f_cm_np1_fr_med_36.avi 1 
THE_PROTECTOR_fall_floor_f_cm_np1_fr_med_55.avi 1 
THE_PROTECTOR_fall_floor_f_cm_np1_fr_med_89.avi 1 
THE_PROTECTOR_fall_floor_f_cm_np1_le_med_75.avi 1 
THE_PROTECTOR_fall_floor_f_cm_np1_le_med_98.avi 1 
THE_PROTECTOR_fall_floor_f_cm_np1_ri_bad_73.avi 1 
THE_PROTECTOR_fall_floor_f_nm_np1_ba_bad_20.avi 1 
THE_PROTECTOR_fall_floor_f_nm_np1_ba_bad_65.avi 0 
THE_PROTECTOR_fall_floor_f_nm_np1_ba_bad_74.avi 1 
THE_PROTECTOR_fall_floor_f_nm_np1_ba_bad_94.avi 1 
THE_PROTECTOR_fall_floor_f_nm_np1_fr_bad_100.avi 0 
THE_PROTECTOR_fall_floor_f_nm_np1_fr_bad_93.avi 1 
THE_PROTECTOR_fall_floor_f_nm_np1_fr_goo_10.avi 1 
THE_PROTECTOR_fall_floor_f_nm_np1_fr_med_18.avi 1 
THE_PROTECTOR_fall_floor_f_nm_np1_fr_med_61.avi 0 
THE_PROTECTOR_fall_floor_f_nm_np1_fr_med_84.avi 1 
THE_PROTECTOR_fall_floor_f_nm_np1_le_bad_2.avi 1 
THE_PROTECTOR_fall_floor_f_nm_np1_le_bad_67.avi 1 
THE_PROTECTOR_fall_floor_f_nm_np1_ri_bad_92.avi 0 
THE_PROTECTOR_fall_floor_u_cm_np1_ba_med_86.avi 1 
THE_PROTECTOR_fall_floor_u_cm_np1_fr_med_56.avi 1 
TheBoondockSaints_fall_floor_f_nm_np1_ba_bad_40.avi 0 
TheBoondockSaints_fall_floor_f_nm_np1_fr_med_65.avi 0 
TheBoondockSaints_fall_floor_f_nm_np2_ba_bad_66.avi 1 
TheBoondockSaints_fall_floor_h_cm_np1_ri_bad_117.avi 1 
TheBoondockSaints_fall_floor_u_cm_np1_ba_bad_82.avi 0 
TheBoondockSaints_fall_floor_u_cm_np1_fr_med_108.avi 1 
TheBoondockSaints_fall_floor_u_cm_np1_fr_med_62.avi 1 
TheBoondockSaints_fall_floor_u_cm_np1_fr_med_63.avi 0 
TheBoondockSaints_fall_floor_u_nm_np1_ba_med_97.avi 1 
TheBoondockSaints_fall_floor_u_nm_np1_fr_med_70.avi 0 
TheBoondockSaints_fall_floor_u_nm_np2_fr_med_64.avi 1 
TheLastManOnearth_fall_floor_f_cm_np1_fr_med_58.avi 1 
TheLittleShopofHorrors_fall_floor_u_cm_np1_ri_med_10.avi 0 
The_Matrix_3_fall_floor_f_cm_np1_ba_med_4.avi 1 
The_Matrix_5_fall_floor_f_nm_np1_fr_bad_10.avi 1 
The_Matrix_6_fall_floor_f_nm_np1_ba_bad_0.avi 1 
The_Matrix_Revolutions_6_fall_floor_f_cm_np1_fr_bad_3.avi 1 
The_Matrix_Revolutions_6_fall_floor_u_cm_np1_fr_bad_2.avi 1 
Two_Towers_3_fall_floor_u_cm_np1_fr_med_6.avi 1 
Veoh_Alpha_Dog_1_fall_floor_f_cm_np1_fr_med_35.avi 1 
Veoh_Alpha_Dog_1_fall_floor_u_cm_np1_fr_med_46.avi 1 
