# Supplementary material for: STA-TSN: Spatial-Temporal Attention Temporal Segment Network for action recognition in video
Source: PLoS One. 2022 Mar 17;17(3):e0265115. doi: 10.1371/journal.pone.0265115 (PMC8929560; doi:10.1371/journal.pone.0265115)
Supplement: S1 File — (ZIP) [file pone.0265115.s001.zip › ┤·┬δ/two-stream/datasets/hmdb51_splits/fencing_test_split3.txt]

1899_Hamlet__the_Fencing_Scene_with_Laertes_fencing_f_cm_np2_le_med_0.avi 0 
1899_Hamlet__the_Fencing_Scene_with_Laertes_fencing_f_cm_np2_le_med_1.avi 2 
1899_Hamlet__the_Fencing_Scene_with_Laertes_fencing_f_cm_np2_le_med_2.avi 2 
AHF_Rapier_fencing_f_cm_np2_ba_bad_5.avi 0 
AHF_Rapier_fencing_f_cm_np2_le_bad_0.avi 2 
AHF_Rapier_fencing_f_cm_np2_le_bad_1.avi 2 
AHF_Rapier_fencing_f_cm_np2_le_bad_2.avi 2 
AHF_Rapier_fencing_f_cm_np2_ri_bad_3.avi 2 
AHF_Rapier_fencing_f_cm_np2_ri_bad_4.avi 2 
AHF_Rapier_fencing_f_cm_np2_ri_bad_6.avi 2 
Advanced_Rapier_fencing_f_cm_np2_le_bad_0.avi 1 
Advanced_Rapier_fencing_f_cm_np2_le_bad_3.avi 1 
Advanced_Rapier_fencing_f_cm_np2_le_bad_5.avi 1 
Advanced_Rapier_fencing_f_cm_np2_ri_bad_1.avi 1 
Advanced_Rapier_fencing_f_cm_np2_ri_bad_2.avi 1 
Advanced_Rapier_fencing_f_cm_np2_ri_bad_4.avi 1 
Die_Another_Day_-_Fencing_Scene_Part_1_[HD]_avi_fencing_f_cm_np2_le_goo_0.avi 1 
Die_Another_Day_-_Fencing_Scene_Part_1_[HD]_avi_fencing_u_cm_np2_ba_goo_1.avi 0 
Die_Another_Day_-_Fencing_Scene_Part_1_[HD]_avi_fencing_u_cm_np2_fr_goo_2.avi 1 
Die_Another_Day_-_Fencing_Scene_Part_1_[HD]_avi_fencing_u_cm_np2_fr_goo_3.avi 1 
Die_Another_Day_-_Fencing_Scene_Part_1_[HD]_fencing_f_cm_np2_le_goo_0.avi 1 
Die_Another_Day_-_Fencing_Scene_Part_1_[HD]_fencing_u_cm_np2_ba_goo_1.avi 1 
Die_Another_Day_-_Fencing_Scene_Part_1_[HD]_fencing_u_cm_np2_fr_goo_2.avi 1 
Die_Another_Day_-_Fencing_Scene_Part_1_[HD]_fencing_u_cm_np2_fr_goo_3.avi 1 
Duel_(The_Sovereigns_Servant)_fencing_f_cm_np2_fr_med_2.avi 1 
Duel_(The_Sovereigns_Servant)_fencing_u_cm_np2_ba_med_1.avi 1 
Duel_(The_Sovereigns_Servant)_fencing_u_cm_np2_le_med_0.avi 1 
Duel_(The_Sovereigns_Servant)_fencing_u_cm_np2_le_med_3.avi 1 
Duel_with_Rapiers_fencing_f_cm_np2_ba_bad_1.avi 2 
Duel_with_Rapiers_fencing_f_cm_np2_ri_bad_0.avi 0 
Duel_with_Rapiers_fencing_f_cm_np2_ri_bad_2.avi 2 
Epee_Fencing_Attacks_-_Remises_fencing_f_nm_np2_le_bad_2.avi 1 
Fencing_Epee_fencing_f_cm_np2_le_bad_0.avi 1 
Fencing_Epee_fencing_f_cm_np2_le_bad_1.avi 1 
Fencing_Epee_fencing_f_cm_np2_le_bad_2.avi 0 
Great_Movie_Lessons_-_The_First_Zorro_-_Mask_of_Zorro_fencing_u_cm_np2_le_goo_1.avi 2 
Great_Movie_Lessons_-_The_First_Zorro_-_Mask_of_Zorro_fencing_u_cm_np2_le_med_0.avi 2 
Hamlet_(1996)_Fencing_Scenes_fencing_f_cm_np2_fr_med_1.avi 0 
Hamlet_(1996)_Fencing_Scenes_fencing_u_cm_np2_fr_med_2.avi 2 
Hamlet_(1996)_Fencing_Scenes_fencing_u_cm_np2_fr_med_3.avi 2 
Hamlet_(1996)_Fencing_Scenes_fencing_u_cm_np2_ri_med_4.avi 0 
Harvey_Keitel_sabre_duel_fencing_f_cm_np2_ba_goo_0.avi 0 
Jolly_Jack_Junior_Fight_Scene_fencing_f_cm_np2_le_bad_0.avi 1 
Jolly_Jack_Junior_Fight_Scene_fencing_f_cm_np2_le_bad_1.avi 1 
Jolly_Jack_Junior_Fight_Scene_fencing_f_cm_np2_le_bad_3.avi 1 
Jolly_Jack_Junior_Fight_Scene_fencing_f_cm_np2_ri_bad_2.avi 1 
Jolly_Jack_Junior_Fight_Scene_fencing_f_cm_np2_ri_bad_4.avi 1 
Mark_of_Zorro_-_Fencing_Fight_!_fencing_f_cm_np2_fr_goo_1.avi 2 
Mark_of_Zorro_-_Fencing_Fight_!_fencing_f_cm_np2_fr_goo_2.avi 2 
Mark_of_Zorro_-_Fencing_Fight_!_fencing_f_cm_np2_le_goo_0.avi 2 
Mark_of_Zorro_-_Fencing_Fight_!_fencing_u_cm_np2_fr_goo_3.avi 2 
Rapier_Fencing_From_Arma_(sword_fight)_fencing_f_cm_np1_ri_bad_0.avi 0 
Rapier_Fencing_gone_bad_fencing_f_cm_np2_ri_bad_0.avi 1 
Rapier_and_Rotella_(Shield)_Second_Bout_Nick_vs__Gareth_fencing_f_cm_np2_le_bad_1.avi 1 
Rapier_and_Rotella_(Shield)_Second_Bout_Nick_vs__Gareth_fencing_f_cm_np2_le_bad_2.avi 1 
Rapier_and_Rotella_(Shield)_Second_Bout_Nick_vs__Gareth_fencing_f_cm_np2_le_bad_4.avi 1 
Rapier_and_Rotella_(Shield)_Second_Bout_Nick_vs__Gareth_fencing_f_cm_np2_ri_bad_0.avi 1 
Rapier_and_Rotella_(Shield)_Second_Bout_Nick_vs__Gareth_fencing_f_cm_np2_ri_bad_3.avi 1 
Rapier_and_Rotella_(Shield)_Second_Bout_Nick_vs__Gareth_fencing_f_cm_np2_ri_bad_5.avi 1 
Rapier_at_Clinton_2007_fencing_f_cm_np2_le_bad_0.avi 1 
Rapier_at_Clinton_2007_fencing_f_cm_np2_le_bad_3.avi 1 
Rapier_at_Clinton_2007_fencing_f_cm_np2_le_bad_5.avi 1 
Rapier_at_Clinton_2007_fencing_f_cm_np2_ri_bad_1.avi 1 
Rapier_at_Clinton_2007_fencing_f_cm_np2_ri_bad_2.avi 1 
Rapier_at_Clinton_2007_fencing_f_cm_np2_ri_bad_4.avi 1 
Rapier_drills_fencing_f_cm_np2_le_bad_0.avi 1 
Rapier_drills_fencing_f_nm_np2_le_bad_3.avi 0 
Rapier_drills_fencing_f_nm_np2_le_bad_5.avi 1 
Rapier_drills_fencing_f_nm_np2_ri_bad_1.avi 0 
Rapier_drills_fencing_f_nm_np2_ri_bad_2.avi 1 
Rapier_drills_fencing_f_nm_np2_ri_bad_4.avi 1 
Rapier_fencing_f_cm_np1_ri_med_0.avi 1 
Rapier_vs_longsword_Mike_fencing_f_cm_np2_le_bad_1.avi 1 
Rapier_vs_longsword_Mike_fencing_f_cm_np2_ri_bad_0.avi 1 
Rapier_vs_longsword_Mike_fencing_f_cm_np2_ri_bad_2.avi 0 
Rapier_vs_longsword_Mike_fencing_f_cm_np2_ri_bad_3.avi 1 
Redrock_Fencing_Club_Stab_N_Grab_Week_9_fencing_f_cm_np2_le_bad_0.avi 2 
Redrock_Fencing_Club_Stab_N_Grab_Week_9_fencing_f_cm_np2_le_bad_2.avi 0 
Redrock_Fencing_Club_Stab_N_Grab_Week_9_fencing_f_cm_np2_le_bad_4.avi 2 
Redrock_Fencing_Club_Stab_N_Grab_Week_9_fencing_f_cm_np2_ri_bad_1.avi 2 
Redrock_Fencing_Club_Stab_N_Grab_Week_9_fencing_f_cm_np2_ri_bad_3.avi 2 
Redrock_Fencing_Club_Stab_N_Grab_Week_9_fencing_f_cm_np2_ri_bad_5.avi 2 
Scaramouche__1952_fencing_f_cm_np2_le_goo_2.avi 1 
Scaramouche__1952_fencing_u_cm_np2_fr_goo_0.avi 1 
Scaramouche__1952_fencing_u_cm_np2_fr_goo_1.avi 1 
Stage_Combat_-_Sword_Fight_fencing_f_cm_np2_le_bad_1.avi 0 
Stage_Combat_-_Sword_Fight_fencing_f_nm_np2_ba_bad_0.avi 1 
Stage_Combat_Rapier_and_Dagger_fencing_f_cm_np2_le_bad_0.avi 2 
Stage_Combat_Rapier_and_Dagger_fencing_f_cm_np2_le_bad_1.avi 2 
Stage_Combat_Rapier_and_Dagger_fencing_f_cm_np2_ri_bad_2.avi 2 
Stage_Combat_Rapier_and_Dagger_fencing_f_cm_np2_ri_bad_3.avi 2 
Stage_Combat_Rapier_and_Dagger_fencing_f_cm_np2_ri_bad_4.avi 2 
Swordplay_Alliance_Rapier_and_Dagger_fight_fencing_f_cm_np2_le_bad_0.avi 1 
Swordplay_Alliance_Rapier_and_Dagger_fight_fencing_f_cm_np2_le_bad_4.avi 0 
Swordplay_Alliance_Rapier_and_Dagger_fight_fencing_f_cm_np2_le_bad_5.avi 1 
Swordplay_Alliance_Rapier_and_Dagger_fight_fencing_f_cm_np2_ri_bad_1.avi 1 
Swordplay_Alliance_Rapier_and_Dagger_fight_fencing_f_cm_np2_ri_bad_2.avi 1 
Swordplay_Alliance_Rapier_and_Dagger_fight_fencing_f_cm_np2_ri_bad_3.avi 1 
The_Avengers__Ralph_Fiennes__fencing_scene_fencing_u_cm_np2_ba_med_3.avi 1 
The_Avengers__Ralph_Fiennes__fencing_scene_fencing_u_cm_np2_fr_med_1.avi 1 
The_Avengers__Ralph_Fiennes__fencing_scene_fencing_u_cm_np2_fr_med_2.avi 1 
The_Avengers__Ralph_Fiennes__fencing_scene_fencing_u_cm_np2_fr_med_4.avi 1 
The_Duel_-_Reel_Kick_Films_fencing_f_cm_np2_le_bad_0.avi 2 
The_Duel_-_Reel_Kick_Films_fencing_f_cm_np2_le_bad_1.avi 2 
The_Scarlet_Pimpernel_-_duel_fencing_f_cm_np2_ba_goo_1.avi 1 
The_Scarlet_Pimpernel_-_duel_fencing_f_cm_np2_le_med_2.avi 1 
The_Scarlet_Pimpernel_-_duel_fencing_u_cm_np2_fr_med_0.avi 1 
The_Scarlet_Pimpernel_-_duel_fencing_u_cm_np2_le_bad_3.avi 0 
The_Three_Musketeers_(1993)_Final_Battle_1_3_fencing_u_cm_np2_fr_bad_3.avi 1 
The_Three_Musketeers_(1993)_Final_Battle_1_3_fencing_u_cm_np2_ri_bad_2.avi 1 
The_Three_Musketeers_(1993)_Final_Battle_2_3_fencing_f_cm_np2_ri_bad_1.avi 1 
The_Three_Musketeers_(1993)_Final_Battle_2_3_fencing_u_cm_np1_fr_bad_0.avi 1 
Zorro_(Funny_Fight_Scene)_fencing_f_cm_np2_fr_med_3.avi 1 
Zorro_(Funny_Fight_Scene)_fencing_f_cm_np2_le_goo_0.avi 1 
Zorro_(Funny_Fight_Scene)_fencing_u_cm_np1_le_bad_2.avi 1 
Zorro_(Funny_Fight_Scene)_fencing_u_cm_np2_fr_bad_1.avi 1 
