# Supplementary material for: STA-TSN: Spatial-Temporal Attention Temporal Segment Network for action recognition in video
Source: PLoS One. 2022 Mar 17;17(3):e0265115. doi: 10.1371/journal.pone.0265115 (PMC8929560; doi:10.1371/journal.pone.0265115)
Supplement: S1 File — (ZIP) [file pone.0265115.s001.zip › ┤·┬δ/two-stream/datasets/hmdb51_splits/flic_flac_test_split1.txt]

17flaks_flic_flac_f_cm_np1_fr_med_0.avi 0 
17flaks_flic_flac_f_cm_np1_fr_med_1.avi 2 
17flaks_flic_flac_f_cm_np1_fr_med_2.avi 0 
6_Flick_Flacks_flic_flac_f_cm_np1_ri_med_0.avi 1 
6_Flick_Flacks_flic_flac_f_cm_np1_ri_med_1.avi 1 
6_Flick_Flacks_flic_flac_f_cm_np1_ri_med_2.avi 1 
6fach_Flick_Flack_flic_flac_f_cm_np1_le_med_0.avi 1 
6fach_Flick_Flack_flic_flac_f_cm_np1_le_med_1.avi 1 
6fach_Flick_Flack_flic_flac_f_cm_np1_le_med_2.avi 1 
7_Flickflacks_flic_flac_f_cm_np1_le_med_0.avi 1 
7_Flickflacks_flic_flac_f_cm_np1_le_med_1.avi 1 
7_Flickflacks_flic_flac_f_cm_np1_le_med_2.avi 1 
Acrobacias_de_un_fenomeno_flic_flac_f_cm_np1_ba_bad_6.avi 1 
Acrobacias_de_un_fenomeno_flic_flac_f_cm_np1_ba_bad_7.avi 1 
Acrobacias_de_un_fenomeno_flic_flac_f_cm_np1_fr_bad_0.avi 1 
Acrobacias_de_un_fenomeno_flic_flac_f_cm_np1_fr_bad_1.avi 1 
Acrobacias_de_un_fenomeno_flic_flac_f_cm_np1_fr_bad_2.avi 1 
BHS___FlickFlack_[Tutorial]_flic_flac_f_cm_np1_le_med_0.avi 1 
Bayer__Meisterin_Teresa_Stadler_flic_flac_f_cm_np1_ri_med_1.avi 1 
Billie_2007_p8_Boden_flic_flac_f_cm_np1_ri_bad_1.avi 1 
Boden-K_r_flic_flac_f_cm_np1_le_med_0.avi 1 
Boden_p8_flic_flac_f_cm_np1_le_med_2.avi 1 
Bodenturnen_2004_flic_flac_f_cm_np1_le_med_3.avi 1 
Bodenturnen_2004_flic_flac_f_cm_np1_ri_med_1.avi 1 
Bodenturnen_2004_flic_flac_f_cm_np1_ri_med_6.avi 1 
Bodenturnen_im_sportunterricht_flic_flac_f_cm_np1_le_med_3.avi 2 
Cati_Flic_Flac_flic_flac_f_cm_np1_ri_med_0.avi 1 
Cati_Flic_Flac_flic_flac_f_cm_np1_ri_med_1.avi 1 
Cati_Flic_Flac_flic_flac_f_cm_np1_ri_med_2.avi 1 
Ella_Rondat_Flic-Flac_flic_flac_f_cm_np1_ri_med_0.avi 1 
Estrela_mini_kelly_flic_flac_f_cm_np1_le_med_1.avi 1 
Flic-Flac_-_Illya_Kun_flic_flac_f_cm_np1_le_med_0.avi 1 
Flic-Flac_-_Illya_Kun_flic_flac_f_cm_np1_le_med_1.avi 1 
Flic_Flacs_flic_flac_f_cm_np1_ba_med_0.avi 1 
Flic_Flacs_flic_flac_f_cm_np1_ba_med_1.avi 1 
Flic_Flacs_flic_flac_f_cm_np1_ri_med_2.avi 1 
Flic_Flacs_flic_flac_f_cm_np1_ri_med_3.avi 1 
Flic_Flacs_flic_flac_f_cm_np1_ri_med_4.avi 1 
Flic_flac_1_flic_flac_f_cm_np1_ri_med_0.avi 1 
Flic_flac_flic_flac_f_cm_np1_le_med_0.avi 1 
Flick-flack_van_Yanniek_flic_flac_f_cm_np1_ri_med_0.avi 2 
Flick_Flack_Salto_flic_flac_f_cm_np1_ri_med_0.avi 1 
Flick_Flack_Session__ber_den_Hauptmark_Trier_flic_flac_f_cm_np1_fr_bad_0.avi 1 
Flick_Flack_Session__ber_den_Hauptmark_Trier_flic_flac_f_cm_np1_fr_bad_1.avi 1 
Flick_Flack_Session__ber_den_Hauptmark_Trier_flic_flac_f_cm_np1_fr_bad_2.avi 1 
Flick_Flack_flic_flac_f_cm_np1_le_med_0.avi 1 
Flikflak_ala_Mustafa_flic_flac_f_cm_np1_le_med_0.avi 2 
Gentleman_Flick_Flack_Salto_flic_flac_f_cm_np1_le_med_0.avi 2 
Gentleman_Flick_Flack_Salto_flic_flac_f_cm_np1_le_med_1.avi 0 
Gentleman_Flick_Flack_Salto_flic_flac_f_cm_np1_le_med_2.avi 2 
JOAKIN_(air_tricks_extreme)_flic_flac_f_cm_np1_ba_bad_2.avi 0 
JOAKIN_(air_tricks_extreme)_flic_flac_f_cm_np1_ba_med_5.avi 0 
JOAKIN_(air_tricks_extreme)_flic_flac_f_cm_np1_ba_med_6.avi 2 
JOAKIN_(air_tricks_extreme)_flic_flac_f_cm_np1_fr_med_10.avi 2 
JOAKIN_(air_tricks_extreme)_flic_flac_f_cm_np1_fr_med_11.avi 2 
JOAKIN_(air_tricks_extreme)_flic_flac_f_cm_np1_le_bad_1.avi 2 
JOAKIN_(air_tricks_extreme)_flic_flac_f_cm_np1_le_med_0.avi 2 
JOAKIN_(air_tricks_extreme)_flic_flac_f_cm_np1_le_med_3.avi 2 
JOAKIN_(air_tricks_extreme)_flic_flac_f_cm_np1_le_med_4.avi 2 
JOAKIN_(air_tricks_extreme)_flic_flac_f_cm_np1_ri_med_7.avi 2 
JOAKIN_(air_tricks_extreme)_flic_flac_f_cm_np1_ri_med_8.avi 2 
JOAKIN_(air_tricks_extreme)_flic_flac_f_cm_np1_ri_med_9.avi 2 
Jessica_Heinz_-_Leverkusen_Cup_2006__floor_routine_flic_flac_f_cm_np1_le_med_3.avi 1 
Jessica_Heinz_-_Leverkusen_Cup_2006__floor_routine_flic_flac_f_cm_np1_ri_med_1.avi 1 
Kristina_Goryunova_-_Floor_Exercise_-_2009_Tyson_American_Cu_flic_flac_f_cm_np1_ba_med_0.avi 2 
Kristina_Goryunova_-_Floor_Exercise_-_2009_Tyson_American_Cu_flic_flac_f_cm_np1_ba_med_2.avi 2 
Lynn_en_Chelsea_Turnen_flic_flac_f_cm_np2_ri_med_1.avi 1 
Maikel_Flic_Flac_flic_flac_f_cm_np1_ri_med_0.avi 1 
Maikel_Flic_Flac_flic_flac_f_cm_np1_ri_med_1.avi 1 
Maikel_Flic_Flac_flic_flac_f_cm_np1_ri_med_2.avi 1 
Meto_Demo_BHS__Flick_Flack_flic_flac_f_cm_np1_ba_med_0.avi 1 
Meto_Demo_BHS__Flick_Flack_flic_flac_f_cm_np1_ba_med_1.avi 1 
Meto_Demo_BHS__Flick_Flack_flic_flac_f_cm_np1_ba_med_2.avi 1 
Meto_Demo_BHS__Flick_Flack_flic_flac_f_cm_np1_le_med_6.avi 1 
Meto_Demo_BHS__Flick_Flack_flic_flac_f_cm_np1_le_med_7.avi 1 
Meto_Demo_BHS__Flick_Flack_flic_flac_f_cm_np1_le_med_8.avi 1 
Meto_Demo_BHS__Flick_Flack_flic_flac_f_cm_np1_ri_med_3.avi 1 
Meto_Demo_BHS__Flick_Flack_flic_flac_f_cm_np1_ri_med_4.avi 1 
Meto_Demo_BHS__Flick_Flack_flic_flac_f_cm_np1_ri_med_5.avi 1 
My_Gymnastics_Outside_flic_flac_f_cm_np1_le_med_0.avi 2 
Outdoor-Turnen_flic_flac_f_cm_np1_ri_med_2.avi 2 
Rondat-dubbel_flickflack_flic_flac_f_cm_np1_le_med_0.avi 1 
Rondat-dubbel_flickflack_flic_flac_f_cm_np1_le_med_1.avi 1 
Round-Off_Flick_Flack!!_flic_flac_f_cm_np1_le_med_0.avi 2 
Round-Off_Flick_Flack!!_flic_flac_f_cm_np1_le_med_1.avi 2 
Round-off_flick_1_flic_flac_f_cm_np1_ri_med_0.avi 2 
Round-off_flick_flic_flac_f_cm_np1_ri_bad_0.avi 1 
Roundoff_Flick__flic_flac_f_cm_np1_fr_bad_0.avi 1 
Roundoff_Flick_flic_flac_f_cm_np1_fr_bad_0.avi 1 
Rush_Hour_4_Turnk_r_flic_flac_f_cm_np1_ri_med_4.avi 2 
Rush_Hour_4_Turnk_r_flic_flac_f_cm_np1_ri_med_5.avi 2 
Simon_Bodenturnen_flic_flac_f_cm_np1_fr_med_3.avi 0 
Turnen_Training_flick_flack_salto_gymnastics_backhandspring_backtuck_flic_flac_f_cm_np1_fr_bad_2.avi 0 
Turnen_Training_flick_flack_salto_gymnastics_backhandspring_backtuck_flic_flac_f_cm_np1_fr_bad_3.avi 2 
Turnen_Training_flick_flack_salto_gymnastics_backhandspring_backtuck_flic_flac_f_cm_np1_ri_bad_0.avi 2 
Turnen_Training_flick_flack_salto_gymnastics_backhandspring_backtuck_flic_flac_f_cm_np1_ri_bad_1.avi 2 
Turnen_Training_flick_flack_salto_gymnastics_backhandspring_backtuck_flic_flac_f_cm_np1_ri_bad_4.avi 2 
anna_turnen_flic_flac_f_cm_np1_ri_bad_1.avi 1 
boden__bung_gaurunde_flic_flac_f_cm_np1_ri_med_1.avi 2 
flic_flac_mortal_flic_flac_f_cm_np1_ba_bad_0.avi 1 
me_turnen_flic_flac_f_cm_np1_ri_med_0.avi 1 
mortero_rondo_flic_flac_flic_flac_f_cm_np1_ri_bad_0.avi 1 
turnles!!_flic_flac_f_cm_np1_le_med_2.avi 1 
turnles!!_flic_flac_f_cm_np1_le_med_5.avi 1 
turnles!!_flic_flac_f_cm_np1_le_med_7.avi 1 
turnles!!_flic_flac_f_cm_np1_le_med_8.avi 1 
turnles!!_flic_flac_f_cm_np1_le_med_9.avi 1 
